# Supplementary material for: A Plyometric Warm-Up Protocol Improves Running Economy in Recreational Endurance Athletes
Source: Front Physiol. 2020 Mar 12;11:197. doi: 10.3389/fphys.2020.00197 (PMC7080849; doi:10.3389/fphys.2020.00197)
Supplement: Supplementary file 1 [file Data_Sheet_1.zip › Datasheet 1/Force plate data -leg stiffness/6/6 Plyometric .csv]

FORCE PLATES
600.000000	Hz
	Corner 1			Corner 2			Corner 3			Corner 4
Plate#	X	Y	Z	X	Y	Z	X	Y	Z	X	Y	Z
1	1200.000000	400.000000	0.000000	1200.000000	0.000000	0.000000	600.000000	0.000000	0.000000	600.000000	400.000000	0.000000
2	600.000000	400.000000	0.000000	600.000000	0.000000	0.000000	0.000000	0.000000	0.000000	0.000000	400.000000	0.000000
3	-55.000000	500.000000	0.000000	-55.000000	-100.000000	0.000000	-955.000000	-100.000000	0.000000	-955.000000	500.000000	0.000000
	Force Plate 1												Force Plate 2												Force Plate 3
Sample #	COP:X	COP:Y	COP:Z	Ref:X	Ref:Y	Ref:Z	Force:X	Force:Y	Force:Z	Moment:X	Moment:Y	Moment:Z	COP:X	COP:Y	COP:Z	Ref:X	Ref:Y	Ref:Z	Force:X	Force:Y	Force:Z	Moment:X	Moment:Y	Moment:Z	COP:X	COP:Y	COP:Z	Ref:X	Ref:Y	Ref:Z	Force:X	Force:Y	Force:Z	Moment:X	Moment:Y	Moment:Z
Units:	mm	mm	mm	mm	mm	mm	N	N	N	Nmm	Nmm	Nmm	mm	mm	mm	mm	mm	mm	N	N	N	Nmm	Nmm	Nmm	mm	mm	mm	mm	mm	mm	N	N	N	Nmm	Nmm	Nmm
1				900.000000	200.000000	0.000000	0.269040	0.698120	-1.911800	-73.745299	-54.894823	166.637073	299.106004	200.948875	0.000000	300.000000	200.000000	0.000000	7.294280	10.682000	2231.217956	2117.147455	1994.699930	-1367.183975				-505.000000	200.000000	0.000000	0.000000	1.072020	-4.719240	527.754398	799.898603	588.458334
2				900.000000	200.000000	0.000000	0.257830	0.776940	-1.390400	-78.000381	-54.918097	161.902669	298.967240	200.920719	0.000000	300.000000	200.000000	0.000000	7.538440	10.743040	2226.945492	2050.390553	2299.899920	-1464.839973				-505.000000	200.000000	0.000000	0.362220	-0.178670	2.359620	105.193450	771.262834	704.730649
3				900.000000	200.000000	0.000000	0.414770	0.664340	-1.433850	-110.825975	-61.340478	166.454681	298.984464	200.918422	0.000000	300.000000	200.000000	0.000000	7.630000	10.498880	2232.514954	2050.390553	2267.199921	-1361.080475				-505.000000	200.000000	0.000000	-1.629990	1.965370	8.651940	467.064699	1150.980057	-56.748563
4				900.000000	200.000000	0.000000	0.358720	0.596780	-1.390400	-97.480960	-79.336627	188.136859	298.998632	200.927409	0.000000	300.000000	200.000000	0.000000	7.630000	10.865120	2231.446838	2069.463954	2234.499922	-1409.908474				-505.000000	200.000000	0.000000	-1.629990	3.394730	3.932700	437.361731	1818.308652	767.025281
5				900.000000	200.000000	0.000000	0.325090	0.653080	-1.433850	-30.879057	-138.702975	185.814399	299.006125	200.946673	0.000000	300.000000	200.000000	0.000000	7.355320	10.193680	2226.335140	2107.610755	2212.699923	-1361.080475				-505.000000	200.000000	0.000000	-0.905550	5.360100	12.584640	93.714417	2296.542129	-229.817216
6				900.000000	200.000000	0.000000	0.369930	0.686860	-1.216600	-93.591409	-74.893919	144.835138	299.071744	200.953215	0.000000	300.000000	200.000000	0.000000	7.477400	10.071600	2231.065368	2126.684155	2070.999928	-1385.494475				-505.000000	200.000000	0.000000	0.181110	2.680050	4.719240	162.547364	779.982520	296.249372
7				900.000000	200.000000	0.000000	0.336300	0.608040	-1.216600	-72.714036	-124.168735	188.170558	299.013218	200.965939	0.000000	300.000000	200.000000	0.000000	7.507920	10.529400	2231.294250	2155.294256	2201.799923	-1428.218974				-505.000000	200.000000	0.000000	-0.543330	2.144040	3.146160	-796.540463	692.741227	237.054555
8				900.000000	200.000000	0.000000	0.392350	0.574260	-1.477300	-102.518893	-75.574724	185.671415	299.057474	200.969915	0.000000	300.000000	200.000000	0.000000	6.958560	10.834600	2231.980896	2164.830956	2103.699926	-1324.459476				-505.000000	200.000000	0.000000	-0.362220	1.608030	5.505780	-365.521650	149.262953	-585.885989
9				900.000000	200.000000	0.000000	0.257830	0.563000	-1.651100	-87.080515	-85.071466	173.752005	299.135788	200.935541	0.000000	300.000000	200.000000	0.000000	7.568960	10.071600	2232.438660	2088.537354	1929.299932	-1312.252476				-505.000000	200.000000	0.000000	-1.267770	2.501380	3.932700	-79.958885	1133.540685	-56.268867
10				900.000000	200.000000	0.000000	0.459610	0.596780	-1.260050	-57.140616	-93.744443	178.393697	298.999316	200.978026	0.000000	300.000000	200.000000	0.000000	7.019600	11.506040	2232.972718	2183.904357	2234.499922	-1367.183975				-505.000000	200.000000	0.000000	0.181110	2.858720	-5.505780	-753.987331	1585.106107	-114.789761
11				900.000000	200.000000	0.000000	0.392350	0.517960	-1.824900	-93.135850	-65.119516	171.161095	299.018305	200.948648	0.000000	300.000000	200.000000	0.000000	7.599480	11.109280	2231.752014	2117.147455	2190.899923	-1348.873476				-505.000000	200.000000	0.000000	-1.086660	1.429360	-1.573080	-492.715283	862.666690	-292.277098
12				900.000000	200.000000	0.000000	0.392350	0.641820	-1.042800	-55.060797	-55.714929	176.095605	298.999213	200.952498	0.000000	300.000000	200.000000	0.000000	7.721560	11.017720	2232.743836	2126.684155	2234.499922	-1330.562976				-505.000000	200.000000	0.000000	-3.078870	1.608030	5.505780	1024.270372	1241.637487	354.236922
13				900.000000	200.000000	0.000000	0.470820	0.720640	-1.477300	-56.285662	-124.399848	149.581352	299.022922	201.013023	0.000000	300.000000	200.000000	0.000000	7.477400	11.231360	2231.141662	2260.197959	2179.999924	-1391.597975				-505.000000	200.000000	0.000000	-0.181110	1.250690	-0.786540	423.064334	1469.975472	-116.286804
14				900.000000	200.000000	0.000000	0.347510	0.754420	-2.129050	-144.021480	-2.198506	171.427457	299.003585	200.935893	0.000000	300.000000	200.000000	0.000000	7.660520	10.956680	2231.599426	2088.537354	2223.599922	-1342.769976				-505.000000	200.000000	0.000000	-1.267770	1.429360	13.371180	-1302.231755	461.733531	353.922476
15				900.000000	200.000000	0.000000	0.325090	0.596780	-2.085600	-130.365430	-122.898937	176.123400	298.969746	200.956933	0.000000	300.000000	200.000000	0.000000	7.599480	11.383960	2232.362366	2136.220856	2299.899920	-1409.908474				-505.000000	200.000000	0.000000	-0.362220	1.786700	-2.359620	223.740449	687.007247	236.700951
16				900.000000	200.000000	0.000000	0.313880	0.574260	-1.303500	-126.462017	-82.636903	147.198148	298.994125	200.978326	0.000000	300.000000	200.000000	0.000000	7.874160	10.956680	2232.286072	2183.904357	2245.399921	-1379.390975				-505.000000	200.000000	0.000000	-1.086660	1.965370	7.078860	-112.141157	1649.876043	1118.089944
17				900.000000	200.000000	0.000000	0.470820	0.653080	-1.433850	-83.145950	-170.033986	176.024782	299.042627	200.935925	0.000000	300.000000	200.000000	0.000000	7.813120	11.109280	2231.523132	2088.537354	2136.399925	-1373.287475				-505.000000	200.000000	0.000000	-0.543330	-0.536010	-11.011560	-2697.082933	838.746910	880.696273
18				900.000000	200.000000	0.000000	0.414770	0.675600	-1.651100	-94.505238	-56.072465	171.284473	299.014028	201.003582	0.000000	300.000000	200.000000	0.000000	7.385840	10.651480	2233.125306	2241.124558	2201.799923	-1379.390975				-505.000000	200.000000	0.000000	-0.543330	0.714680	0.786540	-419.955798	2020.680580	118.209895
19				900.000000	200.000000	0.000000	0.403560	0.720640	-1.260050	-144.512256	-66.106454	161.699334	299.067241	200.991278	0.000000	300.000000	200.000000	0.000000	7.721560	10.376800	2231.980896	2212.514458	2081.899927	-1342.769976				-505.000000	200.000000	0.000000	0.724440	1.429360	-1.573080	665.444736	-572.623038	177.530803
20				900.000000	200.000000	0.000000	0.325090	0.529220	-1.651100	-76.409985	-67.577353	180.879889	299.009113	200.892578	0.000000	300.000000	200.000000	0.000000	7.355320	10.346280	2233.049012	1993.170352	2212.699923	-1409.908474				-505.000000	200.000000	0.000000	0.181110	1.608030	0.786540	676.444827	-541.985421	-233.464863
21				900.000000	200.000000	0.000000	0.504450	0.641820	-1.607650	-99.871814	-95.267686	190.437430	299.032957	200.952921	0.000000	300.000000	200.000000	0.000000	7.019600	10.285240	2231.752014	2126.684155	2158.199924	-1342.769976				-505.000000	200.000000	0.000000	-0.905550	2.501380	-1.573080	-1701.823374	1249.417746	178.678550
22				900.000000	200.000000	0.000000	0.392350	0.574260	-1.477300	-98.498362	-75.574724	166.394134	299.052914	200.956769	0.000000	300.000000	200.000000	0.000000	7.050120	11.200840	2232.743836	2136.220856	2114.599926	-1324.459476				-505.000000	200.000000	0.000000	-0.543330	2.144040	11.011560	-680.095229	1878.407029	-56.665938
23				900.000000	200.000000	0.000000	0.369930	0.472920	-1.607650	-94.765526	-79.596212	159.094135	298.994400	200.926807	0.000000	300.000000	200.000000	0.000000	7.477400	10.468360	2232.896424	2069.463954	2245.399921	-1428.218974				-505.000000	200.000000	0.000000	0.905550	1.429360	-1.573080	202.180729	1670.108121	295.004512
24				900.000000	200.000000	0.000000	0.414770	0.664340	-1.433850	-94.743854	-127.198087	168.864342	298.994400	200.973788	0.000000	300.000000	200.000000	0.000000	7.904680	9.735880	2232.896424	2174.367657	2245.399921	-1416.011974				-505.000000	200.000000	0.000000	-1.267770	1.608030	-0.786540	97.238972	1270.589251	236.603837
25				900.000000	200.000000	0.000000	0.437190	0.596780	-1.564200	-89.619957	-46.944598	166.368624	299.052364	200.995789	0.000000	300.000000	200.000000	0.000000	7.721560	10.651480	2231.446838	2222.051158	2114.599926	-1373.287475				-505.000000	200.000000	0.000000	-2.354430	2.858720	7.865400	-637.101635	1062.992338	355.365872
26				900.000000	200.000000	0.000000	0.392350	0.743160	-2.129050	-31.910320	-90.166506	190.647812	299.032659	200.995960	0.000000	300.000000	200.000000	0.000000	7.233240	10.285240	2231.065368	2222.051158	2158.199924	-1361.080475				-505.000000	200.000000	0.000000	0.543330	-0.178670	3.146160	-821.271642	626.987434	469.739765
27				900.000000	200.000000	0.000000	0.369930	0.608040	-1.955250	-73.479277	-84.338914	183.316397	298.959269	200.927663	0.000000	300.000000	200.000000	0.000000	7.630000	9.827440	2230.836486	2069.463954	2321.699919	-1452.632974				-505.000000	200.000000	0.000000	-0.362220	-0.893350	7.078860	-748.386311	1075.760152	57.925287
28				900.000000	200.000000	0.000000	0.437190	0.630560	-1.564200	-84.208366	-92.538328	178.448339	299.032990	200.927251	0.000000	300.000000	200.000000	0.000000	7.904680	10.254720	2231.828308	2069.463954	2158.199924	-1348.873476				-505.000000	200.000000	0.000000	0.905550	0.000000	-2.359620	-347.636775	212.584467	704.856740
29				900.000000	200.000000	0.000000	0.482030	0.551740	-1.607650	-87.499188	-69.014581	154.231982	299.043150	200.922599	0.000000	300.000000	200.000000	0.000000	7.660520	11.048240	2232.743836	2059.927254	2136.399925	-1367.183975				-505.000000	200.000000	0.000000	-0.543330	0.893350	3.146160	-1103.851718	2681.291337	235.867650
30				900.000000	200.000000	0.000000	0.448400	0.596780	-1.694550	-37.488107	-133.406490	178.405310	299.057796	200.926870	0.000000	300.000000	200.000000	0.000000	7.355320	10.987200	2232.743836	2069.463954	2103.699926	-1336.666476				-505.000000	200.000000	0.000000	-1.086660	3.037390	7.865400	-1900.266334	721.139565	-232.006979
31				900.000000	200.000000	0.000000	0.302670	0.664340	-1.433850	-86.702793	-61.790170	164.161157	299.042856	200.948518	0.000000	300.000000	200.000000	0.000000	7.416360	11.353440	2232.057190	2117.147455	2136.399925	-1379.390975				-505.000000	200.000000	0.000000	1.448880	1.250690	3.146160	-1082.229075	704.762614	1.070994
32				900.000000	200.000000	0.000000	0.414770	0.720640	-1.477300	-84.429374	-20.772310	166.507040	298.998906	200.965609	0.000000	300.000000	200.000000	0.000000	7.721560	11.139800	2232.057190	2155.294256	2234.499922	-1391.597975				-505.000000	200.000000	0.000000	-3.803310	3.037390	1.573080	-626.793699	1686.915503	-466.766041
33				900.000000	200.000000	0.000000	0.381140	0.608040	-0.912450	-100.542648	-126.298106	164.027503	299.048000	200.952531	0.000000	300.000000	200.000000	0.000000	7.660520	10.895640	2232.667542	2126.684155	2125.499926	-1354.976975				-505.000000	200.000000	0.000000	0.000000	1.965370	2.359620	-691.598706	2384.020853	236.841531
34				900.000000	200.000000	0.000000	0.302670	0.675600	-1.607650	-110.542345	-56.562566	161.761969	299.076945	200.952889	0.000000	300.000000	200.000000	0.000000	7.568960	10.804080	2231.828308	2126.684155	2060.099928	-1409.908474				-505.000000	200.000000	0.000000	-0.724440	0.000000	8.651940	-810.019858	565.905200	117.546153
35				900.000000	200.000000	0.000000	0.437190	0.709380	-1.433850	-28.560623	-77.461643	192.979603	298.998803	200.910158	0.000000	300.000000	200.000000	0.000000	7.691040	11.261880	2231.828308	2031.317153	2234.499922	-1446.529474				-505.000000	200.000000	0.000000	2.173320	0.893350	5.505780	1096.841088	-269.302578	411.882614
36				900.000000	200.000000	0.000000	0.425980	0.675600	-1.390400	-126.399395	-137.832063	168.863200	299.091814	200.892853	0.000000	300.000000	200.000000	0.000000	7.935200	10.987200	2232.362366	1993.170352	2027.399929	-1409.908474				-505.000000	200.000000	0.000000	1.448880	2.322710	5.505780	-90.644360	-225.466716	-291.632152
37				900.000000	200.000000	0.000000	0.291460	0.720640	-1.390400	-48.154573	-86.698800	169.044450	299.033222	200.974021	0.000000	300.000000	200.000000	0.000000	7.538440	10.498880	2232.362366	2174.367657	2158.199924	-1416.011974				-505.000000	200.000000	0.000000	0.181110	0.357340	-0.786540	-557.520289	785.207505	117.812824
38				900.000000	200.000000	0.000000	0.403560	0.664340	-1.433850	-34.435900	-55.812880	173.695275	299.091535	200.970047	0.000000	300.000000	200.000000	0.000000	6.989080	10.590440	2231.675720	2164.830956	2027.399929	-1306.148976				-505.000000	200.000000	0.000000	-0.181110	-0.893350	7.078860	757.221714	136.811135	351.631292
39				900.000000	200.000000	0.000000	0.381140	0.653080	-1.738000	-75.419989	-74.870645	188.165991	299.023156	200.948681	0.000000	300.000000	200.000000	0.000000	7.813120	10.865120	2231.675720	2117.147455	2179.999924	-1409.908474				-505.000000	200.000000	0.000000	-0.905550	0.357340	6.292320	-1020.217988	1772.233511	470.364349
40				900.000000	200.000000	0.000000	0.470820	0.641820	-1.477300	-55.510939	-78.806118	151.917709	298.979581	200.948324	0.000000	300.000000	200.000000	0.000000	7.660520	10.346280	2232.514954	2117.147455	2278.099920	-1422.115474				-505.000000	200.000000	0.000000	-1.992210	1.786700	1.573080	-7.576939	-13.514240	354.319547
41				900.000000	200.000000	0.000000	0.291460	0.585520	-1.260050	-77.706954	-112.149875	183.376749	299.013556	200.969881	0.000000	300.000000	200.000000	0.000000	7.385840	10.559920	2232.057190	2164.830956	2201.799923	-1312.252476				-505.000000	200.000000	0.000000	0.000000	1.965370	10.225020	-806.785476	1713.706552	1.865136
42				900.000000	200.000000	0.000000	0.381140	0.653080	-1.346950	-66.973801	-151.223870	178.527351	298.991540	200.967991	0.000000	300.000000	200.000000	0.000000	7.446880	10.682000	2226.564022	2155.294256	2245.399921	-1330.562976				-505.000000	200.000000	0.000000	1.448880	0.893350	3.146160	285.940305	1500.182658	411.940569
43				900.000000	200.000000	0.000000	0.448400	0.517960	-1.520750	-124.984992	-98.106334	168.693367	299.028239	201.008300	0.000000	300.000000	200.000000	0.000000	7.477400	9.796920	2232.133484	2250.661259	2169.099924	-1354.976975				-505.000000	200.000000	0.000000	1.448880	0.000000	-7.865400	-463.893240	317.502563	528.580978
44				900.000000	200.000000	0.000000	0.437190	0.596780	-1.260050	-113.428039	-108.019097	137.452702	299.043347	200.918139	0.000000	300.000000	200.000000	0.000000	7.355320	9.705360	2233.201600	2050.390553	2136.399925	-1385.494475				-505.000000	200.000000	0.000000	1.267770	0.893350	6.292320	-524.520016	315.025852	176.978664
45				900.000000	200.000000	0.000000	0.347510	0.506700	-1.042800	-124.953523	-119.726027	127.823196	299.023656	200.922567	0.000000	300.000000	200.000000	0.000000	7.538440	9.522240	2232.820130	2059.927254	2179.999924	-1397.701475				-505.000000	200.000000	0.000000	-0.181110	0.536010	-13.371180	-1821.691760	-1302.051858	-58.220936
46				900.000000	200.000000	0.000000	0.336300	0.675600	-1.868350	-110.812430	-128.628577	176.185089	299.096512	200.978494	0.000000	300.000000	200.000000	0.000000	7.385840	11.017720	2231.904602	2183.904357	2016.499929	-1367.183975				-505.000000	200.000000	0.000000	1.086660	1.608030	10.225020	98.119896	852.532715	60.183186
47				900.000000	200.000000	0.000000	0.448400	0.563000	-1.824900	-79.219512	-77.559595	147.048314	299.022788	200.923388	0.000000	300.000000	200.000000	0.000000	7.538440	11.445000	2230.836486	2059.927254	2179.999924	-1391.597975				-505.000000	200.000000	0.000000	1.448880	2.144040	-7.078860	360.801555	581.896151	119.406981
48				900.000000	200.000000	0.000000	0.425980	0.686860	-1.477300	-105.923085	-142.817216	195.379933	299.043183	200.943923	0.000000	300.000000	200.000000	0.000000	7.630000	11.109280	2232.820130	2107.610755	2136.399925	-1324.459476				-505.000000	200.000000	0.000000	0.181110	2.680050	-2.359620	-301.282953	1582.120402	-173.703417
49				900.000000	200.000000	0.000000	0.269040	0.630560	-1.260050	-120.078039	-55.500950	164.164582	298.979198	200.935861	0.000000	300.000000	200.000000	0.000000	7.752080	10.956680	2231.675720	2088.537354	2278.099920	-1391.597975				-505.000000	200.000000	0.000000	0.543330	3.752070	6.292320	-1393.882886	93.721699	297.237741
50				900.000000	200.000000	0.000000	0.437190	0.517960	-1.477300	-52.570434	-72.355265	166.295321	299.106187	200.999961	0.000000	300.000000	200.000000	0.000000	7.324800	11.261880	2231.675720	2231.587858	1994.699930	-1385.494475				-505.000000	200.000000	0.000000	-0.362220	0.178670	-5.505780	-684.525152	-105.427091	-58.545563
51				900.000000	200.000000	0.000000	0.347510	0.720640	-1.346950	-108.417512	-68.783468	149.709101	298.984221	200.974187	0.000000	300.000000	200.000000	0.000000	7.782600	10.926160	2231.980896	2174.367657	2267.199921	-1354.976975				-505.000000	200.000000	0.000000	0.181110	0.714680	-3.146160	-1230.982427	257.166755	294.384236
52				900.000000	200.000000	0.000000	0.448400	0.540480	-1.520750	-23.544363	-87.974394	173.533631	299.018674	200.914119	0.000000	300.000000	200.000000	0.000000	7.263760	11.322920	2232.591248	2040.853853	2190.899923	-1397.701475				-505.000000	200.000000	0.000000	-1.086660	1.965370	1.573080	-460.029625	64.260940	-233.024326
53				900.000000	200.000000	0.000000	0.291460	0.574260	-0.869000	-113.950285	-77.051762	193.004917	298.984637	200.879826	0.000000	300.000000	200.000000	0.000000	7.691040	10.773560	2232.896424	1964.560251	2267.199921	-1330.562976				-505.000000	200.000000	0.000000	0.000000	1.250690	7.865400	-966.035534	1053.095794	177.419201
54				900.000000	200.000000	0.000000	0.381140	0.517960	-1.607650	-52.705476	-110.453660	161.534069	299.062261	200.970014	0.000000	300.000000	200.000000	0.000000	7.630000	10.407320	2231.752014	2164.830956	2092.799927	-1336.666476				-505.000000	200.000000	0.000000	0.543330	0.357340	0.786540	137.501568	761.796721	587.736636
55				900.000000	200.000000	0.000000	0.269040	0.574260	-2.042150	-10.631882	-64.905537	161.702563	299.091752	200.961271	0.000000	300.000000	200.000000	0.000000	7.782600	11.048240	2232.209778	2145.757556	2027.399929	-1342.769976				-505.000000	200.000000	0.000000	1.629990	1.250690	8.651940	192.187409	2014.278737	-410.152185
56				900.000000	200.000000	0.000000	0.302670	0.641820	-1.607650	-87.810224	-76.826446	183.417494	298.964616	200.948616	0.000000	300.000000	200.000000	0.000000	7.355320	10.468360	2231.828308	2117.147455	2310.799919	-1391.597975				-505.000000	200.000000	0.000000	-0.543330	0.714680	-3.146160	390.441599	963.852653	0.721698
57				900.000000	200.000000	0.000000	0.257830	0.641820	-1.042800	-79.183979	-95.769125	178.644628	298.945188	201.004062	0.000000	300.000000	200.000000	0.000000	7.874160	10.529400	2232.057190	2241.124558	2354.399918	-1354.976975				-505.000000	200.000000	0.000000	0.181110	1.072020	-3.146160	296.248241	-1333.673333	1.002858
58				900.000000	200.000000	0.000000	0.459610	0.619300	-1.651100	-100.844202	-57.918977	200.101581	298.954776	200.965774	0.000000	300.000000	200.000000	0.000000	7.416360	10.590440	2231.675720	2155.294256	2332.599918	-1385.494475				-505.000000	200.000000	0.000000	-1.448880	3.930740	4.719240	6.594612	1408.893238	415.054873
59				900.000000	200.000000	0.000000	0.437190	0.529220	-1.303500	-84.090932	-128.242568	185.583074	299.174454	200.987276	0.000000	300.000000	200.000000	0.000000	7.355320	10.620960	2231.370544	2202.977757	1842.099936	-1373.287475				-505.000000	200.000000	0.000000	3.984420	0.714680	11.798100	-766.522879	1471.116458	822.776859
60				900.000000	200.000000	0.000000	0.437190	0.709380	-2.172500	-57.469576	-76.774699	183.340962	299.037874	201.034077	0.000000	300.000000	200.000000	0.000000	7.691040	10.102120	2231.828308	2307.881460	2147.299925	-1336.666476				-505.000000	200.000000	0.000000	0.362220	0.536010	6.292320	496.201358	2093.230775	470.432485
61				900.000000	200.000000	0.000000	0.403560	0.675600	-1.520750	-58.185423	-106.391763	166.476767	298.999521	200.900965	0.000000	300.000000	200.000000	0.000000	7.813120	10.682000	2233.430482	2012.243752	2234.499922	-1336.666476				-505.000000	200.000000	0.000000	1.992210	-0.893350	2.359620	-401.315844	1865.762210	938.898413
62				900.000000	200.000000	0.000000	0.470820	0.641820	-1.868350	-112.203490	-73.376472	159.146690	299.018540	200.961238	0.000000	300.000000	200.000000	0.000000	7.813120	9.919000	2232.286072	2145.757556	2190.899923	-1458.736474				-505.000000	200.000000	0.000000	0.181110	1.786700	-5.505780	455.120760	-668.584017	530.377978
63				900.000000	200.000000	0.000000	0.369930	0.529220	-1.303500	-68.008811	-84.945042	176.014114	298.989242	200.978326	0.000000	300.000000	200.000000	0.000000	7.782600	9.735880	2232.286072	2183.904357	2256.299921	-1354.976975				-505.000000	200.000000	0.000000	-0.181110	1.786700	1.573080	-355.024945	937.456164	647.895152
64				900.000000	200.000000	0.000000	0.515660	0.844500	-1.260050	-67.042157	-151.778251	195.433629	299.086869	200.965543	0.000000	300.000000	200.000000	0.000000	7.324800	10.102120	2232.209778	2155.294256	2038.299929	-1428.218974				-505.000000	200.000000	0.000000	-0.181110	1.429360	5.505780	-839.596980	1596.574068	-351.093641
65				900.000000	200.000000	0.000000	0.325090	0.563000	-1.173150	-82.564829	-133.879456	154.405043	298.945008	200.948681	0.000000	300.000000	200.000000	0.000000	7.752080	10.254720	2231.675720	2117.147455	2354.399918	-1446.529474				-505.000000	200.000000	0.000000	-1.811100	2.680050	15.730799	-1110.547732	94.661126	707.617439
66				900.000000	200.000000	0.000000	0.403560	0.563000	-1.260050	-122.860160	-96.502274	190.468650	299.018339	200.982800	0.000000	300.000000	200.000000	0.000000	7.538440	10.895640	2231.828308	2193.441057	2190.899923	-1403.804975				-505.000000	200.000000	0.000000	1.267770	0.178670	0.000000	-1726.428707	320.997264	58.812235
67				900.000000	200.000000	0.000000	0.392350	0.731900	-1.651100	-68.063623	-85.545029	152.082779	298.974769	200.999516	0.000000	300.000000	200.000000	0.000000	7.355320	9.491720	2232.667542	2231.587858	2288.999920	-1379.390975				-505.000000	200.000000	0.000000	-0.724440	0.714680	1.573080	275.003137	2958.883170	411.944877
68				900.000000	200.000000	0.000000	0.325090	0.608040	-1.433850	-101.082818	-72.845365	176.133871	299.101272	200.982901	0.000000	300.000000	200.000000	0.000000	7.294280	11.292400	2231.599426	2193.441057	2005.599930	-1464.839973				-505.000000	200.000000	0.000000	1.992210	0.714680	4.719240	275.254830	1200.672894	-234.457540
69				900.000000	200.000000	0.000000	0.257830	0.596780	-1.390400	-129.645202	-120.775706	152.096480	298.994263	200.875675	0.000000	300.000000	200.000000	0.000000	7.691040	10.529400	2232.591248	1955.023551	2245.399921	-1379.390975				-505.000000	200.000000	0.000000	3.078870	0.178670	7.865400	-915.087462	866.793381	411.131939
70				900.000000	200.000000	0.000000	0.381140	0.585520	-1.173150	-129.883818	-90.593865	149.548599	299.071903	200.910314	0.000000	300.000000	200.000000	0.000000	7.355320	11.261880	2231.446838	2031.317153	2070.999928	-1373.287475				-505.000000	200.000000	0.000000	0.181110	3.394730	0.786540	-1531.761994	1579.134696	-349.257482
71				900.000000	200.000000	0.000000	0.280250	0.517960	-1.129700	-76.333502	-127.007383	161.638591	299.057474	200.978460	0.000000	300.000000	200.000000	0.000000	7.324800	11.567080	2231.980896	2183.904357	2103.699926	-1354.976975				-505.000000	200.000000	0.000000	1.992210	2.858720	11.011560	-984.297948	1459.841498	-408.655142
72				900.000000	200.000000	0.000000	0.336300	0.551740	-1.607650	-115.642900	-78.211329	168.840918	299.018640	200.926965	0.000000	300.000000	200.000000	0.000000	7.721560	10.804080	2232.514954	2069.463954	2190.899923	-1330.562976				-505.000000	200.000000	0.000000	-0.543330	0.893350	7.865400	-1103.474179	1616.252720	647.076341
73				900.000000	200.000000	0.000000	0.381140	0.608040	-1.477300	-72.984121	-110.574885	149.569542	299.003993	200.978226	0.000000	300.000000	200.000000	0.000000	7.416360	10.804080	2232.514954	2183.904357	2223.599922	-1379.390975				-505.000000	200.000000	0.000000	0.724440	0.714680	9.438480	-187.631639	2200.897145	1058.014052
74				900.000000	200.000000	0.000000	0.437190	0.484180	-1.738000	-106.498472	-56.914904	149.396285	298.964474	200.948745	0.000000	300.000000	200.000000	0.000000	7.263760	10.620960	2231.523132	2117.147455	2310.799919	-1373.287475				-505.000000	200.000000	0.000000	-0.181110	-0.893350	-0.786540	-864.831545	541.985421	527.863588
75				900.000000	200.000000	0.000000	0.336300	0.551740	-1.086250	-78.917957	-48.300411	171.250579	299.013623	200.991177	0.000000	300.000000	200.000000	0.000000	7.385840	10.559920	2232.209778	2212.514458	2201.799923	-1422.115474				-505.000000	200.000000	0.000000	0.905550	2.322710	6.292320	-1132.925454	602.083798	-232.844587
76				900.000000	200.000000	0.000000	0.403560	0.608040	-1.346950	-48.725897	-55.893697	156.775296	299.057120	201.017297	0.000000	300.000000	200.000000	0.000000	7.263760	10.651480	2231.141662	2269.734659	2103.699926	-1397.701475				-505.000000	200.000000	0.000000	0.362220	1.786700	11.798100	-1049.102955	629.735709	354.131193
77				900.000000	200.000000	0.000000	0.224200	0.563000	-1.129700	-114.684057	-114.567304	161.738546	298.979372	200.910065	0.000000	300.000000	200.000000	0.000000	7.752080	10.834600	2232.057190	2031.317153	2278.099920	-1391.597975				-505.000000	200.000000	0.000000	-3.259980	3.573400	2.359620	-1057.560818	195.022099	-525.044933
78				900.000000	200.000000	0.000000	0.302670	0.517960	-1.651100	-76.873672	-86.917977	180.892644	299.033552	200.901089	0.000000	300.000000	200.000000	0.000000	7.568960	10.682000	2233.125306	2012.243752	2158.199924	-1477.046973				-505.000000	200.000000	0.000000	-0.362220	0.000000	1.573080	-926.402169	20.425078	-58.715121
79				900.000000	200.000000	0.000000	0.425980	0.619300	-1.781450	-52.732882	-122.270477	192.907442	299.013522	200.927187	0.000000	300.000000	200.000000	0.000000	7.050120	10.590440	2231.980896	2069.463954	2201.799923	-1342.769976				-505.000000	200.000000	0.000000	0.543330	0.714680	4.719240	-72.193176	625.494582	176.867061
80				900.000000	200.000000	0.000000	0.381140	0.619300	-1.173150	-44.061623	-34.868196	185.724916	299.018439	200.939973	0.000000	300.000000	200.000000	0.000000	7.538440	9.949520	2232.057190	2098.074055	2190.899923	-1452.632974				-505.000000	200.000000	0.000000	-1.086660	0.714680	4.719240	-651.273186	-203.864780	823.182545
81				900.000000	200.000000	0.000000	0.302670	0.585520	-1.781450	-146.596138	-147.588391	164.087854	299.067432	200.939813	0.000000	300.000000	200.000000	0.000000	6.897520	10.346280	2232.438660	2098.074055	2081.899927	-1330.562976				-505.000000	200.000000	0.000000	3.078870	0.893350	1.573080	-61.633547	-585.505288	59.345578
82				900.000000	200.000000	0.000000	0.403560	0.731900	-1.868350	-108.493996	-101.002525	166.529126	299.047772	200.918579	0.000000	300.000000	200.000000	0.000000	7.233240	9.796920	2232.133484	2050.390553	2125.499926	-1336.666476				-505.000000	200.000000	0.000000	-1.629990	-0.536010	3.146160	-1537.790297	-302.065038	234.598120
83				900.000000	200.000000	0.000000	0.369930	0.641820	-1.824900	-43.809462	-69.262230	183.347813	299.009383	200.922221	0.000000	300.000000	200.000000	0.000000	7.050120	9.857960	2233.659364	2059.927254	2212.699923	-1281.734977				-505.000000	200.000000	0.000000	1.992210	1.965370	-5.505780	697.564085	680.096409	-292.014734
84				900.000000	200.000000	0.000000	0.302670	0.563000	-1.477300	-22.571975	-122.541401	156.837930	299.028239	200.986938	0.000000	300.000000	200.000000	0.000000	7.172200	10.254720	2232.133484	2202.977757	2169.099924	-1403.804975				-505.000000	200.000000	0.000000	0.000000	1.250690	10.225020	423.945259	785.716500	-410.021786
85				900.000000	200.000000	0.000000	0.392350	0.540480	-1.564200	-116.061572	-55.230027	178.411019	298.993919	200.931524	0.000000	300.000000	200.000000	0.000000	7.843640	11.170320	2231.828308	2079.000654	2245.399921	-1379.390975				-505.000000	200.000000	0.000000	1.086660	1.608030	14.157719	214.250514	1776.790634	1.439088
86				900.000000	200.000000	0.000000	0.381140	0.540480	-1.433850	-119.947060	-95.417384	156.735692	299.003687	200.914431	0.000000	300.000000	200.000000	0.000000	7.843640	11.017720	2231.828308	2040.853853	2223.599922	-1452.632974				-505.000000	200.000000	0.000000	0.362220	1.072020	6.292320	-397.892692	1430.380738	235.964764
87				900.000000	200.000000	0.000000	0.470820	0.709380	-1.520750	-60.814893	-144.623319	164.028841	298.984325	200.969815	0.000000	300.000000	200.000000	0.000000	7.446880	11.353440	2232.209778	2164.830956	2267.199921	-1409.908474				-505.000000	200.000000	0.000000	1.629990	-0.178670	0.000000	-10.811322	2022.489428	528.396931
88				900.000000	200.000000	0.000000	0.336300	0.675600	-1.868350	-46.483946	-52.639028	188.233389	299.027807	200.970279	0.000000	300.000000	200.000000	0.000000	7.507920	11.200840	2231.141662	2164.830956	2169.099924	-1373.287475				-505.000000	200.000000	0.000000	-0.362220	0.178670	5.505780	474.515792	1342.393019	411.407226
89				900.000000	200.000000	0.000000	0.358720	0.461660	-1.390400	-50.778309	-119.864387	197.649838	298.993713	200.940263	0.000000	300.000000	200.000000	0.000000	7.568960	10.834600	2231.370544	2098.074055	2245.399921	-1403.804975				-505.000000	200.000000	0.000000	-1.811100	0.893350	3.932700	-408.892783	1431.557596	235.969072
90				900.000000	200.000000	0.000000	0.470820	0.709380	-1.520750	-76.897014	-99.029590	176.077141	299.033453	200.926807	0.000000	300.000000	200.000000	0.000000	7.874160	10.254720	2232.896424	2069.463954	2158.199924	-1409.908474				-505.000000	200.000000	0.000000	0.181110	0.178670	0.000000	705.707333	1314.741108	822.572450
91				900.000000	200.000000	0.000000	0.369930	0.664340	-1.042800	-62.174484	-75.055553	156.862495	299.058021	200.943730	0.000000	300.000000	200.000000	0.000000	7.630000	10.956680	2233.277894	2107.610755	2103.699926	-1385.494475				-505.000000	200.000000	0.000000	-0.905550	3.752070	0.000000	-815.306263	1115.354886	532.330046
92				900.000000	200.000000	0.000000	0.381140	0.596780	-1.346950	-117.538597	-100.564171	180.884652	299.043183	201.012262	0.000000	300.000000	200.000000	0.000000	7.721560	10.773560	2232.820130	2260.197959	2136.399925	-1318.355976				-505.000000	200.000000	0.000000	-0.905550	2.144040	1.573080	-1028.298313	318.441989	237.083533
93				900.000000	200.000000	0.000000	0.280250	0.585520	-1.390400	-97.944647	-111.567022	173.749722	299.013522	200.982733	0.000000	300.000000	200.000000	0.000000	7.294280	10.132640	2231.980896	2193.441057	2201.799923	-1361.080475				-505.000000	200.000000	0.000000	-0.543330	2.322710	0.000000	-1828.324851	32.876896	472.200508
94				900.000000	200.000000	0.000000	0.414770	0.664340	-1.564200	-78.796776	-71.351192	144.767741	298.974979	200.905359	0.000000	300.000000	200.000000	0.000000	7.446880	10.468360	2233.125306	2021.780453	2288.999920	-1330.562976				-505.000000	200.000000	0.000000	0.905550	1.608030	-3.932700	-945.356738	2202.627429	177.685872
95				900.000000	200.000000	0.000000	0.381140	0.641820	-1.260050	-131.675943	-95.579018	180.926539	299.057796	200.905514	0.000000	300.000000	200.000000	0.000000	7.599480	10.315760	2232.743836	2021.780453	2103.699926	-1397.701475				-505.000000	200.000000	0.000000	0.724440	0.536010	9.438480	-1124.970976	1140.337087	59.194817
96				900.000000	200.000000	0.000000	0.347510	0.664340	-1.433850	-78.661733	-18.042951	176.163003	299.028405	200.999585	0.000000	300.000000	200.000000	0.000000	7.599480	10.468360	2232.514954	2231.587858	2169.099924	-1318.355976				-505.000000	200.000000	0.000000	0.905550	3.752070	7.078860	343.420065	1794.467437	-407.720420
97				900.000000	200.000000	0.000000	0.425980	0.596780	-1.477300	-125.714700	-71.893637	156.741597	298.998769	200.965741	0.000000	300.000000	200.000000	0.000000	7.538440	10.559920	2231.752014	2155.294256	2234.499922	-1348.873476				-505.000000	200.000000	0.000000	-1.267770	0.357340	2.359620	-94.004589	1135.033538	176.672833
98				900.000000	200.000000	0.000000	0.392350	0.585520	-1.564200	-45.857811	-146.417486	185.681887	299.057571	200.892914	0.000000	300.000000	200.000000	0.000000	8.057280	10.682000	2232.209778	1993.170352	2103.699926	-1354.976975				-505.000000	200.000000	0.000000	-0.724440	3.037390	3.932700	-1321.500941	1100.663788	179.172734
99				900.000000	200.000000	0.000000	0.347510	0.585520	-1.651100	-102.235263	-63.434638	156.812420	299.062550	200.944085	0.000000	300.000000	200.000000	0.000000	7.874160	10.468360	2232.438660	2107.610755	2092.799927	-1385.494475				-505.000000	200.000000	0.000000	-0.181110	2.680050	1.573080	-1459.128355	142.036120	648.742942
100				900.000000	200.000000	0.000000	0.291460	0.630560	-1.433850	-84.073324	-35.998692	159.322035	298.994263	200.986736	0.000000	300.000000	200.000000	0.000000	7.141680	10.010560	2232.591248	2202.977757	2245.399921	-1361.080475				-505.000000	200.000000	0.000000	2.173320	0.357340	0.786540	-557.394443	0.315995	293.885743
101				900.000000	200.000000	0.000000	0.414770	0.506700	-1.781450	-89.533992	-81.281090	175.946717	298.999042	200.952661	0.000000	300.000000	200.000000	0.000000	7.782600	10.315760	2232.362366	2126.684155	2234.499922	-1385.494475				-505.000000	200.000000	0.000000	-0.543330	2.680050	6.292320	-300.590797	1750.315580	413.795525
102				900.000000	200.000000	0.000000	0.291460	0.720640	-1.042800	-75.938171	-97.154008	156.996149	299.028339	200.952661	0.000000	300.000000	200.000000	0.000000	7.385840	9.888480	2232.362366	2126.684155	2169.099924	-1434.322474				-505.000000	200.000000	0.000000	-0.724440	0.536010	3.932700	380.196587	2293.793854	-234.409766
103				900.000000	200.000000	0.000000	0.280250	0.596780	-1.086250	-125.309573	-51.058242	164.121553	299.062422	200.905761	0.000000	300.000000	200.000000	0.000000	7.507920	10.865120	2232.133484	2021.780453	2092.799927	-1458.736474				-505.000000	200.000000	0.000000	0.000000	2.322710	6.292320	-669.661446	-5.971411	530.901140
104				900.000000	200.000000	0.000000	0.392350	0.675600	-1.781450	-42.373388	-125.951564	173.717361	298.994263	200.935477	0.000000	300.000000	200.000000	0.000000	7.324800	11.139800	2232.591248	2088.537354	2245.399921	-1464.839973				-505.000000	200.000000	0.000000	-1.267770	0.893350	0.786540	-409.144476	606.246361	177.181507
105				900.000000	200.000000	0.000000	0.302670	0.551740	-1.433850	-75.257541	-102.317929	188.153040	299.052396	200.923104	0.000000	300.000000	200.000000	0.000000	7.324800	11.353440	2231.523132	2059.927254	2114.599926	-1361.080475				-505.000000	200.000000	0.000000	-0.362220	0.357340	-1.573080	-1020.847220	1216.540850	-58.376005
106				900.000000	200.000000	0.000000	0.313880	0.743160	-1.477300	-39.276167	-123.003028	156.993866	299.018406	200.935733	0.000000	300.000000	200.000000	0.000000	7.385840	10.926160	2231.980896	2088.537354	2190.899923	-1379.390975				-505.000000	200.000000	0.000000	-0.724440	1.965370	-1.573080	234.614694	1105.888773	-585.517895
107				900.000000	200.000000	0.000000	0.414770	0.675600	-1.433850	-74.177516	-157.593907	180.923114	298.950538	200.913932	0.000000	300.000000	200.000000	0.000000	7.721560	11.139800	2233.049012	2040.853853	2343.499918	-1379.390975				-505.000000	200.000000	0.000000	0.000000	1.429360	-6.292320	549.251195	801.391455	236.332857
108				900.000000	200.000000	0.000000	0.302670	0.698120	-1.651100	-85.536804	-51.456187	147.324952	299.033255	200.914181	0.000000	300.000000	200.000000	0.000000	7.874160	11.414480	2232.438660	2040.853853	2158.199924	-1342.769976				-505.000000	200.000000	0.000000	0.000000	1.250690	8.651940	76.371407	1184.919375	-175.045391
109				900.000000	200.000000	0.000000	0.448400	0.709380	-1.781450	-69.126039	-37.072244	185.739009	299.071680	200.957555	0.000000	300.000000	200.000000	0.000000	7.660520	11.322920	2230.912780	2136.220856	2070.999928	-1379.390975				-505.000000	200.000000	0.000000	0.362220	0.357340	-3.932700	-1600.115999	1174.944267	529.007026
110				900.000000	200.000000	0.000000	0.392350	0.506700	-1.868350	-89.624020	-125.870747	163.921643	298.949677	201.025811	0.000000	300.000000	200.000000	0.000000	7.599480	10.712520	2231.217956	2288.808060	2343.499918	-1434.322474				-505.000000	200.000000	0.000000	-0.543330	0.536010	7.078860	-1472.607751	158.729066	235.528535
111				900.000000	200.000000	0.000000	0.448400	0.641820	-1.346950	-87.540139	-72.938118	156.760257	298.949856	200.940166	0.000000	300.000000	200.000000	0.000000	7.691040	10.498880	2231.599426	2098.074055	2343.499918	-1403.804975				-505.000000	200.000000	0.000000	1.448880	0.536010	2.359620	148.438736	1766.069099	235.369158
112				900.000000	200.000000	0.000000	0.470820	0.585520	-1.042800	-77.481883	-84.276173	151.865350	299.042889	200.982666	0.000000	300.000000	200.000000	0.000000	7.721560	11.750200	2232.133484	2193.441057	2136.399925	-1391.597975				-505.000000	200.000000	0.000000	1.267770	0.536010	0.786540	-430.767119	320.250837	-352.057340
113				900.000000	200.000000	0.000000	0.358720	0.484180	-1.260050	-77.859605	-89.589793	159.116220	299.008401	201.021432	0.000000	300.000000	200.000000	0.000000	7.385840	11.200840	2231.446838	2279.271359	2212.699923	-1416.011974				-505.000000	200.000000	0.000000	-0.543330	3.930740	3.932700	122.347690	1222.274830	62.517837
114				900.000000	200.000000	0.000000	0.437190	0.540480	-1.781450	-64.019750	-36.610616	161.496944	299.052752	200.897125	0.000000	300.000000	200.000000	0.000000	7.630000	10.773560	2232.362366	2002.707052	2114.599926	-1458.736474				-505.000000	200.000000	0.000000	1.086660	0.714680	6.292320	-1461.859352	-204.295212	59.335397
115				900.000000	200.000000	0.000000	0.560500	0.664340	-1.651100	-139.194757	-77.271537	168.713365	299.013893	200.914025	0.000000	300.000000	200.000000	0.000000	7.874160	10.437840	2232.820130	2040.853853	2201.799923	-1452.632974				-505.000000	200.000000	0.000000	-0.543330	1.786700	11.798100	-1049.102955	419.390522	765.412327
116				900.000000	200.000000	0.000000	0.269040	0.540480	-1.868350	-128.438262	-135.990750	168.900128	298.970309	200.943601	0.000000	300.000000	200.000000	0.000000	7.782600	10.224200	2233.583070	2107.610755	2299.899920	-1416.011974				-505.000000	200.000000	0.000000	1.267770	3.216060	-0.786540	-616.171147	719.453712	120.438817
117				900.000000	200.000000	0.000000	0.313880	0.596780	-2.476650	-66.442074	-106.875723	202.641274	299.033222	200.948389	0.000000	300.000000	200.000000	0.000000	7.355320	10.712520	2232.362366	2117.147455	2158.199924	-1428.218974				-505.000000	200.000000	0.000000	-0.181110	2.501380	3.932700	-311.590889	670.076870	119.876496
118				900.000000	200.000000	0.000000	0.358720	0.686860	-1.346950	-61.562210	-8.453456	178.581993	299.003551	200.923104	0.000000	300.000000	200.000000	0.000000	7.141680	9.644320	2231.523132	2059.927254	2223.599922	-1379.390975				-505.000000	200.000000	0.000000	0.000000	1.786700	5.505780	340.185683	1187.905081	765.368861
119				900.000000	200.000000	0.000000	0.358720	0.698120	-1.520750	-117.566003	-84.281372	178.592465	298.960301	200.960909	0.000000	300.000000	200.000000	0.000000	7.691040	9.522240	2233.049012	2145.757556	2321.699919	-1397.701475				-505.000000	200.000000	0.000000	2.716650	1.072020	0.786540	-282.517153	1027.999157	705.729199
120				900.000000	200.000000	0.000000	0.347510	0.596780	-1.520750	-117.718654	-78.753774	192.967793	298.965111	200.909723	0.000000	300.000000	200.000000	0.000000	7.599480	9.400160	2232.896424	2031.317153	2310.799919	-1403.804975				-505.000000	200.000000	0.000000	3.259980	3.037390	9.438480	-394.532463	986.911570	413.830375
121				900.000000	200.000000	0.000000	0.425980	0.686860	-1.607650	-61.832295	-112.300171	161.644691	299.062261	200.978560	0.000000	300.000000	200.000000	0.000000	7.660520	9.857960	2231.752014	2183.904357	2092.799927	-1403.804975				-505.000000	200.000000	0.000000	-3.078870	1.965370	7.078860	-1038.669172	975.004619	-115.376752
122				900.000000	200.000000	0.000000	0.425980	0.720640	-1.694550	-60.531263	-122.351294	159.266447	299.032792	200.940263	0.000000	300.000000	200.000000	0.000000	7.263760	11.475520	2231.370544	2098.074055	2158.199924	-1318.355976				-505.000000	200.000000	0.000000	1.811100	1.608030	7.865400	-133.700877	413.226110	530.078020
123				900.000000	200.000000	0.000000	0.437190	0.540480	-1.564200	-87.917861	-87.472358	183.183885	298.954776	200.952954	0.000000	300.000000	200.000000	0.000000	7.874160	9.949520	2231.675720	2126.684155	2332.599918	-1318.355976				-505.000000	200.000000	0.000000	-1.267770	-0.893350	0.786540	-169.809687	1799.376427	997.903310
124				900.000000	200.000000	0.000000	0.302670	0.641820	-1.477300	-119.839423	-107.343491	156.911233	298.994160	200.965477	0.000000	300.000000	200.000000	0.000000	7.630000	11.231360	2232.362366	2155.294256	2245.399921	-1422.115474				-505.000000	200.000000	0.000000	-0.181110	0.893350	7.865400	749.581852	1196.624767	59.606377
125				900.000000	200.000000	0.000000	0.403560	0.461660	-1.651100	-91.253697	-45.478898	156.639162	299.013455	201.008438	0.000000	300.000000	200.000000	0.000000	7.691040	11.353440	2231.828308	2250.661259	2201.799923	-1330.562976				-505.000000	200.000000	0.000000	1.629990	1.072020	14.944259	-513.016539	417.467238	118.375145
126				900.000000	200.000000	0.000000	0.313880	0.653080	-1.260050	-135.232786	-62.413432	176.187372	299.057410	200.965708	0.000000	300.000000	200.000000	0.000000	7.385840	11.414480	2231.828308	2155.294256	2103.699926	-1397.701475				-505.000000	200.000000	0.000000	0.181110	0.714680	-3.146160	-72.822408	1317.726814	940.569321
127				900.000000	200.000000	0.000000	0.381140	0.653080	-1.607650	-71.264416	-110.453660	185.756331	298.989519	200.952433	0.000000	300.000000	200.000000	0.000000	7.568960	11.597600	2232.896424	2126.684155	2256.299921	-1348.873476				-505.000000	200.000000	0.000000	1.086660	1.429360	-1.573080	-1071.795292	1394.009141	-233.706865
128				900.000000	200.000000	0.000000	0.381140	0.585520	-1.781450	-102.370305	-54.566356	149.548599	298.984637	200.867013	0.000000	300.000000	200.000000	0.000000	7.477400	10.865120	2232.896424	1935.950150	2267.199921	-1281.734977				-505.000000	200.000000	0.000000	0.362220	1.965370	2.359620	698.193317	240.982804	1.836159
129				900.000000	200.000000	0.000000	0.437190	0.585520	-1.390400	-85.883057	-92.699962	163.948492	298.999145	200.965378	0.000000	300.000000	200.000000	0.000000	7.538440	10.956680	2232.591248	2155.294256	2234.499922	-1330.562976				-505.000000	200.000000	0.000000	-1.267770	1.072020	-1.573080	-514.337926	741.055648	-233.857626
130				900.000000	200.000000	0.000000	0.369930	0.563000	-1.477300	-119.064700	-125.311167	147.129609	299.067241	200.969915	0.000000	300.000000	200.000000	0.000000	7.416360	10.743040	2231.980896	2164.830956	2081.899927	-1318.355976				-505.000000	200.000000	0.000000	0.543330	-0.178670	3.932700	-1284.472726	361.100993	234.763370
131				900.000000	200.000000	0.000000	0.425980	0.563000	-1.868350	-115.449298	-76.595931	195.264743	299.032659	200.936117	0.000000	300.000000	200.000000	0.000000	7.599480	10.743040	2231.065368	2088.537354	2158.199924	-1348.873476				-505.000000	200.000000	0.000000	-0.543330	1.786700	-2.359620	-586.971565	167.686183	236.715439
132				900.000000	200.000000	0.000000	0.549290	0.585520	-1.868350	-74.316622	-66.475927	154.193716	299.018506	201.008266	0.000000	300.000000	200.000000	0.000000	7.446880	10.437840	2232.209778	2250.661259	2190.899923	-1416.011974				-505.000000	200.000000	0.000000	-1.086660	2.858720	-1.573080	-522.040711	1260.376712	-584.641128
133				900.000000	200.000000	0.000000	0.470820	0.517960	-1.303500	-128.780451	-63.769842	183.128101	298.994469	200.999346	0.000000	300.000000	200.000000	0.000000	7.507920	10.773560	2233.049012	2231.587858	2245.399921	-1306.148976				-505.000000	200.000000	0.000000	0.181110	0.357340	1.573080	-673.147522	-1205.581884	470.277416
134				900.000000	200.000000	0.000000	0.291460	0.619300	-1.998700	-48.937423	-81.067111	173.769524	298.988793	200.978761	0.000000	300.000000	200.000000	0.000000	7.294280	10.956680	2231.294250	2183.904357	2256.299921	-1312.252476				-505.000000	200.000000	0.000000	0.000000	1.072020	6.292320	181.187317	1054.588647	470.970136
135				900.000000	200.000000	0.000000	0.313880	0.450400	-1.564200	-75.545234	-122.922211	168.769899	299.013151	200.936085	0.000000	300.000000	200.000000	0.000000	6.958560	10.773560	2231.141662	2088.537354	2201.799923	-1440.425974				-505.000000	200.000000	0.000000	1.448880	0.714680	2.359620	622.514066	970.649056	118.050518
136				900.000000	200.000000	0.000000	0.482030	0.529220	-1.260050	-67.963797	-114.931578	151.801378	298.999042	200.901397	0.000000	300.000000	200.000000	0.000000	7.782600	10.590440	2232.362366	2012.243752	2234.499922	-1391.597975				-505.000000	200.000000	0.000000	1.992210	1.429360	2.359620	-144.952661	672.632144	999.846763
137				900.000000	200.000000	0.000000	0.313880	0.563000	-1.390400	-131.036263	-128.149815	183.332578	299.013589	200.935669	0.000000	300.000000	200.000000	0.000000	7.599480	9.644320	2232.133484	2088.537354	2201.799923	-1373.287475				-505.000000	200.000000	0.000000	-1.267770	1.786700	-2.359620	-818.603568	-583.897999	119.285197
138				900.000000	200.000000	0.000000	0.336300	0.731900	-1.520750	-128.236533	-58.028266	154.550507	299.072378	200.995279	0.000000	300.000000	200.000000	0.000000	7.446880	10.163160	2232.591248	2222.051158	2070.999928	-1385.494475				-505.000000	200.000000	0.000000	0.543330	1.250690	-7.865400	190.866021	504.867397	177.375734
139				900.000000	200.000000	0.000000	0.302670	0.630560	-1.477300	-112.262049	-122.541401	159.310421	299.003653	200.940102	0.000000	300.000000	200.000000	0.000000	7.172200	10.041080	2231.752014	2098.074055	2223.599922	-1367.183975				-505.000000	200.000000	0.000000	0.181110	0.357340	4.719240	-325.447823	514.842505	-58.419472
140				900.000000	200.000000	0.000000	0.291460	0.540480	-1.173150	-71.430612	-152.758452	178.515541	299.023456	200.901397	0.000000	300.000000	200.000000	0.000000	7.660520	9.857960	2232.362366	2012.243752	2179.999924	-1330.562976				-505.000000	200.000000	0.000000	0.543330	1.965370	12.584640	-690.780704	1413.450361	295.542163
141				900.000000	200.000000	0.000000	0.403560	0.563000	-1.477300	-127.105761	-35.508592	168.781709	298.989312	200.888550	0.000000	300.000000	200.000000	0.000000	7.324800	10.590440	2232.438660	1983.633652	2256.299921	-1269.527977				-505.000000	200.000000	0.000000	-0.724440	2.858720	-1.573080	57.039298	-352.381307	-408.437810
142				900.000000	200.000000	0.000000	0.347510	0.698120	-1.433850	-89.332263	-134.560260	193.062039	299.028770	201.007749	0.000000	300.000000	200.000000	0.000000	6.989080	9.400160	2233.354188	2250.661259	2169.099924	-1361.080475				-505.000000	200.000000	0.000000	0.362220	1.786700	2.359620	108.301986	240.982804	-115.821597
143				900.000000	200.000000	0.000000	0.493240	0.551740	-1.564200	-119.618416	-79.648557	149.401048	299.023456	200.944117	0.000000	300.000000	200.000000	0.000000	6.805960	11.078760	2232.362366	2107.610755	2179.999924	-1385.494475				-505.000000	200.000000	0.000000	1.992210	1.250690	1.573080	-734.906915	938.518586	59.771627
144				900.000000	200.000000	0.000000	0.437190	0.608040	-1.868350	-125.656141	-31.463829	188.066036	299.111709	200.845514	0.000000	300.000000	200.000000	0.000000	7.355320	11.322920	2233.277894	1888.266649	1983.799931	-1306.148976				-505.000000	200.000000	0.000000	-0.724440	3.394730	0.786540	-605.233979	2694.489582	62.023653
145				900.000000	200.000000	0.000000	0.448400	0.630560	-1.433850	-80.052793	-62.725361	159.159445	298.998632	200.931683	0.000000	300.000000	200.000000	0.000000	7.294280	11.139800	2231.446838	2079.000654	2234.499922	-1409.908474				-505.000000	200.000000	0.000000	0.905550	0.536010	15.730799	-545.387581	1786.256746	117.924427
146				900.000000	200.000000	0.000000	0.538080	0.608040	-1.173150	-84.730612	-86.924715	166.274573	298.988793	200.923198	0.000000	300.000000	200.000000	0.000000	7.660520	11.078760	2231.294250	2059.927254	2256.299921	-1391.597975				-505.000000	200.000000	0.000000	0.724440	0.357340	-2.359620	-557.646136	90.973425	411.489851
147				900.000000	200.000000	0.000000	0.437190	0.867020	-1.911800	-58.748936	-142.874759	169.029607	299.042496	200.970246	0.000000	300.000000	200.000000	0.000000	7.752080	11.170320	2231.217956	2164.830956	2136.399925	-1403.804975				-505.000000	200.000000	0.000000	-1.448880	2.144040	0.786540	13.982781	1545.195378	60.894703
148				900.000000	200.000000	0.000000	0.336300	0.585520	-1.433850	-89.948601	-123.966692	195.378595	299.003857	200.922820	0.000000	300.000000	200.000000	0.000000	7.782600	10.468360	2232.209778	2059.927254	2223.599922	-1373.287475				-505.000000	200.000000	0.000000	-1.629990	2.680050	0.786540	46.416746	2749.284409	413.882457
149				900.000000	200.000000	0.000000	0.381140	0.540480	-1.260050	-31.315338	-146.238718	147.097052	299.004061	200.939716	0.000000	300.000000	200.000000	0.000000	7.324800	10.559920	2232.667542	2098.074055	2223.599922	-1458.736474				-505.000000	200.000000	0.000000	0.724440	0.357340	3.932700	1411.729282	-180.138001	587.722147
150				900.000000	200.000000	0.000000	0.201780	0.664340	-1.173150	-58.288997	-73.075880	152.217378	298.984186	200.969948	0.000000	300.000000	200.000000	0.000000	7.355320	10.712520	2231.904602	2164.830956	2267.199921	-1379.390975				-505.000000	200.000000	0.000000	-2.716650	2.501380	4.719240	267.552044	1353.035989	296.311635
151				900.000000	200.000000	0.000000	0.381140	0.506700	-2.215950	-102.045725	-64.294211	149.475296	299.013960	200.926775	0.000000	300.000000	200.000000	0.000000	7.721560	10.346280	2232.972718	2069.463954	2201.799923	-1446.529474				-505.000000	200.000000	0.000000	0.362220	1.429360	-0.786540	-1303.364373	-551.451534	530.024373
152				900.000000	200.000000	0.000000	0.336300	0.551740	-1.390400	-67.171466	-88.545311	176.069899	298.979372	200.910065	0.000000	300.000000	200.000000	0.000000	7.782600	10.315760	2232.057190	2031.317153	2278.099920	-1348.873476				-505.000000	200.000000	0.000000	0.000000	1.608030	2.359620	-134.141339	1323.460794	236.502415
153				900.000000	200.000000	0.000000	0.392350	0.720640	-0.955900	-91.930264	-50.729776	164.120607	299.023389	200.918547	0.000000	300.000000	200.000000	0.000000	7.172200	10.804080	2232.209778	2050.390553	2179.999924	-1312.252476				-505.000000	200.000000	0.000000	-0.724440	0.893350	1.573080	-640.713557	42.343009	-57.838354
154				900.000000	200.000000	0.000000	0.358720	0.619300	-1.868350	-89.007683	-149.815713	166.470862	298.991575	200.946543	0.000000	300.000000	200.000000	0.000000	7.477400	10.224200	2226.640316	2107.610755	2245.399921	-1354.976975				-505.000000	200.000000	0.000000	-0.362220	1.965370	-6.292320	465.869158	160.459350	119.382311
155				900.000000	200.000000	0.000000	0.347510	0.675600	-2.042150	-86.869305	-113.730661	161.715514	299.086588	200.978661	0.000000	300.000000	200.000000	0.000000	7.050120	10.376800	2231.523132	2183.904357	2038.299929	-1330.562976				-505.000000	200.000000	0.000000	0.543330	1.965370	-1.573080	2.982690	1824.596059	-879.339810
156				900.000000	200.000000	0.000000	0.392350	0.517960	-1.303500	-160.944693	-70.670388	183.209396	299.023456	200.935573	0.000000	300.000000	200.000000	0.000000	7.630000	9.735880	2232.362366	2088.537354	2179.999924	-1403.804975				-505.000000	200.000000	0.000000	-0.724440	0.357340	-3.932700	368.756033	1505.838075	-234.579324
157				900.000000	200.000000	0.000000	0.336300	0.675600	-1.477300	-130.509953	-78.332554	166.546448	299.004402	200.926585	0.000000	300.000000	200.000000	0.000000	7.965720	10.437840	2233.430482	2069.463954	2223.599922	-1354.976975				-505.000000	200.000000	0.000000	0.181110	3.752070	3.146160	111.473445	1444.325409	121.034423
158				900.000000	200.000000	0.000000	0.414770	0.619300	-0.912450	-124.202142	-66.891350	168.822454	298.999008	200.986871	0.000000	300.000000	200.000000	0.000000	7.538440	10.163160	2232.286072	2202.977757	2234.499922	-1428.218974				-505.000000	200.000000	0.000000	-1.086660	1.429360	3.146160	-492.337744	1123.328146	-233.532999
159				900.000000	200.000000	0.000000	0.549290	0.551740	-1.564200	-139.721067	-112.352516	161.391281	299.018271	200.944407	0.000000	300.000000	200.000000	0.000000	7.630000	10.193680	2231.675720	2107.610755	2190.899923	-1373.287475				-505.000000	200.000000	0.000000	-0.905550	2.501380	13.371180	-542.467814	307.245593	472.399043
160				900.000000	200.000000	0.000000	0.425980	0.540480	-2.129050	-100.564636	-71.287510	163.918218	298.964403	200.987276	0.000000	300.000000	200.000000	0.000000	7.752080	9.980040	2231.370544	2202.977757	2310.799919	-1318.355976				-505.000000	200.000000	0.000000	1.811100	0.000000	4.719240	116.193541	-246.638221	939.760691
161				900.000000	200.000000	0.000000	0.313880	0.619300	-1.781450	-88.917654	-107.522259	164.107656	298.994091	200.965543	0.000000	300.000000	200.000000	0.000000	7.691040	11.048240	2232.209778	2155.294256	2245.399921	-1422.115474				-505.000000	200.000000	0.000000	0.724440	0.000000	0.000000	-2200.504036	-839.255906	528.638933
162				900.000000	200.000000	0.000000	0.459610	0.653080	-1.260050	-66.883772	-88.678473	144.710814	298.955062	200.978326	0.000000	300.000000	200.000000	0.000000	7.538440	11.048240	2232.286072	2183.904357	2332.599918	-1373.287475				-505.000000	200.000000	0.000000	-2.535540	2.322710	11.011560	-669.283907	1733.815634	354.871687
163				900.000000	200.000000	0.000000	0.269040	0.574260	-2.259400	-51.062255	-59.637525	147.244603	299.028306	201.012504	0.000000	300.000000	200.000000	0.000000	7.294280	10.804080	2232.286072	2260.197959	2169.099924	-1385.494475				-505.000000	200.000000	0.000000	0.543330	1.429360	-2.359620	-1071.858215	-693.487654	-116.175201
164				900.000000	200.000000	0.000000	0.381140	0.698120	-1.651100	-105.639455	-135.743101	188.207878	299.028239	200.905761	0.000000	300.000000	200.000000	0.000000	7.172200	10.865120	2232.133484	2021.780453	2169.099924	-1422.115474				-505.000000	200.000000	0.000000	-0.181110	1.786700	8.651940	-354.458636	-394.961747	236.686462
165				900.000000	200.000000	0.000000	0.347510	0.641820	-1.477300	-51.490409	-144.651792	202.648321	298.965146	200.901150	0.000000	300.000000	200.000000	0.000000	7.660520	11.597600	2232.972718	2012.243752	2310.799919	-1391.597975				-505.000000	200.000000	0.000000	0.543330	2.322710	9.438480	720.382269	-572.114043	119.648983
166				900.000000	200.000000	0.000000	0.482030	0.484180	-0.869000	-93.536598	-74.767495	183.085072	298.984984	200.935029	0.000000	300.000000	200.000000	0.000000	7.477400	10.743040	2233.659364	2088.537354	2267.199921	-1330.562976				-505.000000	200.000000	0.000000	1.086660	1.429360	2.359620	897.391356	-200.563079	529.966418
167				900.000000	200.000000	0.000000	0.493240	0.596780	-1.694550	-81.713939	-59.263452	151.852595	299.023289	200.952824	0.000000	300.000000	200.000000	0.000000	7.324800	11.292400	2231.980896	2126.684155	2179.999924	-1354.976975				-505.000000	200.000000	0.000000	0.905550	3.752070	-8.651940	-5.286404	748.835907	-290.232223
168				900.000000	200.000000	0.000000	0.291460	0.653080	-1.781450	-111.649775	-142.060793	171.391279	299.081515	200.927568	0.000000	300.000000	200.000000	0.000000	7.691040	10.956680	2231.065368	2069.463954	2049.199928	-1434.322474				-505.000000	200.000000	0.000000	0.362220	2.858720	-7.078860	867.310849	515.079936	296.404441
169				900.000000	200.000000	0.000000	0.347510	0.585520	-1.303500	-77.751968	-68.823876	127.896499	299.057538	200.965576	0.000000	300.000000	200.000000	0.000000	7.599480	10.498880	2232.133484	2155.294256	2103.699926	-1416.011974				-505.000000	200.000000	0.000000	0.905550	0.178670	0.786540	821.586258	1137.588812	-587.343873
170				900.000000	200.000000	0.000000	0.549290	0.574260	-1.216600	-54.002445	-67.082054	166.231544	298.979198	200.974321	0.000000	300.000000	200.000000	0.000000	7.813120	10.620960	2231.675720	2174.367657	2278.099920	-1336.666476				-505.000000	200.000000	0.000000	-0.905550	-0.714680	-3.932700	-854.271916	1516.797040	469.347002
171				900.000000	200.000000	0.000000	0.515660	0.743160	-1.173150	-51.022659	-60.671609	188.110403	299.033188	200.961238	0.000000	300.000000	200.000000	0.000000	7.172200	10.285240	2232.286072	2145.757556	2158.199924	-1477.046973				-505.000000	200.000000	0.000000	-1.992210	0.357340	7.078860	-209.443052	1041.820834	-175.733804
172				900.000000	200.000000	0.000000	0.336300	0.517960	-1.868350	-44.934501	-98.232758	212.183385	299.057248	200.970147	0.000000	300.000000	200.000000	0.000000	7.843640	10.468360	2231.446838	2164.830956	2103.699926	-1373.287475				-505.000000	200.000000	0.000000	0.000000	1.072020	-1.573080	64.742083	399.202875	-351.447245
173				900.000000	200.000000	0.000000	0.168150	0.495440	-1.260050	-101.519099	-132.401819	173.782083	298.935203	200.948713	0.000000	300.000000	200.000000	0.000000	7.385840	10.498880	2231.599426	2117.147455	2376.199917	-1428.218974				-505.000000	200.000000	0.000000	-0.181110	0.714680	12.584640	-303.195948	794.436186	529.389608
174				900.000000	200.000000	0.000000	0.425980	0.641820	-1.607650	-75.748633	-102.168231	178.470425	299.013252	200.935989	0.000000	300.000000	200.000000	0.000000	7.691040	10.376800	2231.370544	2088.537354	2201.799923	-1336.666476				-505.000000	200.000000	0.000000	1.267770	1.250690	-3.932700	654.444645	2578.419520	412.294174
175				900.000000	200.000000	0.000000	0.437190	0.427880	-0.912450	-103.941106	-108.342365	146.934266	299.091535	200.970047	0.000000	300.000000	200.000000	0.000000	7.568960	10.498880	2231.675720	2164.830956	2027.399929	-1385.494475				-505.000000	200.000000	0.000000	0.905550	1.072020	10.225020	65.685931	-329.638386	0.944903
176				900.000000	200.000000	0.000000	0.403560	0.686860	-1.346950	-109.808573	-116.685336	173.716219	299.076756	200.965906	0.000000	300.000000	200.000000	0.000000	7.538440	9.980040	2231.370544	2155.294256	2060.099928	-1458.736474				-505.000000	200.000000	0.000000	-2.535540	-0.178670	11.011560	-1168.090416	1998.955649	176.265581
177				900.000000	200.000000	0.000000	0.212990	0.664340	-1.607650	-74.821260	-98.463273	176.302366	298.984984	200.935029	0.000000	300.000000	200.000000	0.000000	7.507920	11.200840	2233.659364	2088.537354	2267.199921	-1416.011974				-505.000000	200.000000	0.000000	-0.724440	1.250690	2.359620	-734.843992	1234.726649	-57.499239
178				900.000000	200.000000	0.000000	0.504450	0.529220	-0.651750	-95.477310	-106.288613	178.284412	298.969464	200.910189	0.000000	300.000000	200.000000	0.000000	8.179360	9.919000	2231.752014	2031.317153	2299.899920	-1354.976975				-505.000000	200.000000	0.000000	1.086660	2.144040	4.719240	130.113399	1388.037729	-233.028633
179				900.000000	200.000000	0.000000	0.369930	0.799460	-1.694550	-85.429167	-54.185546	178.675098	299.092217	200.994939	0.000000	300.000000	200.000000	0.000000	7.538440	9.308600	2233.354188	2222.051158	2027.399929	-1312.252476				-505.000000	200.000000	0.000000	-0.362220	0.357340	-2.359620	-905.094141	-240.982804	-117.120104
180				900.000000	200.000000	0.000000	0.470820	0.630560	-1.564200	-44.003064	-73.659331	180.823159	299.072252	200.935605	0.000000	300.000000	200.000000	0.000000	7.324800	11.200840	2232.286072	2088.537354	2070.999928	-1354.976975				-505.000000	200.000000	0.000000	-2.354430	0.357340	6.292320	-1946.746003	534.205162	-175.704826
181				900.000000	200.000000	0.000000	0.414770	0.596780	-1.998700	-86.049569	-116.540837	166.391851	299.087119	200.905483	0.000000	300.000000	200.000000	0.000000	7.843640	11.383960	2232.820130	2021.780453	2038.299929	-1409.908474				-505.000000	200.000000	0.000000	0.000000	-1.072020	4.719240	-1106.834408	1056.081500	57.726752
182				900.000000	200.000000	0.000000	0.437190	0.664340	-1.477300	-86.747808	-82.487205	183.299075	298.994297	200.943988	0.000000	300.000000	200.000000	0.000000	7.538440	11.506040	2232.667542	2107.610755	2245.399921	-1342.769976				-505.000000	200.000000	0.000000	-1.629990	1.072020	3.146160	1107.463640	95.644984	177.380042
183				900.000000	200.000000	0.000000	0.437190	0.585520	-1.781450	-62.165003	-46.742556	183.225772	298.983943	200.944536	0.000000	300.000000	200.000000	0.000000	7.385840	10.956680	2231.370544	2107.610755	2267.199921	-1330.562976				-505.000000	200.000000	0.000000	-1.811100	-0.357340	7.865400	-831.705425	632.405420	-352.658820
184				900.000000	200.000000	0.000000	0.526870	0.585520	-1.564200	-106.165765	-126.627170	163.855583	298.998700	201.021362	0.000000	300.000000	200.000000	0.000000	7.691040	11.414480	2231.599426	2279.271359	2234.499922	-1385.494475				-505.000000	200.000000	0.000000	-0.181110	-0.536010	7.078860	199.764348	1329.941201	469.458605
185				900.000000	200.000000	0.000000	0.291460	0.641820	-1.911800	-128.330625	-91.279868	183.429108	298.959732	200.957162	0.000000	300.000000	200.000000	0.000000	7.691040	10.895640	2231.828308	2136.220856	2321.699919	-1379.390975				-505.000000	200.000000	0.000000	0.724440	1.429360	6.292320	-2229.326079	1408.462807	-351.166085
186				900.000000	200.000000	0.000000	0.459610	0.382840	-1.651100	-86.458444	-98.446736	195.062353	299.009248	200.956508	0.000000	300.000000	200.000000	0.000000	7.660520	11.017720	2233.354188	2136.220856	2212.699923	-1385.494475				-505.000000	200.000000	0.000000	0.181110	0.000000	0.000000	-694.896011	1182.171100	646.170596
187				900.000000	200.000000	0.000000	0.336300	0.506700	-1.173150	-117.047505	-68.483474	188.076312	298.964510	200.987174	0.000000	300.000000	200.000000	0.000000	7.202720	11.231360	2231.599426	2202.977757	2310.799919	-1251.217477				-505.000000	200.000000	0.000000	-0.543330	0.714680	2.359620	-1577.989970	295.777632	-175.510598
188				900.000000	200.000000	0.000000	0.392350	0.608040	-1.086250	-112.784295	-81.004370	188.112490	299.081798	200.927282	0.000000	300.000000	200.000000	0.000000	7.233240	10.620960	2231.752014	2069.463954	2049.199928	-1367.183975				-505.000000	200.000000	0.000000	-1.811100	1.250690	8.651940	76.371407	2089.929074	353.796385
189				900.000000	200.000000	0.000000	0.325090	0.686860	-1.564200	-81.889932	-103.119959	171.387854	299.043020	200.944085	0.000000	300.000000	200.000000	0.000000	7.507920	10.895640	2232.438660	2107.610755	2136.399925	-1416.011974				-505.000000	200.000000	0.000000	0.905550	1.965370	7.865400	-575.342241	1661.151004	119.280890
190				900.000000	200.000000	0.000000	0.325090	0.619300	-1.955250	-109.200362	-92.624343	193.011964	298.986888	200.860706	0.000000	300.000000	200.000000	0.000000	7.385840	10.285240	2227.098080	1916.876750	2256.299921	-1391.597975				-505.000000	200.000000	0.000000	1.086660	1.965370	0.000000	466.372544	597.096244	1.778203
191				900.000000	200.000000	0.000000	0.369930	0.517960	-1.173150	-84.419576	-90.132237	185.642283	299.062646	200.897002	0.000000	300.000000	200.000000	0.000000	7.385840	10.437840	2232.667542	2002.707052	2092.799927	-1391.597975				-505.000000	200.000000	0.000000	0.543330	1.250690	-6.292320	654.255875	-822.325529	764.816721
192				900.000000	200.000000	0.000000	0.336300	0.551740	-1.303500	-30.896665	-88.626128	166.431258	299.047642	201.004165	0.000000	300.000000	200.000000	0.000000	7.660520	10.743040	2231.828308	2241.124558	2125.499926	-1379.390975				-505.000000	200.000000	0.000000	-0.181110	1.429360	-7.078860	-377.339743	282.816818	236.347346
193				900.000000	200.000000	0.000000	0.403560	0.585520	-1.781450	-66.185533	-96.017372	171.212313	298.984290	200.974121	0.000000	300.000000	200.000000	0.000000	7.263760	10.651480	2232.133484	2174.367657	2267.199921	-1416.011974				-505.000000	200.000000	0.000000	-0.181110	2.858720	-1.573080	-522.040711	1603.291906	531.424302
194				900.000000	200.000000	0.000000	0.392350	0.675600	-1.564200	-78.333089	-40.032117	173.717361	298.998769	200.905916	0.000000	300.000000	200.000000	0.000000	7.630000	10.224200	2231.752014	2021.780453	2234.499922	-1428.218974				-505.000000	200.000000	0.000000	1.267770	0.893350	0.786540	-524.960478	320.250837	470.699157
195				900.000000	200.000000	0.000000	0.425980	0.720640	-2.042150	-76.973498	-111.896086	168.905087	298.994022	200.965609	0.000000	300.000000	200.000000	0.000000	7.752080	10.651480	2232.057190	2155.294256	2245.399921	-1342.769976				-505.000000	200.000000	0.000000	-0.181110	0.000000	3.932700	-926.213399	1995.776943	0.014489
196				900.000000	200.000000	0.000000	0.560500	0.709380	-1.477300	-109.016242	-97.697051	180.803553	299.018406	200.961369	0.000000	300.000000	200.000000	0.000000	7.507920	11.628120	2231.980896	2145.757556	2190.899923	-1361.080475				-505.000000	200.000000	0.000000	-0.543330	0.714680	4.719240	-303.825180	-501.881691	235.698092
197				900.000000	200.000000	0.000000	0.313880	0.731900	-1.433850	-15.571659	-47.053888	188.308975	299.023222	200.922977	0.000000	300.000000	200.000000	0.000000	7.721560	11.780720	2231.828308	2059.927254	2179.999924	-1324.459476				-505.000000	200.000000	0.000000	-0.543330	2.144040	10.225020	-911.790156	1348.873426	707.007344
198				900.000000	200.000000	0.000000	0.302670	0.517960	-1.955250	-101.311953	-56.239298	149.567063	299.013353	200.935893	0.000000	300.000000	200.000000	0.000000	7.294280	9.491720	2231.599426	2088.537354	2201.799923	-1428.218974				-505.000000	200.000000	0.000000	3.259980	2.322710	-3.146160	-322.968519	998.854393	354.408045
199				900.000000	200.000000	0.000000	0.437190	0.574260	-1.390400	-106.449395	-92.699962	161.528360	299.018104	200.936021	0.000000	300.000000	200.000000	0.000000	7.599480	11.322920	2231.294250	2088.537354	2190.899923	-1422.115474				-505.000000	200.000000	0.000000	3.078870	0.893350	1.573080	-1914.689578	2065.894859	59.345578
200				900.000000	200.000000	0.000000	0.403560	0.529220	-1.955250	-84.766145	-45.196038	192.846895	298.989588	200.973721	0.000000	300.000000	200.000000	0.000000	7.507920	11.261880	2233.049012	2174.367657	2256.299921	-1324.459476				-505.000000	200.000000	0.000000	0.724440	-0.178670	2.359620	-1400.414575	-1106.635200	410.981178
201				900.000000	200.000000	0.000000	0.437190	0.608040	-1.173150	-48.545840	-113.165884	178.427396	298.978918	200.966038	0.000000	300.000000	200.000000	0.000000	7.294280	11.414480	2231.065368	2155.294256	2278.099920	-1354.976975				-505.000000	200.000000	0.000000	-0.543330	1.965370	7.865400	467.001776	290.552647	1.908603
202				900.000000	200.000000	0.000000	0.347510	0.788200	-1.346950	-81.512210	-83.981378	171.458873	299.037907	200.897309	0.000000	300.000000	200.000000	0.000000	7.446880	11.353440	2231.904602	2002.707052	2147.299925	-1361.080475				-505.000000	200.000000	0.000000	-0.724440	2.501380	3.932700	-890.670898	305.243744	178.664061
203				900.000000	200.000000	0.000000	0.381140	0.641820	-1.651100	-124.040010	-49.621612	166.468579	299.053044	200.909661	0.000000	300.000000	200.000000	0.000000	7.813120	10.651480	2233.049012	2031.317153	2114.599926	-1409.908474				-505.000000	200.000000	0.000000	2.173320	2.144040	1.573080	-1607.378322	264.709583	530.557716
204				900.000000	200.000000	0.000000	0.381140	0.596780	-1.477300	-77.468338	-70.047126	173.655672	299.008367	200.961632	0.000000	300.000000	200.000000	0.000000	7.446880	11.048240	2231.370544	2145.757556	2212.699923	-1324.459476				-505.000000	200.000000	0.000000	1.086660	1.608030	7.865400	329.563131	854.771994	118.927285
205				900.000000	200.000000	0.000000	0.246620	0.686860	-1.477300	-126.025736	-39.177742	159.420848	299.056862	201.000474	0.000000	300.000000	200.000000	0.000000	7.355320	11.536560	2230.531310	2231.587858	2103.699926	-1416.011974				-505.000000	200.000000	0.000000	-0.905550	0.714680	-0.786540	-1114.977656	1248.671320	-234.225719
206				900.000000	200.000000	0.000000	0.369930	0.709380	-1.477300	-56.749349	-44.255648	154.494722	298.998734	200.965774	0.000000	300.000000	200.000000	0.000000	7.721560	10.376800	2231.675720	2155.294256	2234.499922	-1379.390975				-505.000000	200.000000	0.000000	-2.535540	0.000000	-1.573080	347.322159	1480.618443	-58.541255
207				900.000000	200.000000	0.000000	0.459610	0.686860	-1.694550	-53.881263	-108.538268	171.248491	299.047642	200.969981	0.000000	300.000000	200.000000	0.000000	7.630000	10.407320	2231.828308	2164.830956	2125.499926	-1379.390975				-505.000000	200.000000	0.000000	2.535540	1.429360	-2.359620	-840.226212	1307.083843	236.130014
208				900.000000	200.000000	0.000000	0.459610	0.506700	-1.260050	-88.993822	-12.688924	159.032642	299.008842	200.944085	0.000000	300.000000	200.000000	0.000000	7.538440	10.529400	2232.438660	2107.610755	2212.699923	-1391.597975				-505.000000	200.000000	0.000000	-0.724440	3.573400	4.719240	216.603972	1497.627384	649.634197
209				900.000000	200.000000	0.000000	0.280250	0.686860	-0.999350	-33.058385	-61.270999	169.024648	299.008333	200.961665	0.000000	300.000000	200.000000	0.000000	7.080640	10.834600	2231.294250	2145.757556	2212.699923	-1342.769976				-505.000000	200.000000	0.000000	-1.629990	0.178670	7.078860	-1610.046396	754.762888	470.252746
210				900.000000	200.000000	0.000000	0.313880	0.540480	-1.781450	-100.204522	-107.522259	159.215033	299.004197	200.956671	0.000000	300.000000	200.000000	0.000000	7.507920	10.926160	2232.972718	2136.220856	2223.599922	-1342.769976				-505.000000	200.000000	0.000000	-0.543330	3.037390	-0.786540	-742.798470	1226.753389	61.670048
211				900.000000	200.000000	0.000000	0.313880	0.540480	-1.433850	-123.967590	-72.383737	173.672994	298.999658	200.943536	0.000000	300.000000	200.000000	0.000000	7.721560	10.376800	2233.735658	2107.610755	2234.499922	-1403.804975				-505.000000	200.000000	0.000000	0.000000	0.714680	-6.292320	1316.717922	933.961463	529.375119
212				900.000000	200.000000	0.000000	0.414770	0.608040	-1.173150	-108.853793	-81.846809	154.354022	298.981715	200.963741	0.000000	300.000000	200.000000	0.000000	7.202720	9.857960	2226.487728	2145.757556	2267.199921	-1416.011974				-505.000000	200.000000	0.000000	-0.362220	1.429360	7.865400	-1534.304221	677.303703	-233.590954
213				900.000000	200.000000	0.000000	0.504450	0.551740	-1.651100	-103.626323	-49.633548	166.257055	299.042823	200.918642	0.000000	300.000000	200.000000	0.000000	7.263760	9.705360	2231.980896	2050.390553	2136.399925	-1416.011974				-505.000000	200.000000	0.000000	0.362220	0.357340	7.865400	601.331885	1031.177863	1175.192111
214				900.000000	200.000000	0.000000	0.347510	0.608040	-2.085600	-117.840152	-42.766674	173.700984	299.082017	200.944149	0.000000	300.000000	200.000000	0.000000	7.263760	10.529400	2232.286072	2107.610755	2049.199928	-1379.390975				-505.000000	200.000000	0.000000	0.181110	1.965370	0.786540	3.171459	518.574637	178.082943
215				900.000000	200.000000	0.000000	0.381140	0.664340	-1.520750	-78.751761	-100.402537	139.983261	299.121140	200.897094	0.000000	300.000000	200.000000	0.000000	7.233240	9.919000	2232.438660	2002.707052	1961.999931	-1385.494475				-505.000000	200.000000	0.000000	-0.362220	1.429360	7.865400	666.199815	809.873711	-351.079152
216				900.000000	200.000000	0.000000	0.425980	0.596780	-1.216600	-85.239313	-36.674298	180.838198	298.974629	200.931301	0.000000	300.000000	200.000000	0.000000	7.080640	9.705360	2232.362366	2079.000654	2288.999920	-1403.804975				-505.000000	200.000000	0.000000	0.724440	1.250690	-3.146160	-1082.732460	1815.129946	59.873048
217				900.000000	200.000000	0.000000	0.325090	0.641820	-1.824900	-108.137946	-67.415719	164.116986	299.023256	200.952856	0.000000	300.000000	200.000000	0.000000	7.263760	10.163160	2231.904602	2126.684155	2179.999924	-1324.459476				-505.000000	200.000000	0.000000	0.000000	-0.714680	-7.865400	-1086.218536	-522.815765	175.554065
218				900.000000	200.000000	0.000000	0.504450	0.686860	-1.477300	-122.005206	-110.586821	147.105436	299.008672	200.939973	0.000000	300.000000	200.000000	0.000000	7.202720	11.597600	2232.057190	2098.074055	2212.699923	-1416.011974				-505.000000	200.000000	0.000000	1.629990	0.536010	0.786540	-1241.479133	1358.892965	411.586965
219				900.000000	200.000000	0.000000	0.560500	0.653080	-1.694550	-111.559747	-36.703369	144.606292	298.979198	200.948681	0.000000	300.000000	200.000000	0.000000	7.538440	11.261880	2231.675720	2117.147455	2278.099920	-1379.390975				-505.000000	200.000000	0.000000	-1.086660	1.072020	-3.932700	-514.526696	732.335962	-57.639819
220				900.000000	200.000000	0.000000	0.493240	0.653080	-1.651100	-83.371021	-94.765650	161.543595	298.974734	200.969649	0.000000	300.000000	200.000000	0.000000	7.507920	11.078760	2232.591248	2164.830956	2288.999920	-1434.322474				-505.000000	200.000000	0.000000	-1.992210	1.786700	-1.573080	-702.724643	1580.311554	1.854955
221				900.000000	200.000000	0.000000	0.437190	0.630560	-1.216600	-75.807192	-92.861596	161.580719	298.965076	200.969550	0.000000	300.000000	200.000000	0.000000	7.507920	11.475520	2232.820130	2164.830956	2310.799919	-1440.425974				-505.000000	200.000000	0.000000	-2.173320	2.501380	15.730799	1426.592988	1442.279130	766.220958
222				900.000000	200.000000	0.000000	0.280250	0.664340	-1.260050	-50.337965	-86.358398	185.871325	298.993437	201.017471	0.000000	300.000000	200.000000	0.000000	7.446880	11.383960	2230.760192	2269.734659	2245.399921	-1458.736474				-505.000000	200.000000	0.000000	0.362220	0.714680	1.573080	-767.340880	-421.120806	-469.303536
223				900.000000	200.000000	0.000000	0.235410	0.574260	-1.433850	-114.535469	-64.086373	154.508424	298.998940	200.922851	0.000000	300.000000	200.000000	0.000000	7.172200	11.292400	2232.133484	2059.927254	2234.499922	-1354.976975				-505.000000	200.000000	0.000000	0.000000	1.786700	-11.011560	-819.295723	1601.290058	119.183776
224				900.000000	200.000000	0.000000	0.425980	0.731900	-1.564200	-124.261017	-122.472520	195.421820	299.038104	200.939845	0.000000	300.000000	200.000000	0.000000	7.019600	11.139800	2232.362366	2098.074055	2147.299925	-1409.908474				-505.000000	200.000000	0.000000	-0.362220	0.714680	-3.932700	-1115.229348	1483.920144	-175.525087
225				900.000000	200.000000	0.000000	0.425980	0.675600	-1.520750	-90.349665	-102.249048	164.043880	298.974629	200.952661	0.000000	300.000000	200.000000	0.000000	7.080640	10.712520	2232.362366	2126.684155	2288.999920	-1409.908474				-505.000000	200.000000	0.000000	0.362220	1.786700	5.505780	-586.342333	-1087.702975	236.642995
226				900.000000	200.000000	0.000000	0.482030	0.563000	-1.390400	-114.954142	-48.952743	173.519734	299.023022	200.953084	0.000000	300.000000	200.000000	0.000000	7.691040	10.590440	2231.370544	2126.684155	2179.999924	-1458.736474				-505.000000	200.000000	0.000000	1.629990	2.322710	7.865400	25.360411	689.325090	-232.902542
227				900.000000	200.000000	0.000000	0.313880	0.731900	-1.390400	-75.834598	-92.688026	183.489655	299.047772	200.863037	0.000000	300.000000	200.000000	0.000000	7.263760	10.865120	2232.133484	1926.413450	2125.499926	-1403.804975				-505.000000	200.000000	0.000000	-0.181110	1.429360	3.932700	-723.906824	1995.776943	765.044234
228				900.000000	200.000000	0.000000	0.403560	0.765680	-1.260050	-66.267434	-101.568244	144.873600	299.004129	200.905483	0.000000	300.000000	200.000000	0.000000	7.721560	10.468360	2232.820130	2021.780453	2223.599922	-1348.873476				-505.000000	200.000000	0.000000	0.543330	1.072020	-4.719240	875.202404	1032.161721	-175.258415
229				900.000000	200.000000	0.000000	0.414770	0.664340	-1.651100	-90.948395	-66.204405	164.045021	299.013927	200.922536	0.000000	300.000000	200.000000	0.000000	7.233240	10.682000	2232.896424	2059.927254	2201.799923	-1379.390975				-505.000000	200.000000	0.000000	0.181110	0.536010	-0.786540	-778.340972	520.067490	411.702875
230				900.000000	200.000000	0.000000	0.459610	0.551740	-1.998700	-55.740074	-52.529739	173.532490	299.003857	201.016811	0.000000	300.000000	200.000000	0.000000	7.416360	10.285240	2232.209778	2269.734659	2223.599922	-1416.011974				-505.000000	200.000000	0.000000	-0.905550	3.930740	-0.786540	-1731.085879	718.391290	238.779111
231				900.000000	200.000000	0.000000	0.358720	0.574260	-1.564200	-26.218847	-48.779173	164.019315	299.047870	201.003925	0.000000	300.000000	200.000000	0.000000	7.385840	10.987200	2232.362366	2241.124558	2125.499926	-1354.976975				-505.000000	200.000000	0.000000	1.267770	1.250690	11.011560	-618.335835	-219.732736	529.782371
232				900.000000	200.000000	0.000000	0.246620	0.540480	-1.477300	-115.971544	-79.705502	156.875055	298.999453	200.935189	0.000000	300.000000	200.000000	0.000000	7.355320	9.674840	2233.277894	2088.537354	2234.499922	-1409.908474				-505.000000	200.000000	0.000000	-1.811100	1.429360	9.438480	-376.018356	365.772552	588.942337
233				900.000000	200.000000	0.000000	0.437190	0.574260	-1.129700	-86.076658	-47.348683	144.660739	299.013522	200.910096	0.000000	300.000000	200.000000	0.000000	7.568960	9.857960	2231.980896	2031.317153	2201.799923	-1428.218974				-505.000000	200.000000	0.000000	-0.362220	3.394730	0.786540	-836.865983	551.451534	590.691563
234				900.000000	200.000000	0.000000	0.448400	0.529220	-1.433850	-112.369686	-67.791331	209.668061	299.208810	200.961435	0.000000	300.000000	200.000000	0.000000	7.721560	9.705360	2231.828308	2145.757556	1765.799938	-1318.355976				-505.000000	200.000000	0.000000	1.992210	0.893350	6.292320	-1103.600025	403.759998	-410.520278
235				900.000000	200.000000	0.000000	0.425980	0.585520	-1.738000	-70.161049	-51.387306	202.514667	299.028372	200.944085	0.000000	300.000000	200.000000	0.000000	7.416360	11.322920	2232.438660	2107.610755	2169.099924	-1306.148976				-505.000000	200.000000	0.000000	0.543330	3.573400	3.932700	1374.701068	1554.231059	297.068184
236				900.000000	200.000000	0.000000	0.257830	0.574260	-1.694550	-126.867145	-100.228967	183.401118	298.984290	200.969848	0.000000	300.000000	200.000000	0.000000	7.599480	11.048240	2232.133484	2164.830956	2267.199921	-1367.183975				-505.000000	200.000000	0.000000	0.543330	1.429360	3.932700	318.437193	493.671001	-409.895694
237				900.000000	200.000000	0.000000	0.291460	0.630560	-1.651100	-88.318925	-25.664710	168.960675	299.018506	200.969815	0.000000	300.000000	200.000000	0.000000	7.294280	10.956680	2232.209778	2164.830956	2190.899923	-1348.873476				-505.000000	200.000000	0.000000	0.543330	0.357340	-3.146160	-789.341063	1030.668868	-58.448449
238				900.000000	200.000000	0.000000	0.493240	0.551740	-1.607650	-107.601839	-3.618599	175.907309	299.004095	200.943955	0.000000	300.000000	200.000000	0.000000	7.507920	11.139800	2232.743836	2107.610755	2223.599922	-1354.976975				-505.000000	200.000000	0.000000	-2.716650	1.250690	3.146160	-39.885058	1884.808872	-57.339862
239				900.000000	200.000000	0.000000	0.414770	0.641820	-1.303500	-95.536185	-107.055433	171.253058	299.072188	200.961303	0.000000	300.000000	200.000000	0.000000	7.111160	10.804080	2232.133484	2145.757556	2070.999928	-1428.218974				-505.000000	200.000000	0.000000	0.000000	1.608030	-11.011560	212.236972	1203.580036	-527.170867
240				900.000000	200.000000	0.000000	0.515660	0.484180	-2.129050	-127.006251	-59.782622	166.182611	298.979477	200.944149	0.000000	300.000000	200.000000	0.000000	7.630000	11.139800	2232.286072	2107.610755	2278.099920	-1379.390975				-505.000000	200.000000	0.000000	-1.086660	2.501380	-1.573080	614.496664	1525.516726	413.669433
241				900.000000	200.000000	0.000000	0.437190	0.506700	-1.998700	-105.841184	-66.804393	137.368928	299.033519	200.922473	0.000000	300.000000	200.000000	0.000000	7.111160	11.200840	2233.049012	2059.927254	2158.199924	-1379.390975				-505.000000	200.000000	0.000000	-1.086660	0.536010	2.359620	-662.273277	1654.354601	235.572001
242				900.000000	200.000000	0.000000	0.313880	0.686860	-1.303500	-41.414545	-87.702873	144.893206	299.028106	200.974254	0.000000	300.000000	200.000000	0.000000	7.599480	11.322920	2231.828308	2174.367657	2169.099924	-1354.976975				-505.000000	200.000000	0.000000	1.629990	2.858720	5.505780	1447.397629	558.994362	-291.137967
243				900.000000	200.000000	0.000000	0.269040	0.608040	-1.781450	-73.299220	-131.005598	140.047038	299.081703	201.004303	0.000000	300.000000	200.000000	0.000000	7.324800	11.536560	2231.523132	2241.124558	2049.199928	-1397.701475				-505.000000	200.000000	0.000000	-1.267770	-0.536010	1.573080	-1769.548147	870.639949	-59.151351
244				900.000000	200.000000	0.000000	0.358720	0.585520	-1.303500	-130.018861	-130.077144	180.897407	298.974664	200.935541	0.000000	300.000000	200.000000	0.000000	7.568960	10.712520	2232.438660	2088.537354	2288.999920	-1416.011974				-505.000000	200.000000	0.000000	-0.181110	1.786700	-6.292320	-355.654177	1077.490436	177.942363
245				900.000000	200.000000	0.000000	0.414770	0.574260	-0.999350	-114.085327	-107.338292	176.009547	298.998803	200.961435	0.000000	300.000000	200.000000	0.000000	7.691040	10.346280	2231.828308	2145.757556	2234.499922	-1403.804975				-505.000000	200.000000	0.000000	-0.362220	0.357340	0.000000	-789.089370	-110.652076	587.809080
246				900.000000	200.000000	0.000000	0.347510	0.641820	-1.520750	-99.781786	-78.753774	166.503419	299.042987	200.935573	0.000000	300.000000	200.000000	0.000000	7.233240	10.773560	2232.362366	2088.537354	2136.399925	-1312.252476				-505.000000	200.000000	0.000000	2.173320	1.072020	7.078860	644.514248	1320.044657	705.772665
247				900.000000	200.000000	0.000000	0.246620	0.484180	-1.781450	-106.543487	-84.488612	180.919297	299.047512	200.961566	0.000000	300.000000	200.000000	0.000000	7.355320	11.109280	2231.523132	2145.757556	2125.499926	-1409.908474				-505.000000	200.000000	0.000000	0.905550	0.714680	1.573080	854.083146	871.702371	-586.835199
248				900.000000	200.000000	0.000000	0.302670	0.495440	-1.477300	-73.600459	-26.287972	154.365440	298.989208	200.974088	0.000000	300.000000	200.000000	0.000000	7.111160	10.743040	2232.209778	2174.367657	2256.299921	-1336.666476				-505.000000	200.000000	0.000000	0.543330	2.501380	-10.225020	34.724500	-553.453382	766.003626
249				900.000000	200.000000	0.000000	0.403560	0.585520	-1.738000	-126.448472	-106.189720	168.802653	299.062678	200.901243	0.000000	300.000000	200.000000	0.000000	7.080640	10.315760	2232.743836	2012.243752	2092.799927	-1336.666476				-505.000000	200.000000	0.000000	-1.811100	0.536010	-0.786540	-83.444960	640.616110	764.326844
250				900.000000	200.000000	0.000000	0.246620	0.641820	-1.955250	-60.026626	-23.535339	164.198281	299.037808	200.978594	0.000000	300.000000	200.000000	0.000000	7.568960	10.559920	2231.675720	2183.904357	2147.299925	-1379.390975				-505.000000	200.000000	0.000000	-0.724440	2.144040	-2.359620	-796.980925	1371.775214	-350.371943
251				900.000000	200.000000	0.000000	0.470820	0.686860	-1.564200	-61.787281	-144.582911	185.694838	299.086650	200.948681	0.000000	300.000000	200.000000	0.000000	7.080640	10.132640	2231.675720	2117.147455	2038.299929	-1397.701475				-505.000000	200.000000	0.000000	-0.724440	2.144040	3.146160	477.435558	836.270200	-467.860140
252				900.000000	200.000000	0.000000	0.257830	0.765680	-1.433850	-70.468021	-125.801268	178.759818	299.042987	200.935573	0.000000	300.000000	200.000000	0.000000	6.897520	10.224200	2232.362366	2088.537354	2136.399925	-1361.080475				-505.000000	200.000000	0.000000	1.448880	-0.357340	6.292320	-831.831271	-93.643135	117.033171
253				900.000000	200.000000	0.000000	0.392350	0.608040	-1.998700	-85.585882	-75.089822	171.244870	298.945477	200.995245	0.000000	300.000000	200.000000	0.000000	7.599480	9.857960	2232.667542	2222.051158	2354.399918	-1428.218974				-505.000000	200.000000	0.000000	2.535540	1.608030	7.865400	-249.516879	1032.240285	-57.420921
254				900.000000	200.000000	0.000000	0.403560	0.574260	-1.694550	-86.661843	-121.428038	178.430821	299.013758	200.961139	0.000000	300.000000	200.000000	0.000000	7.233240	9.827440	2232.514954	2145.757556	2201.799923	-1379.390975				-505.000000	200.000000	0.000000	-0.181110	1.608030	-3.932700	-1756.068751	1075.251156	1176.422483
255				900.000000	200.000000	0.000000	0.403560	0.698120	-1.129700	-93.037694	-96.623499	193.003972	299.032726	201.025811	0.000000	300.000000	200.000000	0.000000	6.989080	10.193680	2231.217956	2288.808060	2158.199924	-1336.666476				-505.000000	200.000000	0.000000	0.724440	2.144040	5.505780	130.176322	481.219182	1353.091008
256				900.000000	200.000000	0.000000	0.347510	0.664340	-1.607650	-30.595427	-119.200716	183.391984	298.935785	200.948194	0.000000	300.000000	200.000000	0.000000	7.141680	10.315760	2232.820130	2117.147455	2376.199917	-1397.701475				-505.000000	200.000000	0.000000	0.543330	2.680050	7.078860	-1458.687893	2081.525383	-114.988296
257				900.000000	200.000000	0.000000	0.313880	0.619300	-1.390400	-32.225103	-82.556086	159.288336	298.974559	200.901458	0.000000	300.000000	200.000000	0.000000	7.630000	10.895640	2232.209778	2012.243752	2288.999920	-1403.804975				-505.000000	200.000000	0.000000	-1.267770	0.536010	7.078860	-198.631730	2323.685045	-58.134004
258				900.000000	200.000000	0.000000	0.381140	0.563000	-1.173150	-82.564829	-85.527895	168.804936	299.033519	200.973721	0.000000	300.000000	200.000000	0.000000	7.660520	10.682000	2233.049012	2174.367657	2158.199924	-1397.701475				-505.000000	200.000000	0.000000	-0.181110	-0.357340	13.371180	-1294.528970	-399.440306	175.907669
259				900.000000	200.000000	0.000000	0.336300	0.574260	-1.216600	-90.187217	-154.564555	176.090842	299.042758	200.969981	0.000000	300.000000	200.000000	0.000000	7.233240	11.139800	2231.828308	2164.830956	2136.399925	-1373.287475				-505.000000	200.000000	0.000000	0.724440	-0.893350	0.786540	-53.993685	-177.152296	704.023440
260				900.000000	200.000000	0.000000	0.291460	0.495440	-1.260050	-57.293267	-46.292266	195.341275	299.037775	200.952987	0.000000	300.000000	200.000000	0.000000	7.324800	10.773560	2231.599426	2126.684155	2147.299925	-1245.113977				-505.000000	200.000000	0.000000	-0.724440	1.429360	3.932700	1129.149206	835.523774	-292.306075
261				900.000000	200.000000	0.000000	0.358720	0.743160	-1.607650	-111.780754	-89.266524	166.586052	298.964403	200.923167	0.000000	300.000000	200.000000	0.000000	7.385840	10.590440	2231.370544	2059.927254	2310.799919	-1391.597975				-505.000000	200.000000	0.000000	1.811100	2.144040	-5.505780	-1492.128629	558.485367	-115.598391
262				900.000000	200.000000	0.000000	0.414770	0.641820	-1.824900	-88.035295	-81.240681	192.939999	299.023389	200.952726	0.000000	300.000000	200.000000	0.000000	7.660520	10.407320	2232.209778	2126.684155	2179.999924	-1385.494475				-505.000000	200.000000	0.000000	2.354430	2.680050	1.573080	-185.152335	784.030647	531.051901
263				900.000000	200.000000	0.000000	0.358720	0.630560	-1.303500	-100.020402	-79.417444	176.119974	299.032825	200.995789	0.000000	300.000000	200.000000	0.000000	7.416360	10.804080	2231.446838	2222.051158	2158.199924	-1379.390975				-505.000000	200.000000	0.000000	-0.543330	1.072020	-10.225020	-862.478087	-222.559575	118.549011
264				900.000000	200.000000	0.000000	0.493240	0.439140	-1.477300	-75.918893	-140.521013	161.344630	299.023389	200.935637	0.000000	300.000000	200.000000	0.000000	7.477400	11.078760	2232.209778	2088.537354	2179.999924	-1367.183975				-505.000000	200.000000	0.000000	0.000000	3.037390	7.078860	184.358777	258.422177	-55.861615
265				900.000000	200.000000	0.000000	0.257830	0.686860	-1.607650	-57.811765	-90.177844	123.264333	298.964793	200.944181	0.000000	300.000000	200.000000	0.000000	7.721560	10.773560	2232.209778	2107.610755	2310.799919	-1354.976975				-505.000000	200.000000	0.000000	0.543330	1.786700	7.078860	-1860.192507	92.975273	706.581296
266				900.000000	200.000000	0.000000	0.504450	0.619300	-1.651100	-76.721021	-85.095338	180.777846	298.994366	200.918296	0.000000	300.000000	200.000000	0.000000	7.538440	10.468360	2232.820130	2050.390553	2245.399921	-1409.908474				-505.000000	200.000000	0.000000	-0.905550	-0.178670	0.000000	-474.075329	54.794827	293.623379
267				900.000000	200.000000	0.000000	0.470820	0.596780	-1.303500	-105.431993	-58.703872	183.201404	299.052526	200.969981	0.000000	300.000000	200.000000	0.000000	7.507920	10.498880	2231.828308	2164.830956	2114.599926	-1391.597975				-505.000000	200.000000	0.000000	-1.811100	1.072020	3.146160	875.831636	1167.164008	-175.070061
268				900.000000	200.000000	0.000000	0.403560	0.495440	-1.651100	-101.924227	-111.336507	154.260917	298.969464	200.982834	0.000000	300.000000	200.000000	0.000000	7.782600	10.743040	2231.752014	2193.441057	2299.899920	-1367.183975				-505.000000	200.000000	0.000000	-1.086660	0.893350	2.359620	401.693383	63.514514	-175.297574
269				900.000000	200.000000	0.000000	0.526870	0.664340	-1.607650	-50.698078	-86.059002	151.880585	298.926132	200.948097	0.000000	300.000000	200.000000	0.000000	7.141680	10.651480	2233.049012	2117.147455	2397.999916	-1403.804975				-505.000000	200.000000	0.000000	-0.905550	3.037390	3.932700	-394.972926	1774.472790	2.954927
270				900.000000	200.000000	0.000000	0.347510	0.540480	-1.086250	-71.340584	-84.223829	188.096114	298.984707	200.901119	0.000000	300.000000	200.000000	0.000000	7.630000	9.583280	2233.049012	2012.243752	2267.199921	-1440.425974				-505.000000	200.000000	0.000000	0.181110	-0.357340	7.865400	-1989.865443	909.566821	117.134593
271				900.000000	200.000000	0.000000	0.437190	0.619300	-1.477300	-88.602555	-62.223325	183.257188	299.008977	200.935413	0.000000	300.000000	200.000000	0.000000	7.172200	10.407320	2232.743836	2088.537354	2212.699923	-1324.459476				-505.000000	200.000000	0.000000	1.629990	0.357340	-4.719240	-94.570898	833.837921	117.696914
272				900.000000	200.000000	0.000000	0.437190	0.472920	-1.738000	-86.859508	-77.178784	166.253434	299.037710	201.034253	0.000000	300.000000	200.000000	0.000000	7.630000	11.628120	2231.446838	2307.881460	2147.299925	-1336.666476				-505.000000	200.000000	0.000000	-0.724440	1.786700	3.146160	687.444919	1101.410215	177.985830
273				900.000000	200.000000	0.000000	0.358720	0.551740	-1.868350	-103.851394	-109.287953	154.359731	298.999419	200.943762	0.000000	300.000000	200.000000	0.000000	7.660520	10.041080	2233.201600	2107.610755	2234.499922	-1391.597975				-505.000000	200.000000	0.000000	0.362220	-0.357340	2.359620	326.014132	1964.392900	293.352400
274				900.000000	200.000000	0.000000	0.392350	0.608040	-1.607650	-121.365526	-75.453498	180.883510	298.936113	200.909474	0.000000	300.000000	200.000000	0.000000	7.416360	11.231360	2233.506776	2031.317153	2376.199917	-1385.494475				-505.000000	200.000000	0.000000	1.267770	1.250690	-0.786540	-1314.175694	1249.733741	-527.611405
275				900.000000	200.000000	0.000000	0.325090	0.574260	-1.607650	-90.592345	-47.353882	178.512116	299.052429	200.970080	0.000000	300.000000	200.000000	0.000000	7.507920	9.705360	2231.599426	2164.830956	2114.599926	-1312.252476				-505.000000	200.000000	0.000000	0.181110	1.965370	-5.505780	-228.963930	-5.733980	883.012127
276				900.000000	200.000000	0.000000	0.459610	0.551740	-1.390400	-79.233057	-129.085007	149.435888	299.018339	200.931524	0.000000	300.000000	200.000000	0.000000	7.477400	10.987200	2231.828308	2079.000654	2190.899923	-1367.183975				-505.000000	200.000000	0.000000	-1.267770	1.786700	-3.932700	-1166.177420	1803.854986	706.726184
277				900.000000	200.000000	0.000000	0.493240	0.585520	-1.651100	-53.988900	-84.633710	166.300084	299.013589	200.957031	0.000000	300.000000	200.000000	0.000000	7.263760	11.322920	2232.133484	2136.220856	2201.799923	-1391.597975				-505.000000	200.000000	0.000000	-0.724440	1.786700	-0.786540	-586.845718	-883.407763	-115.734664
278				900.000000	200.000000	0.000000	0.336300	0.698120	-1.346950	-61.098523	-124.047509	188.254333	299.009079	200.879796	0.000000	300.000000	200.000000	0.000000	7.599480	11.200840	2232.972718	1964.560251	2212.699923	-1367.183975				-505.000000	200.000000	0.000000	-0.181110	2.144040	9.438480	-101.141066	-528.278181	648.234268
279				900.000000	200.000000	0.000000	0.392350	0.630560	-1.694550	-76.302348	-90.570591	151.988533	298.974138	200.983035	0.000000	300.000000	200.000000	0.000000	7.935200	10.987200	2231.294250	2193.441057	2288.999920	-1403.804975				-505.000000	200.000000	0.000000	1.086660	2.322710	-5.505780	371.738723	469.751222	707.046503
280				900.000000	200.000000	0.000000	0.381140	0.754420	-1.520750	-75.042267	-100.402537	178.621597	299.018204	201.000029	0.000000	300.000000	200.000000	0.000000	7.568960	10.682000	2231.523132	2231.587858	2190.899923	-1409.908474				-505.000000	200.000000	0.000000	-0.543330	2.322710	2.359620	835.631962	1091.197676	60.991817
281				900.000000	200.000000	0.000000	0.448400	0.686860	-0.912450	-57.091538	-149.331752	173.669765	299.008639	200.918642	0.000000	300.000000	200.000000	0.000000	7.233240	11.200840	2231.980896	2050.390553	2212.699923	-1489.253973				-505.000000	200.000000	0.000000	-0.724440	1.965370	2.359620	-1039.046711	837.016627	295.643585
282				900.000000	200.000000	0.000000	0.291460	0.709380	-1.129700	-44.327645	-61.611401	197.949899	298.964793	200.922820	0.000000	300.000000	200.000000	0.000000	7.935200	11.292400	2232.209778	2059.927254	2310.799919	-1464.839973				-505.000000	200.000000	0.000000	0.181110	-0.714680	9.438480	-969.018223	2366.344049	116.795477
283				900.000000	200.000000	0.000000	0.280250	0.664340	-0.955900	-70.125516	-162.630807	193.100305	299.038236	200.914088	0.000000	300.000000	200.000000	0.000000	7.782600	10.651480	2232.667542	2040.853853	2147.299925	-1385.494475				-505.000000	200.000000	0.000000	0.362220	0.893350	4.719240	-1451.173877	503.883540	235.795206
284				900.000000	200.000000	0.000000	0.425980	0.675600	-1.433850	-70.156986	-87.131955	171.272860	299.106554	200.999551	0.000000	300.000000	200.000000	0.000000	7.477400	10.926160	2232.591248	2231.587858	1994.699930	-1416.011974				-505.000000	200.000000	0.000000	-1.448880	0.357340	3.146160	-557.205673	2470.946150	-410.753665
285				900.000000	200.000000	0.000000	0.313880	0.574260	-1.477300	-106.539423	-16.617660	168.885089	299.062678	200.867072	0.000000	300.000000	200.000000	0.000000	7.355320	10.559920	2232.743836	1935.950150	2092.799927	-1318.355976				-505.000000	200.000000	0.000000	1.267770	0.536010	5.505780	496.138435	50.632264	-293.313241
286				900.000000	200.000000	0.000000	0.403560	0.664340	-1.564200	-78.796776	-65.823595	154.417994	299.082519	200.918014	0.000000	300.000000	200.000000	0.000000	7.324800	10.315760	2233.506776	2050.390553	2049.199928	-1409.908474				-505.000000	200.000000	0.000000	0.905550	0.357340	-7.865400	-673.902600	1278.369510	235.243066
287				900.000000	200.000000	0.000000	0.448400	0.653080	-1.260050	-95.027484	-108.480725	166.409369	299.028206	200.905792	0.000000	300.000000	200.000000	0.000000	7.538440	10.498880	2232.057190	2021.780453	2169.099924	-1403.804975				-505.000000	200.000000	0.000000	1.267770	1.786700	0.000000	-355.150791	718.707286	119.082354
288				900.000000	200.000000	0.000000	0.381140	0.686860	-1.433850	-65.672769	-54.889625	171.329786	299.047544	200.978627	0.000000	300.000000	200.000000	0.000000	7.599480	10.559920	2231.599426	2183.904357	2125.499926	-1287.838477				-505.000000	200.000000	0.000000	-0.724440	1.429360	8.651940	-723.529285	1096.185230	236.390813
289				900.000000	200.000000	0.000000	0.392350	0.788200	-1.433850	-81.602239	-80.681102	159.364118	299.043052	200.973954	0.000000	300.000000	200.000000	0.000000	7.355320	10.132640	2232.514954	2174.367657	2136.399925	-1397.701475				-505.000000	200.000000	0.000000	-0.181110	1.429360	14.157719	-2112.880845	527.803319	236.347346
290				900.000000	200.000000	0.000000	0.302670	0.585520	-1.651100	-62.029960	-76.786037	188.184455	298.979372	200.914338	0.000000	300.000000	200.000000	0.000000	7.355320	10.773560	2232.057190	2040.853853	2278.099920	-1379.390975				-505.000000	200.000000	0.000000	-1.992210	1.429360	4.719240	-839.659903	513.780084	-409.692851
291				900.000000	200.000000	0.000000	0.369930	0.517960	-2.085600	-113.508586	-53.821869	185.642283	298.940450	200.982565	0.000000	300.000000	200.000000	0.000000	7.660520	9.827440	2232.362366	2193.441057	2365.299917	-1361.080475				-505.000000	200.000000	0.000000	-0.181110	1.608030	2.359620	-829.037351	-123.850321	354.005101
292				900.000000	200.000000	0.000000	0.369930	0.619300	-1.173150	-88.287455	-100.264177	176.097889	299.067305	201.012573	0.000000	300.000000	200.000000	0.000000	7.385840	10.102120	2232.133484	2260.197959	2081.899927	-1330.562976				-505.000000	200.000000	0.000000	-0.543330	3.752070	6.292320	-1625.514890	1485.175566	297.324674
293				900.000000	200.000000	0.000000	0.313880	0.619300	-1.738000	-52.687868	-92.364758	166.517316	299.037512	200.983170	0.000000	300.000000	200.000000	0.000000	7.691040	9.980040	2230.989074	2193.441057	2147.299925	-1403.804975				-505.000000	200.000000	0.000000	-0.543330	2.322710	0.000000	256.363183	430.586918	589.688705
294				900.000000	200.000000	0.000000	0.336300	0.574260	-1.651100	-126.822131	-78.170920	147.174921	299.023289	200.922914	0.000000	300.000000	200.000000	0.000000	7.141680	11.170320	2231.980896	2059.927254	2179.999924	-1300.045476				-505.000000	200.000000	0.000000	1.267770	1.072020	2.359620	-1208.919321	1379.318043	-234.060469
295				900.000000	200.000000	0.000000	0.414770	0.641820	-1.694550	-99.961843	-86.427877	137.517817	298.964970	200.939748	0.000000	300.000000	200.000000	0.000000	7.385840	10.712520	2232.591248	2098.074055	2310.799919	-1342.769976				-505.000000	200.000000	0.000000	0.724440	1.429360	3.146160	-376.521742	-179.391575	353.763099
296				900.000000	200.000000	0.000000	0.403560	0.619300	-1.564200	-104.774704	-50.625685	168.834068	299.013252	200.923167	0.000000	300.000000	200.000000	0.000000	7.477400	11.200840	2231.370544	2059.927254	2201.799923	-1403.804975				-505.000000	200.000000	0.000000	0.905550	2.680050	0.000000	162.169825	1270.905246	472.423713
297				900.000000	200.000000	0.000000	0.414770	0.619300	-0.999350	-27.799445	-87.074413	156.774154	299.062454	200.974088	0.000000	300.000000	200.000000	0.000000	7.782600	11.322920	2232.209778	2174.367657	2092.799927	-1324.459476				-505.000000	200.000000	0.000000	0.000000	2.322710	11.798100	-321.772978	784.223647	354.668844
298				900.000000	200.000000	0.000000	0.414770	0.585520	-1.346950	-61.714861	-127.278904	168.791039	299.008605	200.961402	0.000000	300.000000	200.000000	0.000000	7.355320	10.956680	2231.904602	2145.757556	2212.699923	-1354.976975				-505.000000	200.000000	0.000000	0.000000	1.965370	0.000000	118.924538	-1060.560059	295.585629
299				900.000000	200.000000	0.000000	0.459610	0.698120	-1.781450	-81.651316	-174.315060	156.801002	299.013792	201.008094	0.000000	300.000000	200.000000	0.000000	7.233240	10.529400	2232.591248	2250.661259	2201.799923	-1422.115474				-505.000000	200.000000	0.000000	-0.362220	1.786700	-7.078860	-1166.429113	558.915798	119.212753
300				900.000000	200.000000	0.000000	0.313880	0.698120	-1.477300	-73.295157	-107.805119	156.951978	299.028073	200.948648	0.000000	300.000000	200.000000	0.000000	7.446880	11.689160	2231.752014	2117.147455	2169.099924	-1409.908474				-505.000000	200.000000	0.000000	-0.724440	1.072020	3.146160	-977.224394	40.850156	647.260387
301				900.000000	200.000000	0.000000	0.392350	0.653080	-1.346950	-62.953270	-35.168190	173.696417	299.013421	201.034112	0.000000	300.000000	200.000000	0.000000	7.233240	10.651480	2231.752014	2307.881460	2201.799923	-1367.183975				-505.000000	200.000000	0.000000	0.362220	2.680050	1.573080	-764.232344	241.729231	-56.229709
302				900.000000	200.000000	0.000000	0.369930	0.596780	-1.781450	-57.680786	-125.028308	180.896265	299.052299	200.914650	0.000000	300.000000	200.000000	0.000000	7.782600	11.017720	2231.294250	2040.853853	2114.599926	-1312.252476				-505.000000	200.000000	0.000000	-0.181110	1.608030	4.719240	445.127440	271.620422	-115.947688
303				900.000000	200.000000	0.000000	0.482030	0.608040	-2.259400	-97.917558	-134.266062	163.922981	299.023055	200.953052	0.000000	300.000000	200.000000	0.000000	7.630000	10.651480	2231.446838	2126.684155	2179.999924	-1373.287475				-505.000000	200.000000	0.000000	-0.362220	3.394730	0.000000	-26.216893	1215.047997	531.947464
304				900.000000	200.000000	0.000000	0.403560	0.495440	-1.390400	-109.695202	-131.842838	166.309218	299.018137	200.935989	0.000000	300.000000	200.000000	0.000000	7.599480	10.285240	2231.370544	2088.537354	2190.899923	-1342.769976				-505.000000	200.000000	0.000000	0.362220	1.965370	-1.573080	-923.545325	509.854951	-233.140236
305				900.000000	200.000000	0.000000	0.269040	0.630560	-1.520750	-35.916989	-80.588349	183.441863	298.998700	200.982901	0.000000	300.000000	200.000000	0.000000	7.752080	10.651480	2231.599426	2193.441057	2234.499922	-1300.045476				-505.000000	200.000000	0.000000	2.173320	3.037390	1.573080	-626.793699	-928.420482	413.917308
306				900.000000	200.000000	0.000000	0.313880	0.698120	-1.694550	-41.355986	-62.009347	193.096880	299.018506	200.956998	0.000000	300.000000	200.000000	0.000000	7.141680	10.193680	2232.209778	2136.220856	2190.899923	-1354.976975				-505.000000	200.000000	0.000000	-0.181110	0.714680	-3.932700	-536.149339	1340.391171	-58.051379
307				900.000000	200.000000	0.000000	0.381140	0.540480	-1.390400	-71.655683	-130.919582	171.193653	298.979512	200.935573	0.000000	300.000000	200.000000	0.000000	7.630000	10.071600	2232.362366	2088.537354	2278.099920	-1434.322474				-505.000000	200.000000	0.000000	-0.362220	1.429360	2.359620	-1187.296678	-245.461363	-57.358658
308				900.000000	200.000000	0.000000	0.369930	0.517960	-1.303500	-124.759921	-79.879072	183.232623	299.038269	200.973855	0.000000	300.000000	200.000000	0.000000	7.660520	9.522240	2232.743836	2174.367657	2147.299925	-1330.562976				-505.000000	200.000000	0.000000	0.181110	1.608030	2.359620	-597.405347	914.791806	765.184814
309				900.000000	200.000000	0.000000	0.414770	0.709380	-1.824900	-20.924690	-96.438591	171.315889	299.135640	200.880157	0.000000	300.000000	200.000000	0.000000	7.233240	10.010560	2232.057190	1964.560251	1929.299932	-1287.838477				-505.000000	200.000000	0.000000	1.811100	1.965370	-4.719240	1045.075014	557.738941	882.881728
310				900.000000	200.000000	0.000000	0.201780	0.619300	-1.346950	-36.200619	-72.914246	173.862432	299.052526	200.969981	0.000000	300.000000	200.000000	0.000000	7.446880	11.353440	2231.828308	2164.830956	2114.599926	-1397.701475				-505.000000	200.000000	0.000000	0.000000	1.250690	0.786540	307.374178	927.243625	412.395595
311				900.000000	200.000000	0.000000	0.347510	0.641820	-1.346950	-71.458018	-63.717498	164.093759	299.048000	200.952531	0.000000	300.000000	200.000000	0.000000	7.599480	9.735880	2232.667542	2126.684155	2125.499926	-1409.908474				-505.000000	200.000000	0.000000	0.905550	0.178670	0.786540	126.690247	1402.728827	293.817607
312				900.000000	200.000000	0.000000	0.437190	0.641820	-2.129050	-72.268273	-92.013017	166.410511	298.994469	200.952368	0.000000	300.000000	200.000000	0.000000	7.904680	9.766400	2233.049012	2126.684155	2245.399921	-1330.562976				-505.000000	200.000000	0.000000	-1.086660	0.357340	8.651940	485.578806	1383.243175	117.914246
313				900.000000	200.000000	0.000000	0.504450	0.630560	-1.824900	-44.273149	-84.933704	175.968998	299.062518	200.969749	0.000000	300.000000	200.000000	0.000000	7.141680	11.567080	2232.362366	2164.830956	2092.799927	-1318.355976				-505.000000	200.000000	0.000000	0.181110	2.501380	-2.359620	-891.174284	1316.980387	472.312110
314				900.000000	200.000000	0.000000	0.549290	0.529220	-1.477300	-60.147807	-122.565272	190.286258	299.033122	200.927124	0.000000	300.000000	200.000000	0.000000	7.202720	10.895640	2232.133484	2069.463954	2158.199924	-1361.080475				-505.000000	200.000000	0.000000	0.000000	1.429360	3.146160	-144.889738	1057.574353	765.029745
315				900.000000	200.000000	0.000000	0.470820	0.653080	-1.086250	-78.765306	-69.037855	168.795802	298.926095	200.926775	0.000000	300.000000	200.000000	0.000000	7.965720	11.292400	2232.972718	2069.463954	2397.999916	-1397.701475				-505.000000	200.000000	0.000000	0.000000	1.786700	3.146160	-702.347104	2648.414441	60.439677
316				900.000000	200.000000	0.000000	0.392350	0.630560	-0.869000	-115.652381	-76.140443	151.988533	299.018674	200.965378	0.000000	300.000000	200.000000	0.000000	7.324800	10.987200	2232.591248	2155.294256	2190.899923	-1483.150473				-505.000000	200.000000	0.000000	0.905550	1.608030	2.359620	-1755.565366	1666.375989	1470.056043
317				900.000000	200.000000	0.000000	0.302670	0.563000	-1.868350	-67.202935	-71.518025	137.560650	299.067114	200.974321	0.000000	300.000000	200.000000	0.000000	7.538440	11.261880	2231.675720	2174.367657	2081.899927	-1464.839973				-505.000000	200.000000	0.000000	-0.543330	1.250690	7.078860	-2703.338485	-106.410949	294.950865
318				900.000000	200.000000	0.000000	0.448400	0.765680	-1.738000	-94.906302	-113.102201	178.562387	298.993609	201.004474	0.000000	300.000000	200.000000	0.000000	7.538440	10.987200	2231.141662	2241.124558	2245.399921	-1416.011974				-505.000000	200.000000	0.000000	-0.362220	1.965370	0.786540	929.699475	-641.678532	1059.287890
319				900.000000	200.000000	0.000000	0.280250	0.754420	-1.998700	-111.722195	-146.463093	181.135779	298.989519	200.943891	0.000000	300.000000	200.000000	0.000000	7.721560	10.590440	2232.896424	2107.610755	2256.299921	-1342.769976				-505.000000	200.000000	0.000000	-1.629990	0.357340	-2.359620	253.065877	896.290012	764.142797
320				900.000000	200.000000	0.000000	0.269040	0.585520	-1.173150	-113.801697	-15.054008	173.761335	299.018640	200.922694	0.000000	300.000000	200.000000	0.000000	7.843640	10.163160	2232.514954	2059.927254	2190.899923	-1373.287475				-505.000000	200.000000	0.000000	0.362220	-0.536010	0.000000	-148.249967	1038.642128	645.647434
321				900.000000	200.000000	0.000000	0.403560	0.563000	-1.303500	-122.905174	-131.923655	183.239670	299.048065	200.973821	0.000000	300.000000	200.000000	0.000000	7.477400	10.407320	2232.820130	2174.367657	2125.499926	-1324.459476				-505.000000	200.000000	0.000000	2.897760	2.144040	0.000000	-333.528148	89.796567	119.291071
322				900.000000	200.000000	0.000000	0.515660	0.675600	-1.738000	-98.615797	-95.608088	183.228252	299.086775	200.944278	0.000000	300.000000	200.000000	0.000000	7.813120	10.193680	2231.980896	2107.610755	2038.299929	-1361.080475				-505.000000	200.000000	0.000000	-0.181110	1.072020	-4.719240	991.018406	943.427575	294.752329
323				900.000000	200.000000	0.000000	0.313880	0.709380	-1.694550	-113.261843	-107.603076	156.962450	298.999145	201.029452	0.000000	300.000000	200.000000	0.000000	7.385840	10.407320	2232.591248	2298.344760	2234.499922	-1361.080475				-505.000000	200.000000	0.000000	0.905550	1.965370	2.359620	-228.334698	2064.086011	-350.671900
324				900.000000	200.000000	0.000000	0.448400	0.698120	-1.824900	-113.860572	-57.295715	159.222276	298.994332	200.922599	0.000000	300.000000	200.000000	0.000000	7.843640	9.919000	2232.743836	2059.927254	2245.399921	-1434.322474				-505.000000	200.000000	0.000000	-2.354430	2.322710	3.146160	-1133.177147	1465.180919	531.089494
325				900.000000	200.000000	0.000000	0.347510	0.630560	-1.651100	-92.339455	-134.358218	164.083287	299.008910	200.939748	0.000000	300.000000	200.000000	0.000000	7.507920	10.682000	2232.591248	2098.074055	2212.699923	-1373.287475				-505.000000	200.000000	0.000000	0.000000	0.536010	3.932700	-1241.227440	-136.302139	-234.467721
326				900.000000	200.000000	0.000000	0.414770	0.698120	-1.346950	-109.344886	-101.949054	147.208816	299.037644	200.965939	0.000000	300.000000	200.000000	0.000000	7.294280	9.980040	2231.294250	2155.294256	2147.299925	-1342.769976				-505.000000	200.000000	0.000000	-0.181110	0.536010	11.011560	-1240.661131	-264.631019	-234.453232
327				900.000000	200.000000	0.000000	0.425980	0.517960	-1.781450	-105.152426	-117.204507	163.897274	298.989035	200.961435	0.000000	300.000000	200.000000	0.000000	7.507920	9.919000	2231.828308	2145.757556	2256.299921	-1361.080475				-505.000000	200.000000	0.000000	-0.905550	3.752070	3.146160	-1509.950581	847.229166	-348.831433
328				900.000000	200.000000	0.000000	0.291460	0.563000	-1.216600	-110.753555	19.524935	176.126825	298.959874	200.922851	0.000000	300.000000	200.000000	0.000000	7.721560	9.888480	2232.133484	2059.927254	2321.699919	-1403.804975				-505.000000	200.000000	0.000000	-0.724440	1.965370	0.786540	-1270.804561	1501.359516	-233.053303
329				900.000000	200.000000	0.000000	0.369930	0.529220	-0.999350	-91.816893	-70.029992	139.869213	299.062614	200.973921	0.000000	300.000000	200.000000	0.000000	7.721560	11.078760	2232.591248	2174.367657	2092.799927	-1403.804975				-505.000000	200.000000	0.000000	-0.181110	0.357340	0.786540	-673.210445	540.492568	940.259183
330				900.000000	200.000000	0.000000	0.392350	0.731900	-1.520750	-108.133882	-90.732225	173.769720	299.111315	200.961238	0.000000	300.000000	200.000000	0.000000	7.263760	11.506040	2232.286072	2145.757556	1983.799931	-1336.666476				-505.000000	200.000000	0.000000	0.724440	1.072020	-1.573080	-1904.129949	90.226998	-527.737496
331				900.000000	200.000000	0.000000	0.280250	0.484180	-1.173150	-93.851697	-81.373245	173.655476	299.047805	200.969815	0.000000	300.000000	200.000000	0.000000	7.019600	11.048240	2232.209778	2164.830956	2125.499926	-1495.357473				-505.000000	200.000000	0.000000	1.086660	0.000000	0.000000	-2084.688034	-463.463815	469.865857
332				900.000000	200.000000	0.000000	0.336300	0.686860	-1.260050	-61.472182	-63.336687	149.689299	298.989829	200.917983	0.000000	300.000000	200.000000	0.000000	7.538440	11.017720	2233.583070	2050.390553	2256.299921	-1324.459476				-505.000000	200.000000	0.000000	-0.543330	1.072020	0.000000	-514.212080	-1557.963191	-57.683285
333				900.000000	200.000000	0.000000	0.291460	0.709380	-1.216600	-72.561384	-71.662524	195.540239	298.994057	200.999756	0.000000	300.000000	200.000000	0.000000	7.752080	11.200840	2232.133484	2231.587858	2245.399921	-1446.529474				-505.000000	200.000000	0.000000	1.992210	0.714680	-7.078860	-420.585030	-113.830782	411.727545
334				900.000000	200.000000	0.000000	0.302670	0.517960	-1.651100	-60.791551	-86.917977	188.121625	299.042922	200.991177	0.000000	300.000000	200.000000	0.000000	7.416360	11.261880	2232.209778	2212.514458	2136.399925	-1354.976975				-505.000000	200.000000	0.000000	-0.362220	2.144040	6.292320	709.319255	15.946519	648.248757
335				900.000000	200.000000	0.000000	0.403560	0.698120	-1.173150	-16.692634	-111.781001	166.497710	299.013657	200.952693	0.000000	300.000000	200.000000	0.000000	7.507920	11.445000	2232.286072	2126.684155	2201.799923	-1342.769976				-505.000000	200.000000	0.000000	1.629990	1.965370	-0.786540	582.125622	299.825759	706.663921
336				900.000000	200.000000	0.000000	0.403560	0.664340	-1.477300	-74.686217	-86.168291	171.285615	298.979302	200.905854	0.000000	300.000000	200.000000	0.000000	8.026760	11.475520	2231.904602	2021.780453	2278.099920	-1367.183975				-505.000000	200.000000	0.000000	0.000000	2.858720	-3.146160	-406.350556	533.265735	-408.495765
337				900.000000	200.000000	0.000000	0.313880	0.574260	-1.564200	-66.424149	-92.526392	166.475429	299.101580	200.982565	0.000000	300.000000	200.000000	0.000000	7.172200	10.987200	2232.362366	2193.441057	2005.599930	-1446.529474				-505.000000	200.000000	0.000000	0.724440	0.536010	-2.359620	-199.386808	1416.673498	0.450718
338				900.000000	200.000000	0.000000	0.392350	0.686860	-1.129700	-1.029186	-80.963962	188.185793	299.096604	200.948486	0.000000	300.000000	200.000000	0.000000	7.324800	10.743040	2232.133484	2117.147455	2016.499929	-1361.080475				-505.000000	200.000000	0.000000	0.000000	1.250690	6.292320	-734.529376	-5.971411	412.395595
339				900.000000	200.000000	0.000000	0.257830	0.664340	-1.868350	-79.111875	-59.539573	156.978631	299.033486	200.943859	0.000000	300.000000	200.000000	0.000000	7.355320	10.651480	2232.972718	2107.610755	2158.199924	-1342.769976				-505.000000	200.000000	0.000000	1.086660	1.250690	2.359620	75.868021	727.426972	1117.237847
340				900.000000	200.000000	0.000000	0.302670	0.630560	-1.651100	-128.524227	-56.522157	176.178042	299.008808	201.008197	0.000000	300.000000	200.000000	0.000000	7.721560	10.865120	2232.362366	2250.661259	2212.699923	-1477.046973				-505.000000	200.000000	0.000000	-0.724440	1.250690	11.798100	-39.192902	430.349487	177.477156
341				900.000000	200.000000	0.000000	0.414770	0.686860	-1.911800	-130.496408	-91.291804	176.114265	298.974348	200.957195	0.000000	300.000000	200.000000	0.000000	7.843640	10.682000	2231.752014	2136.220856	2288.999920	-1397.701475				-505.000000	200.000000	0.000000	-0.181110	0.357340	-3.932700	-1136.851992	810.111142	470.306394
342				900.000000	200.000000	0.000000	0.459610	0.686860	-1.346950	-93.726452	-134.191385	180.887131	299.003005	200.987748	0.000000	300.000000	200.000000	0.000000	7.813120	10.651480	2230.302428	2202.977757	2223.599922	-1385.494475				-505.000000	200.000000	0.000000	0.362220	0.178670	1.573080	-452.326840	-421.120806	-469.812209
343				900.000000	200.000000	0.000000	0.257830	0.608040	-1.607650	-65.078103	-69.913964	164.155252	299.086713	200.931524	0.000000	300.000000	200.000000	0.000000	7.385840	10.834600	2231.828308	2079.000654	2038.299929	-1428.218974				-505.000000	200.000000	0.000000	-1.992210	2.322710	-1.573080	487.869341	-408.238556	-232.612766
344				900.000000	200.000000	0.000000	0.381140	0.675600	-1.346950	-106.251729	-125.894021	166.499994	299.018339	200.910158	0.000000	300.000000	200.000000	0.000000	7.233240	10.132640	2231.828308	2031.317153	2190.899923	-1354.976975				-505.000000	200.000000	0.000000	-0.181110	1.965370	7.865400	-1038.606249	-1719.915394	-56.864474
345				900.000000	200.000000	0.000000	0.302670	0.596780	-0.825550	-100.916306	-123.147528	176.146627	299.003653	200.940102	0.000000	300.000000	200.000000	0.000000	7.507920	10.346280	2231.752014	2098.074055	2223.599922	-1391.597975				-505.000000	200.000000	0.000000	-0.181110	2.322710	12.584640	-437.526057	794.436186	472.171530
346				900.000000	200.000000	0.000000	0.392350	0.585520	-1.607650	-114.251839	-80.519468	151.946645	299.052752	200.948389	0.000000	300.000000	200.000000	0.000000	7.385840	9.949520	2232.362366	2117.147455	2114.599926	-1257.320977				-505.000000	200.000000	0.000000	-1.448880	1.072020	3.932700	-1092.977473	-578.910445	236.109652
347				900.000000	200.000000	0.000000	0.403560	0.709380	-1.346950	-72.696427	-86.289517	154.459882	299.081860	200.991312	0.000000	300.000000	200.000000	0.000000	7.660520	10.071600	2231.904602	2212.514458	2049.199928	-1336.666476				-505.000000	200.000000	0.000000	1.086660	1.429360	4.719240	-144.763891	725.187693	-57.474569
348				900.000000	200.000000	0.000000	0.347510	0.495440	-1.216600	-45.186662	-53.706784	190.463887	299.003721	200.952856	0.000000	300.000000	200.000000	0.000000	7.965720	10.102120	2231.904602	2126.684155	2223.599922	-1403.804975				-505.000000	200.000000	0.000000	1.992210	0.714680	0.786540	-1925.563822	806.695005	176.751151
349				900.000000	200.000000	0.000000	0.269040	0.484180	-0.738650	-105.463146	-76.249732	161.618789	298.998906	200.922883	0.000000	300.000000	200.000000	0.000000	7.233240	11.078760	2232.057190	2059.927254	2234.499922	-1409.908474				-505.000000	200.000000	0.000000	0.181110	2.858720	2.359620	-1448.254111	-13.198245	-349.766155
350				900.000000	200.000000	0.000000	0.459610	0.619300	-1.390400	-48.307224	-78.425307	176.004980	299.081766	200.957227	0.000000	300.000000	200.000000	0.000000	7.416360	11.078760	2231.675720	2136.220856	2049.199928	-1416.011974				-505.000000	200.000000	0.000000	0.000000	1.786700	-3.932700	918.510614	136.302139	-292.024915
351				900.000000	200.000000	0.000000	0.291460	0.461660	-1.303500	-86.873053	-76.647677	195.309859	299.027774	200.995960	0.000000	300.000000	200.000000	0.000000	7.599480	11.597600	2231.065368	2222.051158	2169.099924	-1434.322474				-505.000000	200.000000	0.000000	1.086660	3.037390	4.719240	-1784.702025	327.477671	472.748340
352				900.000000	200.000000	0.000000	0.369930	0.529220	-1.520750	-80.295473	-110.072849	154.327174	299.032593	200.953280	0.000000	300.000000	200.000000	0.000000	7.782600	11.506040	2230.912780	2126.684155	2158.199924	-1458.736474				-505.000000	200.000000	0.000000	2.354430	3.037390	3.932700	-47.524920	-411.338698	2.694129
353				900.000000	200.000000	0.000000	0.425980	0.574260	-1.998700	-103.059063	-96.738585	166.359293	299.047772	200.982666	0.000000	300.000000	200.000000	0.000000	7.630000	10.682000	2232.133484	2193.441057	2125.499926	-1397.701475				-505.000000	200.000000	0.000000	0.724440	3.216060	3.146160	1121.383497	218.318447	120.482283
354				900.000000	200.000000	0.000000	0.414770	0.641820	-1.738000	-128.150569	-91.453438	154.385437	299.052526	200.969981	0.000000	300.000000	200.000000	0.000000	7.446880	11.048240	2231.828308	2164.830956	2114.599926	-1422.115474				-505.000000	200.000000	0.000000	-0.724440	1.965370	-0.786540	-344.402393	442.292310	706.852275
355				900.000000	200.000000	0.000000	0.392350	0.495440	-2.259400	-50.287533	-84.979310	154.272531	299.018070	200.987343	0.000000	300.000000	200.000000	0.000000	7.568960	10.773560	2231.217956	2202.977757	2190.899923	-1312.252476				-505.000000	200.000000	0.000000	-2.716650	1.786700	2.359620	-470.778023	1090.135254	413.121601
356				900.000000	200.000000	0.000000	0.403560	0.585520	-1.129700	-93.654032	-132.085289	178.441293	299.047739	200.922883	0.000000	300.000000	200.000000	0.000000	7.446880	10.285240	2232.057190	2059.927254	2125.499926	-1312.252476				-505.000000	200.000000	0.000000	-0.724440	1.965370	-6.292320	-1387.186872	-1010.752785	60.667190
357				900.000000	200.000000	0.000000	0.313880	0.641820	-1.390400	-59.441441	-97.753996	152.080299	298.979372	200.939973	0.000000	300.000000	200.000000	0.000000	7.660520	10.834600	2232.057190	2098.074055	2278.099920	-1507.564473				-505.000000	200.000000	0.000000	-0.543330	1.250690	0.000000	-1893.192781	-895.113155	177.462667
358				900.000000	200.000000	0.000000	0.425980	0.529220	-1.390400	-128.406793	-66.908484	185.594687	299.018540	200.931333	0.000000	300.000000	200.000000	0.000000	7.538440	10.468360	2232.286072	2079.000654	2190.899923	-1379.390975				-505.000000	200.000000	0.000000	0.000000	0.536010	-5.505780	-1010.350514	1065.785044	294.229167
359				900.000000	200.000000	0.000000	0.291460	0.551740	-1.303500	-59.040377	-127.307377	185.754993	299.052947	200.986635	0.000000	300.000000	200.000000	0.000000	6.928040	10.773560	2232.820130	2202.977757	2114.599926	-1397.701475				-505.000000	200.000000	0.000000	0.362220	-0.357340	3.146160	-1063.714968	770.516407	117.120104
360				900.000000	200.000000	0.000000	0.459610	0.641820	-1.520750	-27.412242	-47.908262	173.616264	299.057506	200.948518	0.000000	300.000000	200.000000	0.000000	7.294280	10.743040	2232.057190	2117.147455	2103.699926	-1385.494475				-505.000000	200.000000	0.000000	-1.811100	3.573400	9.438480	-246.282496	-562.217499	-113.952153
361				900.000000	200.000000	0.000000	0.414770	0.630560	-2.172500	-84.838565	-80.917413	156.784626	299.023389	200.939909	0.000000	300.000000	200.000000	0.000000	7.965720	10.651480	2232.209778	2098.074055	2179.999924	-1342.769976				-505.000000	200.000000	0.000000	0.724440	2.501380	5.505780	-1469.625061	746.359197	237.292249
362				900.000000	200.000000	0.000000	0.425980	0.675600	-1.868350	-82.668718	-51.266081	154.405239	298.998632	200.940230	0.000000	300.000000	200.000000	0.000000	7.324800	10.743040	2231.446838	2098.074055	2234.499922	-1440.425974				-505.000000	200.000000	0.000000	-1.267770	2.322710	7.865400	-785.351602	-593.601543	-173.926623
363				900.000000	200.000000	0.000000	0.302670	0.675600	-1.433850	-110.362288	-112.449869	195.497210	299.013286	200.923135	0.000000	300.000000	200.000000	0.000000	7.721560	11.200840	2231.446838	2059.927254	2201.799923	-1440.425974				-505.000000	200.000000	0.000000	1.086660	-1.072020	2.359620	-527.943168	1257.707001	175.128016
364				900.000000	200.000000	0.000000	0.381140	0.450400	-1.303500	-63.213558	-90.472640	197.616139	299.038334	200.965246	0.000000	300.000000	200.000000	0.000000	7.721560	10.407320	2232.896424	2155.294256	2147.299925	-1422.115474				-505.000000	200.000000	0.000000	1.086660	1.429360	6.292320	-607.902053	856.264847	706.198714
365				900.000000	200.000000	0.000000	0.257830	0.675600	-1.433850	-62.115925	-105.537388	183.495364	299.027807	200.978828	0.000000	300.000000	200.000000	0.000000	7.935200	11.689160	2231.141662	2183.904357	2169.099924	-1428.218974				-505.000000	200.000000	0.000000	0.905550	3.573400	5.505780	1374.826914	-457.729834	473.271502
366				900.000000	200.000000	0.000000	0.313880	0.495440	-1.738000	-85.932134	-77.166848	197.727708	298.964863	200.914213	0.000000	300.000000	200.000000	0.000000	7.477400	10.956680	2232.362366	2040.853853	2310.799919	-1428.218974				-505.000000	200.000000	0.000000	-0.362220	0.000000	-6.292320	-463.767393	-502.390687	0.028978
367				900.000000	200.000000	0.000000	0.403560	0.596780	-1.781450	-65.721847	-166.940951	149.535843	299.067560	200.918328	0.000000	300.000000	200.000000	0.000000	7.050120	9.735880	2232.743836	2050.390553	2081.899927	-1367.183975				-505.000000	200.000000	0.000000	1.629990	2.322710	6.292320	25.234565	1221.097973	530.770741
368				900.000000	200.000000	0.000000	0.325090	0.574260	-1.781450	-74.690281	-31.994338	178.512116	299.057603	200.948421	0.000000	300.000000	200.000000	0.000000	7.019600	11.536560	2232.286072	2117.147455	2103.699926	-1367.183975				-505.000000	200.000000	0.000000	0.000000	0.893350	13.371180	55.126303	650.160787	177.080085
369				900.000000	200.000000	0.000000	0.437190	0.675600	-1.564200	-110.497331	-128.000117	164.032266	299.087119	200.961008	0.000000	300.000000	200.000000	0.000000	7.294280	11.139800	2232.820130	2145.757556	2038.299929	-1373.287475				-505.000000	200.000000	0.000000	-0.724440	1.250690	8.651940	-850.156608	1361.325244	1.244860
370				900.000000	200.000000	0.000000	0.336300	0.619300	-1.390400	-68.409875	-129.073071	156.855449	298.930502	200.931460	0.000000	300.000000	200.000000	0.000000	7.507920	10.865120	2231.980896	2079.000654	2387.099916	-1373.287475				-505.000000	200.000000	0.000000	3.441090	2.322710	3.146160	1298.958893	1777.344060	1118.066839
371				900.000000	200.000000	0.000000	0.470820	0.585520	-0.564850	-93.068847	-145.512306	171.142631	299.038170	200.926965	0.000000	300.000000	200.000000	0.000000	7.752080	10.926160	2232.514954	2069.463954	2147.299925	-1422.115474				-505.000000	200.000000	0.000000	0.181110	1.965370	1.573080	-112.581619	-410.161840	941.756226
372				900.000000	200.000000	0.000000	0.437190	0.517960	-1.346950	-132.845996	-67.410520	161.476001	299.091907	200.956835	0.000000	300.000000	200.000000	0.000000	7.538440	11.292400	2232.591248	2136.220856	2027.399929	-1391.597975				-505.000000	200.000000	0.000000	-1.267770	1.786700	10.225020	-1049.228801	1260.139281	354.261592
373				900.000000	200.000000	0.000000	0.437190	0.641820	-1.173150	-143.647505	-103.033944	173.639491	299.003755	200.991278	0.000000	300.000000	200.000000	0.000000	7.263760	10.865120	2231.980896	2212.514458	2223.599922	-1483.150473				-505.000000	200.000000	0.000000	0.543330	1.250690	13.371180	-39.067056	-708.416182	-233.832956
374				900.000000	200.000000	0.000000	0.381140	0.675600	-1.477300	-114.427832	-80.179066	139.993733	298.978883	200.923325	0.000000	300.000000	200.000000	0.000000	7.843640	11.048240	2230.989074	2059.927254	2278.099920	-1409.908474				-505.000000	200.000000	0.000000	0.181110	3.037390	5.505780	-279.031077	-546.463980	884.029474
375				900.000000	200.000000	0.000000	0.403560	0.664340	-1.651100	-103.009985	-96.138597	159.237315	299.091907	200.948292	0.000000	300.000000	200.000000	0.000000	7.446880	10.651480	2232.591248	2117.147455	2027.399929	-1324.459476				-505.000000	200.000000	0.000000	-1.811100	1.250690	6.292320	76.182637	1959.598346	-468.620996
376				900.000000	200.000000	0.000000	0.392350	0.450400	-1.303500	-71.254619	-14.944718	185.556225	299.028438	200.956835	0.000000	300.000000	200.000000	0.000000	7.752080	10.407320	2232.591248	2136.220856	2169.099924	-1373.287475				-505.000000	200.000000	0.000000	0.362220	1.250690	0.786540	-503.337835	109.905650	588.598914
377				900.000000	200.000000	0.000000	0.302670	0.664340	-1.651100	-86.927864	-56.522157	142.474216	298.930465	200.974221	0.000000	300.000000	200.000000	0.000000	7.721560	10.468360	2231.904602	2174.367657	2387.099916	-1312.252476				-505.000000	200.000000	0.000000	-0.543330	1.965370	14.157719	699.137165	549.721250	236.884997
378				900.000000	200.000000	0.000000	0.347510	0.563000	-1.390400	-102.892551	-89.006939	149.562496	298.999008	201.008232	0.000000	300.000000	200.000000	0.000000	7.416360	10.407320	2232.286072	2250.661259	2234.499922	-1379.390975				-505.000000	200.000000	0.000000	1.448880	1.072020	-1.573080	180.558085	709.241173	529.598325
379				900.000000	200.000000	0.000000	0.414770	0.596780	-0.999350	-149.342726	-127.602172	166.391851	298.989208	200.944181	0.000000	300.000000	200.000000	0.000000	7.599480	10.743040	2232.209778	2107.610755	2256.299921	-1330.562976				-505.000000	200.000000	0.000000	-0.905550	-0.178670	-11.011560	-11.692246	860.664841	234.879281
380				900.000000	200.000000	0.000000	0.313880	0.596780	-1.433850	-37.218021	-107.845527	185.773653	299.042856	200.948518	0.000000	300.000000	200.000000	0.000000	7.324800	10.498880	2232.057190	2117.147455	2136.399925	-1306.148976				-505.000000	200.000000	0.000000	0.724440	1.965370	1.573080	-1386.557640	87.241293	530.504069
381				900.000000	200.000000	0.000000	0.325090	0.653080	-1.433850	-115.310192	-93.109245	190.633719	299.072156	200.944246	0.000000	300.000000	200.000000	0.000000	7.507920	10.926160	2232.057190	2107.610755	2070.999928	-1391.597975				-505.000000	200.000000	0.000000	-0.362220	1.608030	0.786540	-713.347195	2009.721614	354.019590
382				900.000000	200.000000	0.000000	0.381140	0.664340	-1.390400	-138.924672	-115.721672	156.850882	299.004061	200.956802	0.000000	300.000000	200.000000	0.000000	7.446880	9.644320	2232.667542	2136.220856	2223.599922	-1428.218974				-505.000000	200.000000	0.000000	0.724440	2.501380	1.573080	383.116353	1147.801351	-56.428244
383				900.000000	200.000000	0.000000	0.437190	0.596780	-1.042800	-97.120847	-128.485019	137.452702	299.092186	200.922378	0.000000	300.000000	200.000000	0.000000	7.385840	10.651480	2233.277894	2059.927254	2027.399929	-1318.355976				-505.000000	200.000000	0.000000	2.535540	0.893350	-1.573080	633.010771	1173.767409	294.365439
384				900.000000	200.000000	0.000000	0.414770	0.653080	-1.607650	-99.408128	-96.640633	202.589111	299.086838	200.939941	0.000000	300.000000	200.000000	0.000000	7.385840	9.796920	2232.133484	2098.074055	2038.299929	-1354.976975				-505.000000	200.000000	0.000000	-0.543330	0.893350	3.932700	-1219.604797	-501.135265	177.123552
385				900.000000	200.000000	0.000000	0.280250	0.484180	-1.173150	-93.851697	-45.911455	192.932756	299.013522	200.969915	0.000000	300.000000	200.000000	0.000000	7.538440	9.796920	2231.980896	2164.830956	2201.799923	-1403.804975				-505.000000	200.000000	0.000000	-1.086660	1.429360	-0.786540	-376.836358	-463.779810	236.419790
386				900.000000	200.000000	0.000000	0.403560	0.596780	-1.477300	-49.324626	-50.706502	159.174484	298.950000	200.927219	0.000000	300.000000	200.000000	0.000000	7.660520	10.041080	2231.904602	2069.463954	2343.499918	-1367.183975				-505.000000	200.000000	0.000000	-3.622200	0.893350	-2.359620	-1220.108182	1149.408640	706.066749
387				900.000000	200.000000	0.000000	0.369930	0.664340	-1.346950	-98.674356	-84.904633	149.633515	299.008774	200.909972	0.000000	300.000000	200.000000	0.000000	7.477400	11.292400	2232.286072	2031.317153	2212.699923	-1434.322474				-505.000000	200.000000	0.000000	-2.173320	3.394730	0.786540	-1068.497986	2517.021291	238.371859
388				900.000000	200.000000	0.000000	0.381140	0.574260	-1.173150	-86.121672	-45.000136	156.767107	298.974629	200.978293	0.000000	300.000000	200.000000	0.000000	7.294280	11.445000	2232.362366	2183.904357	2288.999920	-1428.218974				-505.000000	200.000000	0.000000	-0.905550	2.144040	6.292320	-680.472768	1507.093496	119.595335
389				900.000000	200.000000	0.000000	0.470820	0.653080	-1.520750	-103.338630	-169.953169	166.386142	298.998940	200.931396	0.000000	300.000000	200.000000	0.000000	7.477400	11.689160	2232.133484	2079.000654	2234.499922	-1367.183975				-505.000000	200.000000	0.000000	-2.173320	1.072020	1.573080	-1208.982245	-400.265296	177.423509
390				900.000000	200.000000	0.000000	0.313880	0.495440	-0.999350	-117.331135	-82.919762	185.679407	298.969605	200.901520	0.000000	300.000000	200.000000	0.000000	7.721560	11.689160	2232.057190	2012.243752	2299.899920	-1409.908474				-505.000000	200.000000	0.000000	-0.724440	-0.714680	2.359620	-43.056517	41.596583	586.820710
391				900.000000	200.000000	0.000000	0.313880	0.540480	-1.607650	-51.778103	-67.156133	161.624693	299.092062	200.901150	0.000000	300.000000	200.000000	0.000000	7.172200	11.200840	2232.972718	2012.243752	2027.399929	-1391.597975				-505.000000	200.000000	0.000000	-0.543330	0.714680	2.359620	159.250058	826.057661	0.721698
392				900.000000	200.000000	0.000000	0.403560	0.540480	-1.260050	-67.500110	-96.502274	192.857366	299.076819	200.961566	0.000000	300.000000	200.000000	0.000000	7.660520	10.498880	2231.523132	2145.757556	2060.099928	-1367.183975				-505.000000	200.000000	0.000000	-1.992210	-0.178670	-5.505780	-11.251784	2512.033737	117.478016
393				900.000000	200.000000	0.000000	0.336300	0.585520	-1.433850	-73.866480	-68.241023	168.872334	299.043118	200.901273	0.000000	300.000000	200.000000	0.000000	7.477400	10.834600	2232.667542	2012.243752	2136.399925	-1342.769976				-505.000000	200.000000	0.000000	-1.267770	2.680050	4.719240	-416.532646	469.944222	120.132986
394				900.000000	200.000000	0.000000	0.336300	0.686860	-1.651100	-53.836249	-113.632710	195.472841	298.989277	200.961205	0.000000	300.000000	200.000000	0.000000	7.538440	10.712520	2232.362366	2145.757556	2256.299921	-1373.287475				-505.000000	200.000000	0.000000	-0.181110	1.250690	-1.573080	-850.974610	-252.688196	-116.286804
395				900.000000	200.000000	0.000000	0.313880	0.517960	-1.781450	-28.762352	-66.994499	183.290691	298.999077	200.875734	0.000000	300.000000	200.000000	0.000000	7.843640	10.254720	2232.438660	1955.023551	2234.499922	-1385.494475				-505.000000	200.000000	0.000000	0.181110	0.536010	-0.786540	-894.156973	1182.917527	-175.738111
396				900.000000	200.000000	0.000000	0.403560	0.743160	-1.607650	-99.719163	-106.310946	171.358918	299.047707	200.944278	0.000000	300.000000	200.000000	0.000000	7.660520	10.315760	2231.980896	2107.610755	2125.499926	-1367.183975				-505.000000	200.000000	0.000000	-0.905550	3.752070	-6.292320	-236.729639	-336.943783	414.841849
397				900.000000	200.000000	0.000000	0.302670	0.619300	-1.694550	-60.683914	-46.349809	166.528930	299.047544	200.970080	0.000000	300.000000	200.000000	0.000000	7.355320	10.620960	2231.599426	2164.830956	2125.499926	-1361.080475				-505.000000	200.000000	0.000000	-0.724440	0.714680	0.786540	-767.403803	308.229450	529.433075
398				900.000000	200.000000	0.000000	0.347510	0.698120	-1.477300	-73.295157	-68.662242	181.013739	299.023389	200.956998	0.000000	300.000000	200.000000	0.000000	7.477400	10.956680	2232.209778	2136.220856	2179.999924	-1416.011974				-505.000000	200.000000	0.000000	2.897760	1.429360	6.292320	-955.350058	879.245200	-57.619457
399				900.000000	200.000000	0.000000	0.526870	0.799460	-0.999350	-48.524168	-25.833081	159.235227	299.052882	200.943988	0.000000	300.000000	200.000000	0.000000	7.660520	10.468360	2232.667542	2107.610755	2114.599926	-1440.425974				-505.000000	200.000000	0.000000	1.086660	1.429360	-0.786540	-840.100365	1260.692707	118.757727
400				900.000000	200.000000	0.000000	0.515660	0.596780	-1.173150	-121.379071	-106.265339	207.251550	299.023756	200.943826	0.000000	300.000000	200.000000	0.000000	7.385840	9.796920	2233.049012	2107.610755	2179.999924	-1391.597975				-505.000000	200.000000	0.000000	-1.267770	0.893350	11.011560	-292.510473	1126.822847	353.413803
401				900.000000	200.000000	0.000000	0.560500	0.698120	-1.607650	-129.717622	-46.916126	197.660702	298.993713	201.017193	0.000000	300.000000	200.000000	0.000000	7.538440	10.834600	2231.370544	2269.734659	2245.399921	-1416.011974				-505.000000	200.000000	0.000000	-1.811100	0.714680	6.292320	159.564674	1031.608295	-234.153275
402				900.000000	200.000000	0.000000	0.392350	0.653080	-1.564200	-75.239932	-126.153606	178.515737	299.018674	200.879946	0.000000	300.000000	200.000000	0.000000	7.507920	9.705360	2232.591248	1964.560251	2190.899923	-1379.390975				-505.000000	200.000000	0.000000	-0.724440	2.501380	3.146160	267.426198	-1417.419924	413.640456
403				900.000000	200.000000	0.000000	0.425980	0.540480	-1.868350	-68.130309	-71.529961	163.918218	299.033585	200.952303	0.000000	300.000000	200.000000	0.000000	7.294280	9.766400	2233.201600	2126.684155	2158.199924	-1397.701475				-505.000000	200.000000	0.000000	0.905550	0.893350	-0.786540	1212.153704	1536.791687	705.704529
404				900.000000	200.000000	0.000000	0.358720	0.608040	-1.607650	-133.427117	-84.200555	164.050730	299.057603	200.961238	0.000000	300.000000	200.000000	0.000000	7.324800	9.827440	2232.286072	2145.757556	2103.699926	-1409.908474				-505.000000	200.000000	0.000000	-0.724440	1.429360	-4.719240	201.929036	48.314420	412.623109
405				900.000000	200.000000	0.000000	0.448400	0.653080	-1.781450	-51.341822	-47.204183	163.999709	299.033321	200.982464	0.000000	300.000000	200.000000	0.000000	7.202720	11.658640	2232.591248	2193.441057	2158.199924	-1379.390975				-505.000000	200.000000	0.000000	-0.181110	1.608030	3.146160	-365.710420	1333.673333	236.516904
406				900.000000	200.000000	0.000000	0.482030	0.484180	-1.607650	-118.425020	-139.938160	183.085072	299.087119	200.918296	0.000000	300.000000	200.000000	0.000000	7.172200	11.506040	2232.820130	2050.390553	2038.299929	-1440.425974				-505.000000	200.000000	0.000000	0.181110	2.322710	-2.359620	-91.273592	1316.980387	-115.298434
407				900.000000	200.000000	0.000000	0.358720	0.720640	-1.303500	-68.167196	-125.011174	176.203749	299.023489	200.892822	0.000000	300.000000	200.000000	0.000000	7.385840	11.048240	2232.438660	1993.170352	2179.999924	-1409.908474				-505.000000	200.000000	0.000000	-0.543330	-0.714680	-2.359620	-854.146069	2421.376308	293.085728
408				900.000000	200.000000	0.000000	0.302670	0.574260	-1.564200	-90.547330	-76.866854	156.848402	298.974874	200.965246	0.000000	300.000000	200.000000	0.000000	7.935200	10.712520	2232.896424	2155.294256	2288.999920	-1269.527977				-505.000000	200.000000	0.000000	-2.897760	2.144040	-1.573080	-217.837992	1369.966366	-56.477584
409				900.000000	200.000000	0.000000	0.313880	0.641820	-1.607650	-111.933405	-46.892254	205.092821	299.037710	200.982968	0.000000	300.000000	200.000000	0.000000	7.141680	10.987200	2231.446838	2193.441057	2147.299925	-1324.459476				-505.000000	200.000000	0.000000	1.267770	1.429360	7.865400	-491.960204	180.962992	647.440126
410				900.000000	200.000000	0.000000	0.302670	0.630560	-1.086250	-123.918512	-107.707167	183.407022	299.027807	201.000200	0.000000	300.000000	200.000000	0.000000	7.141680	11.750200	2231.141662	2231.587858	2169.099924	-1330.562976				-505.000000	200.000000	0.000000	0.362220	0.714680	3.146160	-419.767028	770.516407	118.137451
411				900.000000	200.000000	0.000000	0.302670	0.529220	-1.868350	-104.778768	-61.386085	156.806515	298.969429	200.961501	0.000000	300.000000	200.000000	0.000000	7.294280	11.628120	2231.675720	2145.757556	2299.899920	-1440.425974				-505.000000	200.000000	0.000000	0.000000	2.501380	2.359620	-80.084731	793.180765	178.606106
412				900.000000	200.000000	0.000000	0.437190	0.754420	-1.781450	-119.538185	-87.270315	152.057268	298.998529	200.901859	0.000000	300.000000	200.000000	0.000000	7.630000	11.261880	2231.217956	2012.243752	2234.499922	-1385.494475				-505.000000	200.000000	0.000000	-0.181110	2.322710	3.146160	-1596.441154	-257.166755	-585.222246
413				900.000000	200.000000	0.000000	0.313880	0.619300	-1.346950	-128.672814	-62.332615	164.107656	299.028073	200.940102	0.000000	300.000000	200.000000	0.000000	7.355320	10.865120	2231.752014	2098.074055	2169.099924	-1434.322474				-505.000000	200.000000	0.000000	0.724440	0.357340	-3.146160	-210.261053	1152.279910	0.281160
414				900.000000	200.000000	0.000000	0.482030	0.641820	-1.346950	-75.478548	-79.388972	207.328278	299.028040	200.952954	0.000000	300.000000	200.000000	0.000000	7.599480	10.865120	2231.675720	2126.684155	2169.099924	-1367.183975				-505.000000	200.000000	0.000000	1.267770	0.714680	7.865400	-535.205491	1108.953043	118.065007
415				900.000000	200.000000	0.000000	0.280250	0.450400	-1.477300	-95.557857	-101.354265	183.262701	298.999282	200.965246	0.000000	300.000000	200.000000	0.000000	7.416360	10.712520	2232.896424	2155.294256	2234.499922	-1361.080475				-505.000000	200.000000	0.000000	-0.543330	1.429360	8.651940	-955.161289	-240.473809	-409.808762
416				900.000000	200.000000	0.000000	0.291460	0.517960	-1.520750	-100.861811	-122.039364	173.675278	299.066954	200.987309	0.000000	300.000000	200.000000	0.000000	7.630000	10.529400	2231.294250	2202.977757	2081.899927	-1446.529474				-505.000000	200.000000	0.000000	1.992210	1.250690	0.000000	-619.216760	-518.258642	-703.901656
417				900.000000	200.000000	0.000000	0.313880	0.619300	-1.781450	-12.527580	-72.060469	159.288336	299.086900	200.944149	0.000000	300.000000	200.000000	0.000000	7.111160	10.773560	2232.286072	2107.610755	2038.299929	-1416.011974				-505.000000	200.000000	0.000000	0.362220	1.429360	6.292320	-1418.614066	-160.459350	177.559781
418				900.000000	200.000000	0.000000	0.403560	0.698120	-1.911800	-85.806889	-136.423906	185.774991	299.043118	200.948259	0.000000	300.000000	200.000000	0.000000	7.507920	10.559920	2232.667542	2117.147455	2136.399925	-1367.183975				-505.000000	200.000000	0.000000	1.267770	1.965370	8.651940	-459.463316	-482.633471	119.251912
419				900.000000	200.000000	0.000000	0.403560	0.720640	-0.825550	-79.733630	-76.642479	125.554432	299.028405	200.952596	0.000000	300.000000	200.000000	0.000000	7.050120	10.743040	2232.514954	2126.684155	2169.099924	-1269.527977				-505.000000	200.000000	0.000000	-0.905550	0.714680	-4.719240	-999.476270	1915.253489	-57.993423
420				900.000000	200.000000	0.000000	0.313880	0.653080	-1.129700	-82.830851	-92.930477	144.861791	299.135640	200.875884	0.000000	300.000000	200.000000	0.000000	7.446880	9.583280	2232.057190	1955.023551	1929.299932	-1416.011974				-505.000000	200.000000	0.000000	-2.535540	0.714680	0.000000	-420.018721	418.565531	118.369272
421				900.000000	200.000000	0.000000	0.257830	0.517960	-1.216600	-104.567242	-65.211671	168.890798	299.032792	200.978728	0.000000	300.000000	200.000000	0.000000	7.263760	9.888480	2231.370544	2183.904357	2158.199924	-1373.287475				-505.000000	200.000000	0.000000	0.181110	1.965370	-3.932700	-923.734095	125.343174	236.827042
422				900.000000	200.000000	0.000000	0.313880	0.743160	-1.868350	-31.640235	-102.375472	181.090467	298.994022	200.986972	0.000000	300.000000	200.000000	0.000000	7.172200	10.193680	2232.057190	2202.977757	2245.399921	-1409.908474				-505.000000	200.000000	0.000000	1.448880	1.786700	10.225020	224.747220	432.904762	60.323767
423				900.000000	200.000000	0.000000	0.369930	0.563000	-1.477300	-34.633566	-29.057738	178.455190	298.934948	200.961764	0.000000	300.000000	200.000000	0.000000	7.172200	11.017720	2231.065368	2145.757556	2376.199917	-1361.080475				-505.000000	200.000000	0.000000	-0.905550	0.714680	-3.932700	-767.781343	1119.087018	235.727070
424				900.000000	200.000000	0.000000	0.291460	0.653080	-1.651100	-91.412081	-5.400830	168.981619	298.994022	200.952791	0.000000	300.000000	200.000000	0.000000	7.935200	9.857960	2232.057190	2126.684155	2245.399921	-1434.322474				-505.000000	200.000000	0.000000	-2.535540	3.037390	-3.146160	-2016.963261	1747.251310	-114.402871
425				900.000000	200.000000	0.000000	0.325090	0.720640	-0.869000	-63.696524	-22.710976	202.744850	299.028073	200.927282	0.000000	300.000000	200.000000	0.000000	7.630000	11.109280	2231.752014	2069.463954	2169.099924	-1397.701475				-505.000000	200.000000	0.000000	0.905550	2.322710	11.011560	-669.283907	-462.954819	354.596400
426				900.000000	200.000000	0.000000	0.414770	0.563000	-1.651100	-119.244757	-56.072465	161.541115	299.062165	200.982934	0.000000	300.000000	200.000000	0.000000	7.630000	11.048240	2231.523132	2193.441057	2092.799927	-1403.804975				-505.000000	200.000000	0.000000	-0.181110	1.429360	4.719240	-260.579893	-656.369630	706.300135
427				900.000000	200.000000	0.000000	0.381140	0.551740	-2.129050	-67.936707	-130.232638	163.975144	299.081484	200.889127	0.000000	300.000000	200.000000	0.000000	7.538440	10.956680	2230.989074	1983.633652	2049.199928	-1373.287475				-505.000000	200.000000	0.000000	-0.724440	3.394730	2.359620	437.235885	837.016627	355.744146
428				900.000000	200.000000	0.000000	0.358720	0.596780	-1.781450	-105.927149	-114.434740	149.582298	299.057571	200.905730	0.000000	300.000000	200.000000	0.000000	7.111160	10.773560	2232.209778	2021.780453	2103.699926	-1446.529474				-505.000000	200.000000	0.000000	1.992210	1.608030	1.573080	97.427741	805.948578	-174.865652
429				900.000000	200.000000	0.000000	0.425980	0.675600	-1.651100	-86.464178	-31.204244	164.043880	299.086963	200.914181	0.000000	300.000000	200.000000	0.000000	7.691040	11.078760	2232.438660	2040.853853	2038.299929	-1336.666476				-505.000000	200.000000	0.000000	0.905550	0.178670	-1.573080	1053.029492	874.688077	587.538100
430				900.000000	200.000000	0.000000	0.437190	0.653080	-1.129700	-62.728199	-67.612563	183.288603	299.028438	200.995279	0.000000	300.000000	200.000000	0.000000	7.660520	10.254720	2232.591248	2222.051158	2169.099924	-1373.287475				-505.000000	200.000000	0.000000	1.992210	1.608030	-1.573080	97.176048	278.654255	-821.050738
431				900.000000	200.000000	0.000000	0.392350	0.664340	-1.477300	-110.870989	-100.904573	188.164849	299.018204	200.974387	0.000000	300.000000	200.000000	0.000000	7.599480	11.139800	2231.523132	2174.367657	2190.899923	-1342.769976				-505.000000	200.000000	0.000000	-0.543330	2.680050	14.944259	47.549363	946.684845	355.051426
432				900.000000	200.000000	0.000000	0.257830	0.630560	-1.260050	-35.646904	-90.501112	154.537555	299.018674	200.935477	0.000000	300.000000	200.000000	0.000000	7.721560	10.468360	2232.591248	2088.537354	2190.899923	-1391.597975				-505.000000	200.000000	0.000000	0.181110	-0.536010	11.011560	894.974975	-153.978943	-176.755458
433				900.000000	200.000000	0.000000	0.347510	0.574260	-1.694550	-102.743964	-32.998410	132.705347	298.989312	200.939813	0.000000	300.000000	200.000000	0.000000	7.477400	10.773560	2232.438660	2098.074055	2256.299921	-1354.976975				-505.000000	200.000000	0.000000	0.181110	0.893350	-9.438480	-178.330474	395.708174	-57.910798
434				900.000000	200.000000	0.000000	0.336300	0.619300	-1.477300	-24.274071	-42.870765	137.578168	299.003891	200.982599	0.000000	300.000000	200.000000	0.000000	7.752080	10.376800	2232.286072	2193.441057	2223.599922	-1440.425974				-505.000000	200.000000	0.000000	-0.181110	3.037390	0.000000	1110.320483	-121.611042	179.129268
435				900.000000	200.000000	0.000000	0.347510	0.540480	-1.303500	-75.586185	-99.219696	173.638153	299.023055	201.038527	0.000000	300.000000	200.000000	0.000000	7.660520	10.285240	2231.446838	2317.418160	2179.999924	-1379.390975				-505.000000	200.000000	0.000000	-3.259980	1.429360	-1.573080	665.444736	596.464253	60.361360
436				900.000000	200.000000	0.000000	0.212990	0.484180	-1.998700	-110.789088	-27.176017	185.773458	299.045783	200.950468	0.000000	300.000000	200.000000	0.000000	7.691040	10.559920	2227.479550	2117.147455	2125.499926	-1324.459476				-505.000000	200.000000	0.000000	-0.543330	1.965370	1.573080	-1039.109634	3080.494212	119.396800
437				900.000000	200.000000	0.000000	0.504450	0.664340	-1.433850	-74.641203	-105.561260	159.132793	298.999179	200.965345	0.000000	300.000000	200.000000	0.000000	7.660520	10.743040	2232.667542	2155.294256	2234.499922	-1391.597975				-505.000000	200.000000	0.000000	-0.905550	1.786700	1.573080	-1165.736958	981.292026	354.232614
438				900.000000	200.000000	0.000000	0.392350	0.675600	-1.738000	-50.369434	-85.464212	149.620760	298.994469	200.939556	0.000000	300.000000	200.000000	0.000000	7.355320	10.285240	2233.049012	2098.074055	2245.399921	-1336.666476				-505.000000	200.000000	0.000000	-0.181110	0.893350	12.584640	-408.200628	794.436186	294.582771
439				900.000000	200.000000	0.000000	0.448400	0.585520	-1.520750	-45.812797	-67.710514	185.623819	299.048000	200.961073	0.000000	300.000000	200.000000	0.000000	7.446880	9.766400	2232.667542	2145.757556	2125.499926	-1348.873476				-505.000000	200.000000	0.000000	-0.905550	0.893350	10.225020	518.138617	707.941320	705.849417
440				900.000000	200.000000	0.000000	0.291460	0.563000	-1.520750	-86.945473	-101.775484	176.126825	298.999384	200.939524	0.000000	300.000000	200.000000	0.000000	7.355320	10.224200	2233.125306	2098.074055	2234.499922	-1330.562976				-505.000000	200.000000	0.000000	-1.811100	0.000000	-14.157719	-696.028629	388.165345	587.585875
441				900.000000	200.000000	0.000000	0.291460	0.551740	-2.172500	-59.940661	-70.773537	176.116353	299.018137	200.923167	0.000000	300.000000	200.000000	0.000000	7.538440	9.857960	2231.370544	2059.927254	2190.899923	-1269.527977				-505.000000	200.000000	0.000000	-1.267770	1.965370	0.786540	-112.644543	2064.516442	1.966558
442				900.000000	200.000000	0.000000	0.369930	0.495440	-1.607650	-81.776562	-89.728152	142.247458	299.018640	200.969683	0.000000	300.000000	200.000000	0.000000	7.141680	10.041080	2232.514954	2164.830956	2190.899923	-1409.908474				-505.000000	200.000000	0.000000	0.724440	1.072020	0.000000	64.867930	353.874160	412.168082
443				900.000000	200.000000	0.000000	0.414770	0.585520	-1.738000	-126.448472	-40.793739	168.791039	299.042987	201.033829	0.000000	300.000000	200.000000	0.000000	7.233240	11.078760	2232.362366	2307.881460	2136.399925	-1379.390975				-505.000000	200.000000	0.000000	-1.086660	4.109410	9.438480	-792.928541	587.076705	-348.477829
444				900.000000	200.000000	0.000000	0.336300	0.731900	-1.651100	-112.289455	-108.566740	144.911866	299.052396	200.927377	0.000000	300.000000	200.000000	0.000000	7.080640	11.078760	2231.523132	2069.463954	2114.599926	-1318.355976				-505.000000	200.000000	0.000000	-0.543330	1.072020	0.786540	-50.885149	2153.250587	118.549011
445				900.000000	200.000000	0.000000	0.425980	0.563000	-1.520750	-107.048124	-56.655319	183.216442	298.964757	200.901489	0.000000	300.000000	200.000000	0.000000	7.843640	11.414480	2232.133484	2012.243752	2310.799919	-1379.390975				-505.000000	200.000000	0.000000	-1.267770	1.072020	-3.932700	-861.974701	345.584905	236.095163
446				900.000000	200.000000	0.000000	0.347510	0.731900	-1.477300	-75.924626	-154.783731	149.719573	298.979512	201.003925	0.000000	300.000000	200.000000	0.000000	7.446880	11.475520	2232.362366	2241.124558	2278.099920	-1354.976975				-505.000000	200.000000	0.000000	0.181110	1.786700	0.000000	-818.414799	-10.958965	295.401583
447				900.000000	200.000000	0.000000	0.313880	0.675600	-1.216600	-37.767673	-47.255930	181.027636	299.042594	201.008611	0.000000	300.000000	200.000000	0.000000	7.111160	11.078760	2231.446838	2250.661259	2136.399925	-1342.769976				-505.000000	200.000000	0.000000	-2.535540	1.429360	5.505780	-144.700968	545.910554	823.976687
448				900.000000	200.000000	0.000000	0.470820	0.574260	-1.998700	-78.935882	-108.717036	175.951480	299.008672	200.952791	0.000000	300.000000	200.000000	0.000000	6.897520	11.658640	2232.057190	2126.684155	2212.699923	-1440.425974				-505.000000	200.000000	0.000000	-0.724440	1.965370	9.438480	-1501.744410	-495.401285	1000.572769
449				900.000000	200.000000	0.000000	0.448400	0.619300	-0.955900	-132.288217	-88.499705	168.787614	298.974278	200.871790	0.000000	300.000000	200.000000	0.000000	7.752080	11.353440	2231.599426	1945.486851	2288.999920	-1501.460973				-505.000000	200.000000	0.000000	-0.905550	2.322710	7.865400	372.808417	179.900570	530.973584
450				900.000000	200.000000	0.000000	0.425980	0.596780	-1.651100	-69.607334	-71.732003	188.067178	299.033585	200.960844	0.000000	300.000000	200.000000	0.000000	7.507920	10.865120	2233.201600	2145.757556	2158.199924	-1416.011974				-505.000000	200.000000	0.000000	-1.086660	1.786700	0.000000	-1281.678806	861.173837	236.758906
451				900.000000	200.000000	0.000000	0.291460	0.630560	-1.346950	-120.168067	-46.211449	190.647616	299.072061	200.927251	0.000000	300.000000	200.000000	0.000000	7.691040	10.834600	2231.828308	2069.463954	2070.999928	-1190.182478				-505.000000	200.000000	0.000000	0.000000	1.786700	2.359620	-1049.858033	2118.880838	354.160170
452				900.000000	200.000000	0.000000	0.280250	0.563000	-1.173150	-50.400587	-30.713545	161.680478	299.111436	200.939748	0.000000	300.000000	200.000000	0.000000	7.477400	10.590440	2232.591248	2098.074055	1983.799931	-1324.459476				-505.000000	200.000000	0.000000	-1.811100	1.965370	14.944259	-227.327927	625.687582	354.474616
453				900.000000	200.000000	0.000000	0.358720	0.698120	-1.346950	-53.057463	-114.838825	154.495864	298.989795	200.888125	0.000000	300.000000	200.000000	0.000000	7.385840	10.498880	2233.506776	1983.633652	2256.299921	-1434.322474				-505.000000	200.000000	0.000000	1.086660	1.072020	-2.359620	64.679160	1792.465589	1587.021078
454				900.000000	200.000000	0.000000	0.347510	0.641820	-1.260050	-111.573292	-38.468465	142.406818	299.047512	200.927377	0.000000	300.000000	200.000000	0.000000	7.599480	10.834600	2231.523132	2069.463954	2125.499926	-1416.011974				-505.000000	200.000000	0.000000	-0.724440	-0.357340	5.505780	673.713830	1231.740943	-0.281160
455				900.000000	200.000000	0.000000	0.392350	0.675600	-1.390400	-70.111971	-70.589571	188.175321	299.038006	200.965576	0.000000	300.000000	200.000000	0.000000	7.538440	10.315760	2232.133484	2155.294256	2147.299925	-1342.769976				-505.000000	200.000000	0.000000	0.543330	0.893350	2.359620	170.061380	892.873876	-527.892565
456				900.000000	200.000000	0.000000	0.291460	0.641820	-1.042800	-103.307160	-51.560279	185.838768	299.037742	200.935925	0.000000	300.000000	200.000000	0.000000	7.385840	10.346280	2231.523132	2088.537354	2147.299925	-1409.908474				-505.000000	200.000000	0.000000	-1.992210	3.037390	9.438480	-1436.876480	111.591503	179.274156
457				900.000000	200.000000	0.000000	0.313880	0.630560	-1.477300	-68.036217	-133.134968	205.082350	298.950144	200.944181	0.000000	300.000000	200.000000	0.000000	7.691040	9.857960	2232.209778	2107.610755	2343.499918	-1409.908474				-505.000000	200.000000	0.000000	-0.181110	1.072020	18.876959	-1902.493946	-802.375313	-175.200460
458				900.000000	200.000000	0.000000	0.414770	0.675600	-1.955250	-86.779277	-45.657666	168.874813	299.043020	200.935541	0.000000	300.000000	200.000000	0.000000	7.996240	9.674840	2232.438660	2088.537354	2136.399925	-1391.597975				-505.000000	200.000000	0.000000	-0.362220	2.322710	3.932700	-206.586208	548.465828	648.418315
459				900.000000	200.000000	0.000000	0.425980	0.630560	-1.216600	-59.725071	-97.465938	154.363352	299.111315	200.948421	0.000000	300.000000	200.000000	0.000000	8.148840	10.010560	2232.286072	2117.147455	1983.799931	-1416.011974				-505.000000	200.000000	0.000000	1.448880	2.858720	0.786540	-58.587934	-353.558165	648.782100
460				900.000000	200.000000	0.000000	0.616550	0.641820	-1.477300	-87.675181	-74.675340	163.815034	299.028106	200.978527	0.000000	300.000000	200.000000	0.000000	7.477400	10.529400	2231.828308	2183.904357	2169.099924	-1342.769976				-505.000000	200.000000	0.000000	-1.811100	0.893350	-5.505780	-178.015858	645.094669	177.224973
461				900.000000	200.000000	0.000000	0.313880	0.720640	-1.564200	-80.498872	-97.592362	188.298503	299.008605	201.008404	0.000000	300.000000	200.000000	0.000000	7.660520	9.857960	2231.904602	2250.661259	2212.699923	-1434.322474				-505.000000	200.000000	0.000000	-1.992210	1.429360	1.573080	-608.279592	914.475811	706.445023
462				900.000000	200.000000	0.000000	0.448400	0.664340	-1.303500	-86.567751	-47.648677	149.552220	298.989484	200.956737	0.000000	300.000000	200.000000	0.000000	7.752080	10.773560	2232.820130	2136.220856	2256.299921	-1440.425974				-505.000000	200.000000	0.000000	1.267770	0.714680	-11.011560	-73.451640	-596.542818	118.065007
463				900.000000	200.000000	0.000000	0.437190	0.675600	-1.390400	-78.153032	-107.897871	168.851586	298.974734	200.931205	0.000000	300.000000	200.000000	0.000000	7.111160	11.048240	2232.591248	2079.000654	2288.999920	-1403.804975				-505.000000	200.000000	0.000000	-0.362220	3.216060	5.505780	-847.299765	1342.393019	-114.407179
464				900.000000	200.000000	0.000000	0.280250	0.416620	-1.607650	-56.878658	-141.760799	159.134684	299.037973	200.914338	0.000000	300.000000	200.000000	0.000000	7.172200	11.414480	2232.057190	2040.853853	2147.299925	-1391.597975				-505.000000	200.000000	0.000000	-1.086660	2.322710	0.000000	-554.348830	2319.443917	119.779382
465				900.000000	200.000000	0.000000	0.358720	0.585520	-2.215950	-34.471434	-88.700805	156.800806	299.003619	200.995687	0.000000	300.000000	200.000000	0.000000	6.989080	10.773560	2231.675720	2222.051158	2223.599922	-1348.873476				-505.000000	200.000000	0.000000	-0.543330	0.714680	-7.078860	-1462.929047	1100.154793	235.698092
466				900.000000	200.000000	0.000000	0.168150	0.563000	-1.346950	-102.847537	-46.199513	116.013071	299.013522	200.893005	0.000000	300.000000	200.000000	0.000000	7.324800	11.139800	2231.980896	1993.170352	2201.799923	-1361.080475				-505.000000	200.000000	0.000000	0.362220	1.786700	-3.146160	918.573537	113.637782	706.595785
467				900.000000	200.000000	0.000000	0.358720	0.698120	-1.173150	-81.021118	-69.406730	161.724844	299.033089	200.931428	0.000000	300.000000	200.000000	0.000000	7.385840	11.322920	2232.057190	2079.000654	2158.199924	-1391.597975				-505.000000	200.000000	0.000000	0.000000	2.322710	7.078860	-322.150517	1451.552243	-115.283945
468				900.000000	200.000000	0.000000	0.369930	0.765680	-1.303500	-30.127677	-74.813102	173.824362	298.984325	200.952726	0.000000	300.000000	200.000000	0.000000	7.233240	10.926160	2232.209778	2126.684155	2267.199921	-1312.252476				-505.000000	200.000000	0.000000	1.086660	1.786700	4.719240	340.122759	1653.177744	354.073238
469				900.000000	200.000000	0.000000	0.336300	0.664340	-1.042800	-78.256605	-73.670670	173.764957	299.028405	200.926965	0.000000	300.000000	200.000000	0.000000	7.141680	11.261880	2232.514954	2069.463954	2169.099924	-1501.460973				-505.000000	200.000000	0.000000	1.992210	1.429360	7.078860	-607.839129	1065.863608	-175.035210
470				900.000000	200.000000	0.000000	0.403560	0.653080	-1.607650	-43.120705	-111.376916	149.588202	298.930684	200.914213	0.000000	300.000000	200.000000	0.000000	7.233240	11.109280	2232.362366	2040.853853	2387.099916	-1342.769976				-505.000000	200.000000	0.000000	-1.086660	2.144040	-0.786540	-565.223075	464.210241	119.609824
471				900.000000	200.000000	0.000000	0.168150	0.585520	-1.781450	-70.206064	-136.982887	178.685178	298.964757	200.948486	0.000000	300.000000	200.000000	0.000000	7.630000	10.620960	2232.133484	2117.147455	2310.799919	-1361.080475				-505.000000	200.000000	0.000000	0.724440	-0.536010	0.786540	-1074.715059	485.697741	58.177470
472				900.000000	200.000000	0.000000	0.358720	0.630560	-1.738000	-92.429483	-114.475149	183.348955	299.086650	201.004234	0.000000	300.000000	200.000000	0.000000	7.630000	10.620960	2231.675720	2241.124558	2038.299929	-1318.355976				-505.000000	200.000000	0.000000	0.181110	2.680050	4.719240	-416.532646	1575.402564	354.993471
473				900.000000	200.000000	0.000000	0.425980	0.630560	-1.390400	-55.884598	-71.974454	161.592332	299.064908	200.993758	0.000000	300.000000	200.000000	0.000000	7.507920	11.017720	2226.411434	2212.514458	2081.899927	-1391.597975				-505.000000	200.000000	0.000000	1.267770	2.322710	6.292320	141.050567	-215.254177	883.264310
474				900.000000	200.000000	0.000000	0.504450	0.686860	-1.998700	-98.422195	-115.167889	173.611697	299.042725	200.893097	0.000000	300.000000	200.000000	0.000000	7.263760	10.346280	2231.752014	1993.170352	2136.399925	-1385.494475				-505.000000	200.000000	0.000000	0.181110	2.680050	3.932700	46.668439	-412.401120	531.225767
475				900.000000	200.000000	0.000000	0.325090	0.619300	-1.129700	-92.262971	-93.392105	144.818762	299.042823	200.965642	0.000000	300.000000	200.000000	0.000000	7.294280	10.590440	2231.980896	2155.294256	2136.399925	-1373.287475				-505.000000	200.000000	0.000000	0.181110	1.072020	0.000000	-50.948072	1182.171100	-292.717635
476				900.000000	200.000000	0.000000	0.504450	0.619300	-1.477300	-68.499904	-90.322942	171.139206	298.965111	200.978059	0.000000	300.000000	200.000000	0.000000	7.355320	9.796920	2232.896424	2183.904357	2310.799919	-1428.218974				-505.000000	200.000000	0.000000	-0.181110	0.357340	6.292320	-2062.562005	-127.582453	294.074098
477				900.000000	200.000000	0.000000	0.269040	0.698120	-1.086250	-80.931089	-45.530644	161.817753	299.043052	200.944052	0.000000	300.000000	200.000000	0.000000	7.233240	10.437840	2232.514954	2107.610755	2136.399925	-1397.701475				-505.000000	200.000000	0.000000	-0.181110	1.429360	-0.786540	-29.388352	1469.975472	-174.861345
478				900.000000	200.000000	0.000000	0.347510	0.675600	-0.825550	-33.342015	-135.125979	149.667214	299.028803	200.973555	0.000000	300.000000	200.000000	0.000000	7.385840	9.735880	2233.430482	2174.367657	2169.099924	-1409.908474				-505.000000	200.000000	0.000000	-0.543330	0.357340	-3.932700	-905.219988	1229.739095	59.126681
479				900.000000	200.000000	0.000000	0.437190	0.551740	-1.477300	-91.384676	-31.827505	180.784697	299.058021	200.935189	0.000000	300.000000	200.000000	0.000000	7.538440	10.773560	2233.277894	2088.537354	2103.699926	-1434.322474				-505.000000	200.000000	0.000000	-0.905550	-0.178670	3.932700	916.031309	448.772717	-352.561706
480				900.000000	200.000000	0.000000	0.369930	0.551740	-1.607650	-39.252825	-74.530242	156.757777	299.086869	200.969815	0.000000	300.000000	200.000000	0.000000	7.019600	9.674840	2232.209778	2164.830956	2038.299929	-1342.769976				-505.000000	200.000000	0.000000	1.811100	1.786700	8.651940	-7.010630	1075.329720	-115.937507
481				900.000000	200.000000	0.000000	0.291460	0.675600	-1.346950	-45.943776	-46.211449	173.821883	299.033188	200.901427	0.000000	300.000000	200.000000	0.000000	7.507920	9.919000	2232.286072	2012.243752	2158.199924	-1300.045476				-505.000000	200.000000	0.000000	-0.362220	1.429360	4.719240	-839.659903	680.289409	353.850032
482				900.000000	200.000000	0.000000	0.336300	0.630560	-1.390400	-67.946188	-68.281432	166.504561	299.077387	200.935349	0.000000	300.000000	200.000000	0.000000	7.752080	11.353440	2232.896424	2088.537354	2060.099928	-1318.355976				-505.000000	200.000000	0.000000	1.267770	2.322710	7.865400	-669.535600	-747.027059	354.567422
483				900.000000	200.000000	0.000000	0.538080	0.630560	-1.477300	-76.077277	-76.509915	175.934157	298.974524	200.918579	0.000000	300.000000	200.000000	0.000000	7.904680	11.200840	2232.133484	2050.390553	2288.999920	-1354.976975				-505.000000	200.000000	0.000000	1.267770	1.072020	-2.359620	-861.848855	190.666536	647.101011
484				900.000000	200.000000	0.000000	0.549290	0.596780	-1.173150	-81.173769	-77.254402	142.155887	298.993781	201.059860	0.000000	300.000000	200.000000	0.000000	7.355320	10.956680	2231.523132	2365.101662	2245.399921	-1428.218974				-505.000000	200.000000	0.000000	-1.629990	0.714680	3.932700	-72.256099	-170.241458	0.808631
485				900.000000	200.000000	0.000000	0.336300	0.585520	-0.999350	-49.293157	-68.645108	185.739955	298.983769	200.970346	0.000000	300.000000	200.000000	0.000000	7.263760	11.017720	2230.989074	2164.830956	2267.199921	-1385.494475				-505.000000	200.000000	0.000000	-0.543330	0.357340	13.371180	138.508340	-907.802404	-117.105615
486				900.000000	200.000000	0.000000	0.212990	0.698120	-1.694550	-69.499697	-98.382456	185.972422	298.969817	200.909878	0.000000	300.000000	200.000000	0.000000	7.416360	11.475520	2232.514954	2031.317153	2299.899920	-1409.908474				-505.000000	200.000000	0.000000	0.181110	1.786700	-3.932700	-355.465407	920.763218	412.889780
487				900.000000	200.000000	0.000000	0.358720	0.574260	-1.433850	-98.453348	-99.560098	173.657955	298.999350	200.909661	0.000000	300.000000	200.000000	0.000000	7.721560	11.383960	2233.049012	2031.317153	2234.499922	-1385.494475				-505.000000	200.000000	0.000000	0.905550	1.965370	6.292320	3.611922	-193.336246	-56.951406
488				900.000000	200.000000	0.000000	0.280250	0.506700	-1.173150	-109.006444	-35.779515	164.037779	299.062742	200.918265	0.000000	300.000000	200.000000	0.000000	7.080640	10.254720	2232.896424	2050.390553	2092.799927	-1373.287475				-505.000000	200.000000	0.000000	-0.181110	-0.178670	0.000000	-126.627324	408.668987	-0.155069
489				900.000000	200.000000	0.000000	0.369930	0.596780	-1.564200	-93.640487	-125.230350	185.715586	299.052493	201.021292	0.000000	300.000000	200.000000	0.000000	7.172200	10.437840	2231.752014	2279.271359	2114.599926	-1379.390975				-505.000000	200.000000	0.000000	-0.543330	1.608030	0.000000	-829.226120	828.296940	-292.151006
490				900.000000	200.000000	0.000000	0.257830	0.596780	-1.651100	-85.689455	-130.665195	202.699342	299.043085	200.944020	0.000000	300.000000	200.000000	0.000000	7.141680	10.620960	2232.591248	2107.610755	2136.399925	-1330.562976				-505.000000	200.000000	0.000000	-2.173320	1.072020	-3.146160	-630.279774	1327.623357	294.911706
491				900.000000	200.000000	0.000000	0.280250	0.484180	-1.390400	-110.158889	-121.698962	176.065136	298.979686	201.025110	0.000000	300.000000	200.000000	0.000000	7.416360	10.529400	2232.743836	2288.808060	2278.099920	-1342.769976				-505.000000	200.000000	0.000000	0.543330	0.893350	0.786540	-988.224486	98.946684	-57.939776
492				900.000000	200.000000	0.000000	0.515660	0.563000	-1.564200	-54.826245	-105.901662	173.484894	299.042725	200.995653	0.000000	300.000000	200.000000	0.000000	7.660520	10.468360	2231.752014	2222.051158	2136.399925	-1373.287475				-505.000000	200.000000	0.000000	-1.811100	3.752070	11.798100	-814.362415	-166.746756	-55.038496
493				900.000000	200.000000	0.000000	0.358720	0.585520	-1.520750	-122.202871	-104.545251	168.849107	298.994125	200.965510	0.000000	300.000000	200.000000	0.000000	7.263760	10.773560	2232.286072	2155.294256	2245.399921	-1336.666476				-505.000000	200.000000	0.000000	0.724440	1.965370	0.786540	-460.092548	2739.387865	589.248168
494				900.000000	200.000000	0.000000	0.403560	0.551740	-1.911800	-55.650046	-151.621816	171.180897	298.989242	200.888611	0.000000	300.000000	200.000000	0.000000	7.538440	11.078760	2232.286072	1983.633652	2256.299921	-1440.425974				-505.000000	200.000000	0.000000	-0.905550	3.037390	7.078860	-626.353237	1904.057092	-114.533270
495				900.000000	200.000000	0.000000	0.392350	0.529220	-1.694550	-100.578181	-29.778952	195.268168	299.023690	200.905452	0.000000	300.000000	200.000000	0.000000	7.782600	9.766400	2232.896424	2021.780453	2179.999924	-1306.148976				-505.000000	200.000000	0.000000	1.629990	2.501380	-4.719240	-891.363053	966.407928	354.708002
496				900.000000	200.000000	0.000000	0.347510	0.574260	-1.520750	-118.646028	-104.083624	156.801948	299.116258	200.935541	0.000000	300.000000	200.000000	0.000000	7.294280	9.735880	2232.438660	2088.537354	1972.899931	-1391.597975				-505.000000	200.000000	0.000000	-1.629990	0.536010	-2.359620	-1241.730825	-694.550075	235.615467
497				900.000000	200.000000	0.000000	0.269040	0.641820	-1.564200	-63.642028	-171.735400	207.548936	299.028405	200.961139	0.000000	300.000000	200.000000	0.000000	7.019600	10.071600	2232.514954	2145.757556	2169.099924	-1373.287475				-505.000000	200.000000	0.000000	-0.543330	2.858720	-2.359620	288.608379	1095.676234	237.732786
498				900.000000	200.000000	0.000000	0.392350	0.529220	-1.738000	-100.623195	-105.728092	163.942587	299.067018	200.923135	0.000000	300.000000	200.000000	0.000000	6.989080	10.346280	2231.446838	2059.927254	2081.899927	-1416.011974				-505.000000	200.000000	0.000000	1.267770	0.000000	5.505780	232.072466	1376.332337	-176.333718
499				900.000000	200.000000	0.000000	0.325090	0.540480	-1.477300	-51.643060	-103.200776	202.577302	299.057700	200.909878	0.000000	300.000000	200.000000	0.000000	7.202720	9.735880	2232.514954	2031.317153	2103.699926	-1367.183975				-505.000000	200.000000	0.000000	-0.181110	1.250690	15.730799	-1776.118315	1189.160503	-527.495494
500				900.000000	200.000000	0.000000	0.325090	0.596780	-1.303500	-73.267751	-88.164501	176.123400	298.964899	200.909910	0.000000	300.000000	200.000000	0.000000	7.446880	11.078760	2232.438660	2031.317153	2310.799919	-1391.597975				-505.000000	200.000000	0.000000	-1.448880	3.930740	0.000000	-688.678939	-575.178313	650.031268
501				900.000000	200.000000	0.000000	0.347510	0.675600	-1.911800	-34.467370	-129.049797	171.354155	299.072188	200.939941	0.000000	300.000000	200.000000	0.000000	7.233240	11.353440	2232.133484	2098.074055	2070.999928	-1373.287475				-505.000000	200.000000	0.000000	-1.086660	0.714680	12.584640	-1577.171969	584.090999	0.765164
502				900.000000	200.000000	0.000000	0.369930	0.551740	-1.433850	-83.298601	-115.219636	183.264038	299.023055	200.935957	0.000000	300.000000	200.000000	0.000000	7.416360	11.017720	2231.446838	2088.537354	2179.999924	-1379.390975				-505.000000	200.000000	0.000000	2.354430	0.178670	0.786540	358.322251	1049.917088	58.725302
503				900.000000	200.000000	0.000000	0.313880	0.484180	-1.868350	-114.674575	-193.562931	188.078596	299.023356	200.944214	0.000000	300.000000	200.000000	0.000000	7.538440	10.895640	2232.133484	2107.610755	2179.999924	-1434.322474				-505.000000	200.000000	0.000000	-0.362220	1.608030	-14.157719	-19.646725	-362.356415	-233.421397
504				900.000000	200.000000	0.000000	0.437190	0.517960	-1.694550	-125.165049	-102.549042	187.982262	299.008910	200.926934	0.000000	300.000000	200.000000	0.000000	7.233240	11.170320	2232.591248	2069.463954	2212.699923	-1336.666476				-505.000000	200.000000	0.000000	-0.543330	2.680050	-4.719240	-533.103726	435.065477	-173.645462
505				900.000000	200.000000	0.000000	0.347510	0.608040	-1.738000	-73.254206	-108.947551	127.917442	299.008842	201.012435	0.000000	300.000000	200.000000	0.000000	7.019600	11.261880	2232.438660	2260.197959	2212.699923	-1348.873476				-505.000000	200.000000	0.000000	0.181110	2.680050	6.292320	278.489212	248.209638	-526.168009
506				900.000000	200.000000	0.000000	0.336300	0.608040	-1.520750	-69.008605	-93.490056	171.302938	298.974524	200.952759	0.000000	300.000000	200.000000	0.000000	7.538440	11.445000	2232.133484	2126.684155	2288.999920	-1452.632974				-505.000000	200.000000	0.000000	-1.629990	0.536010	4.719240	-1125.348515	-38.417877	-293.081421
507				900.000000	200.000000	0.000000	0.425980	0.619300	-1.607650	-116.881309	-76.838382	168.810841	298.964863	200.948389	0.000000	300.000000	200.000000	0.000000	7.752080	10.590440	2232.362366	2117.147455	2310.799919	-1470.943473				-505.000000	200.000000	0.000000	-0.543330	0.714680	14.157719	-1924.494128	1875.421323	-175.510598
508				900.000000	200.000000	0.000000	0.437190	0.698120	-1.042800	-56.762894	-77.825320	156.824229	298.974839	200.961008	0.000000	300.000000	200.000000	0.000000	7.752080	10.498880	2232.820130	2145.757556	2288.999920	-1385.494475				-505.000000	200.000000	0.000000	0.181110	3.573400	0.000000	-478.669578	386.751057	590.817655
509				900.000000	200.000000	0.000000	0.291460	0.653080	-1.303500	-107.134089	-96.911557	178.620259	299.062261	200.995653	0.000000	300.000000	200.000000	0.000000	7.691040	10.743040	2231.752014	2222.051158	2092.799927	-1373.287475				-505.000000	200.000000	0.000000	-0.181110	3.573400	1.573080	-1289.255745	-918.523939	-466.547144
510				900.000000	200.000000	0.000000	0.280250	0.653080	-1.607650	-95.387597	-91.101100	176.222213	299.067432	200.969716	0.000000	300.000000	200.000000	0.000000	7.324800	10.834600	2232.438660	2164.830956	2081.899927	-1397.701475				-505.000000	200.000000	0.000000	-0.724440	3.037390	0.000000	647.056475	839.255906	237.916833
511				900.000000	200.000000	0.000000	0.414770	0.686860	-2.042150	-70.323498	-75.972669	137.559704	299.013623	200.944181	0.000000	300.000000	200.000000	0.000000	7.599480	10.895640	2232.209778	2107.610755	2201.799923	-1416.011974				-505.000000	200.000000	0.000000	-0.181110	2.680050	0.786540	-648.479265	805.632583	178.790152
512				900.000000	200.000000	0.000000	0.190570	0.439140	-0.999350	-95.526387	-77.841856	166.477517	299.019009	200.913807	0.000000	300.000000	200.000000	0.000000	7.782600	10.254720	2233.354188	2040.853853	2190.899923	-1318.355976				-505.000000	200.000000	0.000000	0.724440	0.357340	3.146160	-1599.549690	748.598476	528.978048
513				900.000000	200.000000	0.000000	0.291460	0.641820	-1.564200	-87.765210	-96.669106	190.658088	299.003789	200.957064	0.000000	300.000000	200.000000	0.000000	7.599480	10.407320	2232.057190	2136.220856	2223.599922	-1373.287475				-505.000000	200.000000	0.000000	0.000000	1.786700	0.786540	-355.087868	1722.663669	-703.233606
514				900.000000	200.000000	0.000000	0.347510	0.664340	-1.694550	-38.726516	-139.383779	168.934023	299.033255	200.982531	0.000000	300.000000	200.000000	0.000000	7.385840	10.041080	2232.438660	2193.441057	2158.199924	-1312.252476				-505.000000	200.000000	0.000000	-0.905550	1.786700	3.932700	340.059836	316.202710	60.512121
515				900.000000	200.000000	0.000000	0.313880	0.743160	-1.477300	-79.481470	-52.079449	193.138767	299.048000	200.969616	0.000000	300.000000	200.000000	0.000000	7.172200	10.407320	2232.667542	2164.830956	2125.499926	-1361.080475				-505.000000	200.000000	0.000000	-0.543330	2.501380	-5.505780	-428.161969	966.091933	178.649572
516				900.000000	200.000000	0.000000	0.347510	0.686860	-1.738000	-78.049459	-78.551731	171.364627	298.979267	200.944343	0.000000	300.000000	200.000000	0.000000	7.691040	10.102120	2231.828308	2107.610755	2278.099920	-1446.529474				-505.000000	200.000000	0.000000	-1.992210	1.965370	10.225020	-111.889464	1171.405135	-526.672375
517				900.000000	200.000000	0.000000	0.257830	0.743160	-1.303500	-103.424594	-70.196824	169.100234	299.072061	200.999892	0.000000	300.000000	200.000000	0.000000	7.691040	11.017720	2231.828308	2231.587858	2070.999928	-1373.287475				-505.000000	200.000000	0.000000	0.181110	3.037390	-1.573080	762.746631	1183.663953	-467.084795
518				900.000000	200.000000	0.000000	0.414770	0.563000	-1.433850	-123.040216	-76.538388	175.999076	299.003585	201.021362	0.000000	300.000000	200.000000	0.000000	7.630000	10.987200	2231.599426	2279.271359	2223.599922	-1330.562976				-505.000000	200.000000	0.000000	0.000000	2.144040	4.719240	-564.782612	-269.618573	589.475681
519				900.000000	200.000000	0.000000	0.347510	0.675600	-1.781450	-90.619750	-43.049533	154.486534	299.028372	200.969716	0.000000	300.000000	200.000000	0.000000	7.538440	10.071600	2232.438660	2164.830956	2169.099924	-1354.976975				-505.000000	200.000000	0.000000	0.000000	3.394730	-1.573080	668.553272	399.202875	238.197993
520				900.000000	200.000000	0.000000	0.381140	0.641820	-1.129700	-83.294537	-80.502334	171.287899	298.994538	200.926680	0.000000	300.000000	200.000000	0.000000	7.813120	11.231360	2233.201600	2069.463954	2245.399921	-1428.218974				-505.000000	200.000000	0.000000	-2.354430	3.573400	6.292320	-1752.142214	799.345176	-55.164588
521				900.000000	200.000000	0.000000	0.336300	0.596780	-1.260050	-41.058495	-88.666537	183.340766	299.067241	200.952824	0.000000	300.000000	200.000000	0.000000	7.691040	11.078760	2231.980896	2126.684155	2081.899927	-1379.390975				-505.000000	200.000000	0.000000	-0.362220	0.000000	0.000000	-1158.160019	287.057946	-176.203318
522				900.000000	200.000000	0.000000	0.302670	0.416620	-1.520750	-113.076052	-81.973233	139.834176	299.042496	200.923230	0.000000	300.000000	200.000000	0.000000	7.019600	11.078760	2231.217956	2059.927254	2136.399925	-1354.976975				-505.000000	200.000000	0.000000	1.448880	1.250690	4.719240	76.056791	-224.720290	1.070994
523				900.000000	200.000000	0.000000	0.325090	0.596780	-1.607650	-65.541790	-103.079551	166.484759	299.042562	200.983002	0.000000	300.000000	200.000000	0.000000	7.385840	10.956680	2231.370544	2193.441057	2136.399925	-1373.287475				-505.000000	200.000000	0.000000	-3.259980	1.072020	6.292320	-861.156700	588.999989	-174.954151
524				900.000000	200.000000	0.000000	0.313880	0.540480	-1.824900	-56.023704	-102.415881	144.757073	299.028638	200.956639	0.000000	300.000000	200.000000	0.000000	7.477400	10.895640	2233.049012	2136.220856	2169.099924	-1416.011974				-505.000000	200.000000	0.000000	-0.362220	2.322710	-3.146160	-207.152517	555.183666	-408.975461
525				900.000000	200.000000	0.000000	0.414770	0.563000	-0.955900	-122.545060	-127.642581	175.999076	299.008910	200.952563	0.000000	300.000000	200.000000	0.000000	7.477400	10.834600	2232.591248	2126.684155	2212.699923	-1342.769976				-505.000000	200.000000	0.000000	0.905550	0.893350	0.000000	-756.655405	77.775180	881.936825
526				900.000000	200.000000	0.000000	0.470820	0.585520	-1.477300	-73.911494	-124.399848	163.913651	299.023923	200.913775	0.000000	300.000000	200.000000	0.000000	7.660520	10.682000	2233.430482	2040.853853	2179.999924	-1373.287475				-505.000000	200.000000	0.000000	-0.181110	3.037390	10.225020	-510.285542	2254.945546	531.593860
527				900.000000	200.000000	0.000000	0.526870	0.641820	-1.477300	-51.490409	-121.642017	171.136922	299.087025	200.914119	0.000000	300.000000	200.000000	0.000000	7.507920	10.498880	2232.591248	2040.853853	2038.299929	-1391.597975				-505.000000	200.000000	0.000000	-0.181110	0.714680	3.932700	159.375904	404.936855	-175.539576
528				900.000000	200.000000	0.000000	0.425980	0.484180	-1.911800	-70.493757	-86.687462	192.781780	298.984221	200.910096	0.000000	300.000000	200.000000	0.000000	7.752080	10.987200	2231.980896	2031.317153	2267.199921	-1428.218974				-505.000000	200.000000	0.000000	-2.173320	0.357340	2.359620	21.811413	-3.301701	352.977573
529				900.000000	200.000000	0.000000	0.381140	0.619300	-1.303500	-56.258256	-120.868459	166.447635	298.954634	200.923167	0.000000	300.000000	200.000000	0.000000	7.263760	10.559920	2231.370544	2059.927254	2332.599918	-1446.529474				-505.000000	200.000000	0.000000	-0.362220	3.752070	-7.865400	458.040526	-898.607856	3.589692
530				900.000000	200.000000	0.000000	0.336300	0.686860	-1.390400	-81.709875	-124.007101	164.147260	298.993747	201.004337	0.000000	300.000000	200.000000	0.000000	7.630000	10.559920	2231.446838	2241.124558	2245.399921	-1428.218974				-505.000000	200.000000	0.000000	-0.543330	1.786700	3.932700	108.427832	29.144764	412.947735
531				900.000000	200.000000	0.000000	0.425980	0.698120	-1.520750	-37.155399	-87.051138	183.342104	299.072442	200.973855	0.000000	300.000000	200.000000	0.000000	7.050120	10.651480	2232.743836	2174.367657	2070.999928	-1361.080475				-505.000000	200.000000	0.000000	-1.267770	0.893350	-2.359620	632.947848	1006.942089	-351.515381
532				900.000000	200.000000	0.000000	0.313880	0.551740	-1.477300	-123.548917	-168.596758	149.586865	298.969641	200.922851	0.000000	300.000000	200.000000	0.000000	7.568960	10.529400	2232.133484	2059.927254	2299.899920	-1373.287475				-505.000000	200.000000	0.000000	-1.086660	1.965370	10.225020	-806.785476	851.470293	119.440266
533				900.000000	200.000000	0.000000	0.358720	0.653080	-1.216600	-54.777167	-49.102441	156.863637	298.999521	200.913775	0.000000	300.000000	200.000000	0.000000	7.385840	10.041080	2233.430482	2040.853853	2234.499922	-1403.804975				-505.000000	200.000000	0.000000	-0.543330	1.072020	1.573080	-861.534239	429.094066	-762.612469
534				900.000000	200.000000	0.000000	0.414770	0.416620	-1.477300	-129.113159	-71.432009	185.501583	299.052429	200.995721	0.000000	300.000000	200.000000	0.000000	7.294280	9.583280	2231.599426	2222.051158	2114.599926	-1385.494475				-505.000000	200.000000	0.000000	-0.724440	0.536010	1.573080	-430.704196	-753.077035	-528.130259
535				900.000000	200.000000	0.000000	0.302670	0.641820	-1.607650	-63.687042	-71.760476	193.056135	299.106401	200.892914	0.000000	300.000000	200.000000	0.000000	7.111160	10.010560	2232.209778	1993.170352	1994.699930	-1409.908474				-505.000000	200.000000	0.000000	1.448880	0.714680	3.146160	-883.031036	1102.472636	470.515110
536				900.000000	200.000000	0.000000	0.212990	0.776940	-1.086250	-73.664751	-119.212055	169.178104	299.033122	200.935669	0.000000	300.000000	200.000000	0.000000	7.752080	10.254720	2232.133484	2088.537354	2158.199924	-1373.287475				-505.000000	200.000000	0.000000	0.905550	1.608030	-4.719240	-1640.315673	-978.306320	-116.034621
537				900.000000	200.000000	0.000000	0.403560	0.709380	-1.564200	-141.270512	-141.813144	166.508182	299.018842	200.918234	0.000000	300.000000	200.000000	0.000000	7.477400	9.613800	2232.972718	2050.390553	2190.899923	-1379.390975				-505.000000	200.000000	0.000000	-0.543330	0.357340	10.225020	-2525.511397	1614.013441	-175.849714
538				900.000000	200.000000	0.000000	0.392350	0.698120	-0.912450	-120.956335	-71.034064	190.605925	299.023656	200.943923	0.000000	300.000000	200.000000	0.000000	7.477400	10.987200	2232.820130	2107.610755	2179.999924	-1306.148976				-505.000000	200.000000	0.000000	-0.181110	2.501380	-1.573080	-2049.271379	1073.011877	296.108792
539				900.000000	200.000000	0.000000	0.437190	0.574260	-1.564200	-26.218847	-92.538328	190.444281	299.052655	200.957031	0.000000	300.000000	200.000000	0.000000	8.087800	11.445000	2232.133484	2136.220856	2114.599926	-1361.080475				-505.000000	200.000000	0.000000	-2.535540	0.000000	0.000000	-463.264008	1876.835612	587.643830
540				900.000000	200.000000	0.000000	0.313880	0.641820	-1.738000	-112.068448	-97.430728	164.128600	299.047609	200.965741	0.000000	300.000000	200.000000	0.000000	7.660520	11.597600	2231.752014	2155.294256	2125.499926	-1306.148976				-505.000000	200.000000	0.000000	0.724440	1.250690	4.719240	770.952802	1807.665682	1.128950
541				900.000000	200.000000	0.000000	0.526870	0.506700	-1.868350	-73.541900	-95.948491	154.143640	299.048162	200.995075	0.000000	300.000000	200.000000	0.000000	7.416360	11.261880	2233.049012	2222.051158	2125.499926	-1446.529474				-505.000000	200.000000	0.000000	0.543330	4.645420	4.719240	-760.872115	-832.775499	239.341432
542				900.000000	200.000000	0.000000	0.425980	0.641820	-1.433850	-63.506986	-61.802106	197.747706	298.993850	200.940134	0.000000	300.000000	200.000000	0.000000	7.599480	11.231360	2231.675720	2098.074055	2245.399921	-1422.115474				-505.000000	200.000000	0.000000	-1.992210	1.786700	7.078860	-1281.112498	1306.960848	295.575448
543				900.000000	200.000000	0.000000	0.470820	0.686860	-1.260050	-109.718544	-94.206071	173.646538	299.038334	200.965246	0.000000	300.000000	200.000000	0.000000	7.874160	11.109280	2232.896424	2155.294256	2147.299925	-1336.666476				-505.000000	200.000000	0.000000	-0.362220	0.357340	10.225020	-788.271368	277.354402	-117.120104
544				900.000000	200.000000	0.000000	0.347510	0.675600	-1.694550	-46.303890	-124.185869	161.715514	299.028007	200.965807	0.000000	300.000000	200.000000	0.000000	7.752080	11.200840	2231.599426	2155.294256	2169.099924	-1416.011974				-505.000000	200.000000	0.000000	-0.905550	2.144040	7.865400	-911.978925	842.750607	-232.869257
545				900.000000	200.000000	0.000000	0.448400	0.619300	-1.346950	-92.488042	-27.344389	168.787614	299.003619	200.931587	0.000000	300.000000	200.000000	0.000000	7.599480	10.315760	2231.675720	2079.000654	2223.599922	-1306.148976				-505.000000	200.000000	0.000000	-1.267770	2.144040	-6.292320	1519.024497	1010.674221	472.088905
546				900.000000	200.000000	0.000000	0.392350	0.641820	-1.346950	-127.745441	-55.432069	183.324586	298.999042	200.952661	0.000000	300.000000	200.000000	0.000000	7.752080	10.773560	2232.362366	2126.684155	2234.499922	-1367.183975				-505.000000	200.000000	0.000000	-1.448880	1.786700	3.146160	1729.788936	-445.594011	178.043785
547				900.000000	200.000000	0.000000	0.269040	0.641820	-1.651100	-95.896298	-70.335184	159.355734	298.993437	201.008921	0.000000	300.000000	200.000000	0.000000	7.477400	10.468360	2230.760192	2250.661259	2245.399921	-1293.941977				-505.000000	200.000000	0.000000	2.354430	0.357340	0.786540	484.949574	1049.917088	-58.593337
548				900.000000	200.000000	0.000000	0.291460	0.630560	-1.260050	-47.708495	-41.226296	188.237956	299.028339	201.016741	0.000000	300.000000	200.000000	0.000000	7.172200	10.376800	2232.362366	2269.734659	2169.099924	-1367.183975				-505.000000	200.000000	0.000000	-1.086660	-0.714680	0.786540	72.633639	992.997418	351.873293
549				900.000000	200.000000	0.000000	0.291460	0.664340	-1.564200	-70.755715	-127.064926	149.714810	299.111649	200.943794	0.000000	300.000000	200.000000	0.000000	7.660520	10.712520	2233.125306	2107.610755	1983.799931	-1293.941977				-505.000000	200.000000	0.000000	-0.543330	2.680050	3.146160	46.605516	-500.388839	-232.389561
550				900.000000	200.000000	0.000000	0.280250	0.529220	-1.477300	-88.291519	-106.420235	161.649062	299.018707	200.939716	0.000000	300.000000	200.000000	0.000000	7.507920	10.254720	2232.667542	2098.074055	2190.899923	-1342.769976				-505.000000	200.000000	0.000000	-0.543330	1.250690	-6.292320	190.991868	-93.721699	177.462667
551				900.000000	200.000000	0.000000	0.347510	0.630560	-1.781450	-60.310256	-98.775203	132.757706	299.023556	200.931205	0.000000	300.000000	200.000000	0.000000	7.568960	9.796920	2232.591248	2079.000654	2179.999924	-1306.148976				-505.000000	200.000000	0.000000	0.000000	0.000000	-8.651940	-232.324159	-124.359317	-58.744099
552				900.000000	200.000000	0.000000	0.392350	0.653080	-1.564200	-47.096221	-55.230027	164.057777	299.023055	200.918861	0.000000	300.000000	200.000000	0.000000	7.355320	10.224200	2231.446838	2050.390553	2179.999924	-1458.736474				-505.000000	200.000000	0.000000	-0.905550	1.429360	3.932700	-1650.434839	846.482739	295.149400
553				900.000000	200.000000	0.000000	0.470820	0.540480	-1.781450	-92.163462	-58.259379	180.739384	298.984290	200.901489	0.000000	300.000000	200.000000	0.000000	7.630000	10.132640	2232.133484	2012.243752	2267.199921	-1416.011974				-505.000000	200.000000	0.000000	0.543330	1.608030	8.651940	-1291.797973	1417.182493	588.923541
554				900.000000	200.000000	0.000000	0.504450	0.630560	-1.129700	-71.696634	-115.976059	171.149678	299.003585	200.931619	0.000000	300.000000	200.000000	0.000000	7.752080	9.980040	2231.599426	2079.000654	2223.599922	-1416.011974				-505.000000	200.000000	0.000000	-2.173320	1.429360	8.651940	-723.529285	1183.856953	-57.213770
555				900.000000	200.000000	0.000000	0.392350	0.664340	-1.346950	-78.571705	-136.487588	185.755189	298.925434	200.970080	0.000000	300.000000	200.000000	0.000000	7.202720	10.132640	2231.599426	2164.830956	2397.999916	-1385.494475				-505.000000	200.000000	0.000000	-1.086660	3.394730	0.000000	-1068.560910	1126.313851	-231.667863
556				900.000000	200.000000	0.000000	0.425980	0.698120	-1.564200	-97.508366	-107.274610	171.293803	298.988897	200.893188	0.000000	300.000000	200.000000	0.000000	7.538440	10.132640	2231.523132	1993.170352	2256.299921	-1330.562976				-505.000000	200.000000	0.000000	1.086660	2.858720	1.573080	57.290991	463.033384	-467.326797
557				900.000000	200.000000	0.000000	0.336300	0.675600	-2.042150	-115.013017	-57.543364	183.414069	299.057538	200.871582	0.000000	300.000000	200.000000	0.000000	7.874160	11.506040	2232.133484	1945.486851	2103.699926	-1483.150473				-505.000000	200.000000	0.000000	3.259980	1.786700	3.146160	-586.531102	-1393.377150	530.131668
558				900.000000	200.000000	0.000000	0.336300	0.664340	-1.303500	-94.608811	-58.230309	161.716656	299.043020	200.914181	0.000000	300.000000	200.000000	0.000000	7.630000	10.895640	2232.438660	2040.853853	2136.399925	-1379.390975				-505.000000	200.000000	0.000000	2.716650	1.250690	6.292320	-1313.609386	1155.344180	-175.262723
559				900.000000	200.000000	0.000000	0.392350	0.664340	-1.738000	-111.141074	-80.398243	164.068248	298.988931	200.901705	0.000000	300.000000	200.000000	0.000000	7.660520	10.865120	2231.599426	2012.243752	2256.299921	-1391.597975				-505.000000	200.000000	0.000000	0.181110	1.786700	3.932700	-586.468179	1178.438968	1.681090
560				900.000000	200.000000	0.000000	0.347510	0.630560	-1.477300	-80.097808	-159.849701	176.131588	299.052364	200.953052	0.000000	300.000000	200.000000	0.000000	7.050120	11.445000	2231.446838	2126.684155	2114.599926	-1397.701475				-505.000000	200.000000	0.000000	-0.905550	2.322710	4.719240	-1133.051300	713.166305	-56.467403
561				900.000000	200.000000	0.000000	0.291460	0.641820	-1.868350	-96.121369	-126.782066	176.200127	299.033420	200.935381	0.000000	300.000000	200.000000	0.000000	7.752080	11.078760	2232.820130	2088.537354	2158.199924	-1397.701475				-505.000000	200.000000	0.000000	-0.181110	0.893350	-2.359620	864.579852	1471.468325	-57.881821
562				900.000000	200.000000	0.000000	0.392350	0.720640	-1.955250	-101.006651	-70.064260	180.988228	299.023556	200.884218	0.000000	300.000000	200.000000	0.000000	7.538440	10.315760	2232.591248	1974.096951	2179.999924	-1397.701475				-505.000000	200.000000	0.000000	0.724440	4.645420	-3.932700	-182.484261	357.606292	415.559239
563				900.000000	200.000000	0.000000	0.482030	0.517960	-1.433850	-72.628071	-53.978305	197.574448	298.998734	200.987141	0.000000	300.000000	200.000000	0.000000	7.630000	11.078760	2231.675720	2202.977757	2234.499922	-1281.734977				-505.000000	200.000000	0.000000	0.362220	2.144040	6.292320	709.319255	1032.670716	-56.738382
564				900.000000	200.000000	0.000000	0.437190	0.720640	-1.564200	-84.519402	-72.274448	159.254833	299.057474	200.957096	0.000000	300.000000	200.000000	0.000000	7.355320	10.682000	2231.980896	2136.220856	2103.699926	-1336.666476				-505.000000	200.000000	0.000000	0.181110	-0.357340	2.359620	210.198130	2373.061887	469.599185
565				900.000000	200.000000	0.000000	0.313880	0.799460	-1.911800	-29.366815	-87.137154	130.539964	299.028040	200.961501	0.000000	300.000000	200.000000	0.000000	7.294280	10.895640	2231.675720	2145.757556	2169.099924	-1409.908474				-505.000000	200.000000	0.000000	1.629990	1.250690	0.786540	-387.521833	-231.947123	-57.687593
566				900.000000	200.000000	0.000000	0.325090	0.641820	-1.824900	-88.035295	-72.481689	156.888006	299.004129	200.892669	0.000000	300.000000	200.000000	0.000000	7.996240	10.529400	2232.820130	1993.170352	2223.599922	-1416.011974				-505.000000	200.000000	0.000000	-1.992210	1.429360	11.011560	-723.340515	1700.938738	119.004037
567				900.000000	200.000000	0.000000	0.325090	0.641820	-1.129700	-75.253477	-57.930315	190.623247	298.974769	200.948259	0.000000	300.000000	200.000000	0.000000	7.568960	10.682000	2232.667542	2117.147455	2288.999920	-1361.080475				-505.000000	200.000000	0.000000	2.897760	1.965370	-5.505780	-576.411936	492.731574	-115.854882
568				900.000000	200.000000	0.000000	0.425980	0.495440	-1.824900	-90.042693	-101.966189	156.647350	299.033321	200.978193	0.000000	300.000000	200.000000	0.000000	7.233240	10.773560	2232.591248	2183.904357	2158.199924	-1318.355976				-505.000000	200.000000	0.000000	1.992210	0.000000	7.865400	-1157.530787	667.407159	704.769807
569				900.000000	200.000000	0.000000	0.313880	0.551740	-1.564200	-83.433644	-153.318031	166.454485	298.984325	200.939909	0.000000	300.000000	200.000000	0.000000	7.446880	10.712520	2232.209778	2098.074055	2267.199921	-1354.976975				-505.000000	200.000000	0.000000	-1.992210	-0.178670	3.932700	-1400.288728	912.236532	352.454411
570				900.000000	200.000000	0.000000	0.291460	0.574260	-2.302850	-99.353632	-19.992612	168.908316	298.998940	200.910034	0.000000	300.000000	200.000000	0.000000	7.172200	10.132640	2232.133484	2031.317153	2234.499922	-1446.529474				-505.000000	200.000000	0.000000	0.181110	1.786700	1.573080	803.135074	120.118189	1.681090
571				900.000000	200.000000	0.000000	0.414770	0.653080	-1.086250	-78.765306	-122.455385	183.311830	298.998837	200.927219	0.000000	300.000000	200.000000	0.000000	7.477400	10.437840	2231.904602	2069.463954	2234.499922	-1373.287475				-505.000000	200.000000	0.000000	-0.181110	0.357340	7.078860	-1020.155065	1329.941201	411.562295
572				900.000000	200.000000	0.000000	0.280250	0.731900	-1.477300	-104.068338	-111.486205	185.934156	299.086619	200.905978	0.000000	300.000000	200.000000	0.000000	7.416360	10.285240	2231.599426	2021.780453	2038.299929	-1348.873476				-505.000000	200.000000	0.000000	-1.992210	0.536010	0.000000	-1704.806063	2374.238745	-175.564246
573				900.000000	200.000000	0.000000	0.325090	0.664340	-1.824900	-67.005270	-37.019899	185.824871	299.106462	201.012469	0.000000	300.000000	200.000000	0.000000	7.324800	9.796920	2232.362366	2260.197959	1994.699930	-1367.183975				-505.000000	200.000000	0.000000	-1.086660	0.893350	0.786540	169.935533	462.717388	-410.273969
574				900.000000	200.000000	0.000000	0.313880	0.720640	-1.260050	-64.101651	-67.479401	185.888843	299.033122	200.969848	0.000000	300.000000	200.000000	0.000000	7.996240	10.865120	2232.133484	2164.830956	2158.199924	-1403.804975				-505.000000	200.000000	0.000000	-0.362220	1.072020	2.359620	-50.759302	-1040.881407	-586.394662
575				900.000000	200.000000	0.000000	0.414770	0.596780	-1.477300	-101.591519	-46.102160	166.391851	298.940631	200.982397	0.000000	300.000000	200.000000	0.000000	7.874160	11.139800	2232.743836	2193.441057	2365.299917	-1403.804975				-505.000000	200.000000	0.000000	1.086660	2.144040	-5.505780	708.375407	1000.031251	1.947761
576				900.000000	200.000000	0.000000	0.336300	0.540480	-1.911800	-64.154793	-42.466680	188.107727	299.086994	200.914150	0.000000	300.000000	200.000000	0.000000	7.843640	11.841760	2232.514954	2040.853853	2038.299929	-1312.252476				-505.000000	200.000000	0.000000	0.905550	1.965370	-2.359620	-344.528239	1140.574518	354.257284
577				900.000000	200.000000	0.000000	0.437190	0.720640	-1.216600	-56.015577	-113.125475	195.399735	299.062229	200.965774	0.000000	300.000000	200.000000	0.000000	7.294280	11.628120	2231.675720	2155.294256	2092.799927	-1342.769976				-505.000000	200.000000	0.000000	0.543330	1.250690	7.865400	423.756489	-835.761205	588.584425
578				900.000000	200.000000	0.000000	0.482030	0.506700	-2.172500	-85.918590	-129.280909	161.419075	298.959874	200.944214	0.000000	300.000000	200.000000	0.000000	7.446880	10.956680	2232.133484	2107.610755	2321.699919	-1367.183975				-505.000000	200.000000	0.000000	1.086660	1.072020	-1.573080	991.270099	598.589097	647.115500
579				900.000000	200.000000	0.000000	0.347510	0.664340	-1.781450	-115.206619	-68.379383	185.801644	298.949964	200.931524	0.000000	300.000000	200.000000	0.000000	7.446880	11.322920	2231.828308	2079.000654	2343.499918	-1446.529474				-505.000000	200.000000	0.000000	-1.267770	2.144040	1.573080	-796.666309	2063.770015	119.624313
580				900.000000	200.000000	0.000000	0.392350	0.664340	-1.781450	-58.919195	-65.159924	139.971647	299.048195	200.948065	0.000000	300.000000	200.000000	0.000000	7.843640	11.200840	2233.125306	2117.147455	2125.499926	-1342.769976				-505.000000	200.000000	0.000000	-0.543330	1.965370	-0.786540	-807.666400	1359.323396	295.629096
581				900.000000	200.000000	0.000000	0.313880	0.608040	-1.303500	-104.968306	-92.768843	156.868204	298.974208	201.021432	0.000000	300.000000	200.000000	0.000000	7.904680	11.445000	2231.446838	2279.271359	2288.999920	-1379.390975				-505.000000	200.000000	0.000000	-1.629990	0.178670	9.438480	-335.881606	-175.466443	-234.676438
582				900.000000	200.000000	0.000000	0.369930	0.540480	-1.390400	-63.614622	-74.732285	154.337645	299.008672	200.939973	0.000000	300.000000	200.000000	0.000000	7.111160	11.017720	2232.057190	2098.074055	2212.699923	-1416.011974				-505.000000	200.000000	0.000000	0.543330	1.250690	-0.786540	-387.647679	365.579552	471.096228
583				900.000000	200.000000	0.000000	0.448400	0.675600	-1.346950	-82.128548	-103.333938	166.430313	299.023156	200.914494	0.000000	300.000000	200.000000	0.000000	7.385840	10.468360	2231.675720	2040.853853	2179.999924	-1336.666476				-505.000000	200.000000	0.000000	-1.992210	2.322710	-0.786540	-670.227755	1181.855105	531.060517
584				900.000000	200.000000	0.000000	0.280250	0.551740	-1.390400	-83.253587	-50.775383	202.634228	299.042431	200.931842	0.000000	300.000000	200.000000	0.000000	7.416360	10.865120	2231.065368	2079.000654	2136.399925	-1367.183975				-505.000000	200.000000	0.000000	0.724440	1.072020	11.011560	181.564856	475.994197	-234.017003
585				900.000000	200.000000	0.000000	0.313880	0.585520	-1.781450	-114.431896	-16.334800	192.992162	299.057764	200.935445	0.000000	300.000000	200.000000	0.000000	6.928040	10.498880	2232.667542	2088.537354	2103.699926	-1391.597975				-505.000000	200.000000	0.000000	1.086660	1.608030	7.865400	-249.516879	1517.622031	177.671384
586				900.000000	200.000000	0.000000	0.403560	0.675600	-1.824900	-110.767416	-95.976963	152.018806	298.989346	200.944052	0.000000	300.000000	200.000000	0.000000	6.867000	10.559920	2232.514954	2107.610755	2256.299921	-1306.148976				-505.000000	200.000000	0.000000	-1.086660	0.178670	-3.146160	-452.704379	-63.830509	235.232885
587				900.000000	200.000000	0.000000	0.403560	0.686860	-1.216600	-61.427167	-76.278802	212.270781	299.043379	200.948000	0.000000	300.000000	200.000000	0.000000	7.568960	9.766400	2233.277894	2117.147455	2136.399925	-1373.287475				-505.000000	200.000000	0.000000	1.086660	0.893350	2.359620	285.877382	1125.136994	-351.703736
588				900.000000	200.000000	0.000000	0.470820	0.675600	-1.477300	-86.284121	-109.201938	171.226406	298.989588	200.905390	0.000000	300.000000	200.000000	0.000000	7.233240	10.682000	2233.049012	2021.780453	2256.299921	-1367.183975				-505.000000	200.000000	0.000000	1.267770	1.608030	7.078860	-249.579802	49.139411	-292.295894
589				900.000000	200.000000	0.000000	0.448400	0.664340	-1.607650	-46.677548	-72.695667	190.516442	299.071966	200.970080	0.000000	300.000000	200.000000	0.000000	7.446880	10.590440	2231.599426	2164.830956	2070.999928	-1477.046973				-505.000000	200.000000	0.000000	0.905550	3.037390	1.573080	531.366320	739.132364	355.274631
590				900.000000	200.000000	0.000000	0.381140	0.495440	-1.520750	-93.748124	-75.072687	173.561425	299.008706	200.986938	0.000000	300.000000	200.000000	0.000000	7.294280	10.041080	2232.133484	2202.977757	2212.699923	-1409.908474				-505.000000	200.000000	0.000000	0.000000	-1.608030	0.000000	134.330109	530.280029	409.682670
591				900.000000	200.000000	0.000000	0.235410	0.495440	-1.868350	-102.149298	-94.078107	166.483421	299.004061	200.909816	0.000000	300.000000	200.000000	0.000000	7.813120	9.644320	2232.667542	2031.317153	2223.599922	-1440.425974				-505.000000	200.000000	0.000000	-1.267770	1.429360	-1.573080	-608.531285	873.625655	-468.494905
592				900.000000	200.000000	0.000000	0.493240	0.619300	-1.520750	-36.380676	-89.820905	175.970140	299.067560	200.905514	0.000000	300.000000	200.000000	0.000000	7.752080	9.949520	2232.743836	2021.780453	2081.899927	-1452.632974				-505.000000	200.000000	0.000000	-2.173320	2.322710	5.505780	-669.724370	1186.842659	119.866315
593				900.000000	200.000000	0.000000	0.212990	0.698120	-1.173150	-117.205890	-68.471538	157.056501	299.047739	201.012608	0.000000	300.000000	200.000000	0.000000	7.538440	11.567080	2232.057190	2260.197959	2125.499926	-1293.941977				-505.000000	200.000000	0.000000	1.992210	1.965370	-3.146160	-576.223166	-515.272936	-292.014734
594				900.000000	200.000000	0.000000	0.381140	0.641820	-1.651100	-63.732057	-120.545191	200.203820	299.091659	200.948551	0.000000	300.000000	200.000000	0.000000	7.507920	11.170320	2231.980896	2117.147455	2027.399929	-1416.011974				-505.000000	200.000000	0.000000	0.724440	3.216060	9.438480	-846.985149	477.487050	1001.643763
595				900.000000	200.000000	0.000000	0.302670	0.653080	-1.216600	-70.859288	-97.454002	168.970005	299.023723	200.973755	0.000000	300.000000	200.000000	0.000000	7.385840	10.956680	2232.972718	2174.367657	2179.999924	-1397.701475				-505.000000	200.000000	0.000000	0.543330	-0.178670	3.932700	-1168.656725	-434.319051	645.972061
596				900.000000	200.000000	0.000000	0.459610	0.686860	-1.346950	-97.746982	-73.399746	190.525772	299.052817	200.909878	0.000000	300.000000	200.000000	0.000000	7.446880	10.895640	2232.514954	2031.317153	2114.599926	-1361.080475				-505.000000	200.000000	0.000000	-1.086660	0.178670	2.359620	-336.447914	991.504565	-293.464003
597				900.000000	200.000000	0.000000	0.347510	0.517960	-1.086250	-92.370608	-114.619648	188.075170	299.032957	201.017019	0.000000	300.000000	200.000000	0.000000	7.507920	11.414480	2231.752014	2269.734659	2158.199924	-1312.252476				-505.000000	200.000000	0.000000	0.543330	2.144040	-0.786540	-333.591071	1956.419640	295.711721
598				900.000000	200.000000	0.000000	0.291460	0.574260	-1.390400	-142.634167	-81.632830	161.679336	299.013488	200.905854	0.000000	300.000000	200.000000	0.000000	7.507920	11.536560	2231.904602	2021.780453	2201.799923	-1312.252476				-505.000000	200.000000	0.000000	0.000000	3.752070	7.865400	343.482988	1318.235809	-466.392075
599				900.000000	200.000000	0.000000	0.336300	0.664340	-1.260050	-94.563797	-108.930417	142.439375	298.940920	200.939427	0.000000	300.000000	200.000000	0.000000	7.385840	10.926160	2233.354188	2098.074055	2365.299917	-1391.597975				-505.000000	200.000000	0.000000	0.905550	2.144040	-0.786540	-1955.015098	1404.221680	60.706349
600				900.000000	200.000000	0.000000	0.381140	0.529220	-1.042800	-124.026149	-70.451211	188.050801	298.935603	200.956900	0.000000	300.000000	200.000000	0.000000	7.141680	11.322920	2232.438660	2136.220856	2376.199917	-1385.494475				-505.000000	200.000000	0.000000	1.267770	2.858720	-6.292320	-638.234253	61.828660	178.843800
601				900.000000	200.000000	0.000000	0.437190	0.664340	-1.694550	-99.034469	-72.153222	156.792814	299.042954	200.999687	0.000000	300.000000	200.000000	0.000000	7.355320	11.261880	2232.286072	2231.587858	2136.399925	-1330.562976				-505.000000	200.000000	0.000000	1.267770	0.893350	-1.573080	-756.781251	-75.219905	176.978664
602				900.000000	200.000000	0.000000	0.156940	0.596780	-2.085600	-86.139597	-39.984971	185.936243	299.066699	200.910625	0.000000	300.000000	200.000000	0.000000	7.294280	11.078760	2230.683898	2031.317153	2081.899927	-1361.080475				-505.000000	200.000000	0.000000	-0.724440	0.178670	9.438480	-1609.857626	2288.568869	-410.981178
603				900.000000	200.000000	0.000000	0.302670	0.529220	-1.216600	-96.062494	-72.124152	154.396855	299.028339	200.918485	0.000000	300.000000	200.000000	0.000000	7.599480	10.834600	2232.362366	2050.390553	2169.099924	-1373.287475				-505.000000	200.000000	0.000000	0.543330	0.536010	0.786540	-662.399123	-166.193330	940.370786
604				900.000000	200.000000	0.000000	0.437190	0.506700	-0.955900	-161.048266	-62.708227	163.875189	298.955062	200.969782	0.000000	300.000000	200.000000	0.000000	7.568960	10.285240	2232.286072	2164.830956	2332.599918	-1391.597975				-505.000000	200.000000	0.000000	-0.543330	2.322710	3.146160	-1712.257156	-102.678817	413.456409
605				900.000000	200.000000	0.000000	0.582920	0.608040	-1.520750	-101.172847	-68.184078	166.228119	298.979407	200.935669	0.000000	300.000000	200.000000	0.000000	7.691040	10.620960	2232.133484	2088.537354	2278.099920	-1385.494475				-505.000000	200.000000	0.000000	1.086660	2.144040	-4.719240	-333.905687	999.284824	765.621044
606				900.000000	200.000000	0.000000	0.269040	0.563000	-1.868350	-91.326117	-75.199111	176.150052	299.028306	200.956966	0.000000	300.000000	200.000000	0.000000	7.416360	10.346280	2232.286072	2136.220856	2169.099924	-1403.804975				-505.000000	200.000000	0.000000	-0.362220	1.072020	-3.932700	-514.526696	1881.630166	529.743213
607				900.000000	200.000000	0.000000	0.482030	0.461660	-1.173150	-78.696950	-79.550606	168.606168	299.008672	200.982699	0.000000	300.000000	200.000000	0.000000	7.141680	10.529400	2232.057190	2193.441057	2212.699923	-1434.322474				-505.000000	200.000000	0.000000	-1.448880	2.858720	1.573080	-521.789019	1809.588966	2.828836
608				900.000000	200.000000	0.000000	0.437190	0.641820	-1.607650	-95.851284	-112.761799	176.049151	299.048488	200.994735	0.000000	300.000000	200.000000	0.000000	7.599480	9.888480	2233.811952	2222.051158	2125.499926	-1361.080475				-505.000000	200.000000	0.000000	0.362220	1.608030	0.786540	1834.604846	375.045665	295.217536
609				900.000000	200.000000	0.000000	0.336300	0.574260	-1.086250	-73.970053	-124.289961	154.403901	299.072125	200.965642	0.000000	300.000000	200.000000	0.000000	7.721560	9.583280	2231.980896	2155.294256	2070.999928	-1348.873476				-505.000000	200.000000	0.000000	0.543330	1.429360	3.932700	-1534.618837	493.671001	-233.663398
610				900.000000	200.000000	0.000000	0.313880	0.585520	-1.477300	-69.890964	-128.068998	149.618280	299.042889	200.888672	0.000000	300.000000	200.000000	0.000000	7.416360	10.071600	2232.133484	1983.633652	2136.399925	-1324.459476				-505.000000	200.000000	0.000000	-0.905550	0.714680	11.798100	44.189135	706.448467	-645.434410
611				900.000000	200.000000	0.000000	0.381140	0.686860	-1.303500	-53.476135	-151.264279	171.329786	299.013691	200.931301	0.000000	300.000000	200.000000	0.000000	7.294280	10.071600	2232.362366	2079.000654	2201.799923	-1348.873476				-505.000000	200.000000	0.000000	0.543330	1.608030	9.438480	-17.759029	1416.436067	-116.005643
612				900.000000	200.000000	0.000000	0.448400	0.664340	-1.433850	-70.620673	-123.517001	168.829501	299.023256	200.927219	0.000000	300.000000	200.000000	0.000000	7.630000	11.383960	2231.904602	2069.463954	2179.999924	-1428.218974				-505.000000	200.000000	0.000000	-0.543330	3.037390	4.719240	-742.358008	-501.881691	179.158246
613				900.000000	200.000000	0.000000	0.437190	0.563000	-1.433850	-62.732263	-97.725523	171.156528	298.989519	200.948162	0.000000	300.000000	200.000000	0.000000	7.324800	11.170320	2232.896424	2117.147455	2256.299921	-1416.011974				-505.000000	200.000000	0.000000	2.535540	1.072020	2.359620	-745.655314	507.185241	235.790898
614				900.000000	200.000000	0.000000	0.302670	0.619300	-1.824900	-97.003729	-76.624403	168.938590	299.047642	201.012711	0.000000	300.000000	200.000000	0.000000	6.958560	11.414480	2231.828308	2260.197959	2125.499926	-1422.115474				-505.000000	200.000000	0.000000	-1.267770	1.965370	0.000000	-575.971473	341.852773	413.175248
615				900.000000	200.000000	0.000000	0.257830	0.585520	-1.955250	-58.324530	-105.052486	144.857028	299.008876	200.982498	0.000000	300.000000	200.000000	0.000000	7.263760	12.269040	2232.514954	2193.441057	2212.699923	-1354.976975				-505.000000	200.000000	0.000000	-0.181110	2.322710	5.505780	-901.356373	-391.976042	-174.013555
616				900.000000	200.000000	0.000000	0.414770	0.686860	-1.694550	-69.963384	-132.021606	149.608004	299.047870	200.952661	0.000000	300.000000	200.000000	0.000000	7.355320	11.475520	2232.362366	2126.684155	2125.499926	-1409.908474				-505.000000	200.000000	0.000000	-0.362220	0.536010	-0.786540	-1241.604979	155.234365	-234.438744
617				900.000000	200.000000	0.000000	0.425980	0.641820	-1.129700	-95.356128	-122.876605	171.241444	299.018406	200.935733	0.000000	300.000000	200.000000	0.000000	7.507920	10.987200	2231.980896	2088.537354	2190.899923	-1342.769976				-505.000000	200.000000	0.000000	0.905550	0.714680	7.078860	-535.268414	1529.327423	529.302675
618				900.000000	200.000000	0.000000	0.325090	0.551740	-1.433850	-83.298601	-67.779395	127.888310	299.125575	200.931747	0.000000	300.000000	200.000000	0.000000	7.477400	10.712520	2231.294250	2079.000654	1951.099932	-1379.390975				-505.000000	200.000000	0.000000	-0.181110	0.893350	1.573080	-293.265551	539.746142	-116.625919
619				900.000000	200.000000	0.000000	0.437190	0.653080	-1.694550	-67.333914	-31.625463	190.517584	299.052849	200.969649	0.000000	300.000000	200.000000	0.000000	7.324800	11.231360	2232.591248	2164.830956	2114.599926	-1434.322474				-505.000000	200.000000	0.000000	1.448880	3.394730	-0.786540	-836.991829	973.634761	179.337984
620				900.000000	200.000000	0.000000	0.302670	0.585520	-1.607650	-122.292900	-122.420175	171.316835	298.955027	200.922820	0.000000	300.000000	200.000000	0.000000	7.568960	10.315760	2232.209778	2059.927254	2332.599918	-1342.769976				-505.000000	200.000000	0.000000	-1.086660	1.965370	13.371180	-1269.797790	1378.764617	-291.768424
621				900.000000	200.000000	0.000000	0.493240	0.686860	-1.346950	-69.603270	-34.256870	185.671611	299.057764	200.969616	0.000000	300.000000	200.000000	0.000000	7.568960	9.980040	2232.667542	2164.830956	2103.699926	-1342.769976				-505.000000	200.000000	0.000000	0.000000	0.893350	2.359620	-61.570624	1323.460794	705.776973
622				900.000000	200.000000	0.000000	0.336300	0.619300	-1.346950	-96.508573	-63.255870	161.674769	299.042856	200.969881	0.000000	300.000000	200.000000	0.000000	7.233240	10.346280	2232.057190	2164.830956	2136.399925	-1269.527977				-505.000000	200.000000	0.000000	-0.362220	0.714680	8.651940	-71.878560	278.847255	411.915900
623				900.000000	200.000000	0.000000	0.403560	0.664340	-1.824900	-131.333754	-55.449204	205.020857	299.008232	200.936117	0.000000	300.000000	200.000000	0.000000	6.867000	10.376800	2231.065368	2088.537354	2212.699923	-1348.873476				-505.000000	200.000000	0.000000	-0.724440	3.573400	4.719240	-1289.004053	569.637333	62.193211
624				900.000000	200.000000	0.000000	0.448400	0.619300	-1.694550	-108.930277	-103.010670	156.739313	299.038170	200.952596	0.000000	300.000000	200.000000	0.000000	7.141680	10.529400	2232.514954	2126.684155	2147.299925	-1385.494475				-505.000000	200.000000	0.000000	0.181110	1.608030	10.225020	-1986.568138	907.327542	765.184814
625				900.000000	200.000000	0.000000	0.470820	0.698120	-1.477300	-133.603110	-129.465818	166.428029	299.023222	200.914431	0.000000	300.000000	200.000000	0.000000	7.752080	10.285240	2231.828308	2040.853853	2179.999924	-1367.183975				-505.000000	200.000000	0.000000	0.362220	1.608030	2.359620	213.306666	-687.007247	236.473438
626				900.000000	200.000000	0.000000	0.280250	0.698120	-1.520750	-109.524943	-50.654157	183.493080	299.018540	200.991143	0.000000	300.000000	200.000000	0.000000	7.721560	10.041080	2232.286072	2212.514458	2190.899923	-1373.287475				-505.000000	200.000000	0.000000	-1.448880	3.216060	0.786540	426.298717	749.775334	649.353037
627				900.000000	200.000000	0.000000	0.369930	0.506700	-1.129700	-56.694537	-95.238616	173.583511	299.028206	200.935701	0.000000	300.000000	200.000000	0.000000	7.416360	11.017720	2232.057190	2088.537354	2169.099924	-1409.908474				-505.000000	200.000000	0.000000	-1.267770	3.752070	2.359620	-1973.277512	604.753508	-113.826061
628				900.000000	200.000000	0.000000	0.325090	0.630560	-1.433850	-92.114384	-148.834914	183.383795	298.993850	200.948681	0.000000	300.000000	200.000000	0.000000	7.904680	10.468360	2231.675720	2117.147455	2245.399921	-1416.011974				-505.000000	200.000000	0.000000	-0.543330	1.072020	0.786540	412.378859	694.980507	647.245899
629				900.000000	200.000000	0.000000	0.414770	0.574260	-1.607650	-70.489694	-81.442724	154.322607	299.062678	200.914056	0.000000	300.000000	200.000000	0.000000	7.507920	10.804080	2232.743836	2040.853853	2092.799927	-1354.976975				-505.000000	200.000000	0.000000	0.724440	0.714680	0.786540	1433.100232	750.837756	940.525855
630				900.000000	200.000000	0.000000	0.403560	0.630560	-1.520750	-88.183882	-111.457733	166.434880	299.091752	200.995449	0.000000	300.000000	200.000000	0.000000	7.507920	10.010560	2232.209778	2222.051158	2027.399929	-1348.873476				-505.000000	200.000000	0.000000	1.448880	1.608030	3.146160	329.185591	1367.612651	823.827491
631				900.000000	200.000000	0.000000	0.313880	0.574260	-1.433850	-70.309637	-87.581647	185.752710	299.057732	200.905576	0.000000	300.000000	200.000000	0.000000	6.958560	9.949520	2232.591248	2021.780453	2103.699926	-1330.562976				-505.000000	200.000000	0.000000	0.905550	1.786700	6.292320	-1049.543417	-1121.326297	177.855430
632				900.000000	200.000000	0.000000	0.493240	0.506700	-1.477300	-57.054651	-99.993254	166.226781	299.023489	200.939813	0.000000	300.000000	200.000000	0.000000	7.630000	11.231360	2232.438660	2098.074055	2179.999924	-1312.252476				-505.000000	200.000000	0.000000	-0.543330	3.216060	-1.573080	78.661941	432.079771	179.327803
633				900.000000	200.000000	0.000000	0.459610	0.619300	-1.390400	-88.512526	-169.612766	221.788522	299.013623	200.956998	0.000000	300.000000	200.000000	0.000000	7.721560	11.109280	2232.209778	2136.220856	2201.799923	-1293.941977				-505.000000	200.000000	0.000000	-0.905550	0.893350	-4.719240	-1451.928956	854.693430	353.384825
634				900.000000	200.000000	0.000000	0.526870	0.585520	-1.303500	-105.895679	-76.209921	163.855583	299.057732	200.922662	0.000000	300.000000	200.000000	0.000000	7.446880	11.231360	2232.591248	2059.927254	2103.699926	-1422.115474				-505.000000	200.000000	0.000000	-0.181110	0.536010	3.146160	495.949665	2261.663384	-293.197331
635				900.000000	200.000000	0.000000	0.179360	0.675600	-1.260050	-106.161701	-77.137778	173.938018	299.013286	200.914588	0.000000	300.000000	200.000000	0.000000	7.111160	10.895640	2231.446838	2040.853853	2201.799923	-1379.390975				-505.000000	200.000000	0.000000	-0.905550	0.536010	3.932700	-546.331429	2172.182812	-116.907080
636				900.000000	200.000000	0.000000	0.437190	0.585520	-1.390400	-73.821466	-1.512503	166.358152	299.033023	200.935765	0.000000	300.000000	200.000000	0.000000	7.507920	10.865120	2231.904602	2088.537354	2158.199924	-1428.218974				-505.000000	200.000000	0.000000	1.448880	0.536010	6.292320	-314.510655	569.206901	705.321947
637				900.000000	200.000000	0.000000	0.369930	0.506700	-0.999350	-112.846918	-135.887601	175.993171	298.994332	200.909785	0.000000	300.000000	200.000000	0.000000	7.446880	11.109280	2232.743836	2031.317153	2245.399921	-1464.839973				-505.000000	200.000000	0.000000	0.724440	1.608030	-1.573080	-1640.063980	222.797006	530.164953
638				900.000000	200.000000	0.000000	0.470820	0.551740	-0.825550	-138.955825	-150.335825	149.424275	299.057506	200.935701	0.000000	300.000000	200.000000	0.000000	7.446880	10.620960	2232.057190	2088.537354	2103.699926	-1348.873476				-505.000000	200.000000	0.000000	0.362220	1.250690	-2.359620	-503.589528	2234.011473	412.366618
639				900.000000	200.000000	0.000000	0.425980	0.450400	-1.346950	-67.279103	-122.674562	134.918522	299.057603	200.956966	0.000000	300.000000	200.000000	0.000000	7.446880	10.865120	2232.286072	2136.220856	2103.699926	-1434.322474				-505.000000	200.000000	0.000000	1.629990	1.608030	6.292320	97.805280	-1165.162159	295.116115
640				900.000000	200.000000	0.000000	0.336300	0.743160	-1.564200	-91.633089	-159.307257	154.560978	298.984151	200.952889	0.000000	300.000000	200.000000	0.000000	7.202720	11.017720	2231.828308	2126.684155	2267.199921	-1354.976975				-505.000000	200.000000	0.000000	-1.811100	2.322710	8.651940	-1248.552686	1294.509030	-761.324143
641				900.000000	200.000000	0.000000	0.425980	0.675600	-1.738000	-70.472085	-91.915066	135.127958	298.989208	200.982632	0.000000	300.000000	200.000000	0.000000	7.507920	10.773560	2232.209778	2193.441057	2256.299921	-1452.632974				-505.000000	200.000000	0.000000	-1.267770	3.216060	-2.359620	-500.480991	78.952038	3.153463
642				900.000000	200.000000	0.000000	0.257830	0.517960	-1.346950	-136.866526	-100.552235	156.842497	298.974559	200.914275	0.000000	300.000000	200.000000	0.000000	7.752080	10.590440	2232.209778	2040.853853	2288.999920	-1342.769976				-505.000000	200.000000	0.000000	-0.724440	0.893350	-6.292320	864.265236	1773.217369	353.370336
643				900.000000	200.000000	0.000000	0.347510	0.540480	-1.433850	-87.782818	-104.164441	171.228493	299.037611	200.983069	0.000000	300.000000	200.000000	0.000000	6.989080	10.773560	2231.217956	2193.441057	2147.299925	-1324.459476				-505.000000	200.000000	0.000000	0.181110	1.786700	14.944259	-122.323247	770.278976	-585.759897
644				900.000000	200.000000	0.000000	0.336300	0.653080	-1.651100	-75.329961	-108.566740	183.393125	299.033255	200.897094	0.000000	300.000000	200.000000	0.000000	7.477400	10.315760	2232.438660	2002.707052	2158.199924	-1477.046973				-505.000000	200.000000	0.000000	0.724440	1.072020	0.786540	-514.149156	750.837756	0.959392
645				900.000000	200.000000	0.000000	0.392350	0.653080	-1.346950	-58.932740	-90.893859	183.335057	299.096913	200.922536	0.000000	300.000000	200.000000	0.000000	7.630000	10.468360	2232.896424	2059.927254	2016.499929	-1367.183975				-505.000000	200.000000	0.000000	0.905550	1.965370	2.359620	-112.518696	738.385937	941.698271
646				900.000000	200.000000	0.000000	0.358720	0.596780	-1.303500	-65.226690	-64.219534	173.678899	299.018305	200.974287	0.000000	300.000000	200.000000	0.000000	7.416360	10.529400	2231.752014	2174.367657	2190.899923	-1440.425974				-505.000000	200.000000	0.000000	0.724440	1.250690	-3.146160	-735.284455	-1101.410215	471.081739
647				900.000000	200.000000	0.000000	0.425980	0.574260	-0.999350	-77.900555	-138.195740	156.720653	299.091659	200.931460	0.000000	300.000000	200.000000	0.000000	7.233240	9.857960	2231.980896	2079.000654	2027.399929	-1379.390975				-505.000000	200.000000	0.000000	0.000000	2.322710	17.303879	141.931492	381.288640	413.412942
648				900.000000	200.000000	0.000000	0.459610	0.675600	-1.173150	-110.092203	-109.023170	178.467000	298.993609	200.974554	0.000000	300.000000	200.000000	0.000000	7.141680	9.919000	2231.141662	2174.367657	2245.399921	-1495.357473				-505.000000	200.000000	0.000000	0.362220	1.786700	11.011560	-354.269866	497.912128	530.363489
649				900.000000	200.000000	0.000000	0.414770	0.653080	-1.433850	-59.022769	-81.604358	164.034550	299.003891	200.939877	0.000000	300.000000	200.000000	0.000000	7.446880	9.980040	2232.286072	2098.074055	2223.599922	-1373.287475				-505.000000	200.000000	0.000000	-2.354430	-0.536010	3.146160	-611.262282	1862.890941	58.423780
650				900.000000	200.000000	0.000000	0.392350	0.506700	-1.173150	-88.903793	-60.659673	156.692663	299.042987	200.939845	0.000000	300.000000	200.000000	0.000000	8.057280	9.491720	2232.362366	2098.074055	2136.399925	-1379.390975				-505.000000	200.000000	0.000000	0.181110	1.965370	1.573080	-807.477631	2638.948328	295.571141
651				900.000000	200.000000	0.000000	0.493240	0.630560	-1.086250	-55.569498	-64.895141	156.703331	299.038038	201.029628	0.000000	300.000000	200.000000	0.000000	7.660520	11.567080	2232.209778	2298.344760	2147.299925	-1354.976975				-505.000000	200.000000	0.000000	1.086660	0.714680	-2.359620	1085.400534	466.765516	118.079496
652				900.000000	200.000000	0.000000	0.403560	0.472920	-1.390400	-66.396743	-131.842838	200.023516	299.091504	201.017089	0.000000	300.000000	200.000000	0.000000	7.355320	11.048240	2231.599426	2269.734659	2027.399929	-1458.736474				-505.000000	200.000000	0.000000	0.000000	1.965370	0.786540	-1386.620563	794.673618	471.817925
653				900.000000	200.000000	0.000000	0.515660	0.686860	-1.303500	-69.558256	-55.484414	183.238724	298.960194	200.995177	0.000000	300.000000	200.000000	0.000000	7.385840	11.292400	2232.820130	2222.051158	2321.699919	-1373.287475				-505.000000	200.000000	0.000000	-0.362220	0.178670	3.146160	-1262.913006	1874.912328	58.942634
654				900.000000	200.000000	0.000000	0.392350	0.540480	-1.129700	-103.549840	-50.568142	166.362719	299.038170	200.948324	0.000000	300.000000	200.000000	0.000000	7.721560	10.865120	2232.514954	2117.147455	2147.299925	-1348.873476				-505.000000	200.000000	0.000000	0.000000	1.608030	-11.011560	-135.211034	1071.010029	295.246514
655				900.000000	200.000000	0.000000	0.392350	0.551740	-1.216600	-91.114590	-80.883145	178.421491	299.028803	200.866806	0.000000	300.000000	200.000000	0.000000	7.416360	10.620960	2233.430482	1935.950150	2169.099924	-1300.045476				-505.000000	200.000000	0.000000	-0.543330	0.714680	8.651940	-2040.750592	1482.936286	-351.742894
656				900.000000	200.000000	0.000000	0.437190	0.596780	-1.390400	-49.234598	-62.304142	188.055564	299.052169	200.974620	0.000000	300.000000	200.000000	0.000000	7.385840	10.682000	2230.989074	2174.367657	2114.599926	-1336.666476				-505.000000	200.000000	0.000000	0.362220	3.752070	0.786540	-1973.403358	109.905650	590.972724
657				900.000000	200.000000	0.000000	0.470820	0.495440	-1.346950	-105.629658	-119.455103	204.794098	298.994160	200.948389	0.000000	300.000000	200.000000	0.000000	7.416360	10.865120	2232.362366	2117.147455	2245.399921	-1324.459476				-505.000000	200.000000	0.000000	0.181110	0.714680	3.932700	-651.336109	1178.438968	-293.056751
658				900.000000	200.000000	0.000000	0.313880	0.540480	-1.086250	-107.525356	-113.234765	161.624693	299.023389	200.978360	0.000000	300.000000	200.000000	0.000000	7.538440	10.102120	2232.209778	2183.904357	2179.999924	-1342.769976				-505.000000	200.000000	0.000000	1.811100	-0.893350	-3.146160	-401.756307	-106.603949	233.983717
659				900.000000	200.000000	0.000000	0.235410	0.619300	-1.911800	-121.216939	-68.707849	147.321330	299.106493	200.952628	0.000000	300.000000	200.000000	0.000000	7.446880	10.224200	2232.438660	2126.684155	1994.699930	-1348.873476				-505.000000	200.000000	0.000000	0.362220	1.072020	-0.786540	-745.907007	376.538517	529.685257
660				900.000000	200.000000	0.000000	0.448400	0.765680	-1.998700	-107.237978	-26.738261	161.694767	299.111193	201.004097	0.000000	300.000000	200.000000	0.000000	7.141680	10.529400	2231.980896	2241.124558	1983.799931	-1397.701475				-505.000000	200.000000	0.000000	-0.181110	0.893350	-2.359620	-641.028173	2532.028384	118.350475
661				900.000000	200.000000	0.000000	0.291460	0.630560	-1.781450	-88.453967	-136.994823	149.683394	299.037775	200.982901	0.000000	300.000000	200.000000	0.000000	7.141680	10.620960	2231.599426	2193.441057	2147.299925	-1416.011974				-505.000000	200.000000	0.000000	1.448880	2.501380	3.932700	-774.854896	836.586195	-291.462594
662				900.000000	200.000000	0.000000	0.381140	0.698120	-2.042150	-110.065113	-125.247485	130.376036	298.965040	200.926870	0.000000	300.000000	200.000000	0.000000	7.660520	10.285240	2232.743836	2069.463954	2310.799919	-1379.390975				-505.000000	200.000000	0.000000	-1.629990	5.002760	-1.573080	534.223163	1028.113593	533.574907
663				900.000000	200.000000	0.000000	0.291460	0.517960	-1.607650	-121.054490	-86.496758	149.578676	298.989588	200.922473	0.000000	300.000000	200.000000	0.000000	7.355320	10.620960	2233.049012	2059.927254	2256.299921	-1397.701475				-505.000000	200.000000	0.000000	-0.724440	1.072020	5.505780	-1208.667629	966.600928	353.539894
664				900.000000	200.000000	0.000000	0.347510	0.540480	-1.477300	-59.684121	-63.596272	149.541552	299.008706	200.969848	0.000000	300.000000	200.000000	0.000000	7.202720	10.865120	2232.133484	2164.830956	2212.699923	-1354.976975				-505.000000	200.000000	0.000000	-0.181110	2.144040	7.865400	941.077105	666.344738	354.513775
665				900.000000	200.000000	0.000000	0.347510	0.641820	-1.303500	-79.454064	-43.494027	147.226138	299.038269	201.003754	0.000000	300.000000	200.000000	0.000000	6.989080	9.766400	2232.743836	2241.124558	2147.299925	-1373.287475				-505.000000	200.000000	0.000000	0.724440	2.322710	6.292320	-901.293450	-49.807273	119.634494
666				900.000000	200.000000	0.000000	0.246620	0.641820	-1.607650	-79.769163	-44.122487	169.017601	298.979721	200.982364	0.000000	300.000000	200.000000	0.000000	7.263760	9.461200	2232.820130	2193.441057	2278.099920	-1391.597975				-505.000000	200.000000	0.000000	-0.362220	-0.714680	0.786540	999.161654	551.451534	-0.649254
667				900.000000	200.000000	0.000000	0.347510	0.754420	-1.129700	-122.883502	-104.447300	149.740516	298.965076	200.922567	0.000000	300.000000	200.000000	0.000000	7.233240	9.644320	2232.820130	2059.927254	2310.799919	-1379.390975				-505.000000	200.000000	0.000000	0.905550	3.037390	-3.932700	-627.234161	1672.347400	2.810039
668				900.000000	200.000000	0.000000	0.336300	0.675600	-1.868350	-66.586597	-88.100818	193.052709	299.047251	200.970379	0.000000	300.000000	200.000000	0.000000	7.843640	11.048240	2230.912780	2164.830956	2125.499926	-1348.873476				-505.000000	200.000000	0.000000	0.362220	1.429360	4.719240	202.684114	769.023554	412.536176
669				900.000000	200.000000	0.000000	0.269040	0.653080	-2.172500	-91.952252	-90.114161	181.053147	298.994366	200.931110	0.000000	300.000000	200.000000	0.000000	7.630000	9.980040	2232.820130	2079.000654	2245.399921	-1397.701475				-505.000000	200.000000	0.000000	1.629990	1.429360	0.000000	-376.773434	-496.340711	-175.006233
670				900.000000	200.000000	0.000000	0.313880	0.675600	-2.085600	-58.770608	-71.777610	159.340695	299.140729	200.854317	0.000000	300.000000	200.000000	0.000000	7.355320	11.017720	2232.591248	1907.340050	1918.399933	-1409.908474				-505.000000	200.000000	0.000000	1.267770	0.536010	0.000000	-199.198039	1116.417308	411.615943
671				900.000000	200.000000	0.000000	0.313880	0.596780	-1.346950	-49.189584	-72.464554	164.086713	299.028505	200.948227	0.000000	300.000000	200.000000	0.000000	8.118320	11.261880	2232.743836	2117.147455	2169.099924	-1416.011974				-505.000000	200.000000	0.000000	0.000000	2.144040	-4.719240	-333.905687	1065.038617	530.731582
672				900.000000	200.000000	0.000000	0.437190	0.574260	-1.520750	-74.420195	-41.919037	156.709040	299.028372	200.952628	0.000000	300.000000	200.000000	0.000000	7.324800	11.139800	2232.438660	2126.684155	2169.099924	-1391.597975				-505.000000	200.000000	0.000000	-2.354430	3.037390	0.786540	-279.408616	1865.130220	-349.393754
673				900.000000	200.000000	0.000000	0.347510	0.664340	-1.564200	-110.961017	-78.713365	183.391984	298.969429	200.944407	0.000000	300.000000	200.000000	0.000000	7.355320	11.017720	2231.675720	2107.610755	2299.899920	-1385.494475				-505.000000	200.000000	0.000000	1.448880	3.394730	7.078860	-373.098589	-1022.379613	-231.870706
674				900.000000	200.000000	0.000000	0.347510	0.630560	-1.738000	-108.511604	-93.749641	159.263967	298.945549	200.918296	0.000000	300.000000	200.000000	0.000000	7.385840	10.865120	2232.820130	2050.390553	2354.399918	-1391.597975				-505.000000	200.000000	0.000000	0.181110	-0.714680	0.786540	-853.894377	-674.555429	-118.180917
675				900.000000	200.000000	0.000000	0.470820	0.641820	-1.303500	-83.474594	-94.165662	166.375670	298.969394	200.965807	0.000000	300.000000	200.000000	0.000000	7.721560	10.193680	2231.599426	2155.294256	2299.899920	-1287.838477				-505.000000	200.000000	0.000000	-0.362220	0.000000	10.225020	-1041.526015	144.784395	646.214063
676				900.000000	200.000000	0.000000	0.291460	0.675600	-1.955250	-102.861398	-50.711700	178.641203	298.983943	200.953084	0.000000	300.000000	200.000000	0.000000	7.721560	10.956680	2231.370544	2126.684155	2267.199921	-1391.597975				-505.000000	200.000000	0.000000	-0.543330	2.322710	-2.359620	-438.721598	2553.946315	295.968212
677				900.000000	200.000000	0.000000	0.425980	0.619300	-1.390400	-80.471466	-36.512664	185.678461	299.110980	200.982968	0.000000	300.000000	200.000000	0.000000	7.630000	10.865120	2231.446838	2193.441057	1983.799931	-1367.183975				-505.000000	200.000000	0.000000	0.543330	0.357340	0.000000	-1715.617385	497.403133	-58.448449
678				900.000000	200.000000	0.000000	0.269040	0.529220	-1.651100	-72.389455	-80.467124	164.070336	298.974629	200.965477	0.000000	300.000000	200.000000	0.000000	7.538440	10.987200	2232.362366	2155.294256	2288.999920	-1446.529474				-505.000000	200.000000	0.000000	1.629990	0.714680	4.719240	-419.641182	2150.580877	-586.893154
679				900.000000	200.000000	0.000000	0.392350	0.585520	-1.477300	-77.932025	-80.640694	130.259704	299.028405	200.922694	0.000000	300.000000	200.000000	0.000000	7.416360	10.559920	2232.514954	2059.927254	2169.099924	-1342.769976				-505.000000	200.000000	0.000000	0.362220	2.322710	7.078860	-2059.390546	369.074253	119.663472
680				900.000000	200.000000	0.000000	0.425980	0.540480	-1.433850	-95.823878	-107.395835	166.327878	299.008977	200.965312	0.000000	300.000000	200.000000	0.000000	7.324800	10.620960	2232.743836	2155.294256	2212.699923	-1434.322474				-505.000000	200.000000	0.000000	1.267770	3.216060	5.505780	-36.587752	-81.937743	-349.513973
681				900.000000	200.000000	0.000000	0.336300	0.585520	-0.955900	-77.391854	-124.411186	166.462674	299.028040	200.935861	0.000000	300.000000	200.000000	0.000000	7.599480	11.048240	2231.675720	2088.537354	2169.099924	-1385.494475				-505.000000	200.000000	0.000000	1.448880	1.072020	-4.719240	-1325.301632	2435.636974	412.110127
682				900.000000	200.000000	0.000000	0.526870	0.709380	-1.868350	-73.236598	-85.816551	178.428734	299.052947	200.965279	0.000000	300.000000	200.000000	0.000000	7.385840	9.552760	2232.820130	2155.294256	2114.599926	-1318.355976				-505.000000	200.000000	0.000000	1.811100	0.714680	-1.573080	-188.512564	819.893249	470.486133
683				900.000000	200.000000	0.000000	0.347510	0.720640	-1.303500	-128.475149	-89.087756	181.034682	299.077229	200.948324	0.000000	300.000000	200.000000	0.000000	7.721560	9.949520	2232.514954	2117.147455	2060.099928	-1446.529474				-505.000000	200.000000	0.000000	0.724440	1.072020	7.078860	-1440.173786	612.296337	412.168082
684				900.000000	200.000000	0.000000	0.470820	0.540480	-1.260050	-123.787533	-84.074131	159.052444	299.087399	200.935093	0.000000	300.000000	200.000000	0.000000	7.324800	10.529400	2233.506776	2088.537354	2038.299929	-1324.459476				-505.000000	200.000000	0.000000	-1.629990	2.144040	10.225020	825.449873	2342.617270	2.165093
685				900.000000	200.000000	0.000000	0.392350	0.506700	-1.433850	-89.173878	-100.944982	175.969944	298.993678	200.953117	0.000000	300.000000	200.000000	0.000000	7.233240	9.980040	2231.294250	2126.684155	2245.399921	-1391.597975				-505.000000	200.000000	0.000000	-0.543330	1.608030	13.371180	330.003593	2539.017786	354.034079
686				900.000000	200.000000	0.000000	0.347510	0.675600	-1.607650	-90.439694	-98.936837	188.221776	298.964191	200.923356	0.000000	300.000000	200.000000	0.000000	7.599480	10.132640	2230.912780	2059.927254	2310.799919	-1306.148976				-505.000000	200.000000	0.000000	0.362220	2.144040	1.573080	-912.482311	-421.120806	60.749815
687				900.000000	200.000000	0.000000	0.414770	0.709380	-2.129050	-65.465622	-91.089762	139.990308	298.994194	200.952628	0.000000	300.000000	200.000000	0.000000	7.446880	10.956680	2232.438660	2126.684155	2245.399921	-1336.666476				-505.000000	200.000000	0.000000	1.448880	1.608030	0.786540	-1408.243207	707.001894	118.898307
688				900.000000	200.000000	0.000000	0.437190	0.596780	-1.868350	-85.914526	-6.133979	151.910663	298.906159	200.999756	0.000000	300.000000	200.000000	0.000000	7.477400	11.200840	2232.133484	2231.587858	2441.599915	-1342.769976				-505.000000	200.000000	0.000000	-0.905550	3.037390	9.438480	763.627556	1636.677798	942.860506
689				900.000000	200.000000	0.000000	0.336300	0.450400	-1.824900	-103.959031	-128.668986	154.288712	299.052558	200.999858	0.000000	300.000000	200.000000	0.000000	7.507920	11.109280	2231.904602	2231.587858	2114.599926	-1416.011974				-505.000000	200.000000	0.000000	-0.905550	1.965370	-3.146160	2.856843	1250.910599	-350.527012
690				900.000000	200.000000	0.000000	0.325090	0.585520	-1.781450	-70.206064	-26.928368	183.341908	299.038203	200.952563	0.000000	300.000000	200.000000	0.000000	7.111160	11.475520	2232.591248	2126.684155	2147.299925	-1324.459476				-505.000000	200.000000	0.000000	0.181110	-0.536010	4.719240	-726.952437	382.272498	586.917824
691				900.000000	200.000000	0.000000	0.313880	0.585520	-1.346950	-101.920163	-138.322164	154.437600	298.979372	200.978427	0.000000	300.000000	200.000000	0.000000	7.660520	11.383960	2232.057190	2183.904357	2278.099920	-1361.080475				-505.000000	200.000000	0.000000	1.267770	2.322710	-6.292320	-207.404210	1122.388719	472.055620
692				900.000000	200.000000	0.000000	0.257830	0.585520	-1.173150	-53.493744	-120.977749	159.314988	299.052752	200.948389	0.000000	300.000000	200.000000	0.000000	7.385840	11.139800	2232.362366	2117.147455	2114.599926	-1397.701475				-505.000000	200.000000	0.000000	0.724440	0.357340	11.011560	1412.295591	1536.554256	-175.951136
693				900.000000	200.000000	0.000000	0.269040	0.608040	-1.520750	-73.029135	-75.522379	159.324318	299.008571	200.935797	0.000000	300.000000	200.000000	0.000000	7.294280	11.231360	2231.828308	2088.537354	2212.699923	-1354.976975				-505.000000	200.000000	0.000000	1.992210	1.072020	10.225020	65.685931	797.737887	-57.886128
694				900.000000	200.000000	0.000000	0.347510	0.653080	-1.824900	-75.510017	-88.602854	171.333211	299.018339	200.957162	0.000000	300.000000	200.000000	0.000000	7.385840	10.437840	2231.828308	2136.220856	2190.899923	-1367.183975				-505.000000	200.000000	0.000000	0.362220	1.429360	7.078860	-28.759120	236.504246	118.815682
695				900.000000	200.000000	0.000000	0.493240	0.641820	-1.564200	-59.621498	-150.572136	144.665502	298.979302	200.987039	0.000000	300.000000	200.000000	0.000000	7.263760	10.834600	2231.904602	2202.977757	2278.099920	-1391.597975				-505.000000	200.000000	0.000000	0.181110	2.144040	1.573080	245.677708	1180.678248	413.228896
696				900.000000	200.000000	0.000000	0.347510	0.641820	-1.216600	-47.199794	-28.376934	156.864779	299.028040	200.948681	0.000000	300.000000	200.000000	0.000000	7.660520	10.590440	2231.675720	2117.147455	2169.099924	-1403.804975				-505.000000	200.000000	0.000000	-0.905550	1.429360	8.651940	-1070.977291	842.004181	-57.315192
697				900.000000	200.000000	0.000000	0.437190	0.641820	-2.085600	-92.325910	-127.515215	161.591191	299.038400	200.918202	0.000000	300.000000	200.000000	0.000000	7.141680	10.895640	2233.049012	2050.390553	2147.299925	-1379.390975				-505.000000	200.000000	0.000000	-1.086660	1.072020	6.292320	-1671.868713	590.062411	706.033464
698				900.000000	200.000000	0.000000	0.358720	0.596780	-1.998700	-69.967448	-88.902848	161.630598	299.037940	200.918642	0.000000	300.000000	200.000000	0.000000	7.172200	10.956680	2231.980896	2050.390553	2147.299925	-1367.183975				-505.000000	200.000000	0.000000	-1.629990	3.394730	7.865400	-25.587661	-41.403582	297.072491
699				900.000000	200.000000	0.000000	0.448400	0.630560	-1.520750	-84.163352	8.279035	149.520805	299.047805	200.965543	0.000000	300.000000	200.000000	0.000000	7.477400	9.949520	2232.209778	2155.294256	2125.499926	-1428.218974				-505.000000	200.000000	0.000000	0.362220	2.144040	-1.573080	-796.918002	1305.274995	589.446703
700				900.000000	200.000000	0.000000	0.448400	0.596780	-1.042800	-20.730773	-139.078587	190.453611	299.003993	200.922694	0.000000	300.000000	200.000000	0.000000	7.660520	10.651480	2232.514954	2059.927254	2223.599922	-1354.976975				-505.000000	200.000000	0.000000	-1.629990	1.250690	6.292320	-966.161380	1020.649329	471.270093
701				900.000000	200.000000	0.000000	0.493240	0.653080	-1.303500	-58.887726	-130.550707	168.772575	299.067241	201.016915	0.000000	300.000000	200.000000	0.000000	7.294280	10.376800	2231.980896	2269.734659	2081.899927	-1440.425974				-505.000000	200.000000	0.000000	-0.724440	1.072020	5.505780	-629.587619	436.320899	-57.668796
702				900.000000	200.000000	0.000000	0.291460	0.574260	-1.173150	-82.101142	-107.164722	183.366277	299.106187	200.927314	0.000000	300.000000	200.000000	0.000000	7.263760	10.620960	2231.675720	2069.463954	1994.699930	-1391.597975				-505.000000	200.000000	0.000000	0.181110	2.144040	7.865400	-101.266912	1439.846851	354.484797
703				900.000000	200.000000	0.000000	0.437190	0.619300	-1.564200	-80.651523	-107.736237	173.618547	299.035632	201.015071	0.000000	300.000000	200.000000	0.000000	7.477400	10.346280	2226.640316	2260.197959	2147.299925	-1391.597975				-505.000000	200.000000	0.000000	1.448880	3.752070	1.573080	-236.100407	971.395482	297.165297
704				900.000000	200.000000	0.000000	0.369930	0.596780	-1.042800	-56.915545	-120.649282	154.390004	298.881743	200.910034	0.000000	300.000000	200.000000	0.000000	7.446880	9.583280	2232.133484	2031.317153	2496.099913	-1391.597975				-505.000000	200.000000	0.000000	-1.448880	3.573400	3.146160	-15.153878	2470.946150	120.995264
705				900.000000	200.000000	0.000000	0.414770	0.731900	-1.564200	-71.994125	-25.757463	156.878872	299.023623	200.943955	0.000000	300.000000	200.000000	0.000000	7.477400	9.705360	2232.743836	2107.610755	2179.999924	-1409.908474				-505.000000	200.000000	0.000000	-1.086660	0.893350	9.438480	-1566.612340	1647.636764	118.422919
706				900.000000	200.000000	0.000000	0.403560	0.776940	-1.824900	-50.306811	-85.845023	193.077274	299.091659	200.922914	0.000000	300.000000	200.000000	0.000000	7.294280	10.010560	2231.980896	2059.927254	2027.399929	-1391.597975				-505.000000	200.000000	0.000000	-0.905550	0.357340	7.078860	485.452960	48.076989	235.387954
707				900.000000	200.000000	0.000000	0.448400	0.619300	-1.520750	-64.524388	-169.029913	178.426254	299.032990	200.905885	0.000000	300.000000	200.000000	0.000000	7.385840	9.552760	2231.828308	2021.780453	2158.199924	-1422.115474				-505.000000	200.000000	0.000000	-0.362220	0.714680	-1.573080	-1346.672583	951.400835	-469.245580
708				900.000000	200.000000	0.000000	0.246620	0.574260	-1.607650	-90.592345	-23.858607	164.135450	298.984568	200.926870	0.000000	300.000000	200.000000	0.000000	7.782600	10.651480	2232.743836	2069.463954	2267.199921	-1397.701475				-505.000000	200.000000	0.000000	0.543330	1.786700	8.651940	224.621373	886.902464	177.884408
709				900.000000	200.000000	0.000000	0.425980	0.596780	-1.260050	-73.222737	-143.019259	168.789897	299.003585	200.970080	0.000000	300.000000	200.000000	0.000000	7.355320	11.200840	2231.599426	2164.830956	2223.599922	-1416.011974				-505.000000	200.000000	0.000000	1.267770	0.357340	7.078860	-1020.155065	977.129462	117.725891
710				900.000000	200.000000	0.000000	0.437190	0.608040	-0.869000	-104.518164	-138.778593	154.330795	299.018473	200.999756	0.000000	300.000000	200.000000	0.000000	7.416360	11.445000	2232.133484	2231.587858	2190.899923	-1312.252476				-505.000000	200.000000	0.000000	1.086660	1.429360	11.011560	-839.156517	-606.483792	60.013629
711				900.000000	200.000000	0.000000	0.313880	0.540480	-1.955250	-100.384579	-87.096745	192.950275	298.994228	200.956867	0.000000	300.000000	200.000000	0.000000	7.721560	11.231360	2232.514954	2136.220856	2245.399921	-1379.390975				-505.000000	200.000000	0.000000	-0.362220	0.357340	14.157719	-1830.300769	671.332292	-352.096499
712				900.000000	200.000000	0.000000	0.403560	0.574260	-1.433850	-58.248046	-106.472580	166.382521	298.979791	200.982296	0.000000	300.000000	200.000000	0.000000	8.057280	10.437840	2232.972718	2193.441057	2278.099920	-1361.080475				-505.000000	200.000000	0.000000	0.181110	4.109410	7.865400	-1487.950399	776.996814	-524.811547
713				900.000000	200.000000	0.000000	0.369930	0.585520	-1.390400	-97.944647	-89.930195	164.018173	299.101794	200.965246	0.000000	300.000000	200.000000	0.000000	7.752080	11.383960	2232.896424	2155.294256	2005.599930	-1330.562976				-505.000000	200.000000	0.000000	1.448880	2.501380	3.146160	-543.285816	-620.937459	824.675281
714				900.000000	200.000000	0.000000	0.302670	0.517960	-1.346950	-44.394331	-56.805017	164.025024	299.033023	200.961402	0.000000	300.000000	200.000000	0.000000	7.172200	11.139800	2231.904602	2145.757556	2158.199924	-1367.183975				-505.000000	200.000000	0.000000	-1.086660	2.322710	-5.505780	-554.789292	601.258807	-408.917506
715				900.000000	200.000000	0.000000	0.291460	0.461660	-1.260050	-62.704857	-31.094356	190.490539	299.135670	200.935669	0.000000	300.000000	200.000000	0.000000	7.080640	10.620960	2232.133484	2088.537354	1929.299932	-1379.390975				-505.000000	200.000000	0.000000	-0.543330	1.072020	-3.932700	-51.262688	1229.739095	-57.683285
716				900.000000	200.000000	0.000000	0.381140	0.517960	-1.738000	-101.086882	-59.672735	149.485768	298.989208	200.982632	0.000000	300.000000	200.000000	0.000000	7.782600	10.529400	2232.209778	2193.441057	2256.299921	-1330.562976				-505.000000	200.000000	0.000000	0.362220	-0.178670	4.719240	105.382219	503.883540	-117.686733
717				900.000000	200.000000	0.000000	0.358720	0.563000	-1.303500	-114.864113	-79.417444	164.008843	298.940233	200.944310	0.000000	300.000000	200.000000	0.000000	7.263760	10.651480	2231.904602	2107.610755	2365.299917	-1361.080475				-505.000000	200.000000	0.000000	-2.173320	2.680050	3.932700	-879.859576	790.625490	-525.979655
718				900.000000	200.000000	0.000000	0.437190	0.574260	-1.781450	-70.669750	-148.061955	171.167000	299.042594	200.948778	0.000000	300.000000	200.000000	0.000000	7.904680	10.620960	2231.446838	2117.147455	2136.399925	-1391.597975				-505.000000	200.000000	0.000000	1.448880	4.109410	2.359620	827.929177	-1415.611076	-466.168870
719				900.000000	200.000000	0.000000	0.347510	0.574260	-1.520750	-26.173833	-99.017654	188.127529	299.052137	200.953280	0.000000	300.000000	200.000000	0.000000	7.233240	9.552760	2230.912780	2126.684155	2114.599926	-1409.908474				-505.000000	200.000000	0.000000	0.000000	1.608030	-3.146160	-134.581802	798.405750	-174.706275
720				900.000000	200.000000	0.000000	0.358720	0.653080	-1.868350	-51.431850	-114.353923	152.044317	299.018238	200.940166	0.000000	300.000000	200.000000	0.000000	7.721560	9.644320	2231.599426	2098.074055	2190.899923	-1306.148976				-505.000000	200.000000	0.000000	-0.181110	1.250690	11.011560	-1081.599843	2121.629113	647.386479
721				900.000000	200.000000	0.000000	0.414770	0.675600	-1.433850	-114.382818	-61.340478	149.597533	299.033122	200.961303	0.000000	300.000000	200.000000	0.000000	7.233240	9.674840	2232.133484	2145.757556	2158.199924	-1409.908474				-505.000000	200.000000	0.000000	-0.905550	0.536010	-4.719240	379.504431	2445.533518	705.510301
722				900.000000	200.000000	0.000000	0.437190	0.686860	-1.607650	-61.832295	-92.497919	171.271718	299.018171	201.047075	0.000000	300.000000	200.000000	0.000000	7.782600	10.163160	2231.446838	2336.491561	2190.899923	-1409.908474				-505.000000	200.000000	0.000000	-1.086660	1.608030	0.786540	-597.531193	1258.137432	765.286236
723				900.000000	200.000000	0.000000	0.425980	0.551740	-0.999350	-98.930580	-102.733950	161.519030	299.042692	200.957227	0.000000	300.000000	200.000000	0.000000	7.782600	10.132640	2231.675720	2136.220856	2136.399925	-1367.183975				-505.000000	200.000000	0.000000	1.086660	2.144040	0.000000	940.447873	729.666251	-56.796337
724				900.000000	200.000000	0.000000	0.325090	0.551740	-1.520750	-91.429690	-93.028428	147.165591	298.994263	200.875675	0.000000	300.000000	200.000000	0.000000	7.660520	9.919000	2232.591248	1955.023551	2245.399921	-1434.322474				-505.000000	200.000000	0.000000	-2.173320	0.714680	7.078860	43.811595	2245.909865	118.340294
725				900.000000	200.000000	0.000000	0.246620	0.551740	-1.129700	-70.921911	-64.830860	168.933827	298.862404	200.914150	0.000000	300.000000	200.000000	0.000000	7.477400	11.353440	2232.514954	2040.853853	2539.699911	-1293.941977				-505.000000	200.000000	0.000000	0.543330	1.786700	7.078860	340.311529	490.685295	119.140309
726				900.000000	200.000000	0.000000	0.425980	0.619300	-1.216600	-76.270879	-97.465938	176.039821	299.052364	200.927409	0.000000	300.000000	200.000000	0.000000	7.263760	11.078760	2231.446838	2069.463954	2114.599926	-1391.597975				-505.000000	200.000000	0.000000	0.181110	0.893350	6.292320	749.456005	-547.210406	470.786090
727				900.000000	200.000000	0.000000	0.403560	0.596780	-1.303500	-41.103509	-50.868136	156.764824	299.004095	200.969583	0.000000	300.000000	200.000000	0.000000	7.202720	11.017720	2232.743836	2164.830956	2223.599922	-1379.390975	-481.923666	226.434143	0.000000	-505.000000	200.000000	0.000000	0.905550	1.250690	20.450039	540.579262	-471.911937	-57.629638
728				900.000000	200.000000	0.000000	0.403560	0.664340	-0.999350	-54.088410	-66.348905	164.056635	299.018003	200.923293	0.000000	300.000000	200.000000	0.000000	7.599480	10.926160	2231.065368	2059.927254	2190.899923	-1379.390975				-505.000000	200.000000	0.000000	0.905550	2.322710	7.865400	25.360411	2589.141055	-56.612291
729				900.000000	200.000000	0.000000	0.347510	0.641820	-1.303500	-111.618306	-149.879396	156.864779	299.027840	200.927504	0.000000	300.000000	200.000000	0.000000	7.568960	11.200840	2231.217956	2069.463954	2169.099924	-1434.322474				-505.000000	200.000000	0.000000	-0.905550	2.858720	13.371180	174.050841	837.525622	648.970455
730				900.000000	200.000000	0.000000	0.526870	0.664340	-1.042800	-34.030773	-147.375952	163.928886	299.028405	200.944052	0.000000	300.000000	200.000000	0.000000	7.446880	11.048240	2232.514954	2107.610755	2169.099924	-1397.701475				-505.000000	200.000000	0.000000	2.716650	2.501380	4.719240	267.552044	626.557003	-232.819917
731				900.000000	200.000000	0.000000	0.403560	0.517960	-1.651100	-36.668370	-55.610838	166.330162	299.033023	200.969948	0.000000	300.000000	200.000000	0.000000	7.446880	10.987200	2231.904602	2164.830956	2158.199924	-1403.804975				-505.000000	200.000000	0.000000	0.362220	1.608030	0.000000	560.565902	1171.212135	-292.223450
732				900.000000	200.000000	0.000000	0.358720	0.585520	-1.781450	-74.226594	-84.038921	144.752506	299.013623	200.927092	0.000000	300.000000	200.000000	0.000000	7.507920	11.414480	2232.209778	2069.463954	2201.799923	-1464.839973				-505.000000	200.000000	0.000000	0.000000	1.250690	4.719240	-1197.919230	-932.468610	177.419201
733				900.000000	200.000000	0.000000	0.336300	0.529220	-1.520750	-80.295473	-47.896326	149.542694	298.989173	200.944214	0.000000	300.000000	200.000000	0.000000	8.057280	10.651480	2232.133484	2107.610755	2256.299921	-1348.873476				-505.000000	200.000000	0.000000	1.086660	1.965370	1.573080	466.498390	1258.453428	-468.174586
734				900.000000	200.000000	0.000000	0.482030	0.630560	-1.607650	-96.314971	-84.212491	185.630865	298.989346	200.969683	0.000000	300.000000	200.000000	0.000000	7.538440	10.865120	2232.514954	2164.830956	2256.299921	-1342.769976				-505.000000	200.000000	0.000000	0.181110	0.893350	-3.932700	169.557994	655.623203	-292.887193
735				900.000000	200.000000	0.000000	0.358720	0.574260	-1.520750	-102.563907	-58.951522	183.296596	299.047544	200.952987	0.000000	300.000000	200.000000	0.000000	7.446880	11.048240	2231.599426	2126.684155	2125.499926	-1354.976975				-505.000000	200.000000	0.000000	-0.543330	0.714680	-5.505780	-188.827180	38.101881	-116.766500
736				900.000000	200.000000	0.000000	0.313880	0.709380	-1.346950	-28.470595	-72.464554	166.601091	299.091597	200.978527	0.000000	300.000000	200.000000	0.000000	7.233240	10.376800	2231.828308	2183.904357	2027.399929	-1330.562976				-505.000000	200.000000	0.000000	-1.086660	3.037390	5.505780	-163.215075	1783.938903	237.945811
737				900.000000	200.000000	0.000000	0.280250	0.574260	-0.912450	-81.831057	-122.143455	140.004009	298.974769	200.961073	0.000000	300.000000	200.000000	0.000000	7.660520	10.529400	2232.667542	2145.757556	2288.999920	-1348.873476				-505.000000	200.000000	0.000000	0.181110	1.250690	-0.786540	-156.015675	2641.187607	1117.310291
738				900.000000	200.000000	0.000000	0.414770	0.551740	-0.869000	-102.816068	-11.206089	171.169284	298.965040	200.956769	0.000000	300.000000	200.000000	0.000000	7.904680	10.743040	2232.743836	2136.220856	2310.799919	-1434.322474				-505.000000	200.000000	0.000000	0.362220	1.608030	3.146160	-713.158426	505.376393	353.961635
739				900.000000	200.000000	0.000000	0.425980	0.551740	-1.520750	-75.347569	-87.051138	144.651409	299.023489	200.965444	0.000000	300.000000	200.000000	0.000000	7.446880	10.590440	2232.438660	2155.294256	2179.999924	-1342.769976				-505.000000	200.000000	0.000000	0.362220	0.893350	-3.932700	-756.970021	909.804252	59.562910
740				900.000000	200.000000	0.000000	0.369930	0.608040	-1.303500	-96.927245	-54.549222	156.810136	299.037874	200.995619	0.000000	300.000000	200.000000	0.000000	7.507920	9.888480	2231.828308	2222.051158	2147.299925	-1318.355976				-505.000000	200.000000	0.000000	0.000000	1.965370	11.011560	-575.090549	-10.449970	119.353334
741				900.000000	200.000000	0.000000	0.313880	0.664340	-1.564200	-135.084199	-92.526392	147.281923	298.906009	200.918704	0.000000	300.000000	200.000000	0.000000	7.446880	10.437840	2231.828308	2050.390553	2441.599915	-1385.494475				-505.000000	200.000000	0.000000	-0.543330	1.786700	7.078860	108.679525	2014.709168	-233.237350
742				900.000000	200.000000	0.000000	0.313880	0.596780	-1.824900	-73.807921	-51.756181	171.315693	298.984845	200.935157	0.000000	300.000000	200.000000	0.000000	7.446880	9.644320	2233.354188	2088.537354	2267.199921	-1324.459476				-505.000000	200.000000	0.000000	0.543330	0.714680	-2.359620	-536.023492	-560.917646	-234.341630
743				900.000000	200.000000	0.000000	0.347510	0.641820	-1.520750	-55.555954	-109.149593	168.913079	299.062454	200.935637	0.000000	300.000000	200.000000	0.000000	7.446880	9.888480	2232.209778	2088.537354	2092.799927	-1379.390975				-505.000000	200.000000	0.000000	0.362220	-0.357340	3.146160	-137.186952	1565.936451	704.561091
744				900.000000	200.000000	0.000000	0.392350	0.698120	-1.911800	-85.806889	-120.764368	200.244565	299.018674	200.935477	0.000000	300.000000	200.000000	0.000000	7.202720	11.322920	2232.591248	2088.537354	2190.899923	-1354.976975				-505.000000	200.000000	0.000000	-0.181110	1.965370	8.651940	-806.911322	-660.101762	-174.352671
745				900.000000	200.000000	0.000000	0.381140	0.563000	-1.520750	-123.130245	-110.534477	173.624256	298.974419	200.935765	0.000000	300.000000	200.000000	0.000000	7.355320	11.414480	2231.904602	2088.537354	2288.999920	-1416.011974				-505.000000	200.000000	0.000000	1.992210	0.357340	1.573080	-209.883514	275.668549	117.667936
746				900.000000	200.000000	0.000000	0.538080	0.641820	-1.911800	-116.269035	-126.765530	144.619048	298.989346	200.973954	0.000000	300.000000	200.000000	0.000000	7.263760	11.445000	2232.514954	2174.367657	2256.299921	-1409.908474				-505.000000	200.000000	0.000000	0.724440	1.608030	-3.146160	-18.765800	1019.709902	1117.605940
747				900.000000	200.000000	0.000000	0.425980	0.619300	-1.346950	-120.631754	-16.289193	183.268801	298.988862	200.953052	0.000000	300.000000	200.000000	0.000000	7.507920	10.926160	2231.446838	2126.684155	2256.299921	-1330.562976				-505.000000	200.000000	0.000000	0.543330	1.250690	8.651940	-1313.420616	489.192442	-292.577055
748				900.000000	200.000000	0.000000	0.313880	0.641820	-1.738000	-55.781025	-153.156397	173.767240	298.950072	200.969881	0.000000	300.000000	200.000000	0.000000	7.477400	11.353440	2232.057190	2164.830956	2343.499918	-1373.287475				-505.000000	200.000000	0.000000	1.629990	-0.357340	11.011560	210.890285	2012.039458	175.762781
749				900.000000	200.000000	0.000000	0.358720	0.506700	-1.086250	-68.711114	-165.740976	161.546824	298.984186	200.965675	0.000000	300.000000	200.000000	0.000000	7.843640	11.536560	2231.904602	2155.294256	2267.199921	-1367.183975				-505.000000	200.000000	0.000000	0.543330	1.608030	0.786540	-713.347195	-298.763337	471.435343
750				900.000000	200.000000	0.000000	0.470820	0.619300	-0.955900	-67.959733	-99.554900	154.306426	298.940341	200.901489	0.000000	300.000000	200.000000	0.000000	7.172200	10.712520	2232.133484	2012.243752	2365.299917	-1397.701475				-505.000000	200.000000	0.000000	0.181110	2.501380	-3.932700	-428.036122	2113.893284	-173.872975
751				900.000000	200.000000	0.000000	0.403560	0.596780	-1.346950	-73.312765	-81.223547	161.584144	299.101334	200.901643	0.000000	300.000000	200.000000	0.000000	7.721560	10.346280	2231.752014	2012.243752	2005.599930	-1300.045476				-505.000000	200.000000	0.000000	-0.543330	2.322710	6.292320	-206.397439	954.895536	119.735916
752				900.000000	200.000000	0.000000	0.403560	0.675600	-1.607650	-114.562875	-50.585276	154.428466	299.043085	200.901304	0.000000	300.000000	200.000000	0.000000	7.416360	10.865120	2232.591248	2012.243752	2136.399925	-1379.390975				-505.000000	200.000000	0.000000	0.000000	1.250690	5.505780	-502.960296	1320.475088	118.675102
753				900.000000	200.000000	0.000000	0.392350	0.517960	-1.824900	-69.012668	-105.647275	180.799736	299.052914	200.918328	0.000000	300.000000	200.000000	0.000000	7.324800	11.231360	2232.743836	2050.390553	2114.599926	-1367.183975				-505.000000	200.000000	0.000000	2.535540	1.072020	1.573080	-977.350241	905.641689	646.999589
754				900.000000	200.000000	0.000000	0.347510	0.664340	-0.999350	-33.985758	-3.249127	140.018102	299.022855	200.889127	0.000000	300.000000	200.000000	0.000000	7.599480	10.712520	2230.989074	1983.633652	2179.999924	-1330.562976				-505.000000	200.000000	0.000000	1.086660	2.501380	3.146160	151.610196	859.250553	-56.457222
755				900.000000	200.000000	0.000000	0.313880	0.574260	-1.303500	-70.174594	-153.560482	152.017468	299.062582	200.961139	0.000000	300.000000	200.000000	0.000000	7.233240	10.651480	2232.514954	2145.757556	2092.799927	-1354.976975				-505.000000	200.000000	0.000000	-1.086660	1.965370	7.078860	698.570856	-338.674067	413.160760
756				900.000000	200.000000	0.000000	0.381140	0.664340	-1.694550	-131.198711	-49.581204	192.995783	299.032659	200.944666	0.000000	300.000000	200.000000	0.000000	7.111160	10.620960	2231.065368	2107.610755	2158.199924	-1324.459476				-505.000000	200.000000	0.000000	-0.905550	2.501380	10.225020	-658.535509	442.801306	413.654944
757				900.000000	200.000000	0.000000	0.392350	0.731900	-1.607650	-84.100729	-50.123648	156.902099	299.008639	200.901551	0.000000	300.000000	200.000000	0.000000	7.080640	10.559920	2231.980896	2012.243752	2212.699923	-1373.287475				-505.000000	200.000000	0.000000	-1.267770	2.501380	5.505780	-311.465042	1662.327861	296.195725
758				900.000000	200.000000	0.000000	0.425980	0.675600	-1.086250	-85.878993	-62.125374	154.405239	298.994366	200.948194	0.000000	300.000000	200.000000	0.000000	7.385840	10.346280	2232.820130	2117.147455	2245.399921	-1367.183975				-505.000000	200.000000	0.000000	0.000000	1.786700	-4.719240	-1166.240344	1595.318646	236.671973
759				900.000000	200.000000	0.000000	0.526870	0.709380	-1.086250	-104.590584	-122.005693	151.922472	299.043020	200.892822	0.000000	300.000000	200.000000	0.000000	7.752080	10.376800	2232.438660	1993.170352	2136.399925	-1330.562976				-505.000000	200.000000	0.000000	-0.181110	1.072020	-1.573080	-861.785932	12.451818	59.775934
760				900.000000	200.000000	0.000000	0.369930	0.551740	-1.216600	-103.176181	-79.959889	178.444718	299.023189	200.923009	0.000000	300.000000	200.000000	0.000000	7.507920	10.163160	2231.752014	2059.927254	2179.999924	-1342.769976				-505.000000	200.000000	0.000000	0.905550	2.858720	13.371180	-289.213167	1390.786004	707.569665
761				900.000000	200.000000	0.000000	0.392350	0.630560	-1.607650	-64.150729	-100.783348	147.169212	298.959767	200.974221	0.000000	300.000000	200.000000	0.000000	7.538440	9.888480	2231.904602	2174.367657	2321.699919	-1422.115474				-505.000000	200.000000	0.000000	0.905550	1.429360	11.011560	-954.972519	332.465225	118.772216
762				900.000000	200.000000	0.000000	0.392350	0.675600	-1.694550	-122.693964	-44.976861	149.620760	298.999555	200.964982	0.000000	300.000000	200.000000	0.000000	7.660520	9.919000	2233.506776	2155.294256	2234.499922	-1409.908474				-505.000000	200.000000	0.000000	1.629990	1.429360	9.438480	318.877655	1880.962303	412.434754
763				900.000000	200.000000	0.000000	0.336300	0.585520	-1.738000	-114.386882	-78.090103	156.824033	299.057796	201.016567	0.000000	300.000000	200.000000	0.000000	7.294280	10.895640	2232.743836	2269.734659	2103.699926	-1367.183975				-505.000000	200.000000	0.000000	1.448880	0.714680	-1.573080	274.751444	311.531151	118.050518
764				900.000000	200.000000	0.000000	0.448400	0.653080	-1.607650	-87.346537	-87.893577	195.325290	299.067464	200.982498	0.000000	300.000000	200.000000	0.000000	7.355320	11.170320	2232.514954	2193.441057	2081.899927	-1330.562976				-505.000000	200.000000	0.000000	-0.181110	0.893350	3.146160	-756.403712	1201.103326	235.838673
765				900.000000	200.000000	0.000000	0.246620	0.855760	-1.781450	-91.241822	-155.412192	166.806905	299.042922	200.927092	0.000000	300.000000	200.000000	0.000000	7.111160	11.139800	2232.209778	2069.463954	2136.399925	-1403.804975				-505.000000	200.000000	0.000000	-1.086660	0.357340	5.505780	-93.752896	1651.368896	-175.806248
766				900.000000	200.000000	0.000000	0.313880	0.686860	-1.738000	-65.987868	-132.892517	154.531847	299.018339	200.927251	0.000000	300.000000	200.000000	0.000000	7.691040	10.987200	2231.828308	2069.463954	2190.899923	-1416.011974				-505.000000	200.000000	0.000000	2.716650	-1.250690	0.786540	503.463681	232.579113	-177.636533
767				900.000000	200.000000	0.000000	0.437190	0.585520	-1.564200	-110.186295	-107.736237	163.948492	299.033321	200.952563	0.000000	300.000000	200.000000	0.000000	7.385840	10.895640	2232.591248	2126.684155	2158.199924	-1348.873476				-505.000000	200.000000	0.000000	-1.811100	1.429360	-1.573080	-1303.427296	773.932544	177.733647
768				900.000000	200.000000	0.000000	0.381140	0.686860	-1.694550	-33.778612	-120.504783	202.655367	298.945260	200.918547	0.000000	300.000000	200.000000	0.000000	7.630000	11.628120	2232.209778	2050.390553	2354.399918	-1428.218974				-505.000000	200.000000	0.000000	0.362220	1.429360	5.505780	1129.275053	2359.117216	765.000768
769				900.000000	200.000000	0.000000	0.381140	0.641820	-1.477300	-83.654651	-140.970705	152.010618	299.086401	200.953215	0.000000	300.000000	200.000000	0.000000	7.355320	11.231360	2231.065368	2126.684155	2038.299929	-1312.252476				-505.000000	200.000000	0.000000	1.086660	2.680050	3.146160	-1227.370505	1787.240604	119.944632
770				900.000000	200.000000	0.000000	0.425980	0.608040	-1.346950	-113.054380	-82.146802	159.161729	298.969359	200.987208	0.000000	300.000000	200.000000	0.000000	7.568960	10.590440	2231.523132	2202.977757	2299.899920	-1403.804975				-505.000000	200.000000	0.000000	0.362220	1.072020	9.438480	-513.457001	1559.965040	-233.988025
771				900.000000	200.000000	0.000000	0.425980	0.563000	-1.346950	-98.827007	-51.750983	192.855083	298.930757	200.969683	0.000000	300.000000	200.000000	0.000000	7.538440	10.804080	2232.514954	2164.830956	2387.099916	-1428.218974				-505.000000	200.000000	0.000000	0.543330	1.072020	-0.786540	-1093.355012	233.009545	647.158966
772				900.000000	200.000000	0.000000	0.392350	0.585520	-1.346950	-65.735391	-65.564009	159.175626	299.023389	200.922820	0.000000	300.000000	200.000000	0.000000	7.111160	10.559920	2232.209778	2059.927254	2179.999924	-1428.218974				-505.000000	200.000000	0.000000	-0.362220	2.680050	-1.573080	162.043978	1216.540850	-114.915852
773				900.000000	200.000000	0.000000	0.369930	0.551740	-1.607650	-59.355476	-109.992032	168.806078	299.062133	201.021432	0.000000	300.000000	200.000000	0.000000	7.324800	10.773560	2231.446838	2279.271359	2092.799927	-1434.322474				-505.000000	200.000000	0.000000	0.724440	1.965370	18.090419	-1964.316262	601.846367	-233.169214
774				900.000000	200.000000	0.000000	0.325090	0.619300	-1.955250	-73.015590	-107.822253	144.818762	298.979267	200.940070	0.000000	300.000000	200.000000	0.000000	7.599480	10.651480	2231.828308	2098.074055	2278.099920	-1422.115474				-505.000000	200.000000	0.000000	0.905550	0.714680	3.932700	-651.336109	-58.526960	-58.138311
775				900.000000	200.000000	0.000000	0.482030	0.563000	-1.781450	-79.174498	-99.248766	159.061774	299.053205	200.935125	0.000000	300.000000	200.000000	0.000000	7.446880	10.773560	2233.430482	2088.537354	2114.599926	-1367.183975				-505.000000	200.000000	0.000000	-1.267770	1.608030	2.359620	-713.221349	1135.033538	471.580231
776				900.000000	200.000000	0.000000	0.347510	0.630560	-1.520750	-92.204412	-114.215563	164.083287	299.032990	200.961435	0.000000	300.000000	200.000000	0.000000	7.263760	10.987200	2231.828308	2145.757556	2158.199924	-1391.597975				-505.000000	200.000000	0.000000	-1.629990	5.002760	-11.798100	-161.490850	1170.387144	827.295400
777				900.000000	200.000000	0.000000	0.347510	0.506700	-1.781450	-89.533992	-113.973112	161.558437	299.028505	200.948227	0.000000	300.000000	200.000000	0.000000	6.897520	10.834600	2232.743836	2117.147455	2169.099924	-1354.976975				-505.000000	200.000000	0.000000	0.724440	1.965370	7.078860	1625.098871	2070.566417	-174.425115
778				900.000000	200.000000	0.000000	0.325090	0.596780	-1.738000	-57.635772	-102.958325	159.255779	299.028372	200.948356	0.000000	300.000000	200.000000	0.000000	7.233240	10.773560	2232.438660	2117.147455	2169.099924	-1348.873476				-505.000000	200.000000	0.000000	-0.181110	3.216060	1.573080	-731.798379	672.316149	590.507516
779				900.000000	200.000000	0.000000	0.414770	0.686860	-1.433850	-97.837010	-46.142568	154.427325	299.062646	200.897002	0.000000	300.000000	200.000000	0.000000	7.355320	9.949520	2232.667542	2002.707052	2092.799927	-1324.459476				-505.000000	200.000000	0.000000	-0.724440	3.394730	5.505780	-25.776430	966.600928	-172.952742
780				900.000000	200.000000	0.000000	0.392350	0.540480	-1.390400	-59.594092	-55.391661	161.543399	299.023923	200.930855	0.000000	300.000000	200.000000	0.000000	7.355320	9.857960	2233.430482	2079.000654	2179.999924	-1379.390975				-505.000000	200.000000	0.000000	1.267770	0.714680	7.078860	-72.004407	446.849433	176.809106
781				900.000000	200.000000	0.000000	0.369930	0.641820	-1.607650	-99.871814	-69.464273	139.973931	299.037315	200.910688	0.000000	300.000000	200.000000	0.000000	7.050120	10.346280	2230.531310	2031.317153	2147.299925	-1428.218974				-505.000000	200.000000	0.000000	-0.724440	1.965370	14.944259	-1964.567955	957.643811	1.923091
782				900.000000	200.000000	0.000000	0.448400	0.675600	-1.433850	-50.054335	-118.451031	183.297933	298.969147	200.948940	0.000000	300.000000	200.000000	0.000000	7.630000	10.926160	2231.065368	2117.147455	2299.899920	-1379.390975				-505.000000	200.000000	0.000000	0.362220	1.429360	9.438480	203.061653	1294.825025	471.280274
783				900.000000	200.000000	0.000000	0.425980	0.585520	-1.520750	-45.812797	-71.853229	159.140785	298.998871	200.952824	0.000000	300.000000	200.000000	0.000000	7.538440	11.292400	2231.980896	2126.684155	2234.499922	-1458.736474				-505.000000	200.000000	0.000000	0.362220	1.072020	2.359620	-50.759302	1301.542863	235.964764
784				900.000000	200.000000	0.000000	0.493240	0.664340	-1.477300	-62.624626	-99.993254	156.734746	299.023189	200.961468	0.000000	300.000000	200.000000	0.000000	7.324800	11.078760	2231.752014	2145.757556	2179.999924	-1379.390975				-505.000000	200.000000	0.000000	-0.724440	2.144040	-0.786540	-2302.463103	309.722303	2.092649
785				900.000000	200.000000	0.000000	0.313880	0.698120	-1.390400	-97.328309	-92.688026	193.096880	299.013488	200.948583	0.000000	300.000000	200.000000	0.000000	7.904680	11.048240	2231.904602	2117.147455	2201.799923	-1373.287475				-505.000000	200.000000	0.000000	-0.181110	2.144040	3.932700	-1143.925545	-920.763218	-115.439015
786				900.000000	200.000000	0.000000	0.414770	0.608040	-1.651100	-49.040996	-101.666195	190.498923	299.023156	200.940134	0.000000	300.000000	200.000000	0.000000	7.446880	11.078760	2231.675720	2098.074055	2179.999924	-1361.080475				-505.000000	200.000000	0.000000	0.905550	1.786700	3.932700	224.243834	1930.023150	412.831825
787				900.000000	200.000000	0.000000	0.302670	0.630560	-1.216600	-87.868783	-67.058182	176.178042	299.081955	201.008300	0.000000	300.000000	200.000000	0.000000	7.355320	10.620960	2232.133484	2250.661259	2049.199928	-1385.494475				-505.000000	200.000000	0.000000	1.448880	0.000000	-5.505780	-232.072466	2568.953408	-528.812798
788				900.000000	200.000000	0.000000	0.425980	0.608040	-1.173150	-92.771672	-87.374406	144.703768	299.052526	200.910158	0.000000	300.000000	200.000000	0.000000	7.050120	11.078760	2231.828308	2031.317153	2114.599926	-1330.562976				-505.000000	200.000000	0.000000	-1.448880	0.178670	0.000000	-684.084690	220.241731	705.214652
789				900.000000	200.000000	0.000000	0.358720	0.630560	-1.607650	-68.171260	-53.804735	195.397255	299.067687	200.901119	0.000000	300.000000	200.000000	0.000000	7.660520	10.804080	2233.049012	2012.243752	2081.899927	-1324.459476				-505.000000	200.000000	0.000000	0.362220	1.429360	0.786540	897.265510	507.615672	647.512570
790				900.000000	200.000000	0.000000	0.302670	0.675600	-1.303500	-126.309366	-102.439155	156.942648	299.018473	201.051025	0.000000	300.000000	200.000000	0.000000	7.691040	10.590440	2232.133484	2346.028261	2190.899923	-1409.908474				-505.000000	200.000000	0.000000	1.086660	2.322710	5.505780	140.987644	989.581281	-409.091372
791				900.000000	200.000000	0.000000	0.437190	0.720640	-1.303500	-108.372498	-67.450929	139.977552	299.003993	200.952596	0.000000	300.000000	200.000000	0.000000	7.446880	10.926160	2232.514954	2126.684155	2223.599922	-1403.804975				-505.000000	200.000000	0.000000	-0.724440	0.714680	-2.359620	-536.023492	1636.915229	588.177173
792				900.000000	200.000000	0.000000	0.425980	0.619300	-1.303500	-72.340377	-31.527512	173.630161	298.989726	200.965048	0.000000	300.000000	200.000000	0.000000	7.965720	10.559920	2233.354188	2155.294256	2256.299921	-1422.115474				-505.000000	200.000000	0.000000	-0.362220	1.965370	-9.438480	233.985462	1621.715136	706.823298
793				900.000000	200.000000	0.000000	0.392350	0.563000	-1.607650	-91.056031	-80.519468	147.106382	299.057828	200.995177	0.000000	300.000000	200.000000	0.000000	7.843640	10.407320	2232.820130	2222.051158	2103.699926	-1336.666476				-505.000000	200.000000	0.000000	1.267770	1.786700	8.651940	-933.538645	1903.626661	1235.220229
794				900.000000	200.000000	0.000000	0.459610	0.619300	-1.607650	-52.552825	-108.619085	166.366340	299.023189	201.038385	0.000000	300.000000	200.000000	0.000000	7.691040	10.956680	2231.752014	2317.418160	2179.999924	-1373.287475				-505.000000	200.000000	0.000000	-2.354430	0.178670	10.225020	590.709333	397.903022	235.334307
795				900.000000	200.000000	0.000000	0.246620	0.686860	-1.868350	-110.348743	-59.077946	176.288469	299.047805	200.952726	0.000000	300.000000	200.000000	0.000000	7.599480	10.193680	2232.209778	2126.684155	2125.499926	-1446.529474				-505.000000	200.000000	0.000000	-1.629990	1.608030	-1.573080	-945.167969	630.403571	354.121012
796				900.000000	200.000000	0.000000	0.392350	0.585520	-1.173150	-101.740106	-50.527733	154.356305	299.023256	200.927219	0.000000	300.000000	200.000000	0.000000	7.782600	9.980040	2231.904602	2069.463954	2179.999924	-1397.701475				-505.000000	200.000000	0.000000	-0.362220	0.714680	1.573080	159.187135	1213.555144	588.148196
797				900.000000	200.000000	0.000000	0.291460	0.641820	-1.651100	-83.834708	-30.730680	190.658088	299.042823	200.961369	0.000000	300.000000	200.000000	0.000000	7.507920	10.590440	2231.980896	2145.757556	2136.399925	-1361.080475				-505.000000	200.000000	0.000000	-1.086660	3.037390	-0.786540	-47.902459	1127.060278	237.945811
798				900.000000	200.000000	0.000000	0.235410	0.540480	-1.651100	-79.966829	-63.884330	183.392929	299.023456	201.003925	0.000000	300.000000	200.000000	0.000000	7.507920	10.498880	2232.362366	2241.124558	2179.999924	-1348.873476				-505.000000	200.000000	0.000000	0.362220	1.965370	3.932700	582.503162	1697.760032	295.556652
799				900.000000	200.000000	0.000000	0.392350	0.788200	-1.129700	-153.656683	-106.293811	164.183438	298.935894	200.960909	0.000000	300.000000	200.000000	0.000000	7.813120	11.445000	2233.049012	2145.757556	2376.199917	-1342.769976				-505.000000	200.000000	0.000000	-0.905550	-0.178670	3.146160	-1168.719648	1112.369180	-58.841213
800				900.000000	200.000000	0.000000	0.369930	0.720640	-1.303500	-88.269847	-105.208922	173.782475	298.945116	200.931492	0.000000	300.000000	200.000000	0.000000	7.202720	9.888480	2231.904602	2079.000654	2354.399918	-1330.562976				-505.000000	200.000000	0.000000	-1.448880	1.429360	-6.292320	433.435193	1684.483223	-233.504022
801				900.000000	200.000000	0.000000	0.336300	0.563000	-1.955250	-119.559857	-82.954031	149.574109	299.091876	200.965411	0.000000	300.000000	200.000000	0.000000	7.416360	10.163160	2232.514954	2155.294256	2027.399929	-1361.080475				-505.000000	200.000000	0.000000	0.724440	0.714680	-8.651940	505.817139	1290.074902	-469.332513
802				900.000000	200.000000	0.000000	0.381140	0.517960	-1.390400	-28.357224	-65.061973	183.221009	299.028206	200.897247	0.000000	300.000000	200.000000	0.000000	7.050120	10.407320	2232.057190	2002.707052	2169.099924	-1379.390975				-505.000000	200.000000	0.000000	-0.181110	1.965370	-2.359620	-112.896235	145.768252	-115.608572
803				900.000000	200.000000	0.000000	0.425980	0.551740	-1.042800	-54.749762	-97.627572	175.976990	298.979686	200.849987	0.000000	300.000000	200.000000	0.000000	6.989080	11.109280	2232.743836	1897.803349	2278.099920	-1416.011974				-505.000000	200.000000	0.000000	-1.811100	2.501380	3.932700	-1701.382911	238.427530	-173.713598
804				900.000000	200.000000	0.000000	0.515660	0.506700	-1.781450	-93.554522	-85.435740	156.564914	298.921214	200.866983	0.000000	300.000000	200.000000	0.000000	7.599480	11.383960	2232.972718	1935.950150	2408.899916	-1385.494475				-505.000000	200.000000	0.000000	-0.543330	-1.429360	0.000000	-1013.018588	-762.543148	57.431102
805				900.000000	200.000000	0.000000	0.459610	0.574260	-0.869000	-73.744982	-94.108119	173.553433	299.018640	200.935509	0.000000	300.000000	200.000000	0.000000	7.507920	11.139800	2232.514954	2088.537354	2190.899923	-1373.287475				-505.000000	200.000000	0.000000	-1.086660	2.858720	0.786540	1331.204088	330.147381	120.288055
806				900.000000	200.000000	0.000000	0.448400	0.664340	-1.781450	-66.960256	-123.193733	173.648821	299.101549	200.974054	0.000000	300.000000	200.000000	0.000000	7.599480	11.445000	2232.286072	2174.367657	2005.599930	-1385.494475				-505.000000	200.000000	0.000000	0.000000	2.501380	-3.146160	-196.341195	2389.245838	237.350204
807				900.000000	200.000000	0.000000	0.336300	0.720640	-1.303500	-56.105605	-93.692098	176.226976	299.003687	200.961435	0.000000	300.000000	200.000000	0.000000	7.446880	11.139800	2231.828308	2145.757556	2223.599922	-1306.148976				-505.000000	200.000000	0.000000	0.543330	-1.608030	6.292320	-1834.038538	-701.698345	174.662809
808				900.000000	200.000000	0.000000	0.425980	0.653080	-1.216600	-86.941409	-117.729818	195.348517	299.003823	200.935669	0.000000	300.000000	200.000000	0.000000	7.172200	10.376800	2232.133484	2088.537354	2223.599922	-1470.943473				-505.000000	200.000000	0.000000	0.724440	2.322710	3.932700	-90.770206	615.282043	413.354987
809				900.000000	200.000000	0.000000	0.381140	0.585520	-1.216600	-85.703000	-85.487487	166.416220	298.964651	200.982766	0.000000	300.000000	200.000000	0.000000	7.630000	11.170320	2231.904602	2193.441057	2310.799919	-1361.080475				-505.000000	200.000000	0.000000	0.362220	0.178670	5.505780	11.251784	237.997099	235.116975
810				900.000000	200.000000	0.000000	0.358720	0.608040	-1.564200	-65.033089	-99.438873	154.412090	298.984047	200.961533	0.000000	300.000000	200.000000	0.000000	7.080640	10.590440	2231.599426	2145.757556	2267.199921	-1367.183975				-505.000000	200.000000	0.000000	-0.362220	2.501380	3.932700	962.385132	-114.384209	531.099675
811				900.000000	200.000000	0.000000	0.269040	0.551740	-1.173150	-66.946395	-106.241467	173.729920	298.999316	200.905421	0.000000	300.000000	200.000000	0.000000	7.446880	10.529400	2232.972718	2021.780453	2234.499922	-1409.908474				-505.000000	200.000000	0.000000	0.362220	3.037390	4.719240	-858.174010	-424.106512	2.853506
812				900.000000	200.000000	0.000000	0.560500	0.540480	-1.738000	-55.933676	-148.114299	154.140215	299.013859	200.914056	0.000000	300.000000	200.000000	0.000000	8.179360	10.285240	2232.743836	2040.853853	2201.799923	-1397.701475				-505.000000	200.000000	0.000000	1.267770	2.144040	2.359620	14.108627	1379.318043	-115.554925
813				900.000000	200.000000	0.000000	0.381140	0.563000	-1.346950	-74.703825	-95.498201	171.214596	299.013623	200.969815	0.000000	300.000000	200.000000	0.000000	7.630000	10.712520	2232.209778	2164.830956	2201.799923	-1409.908474				-505.000000	200.000000	0.000000	-0.362220	1.965370	2.359620	-1154.862713	1080.238710	589.335100
814				900.000000	200.000000	0.000000	0.493240	0.585520	-0.912450	-117.552142	-156.244234	171.119404	299.035401	200.972474	0.000000	300.000000	200.000000	0.000000	7.263760	10.407320	2226.106258	2164.830956	2147.299925	-1361.080475				-505.000000	200.000000	0.000000	0.362220	0.893350	6.292320	-640.336018	369.820680	-351.645780
815				900.000000	200.000000	0.000000	0.392350	0.664340	-1.303500	-58.424039	-116.264117	176.116549	299.013387	200.952954	0.000000	300.000000	200.000000	0.000000	7.446880	10.132640	2231.675720	2126.684155	2201.799923	-1300.045476				-505.000000	200.000000	0.000000	-0.543330	0.536010	7.865400	-661.832814	1483.682713	118.040337
816				900.000000	200.000000	0.000000	0.381140	0.529220	-1.042800	-99.902968	-70.451211	166.363861	298.984845	200.913807	0.000000	300.000000	200.000000	0.000000	7.599480	9.674840	2233.354188	2040.853853	2267.199921	-1434.322474				-505.000000	200.000000	0.000000	0.181110	4.288080	4.719240	607.297264	-280.577539	239.031294
817				900.000000	200.000000	0.000000	0.493240	0.686860	-1.303500	-85.640377	-59.627128	183.261951	298.965464	200.905143	0.000000	300.000000	200.000000	0.000000	7.538440	9.888480	2233.659364	2021.780453	2310.799919	-1446.529474				-505.000000	200.000000	0.000000	1.086660	1.786700	2.359620	-354.962022	462.286957	177.840942
818				900.000000	200.000000	0.000000	0.392350	0.653080	-1.390400	-26.813513	-60.457631	183.335057	298.998734	200.927314	0.000000	300.000000	200.000000	0.000000	7.538440	11.078760	2231.675720	2069.463954	2234.499922	-1318.355976				-505.000000	200.000000	0.000000	-2.716650	-0.536010	-0.786540	-959.024903	1093.120960	-352.755933
819				900.000000	200.000000	0.000000	0.257830	0.641820	-1.477300	-75.613591	-146.024739	207.560549	299.086963	200.961172	0.000000	300.000000	200.000000	0.000000	7.538440	10.041080	2232.438660	2145.757556	2038.299929	-1397.701475				-505.000000	200.000000	0.000000	-1.086660	3.930740	0.000000	-1036.126945	2186.873910	3.817205
820				900.000000	200.000000	0.000000	0.403560	0.619300	-1.390400	-108.615178	-126.776868	171.243728	298.911451	200.986567	0.000000	300.000000	200.000000	0.000000	7.843640	10.132640	2232.972718	2202.977757	2430.699915	-1464.839973				-505.000000	200.000000	0.000000	-0.724440	4.109410	0.000000	-1141.131625	308.975877	180.190081
821				900.000000	200.000000	0.000000	0.425980	0.619300	-1.651100	-76.721021	-61.600063	176.039821	298.964934	201.033759	0.000000	300.000000	200.000000	0.000000	7.752080	11.109280	2232.514954	2307.881460	2310.799919	-1275.631477				-505.000000	200.000000	0.000000	1.086660	1.429360	-3.146160	-377.025127	2986.342081	60.013629
822				900.000000	200.000000	0.000000	0.392350	0.754420	-1.738000	-63.205747	-60.134363	168.971343	299.081829	200.965708	0.000000	300.000000	200.000000	0.000000	7.172200	10.682000	2231.828308	2155.294256	2049.199928	-1342.769976				-505.000000	200.000000	0.000000	-0.181110	-0.357340	16.517339	-715.197268	525.564040	-59.068726
823				900.000000	200.000000	0.000000	0.425980	0.630560	-1.303500	-83.938281	-102.451091	183.279273	299.038203	200.935477	0.000000	300.000000	200.000000	0.000000	7.660520	11.048240	2232.591248	2088.537354	2147.299925	-1293.941977				-505.000000	200.000000	0.000000	-2.173320	0.893350	5.505780	-640.398941	789.132637	1.021655
824				900.000000	200.000000	0.000000	0.358720	0.540480	-1.607650	-124.147647	-109.530404	161.578239	299.013286	200.914588	0.000000	300.000000	200.000000	0.000000	7.843640	11.078760	2231.446838	2040.853853	2201.799923	-1300.045476				-505.000000	200.000000	0.000000	0.905550	3.216060	9.438480	-1426.065159	2189.938180	649.164682
825				900.000000	200.000000	0.000000	0.347510	0.619300	-2.129050	-97.318828	-52.858205	152.024515	299.047870	200.952661	0.000000	300.000000	200.000000	0.000000	7.294280	10.956680	2232.362366	2126.684155	2125.499926	-1422.115474				-505.000000	200.000000	0.000000	-1.992210	2.144040	0.786540	-1028.361236	1312.932260	119.682268
826				900.000000	200.000000	0.000000	0.280250	0.472920	-1.346950	-46.249078	-106.541461	161.596703	299.076882	200.961501	0.000000	300.000000	200.000000	0.000000	7.568960	10.987200	2231.675720	2145.757556	2060.099928	-1385.494475				-505.000000	200.000000	0.000000	0.905550	0.178670	-0.786540	-568.331611	343.661621	117.585311
827				900.000000	200.000000	0.000000	0.201780	0.596780	-1.738000	-105.882135	-92.814450	181.070469	299.042823	200.952824	0.000000	300.000000	200.000000	0.000000	7.630000	11.445000	2231.980896	2126.684155	2136.399925	-1367.183975				-505.000000	200.000000	0.000000	0.181110	2.501380	10.225020	-195.271501	2233.027615	237.335716
828				900.000000	200.000000	0.000000	0.269040	0.619300	-1.998700	-69.040074	-64.945946	164.154110	298.940341	200.952759	0.000000	300.000000	200.000000	0.000000	7.507920	10.712520	2232.133484	2126.684155	2365.299917	-1385.494475				-505.000000	200.000000	0.000000	-1.629990	1.429360	18.876959	-1765.055300	610.996484	118.975059
829				900.000000	200.000000	0.000000	0.381140	0.529220	-1.520750	-112.459715	-90.270597	183.231481	298.984429	200.939813	0.000000	300.000000	200.000000	0.000000	7.691040	10.620960	2232.438660	2098.074055	2267.199921	-1397.701475				-505.000000	200.000000	0.000000	-1.448880	0.714680	7.865400	-651.021493	212.777467	118.282339
830				900.000000	200.000000	0.000000	0.448400	0.529220	-1.260050	-88.066448	-103.414755	139.787918	299.100904	200.944827	0.000000	300.000000	200.000000	0.000000	7.721560	10.590440	2230.683898	2107.610755	2005.599930	-1373.287475				-505.000000	200.000000	0.000000	-0.362220	2.322710	6.292320	-438.029443	546.226549	-467.719560
831				900.000000	200.000000	0.000000	0.538080	0.630560	-1.129700	-115.922466	-31.239454	175.934157	299.033255	200.965444	0.000000	300.000000	200.000000	0.000000	7.446880	10.712520	2232.438660	2155.294256	2158.199924	-1409.908474				-505.000000	200.000000	0.000000	-1.992210	2.501380	3.146160	-311.653812	382.702929	472.485976
832				900.000000	200.000000	0.000000	0.392350	0.731900	-1.086250	-55.416847	-126.598100	154.492439	299.032693	200.978828	0.000000	300.000000	200.000000	0.000000	7.446880	10.712520	2231.141662	2183.904357	2158.199924	-1385.494475				-505.000000	200.000000	0.000000	-0.181110	2.501380	-1.573080	846.128668	807.871862	61.132397
833				900.000000	200.000000	0.000000	0.358720	0.574260	-1.303500	-13.887171	-140.209083	144.742034	299.018640	200.926965	0.000000	300.000000	200.000000	0.000000	7.843640	10.590440	2232.514954	2069.463954	2190.899923	-1385.494475				-505.000000	200.000000	0.000000	0.905550	1.429360	1.573080	665.696429	606.562356	-233.692376
834				900.000000	200.000000	0.000000	0.425980	0.585520	-1.694550	-66.095505	-137.549204	209.743647	298.979302	200.948583	0.000000	300.000000	200.000000	0.000000	7.935200	10.529400	2231.904602	2117.147455	2278.099920	-1452.632974				-505.000000	200.000000	0.000000	0.181110	0.536010	3.932700	-314.699425	1311.008976	0.494185
835				900.000000	200.000000	0.000000	0.190570	0.563000	-1.346950	-54.601174	-102.848438	152.134746	298.964934	201.029487	0.000000	300.000000	200.000000	0.000000	7.019600	10.010560	2232.514954	2298.344760	2310.799919	-1428.218974				-505.000000	200.000000	0.000000	-0.905550	2.501380	0.786540	-80.210578	319.188416	-115.041944
836				900.000000	200.000000	0.000000	0.437190	0.653080	-1.824900	-59.427896	-72.031997	192.927244	299.091628	200.961402	0.000000	300.000000	200.000000	0.000000	7.660520	9.919000	2231.904602	2145.757556	2027.399929	-1354.976975				-505.000000	200.000000	0.000000	-0.362220	3.752070	-6.292320	689.798376	1353.589416	-348.874900
837				900.000000	200.000000	0.000000	0.291460	0.653080	-1.694550	-111.559747	-71.218031	185.849240	299.008706	200.918579	0.000000	300.000000	200.000000	0.000000	7.630000	11.658640	2232.133484	2050.390553	2212.699923	-1269.527977				-505.000000	200.000000	0.000000	1.448880	3.216060	-6.292320	309.916406	1906.849798	120.424328
838				900.000000	200.000000	0.000000	0.347510	0.574260	-1.477300	-70.354651	-73.728212	168.850249	299.013218	200.927472	0.000000	300.000000	200.000000	0.000000	7.416360	9.583280	2231.294250	2069.463954	2201.799923	-1312.252476				-505.000000	200.000000	0.000000	1.086660	1.786700	1.573080	-470.840947	1391.023435	-527.088242
839				900.000000	200.000000	0.000000	0.392350	0.675600	-1.173150	-17.620008	-70.791613	159.259400	299.038301	200.982364	0.000000	300.000000	200.000000	0.000000	7.263760	11.078760	2232.820130	2193.441057	2147.299925	-1428.218974				-505.000000	200.000000	0.000000	-0.181110	2.501380	4.719240	-1006.423977	1067.040465	-350.076294
840				900.000000	200.000000	0.000000	0.414770	0.675600	-1.477300	-86.284121	-76.497979	183.332774	299.013691	200.935573	0.000000	300.000000	200.000000	0.000000	7.324800	11.353440	2232.362366	2088.537354	2201.799923	-1354.976975				-505.000000	200.000000	0.000000	-1.086660	2.501380	8.651940	-195.397348	57.543102	237.437137
841				900.000000	200.000000	0.000000	0.425980	0.720640	-2.085600	-48.874800	-101.723738	202.640328	299.067592	200.914025	0.000000	300.000000	200.000000	0.000000	7.446880	11.017720	2232.820130	2040.853853	2081.899927	-1464.839973				-505.000000	200.000000	0.000000	-0.905550	-0.178670	4.719240	-1516.041807	1773.726364	469.855675
842				900.000000	200.000000	0.000000	0.358720	0.743160	-1.173150	-47.002129	-99.802549	188.272993	298.974734	200.935477	0.000000	300.000000	200.000000	0.000000	7.599480	10.926160	2232.591248	2088.537354	2288.999920	-1397.701475				-505.000000	200.000000	0.000000	-0.724440	2.322710	0.000000	256.363183	-353.874160	707.191391
843				900.000000	200.000000	0.000000	0.470820	0.686860	-1.607650	-61.832295	-33.091163	164.007897	298.993850	201.021327	0.000000	300.000000	200.000000	0.000000	7.477400	10.926160	2231.675720	2279.271359	2245.399921	-1403.804975				-505.000000	200.000000	0.000000	-1.086660	0.178670	5.505780	-104.564218	1783.938903	528.953379
844				900.000000	200.000000	0.000000	0.336300	0.641820	-1.781450	-59.846569	-72.983725	200.250274	299.008876	200.935509	0.000000	300.000000	200.000000	0.000000	7.324800	11.139800	2232.514954	2088.537354	2212.699923	-1342.769976				-505.000000	200.000000	0.000000	0.362220	1.965370	2.359620	3.297306	1036.402848	119.324356
845				900.000000	200.000000	0.000000	0.347510	0.517960	-1.173150	-76.378516	-43.615252	168.797890	298.931269	200.973489	0.000000	300.000000	200.000000	0.000000	7.263760	10.468360	2233.583070	2174.367657	2387.099916	-1403.804975				-505.000000	200.000000	0.000000	-1.448880	-0.536010	11.798100	-2579.442159	739.325364	822.024618
846				900.000000	200.000000	0.000000	0.381140	0.675600	-1.346950	-53.984836	-19.508652	180.957955	298.984498	200.944020	0.000000	300.000000	200.000000	0.000000	7.874160	10.682000	2232.591248	2107.610755	2267.199921	-1385.494475				-505.000000	200.000000	0.000000	0.905550	0.357340	6.292320	-325.321977	1397.503842	-410.942019
847				900.000000	200.000000	0.000000	0.414770	0.551740	-1.260050	-75.077484	-36.172262	183.217584	299.067464	200.952596	0.000000	300.000000	200.000000	0.000000	7.477400	10.102120	2232.514954	2126.684155	2081.899927	-1391.597975				-505.000000	200.000000	0.000000	-0.181110	0.178670	7.865400	-799.271460	2787.464855	763.857329
848				900.000000	200.000000	0.000000	0.414770	0.709380	-1.651100	-109.196299	-76.336345	190.593170	299.023289	200.969915	0.000000	300.000000	200.000000	0.000000	7.446880	10.193680	2231.980896	2164.830956	2179.999924	-1324.459476				-505.000000	200.000000	0.000000	0.000000	1.608030	0.000000	97.301895	1723.410095	353.990612
849				900.000000	200.000000	0.000000	0.437190	0.585520	-1.303500	-109.916210	-72.516899	185.635433	299.047609	200.952921	0.000000	300.000000	200.000000	0.000000	7.294280	10.010560	2231.752014	2126.684155	2125.499926	-1403.804975				-505.000000	200.000000	0.000000	-0.362220	-0.536010	14.157719	547.778662	538.762284	351.984896
850				900.000000	200.000000	0.000000	0.459610	0.653080	-1.346950	-66.973801	-113.927506	159.168775	299.004095	200.918328	0.000000	300.000000	200.000000	0.000000	7.568960	10.559920	2232.743836	2050.390553	2223.599922	-1373.287475				-505.000000	200.000000	0.000000	-0.543330	-0.357340	-4.719240	-832.712196	169.925462	117.192548
851				900.000000	200.000000	0.000000	0.425980	0.720640	-1.477300	-96.490964	-76.959607	188.182368	299.018406	200.982733	0.000000	300.000000	200.000000	0.000000	7.294280	10.437840	2231.980896	2193.441057	2190.899923	-1428.218974				-505.000000	200.000000	0.000000	-0.905550	1.072020	8.651940	297.192089	2432.844268	294.810284
852				900.000000	200.000000	0.000000	0.369930	0.540480	-1.607650	-91.983405	-69.464273	163.976286	298.998974	200.965543	0.000000	300.000000	200.000000	0.000000	7.294280	11.078760	2232.209778	2155.294256	2234.499922	-1354.976975				-505.000000	200.000000	0.000000	-3.078870	0.178670	12.584640	-103.997909	2693.189729	-234.560527
853				900.000000	200.000000	0.000000	0.414770	0.675600	-0.955900	-53.579709	-66.850941	164.055493	298.974699	201.025215	0.000000	300.000000	200.000000	0.000000	7.416360	10.071600	2232.514954	2288.808060	2288.999920	-1348.873476				-505.000000	200.000000	0.000000	0.543330	1.965370	-2.359620	-344.528239	1162.492449	413.030360
854				900.000000	200.000000	0.000000	0.381140	0.563000	-1.042800	-70.368196	-85.649121	173.624256	298.936003	200.977892	0.000000	300.000000	200.000000	0.000000	8.057280	10.376800	2233.277894	2183.904357	2376.199917	-1354.976975				-505.000000	200.000000	0.000000	1.448880	0.893350	-6.292320	-1799.502808	316.009710	470.684668
855				900.000000	200.000000	0.000000	0.280250	0.619300	-1.781450	-80.876594	-50.411706	147.274876	299.008910	201.012365	0.000000	300.000000	200.000000	0.000000	7.141680	11.383960	2232.591248	2260.197959	2212.699923	-1336.666476				-505.000000	200.000000	0.000000	-1.448880	1.072020	-2.359620	180.495162	-175.229012	177.365553
856				900.000000	200.000000	0.000000	0.313880	0.563000	-1.868350	-123.490358	-87.177562	180.922918	299.087025	200.965378	0.000000	300.000000	200.000000	0.000000	6.958560	11.353440	2232.591248	2155.294256	2038.299929	-1318.355976				-505.000000	200.000000	0.000000	-0.362220	-1.250690	-5.505780	-307.751718	1617.983004	586.283059
857				900.000000	200.000000	0.000000	0.325090	0.596780	-1.607650	-89.664971	-82.815671	171.304079	299.003755	200.940005	0.000000	300.000000	200.000000	0.000000	7.233240	11.017720	2231.980896	2098.074055	2223.599922	-1428.218974				-505.000000	200.000000	0.000000	0.000000	0.893350	-7.078860	-409.773708	271.857853	177.080085
858				900.000000	200.000000	0.000000	0.392350	0.529220	-2.085600	-121.085960	-80.074975	168.761907	299.037841	200.935829	0.000000	300.000000	200.000000	0.000000	7.568960	11.292400	2231.752014	2088.537354	2147.299925	-1348.873476				-505.000000	200.000000	0.000000	-0.724440	1.250690	-6.292320	-156.456138	314.947288	353.709452
859				900.000000	200.000000	0.000000	0.358720	0.495440	-1.868350	-98.128768	-129.551833	159.126692	298.999077	200.956900	0.000000	300.000000	200.000000	0.000000	7.538440	10.834600	2232.438660	2136.220856	2234.499922	-1367.183975				-505.000000	200.000000	0.000000	0.362220	2.680050	7.865400	-532.096955	2489.447944	589.955377
860				900.000000	200.000000	0.000000	0.381140	0.484180	-2.085600	-90.776465	-104.943196	173.550954	299.047609	200.952921	0.000000	300.000000	200.000000	0.000000	7.507920	11.017720	2231.752014	2126.684155	2125.499926	-1361.080475				-505.000000	200.000000	0.000000	1.086660	0.178670	0.000000	474.075329	1259.946280	-293.637868
861				900.000000	200.000000	0.000000	0.246620	0.450400	-1.173150	-59.057985	-105.318211	190.526522	299.076977	200.944310	0.000000	300.000000	200.000000	0.000000	7.355320	11.048240	2231.904602	2107.610755	2060.099928	-1318.355976				-505.000000	200.000000	0.000000	1.811100	-0.714680	7.078860	-1316.654999	1341.962588	-118.311317
862				900.000000	200.000000	0.000000	0.179360	0.574260	-1.173150	-82.101142	-107.614414	171.434112	299.008571	200.914431	0.000000	300.000000	200.000000	0.000000	7.477400	11.261880	2231.828308	2040.853853	2212.699923	-1470.943473				-505.000000	200.000000	0.000000	-0.362220	1.965370	-3.932700	813.505933	158.220070	295.614607
863				900.000000	200.000000	0.000000	0.414770	0.664340	-1.520750	-102.874943	-91.655481	154.406381	299.067241	200.944278	0.000000	300.000000	200.000000	0.000000	7.507920	11.048240	2231.980896	2107.610755	2081.899927	-1318.355976				-505.000000	200.000000	0.000000	-2.535540	1.608030	7.865400	-17.884875	1736.801340	119.217061
864				900.000000	200.000000	0.000000	0.336300	0.641820	-1.303500	-71.413004	-134.219858	176.153673	299.047642	200.931524	0.000000	300.000000	200.000000	0.000000	7.202720	11.322920	2231.828308	2079.000654	2125.499926	-1348.873476				-505.000000	200.000000	0.000000	1.448880	1.250690	5.505780	-271.328292	702.523335	529.767882
865				900.000000	200.000000	0.000000	0.358720	0.574260	-1.564200	-70.444679	-38.647234	166.428975	299.033023	200.935765	0.000000	300.000000	200.000000	0.000000	7.446880	10.804080	2231.904602	2088.537354	2158.199924	-1422.115474				-505.000000	200.000000	0.000000	-2.354430	-0.536010	13.371180	-1305.340291	792.627338	175.911977
866				900.000000	200.000000	0.000000	0.470820	0.608040	-0.955900	-40.279709	-84.356990	144.657314	298.984221	200.927187	0.000000	300.000000	200.000000	0.000000	7.965720	10.529400	2231.980896	2069.463954	2267.199921	-1440.425974				-505.000000	200.000000	0.000000	1.267770	1.250690	3.932700	-1429.614157	-80.444890	706.014667
867				900.000000	200.000000	0.000000	0.347510	0.653080	-1.260050	-70.904303	-134.721894	164.104231	298.964757	200.931396	0.000000	300.000000	200.000000	0.000000	7.416360	10.102120	2232.133484	2079.000654	2310.799919	-1391.597975				-505.000000	200.000000	0.000000	-2.354430	0.357340	0.786540	-94.130435	804.570161	235.503865
868				900.000000	200.000000	0.000000	0.448400	0.653080	-0.999350	-54.552096	-78.327356	183.276990	299.023356	200.999756	0.000000	300.000000	200.000000	0.000000	7.355320	10.437840	2232.133484	2231.587858	2179.999924	-1434.322474				-505.000000	200.000000	0.000000	-1.629990	3.930740	-4.719240	816.551546	-1487.730840	767.533954
869				900.000000	200.000000	0.000000	0.403560	0.664340	-1.303500	-74.506160	-106.593805	166.466295	299.086838	200.952759	0.000000	300.000000	200.000000	0.000000	7.294280	10.407320	2232.133484	2126.684155	2038.299929	-1385.494475				-505.000000	200.000000	0.000000	3.078870	0.714680	2.359620	-883.093959	-188.541692	-58.312177
870				900.000000	200.000000	0.000000	0.381140	0.653080	-1.520750	-55.092267	-80.138657	178.527351	299.018204	200.906009	0.000000	300.000000	200.000000	0.000000	7.477400	9.919000	2231.523132	2021.780453	2190.899923	-1409.908474				-505.000000	200.000000	0.000000	3.259980	-0.893350	-3.146160	-170.124303	-61.705665	175.123708
871				900.000000	200.000000	0.000000	0.246620	0.472920	-0.999350	-110.217448	-85.215965	176.089505	298.993885	200.884550	0.000000	300.000000	200.000000	0.000000	7.843640	10.651480	2231.752014	1974.096951	2245.399921	-1428.218974				-505.000000	200.000000	0.000000	-0.181110	2.144040	-9.438480	476.428787	-112.653925	237.025577
872				900.000000	200.000000	0.000000	0.336300	0.686860	-1.346950	-61.562210	-93.651690	168.966580	299.131084	200.926807	0.000000	300.000000	200.000000	0.000000	7.355320	10.285240	2232.896424	2069.463954	1940.199932	-1354.976975				-505.000000	200.000000	0.000000	-1.992210	1.072020	7.865400	-50.318840	-19.485651	764.850006
873				900.000000	200.000000	0.000000	0.504450	0.641820	-1.607650	-103.892345	-69.937836	195.256751	299.023656	200.939652	0.000000	300.000000	200.000000	0.000000	7.416360	9.949520	2232.820130	2098.074055	2179.999924	-1300.045476				-505.000000	200.000000	0.000000	-1.629990	1.072020	-3.146160	-51.199765	1427.316468	177.380042
874				900.000000	200.000000	0.000000	0.235410	0.585520	-1.564200	-65.960462	-74.097087	181.025156	299.008537	200.965741	0.000000	300.000000	200.000000	0.000000	7.874160	9.644320	2231.752014	2155.294256	2212.699923	-1416.011974				-505.000000	200.000000	0.000000	0.000000	-0.357340	-0.786540	-1411.477589	1061.306485	117.149082
875				900.000000	200.000000	0.000000	0.313880	0.675600	-1.738000	-114.697918	-117.694607	168.979335	299.048065	200.961008	0.000000	300.000000	200.000000	0.000000	7.416360	9.583280	2232.820130	2145.757556	2125.499926	-1391.597975				-505.000000	200.000000	0.000000	2.354430	1.072020	4.719240	-50.570533	913.614949	823.246374
876				900.000000	200.000000	0.000000	0.369930	0.641820	-1.173150	-107.462733	-100.264177	171.299512	299.042725	201.038385	0.000000	300.000000	200.000000	0.000000	7.324800	10.132640	2231.752014	2317.418160	2136.399925	-1464.839973				-505.000000	200.000000	0.000000	-0.905550	3.037390	3.146160	-626.667853	582.089151	531.651815
877				900.000000	200.000000	0.000000	0.482030	0.608040	-1.390400	-125.160985	-79.348563	183.200262	299.033188	200.965510	0.000000	300.000000	200.000000	0.000000	6.775440	10.071600	2232.286072	2155.294256	2158.199924	-1409.908474				-505.000000	200.000000	0.000000	0.362220	0.536010	6.292320	148.753352	502.390687	-586.961291
878				900.000000	200.000000	0.000000	0.336300	0.675600	-1.477300	-118.448363	-108.728374	171.365768	298.935603	200.999619	0.000000	300.000000	200.000000	0.000000	7.355320	11.322920	2232.438660	2231.587858	2376.199917	-1477.046973				-505.000000	200.000000	0.000000	-0.905550	-0.357340	4.719240	-716.141115	1641.156357	175.965624
879				900.000000	200.000000	0.000000	0.336300	0.551740	-1.086250	-86.959018	-114.158021	144.744317	299.014230	200.883825	0.000000	300.000000	200.000000	0.000000	7.721560	10.865120	2233.583070	1974.096951	2201.799923	-1440.425974				-505.000000	200.000000	0.000000	1.448880	1.608030	-1.573080	-597.719963	444.101158	353.874702
880				900.000000	200.000000	0.000000	0.448400	0.641820	-1.390400	-87.585153	-62.765770	171.218217	299.033188	200.922788	0.000000	300.000000	200.000000	0.000000	7.843640	11.231360	2232.286072	2059.927254	2158.199924	-1367.183975				-505.000000	200.000000	0.000000	-0.543330	0.714680	6.292320	-535.331337	1750.315580	529.418586
881				900.000000	200.000000	0.000000	0.291460	0.585520	-1.955250	-90.488771	-35.513790	140.002867	299.071903	201.025706	0.000000	300.000000	200.000000	0.000000	7.141680	11.383960	2231.446838	2288.808060	2070.999928	-1324.459476				-505.000000	200.000000	0.000000	0.724440	1.965370	4.719240	466.750083	-313.454435	354.271773
882				900.000000	200.000000	0.000000	0.291460	0.551740	-1.781450	-67.576594	-91.401094	190.574314	299.062293	200.987073	0.000000	300.000000	200.000000	0.000000	7.233240	10.498880	2231.828308	2202.977757	2092.799927	-1379.390975				-505.000000	200.000000	0.000000	1.267770	1.608030	2.359620	-713.221349	-741.802074	-409.784092
883				900.000000	200.000000	0.000000	0.291460	0.619300	-1.303500	-76.360907	-86.779617	164.130883	298.974629	200.939845	0.000000	300.000000	200.000000	0.000000	6.867000	10.865120	2232.362366	2098.074055	2288.999920	-1379.390975				-505.000000	200.000000	0.000000	1.448880	1.608030	2.359620	329.122668	1633.499092	177.642406
884				900.000000	200.000000	0.000000	0.358720	0.619300	-1.868350	-76.946092	-63.694224	154.422562	298.984221	200.931460	0.000000	300.000000	200.000000	0.000000	7.263760	11.231360	2231.980896	2079.000654	2267.199921	-1367.183975				-505.000000	200.000000	0.000000	2.354430	1.786700	-3.146160	-355.402484	921.079213	-115.980973
885				900.000000	200.000000	0.000000	0.448400	0.619300	-1.738000	-76.811049	-97.904291	176.016594	299.092031	200.965246	0.000000	300.000000	200.000000	0.000000	7.324800	10.926160	2232.896424	2155.294256	2027.399929	-1342.769976				-505.000000	200.000000	0.000000	1.267770	1.965370	-1.573080	-691.913322	322.490117	647.948800
886				900.000000	200.000000	0.000000	0.257830	0.698120	-2.085600	-49.802174	-150.524990	137.732765	298.964545	200.982867	0.000000	300.000000	200.000000	0.000000	7.233240	10.407320	2231.675720	2193.441057	2310.799919	-1385.494475				-505.000000	200.000000	0.000000	1.086660	0.893350	1.573080	-524.897555	-67.246646	294.481350
887				900.000000	200.000000	0.000000	0.313880	0.551740	-1.303500	-99.245679	-21.845263	161.635165	298.994435	200.922504	0.000000	300.000000	200.000000	0.000000	7.538440	10.285240	2232.972718	2059.927254	2245.399921	-1416.011974				-505.000000	200.000000	0.000000	0.543330	2.322710	18.090419	-1016.165604	-182.614712	413.369476
888				900.000000	200.000000	0.000000	0.515660	0.574260	-1.607650	-38.325452	-90.663344	183.134006	298.984151	200.978527	0.000000	300.000000	200.000000	0.000000	7.233240	10.224200	2231.828308	2183.904357	2267.199921	-1470.943473				-505.000000	200.000000	0.000000	0.000000	0.893350	0.000000	169.872610	1193.130066	412.056480
889				900.000000	200.000000	0.000000	0.381140	0.743160	-1.346950	-83.366957	-14.442682	185.840106	298.969182	200.923262	0.000000	300.000000	200.000000	0.000000	7.538440	10.651480	2231.141662	2059.927254	2299.899920	-1385.494475				-505.000000	200.000000	0.000000	0.000000	1.786700	-0.786540	-7.765709	1591.586514	-292.024915
890				900.000000	200.000000	0.000000	0.504450	0.675600	-1.824900	-42.418402	-89.999674	168.781905	299.018607	200.999619	0.000000	300.000000	200.000000	0.000000	7.782600	11.109280	2232.438660	2231.587858	2190.899923	-1391.597975				-505.000000	200.000000	0.000000	1.811100	1.608030	9.438480	-1754.999057	942.013287	60.125231
891				900.000000	200.000000	0.000000	0.403560	0.619300	-1.998700	-89.142725	-111.013239	171.243728	299.009113	200.931014	0.000000	300.000000	200.000000	0.000000	7.233240	10.682000	2233.049012	2079.000654	2212.699923	-1483.150473				-505.000000	200.000000	0.000000	-0.905550	1.608030	-7.865400	559.936670	1785.669187	-174.633831
892				900.000000	200.000000	0.000000	0.403560	0.540480	-0.999350	-71.250555	-61.282935	130.206204	298.994435	200.935317	0.000000	300.000000	200.000000	0.000000	7.752080	9.674840	2232.972718	2088.537354	2245.399921	-1397.701475				-505.000000	200.000000	0.000000	-0.543330	4.109410	3.932700	-330.104996	29.144764	591.384283
893				900.000000	200.000000	0.000000	0.448400	0.664340	-1.651100	-90.948395	-87.853169	185.697122	298.940377	200.956998	0.000000	300.000000	200.000000	0.000000	7.507920	9.522240	2232.209778	2136.220856	2365.299917	-1354.976975				-505.000000	200.000000	0.000000	1.629990	-0.893350	9.438480	-516.565537	952.972252	645.206897
894				900.000000	200.000000	0.000000	0.347510	0.675600	-1.781450	-106.701871	-88.643263	178.583135	299.013623	200.978360	0.000000	300.000000	200.000000	0.000000	7.324800	10.987200	2232.209778	2183.904357	2201.799923	-1354.976975				-505.000000	200.000000	0.000000	1.267770	1.608030	-3.146160	444.498208	1251.973021	765.097882
895				900.000000	200.000000	0.000000	0.381140	0.585520	-1.173150	-77.616925	-85.527895	156.777579	299.032659	200.910470	0.000000	300.000000	200.000000	0.000000	7.660520	11.231360	2231.065368	2031.317153	2158.199924	-1391.597975				-505.000000	200.000000	0.000000	0.000000	0.893350	2.359620	1559.853402	1588.600809	823.265170
896				900.000000	200.000000	0.000000	0.482030	0.596780	-1.564200	-85.599427	-74.120959	161.502849	299.009350	200.913713	0.000000	300.000000	200.000000	0.000000	7.294280	9.980040	2233.583070	2040.853853	2212.699923	-1397.701475				-505.000000	200.000000	0.000000	0.905550	-0.357340	12.584640	95.200130	-199.307658	293.308934
897				900.000000	200.000000	0.000000	0.347510	0.630560	-1.303500	-67.856160	-78.955816	164.083287	298.993953	200.940038	0.000000	300.000000	200.000000	0.000000	7.507920	11.109280	2231.904602	2098.074055	2245.399921	-1373.287475				-505.000000	200.000000	0.000000	2.354430	2.144040	7.078860	14.486167	778.805662	589.287326
898				900.000000	200.000000	0.000000	0.358720	0.731900	-1.433850	-79.900142	-135.021888	212.359122	298.954812	201.038385	0.000000	300.000000	200.000000	0.000000	7.599480	11.078760	2231.752014	2317.418160	2332.599918	-1385.494475				-505.000000	200.000000	0.000000	2.354430	2.144040	-7.078860	1287.329570	1189.951360	-174.385956
899				900.000000	200.000000	0.000000	0.493240	0.619300	-1.651100	-92.803142	-120.095499	175.970140	299.043379	200.973622	0.000000	300.000000	200.000000	0.000000	7.446880	11.536560	2233.277894	2174.367657	2136.399925	-1477.046973				-505.000000	200.000000	0.000000	0.181110	2.322710	2.359620	-785.792064	1445.071836	60.933862
900				900.000000	200.000000	0.000000	0.325090	0.596780	-1.303500	-65.226690	-133.758230	171.304079	299.047837	200.892883	0.000000	300.000000	200.000000	0.000000	7.446880	10.651480	2232.286072	1993.170352	2125.499926	-1403.804975				-505.000000	200.000000	0.000000	0.362220	1.429360	-1.573080	433.812732	-815.845122	295.047978
901				900.000000	200.000000	0.000000	0.425980	0.585520	-1.564200	-74.001523	-81.944760	173.598746	299.013657	200.944149	0.000000	300.000000	200.000000	0.000000	7.202720	11.048240	2232.286072	2107.610755	2201.799923	-1312.252476				-505.000000	200.000000	0.000000	0.000000	1.608030	-3.932700	-482.092731	1992.282242	-409.682670
902				900.000000	200.000000	0.000000	0.414770	0.731900	-1.477300	-75.924626	-76.497979	178.565813	299.061973	200.948940	0.000000	300.000000	200.000000	0.000000	7.630000	10.712520	2231.065368	2117.147455	2092.799927	-1318.355976				-505.000000	200.000000	0.000000	-1.086660	-1.608030	5.505780	-96.861432	-204.611207	762.234195
903				900.000000	200.000000	0.000000	0.482030	0.641820	-1.433850	-79.589107	-59.044275	166.364056	299.067145	200.957195	0.000000	300.000000	200.000000	0.000000	7.874160	10.437840	2231.752014	2136.220856	2081.899927	-1403.804975				-505.000000	200.000000	0.000000	0.905550	1.608030	2.359620	792.386676	208.105908	60.197675
904				900.000000	200.000000	0.000000	0.515660	0.551740	-1.694550	-67.486565	-110.846407	151.787481	299.037973	200.931428	0.000000	300.000000	200.000000	0.000000	7.904680	10.498880	2232.057190	2079.000654	2147.299925	-1367.183975				-505.000000	200.000000	0.000000	-1.267770	0.714680	7.865400	-2156.629517	997.238545	177.011949
905				900.000000	200.000000	0.000000	0.369930	0.551740	-1.564200	-71.372053	-84.702591	190.493019	298.940703	201.016498	0.000000	300.000000	200.000000	0.000000	7.660520	10.590440	2232.896424	2269.734659	2365.299917	-1348.873476				-505.000000	200.000000	0.000000	1.811100	-0.178670	-7.865400	-1053.784571	-632.405420	880.847034
906				900.000000	200.000000	0.000000	0.425980	0.653080	-1.607650	-59.202825	-71.772412	178.480897	299.042758	200.969981	0.000000	300.000000	200.000000	0.000000	7.599480	10.987200	2231.828308	2164.830956	2136.399925	-1361.080475				-505.000000	200.000000	0.000000	-0.181110	-0.357340	-6.292320	-1064.470046	-645.919660	645.860458
907				900.000000	200.000000	0.000000	0.437190	0.630560	-1.607650	-76.212320	-77.300009	178.448339	299.006295	200.959359	0.000000	300.000000	200.000000	0.000000	7.568960	10.620960	2226.716610	2136.220856	2212.699923	-1403.804975				-505.000000	200.000000	0.000000	1.811100	1.786700	-3.932700	-1166.177420	1882.692587	119.038888
908				900.000000	200.000000	0.000000	0.347510	0.540480	-1.911800	-116.421686	-144.247707	144.722232	299.004027	200.952563	0.000000	300.000000	200.000000	0.000000	7.477400	10.071600	2232.591248	2126.684155	2223.599922	-1458.736474				-505.000000	200.000000	0.000000	0.905550	1.429360	2.359620	-955.664674	-322.174121	-351.180573
909				900.000000	200.000000	0.000000	0.482030	0.540480	-1.433850	-123.967590	-135.033824	151.811850	299.003857	200.892914	0.000000	300.000000	200.000000	0.000000	7.355320	10.620960	2232.209778	1993.170352	2223.599922	-1318.355976				-505.000000	200.000000	0.000000	-0.181110	1.250690	7.865400	-386.955524	1594.334789	118.689591
910				900.000000	200.000000	0.000000	0.302670	0.619300	-1.520750	-72.565448	-81.973233	164.119270	298.999145	200.944020	0.000000	300.000000	200.000000	0.000000	7.263760	10.071600	2232.591248	2107.610755	2234.499922	-1379.390975				-505.000000	200.000000	0.000000	1.448880	0.893350	3.932700	-177.260780	571.446181	705.661063
911				900.000000	200.000000	0.000000	0.246620	0.641820	-1.520750	-99.781786	-84.731063	169.017601	299.013589	201.016845	0.000000	300.000000	200.000000	0.000000	7.568960	10.529400	2232.133484	2269.734659	2201.799923	-1470.943473				-505.000000	200.000000	0.000000	-0.362220	0.714680	3.932700	-1346.232120	813.605843	588.148196
912				900.000000	200.000000	0.000000	0.336300	0.585520	-2.129050	-42.422466	-97.990307	144.775733	298.983769	200.944698	0.000000	300.000000	200.000000	0.000000	7.568960	11.414480	2230.989074	2107.610755	2267.199921	-1397.701475				-505.000000	200.000000	0.000000	-0.543330	2.680050	6.292320	-300.590797	1352.605558	-114.901363
913				900.000000	200.000000	0.000000	0.381140	0.517960	-1.998700	-101.356967	-79.694164	154.305088	298.964863	200.944117	0.000000	300.000000	200.000000	0.000000	7.813120	10.041080	2232.362366	2107.610755	2310.799919	-1446.529474				-505.000000	200.000000	0.000000	-0.362220	0.357340	7.865400	-93.564127	-515.826363	235.344488
914				900.000000	200.000000	0.000000	0.358720	0.540480	-0.999350	-91.353206	-54.370454	171.216880	298.993334	200.919239	0.000000	300.000000	200.000000	0.000000	7.660520	11.414480	2230.531310	2050.390553	2245.399921	-1336.666476				-505.000000	200.000000	0.000000	0.362220	2.144040	-2.359620	-1144.428931	-417.388674	-56.738382
915				900.000000	200.000000	0.000000	0.358720	0.563000	-1.738000	-115.314255	-53.683509	164.008843	298.950000	200.905854	0.000000	300.000000	200.000000	0.000000	7.477400	11.292400	2231.904602	2021.780453	2343.499918	-1373.287475				-505.000000	200.000000	0.000000	-1.629990	1.786700	13.371180	-701.529102	1544.211520	119.314175
916				900.000000	200.000000	0.000000	0.358720	0.529220	-1.260050	-124.251220	-54.128003	156.748447	298.935749	200.986668	0.000000	300.000000	200.000000	0.000000	7.385840	11.078760	2232.743836	2202.977757	2376.199917	-1501.460973				-505.000000	200.000000	0.000000	-0.543330	1.786700	-3.146160	455.309529	963.852653	1.739045
917				900.000000	200.000000	0.000000	0.347510	0.596780	-1.477300	-89.529928	-88.926122	161.642212	299.096512	200.952856	0.000000	300.000000	200.000000	0.000000	7.507920	10.865120	2231.904602	2126.684155	2016.499929	-1409.908474				-505.000000	200.000000	0.000000	0.543330	3.216060	9.438480	-499.537143	90.735994	120.496772
918				900.000000	200.000000	0.000000	0.470820	0.596780	-1.390400	-73.357779	-129.546635	159.104803	299.101426	200.914369	0.000000	300.000000	200.000000	0.000000	7.446880	10.437840	2231.980896	2040.853853	2005.599930	-1348.873476				-505.000000	200.000000	0.000000	-0.724440	-0.357340	2.359620	210.198130	837.016627	58.462938
919				900.000000	200.000000	0.000000	0.392350	0.585520	-1.607650	-70.026007	-90.651408	154.356305	299.028073	200.923009	0.000000	300.000000	200.000000	0.000000	7.324800	11.261880	2231.752014	2059.927254	2169.099924	-1324.459476				-505.000000	200.000000	0.000000	-0.181110	1.429360	0.000000	-608.405438	1204.089031	236.347346
920				900.000000	200.000000	0.000000	0.369930	0.641820	-1.042800	-67.122388	-75.055553	164.070532	299.057506	200.948518	0.000000	300.000000	200.000000	0.000000	7.233240	11.261880	2232.057190	2117.147455	2103.699926	-1373.287475				-505.000000	200.000000	0.000000	-0.543330	-0.178670	-0.786540	452.389763	829.043367	-117.614289
921				900.000000	200.000000	0.000000	0.437190	0.720640	-1.781450	-60.621292	-92.336285	159.254833	298.916258	200.858500	0.000000	300.000000	200.000000	0.000000	7.111160	11.078760	2232.820130	1916.876750	2419.799915	-1428.218974				-505.000000	200.000000	0.000000	1.629990	2.680050	2.359620	-648.353419	-366.009983	-115.075229
922				900.000000	200.000000	0.000000	0.425980	0.574260	-1.303500	-66.154064	-21.395572	171.178614	299.004095	200.978126	0.000000	300.000000	200.000000	0.000000	7.568960	10.559920	2232.743836	2183.904357	2223.599922	-1379.390975				-505.000000	200.000000	0.000000	2.897760	-1.429360	-3.146160	-434.190272	1816.192368	468.364506
923				900.000000	200.000000	0.000000	0.392350	0.574260	-1.260050	-33.944808	-161.898255	151.936174	299.042562	201.038563	0.000000	300.000000	200.000000	0.000000	7.263760	10.407320	2231.370544	2317.418160	2136.399925	-1391.597975				-505.000000	200.000000	0.000000	0.724440	1.072020	12.584640	413.322707	1535.061403	588.400378
924				900.000000	200.000000	0.000000	0.325090	0.720640	-1.477300	-80.408843	-62.673017	169.009609	299.048065	200.973821	0.000000	300.000000	200.000000	0.000000	7.355320	10.773560	2232.820130	2174.367657	2125.499926	-1483.150473				-505.000000	200.000000	0.000000	0.724440	1.608030	2.359620	-713.221349	484.204888	-57.276033
925				900.000000	200.000000	0.000000	0.358720	0.630560	-1.651100	-52.134153	-94.292086	171.300654	299.042922	200.897186	0.000000	300.000000	200.000000	0.000000	7.507920	10.376800	2232.209778	2002.707052	2136.399925	-1354.976975				-505.000000	200.000000	0.000000	-0.905550	1.429360	11.798100	-375.829586	-354.111591	236.405301
926				900.000000	200.000000	0.000000	0.313880	0.585520	-1.520750	-77.977039	-102.698740	159.256921	299.047739	200.910065	0.000000	300.000000	200.000000	0.000000	7.660520	10.529400	2232.057190	2031.317153	2125.499926	-1452.632974				-505.000000	200.000000	0.000000	-0.905550	2.501380	1.573080	-80.147654	318.441989	-56.297845
927				900.000000	200.000000	0.000000	0.437190	0.720640	-1.694550	-64.551793	-112.680982	161.664493	299.018238	200.987174	0.000000	300.000000	200.000000	0.000000	7.294280	11.017720	2231.599426	2202.977757	2190.899923	-1477.046973				-505.000000	200.000000	0.000000	-1.629990	1.786700	4.719240	-1512.933271	624.432160	706.755161
928				900.000000	200.000000	0.000000	0.201780	0.675600	-1.303500	-82.083534	-62.822715	212.469353	298.949749	200.948810	0.000000	300.000000	200.000000	0.000000	7.721560	9.583280	2231.370544	2117.147455	2343.499918	-1361.080475				-505.000000	200.000000	0.000000	0.000000	0.536010	6.292320	-314.510655	1584.868676	117.996871
929				900.000000	200.000000	0.000000	0.291460	0.698120	-1.260050	-93.172737	-91.885996	195.529767	298.979442	200.935637	0.000000	300.000000	200.000000	0.000000	7.446880	9.980040	2232.209778	2088.537354	2278.099920	-1428.218974				-505.000000	200.000000	0.000000	2.173320	0.714680	-2.359620	-999.287500	1063.861760	176.736662
930				900.000000	200.000000	0.000000	0.392350	0.641820	-1.433850	-99.691758	-80.681102	159.227985	298.969641	200.927124	0.000000	300.000000	200.000000	0.000000	7.477400	9.735880	2232.133484	2069.463954	2299.899920	-1373.287475				-505.000000	200.000000	0.000000	-0.724440	1.250690	3.932700	191.809869	305.243744	412.453551
931				900.000000	200.000000	0.000000	0.280250	0.563000	-1.303500	-58.576690	-86.317989	152.041837	299.008435	201.038492	0.000000	300.000000	200.000000	0.000000	7.080640	9.674840	2231.523132	2317.418160	2212.699923	-1403.804975				-505.000000	200.000000	0.000000	-0.905550	1.965370	2.359620	-344.150700	-477.724481	-702.991604
932				900.000000	200.000000	0.000000	0.313880	0.743160	-1.346950	-139.654380	-72.464554	171.451826	299.037940	200.905823	0.000000	300.000000	200.000000	0.000000	7.477400	9.949520	2231.980896	2021.780453	2147.299925	-1403.804975				-505.000000	200.000000	0.000000	-1.086660	0.714680	-3.146160	-999.350423	3117.849667	-292.955329
933				900.000000	200.000000	0.000000	0.437190	0.619300	-0.912450	-79.976310	-93.144455	163.979907	299.033122	200.965576	0.000000	300.000000	200.000000	0.000000	7.568960	11.506040	2232.133484	2155.294256	2158.199924	-1348.873476				-505.000000	200.000000	0.000000	0.362220	-0.536010	4.719240	-958.584441	-26.396490	-59.281750
934				900.000000	200.000000	0.000000	0.381140	0.495440	-1.477300	-93.703110	-80.179066	183.200066	299.013589	200.948486	0.000000	300.000000	200.000000	0.000000	7.507920	11.139800	2232.133484	2117.147455	2201.799923	-1373.287475				-505.000000	200.000000	0.000000	-0.543330	1.250690	-0.786540	75.616328	829.043367	59.974470
935				900.000000	200.000000	0.000000	0.425980	0.641820	-1.477300	-67.572530	-51.629757	173.651105	298.988551	200.987546	0.000000	300.000000	200.000000	0.000000	7.691040	11.109280	2230.760192	2202.977757	2256.299921	-1391.597975				-505.000000	200.000000	0.000000	1.267770	2.144040	2.359620	-449.155380	1644.458058	236.909667
936				900.000000	200.000000	0.000000	0.381140	0.675600	-2.129050	-58.815622	-115.034728	190.596595	298.954705	200.978661	0.000000	300.000000	200.000000	0.000000	7.507920	11.445000	2231.523132	2183.904357	2332.599918	-1348.873476				-505.000000	200.000000	0.000000	-0.724440	1.965370	8.651940	-1038.543326	1361.325244	119.411289
937				900.000000	200.000000	0.000000	0.302670	0.585520	-1.520750	-90.038629	-71.841293	166.497514	298.950179	200.969782	0.000000	300.000000	200.000000	0.000000	7.446880	11.292400	2232.286072	2164.830956	2343.499918	-1434.322474				-505.000000	200.000000	0.000000	-1.086660	0.178670	-3.146160	-2074.128405	599.019528	235.232885
938				900.000000	200.000000	0.000000	0.325090	0.461660	-1.998700	-111.716461	-46.990205	147.081817	298.999111	200.982498	0.000000	300.000000	200.000000	0.000000	7.752080	11.567080	2232.514954	2193.441057	2234.499922	-1385.494475				-505.000000	200.000000	0.000000	-0.724440	1.786700	2.359620	-1281.490037	41.596583	119.241731
939				900.000000	200.000000	0.000000	0.369930	0.641820	-1.564200	-59.621498	-110.032441	154.431892	299.018607	200.995347	0.000000	300.000000	200.000000	0.000000	7.294280	11.078760	2232.438660	2222.051158	2190.899923	-1525.874972				-505.000000	200.000000	0.000000	-1.086660	0.178670	-2.359620	358.070558	200.563079	352.721083
940				900.000000	200.000000	0.000000	0.325090	0.596780	-1.868350	-69.832405	-133.232920	171.304079	299.023222	201.008438	0.000000	300.000000	200.000000	0.000000	7.111160	10.895640	2231.828308	2250.661259	2179.999924	-1391.597975				-505.000000	200.000000	0.000000	1.811100	1.608030	6.292320	-365.458727	547.288970	412.589823
941				900.000000	200.000000	0.000000	0.482030	0.517960	-1.173150	-80.399046	-115.012395	183.116487	299.042791	200.965675	0.000000	300.000000	200.000000	0.000000	7.355320	10.346280	2231.904602	2155.294256	2136.399925	-1373.287475				-505.000000	200.000000	0.000000	1.629990	1.608030	-1.573080	328.808052	698.282208	236.372016
942				900.000000	200.000000	0.000000	0.336300	0.585520	-1.433850	-114.071782	-139.164602	205.017235	299.057538	200.922851	0.000000	300.000000	200.000000	0.000000	7.630000	10.315760	2232.133484	2059.927254	2103.699926	-1306.148976				-505.000000	200.000000	0.000000	0.000000	3.216060	-1.573080	-500.418068	929.482904	-231.924354
943				900.000000	200.000000	0.000000	0.302670	0.709380	-1.303500	-124.918306	-142.966914	169.022364	298.989864	200.960647	0.000000	300.000000	200.000000	0.000000	7.660520	10.132640	2233.659364	2145.757556	2256.299921	-1385.494475				-505.000000	200.000000	0.000000	1.086660	2.322710	0.000000	-322.716826	1657.656302	2.117319
944				900.000000	200.000000	0.000000	0.347510	0.686860	-1.477300	-25.512481	-38.266423	176.183947	299.062229	200.957227	0.000000	300.000000	200.000000	0.000000	7.385840	10.498880	2231.675720	2136.220856	2092.799927	-1409.908474				-505.000000	200.000000	0.000000	1.992210	-0.357340	3.146160	-253.002954	406.745703	586.942494
945				900.000000	200.000000	0.000000	0.381140	0.720640	-1.260050	-116.368544	-85.447078	164.132221	299.028372	200.952628	0.000000	300.000000	200.000000	0.000000	7.233240	10.712520	2232.438660	2126.684155	2169.099924	-1416.011974				-505.000000	200.000000	0.000000	-1.811100	2.322710	9.438480	-206.145746	1691.472625	296.069633
946				900.000000	200.000000	0.000000	0.403560	0.653080	-1.781450	-67.423943	-85.885432	178.504124	298.994057	200.910034	0.000000	300.000000	200.000000	0.000000	7.660520	10.468360	2232.133484	2031.317153	2245.399921	-1379.390975				-505.000000	200.000000	0.000000	-0.181110	-0.714680	6.292320	-1316.717922	1463.257635	116.824455
947				900.000000	200.000000	0.000000	0.347510	0.450400	-1.129700	-79.115622	-99.381330	159.096418	299.006090	200.886733	0.000000	300.000000	200.000000	0.000000	7.446880	10.529400	2226.258846	1974.096951	2212.699923	-1391.597975				-505.000000	200.000000	0.000000	0.905550	2.858720	2.359620	-2490.598128	1003.525952	-819.776900
948				900.000000	200.000000	0.000000	0.403560	0.641820	-1.868350	-88.080309	-30.078945	178.493652	298.964368	200.936021	0.000000	300.000000	200.000000	0.000000	7.202720	10.376800	2231.294250	2088.537354	2310.799919	-1379.390975				-505.000000	200.000000	0.000000	-2.354430	1.429360	9.438480	-839.282364	796.359471	-350.919775
949				900.000000	200.000000	0.000000	0.392350	0.619300	-1.738000	-56.708398	-14.540633	168.845681	298.964510	200.952987	0.000000	300.000000	200.000000	0.000000	7.507920	10.498880	2231.599426	2126.684155	2310.799919	-1379.390975				-505.000000	200.000000	0.000000	-0.724440	2.501380	-9.438480	-1355.004600	1378.493052	178.664061
950				900.000000	200.000000	0.000000	0.392350	0.563000	-0.912450	-86.315274	-91.297944	166.383662	298.979058	200.957358	0.000000	300.000000	200.000000	0.000000	7.874160	11.017720	2231.370544	2136.220856	2278.099920	-1428.218974				-505.000000	200.000000	0.000000	-0.905550	2.144040	2.359620	-1723.131401	450.265570	354.571730
951				900.000000	200.000000	0.000000	0.347510	0.709380	-1.260050	-72.606399	-58.732345	171.385570	299.014028	200.973688	0.000000	300.000000	200.000000	0.000000	7.416360	11.322920	2233.125306	2174.367657	2201.799923	-1409.908474				-505.000000	200.000000	0.000000	-0.724440	0.178670	5.505780	-683.644227	-93.959130	58.971612
952				900.000000	200.000000	0.000000	0.358720	0.686860	-1.173150	-61.382153	-64.340760	166.533693	298.998563	200.995858	0.000000	300.000000	200.000000	0.000000	7.294280	9.613800	2231.294250	2222.051158	2234.499922	-1403.804975				-505.000000	200.000000	0.000000	-0.724440	1.250690	3.146160	-503.149065	571.130185	-116.243337
953				900.000000	200.000000	0.000000	0.425980	0.630560	-1.824900	-80.457921	-152.625888	200.146894	299.003414	200.923230	0.000000	300.000000	200.000000	0.000000	7.630000	11.353440	2231.217956	2059.927254	2223.599922	-1373.287475				-505.000000	200.000000	0.000000	0.181110	1.072020	8.651940	181.376087	245.970358	-57.741240
954				900.000000	200.000000	0.000000	0.582920	0.698120	-1.651100	-125.742106	-73.128822	163.902233	298.999658	200.926459	0.000000	300.000000	200.000000	0.000000	7.416360	10.987200	2233.735658	2069.463954	2234.499922	-1361.080475				-505.000000	200.000000	0.000000	0.362220	1.608030	14.157719	677.514522	1025.206452	-57.247056
955				900.000000	200.000000	0.000000	0.493240	0.630560	-1.911800	-32.301587	-89.457229	139.835710	299.067687	200.943826	0.000000	300.000000	200.000000	0.000000	7.630000	10.834600	2233.049012	2107.610755	2081.899927	-1409.908474				-505.000000	200.000000	0.000000	-1.629990	1.429360	-1.573080	-840.163288	497.833564	177.719158
956				900.000000	200.000000	0.000000	0.381140	0.653080	-1.042800	-86.761352	-90.715091	173.708031	299.028106	200.957162	0.000000	300.000000	200.000000	0.000000	7.324800	10.926160	2231.828308	2136.220856	2169.099924	-1373.287475				-505.000000	200.000000	0.000000	0.362220	0.714680	-4.719240	-304.580258	1175.690694	294.369747
957				900.000000	200.000000	0.000000	0.302670	0.720640	-1.477300	-80.408843	-87.079611	166.623176	299.038071	200.961238	0.000000	300.000000	200.000000	0.000000	7.416360	10.559920	2232.286072	2145.757556	2147.299925	-1373.287475				-505.000000	200.000000	0.000000	-1.086660	0.357340	0.786540	-94.130435	-597.842670	-58.318050
958				900.000000	200.000000	0.000000	0.325090	0.743160	-1.390400	-43.206669	-103.281593	185.898173	298.989346	200.935509	0.000000	300.000000	200.000000	0.000000	7.385840	11.292400	2232.514954	2088.537354	2256.299921	-1361.080475				-505.000000	200.000000	0.000000	0.362220	0.357340	-4.719240	252.877108	1175.690694	117.798335
959				900.000000	200.000000	0.000000	0.358720	0.731900	-1.868350	-68.288694	-28.232434	178.623881	298.999213	200.952498	0.000000	300.000000	200.000000	0.000000	7.141680	10.437840	2232.743836	2126.684155	2234.499922	-1379.390975				-505.000000	200.000000	0.000000	-0.362220	0.357340	3.932700	485.201267	415.895821	294.088587
960				900.000000	200.000000	0.000000	0.403560	0.641820	-1.129700	-107.417719	-116.887379	176.083992	298.994332	200.965312	0.000000	300.000000	200.000000	0.000000	7.691040	10.407320	2232.743836	2155.294256	2245.399921	-1354.976975				-505.000000	200.000000	0.000000	0.181110	2.858720	7.865400	636.874386	644.426807	531.395325
961				900.000000	200.000000	0.000000	0.246620	0.686860	-1.781450	-74.073943	-79.422642	217.252691	299.032891	200.982901	0.000000	300.000000	200.000000	0.000000	7.355320	10.804080	2231.599426	2193.441057	2158.199924	-1367.183975				-505.000000	200.000000	0.000000	-0.724440	-0.178670	3.932700	-937.024721	702.953766	528.585285
962				900.000000	200.000000	0.000000	0.482030	0.529220	-1.607650	-48.221259	-104.476370	163.849678	298.971747	200.959622	0.000000	300.000000	200.000000	0.000000	7.324800	10.315760	2226.106258	2136.220856	2288.999920	-1373.287475				-505.000000	200.000000	0.000000	-0.724440	1.608030	2.359620	676.570674	174.166590	295.304469
963				900.000000	200.000000	0.000000	0.369930	0.596780	-1.260050	-117.448569	-140.711120	161.618985	298.999042	200.901397	0.000000	300.000000	200.000000	0.000000	7.477400	10.285240	2232.362366	2012.243752	2234.499922	-1379.390975				-505.000000	200.000000	0.000000	-0.905550	2.858720	2.359620	520.617922	-477.724481	1177.667343
964				900.000000	200.000000	0.000000	0.336300	0.517960	-0.521400	-115.908605	-79.221542	180.857804	299.067082	201.004268	0.000000	300.000000	200.000000	0.000000	7.996240	10.193680	2231.599426	2241.124558	2081.899927	-1416.011974				-505.000000	200.000000	0.000000	-0.181110	2.501380	2.359620	498.995278	1997.269796	-820.029083
965				900.000000	200.000000	0.000000	0.313880	0.630560	-0.999350	-83.623182	-47.457973	168.937448	299.008333	200.987309	0.000000	300.000000	200.000000	0.000000	7.355320	10.834600	2231.294250	2202.977757	2212.699923	-1354.976975				-505.000000	200.000000	0.000000	0.000000	3.037390	10.225020	-1900.077565	122.866464	-408.326207
966				900.000000	200.000000	0.000000	0.381140	0.484180	-2.085600	-102.838056	-84.679317	139.815712	298.989139	200.952791	0.000000	300.000000	200.000000	0.000000	7.568960	10.407320	2232.057190	2126.684155	2256.299921	-1385.494475				-505.000000	200.000000	0.000000	0.543330	1.965370	7.078860	-922.853170	623.255302	-409.387021
967				900.000000	200.000000	0.000000	0.336300	0.472920	-1.086250	-122.369067	-134.421900	173.586936	298.984811	200.969351	0.000000	300.000000	200.000000	0.000000	7.050120	9.400160	2233.277894	2164.830956	2267.199921	-1373.287475				-505.000000	200.000000	0.000000	-0.181110	2.501380	-0.786540	-891.048437	276.845407	-291.332195
968				900.000000	200.000000	0.000000	0.235410	0.641820	-2.042150	-120.424608	-119.246323	149.751934	299.091845	200.961172	0.000000	300.000000	200.000000	0.000000	6.989080	10.193680	2232.438660	2145.757556	2027.399929	-1385.494475				-505.000000	200.000000	0.000000	0.181110	-0.536010	6.292320	547.149430	778.489667	116.965035
969				900.000000	200.000000	0.000000	0.403560	0.765680	-1.520750	-34.373278	-65.864003	176.199182	299.067337	200.999721	0.000000	300.000000	200.000000	0.000000	6.897520	10.132640	2232.209778	2231.587858	2081.899927	-1385.494475				-505.000000	200.000000	0.000000	-1.629990	1.965370	3.146160	350.808235	95.644984	765.668818
970				900.000000	200.000000	0.000000	0.347510	0.619300	-0.869000	-71.890235	-109.755721	139.976214	299.043020	200.948356	0.000000	300.000000	200.000000	0.000000	7.233240	11.139800	2232.438660	2117.147455	2136.399925	-1342.769976				-505.000000	200.000000	0.000000	-1.267770	0.893350	-4.719240	-62.136933	-1111.938749	412.157901
971				900.000000	200.000000	0.000000	0.482030	0.686860	-1.651100	-154.349505	-84.172082	139.899683	298.930794	200.918390	0.000000	300.000000	200.000000	0.000000	7.630000	11.292400	2232.591248	2050.390553	2387.099916	-1440.425974				-505.000000	200.000000	0.000000	-0.724440	0.893350	7.078860	-1103.537102	1362.818097	647.090830
972				900.000000	200.000000	0.000000	0.515660	0.743160	-1.477300	-47.317228	-161.708149	173.652442	298.993988	200.999824	0.000000	300.000000	200.000000	0.000000	7.477400	10.987200	2231.980896	2231.587858	2245.399921	-1342.769976				-505.000000	200.000000	0.000000	0.543330	1.965370	7.865400	-343.710238	2213.348964	-174.410626
973				900.000000	200.000000	0.000000	0.425980	0.664340	-1.477300	-50.563036	-102.289457	190.539669	298.969288	201.004371	0.000000	300.000000	200.000000	0.000000	7.568960	11.170320	2231.370544	2241.124558	2299.899920	-1391.597975				-505.000000	200.000000	0.000000	0.724440	1.072020	-2.359620	-166.952844	2609.803564	-527.737496
974				900.000000	200.000000	0.000000	0.482030	0.574260	-1.651100	-54.452587	-129.765811	166.301226	298.949856	200.957260	0.000000	300.000000	200.000000	0.000000	7.507920	11.933320	2231.599426	2136.220856	2343.499918	-1391.597975				-505.000000	200.000000	0.000000	2.535540	1.786700	3.146160	-818.163106	1832.138888	882.654215
975				900.000000	200.000000	0.000000	0.403560	0.540480	-1.607650	-104.044996	-96.179006	168.760765	298.979686	200.935413	0.000000	300.000000	200.000000	0.000000	7.477400	10.987200	2232.743836	2088.537354	2278.099920	-1440.425974				-505.000000	200.000000	0.000000	-0.362220	1.072020	1.573080	-977.350241	1346.125151	-175.185971
976				900.000000	200.000000	0.000000	0.414770	0.596780	-1.607650	-65.541790	-20.651084	139.885590	299.028438	200.931205	0.000000	300.000000	200.000000	0.000000	7.660520	11.017720	2232.591248	2079.000654	2169.099924	-1434.322474				-505.000000	200.000000	0.000000	-1.448880	1.429360	2.359620	-492.400667	2206.552562	471.425162
977				900.000000	200.000000	0.000000	0.437190	0.675600	-1.824900	-74.582644	-97.361847	183.309547	299.047414	200.944569	0.000000	300.000000	200.000000	0.000000	6.867000	10.834600	2231.294250	2107.610755	2125.499926	-1367.183975				-505.000000	200.000000	0.000000	0.000000	1.429360	3.146160	-29.073736	1720.424389	60.100561
978				900.000000	200.000000	0.000000	0.347510	0.540480	-1.694550	-63.929722	-83.658110	178.457474	299.013320	200.901736	0.000000	300.000000	200.000000	0.000000	7.599480	10.315760	2231.523132	2012.243752	2201.799923	-1354.976975				-505.000000	200.000000	0.000000	2.897760	0.357340	-2.359620	-441.830134	887.455890	470.060084
979				900.000000	200.000000	0.000000	0.515660	0.506700	-1.824900	-97.620067	-115.791151	166.203554	299.043150	200.935413	0.000000	300.000000	200.000000	0.000000	7.355320	10.712520	2232.743836	2088.537354	2136.399925	-1367.183975				-505.000000	200.000000	0.000000	-1.086660	0.357340	-7.865400	20.993411	338.358072	-58.318050
980				900.000000	200.000000	0.000000	0.414770	0.608040	-1.260050	-104.923292	-91.897932	166.402322	299.008605	200.999858	0.000000	300.000000	200.000000	0.000000	7.660520	10.407320	2231.904602	2231.587858	2212.699923	-1348.873476				-505.000000	200.000000	0.000000	-1.267770	1.965370	1.573080	-460.029625	-189.920109	60.710656
981				900.000000	200.000000	0.000000	0.313880	0.630560	-1.781450	-52.269195	-137.918079	159.298808	299.032924	201.021327	0.000000	300.000000	200.000000	0.000000	7.599480	10.254720	2231.675720	2279.271359	2158.199924	-1391.597975				-505.000000	200.000000	0.000000	1.992210	1.786700	4.719240	-818.037260	537.822858	295.256695
982				900.000000	200.000000	0.000000	0.403560	0.630560	-1.564200	-76.167306	-10.097925	173.663860	298.989173	200.952759	0.000000	300.000000	200.000000	0.000000	7.721560	10.346280	2232.133484	2126.684155	2256.299921	-1245.113977				-505.000000	200.000000	0.000000	-0.181110	0.714680	6.292320	-303.699334	800.407598	411.901411
983				900.000000	200.000000	0.000000	0.459610	0.574260	-1.173150	-78.080612	-134.353019	173.553433	299.086838	200.884399	0.000000	300.000000	200.000000	0.000000	7.874160	10.651480	2232.133484	1974.096951	2038.299929	-1385.494475				-505.000000	200.000000	0.000000	0.000000	1.786700	7.865400	224.558450	2511.365875	177.927874
984				900.000000	200.000000	0.000000	0.482030	0.563000	-1.260050	-122.860160	-59.205909	175.929394	298.955348	200.973788	0.000000	300.000000	200.000000	0.000000	7.538440	10.590440	2232.896424	2174.367657	2332.599918	-1501.460973				-505.000000	200.000000	0.000000	1.811100	0.536010	0.000000	-1241.542056	685.830389	235.340180
985				900.000000	200.000000	0.000000	0.403560	0.653080	-1.651100	-79.350491	-80.940687	168.865483	298.999111	200.952596	0.000000	300.000000	200.000000	0.000000	7.385840	9.796920	2232.514954	2126.684155	2234.499922	-1354.976975				-505.000000	200.000000	0.000000	0.724440	-0.893350	11.798100	-979.640775	-187.602266	57.838354
986				900.000000	200.000000	0.000000	0.347510	0.619300	-1.173150	-76.225865	-63.879132	183.350096	299.076882	200.995687	0.000000	300.000000	200.000000	0.000000	7.416360	9.827440	2231.675720	2222.051158	2060.099928	-1446.529474				-505.000000	200.000000	0.000000	-1.448880	0.357340	5.505780	-93.752896	612.726768	117.943223
987				900.000000	200.000000	0.000000	0.325090	0.653080	-1.042800	-66.658701	-68.143072	159.308138	298.950000	200.893036	0.000000	300.000000	200.000000	0.000000	7.538440	10.102120	2231.904602	1993.170352	2343.499918	-1409.908474				-505.000000	200.000000	0.000000	-1.267770	1.608030	0.000000	-597.594117	-188.427256	471.580231
988				900.000000	200.000000	0.000000	0.369930	0.551740	-1.173150	-103.131167	-120.528057	176.035058	299.038104	200.931301	0.000000	300.000000	200.000000	0.000000	7.752080	10.041080	2232.362366	2079.000654	2147.299925	-1318.355976				-505.000000	200.000000	0.000000	0.181110	1.608030	-6.292320	-713.913504	-4.987554	-292.208962
989				900.000000	200.000000	0.000000	0.381140	0.675600	-1.390400	-82.173562	-44.798093	161.680674	299.052655	201.004028	0.000000	300.000000	200.000000	0.000000	7.385840	10.743040	2232.133484	2241.124558	2114.599926	-1391.597975				-505.000000	200.000000	0.000000	-0.724440	1.072020	0.786540	-861.597162	573.369465	-410.133388
990				900.000000	200.000000	0.000000	0.448400	0.574260	-1.868350	-102.924021	-97.783066	171.155387	299.003891	200.965510	0.000000	300.000000	200.000000	0.000000	7.630000	11.322920	2232.286072	2155.294256	2223.599922	-1354.976975				-505.000000	200.000000	0.000000	-0.362220	1.608030	3.146160	1139.897605	1344.632298	-292.165495
991				900.000000	200.000000	0.000000	0.459610	0.641820	-1.129700	-87.315068	-119.195518	173.616264	298.983908	200.936021	0.000000	300.000000	200.000000	0.000000	7.660520	11.597600	2231.294250	2088.537354	2267.199921	-1324.459476				-505.000000	200.000000	0.000000	1.629990	1.786700	1.573080	-1165.736958	827.866509	412.773870
992				900.000000	200.000000	0.000000	0.313880	0.540480	-1.433850	-99.844409	-87.581647	154.395713	299.067783	200.943730	0.000000	300.000000	200.000000	0.000000	7.355320	10.956680	2233.277894	2107.610755	2081.899927	-1428.218974				-505.000000	200.000000	0.000000	-1.086660	2.858720	12.584640	-868.356100	451.520992	2.799858
993				900.000000	200.000000	0.000000	0.392350	0.619300	-1.651100	-108.885263	-146.336669	178.484322	299.057667	200.931269	0.000000	300.000000	200.000000	0.000000	7.385840	11.139800	2232.438660	2079.000654	2103.699926	-1281.734977				-505.000000	200.000000	0.000000	-0.905550	1.965370	-7.078860	118.358229	61.512665	178.169876
994				900.000000	200.000000	0.000000	0.358720	0.495440	-1.694550	-13.517576	-68.921828	168.765332	299.110859	200.978828	0.000000	300.000000	200.000000	0.000000	7.568960	11.322920	2231.141662	2183.904357	1983.799931	-1385.494475				-505.000000	200.000000	0.000000	0.362220	2.501380	2.359620	-311.716735	771.262834	119.833029
995				900.000000	200.000000	0.000000	0.313880	0.653080	-2.172500	-79.890661	-107.158583	188.235673	299.018741	200.935413	0.000000	300.000000	200.000000	0.000000	7.477400	10.498880	2232.743836	2088.537354	2190.899923	-1348.873476				-505.000000	200.000000	0.000000	-0.362220	1.072020	10.225020	297.317935	1868.194490	294.766818
996				900.000000	200.000000	0.000000	0.437190	0.698120	-1.824900	-57.573149	-92.295877	159.233889	299.028239	200.922851	0.000000	300.000000	200.000000	0.000000	7.446880	10.987200	2232.133484	2059.927254	2169.099924	-1379.390975				-505.000000	200.000000	0.000000	1.267770	0.893350	11.011560	-871.590482	840.827323	-292.974126
997				900.000000	200.000000	0.000000	0.313880	0.484180	-1.260050	-81.880135	-57.347462	190.488256	298.998974	200.974088	0.000000	300.000000	200.000000	0.000000	7.141680	10.529400	2232.209778	2174.367657	2234.499922	-1440.425974				-505.000000	200.000000	0.000000	-1.448880	1.608030	1.573080	329.059745	1014.168922	824.059312
998				900.000000	200.000000	0.000000	0.347510	0.619300	-1.260050	-84.356954	-129.655924	171.301796	299.013691	200.952661	0.000000	300.000000	200.000000	0.000000	7.446880	10.529400	2232.362366	2126.684155	2201.799923	-1342.769976				-505.000000	200.000000	0.000000	0.000000	1.965370	9.438480	235.495618	1581.882971	1.865136
999				900.000000	200.000000	0.000000	0.246620	0.608040	-1.564200	-81.115210	-74.558715	159.347546	299.081923	200.944246	0.000000	300.000000	200.000000	0.000000	7.324800	10.682000	2232.057190	2107.610755	2049.199928	-1416.011974				-505.000000	200.000000	0.000000	0.181110	0.536010	8.651940	-1240.849901	1836.810446	294.214678
1000				900.000000	200.000000	0.000000	0.302670	0.630560	-1.477300	-76.077277	-173.201100	176.178042	298.999316	200.901150	0.000000	300.000000	200.000000	0.000000	7.050120	10.468360	2232.972718	2012.243752	2234.499922	-1470.943473				-505.000000	200.000000	0.000000	-1.448880	1.429360	3.146160	-955.601751	747.536055	530.169261
1001				900.000000	200.000000	0.000000	0.291460	0.596780	-1.260050	-85.284327	-102.017935	154.471299	299.013724	200.888550	0.000000	300.000000	200.000000	0.000000	7.843640	10.529400	2232.438660	1983.633652	2201.799923	-1397.701475				-505.000000	200.000000	0.000000	0.724440	-0.714680	6.292320	-274.373905	480.472756	234.240208
1002				900.000000	200.000000	0.000000	0.403560	0.630560	-1.607650	-72.191790	-86.047066	125.470658	298.979512	200.935573	0.000000	300.000000	200.000000	0.000000	7.416360	10.987200	2232.362366	2088.537354	2278.099920	-1269.527977				-505.000000	200.000000	0.000000	-1.086660	1.429360	-6.292320	201.803189	1662.565292	177.675691
1003				900.000000	200.000000	0.000000	0.269040	0.675600	-1.694550	-42.283359	-75.360745	171.435450	299.013455	200.897339	0.000000	300.000000	200.000000	0.000000	7.202720	10.651480	2231.828308	2002.707052	2201.799923	-1367.183975				-505.000000	200.000000	0.000000	-0.181110	0.714680	-9.438480	-1463.117816	417.626105	705.621904
1004				900.000000	200.000000	0.000000	0.470820	0.630560	-1.694550	-84.343409	-73.538106	149.497578	298.950610	200.922410	0.000000	300.000000	200.000000	0.000000	7.843640	9.919000	2233.201600	2059.927254	2343.499918	-1385.494475				-505.000000	200.000000	0.000000	0.905550	0.357340	-5.505780	-1600.241846	2071.550275	0.266672
1005				900.000000	200.000000	0.000000	0.504450	0.664340	-1.564200	-62.714655	-85.176155	185.639054	298.984464	200.973954	0.000000	300.000000	200.000000	0.000000	7.080640	9.888480	2232.514954	2174.367657	2267.199921	-1403.804975				-505.000000	200.000000	0.000000	-0.905550	-0.893350	-4.719240	-633.514157	1384.973459	116.712852
1006				900.000000	200.000000	0.000000	0.414770	0.517960	-1.477300	-64.632025	-106.893799	178.366849	299.018238	200.978627	0.000000	300.000000	200.000000	0.000000	7.630000	9.919000	2231.599426	2183.904357	2190.899923	-1452.632974				-505.000000	200.000000	0.000000	0.905550	-0.536010	4.719240	-147.872428	868.716665	-353.045709
1007				900.000000	200.000000	0.000000	0.403560	0.664340	-1.086250	-58.198968	-51.070178	185.743576	299.028040	200.940134	0.000000	300.000000	200.000000	0.000000	7.568960	9.919000	2231.675720	2098.074055	2169.099924	-1318.355976				-505.000000	200.000000	0.000000	0.905550	0.536010	12.584640	-893.087279	993.822408	-58.307869
1008				900.000000	200.000000	0.000000	0.403560	0.664340	-1.477300	-102.829928	-106.432171	161.646975	299.047772	200.944214	0.000000	300.000000	200.000000	0.000000	7.446880	11.261880	2232.133484	2107.610755	2125.499926	-1336.666476				-505.000000	200.000000	0.000000	0.181110	1.965370	7.865400	-806.974245	-416.133252	-233.125747
1009				900.000000	200.000000	0.000000	0.437190	0.495440	-1.477300	-97.723640	-102.751085	200.009619	298.955277	200.956769	0.000000	300.000000	200.000000	0.000000	7.996240	10.865120	2232.743836	2136.220856	2332.599918	-1306.148976				-505.000000	200.000000	0.000000	1.629990	1.786700	1.573080	-470.840947	1490.716546	354.029771
1010				900.000000	200.000000	0.000000	0.526870	0.630560	-1.520750	-60.040171	-86.139819	187.994071	299.013589	201.008300	0.000000	300.000000	200.000000	0.000000	7.996240	11.292400	2232.133484	2250.661259	2201.799923	-1348.873476				-505.000000	200.000000	0.000000	1.267770	3.573400	3.932700	-825.802968	1510.395197	590.730722
1011				900.000000	200.000000	0.000000	0.269040	0.675600	-1.477300	-58.140409	-146.486367	164.206469	299.018204	200.923104	0.000000	300.000000	200.000000	0.000000	7.813120	11.475520	2231.523132	2059.927254	2190.899923	-1373.287475				-505.000000	200.000000	0.000000	-1.629990	0.893350	5.505780	-61.318931	358.545719	-292.742305
1012				900.000000	200.000000	0.000000	0.280250	0.608040	-1.738000	-97.377387	-75.781964	176.180326	298.964226	200.940423	0.000000	300.000000	200.000000	0.000000	7.660520	11.139800	2230.989074	2098.074055	2310.799919	-1464.839973				-505.000000	200.000000	0.000000	0.362220	2.680050	7.078860	741.816143	1031.924290	2.514390
1013				900.000000	200.000000	0.000000	0.425980	0.675600	-1.477300	-102.366242	-137.751246	149.585919	299.052849	200.939748	0.000000	300.000000	200.000000	0.000000	7.691040	10.712520	2232.591248	2098.074055	2114.599926	-1434.322474				-505.000000	200.000000	0.000000	1.448880	1.608030	-1.573080	-481.903961	-218.748878	530.106998
1014				900.000000	200.000000	0.000000	0.336300	0.698120	-1.433850	-61.188552	-123.966692	173.796372	299.072220	200.952726	0.000000	300.000000	200.000000	0.000000	7.538440	10.376800	2232.209778	2126.684155	2070.999928	-1391.597975				-505.000000	200.000000	0.000000	-0.362220	0.893350	1.573080	285.814458	1611.265166	-116.611431
1015				900.000000	200.000000	0.000000	0.403560	0.540480	-1.868350	-80.191900	-121.266404	168.760765	298.978883	200.914775	0.000000	300.000000	200.000000	0.000000	7.599480	10.651480	2230.989074	2040.853853	2278.099920	-1397.701475				-505.000000	200.000000	0.000000	0.905550	0.178670	-3.146160	10.559629	1539.030966	-176.135182
1016				900.000000	200.000000	0.000000	0.347510	0.731900	-1.694550	-108.313939	-98.856020	190.683795	298.998974	200.939909	0.000000	300.000000	200.000000	0.000000	7.599480	10.224200	2232.209778	2098.074055	2234.499922	-1330.562976				-505.000000	200.000000	0.000000	-0.181110	1.786700	-3.146160	-587.034488	809.364715	-57.034032
1017				900.000000	200.000000	0.000000	0.414770	0.641820	-1.477300	-87.675181	-66.366039	180.891698	298.989484	200.931110	0.000000	300.000000	200.000000	0.000000	7.538440	10.346280	2232.820130	2079.000654	2256.299921	-1336.666476				-505.000000	200.000000	0.000000	-0.362220	1.608030	4.719240	-1060.480585	2005.989482	-115.933199
1018				900.000000	200.000000	0.000000	0.358720	0.517960	-1.042800	-96.346124	-120.187655	178.424916	298.999042	200.978293	0.000000	300.000000	200.000000	0.000000	7.568960	10.712520	2232.362366	2183.904357	2234.499922	-1263.424477				-505.000000	200.000000	0.000000	2.897760	1.250690	-0.786540	-387.647679	-42.027014	0.955084
1019				900.000000	200.000000	0.000000	0.392350	0.596780	-1.955250	-45.799252	-95.394110	154.366777	299.091597	200.944343	0.000000	300.000000	200.000000	0.000000	7.538440	10.834600	2231.828308	2107.610755	2027.399929	-1312.252476				-505.000000	200.000000	0.000000	0.181110	3.216060	5.505780	-731.483763	1176.946115	120.525750
1020				900.000000	200.000000	0.000000	0.425980	0.619300	-1.781450	-80.876594	-107.072567	163.991521	299.072030	200.935829	0.000000	300.000000	200.000000	0.000000	7.294280	10.712520	2231.752014	2088.537354	2070.999928	-1330.562976				-505.000000	200.000000	0.000000	0.543330	1.786700	8.651940	-7.010630	1814.892515	-233.324283
1021				900.000000	200.000000	0.000000	0.313880	0.765680	-2.129050	-55.106128	-71.737201	181.111410	299.121231	200.905545	0.000000	300.000000	200.000000	0.000000	7.843640	9.613800	2232.667542	2021.780453	1961.999931	-1397.701475				-505.000000	200.000000	0.000000	-0.181110	1.429360	6.292320	-723.718055	535.267583	118.859149
1022				900.000000	200.000000	0.000000	0.392350	0.472920	-1.694550	-127.019796	-44.976861	151.841927	299.009248	200.930887	0.000000	300.000000	200.000000	0.000000	7.721560	10.132640	2233.354188	2079.000654	2212.699923	-1354.976975				-505.000000	200.000000	0.000000	-0.181110	0.893350	2.359620	54.245378	2129.839803	-234.114117
1023				900.000000	200.000000	0.000000	0.358720	0.506700	-1.607650	-105.436056	-124.728314	185.643425	299.067177	201.025531	0.000000	300.000000	200.000000	0.000000	7.568960	10.102120	2231.828308	2288.808060	2081.899927	-1428.218974				-505.000000	200.000000	0.000000	-0.543330	0.357340	-0.786540	-1136.600299	1094.183381	352.847174
1024				900.000000	200.000000	0.000000	0.246620	0.675600	-1.433850	-106.341758	-74.679941	169.049017	298.983839	200.966005	0.000000	300.000000	200.000000	0.000000	7.568960	10.071600	2231.141662	2155.294256	2267.199921	-1489.253973				-505.000000	200.000000	0.000000	-0.362220	1.072020	-5.505780	-977.916550	424.852938	412.255015
1025				900.000000	200.000000	0.000000	0.269040	0.619300	-0.912450	-75.955780	-106.483918	159.334790	299.037940	200.935733	0.000000	300.000000	200.000000	0.000000	7.660520	10.132640	2231.980896	2088.537354	2147.299925	-1434.322474				-505.000000	200.000000	0.000000	1.448880	-0.714680	0.786540	72.633639	839.571901	234.182253
1026				900.000000	200.000000	0.000000	0.482030	0.619300	-1.433850	-136.803903	-59.044275	173.572093	298.998974	200.931364	0.000000	300.000000	200.000000	0.000000	7.294280	10.010560	2232.209778	2079.000654	2234.499922	-1446.529474				-505.000000	200.000000	0.000000	-1.086660	3.216060	-3.146160	310.168099	1394.439572	3.138974
1027				900.000000	200.000000	0.000000	0.459610	0.731900	-1.651100	-76.104683	-169.370315	185.748339	299.062358	200.957096	0.000000	300.000000	200.000000	0.000000	7.355320	11.017720	2231.980896	2136.220856	2092.799927	-1348.873476				-505.000000	200.000000	0.000000	0.181110	1.072020	-3.932700	64.553314	390.483189	-175.229438
1028				900.000000	200.000000	0.000000	0.358720	0.720640	-1.086250	-116.188488	-110.015306	173.794089	299.042627	200.974387	0.000000	300.000000	200.000000	0.000000	7.202720	10.987200	2231.523132	2174.367657	2136.399925	-1361.080475				-505.000000	200.000000	0.000000	1.086660	2.858720	-0.786540	-2606.665822	1790.972736	2.625993
1029				900.000000	200.000000	0.000000	0.470820	0.517960	-0.825550	-96.121053	-99.676126	183.128101	299.028870	200.888095	0.000000	300.000000	200.000000	0.000000	7.782600	11.200840	2233.583070	1983.633652	2169.099924	-1373.287475				-505.000000	200.000000	0.000000	2.535540	-0.536010	2.359620	-1190.405214	1700.315307	351.753075
1030				900.000000	200.000000	0.000000	0.291460	0.686860	-0.738650	-24.747239	-117.700747	183.470995	298.999453	200.922378	0.000000	300.000000	200.000000	0.000000	7.355320	11.139800	2233.277894	2059.927254	2234.499922	-1354.976975				-505.000000	200.000000	0.000000	0.724440	1.608030	-7.078860	-1177.240435	493.162005	412.676756
1031				900.000000	200.000000	0.000000	0.403560	0.641820	-1.694550	-79.859192	-106.230129	173.674332	298.969394	200.935893	0.000000	300.000000	200.000000	0.000000	7.752080	10.926160	2231.599426	2088.537354	2299.899920	-1385.494475				-505.000000	200.000000	0.000000	0.181110	0.893350	-2.359620	-1567.556188	1184.410380	235.809695
1032				900.000000	200.000000	0.000000	0.482030	0.641820	-1.738000	-39.698904	-84.091265	163.954396	299.008469	200.923072	0.000000	300.000000	200.000000	0.000000	7.538440	10.895640	2231.599426	2059.927254	2212.699923	-1367.183975				-505.000000	200.000000	0.000000	-1.811100	1.786700	17.303879	-1164.478494	2214.288390	-879.321014
1033				900.000000	200.000000	0.000000	0.336300	0.585520	-1.477300	-134.219448	-63.134645	147.185393	298.973963	200.910532	0.000000	300.000000	200.000000	0.000000	7.538440	11.658640	2230.912780	2031.317153	2288.999920	-1391.597975				-505.000000	200.000000	0.000000	0.000000	1.965370	3.932700	-344.024854	2515.098007	941.770715
1034				900.000000	200.000000	0.000000	0.358720	0.698120	-1.651100	-129.762636	-89.226116	178.592465	298.989242	200.918516	0.000000	300.000000	200.000000	0.000000	7.599480	10.376800	2232.286072	2050.390553	2256.299921	-1397.701475				-505.000000	200.000000	0.000000	-1.992210	0.714680	6.292320	-419.515335	1572.847289	-586.603379
1035				900.000000	200.000000	0.000000	0.325090	0.596780	-1.694550	-61.611288	-133.394554	161.665439	299.047739	200.999790	0.000000	300.000000	200.000000	0.000000	7.507920	10.651480	2232.057190	2231.587858	2125.499926	-1428.218974				-505.000000	200.000000	0.000000	0.000000	-1.429360	4.719240	-2634.065076	1718.931537	-118.844660
1036				900.000000	200.000000	0.000000	0.403560	0.540480	-1.433850	-39.536455	-81.142730	161.531785	299.052396	200.918830	0.000000	300.000000	200.000000	0.000000	7.446880	10.559920	2231.523132	2050.390553	2114.599926	-1458.736474				-505.000000	200.000000	0.000000	-0.362220	2.858720	-3.146160	867.625465	2278.593761	531.438791
1037				900.000000	200.000000	0.000000	0.313880	0.754420	-1.694550	-75.222324	-97.471136	181.100938	299.028206	200.935701	0.000000	300.000000	200.000000	0.000000	7.630000	10.529400	2232.057190	2088.537354	2169.099924	-1428.218974				-505.000000	200.000000	0.000000	1.448880	2.858720	-5.505780	-753.987331	978.113320	2.597015
1038				900.000000	200.000000	0.000000	0.392350	0.551740	-1.477300	-79.323085	-141.432333	190.469792	299.008808	200.948389	0.000000	300.000000	200.000000	0.000000	7.538440	10.620960	2232.362366	2117.147455	2212.699923	-1409.908474				-505.000000	200.000000	0.000000	0.724440	2.680050	7.865400	-300.464951	1274.399947	824.902794
1039				900.000000	200.000000	0.000000	0.269040	0.788200	-1.390400	-69.495634	-90.841514	178.769148	299.057345	200.914494	0.000000	300.000000	200.000000	0.000000	7.721560	10.682000	2231.675720	2040.853853	2103.699926	-1312.252476				-505.000000	200.000000	0.000000	-0.543330	0.000000	8.651940	-346.755851	1748.076301	235.019861
1040				900.000000	200.000000	0.000000	0.526870	0.653080	-1.564200	-95.342583	-131.693140	183.195695	299.047577	200.935861	0.000000	300.000000	200.000000	0.000000	7.355320	10.865120	2231.675720	2088.537354	2125.499926	-1275.631477				-505.000000	200.000000	0.000000	-0.905550	0.893350	-3.146160	-641.091096	853.200577	-57.823865
1041				900.000000	200.000000	0.000000	0.269040	0.630560	-1.173150	-87.823769	-75.845647	176.212883	299.038334	200.922536	0.000000	300.000000	200.000000	0.000000	7.843640	9.552760	2232.896424	2059.927254	2147.299925	-1354.976975				-505.000000	200.000000	0.000000	1.086660	-0.536010	0.000000	-264.065969	464.526236	469.357183
1042				900.000000	200.000000	0.000000	0.448400	0.641820	-1.173150	-83.339552	-78.165722	135.073316	298.999624	200.900873	0.000000	300.000000	200.000000	0.000000	7.507920	10.102120	2233.659364	2012.243752	2234.499922	-1434.322474				-505.000000	200.000000	0.000000	0.724440	1.072020	-3.932700	643.633323	-305.243744	177.191688
1043				900.000000	200.000000	0.000000	0.269040	0.551740	-1.346950	-63.105921	-75.684013	154.452639	299.038071	200.974054	0.000000	300.000000	200.000000	0.000000	7.324800	9.735880	2232.286072	2174.367657	2147.299925	-1397.701475				-505.000000	200.000000	0.000000	0.905550	-0.357340	3.932700	-21.308027	1532.313128	-59.155658
1044				900.000000	200.000000	0.000000	0.291460	0.619300	-1.433850	-40.311178	-127.186151	176.179184	299.056991	201.000337	0.000000	300.000000	200.000000	0.000000	7.599480	9.827440	2230.836486	2231.587858	2103.699926	-1373.287475				-505.000000	200.000000	0.000000	-0.181110	-0.357340	0.000000	-832.334657	1204.089031	-0.324627
1045				900.000000	200.000000	0.000000	0.493240	0.619300	-1.824900	-121.126910	-114.867895	147.054219	299.042791	200.952856	0.000000	300.000000	200.000000	0.000000	7.721560	10.254720	2231.904602	2126.684155	2136.399925	-1446.529474				-505.000000	200.000000	0.000000	0.362220	0.536010	2.359620	-430.641273	1964.392900	-117.008501
1046				900.000000	200.000000	0.000000	0.347510	0.641820	-1.433850	-103.712288	-109.230410	161.684099	299.028438	200.965378	0.000000	300.000000	200.000000	0.000000	7.507920	11.292400	2232.591248	2155.294256	2169.099924	-1373.287475				-505.000000	200.000000	0.000000	-1.267770	2.144040	-4.719240	-565.537691	1539.461397	-56.607983
1047				900.000000	200.000000	0.000000	0.257830	0.563000	-1.303500	-78.679341	-39.801004	152.065064	298.999213	200.952498	0.000000	300.000000	200.000000	0.000000	7.630000	11.628120	2232.743836	2126.684155	2234.499922	-1348.873476				-505.000000	200.000000	0.000000	0.181110	0.714680	1.573080	-1114.788886	-12.451818	294.384236
1048				900.000000	200.000000	0.000000	0.358720	0.596780	-1.173150	-101.276420	-89.670610	178.498219	299.042594	201.042801	0.000000	300.000000	200.000000	0.000000	7.355320	10.956680	2231.446838	2326.954861	2136.399925	-1391.597975				-505.000000	200.000000	0.000000	-0.905550	-1.072020	9.438480	283.335154	708.687747	116.543294
1049				900.000000	200.000000	0.000000	0.336300	0.517960	-1.390400	-68.562526	-124.007101	168.809503	299.028239	200.995483	0.000000	300.000000	200.000000	0.000000	7.721560	11.017720	2232.133484	2222.051158	2169.099924	-1336.666476				-505.000000	200.000000	0.000000	0.181110	0.893350	3.932700	-177.260780	648.158939	470.786090
1050				900.000000	200.000000	0.000000	0.369930	0.709380	-1.738000	-48.978374	-84.540957	154.494722	299.008774	200.914244	0.000000	300.000000	200.000000	0.000000	7.233240	10.804080	2232.286072	2040.853853	2212.699923	-1367.183975				-505.000000	200.000000	0.000000	-1.086660	1.786700	8.651940	-470.274638	-75.026905	412.991202
1051				900.000000	200.000000	0.000000	0.425980	0.619300	-1.564200	-68.589932	-71.812820	144.714240	298.974313	200.927314	0.000000	300.000000	200.000000	0.000000	7.568960	11.078760	2231.675720	2069.463954	2288.999920	-1391.597975				-505.000000	200.000000	0.000000	0.000000	0.893350	2.359620	980.773393	-399.949301	0.847789
1052				900.000000	200.000000	0.000000	0.347510	0.686860	-1.564200	-45.705160	-93.911275	178.593607	299.062678	200.961041	0.000000	300.000000	200.000000	0.000000	7.538440	10.926160	2232.743836	2145.757556	2092.799927	-1367.183975				-505.000000	200.000000	0.000000	2.354430	1.786700	2.359620	-239.146020	650.714214	706.436408
1053				900.000000	200.000000	0.000000	0.257830	0.765680	-1.738000	-42.639409	-105.254528	190.808118	298.989104	200.935733	0.000000	300.000000	200.000000	0.000000	7.630000	11.017720	2231.980896	2088.537354	2256.299921	-1281.734977				-505.000000	200.000000	0.000000	0.905550	3.037390	1.573080	-1437.505712	606.562356	648.995124
1054				900.000000	200.000000	0.000000	0.470820	0.529220	-1.998700	-133.057522	-37.793457	144.584011	298.999111	200.888520	0.000000	300.000000	200.000000	0.000000	7.416360	10.437840	2232.514954	1983.633652	2234.499922	-1403.804975				-505.000000	200.000000	0.000000	-1.267770	2.680050	0.000000	-648.542189	1534.982839	413.853480
1055				900.000000	200.000000	0.000000	0.269040	0.619300	-1.781450	-96.958715	-85.411868	159.334790	298.974769	200.935445	0.000000	300.000000	200.000000	0.000000	7.507920	10.529400	2232.667542	2088.537354	2288.999920	-1336.666476				-505.000000	200.000000	0.000000	-1.992210	1.608030	8.651940	-249.453956	1968.318032	-233.290997
1056				900.000000	200.000000	0.000000	0.358720	0.653080	-1.781450	-47.321292	-89.104890	176.140918	299.096481	200.961435	0.000000	300.000000	200.000000	0.000000	7.233240	10.407320	2231.828308	2145.757556	2016.499929	-1428.218974				-505.000000	200.000000	0.000000	0.000000	2.322710	2.359620	372.367955	528.040750	237.180646
1057				900.000000	200.000000	0.000000	0.403560	0.585520	-1.694550	-62.074975	-126.494008	180.850953	299.003482	200.965906	0.000000	300.000000	200.000000	0.000000	7.507920	10.651480	2231.370544	2155.294256	2223.599922	-1361.080475				-505.000000	200.000000	0.000000	0.362220	1.072020	7.865400	-861.030853	1694.027900	0.988369
1058				900.000000	200.000000	0.000000	0.325090	0.585520	-1.303500	-113.936740	-88.164501	178.522588	298.969182	201.008749	0.000000	300.000000	200.000000	0.000000	7.538440	10.529400	2231.141662	2250.661259	2299.899920	-1409.908474				-505.000000	200.000000	0.000000	-0.362220	1.786700	-5.505780	339.304758	1087.702975	-350.740036
1059				900.000000	200.000000	0.000000	0.560500	0.664340	-1.129700	-90.408224	-52.426589	192.809966	299.008639	200.918642	0.000000	300.000000	200.000000	0.000000	7.630000	10.071600	2231.980896	2050.390553	2212.699923	-1446.529474				-505.000000	200.000000	0.000000	-1.086660	-0.536010	4.719240	-842.768439	-71.294773	469.531049
1060				900.000000	200.000000	0.000000	0.425980	0.630560	-1.346950	-75.942235	-97.344712	161.592332	298.935312	200.974254	0.000000	300.000000	200.000000	0.000000	7.660520	10.620960	2231.828308	2174.367657	2376.199917	-1330.562976				-505.000000	200.000000	0.000000	-2.354430	1.786700	0.000000	-1513.310810	9.896544	648.069018
1061				900.000000	200.000000	0.000000	0.437190	0.563000	-1.564200	-70.908366	-117.868177	200.072450	299.018171	201.029980	0.000000	300.000000	200.000000	0.000000	7.477400	10.193680	2231.446838	2298.344760	2190.899923	-1434.322474				-505.000000	200.000000	0.000000	-0.543330	0.357340	3.146160	369.322342	-500.388839	-175.849714
1062				900.000000	200.000000	0.000000	0.381140	0.754420	-1.738000	-67.226277	-125.530344	176.211937	298.964368	200.948843	0.000000	300.000000	200.000000	0.000000	7.141680	11.048240	2231.294250	2117.147455	2310.799919	-1361.080475				-505.000000	200.000000	0.000000	0.000000	0.893350	5.505780	-1566.926956	790.195059	-586.593197
1063				900.000000	200.000000	0.000000	0.336300	0.664340	-1.564200	-94.878896	-57.987858	171.355297	298.994160	200.935573	0.000000	300.000000	200.000000	0.000000	7.355320	10.743040	2232.362366	2088.537354	2245.399921	-1379.390975				-505.000000	200.000000	0.000000	-1.811100	-0.357340	6.292320	210.512746	1959.598346	-0.194228
1064				900.000000	200.000000	0.000000	0.470820	0.563000	-1.651100	-115.224227	-93.842394	163.892707	299.052947	200.914025	0.000000	300.000000	200.000000	0.000000	7.263760	9.827440	2232.820130	2040.853853	2114.599926	-1397.701475				-505.000000	200.000000	0.000000	0.543330	1.250690	6.292320	-1197.793384	1551.991780	177.375734
1065				900.000000	200.000000	0.000000	0.392350	0.608040	-1.738000	-45.110494	-60.134363	195.341471	299.111193	200.948551	0.000000	300.000000	200.000000	0.000000	7.324800	11.017720	2231.980896	2117.147455	1983.799931	-1293.941977				-505.000000	200.000000	0.000000	0.181110	0.000000	3.146160	-231.380311	1311.755402	704.914695
1066				900.000000	200.000000	0.000000	0.381140	0.653080	-1.824900	-115.715320	-105.185647	159.250070	299.125814	200.935765	0.000000	300.000000	200.000000	0.000000	7.568960	11.170320	2231.904602	2088.537354	1951.099932	-1391.597975				-505.000000	200.000000	0.000000	0.181110	-1.429360	11.011560	-664.689658	2497.421204	-118.859149
1067				900.000000	200.000000	0.000000	0.549290	0.619300	-1.346950	-84.446982	-97.356648	161.454111	298.984637	200.935349	0.000000	300.000000	200.000000	0.000000	7.691040	11.109280	2232.896424	2088.537354	2267.199921	-1348.873476				-505.000000	200.000000	0.000000	2.354430	1.429360	2.359620	-1303.112680	915.854228	1117.305983
1068				900.000000	200.000000	0.000000	0.392350	0.731900	-1.651100	-84.145744	-161.534579	166.540739	299.003414	201.012988	0.000000	300.000000	200.000000	0.000000	7.507920	11.231360	2231.217956	2260.197959	2223.599922	-1409.908474				-505.000000	200.000000	0.000000	-0.543330	1.608030	-4.719240	444.372361	832.775499	412.778178
1069				900.000000	200.000000	0.000000	0.515660	0.720640	-1.694550	-72.592854	-120.978347	185.679799	299.003619	201.008507	0.000000	300.000000	200.000000	0.000000	7.813120	11.475520	2231.675720	2250.661259	2223.599922	-1434.322474				-505.000000	200.000000	0.000000	-0.362220	1.429360	4.719240	-839.659903	282.579387	647.570526
1070				900.000000	200.000000	0.000000	0.358720	0.799460	-1.390400	-81.093538	-79.336627	169.048071	299.057248	200.987242	0.000000	300.000000	200.000000	0.000000	7.843640	10.651480	2231.446838	2202.977757	2103.699926	-1385.494475				-505.000000	200.000000	0.000000	-1.448880	1.608030	2.359620	908.202678	1543.702525	882.803411
1071				900.000000	200.000000	0.000000	0.347510	0.675600	-1.173150	-21.640538	-58.813162	176.173475	298.999384	200.986500	0.000000	300.000000	200.000000	0.000000	7.507920	10.651480	2233.125306	2202.977757	2234.499922	-1385.494475				-505.000000	200.000000	0.000000	0.181110	0.893350	5.505780	-1914.374962	1309.516123	118.321498
1072				900.000000	200.000000	0.000000	0.437190	0.461660	-1.086250	-86.647982	-128.444611	195.158883	298.989450	200.965312	0.000000	300.000000	200.000000	0.000000	7.782600	10.682000	2232.743836	2155.294256	2256.299921	-1379.390975				-505.000000	200.000000	0.000000	0.181110	-0.178670	6.292320	-473.571944	-1210.060443	880.977433
1073				900.000000	200.000000	0.000000	0.336300	0.608040	-1.564200	-69.053619	-32.658008	197.809199	299.101457	200.948518	0.000000	300.000000	200.000000	0.000000	7.263760	10.620960	2232.057190	2117.147455	2005.599930	-1354.976975				-505.000000	200.000000	0.000000	0.905550	0.357340	-7.078860	-558.023675	-1638.917077	352.731264
1074				900.000000	200.000000	0.000000	0.381140	0.630560	-2.389750	-73.002045	-23.604818	190.554708	299.052590	200.901551	0.000000	300.000000	200.000000	0.000000	7.233240	10.682000	2231.980896	2012.243752	2114.599926	-1312.252476				-505.000000	200.000000	0.000000	-0.181110	1.965370	0.786540	-1386.620563	-387.497483	1.879625
1075				900.000000	200.000000	0.000000	0.224200	0.698120	-0.912450	-88.792093	-79.307557	159.454547	299.096913	201.012227	0.000000	300.000000	200.000000	0.000000	7.538440	10.651480	2232.896424	2260.197959	2016.499929	-1361.080475				-505.000000	200.000000	0.000000	1.811100	1.250690	13.371180	655.828955	10.291103	529.738905
1076				900.000000	200.000000	0.000000	0.257830	0.517960	-1.651100	-105.017384	-100.269376	147.203857	298.999282	200.978059	0.000000	300.000000	200.000000	0.000000	7.477400	10.376800	2232.896424	2183.904357	2234.499922	-1397.701475				-505.000000	200.000000	0.000000	1.267770	1.250690	-0.786540	-735.095685	1382.303749	412.294174
1077				900.000000	200.000000	0.000000	0.571710	0.517960	-1.694550	-117.123988	-97.956636	161.336638	299.033255	200.978260	0.000000	300.000000	200.000000	0.000000	7.568960	10.682000	2232.438660	2183.904357	2158.199924	-1348.873476				-505.000000	200.000000	0.000000	-0.724440	0.893350	8.651940	-408.515244	-494.654858	0.905744
1078				900.000000	200.000000	0.000000	0.459610	0.596780	-1.694550	-89.754999	-144.000057	156.706756	298.954991	200.961303	0.000000	300.000000	200.000000	0.000000	7.507920	9.949520	2232.133484	2145.757556	2332.599918	-1336.666476				-505.000000	200.000000	0.000000	0.362220	-1.072020	3.146160	-2149.304271	770.516407	292.674169
1079				900.000000	200.000000	0.000000	0.291460	0.788200	-1.564200	-49.573039	-81.471196	152.239660	298.974594	200.875794	0.000000	300.000000	200.000000	0.000000	7.385840	9.461200	2232.286072	1955.023551	2288.999920	-1403.804975				-505.000000	200.000000	0.000000	-1.448880	3.394730	2.359620	-720.924134	218.002452	-584.103477
1080				900.000000	200.000000	0.000000	0.257830	0.641820	-1.303500	-95.536185	-49.932944	190.692929	299.033255	200.973988	0.000000	300.000000	200.000000	0.000000	7.446880	9.980040	2232.438660	2174.367657	2158.199924	-1458.736474				-505.000000	200.000000	0.000000	0.362220	1.608030	6.292320	-1407.802744	-27.889342	-233.479352
1081				900.000000	200.000000	0.000000	0.448400	0.630560	-1.824900	-68.396331	-42.097805	163.978765	299.081766	200.974321	0.000000	300.000000	200.000000	0.000000	7.477400	9.735880	2231.675720	2174.367657	2049.199928	-1373.287475				-505.000000	200.000000	0.000000	-1.629990	-0.178670	-3.932700	104.690064	-560.487215	411.169532
1082				900.000000	200.000000	0.000000	0.302670	0.630560	-1.694550	-52.179167	-81.811598	144.852461	299.018372	201.025495	0.000000	300.000000	200.000000	0.000000	7.446880	11.994360	2231.904602	2288.808060	2190.899923	-1336.666476				-505.000000	200.000000	0.000000	1.086660	2.680050	8.651940	-995.298039	-73.964484	-350.008157
1083				900.000000	200.000000	0.000000	0.425980	0.551740	-1.520750	-67.306509	-81.985168	188.025291	298.984117	200.901643	0.000000	300.000000	200.000000	0.000000	7.599480	10.163160	2231.752014	2012.243752	2267.199921	-1477.046973				-505.000000	200.000000	0.000000	-1.086660	0.357340	2.359620	21.811413	-201.625501	-58.318050
1084				900.000000	200.000000	0.000000	0.448400	0.653080	-1.173150	-131.122227	-68.033782	161.590049	299.008605	200.918673	0.000000	300.000000	200.000000	0.000000	7.721560	11.048240	2231.904602	2050.390553	2212.699923	-1379.390975				-505.000000	200.000000	0.000000	0.362220	-1.072020	0.786540	-180.621009	772.755687	-177.278621
1085				900.000000	200.000000	0.000000	0.504450	0.821980	-1.042800	-39.600748	-151.518666	144.821437	299.013792	200.961106	0.000000	300.000000	200.000000	0.000000	7.752080	11.139800	2232.591248	2145.757556	2201.799923	-1348.873476				-505.000000	200.000000	0.000000	-0.181110	-0.536010	7.865400	-842.516746	533.774730	-470.446974
1086				900.000000	200.000000	0.000000	0.347510	0.551740	-1.998700	-67.801665	-113.771070	173.648625	299.057635	200.969749	0.000000	300.000000	200.000000	0.000000	7.538440	11.322920	2232.362366	2164.830956	2103.699926	-1440.425974				-505.000000	200.000000	0.000000	0.000000	0.357340	-3.146160	253.002954	665.835742	0.339116
1087				900.000000	200.000000	0.000000	0.325090	0.619300	-1.346950	-112.590694	-27.332453	164.096043	298.998803	200.927251	0.000000	300.000000	200.000000	0.000000	7.721560	11.017720	2231.828308	2069.463954	2234.499922	-1391.597975				-505.000000	200.000000	0.000000	1.086660	0.357340	10.225020	138.256647	985.102722	411.460874
1088				900.000000	200.000000	0.000000	0.381140	0.596780	-1.129700	-65.046633	-70.370394	173.655672	298.974909	200.922504	0.000000	300.000000	200.000000	0.000000	7.477400	11.322920	2232.972718	2059.927254	2288.999920	-1373.287475				-505.000000	200.000000	0.000000	-0.181110	-0.536010	11.011560	-263.185044	2254.199120	410.714506
1089				900.000000	200.000000	0.000000	0.392350	0.619300	-1.477300	-88.602555	-65.442784	178.484322	299.038137	200.956900	0.000000	300.000000	200.000000	0.000000	7.416360	10.620960	2232.438660	2136.220856	2147.299925	-1416.011974				-505.000000	200.000000	0.000000	0.000000	1.965370	7.865400	-112.078234	-670.314301	-291.855357
1090				900.000000	200.000000	0.000000	0.526870	0.563000	-1.433850	-78.814384	-116.616455	159.015319	299.071839	200.876184	0.000000	300.000000	200.000000	0.000000	7.294280	11.353440	2231.294250	1955.023551	2070.999928	-1367.183975				-505.000000	200.000000	0.000000	-0.905550	1.072020	4.719240	-977.098548	845.736313	-292.630702
1091				900.000000	200.000000	0.000000	0.482030	0.686860	-1.173150	-61.382153	-94.748515	192.912205	299.052817	200.952596	0.000000	300.000000	200.000000	0.000000	7.660520	10.682000	2232.514954	2126.684155	2114.599926	-1385.494475				-505.000000	200.000000	0.000000	-1.629990	1.786700	5.505780	-1628.686350	2347.095829	60.570076
1092				900.000000	200.000000	0.000000	0.482030	0.574260	-1.998700	-123.161714	-99.046724	183.168846	298.959945	200.901427	0.000000	300.000000	200.000000	0.000000	7.385840	10.620960	2232.286072	2012.243752	2321.699919	-1348.873476				-505.000000	200.000000	0.000000	0.181110	3.394730	7.865400	1248.388360	511.856799	238.183505
1093				900.000000	200.000000	0.000000	0.470820	0.495440	-1.260050	-73.375388	-119.535920	142.142936	298.959981	200.944117	0.000000	300.000000	200.000000	0.000000	7.263760	10.651480	2232.362366	2107.610755	2321.699919	-1373.287475				-505.000000	200.000000	0.000000	-0.724440	1.608030	-2.359620	-597.782886	443.785163	177.816272
1094				900.000000	200.000000	0.000000	0.336300	0.608040	-1.433850	-44.795395	-123.966692	207.447839	299.047609	200.961468	0.000000	300.000000	200.000000	0.000000	7.477400	10.834600	2231.752014	2145.757556	2125.499926	-1361.080475				-505.000000	200.000000	0.000000	0.724440	0.893350	0.786540	-524.960478	1281.117785	-57.954265
1095				900.000000	200.000000	0.000000	0.280250	0.709380	-1.346950	-76.716957	-106.541461	181.093892	299.018506	200.956998	0.000000	300.000000	200.000000	0.000000	7.874160	11.048240	2232.209778	2136.220856	2190.899923	-1379.390975				-505.000000	200.000000	0.000000	-0.181110	-0.893350	-0.786540	-1212.279550	1735.115487	116.654897
1096				900.000000	200.000000	0.000000	0.414770	0.675600	-1.303500	-82.083534	-76.659613	178.513454	299.052688	200.922820	0.000000	300.000000	200.000000	0.000000	7.446880	9.705360	2232.209778	2059.927254	2114.599926	-1416.011974				-505.000000	200.000000	0.000000	-0.543330	-1.250690	-7.865400	271.139522	1233.471227	-647.328524
1097				900.000000	200.000000	0.000000	0.403560	0.585520	-1.390400	-49.698285	-111.578958	176.031633	299.077040	200.969881	0.000000	300.000000	200.000000	0.000000	7.599480	10.010560	2232.057190	2164.830956	2060.099928	-1354.976975				-505.000000	200.000000	0.000000	1.448880	0.357340	-2.359620	-1599.990153	444.847585	470.175995
1098				900.000000	200.000000	0.000000	0.459610	0.731900	-1.260050	-67.658495	-103.876383	156.832418	299.067082	200.901705	0.000000	300.000000	200.000000	0.000000	7.233240	10.743040	2231.599426	2012.243752	2081.899927	-1348.873476				-505.000000	200.000000	0.000000	0.724440	0.178670	16.517339	243.764713	1001.049242	587.552589
1099				900.000000	200.000000	0.000000	0.414770	0.540480	-1.216600	-103.639868	-91.938340	154.291191	299.003823	200.957031	0.000000	300.000000	200.000000	0.000000	7.355320	9.644320	2232.133484	2136.220856	2223.599922	-1336.666476				-505.000000	200.000000	0.000000	-0.543330	0.000000	3.932700	116.130618	1885.124867	-117.444731
1100				900.000000	200.000000	0.000000	0.482030	0.585520	-1.086250	-97.629548	-120.159182	166.311697	299.028405	200.909878	0.000000	300.000000	200.000000	0.000000	7.660520	10.804080	2232.514954	2031.317153	2169.099924	-1434.322474				-505.000000	200.000000	0.000000	1.992210	-0.893350	1.573080	61.885240	1999.078644	116.481031
1101				900.000000	200.000000	0.000000	0.448400	0.540480	-1.520750	-124.057618	-42.380665	192.810912	299.067369	200.952693	0.000000	300.000000	200.000000	0.000000	7.630000	9.857960	2232.286072	2126.684155	2081.899927	-1416.011974				-505.000000	200.000000	0.000000	2.535540	1.786700	4.719240	-7.325246	637.515969	647.677820
1102				900.000000	200.000000	0.000000	0.313880	0.585520	-1.738000	-86.243170	-72.100878	147.208620	298.984012	201.034218	0.000000	300.000000	200.000000	0.000000	7.568960	11.261880	2231.523132	2307.881460	2267.199921	-1367.183975				-505.000000	200.000000	0.000000	0.181110	0.357340	8.651940	253.946802	-416.879678	0.324627
1103				900.000000	200.000000	0.000000	0.459610	0.551740	-1.781450	-71.597124	-169.249090	161.484189	298.994057	200.952759	0.000000	300.000000	200.000000	0.000000	7.233240	11.322920	2232.133484	2126.684155	2245.399921	-1324.459476				-505.000000	200.000000	0.000000	0.000000	0.536010	2.359620	-546.457275	1721.170816	470.461463
1104				900.000000	200.000000	0.000000	0.168150	0.630560	-1.520750	-96.224943	-132.159368	166.678764	298.989035	200.944343	0.000000	300.000000	200.000000	0.000000	7.782600	10.773560	2231.828308	2107.610755	2256.299921	-1409.908474				-505.000000	200.000000	0.000000	-0.543330	1.965370	9.438480	-111.952387	1482.189860	648.093688
1105				900.000000	200.000000	0.000000	0.313880	0.574260	-1.651100	-90.637359	-77.247665	125.511207	299.003823	200.969848	0.000000	300.000000	200.000000	0.000000	7.660520	11.017720	2232.133484	2164.830956	2223.599922	-1409.908474				-505.000000	200.000000	0.000000	-1.086660	0.357340	17.303879	1528.614978	-348.377611	-410.782642
1106				900.000000	200.000000	0.000000	0.347510	0.675600	-1.433850	-114.382818	-63.636681	147.257554	299.013758	200.969683	0.000000	300.000000	200.000000	0.000000	7.660520	11.200840	2232.514954	2164.830956	2201.799923	-1367.183975				-505.000000	200.000000	0.000000	-0.543330	1.786700	3.146160	-1049.795110	29.891191	530.435933
1107				900.000000	200.000000	0.000000	0.280250	0.675600	-1.564200	-78.333089	-70.877628	154.556215	298.964510	200.944440	0.000000	300.000000	200.000000	0.000000	7.538440	11.200840	2231.599426	2107.610755	2310.799919	-1397.701475				-505.000000	200.000000	0.000000	-2.897760	2.501380	-1.573080	-543.663355	441.976315	-173.626666
1108				900.000000	200.000000	0.000000	0.291460	0.653080	-1.390400	-58.977754	-71.500890	202.716860	298.984429	200.939813	0.000000	300.000000	200.000000	0.000000	7.355320	10.620960	2232.438660	2098.074055	2267.199921	-1336.666476				-505.000000	200.000000	0.000000	-1.811100	-0.357340	2.359620	1136.726145	1167.910434	352.270364
1109				900.000000	200.000000	0.000000	0.257830	0.731900	-0.782100	-71.183869	-70.681726	193.186363	298.955205	200.965378	0.000000	300.000000	200.000000	0.000000	7.843640	10.620960	2232.591248	2155.294256	2332.599918	-1348.873476				-505.000000	200.000000	0.000000	-1.448880	-2.322710	9.438480	323.471905	-451.565423	-530.785229
1110				900.000000	200.000000	0.000000	0.381140	0.540480	-1.477300	-124.012604	-59.915186	200.109574	299.062486	200.944149	0.000000	300.000000	200.000000	0.000000	7.385840	10.346280	2232.286072	2107.610755	2092.799927	-1306.148976				-505.000000	200.000000	0.000000	-0.362220	0.000000	-2.359620	810.523244	-373.552812	235.005372
1111				900.000000	200.000000	0.000000	0.336300	0.506700	-1.564200	-85.288391	-73.185768	166.389371	299.037874	200.987073	0.000000	300.000000	200.000000	0.000000	6.775440	10.926160	2231.828308	2202.977757	2147.299925	-1409.908474				-505.000000	200.000000	0.000000	1.086660	2.144040	-1.573080	245.426015	200.879075	-291.772732
1112				900.000000	200.000000	0.000000	0.246620	0.686860	-1.911800	-110.393757	-190.752756	154.601528	299.028339	200.914213	0.000000	300.000000	200.000000	0.000000	7.416360	10.468360	2232.362366	2040.853853	2169.099924	-1409.908474				-505.000000	200.000000	0.000000	1.629990	2.144040	0.000000	-796.792155	961.929369	1.904295
1113				900.000000	200.000000	0.000000	0.470820	0.641820	-1.781450	-63.867099	-113.985048	173.604650	299.033122	200.875854	0.000000	300.000000	200.000000	0.000000	7.568960	10.590440	2232.133484	1955.023551	2158.199924	-1312.252476				-505.000000	200.000000	0.000000	1.267770	-0.178670	2.359620	-10.622552	583.897999	-59.015078
1114				900.000000	200.000000	0.000000	0.358720	0.517960	-1.346950	-116.763875	-13.519426	183.244237	299.048097	200.956704	0.000000	300.000000	200.000000	0.000000	7.507920	10.193680	2232.896424	2136.220856	2125.499926	-1416.011974				-505.000000	200.000000	0.000000	-0.362220	2.144040	3.146160	245.803554	946.922276	178.295968
1115				900.000000	200.000000	0.000000	0.425980	0.585520	-1.346950	-81.817512	-66.948893	166.369765	299.023222	200.940070	0.000000	300.000000	200.000000	0.000000	7.568960	11.017720	2231.828308	2098.074055	2179.999924	-1354.976975				-505.000000	200.000000	0.000000	-0.905550	0.178670	3.932700	126.941940	-81.507312	-410.966689
1116				900.000000	200.000000	0.000000	0.280250	0.788200	-1.477300	-49.483011	-60.826506	181.167195	299.018506	200.956998	0.000000	300.000000	200.000000	0.000000	6.958560	10.132640	2232.209778	2136.220856	2190.899923	-1440.425974				-505.000000	200.000000	0.000000	-0.362220	2.144040	3.146160	-449.092457	2140.052342	60.807770
1117				900.000000	200.000000	0.000000	0.403560	0.743160	-0.782100	-30.514880	-51.353038	171.358918	299.018406	200.987006	0.000000	300.000000	200.000000	0.000000	7.721560	10.193680	2231.980896	2202.977757	2190.899923	-1470.943473				-505.000000	200.000000	0.000000	-2.716650	0.536010	8.651940	-545.953889	819.023828	-351.738586
1118				900.000000	200.000000	0.000000	0.437190	0.563000	-1.824900	-95.301633	-97.361847	147.059927	299.037907	200.987039	0.000000	300.000000	200.000000	0.000000	7.568960	9.888480	2231.904602	2202.977757	2147.299925	-1446.529474				-505.000000	200.000000	0.000000	-0.724440	-0.357340	-4.719240	-485.264190	-481.965609	-117.769358
1119				900.000000	200.000000	0.000000	0.302670	0.585520	-1.260050	-33.481121	-61.951804	164.087854	299.023323	200.948518	0.000000	300.000000	200.000000	0.000000	7.141680	9.980040	2232.057190	2117.147455	2179.999924	-1409.908474				-505.000000	200.000000	0.000000	0.000000	0.357340	9.438480	-1135.782297	-539.237147	-117.149082
1120				900.000000	200.000000	0.000000	0.392350	0.608040	-0.782100	-72.263893	-50.891410	151.967589	299.008232	200.987411	0.000000	300.000000	200.000000	0.000000	7.385840	10.224200	2231.065368	2202.977757	2212.699923	-1440.425974				-505.000000	200.000000	0.000000	-1.992210	-0.536010	4.719240	-263.688430	-811.919990	117.138901
1121				900.000000	200.000000	0.000000	0.425980	0.641820	-1.086250	-55.105812	-127.982983	202.567026	298.959661	200.948681	0.000000	300.000000	200.000000	0.000000	7.538440	11.109280	2231.675720	2117.147455	2321.699919	-1391.597975				-505.000000	200.000000	0.000000	0.362220	-0.893350	10.225020	-1558.846631	1691.788621	527.820121
1122				900.000000	200.000000	0.000000	0.313880	0.619300	-1.129700	-31.955018	-67.600627	173.746297	298.974699	200.999585	0.000000	300.000000	200.000000	0.000000	7.538440	11.109280	2232.514954	2231.587858	2288.999920	-1324.459476				-505.000000	200.000000	0.000000	-0.362220	1.072020	-0.786540	1686.229033	-109.905650	236.022719
1123				900.000000	200.000000	0.000000	0.347510	0.585520	-1.216600	-93.744060	-79.036633	164.041400	299.106157	200.965807	0.000000	300.000000	200.000000	0.000000	7.446880	11.200840	2231.599426	2155.294256	1994.699930	-1354.976975				-505.000000	200.000000	0.000000	0.362220	0.714680	-3.146160	42.993594	-416.642247	-234.327141
1124				900.000000	200.000000	0.000000	0.291460	0.653080	-0.999350	-78.675278	-87.062477	144.885018	299.023523	200.935509	0.000000	300.000000	200.000000	0.000000	7.355320	11.200840	2232.514954	2088.537354	2179.999924	-1318.355976				-505.000000	200.000000	0.000000	-0.362220	-0.357340	0.000000	-1990.494675	1347.618004	-235.286533
1125				900.000000	200.000000	0.000000	0.414770	0.664340	-1.346950	-110.735946	-147.542784	178.502982	298.994091	200.867280	0.000000	300.000000	200.000000	0.000000	7.385840	11.139800	2232.209778	1935.950150	2245.399921	-1385.494475				-505.000000	200.000000	0.000000	-0.543330	0.714680	9.438480	-766.711648	1747.329874	-175.510598
1126				900.000000	200.000000	0.000000	0.336300	0.517960	-1.477300	-120.919448	-17.540915	139.893582	299.028538	200.926839	0.000000	300.000000	200.000000	0.000000	7.538440	10.620960	2232.820130	2069.463954	2169.099924	-1477.046973				-505.000000	200.000000	0.000000	1.811100	1.429360	-5.505780	-145.581893	823.625382	529.908463
1127				900.000000	200.000000	0.000000	0.482030	0.743160	-2.302850	-36.110907	-53.170135	147.181022	299.033420	200.961008	0.000000	300.000000	200.000000	0.000000	7.477400	10.743040	2232.820130	2145.757556	2158.199924	-1318.355976				-505.000000	200.000000	0.000000	0.724440	2.680050	5.505780	-300.653721	-181.630854	178.717708
1128				900.000000	200.000000	0.000000	0.313880	0.810720	-1.303500	-52.396111	-107.966753	190.791938	298.993850	200.961501	0.000000	300.000000	200.000000	0.000000	7.385840	10.773560	2231.675720	2145.757556	2245.399921	-1391.597975				-505.000000	200.000000	0.000000	0.000000	0.893350	10.225020	-1334.917413	918.286508	353.312381
1129				900.000000	200.000000	0.000000	0.257830	0.551740	-1.303500	-91.204619	-105.658613	164.102893	298.950323	200.952563	0.000000	300.000000	200.000000	0.000000	7.538440	10.529400	2232.591248	2126.684155	2343.499918	-1324.459476				-505.000000	200.000000	0.000000	0.724440	0.714680	0.000000	-1693.994742	884.154189	-293.100217
1130				900.000000	200.000000	0.000000	0.414770	0.563000	-1.998700	-115.584341	-106.408897	137.444514	299.004231	200.918202	0.000000	300.000000	200.000000	0.000000	7.294280	10.559920	2233.049012	2050.390553	2223.599922	-1391.597975				-505.000000	200.000000	0.000000	-0.543330	1.429360	-3.146160	-840.289135	1759.272697	177.632225
1131				900.000000	200.000000	0.000000	0.493240	0.585520	-1.781450	-134.534547	-79.446514	173.529064	299.023222	200.931524	0.000000	300.000000	200.000000	0.000000	7.080640	10.895640	2231.828308	2079.000654	2179.999924	-1489.253973				-505.000000	200.000000	0.000000	-1.811100	1.250690	11.011560	-2239.759862	99.139685	60.075891
1132				900.000000	200.000000	0.000000	0.325090	0.540480	-1.651100	-59.864177	-62.511383	166.432400	299.086713	200.987073	0.000000	300.000000	200.000000	0.000000	7.752080	11.200840	2231.828308	2202.977757	2038.299929	-1354.976975				-505.000000	200.000000	0.000000	-1.448880	1.072020	0.000000	180.683932	1678.511812	118.621455
1133				900.000000	200.000000	0.000000	0.493240	0.529220	-1.564200	-116.525259	-79.648557	171.067045	298.974944	200.931014	0.000000	300.000000	200.000000	0.000000	7.294280	10.651480	2233.049012	2079.000654	2288.999920	-1385.494475				-505.000000	200.000000	0.000000	0.362220	1.250690	0.000000	-271.768754	-154.487938	236.134322
1134				900.000000	200.000000	0.000000	0.414770	0.574260	-1.433850	-102.473879	-157.593907	151.912946	299.023756	200.969451	0.000000	300.000000	200.000000	0.000000	7.080640	10.407320	2233.049012	2164.830956	2179.999924	-1361.080475				-505.000000	200.000000	0.000000	0.000000	1.786700	5.505780	687.633688	790.195059	354.160170
1135				900.000000	200.000000	0.000000	0.425980	0.619300	-1.173150	-136.533818	-87.374406	151.943220	299.013825	200.956802	0.000000	300.000000	200.000000	0.000000	7.324800	10.254720	2232.667542	2136.220856	2201.799923	-1348.873476				-505.000000	200.000000	0.000000	-1.267770	0.714680	-10.225020	-73.388717	881.836346	0.779653
1136				900.000000	200.000000	0.000000	0.392350	0.698120	-1.520750	-89.422292	-126.194015	180.967285	299.072283	201.059461	0.000000	300.000000	200.000000	0.000000	7.172200	9.980040	2232.362366	2365.101662	2070.999928	-1330.562976				-505.000000	200.000000	0.000000	0.362220	1.965370	7.865400	-459.526239	368.327827	178.068455
1137				900.000000	200.000000	0.000000	0.347510	0.698120	-1.738000	-45.421530	-103.881581	185.833059	298.998803	200.935797	0.000000	300.000000	200.000000	0.000000	7.385840	10.285240	2231.828308	2088.537354	2234.499922	-1397.701475				-505.000000	200.000000	0.000000	1.992210	1.072020	2.359620	412.504705	407.492130	235.834365
1138				900.000000	200.000000	0.000000	0.347510	0.540480	-1.564200	-71.835740	-17.921726	163.999513	299.008910	200.939748	0.000000	300.000000	200.000000	0.000000	7.630000	9.980040	2232.591248	2098.074055	2212.699923	-1416.011974				-505.000000	200.000000	0.000000	0.543330	1.608030	-7.865400	-134.959341	-25.412632	-57.261545
1139				900.000000	200.000000	0.000000	0.392350	0.585520	-0.999350	-97.539519	-65.887277	173.633586	299.037973	200.965609	0.000000	300.000000	200.000000	0.000000	7.782600	11.231360	2232.057190	2155.294256	2147.299925	-1361.080475				-505.000000	200.000000	0.000000	0.362220	2.144040	11.011560	-1259.175238	-32.367901	-115.482481
1140				900.000000	200.000000	0.000000	0.414770	0.585520	-1.303500	-81.772498	-112.121403	197.706960	299.072125	200.974187	0.000000	300.000000	200.000000	0.000000	7.538440	11.414480	2231.980896	2174.367657	2070.999928	-1403.804975				-505.000000	200.000000	0.000000	0.724440	3.394730	8.651940	1248.451283	-714.896589	61.907742
1141				900.000000	200.000000	0.000000	0.392350	0.664340	-1.390400	-42.431947	-65.523601	149.610288	299.023489	200.931269	0.000000	300.000000	200.000000	0.000000	7.294280	11.017720	2232.438660	2079.000654	2179.999924	-1348.873476				-505.000000	200.000000	0.000000	1.448880	1.786700	-1.573080	-355.276638	2300.081261	-703.349516
1142				900.000000	200.000000	0.000000	0.313880	0.529220	-2.476650	-53.142074	-30.886174	135.107961	298.969852	200.965378	0.000000	300.000000	200.000000	0.000000	7.172200	10.987200	2232.591248	2155.294256	2299.899920	-1318.355976				-505.000000	200.000000	0.000000	1.811100	1.429360	-5.505780	433.498116	293.345352	706.140759
1143				900.000000	200.000000	0.000000	0.381140	0.619300	-1.173150	-76.225865	-115.923715	176.086275	299.042758	200.974254	0.000000	300.000000	200.000000	0.000000	7.599480	11.109280	2231.828308	2174.367657	2136.399925	-1373.287475				-505.000000	200.000000	0.000000	-1.629990	-0.536010	0.786540	-264.003046	2086.434373	-59.122373
1144				900.000000	200.000000	0.000000	0.571710	0.585520	-1.086250	-117.732199	-103.588325	178.267090	299.013286	200.948778	0.000000	300.000000	200.000000	0.000000	7.538440	10.712520	2231.446838	2117.147455	2201.799923	-1452.632974				-505.000000	200.000000	0.000000	0.181110	0.893350	-1.573080	-409.333246	2111.654005	-645.351785
1145				900.000000	200.000000	0.000000	0.392350	0.540480	-1.260050	-75.541171	-121.370496	200.097960	299.032990	200.935797	0.000000	300.000000	200.000000	0.000000	7.507920	11.109280	2231.828308	2088.537354	2158.199924	-1367.183975				-505.000000	200.000000	0.000000	-0.181110	-0.357340	3.932700	1136.851992	935.216885	-117.812824
1146				900.000000	200.000000	0.000000	0.392350	0.709380	-1.260050	-92.709050	-75.776766	161.700476	298.940667	200.952466	0.000000	300.000000	200.000000	0.000000	7.233240	10.285240	2232.820130	2126.684155	2365.299917	-1385.494475				-505.000000	200.000000	0.000000	1.448880	0.536010	2.359620	380.070740	1766.069099	-117.095434
1147				900.000000	200.000000	0.000000	0.313880	0.664340	-1.390400	-138.924672	-87.622056	202.704105	299.018473	200.995483	0.000000	300.000000	200.000000	0.000000	7.324800	10.376800	2232.133484	2222.051158	2190.899923	-1385.494475				-505.000000	200.000000	0.000000	-0.724440	2.144040	0.000000	13.919858	706.685899	354.557241
1148				900.000000	200.000000	0.000000	0.347510	0.608040	-1.173150	-76.689552	-94.274952	159.243023	299.042856	200.995517	0.000000	300.000000	200.000000	0.000000	6.958560	10.834600	2232.057190	2222.051158	2136.399925	-1336.666476				-505.000000	200.000000	0.000000	0.000000	-0.357340	2.359620	-484.697881	1721.170816	-117.827313
1149				900.000000	200.000000	0.000000	0.336300	0.517960	-1.781450	-36.803412	-52.719845	183.267464	299.067082	200.923072	0.000000	300.000000	200.000000	0.000000	7.385840	10.590440	2231.599426	2059.927254	2081.899927	-1348.873476				-505.000000	200.000000	0.000000	-1.629990	-1.965370	4.719240	-234.363001	2347.842255	350.729855
1150				900.000000	200.000000	0.000000	0.369930	0.630560	-1.303500	-112.081993	-100.142952	173.698701	299.052914	200.888429	0.000000	300.000000	200.000000	0.000000	7.568960	10.193680	2232.743836	1983.633652	2114.599926	-1397.701475				-505.000000	200.000000	0.000000	1.629990	1.608030	1.573080	213.243743	1225.576531	-233.580773
1151				900.000000	200.000000	0.000000	0.392350	0.686860	-1.086250	-57.271595	-65.806460	156.860212	298.994503	200.913900	0.000000	300.000000	200.000000	0.000000	7.752080	10.407320	2233.125306	2040.853853	2245.399921	-1403.804975				-505.000000	200.000000	0.000000	0.000000	-0.536010	1.573080	546.771891	1059.067206	528.188214
1152				900.000000	200.000000	0.000000	0.482030	0.653080	-1.173150	-66.793744	-69.418666	185.651809	299.003857	200.944181	0.000000	300.000000	200.000000	0.000000	7.477400	10.834600	2232.209778	2107.610755	2223.599922	-1367.183975				-505.000000	200.000000	0.000000	-1.267770	-0.357340	7.865400	-715.889423	-1123.881572	-293.958187
1153				900.000000	200.000000	0.000000	0.336300	0.630560	-1.042800	-47.483424	-88.868579	178.552861	299.028239	200.931396	0.000000	300.000000	200.000000	0.000000	7.446880	11.200840	2232.133484	2079.000654	2169.099924	-1391.597975				-505.000000	200.000000	0.000000	-0.543330	1.608030	11.011560	213.998821	154.996934	-409.639204
1154				900.000000	200.000000	0.000000	0.437190	0.686860	-1.477300	-73.758843	-82.487205	147.175117	299.076945	200.940070	0.000000	300.000000	200.000000	0.000000	7.935200	9.949520	2231.828308	2098.074055	2060.099928	-1397.701475				-505.000000	200.000000	0.000000	-0.724440	-0.178670	-0.786540	-474.138252	707.432325	117.376595
1155				900.000000	200.000000	0.000000	0.437190	0.585520	-1.607650	-70.026007	-143.157619	178.406452	299.096666	200.991143	0.000000	300.000000	200.000000	0.000000	7.416360	9.735880	2232.286072	2212.514458	2016.499929	-1354.976975				-505.000000	200.000000	0.000000	-1.629990	-1.608030	5.505780	-1834.101461	1816.815799	-295.116115
1156				900.000000	200.000000	0.000000	0.381140	0.653080	-1.390400	-99.183057	-65.061973	147.201770	299.023289	200.987006	0.000000	300.000000	200.000000	0.000000	7.568960	10.102120	2231.980896	2202.977757	2179.999924	-1440.425974				-505.000000	200.000000	0.000000	-0.181110	0.893350	6.292320	749.456005	4.987554	764.535561
1157				900.000000	200.000000	0.000000	0.381140	0.596780	-1.390400	-129.645202	-115.721672	178.474992	299.057120	200.923262	0.000000	300.000000	200.000000	0.000000	7.111160	10.071600	2231.141662	2059.927254	2103.699926	-1324.459476				-505.000000	200.000000	0.000000	-0.362220	1.429360	-1.573080	-1419.243298	1614.250872	588.826427
1158				900.000000	200.000000	0.000000	0.302670	0.698120	-1.607650	-81.471260	-86.958385	147.324952	298.935822	200.909723	0.000000	300.000000	200.000000	0.000000	7.446880	9.827440	2232.896424	2031.317153	2376.199917	-1373.287475				-505.000000	200.000000	0.000000	0.181110	1.250690	5.505780	886.831727	514.096079	118.660613
1159				900.000000	200.000000	0.000000	0.347510	0.574260	-1.651100	-90.637359	-73.566578	171.259909	299.042922	200.905730	0.000000	300.000000	200.000000	0.000000	6.897520	10.834600	2232.209778	2021.780453	2136.399925	-1318.355976				-505.000000	200.000000	0.000000	1.448880	0.000000	-4.719240	-1274.353560	1375.076915	234.860484
1160				900.000000	200.000000	0.000000	0.358720	0.596780	-1.607650	-85.644441	-99.398464	173.678899	299.028604	200.926775	0.000000	300.000000	200.000000	0.000000	7.446880	10.987200	2232.972718	2069.463954	2169.099924	-1385.494475				-505.000000	200.000000	0.000000	0.362220	0.893350	3.146160	-640.587710	1565.936451	-410.389879
1161				900.000000	200.000000	0.000000	0.313880	0.585520	-1.390400	-69.800936	-128.149815	190.582502	298.969500	200.991346	0.000000	300.000000	200.000000	0.000000	7.721560	11.048240	2231.828308	2212.514458	2299.899920	-1367.183975				-505.000000	200.000000	0.000000	1.267770	1.608030	2.359620	1255.650683	318.757984	412.633290
1162				900.000000	200.000000	0.000000	0.369930	0.596780	-1.433850	-73.402793	-125.351576	156.799664	299.028173	200.965642	0.000000	300.000000	200.000000	0.000000	7.568960	11.231360	2231.980896	2155.294256	2169.099924	-1409.908474				-505.000000	200.000000	0.000000	-0.181110	0.893350	0.786540	401.567537	10.212539	0.862278
1163				900.000000	200.000000	0.000000	0.437190	0.630560	-1.607650	-76.212320	-97.563889	139.893778	298.993988	200.940005	0.000000	300.000000	200.000000	0.000000	7.752080	10.743040	2231.980896	2098.074055	2245.399921	-1318.355976				-505.000000	200.000000	0.000000	1.086660	1.608030	-2.359620	-713.598888	1394.755567	412.647778
1164				900.000000	200.000000	0.000000	0.381140	0.608040	-1.607650	-137.447647	-130.717540	161.617843	299.038269	200.978126	0.000000	300.000000	200.000000	0.000000	7.416360	11.139800	2232.743836	2183.904357	2147.299925	-1348.873476				-505.000000	200.000000	0.000000	-1.629990	2.322710	-4.719240	-438.910367	1561.379328	178.566947
1165				900.000000	200.000000	0.000000	0.392350	0.641820	-1.260050	-71.367989	-146.700345	173.685945	299.042725	200.974287	0.000000	300.000000	200.000000	0.000000	7.599480	11.536560	2231.752014	2174.367657	2136.399925	-1379.390975				-505.000000	200.000000	0.000000	0.905550	1.608030	8.651940	-596.901961	732.414526	353.918168
1166				900.000000	200.000000	0.000000	0.369930	0.574260	-1.260050	-86.211701	-79.919480	173.646342	299.057313	200.940166	0.000000	300.000000	200.000000	0.000000	7.385840	11.536560	2231.599426	2098.074055	2103.699926	-1287.838477				-505.000000	200.000000	0.000000	-0.181110	1.072020	4.719240	-50.570533	271.620422	-233.944559
1167				900.000000	200.000000	0.000000	0.459610	0.720640	-2.042150	-52.850316	-77.819180	180.918547	298.999042	200.909941	0.000000	300.000000	200.000000	0.000000	7.538440	10.407320	2232.362366	2031.317153	2234.499922	-1434.322474				-505.000000	200.000000	0.000000	-0.181110	1.250690	4.719240	655.136800	139.050414	59.945492
1168				900.000000	200.000000	0.000000	0.425980	0.675600	-1.173150	-53.804780	-77.242467	173.682520	299.003959	200.961172	0.000000	300.000000	200.000000	0.000000	7.752080	10.559920	2232.438660	2145.757556	2223.599922	-1403.804975				-505.000000	200.000000	0.000000	2.535540	1.072020	9.438480	-166.008996	898.177425	353.279096
1169				900.000000	200.000000	0.000000	0.313880	0.585520	-0.738650	-97.269434	-78.096243	188.172842	298.969464	200.931555	0.000000	300.000000	200.000000	0.000000	7.355320	10.987200	2231.752014	2079.000654	2299.899920	-1409.908474				-505.000000	200.000000	0.000000	1.992210	0.893350	0.786540	-293.328474	1336.975034	823.105794
1170				900.000000	200.000000	0.000000	0.358720	0.630560	-1.303500	-47.753509	-74.351474	159.252354	299.018238	200.935893	0.000000	300.000000	200.000000	0.000000	7.355320	10.498880	2231.599426	2088.537354	2190.899923	-1293.941977				-505.000000	200.000000	0.000000	-0.362220	1.429360	8.651940	-144.449275	1869.687343	-292.335053
1171				900.000000	200.000000	0.000000	0.482030	0.506700	-1.564200	-97.349982	-74.120959	187.925336	299.033387	200.952498	0.000000	300.000000	200.000000	0.000000	7.568960	10.620960	2232.743836	2126.684155	2158.199924	-1452.632974				-505.000000	200.000000	0.000000	-0.543330	-0.178670	0.786540	684.147613	429.840492	176.106205
1172				900.000000	200.000000	0.000000	0.448400	0.653080	-1.303500	-103.113558	-83.110467	173.638349	299.091535	200.995687	0.000000	300.000000	200.000000	0.000000	7.233240	9.613800	2231.675720	2222.051158	2027.399929	-1428.218974				-505.000000	200.000000	0.000000	0.362220	2.322710	-7.865400	-902.426068	1046.106392	413.383965
1173				900.000000	200.000000	0.000000	0.425980	0.608040	-1.173150	-60.607431	-82.308436	161.571389	299.096295	201.008645	0.000000	300.000000	200.000000	0.000000	6.958560	9.980040	2231.370544	2250.661259	2016.499929	-1397.701475				-505.000000	200.000000	0.000000	1.267770	1.786700	-3.932700	-355.465407	-72.980626	236.570551
1174				900.000000	200.000000	0.000000	0.403560	0.675600	-1.998700	-58.680580	-121.145179	171.296087	299.062133	200.931683	0.000000	300.000000	200.000000	0.000000	7.630000	11.322920	2231.446838	2079.000654	2092.799927	-1434.322474				-505.000000	200.000000	0.000000	-0.543330	-1.072020	7.865400	51.577304	820.832676	116.514317
1175				900.000000	200.000000	0.000000	0.358720	0.619300	-1.564200	-64.569402	-58.911113	188.157803	299.018573	200.944117	0.000000	300.000000	200.000000	0.000000	7.385840	9.796920	2232.362366	2107.610755	2190.899923	-1434.322474				-505.000000	200.000000	0.000000	-0.543330	-0.357340	0.786540	-253.191724	-100.439537	-176.527945
1176				900.000000	200.000000	0.000000	0.448400	0.821980	-1.694550	-96.563384	-103.010670	149.698825	299.038269	200.935413	0.000000	300.000000	200.000000	0.000000	7.416360	9.827440	2232.743836	2088.537354	2147.299925	-1458.736474				-505.000000	200.000000	0.000000	0.000000	2.322710	-0.786540	-786.043757	265.886441	-56.539847
1177				900.000000	200.000000	0.000000	0.470820	0.686860	-1.477300	-61.697253	-53.476269	161.598237	298.949892	200.952954	0.000000	300.000000	200.000000	0.000000	7.416360	11.017720	2231.675720	2126.684155	2343.499918	-1373.287475				-505.000000	200.000000	0.000000	-1.629990	1.429360	-3.146160	-377.025127	-30.953612	412.695553
1178				900.000000	200.000000	0.000000	0.403560	0.641820	-1.824900	-79.994234	-126.372783	171.264672	298.984637	200.939620	0.000000	300.000000	200.000000	0.000000	7.416360	11.261880	2232.896424	2098.074055	2267.199921	-1354.976975				-505.000000	200.000000	0.000000	-1.448880	1.786700	1.573080	-355.024945	1411.878944	354.276081
1179				900.000000	200.000000	0.000000	0.369930	0.585520	-0.999350	-105.580580	-90.293871	171.247153	299.086744	200.952856	0.000000	300.000000	200.000000	0.000000	7.630000	11.292400	2231.904602	2126.684155	2038.299929	-1379.390975				-505.000000	200.000000	0.000000	-1.267770	0.893350	9.438480	-408.452321	-197.384374	-351.515381
1180				900.000000	200.000000	0.000000	0.369930	0.720640	-1.607650	-92.605477	-64.398303	173.782475	299.023489	200.986803	0.000000	300.000000	200.000000	0.000000	7.294280	11.231360	2232.438660	2202.977757	2179.999924	-1342.769976				-505.000000	200.000000	0.000000	-0.724440	-1.429360	-8.651940	-1245.342747	317.186567	-1.298507
1181				900.000000	200.000000	0.000000	0.358720	0.731900	-1.564200	-88.076245	-53.845143	159.346600	299.067177	200.944343	0.000000	300.000000	200.000000	0.000000	7.935200	11.445000	2231.828308	2107.610755	2081.899927	-1452.632974				-505.000000	200.000000	0.000000	-1.811100	1.608030	3.932700	-18.199491	901.277566	882.832388
1182				900.000000	200.000000	0.000000	0.381140	0.653080	-1.346950	-127.281754	-100.564171	166.479050	298.989415	200.897002	0.000000	300.000000	200.000000	0.000000	7.538440	11.445000	2232.667542	2002.707052	2256.299921	-1312.252476				-505.000000	200.000000	0.000000	1.267770	2.144040	2.359620	-1028.235390	1246.748036	706.862456
1183				900.000000	200.000000	0.000000	0.403560	0.709380	-1.390400	-116.967274	-126.776868	176.146823	298.999145	200.926934	0.000000	300.000000	200.000000	0.000000	7.233240	10.682000	2232.591248	2069.463954	2234.499922	-1354.976975				-505.000000	200.000000	0.000000	-0.724440	0.893350	-1.573080	53.930762	1371.028788	999.555422
1184				900.000000	200.000000	0.000000	0.369930	0.540480	-1.260050	-115.746473	-79.919480	151.927985	299.081955	200.948486	0.000000	300.000000	200.000000	0.000000	7.538440	11.017720	2232.133484	2117.147455	2049.199928	-1361.080475				-505.000000	200.000000	0.000000	0.905550	1.786700	13.371180	-933.161106	-332.624091	647.808220
1185				900.000000	200.000000	0.000000	0.459610	0.698120	-1.129700	-68.914513	-119.195518	207.403864	299.023423	200.974054	0.000000	300.000000	200.000000	0.000000	7.202720	9.735880	2232.286072	2174.367657	2179.999924	-1428.218974				-505.000000	200.000000	0.000000	1.992210	2.501380	-1.573080	498.680662	941.504291	119.702630
1186				900.000000	200.000000	0.000000	0.358720	0.596780	-1.086250	-125.309573	-84.685457	195.365840	299.077198	200.978260	0.000000	300.000000	200.000000	0.000000	7.477400	10.773560	2232.438660	2183.904357	2060.099928	-1397.701475				-505.000000	200.000000	0.000000	-0.543330	1.429360	-5.505780	-724.661902	435.811903	-1114.737946
1187				900.000000	200.000000	0.000000	0.515660	0.630560	-1.564200	-104.311017	-110.967632	159.089764	298.989519	200.931078	0.000000	300.000000	200.000000	0.000000	6.836480	10.712520	2232.896424	2079.000654	2256.299921	-1324.459476				-505.000000	200.000000	0.000000	-0.543330	2.322710	2.359620	-322.528057	1886.617720	-291.472775
1188				900.000000	200.000000	0.000000	0.504450	0.686860	-1.433850	-158.144964	-49.835591	176.021357	298.984360	200.897155	0.000000	300.000000	200.000000	0.000000	7.507920	10.712520	2232.286072	2002.707052	2267.199921	-1428.218974				-505.000000	200.000000	0.000000	-2.173320	1.786700	-7.078860	223.362910	933.645468	295.589937
1189				900.000000	200.000000	0.000000	0.358720	0.596780	-1.173150	-101.276420	-125.132399	171.269239	298.984464	200.965411	0.000000	300.000000	200.000000	0.000000	7.660520	10.071600	2232.514954	2155.294256	2267.199921	-1324.459476				-505.000000	200.000000	0.000000	0.543330	1.965370	0.786540	-112.644543	496.656706	471.774459
1190				900.000000	200.000000	0.000000	0.381140	0.596780	-2.215950	-78.233579	-79.492121	188.113632	298.978953	201.021572	0.000000	300.000000	200.000000	0.000000	7.172200	9.888480	2231.141662	2279.271359	2278.099920	-1428.218974				-505.000000	200.000000	0.000000	-1.086660	1.250690	7.865400	-1081.851535	323.429543	529.970726
1191				900.000000	200.000000	0.000000	0.280250	0.664340	-2.129050	-71.340900	-24.758588	188.280985	298.976854	200.950859	0.000000	300.000000	200.000000	0.000000	7.630000	11.017720	2226.564022	2117.147455	2278.099920	-1348.873476				-505.000000	200.000000	0.000000	-0.543330	1.072020	1.573080	64.993776	561.664073	-175.171483
1192				900.000000	200.000000	0.000000	0.302670	0.551740	-1.824900	-115.867971	-127.284102	142.369498	298.999008	200.948421	0.000000	300.000000	200.000000	0.000000	7.568960	10.712520	2232.286072	2117.147455	2234.499922	-1385.494475				-505.000000	200.000000	0.000000	0.362220	1.072020	0.786540	-1093.229166	640.185679	294.708863
1193				900.000000	200.000000	0.000000	0.459610	0.439140	-2.129050	-108.758347	-98.002243	171.018111	298.964899	200.931269	0.000000	300.000000	200.000000	0.000000	7.538440	10.071600	2232.438660	2079.000654	2310.799919	-1367.183975				-505.000000	200.000000	0.000000	-0.362220	0.000000	3.146160	-1042.092324	-378.777797	411.237668
1194				900.000000	200.000000	0.000000	0.313880	0.585520	-1.607650	-70.026007	-102.617923	171.305221	299.047805	200.931364	0.000000	300.000000	200.000000	0.000000	7.721560	9.980040	2232.209778	2079.000654	2125.499926	-1391.597975				-505.000000	200.000000	0.000000	0.000000	1.429360	-7.078860	-145.707739	536.997867	118.844660
1195				900.000000	200.000000	0.000000	0.392350	0.653080	-1.824900	-59.427896	-105.647275	164.057777	299.003823	200.922851	0.000000	300.000000	200.000000	0.000000	7.355320	10.254720	2232.133484	2059.927254	2223.599922	-1379.390975				-505.000000	200.000000	0.000000	-0.543330	0.178670	-0.786540	-1726.491630	1889.603425	0.213024
1196				900.000000	200.000000	0.000000	0.291460	0.585520	-1.216600	-65.600349	-46.332675	156.870488	299.042856	200.914338	0.000000	300.000000	200.000000	0.000000	7.324800	10.956680	2232.057190	2040.853853	2136.399925	-1330.562976				-505.000000	200.000000	0.000000	0.724440	0.178670	0.786540	-452.389763	87.987719	-411.097088
1197				900.000000	200.000000	0.000000	0.302670	0.619300	-1.260050	-48.172182	-127.809413	142.432329	299.082017	200.956966	0.000000	300.000000	200.000000	0.000000	7.294280	10.956680	2232.286072	2136.220856	2049.199928	-1373.287475				-505.000000	200.000000	0.000000	0.362220	-0.714680	-3.146160	-738.392991	1704.477870	234.269186
1198				900.000000	200.000000	0.000000	0.325090	0.641820	-1.390400	-75.523562	-88.083684	195.442568	299.052396	200.978661	0.000000	300.000000	200.000000	0.000000	7.294280	11.353440	2231.523132	2183.904357	2114.599926	-1361.080475				-505.000000	200.000000	0.000000	0.000000	1.608030	-2.359620	-366.150882	1062.799338	-350.938571
1199				900.000000	200.000000	0.000000	0.425980	0.675600	-1.390400	-54.029851	-107.436244	180.911500	299.008639	200.952824	0.000000	300.000000	200.000000	0.000000	7.355320	11.628120	2231.980896	2126.684155	2212.699923	-1409.908474				-505.000000	200.000000	0.000000	-1.086660	1.250690	6.292320	-1197.793384	1252.912447	353.738430
1200				900.000000	200.000000	0.000000	0.425980	0.619300	-1.477300	-52.417783	-132.685276	180.859141	299.033255	200.935541	0.000000	300.000000	200.000000	0.000000	7.416360	10.376800	2232.438660	2088.537354	2158.199924	-1434.322474				-505.000000	200.000000	0.000000	0.724440	0.536010	4.719240	-1704.428524	614.535616	-352.013874
1201				900.000000	200.000000	0.000000	0.459610	0.709380	-0.955900	-104.455541	-134.555062	156.811474	299.067337	200.999721	0.000000	300.000000	200.000000	0.000000	7.477400	10.956680	2232.209778	2231.587858	2081.899927	-1397.701475				-505.000000	200.000000	0.000000	-0.724440	0.893350	-1.573080	-2030.757272	1636.168803	-234.070650
1202				900.000000	200.000000	0.000000	0.369930	0.619300	-1.564200	-60.548872	-64.438711	166.459248	299.018305	200.952921	0.000000	300.000000	200.000000	0.000000	7.477400	10.682000	2231.752014	2126.684155	2190.899923	-1361.080475				-505.000000	200.000000	0.000000	-0.543330	1.965370	7.865400	-1154.422251	-1035.147427	648.093688
1203				900.000000	200.000000	0.000000	0.358720	0.596780	-1.607650	-85.644441	-109.530404	183.317539	299.018842	200.960942	0.000000	300.000000	200.000000	0.000000	7.477400	10.468360	2232.972718	2145.757556	2190.899923	-1324.459476				-505.000000	200.000000	0.000000	-0.724440	0.357340	0.000000	-1136.537376	971.825913	-410.811620
1204				900.000000	200.000000	0.000000	0.347510	0.675600	-1.868350	-62.566067	-93.628416	164.125175	298.945333	200.939845	0.000000	300.000000	200.000000	0.000000	7.416360	10.620960	2232.362366	2098.074055	2354.399918	-1367.183975				-505.000000	200.000000	0.000000	0.905550	1.608030	2.359620	-1408.117360	-57.034107	295.174070
1205				900.000000	200.000000	0.000000	0.269040	0.540480	-1.564200	-112.041042	-105.877790	156.851828	298.945441	200.965378	0.000000	300.000000	200.000000	0.000000	7.874160	10.590440	2232.591248	2155.294256	2354.399918	-1391.597975				-505.000000	200.000000	0.000000	-0.362220	1.965370	2.359620	-1154.862713	19.678652	-526.802774
1206				900.000000	200.000000	0.000000	0.582920	0.675600	-1.346950	-102.231199	-53.147802	161.471630	299.037677	200.987276	0.000000	300.000000	200.000000	0.000000	7.385840	10.682000	2231.370544	2202.977757	2147.299925	-1452.632974				-505.000000	200.000000	0.000000	0.362220	2.322710	2.359620	-1017.424068	1831.822892	2.175274
1207				900.000000	200.000000	0.000000	0.269040	0.563000	-1.651100	-58.936804	-115.928913	221.933594	298.969323	200.957325	0.000000	300.000000	200.000000	0.000000	7.507920	10.682000	2231.446838	2136.220856	2299.899920	-1367.183975				-505.000000	200.000000	0.000000	0.362220	2.680050	5.505780	46.794285	-27.142916	472.467179
[truncated: 7,793 more rows]
