# Supplementary material for: A Plyometric Warm-Up Protocol Improves Running Economy in Recreational Endurance Athletes
Source: Front Physiol. 2020 Mar 12;11:197. doi: 10.3389/fphys.2020.00197 (PMC7080849; doi:10.3389/fphys.2020.00197)
Supplement: Supplementary file 1 [file Data_Sheet_1.zip › Datasheet 1/Force plate data -leg stiffness/6/6 Resistance .csv]

FORCE PLATES
600.000000	Hz
	Corner 1			Corner 2			Corner 3			Corner 4
Plate#	X	Y	Z	X	Y	Z	X	Y	Z	X	Y	Z
1	1200.000000	400.000000	0.000000	1200.000000	0.000000	0.000000	600.000000	0.000000	0.000000	600.000000	400.000000	0.000000
2	600.000000	400.000000	0.000000	600.000000	0.000000	0.000000	0.000000	0.000000	0.000000	0.000000	400.000000	0.000000
3	-55.000000	500.000000	0.000000	-55.000000	-100.000000	0.000000	-955.000000	-100.000000	0.000000	-955.000000	500.000000	0.000000
	Force Plate 1												Force Plate 2												Force Plate 3
Sample #	COP:X	COP:Y	COP:Z	Ref:X	Ref:Y	Ref:Z	Force:X	Force:Y	Force:Z	Moment:X	Moment:Y	Moment:Z	COP:X	COP:Y	COP:Z	Ref:X	Ref:Y	Ref:Z	Force:X	Force:Y	Force:Z	Moment:X	Moment:Y	Moment:Z	COP:X	COP:Y	COP:Z	Ref:X	Ref:Y	Ref:Z	Force:X	Force:Y	Force:Z	Moment:X	Moment:Y	Moment:Z
Units:	mm	mm	mm	mm	mm	mm	N	N	N	Nmm	Nmm	Nmm	mm	mm	mm	mm	mm	mm	N	N	N	Nmm	Nmm	Nmm	mm	mm	mm	mm	mm	mm	N	N	N	Nmm	Nmm	Nmm
1				900.000000	200.000000	0.000000	0.325090	0.698120	-2.085600	-106.089597	-107.701027	156.940365	298.993885	200.893097	0.000000	300.000000	200.000000	0.000000	7.294280	10.041080	2231.752014	1993.170352	2245.399921	-1391.597975				-505.000000	200.000000	0.000000	-0.905550	1.250690	6.292320	191.998639	446.533438	647.444434
2				900.000000	200.000000	0.000000	0.504450	0.641820	-1.433850	-71.548046	-65.033500	156.702189	298.989691	200.909568	0.000000	300.000000	200.000000	0.000000	7.416360	9.735880	2233.277894	2031.317153	2256.299921	-1446.529474				-505.000000	200.000000	0.000000	1.448880	0.178670	8.651940	590.583486	-228.452422	117.541845
3				900.000000	200.000000	0.000000	0.313880	0.585520	-1.129700	-65.510320	-42.270777	154.437600	298.989104	200.995551	0.000000	300.000000	200.000000	0.000000	7.355320	9.033920	2231.980896	2222.051158	2256.299921	-1440.425974				-505.000000	200.000000	0.000000	0.181110	1.429360	17.303879	-1186.101137	-27.380347	-527.354914
4				900.000000	200.000000	0.000000	0.582920	0.653080	-1.738000	-75.419989	-138.905615	156.631366	299.042562	201.085576	0.000000	300.000000	200.000000	0.000000	7.233240	10.285240	2231.370544	2422.321863	2136.399925	-1379.390975				-505.000000	200.000000	0.000000	-1.811100	0.178670	14.944259	-451.257145	1553.677633	-528.382442
5				900.000000	200.000000	0.000000	0.358720	0.563000	-1.303500	-38.474039	-64.219534	159.189523	298.984603	200.969550	0.000000	300.000000	200.000000	0.000000	7.568960	11.292400	2232.820130	2164.830956	2267.199921	-1446.529474				-505.000000	200.000000	0.000000	1.811100	-1.072020	8.651940	-527.439782	-1045.790397	703.766949
6				900.000000	200.000000	0.000000	0.437190	0.506700	-1.346950	-89.083850	-113.004250	144.597908	299.086963	200.956900	0.000000	300.000000	200.000000	0.000000	7.385840	11.200840	2232.438660	2136.220856	2038.299929	-1397.701475				-505.000000	200.000000	0.000000	1.629990	-0.178670	3.932700	-126.312708	958.197237	469.652832
7				900.000000	200.000000	0.000000	0.414770	0.574260	-1.173150	-61.998491	-76.780839	156.732267	299.052364	200.957325	0.000000	300.000000	200.000000	0.000000	6.958560	10.956680	2231.446838	2136.220856	2114.599926	-1367.183975				-505.000000	200.000000	0.000000	0.181110	0.714680	2.359620	-72.381946	251.941770	-175.568553
8				900.000000	200.000000	0.000000	0.280250	0.630560	-1.694550	-76.302348	-111.284163	173.791609	299.032726	200.944601	0.000000	300.000000	200.000000	0.000000	7.263760	10.651480	2231.217956	2107.610755	2158.199924	-1409.908474				-505.000000	200.000000	0.000000	-2.535540	1.786700	8.651940	-238.642634	675.494855	-115.589776
9				900.000000	200.000000	0.000000	0.291460	0.563000	-1.303500	-18.371388	-117.175437	156.849544	299.086807	200.978427	0.000000	300.000000	200.000000	0.000000	7.507920	10.193680	2232.057190	2183.904357	2038.299929	-1397.701475				-505.000000	200.000000	0.000000	0.362220	0.178670	10.225020	706.525335	233.518540	411.349271
10				900.000000	200.000000	0.000000	0.482030	0.596780	-1.260050	-97.345918	-109.865608	154.273869	299.003687	200.957162	0.000000	300.000000	200.000000	0.000000	7.660520	10.407320	2231.828308	2136.220856	2223.599922	-1403.804975				-505.000000	200.000000	0.000000	-0.362220	-0.714680	15.730799	189.645181	-390.720620	-353.113846
11				900.000000	200.000000	0.000000	0.437190	0.585520	-1.694550	-62.074975	-102.549042	163.948492	298.930794	200.944020	0.000000	300.000000	200.000000	0.000000	7.599480	10.285240	2232.591248	2107.610755	2387.099916	-1361.080475				-505.000000	200.000000	0.000000	0.724440	1.608030	5.505780	-481.337652	746.359197	118.956263
12				900.000000	200.000000	0.000000	0.369930	0.563000	-1.607650	-107.138152	-64.398303	178.455190	298.999008	200.931333	0.000000	300.000000	200.000000	0.000000	7.507920	10.804080	2232.286072	2079.000654	2234.499922	-1379.390975				-505.000000	200.000000	0.000000	-0.724440	0.178670	10.225020	-451.634684	431.842340	176.459809
13				900.000000	200.000000	0.000000	0.425980	0.596780	-1.824900	-25.561558	-122.230069	151.922276	298.984464	200.944052	0.000000	300.000000	200.000000	0.000000	7.050120	10.529400	2232.514954	2107.610755	2267.199921	-1428.218974				-505.000000	200.000000	0.000000	1.267770	0.536010	11.798100	1307.353834	1105.220911	-117.080945
14				900.000000	200.000000	0.000000	0.425980	0.641820	-1.260050	-131.675943	-87.293589	188.109065	298.950323	200.884218	0.000000	300.000000	200.000000	0.000000	7.568960	9.827440	2232.591248	1974.096951	2343.499918	-1458.736474				-505.000000	200.000000	0.000000	0.362220	-0.178670	5.505780	221.261145	237.997099	352.266057
15				900.000000	200.000000	0.000000	0.470820	0.540480	-1.086250	-95.463765	-89.301735	147.004143	299.047414	200.901828	0.000000	300.000000	200.000000	0.000000	7.599480	9.796920	2231.294250	2012.243752	2125.499926	-1361.080475				-505.000000	200.000000	0.000000	-2.716650	0.178670	16.517339	12.132709	148.709527	0.386890
16				900.000000	200.000000	0.000000	0.403560	0.653080	-1.390400	-38.875103	-60.919259	168.865483	299.023055	200.953052	0.000000	300.000000	200.000000	0.000000	7.416360	11.048240	2231.446838	2126.684155	2179.999924	-1409.908474				-505.000000	200.000000	0.000000	0.362220	0.178670	9.438480	474.830408	101.694959	-352.324012
17				900.000000	200.000000	0.000000	0.381140	0.675600	-1.564200	-5.963545	-115.560038	137.584073	299.057732	200.952563	0.000000	300.000000	200.000000	0.000000	7.660520	10.987200	2232.591248	2126.684155	2103.699926	-1367.183975				-505.000000	200.000000	0.000000	-0.181110	1.429360	5.505780	-1187.044985	1198.864046	647.556037
18				900.000000	200.000000	0.000000	0.347510	0.585520	-1.260050	-33.481121	-73.930255	151.993100	298.969535	200.995585	0.000000	300.000000	200.000000	0.000000	7.538440	11.322920	2231.904602	2222.051158	2299.899920	-1379.390975				-505.000000	200.000000	0.000000	0.362220	0.357340	7.865400	1180.411894	103.187812	-234.666257
19				900.000000	200.000000	0.000000	0.448400	0.608040	-1.694550	-89.291313	-6.757241	173.596462	299.038203	200.948292	0.000000	300.000000	200.000000	0.000000	7.568960	11.200840	2232.591248	2117.147455	2147.299925	-1428.218974				-505.000000	200.000000	0.000000	-0.724440	1.072020	11.011560	1223.908874	-629.464145	-116.412895
20				900.000000	200.000000	0.000000	0.437190	0.563000	-1.129700	-106.642996	-143.602112	178.385509	299.091814	200.961205	0.000000	300.000000	200.000000	0.000000	7.294280	10.407320	2232.362366	2145.757556	2027.399929	-1293.941977				-505.000000	200.000000	0.000000	-0.543330	0.357340	11.011560	601.583577	287.566941	-645.802503
21				900.000000	200.000000	0.000000	0.291460	0.551740	-1.824900	-75.662668	-106.558595	185.754993	299.082331	200.943826	0.000000	300.000000	200.000000	0.000000	7.202720	10.407320	2233.049012	2107.610755	2049.199928	-1403.804975				-505.000000	200.000000	0.000000	0.724440	1.965370	5.505780	466.813006	746.359197	119.295378
22				900.000000	200.000000	0.000000	0.459610	0.574260	-1.564200	-94.567861	-93.461583	168.734113	299.106737	200.909661	0.000000	300.000000	200.000000	0.000000	7.599480	10.254720	2233.049012	2031.317153	1994.699930	-1379.390975				-505.000000	200.000000	0.000000	-1.267770	0.178670	6.292320	-451.949300	2457.001479	-175.961317
23				900.000000	200.000000	0.000000	0.515660	0.731900	-1.346950	-39.604812	-60.509975	149.545369	299.043150	200.948227	0.000000	300.000000	200.000000	0.000000	7.752080	10.376800	2232.743836	2117.147455	2136.399925	-1373.287475				-505.000000	200.000000	0.000000	-0.905550	1.250690	14.157719	76.811869	969.349203	60.003447
24				900.000000	200.000000	0.000000	0.414770	0.596780	-1.477300	-29.221975	-46.102160	166.391851	299.067496	200.969649	0.000000	300.000000	200.000000	0.000000	7.355320	9.827440	2232.591248	2164.830956	2081.899927	-1354.976975				-505.000000	200.000000	0.000000	-0.724440	-0.714680	7.865400	999.727962	1627.211685	175.612020
25				900.000000	200.000000	0.000000	0.325090	0.608040	-1.477300	-60.922530	-42.409137	161.675911	299.018171	200.935957	0.000000	300.000000	200.000000	0.000000	7.263760	10.498880	2231.446838	2088.537354	2190.899923	-1452.632974				-505.000000	200.000000	0.000000	-1.448880	0.714680	14.944259	-1113.719192	-456.790408	177.026438
26				900.000000	200.000000	0.000000	0.504450	0.574260	-1.694550	-46.456541	-100.252839	178.326299	299.033089	200.918610	0.000000	300.000000	200.000000	0.000000	7.172200	10.010560	2232.057190	2050.390553	2158.199924	-1434.322474				-505.000000	200.000000	0.000000	-1.448880	-0.178670	7.865400	-820.894103	610.487489	117.434550
27				900.000000	200.000000	0.000000	0.336300	0.619300	-1.564200	-88.692583	-52.921888	161.674769	298.950287	200.961139	0.000000	300.000000	200.000000	0.000000	7.538440	11.261880	2232.514954	2145.757556	2343.499918	-1428.218974				-505.000000	200.000000	0.000000	-0.724440	0.536010	5.505780	-82.941575	-1021.949182	-175.665667
28				900.000000	200.000000	0.000000	0.347510	0.630560	-1.520750	-68.081231	-48.357954	164.083287	298.965005	200.978159	0.000000	300.000000	200.000000	0.000000	7.446880	11.017720	2232.667542	2183.904357	2310.799919	-1373.287475				-505.000000	200.000000	0.000000	-0.181110	1.072020	17.303879	761.148252	-5.462416	236.008230
29				900.000000	200.000000	0.000000	0.358720	0.563000	-1.824900	-107.363223	-99.196422	164.008843	299.057506	200.965609	0.000000	300.000000	200.000000	0.000000	7.263760	11.200840	2232.057190	2155.294256	2103.699926	-1354.976975				-505.000000	200.000000	0.000000	0.724440	-1.786700	11.798100	-222.985370	-1513.302339	409.455157
30				900.000000	200.000000	0.000000	0.459610	0.686860	-2.172500	-6.130057	-133.423624	200.164412	299.033420	200.965279	0.000000	300.000000	200.000000	0.000000	7.324800	10.620960	2232.820130	2155.294256	2158.199924	-1409.908474				-505.000000	200.000000	0.000000	0.000000	-0.178670	0.786540	915.779617	662.103610	469.783231
31				900.000000	200.000000	0.000000	0.392350	0.427880	-1.433850	-76.337565	-80.681102	197.583582	298.970239	200.922315	0.000000	300.000000	200.000000	0.000000	7.477400	9.980040	2233.430482	2059.927254	2299.899920	-1409.908474				-505.000000	200.000000	0.000000	-1.629990	1.429360	3.932700	434.253195	1288.028623	1.486862
32				900.000000	200.000000	0.000000	0.403560	0.630560	-1.173150	-119.988010	-66.187271	159.205899	299.038170	200.901335	0.000000	300.000000	200.000000	0.000000	7.324800	10.590440	2232.514954	2012.243752	2147.299925	-1257.320977				-505.000000	200.000000	0.000000	0.000000	0.893350	7.865400	981.213855	-537.744294	294.568282
33				900.000000	200.000000	0.000000	0.470820	0.472920	-1.694550	-98.876085	-48.208256	144.531652	299.037940	200.901551	0.000000	300.000000	200.000000	0.000000	7.233240	9.735880	2231.980896	2012.243752	2147.299925	-1367.183975				-505.000000	200.000000	0.000000	1.811100	0.893350	14.944259	402.700155	-123.771757	470.655690
34				900.000000	200.000000	0.000000	0.414770	0.585520	-1.390400	-93.924117	-91.776706	183.249000	299.001605	200.942034	0.000000	300.000000	200.000000	0.000000	7.446880	10.559920	2227.174374	2098.074055	2223.599922	-1391.597975				-505.000000	200.000000	0.000000	0.543330	-1.250690	3.932700	-1812.604664	1289.091045	-529.927259
35				900.000000	200.000000	0.000000	0.269040	0.517960	-1.868350	-109.262985	-80.265081	159.240544	299.008605	200.969948	0.000000	300.000000	200.000000	0.000000	7.385840	10.102120	2231.904602	2164.830956	2212.699923	-1428.218974				-505.000000	200.000000	0.000000	-1.448880	0.536010	4.719240	1075.155521	878.613209	-410.584107
36				900.000000	200.000000	0.000000	0.448400	0.641820	-1.303500	-55.330883	-67.912557	178.447198	299.042922	200.927092	0.000000	300.000000	200.000000	0.000000	7.782600	10.987200	2232.209778	2069.463954	2136.399925	-1330.562976				-505.000000	200.000000	0.000000	1.086660	0.178670	10.225020	-1146.530696	-605.737366	-117.405572
37				900.000000	200.000000	0.000000	0.246620	0.619300	-1.868350	-80.966622	-135.067495	164.177338	299.086713	201.008438	0.000000	300.000000	200.000000	0.000000	7.202720	11.109280	2231.828308	2250.661259	2038.299929	-1416.011974				-505.000000	200.000000	0.000000	-0.362220	1.072020	17.303879	529.516248	933.486601	118.534522
38				900.000000	200.000000	0.000000	0.459610	0.574260	-1.868350	-66.739249	-123.574543	163.914793	299.018070	200.923230	0.000000	300.000000	200.000000	0.000000	7.477400	11.780720	2231.217956	2059.927254	2190.899923	-1391.597975				-505.000000	200.000000	0.000000	-0.181110	-1.429360	11.011560	-548.873656	795.929039	-236.318369
39				900.000000	200.000000	0.000000	0.269040	0.596780	-1.303500	-113.473053	-90.922331	168.952487	298.974384	200.888793	0.000000	300.000000	200.000000	0.000000	7.782600	11.322920	2231.828308	1983.633652	2288.999920	-1409.908474				-505.000000	200.000000	0.000000	0.000000	-0.357340	7.865400	326.454594	655.385772	-59.083214
40				900.000000	200.000000	0.000000	0.425980	0.574260	-1.303500	-106.359366	-51.791391	159.130313	299.033089	200.922883	0.000000	300.000000	200.000000	0.000000	7.843640	10.804080	2232.057190	2059.927254	2158.199924	-1361.080475				-505.000000	200.000000	0.000000	0.181110	0.714680	9.438480	-1229.975656	775.503961	-58.080356
41				900.000000	200.000000	0.000000	0.425980	0.596780	-0.999350	-36.767879	-62.206191	183.247858	298.983978	200.965873	0.000000	300.000000	200.000000	0.000000	7.477400	10.834600	2231.446838	2155.294256	2267.199921	-1287.838477				-505.000000	200.000000	0.000000	-1.267770	0.893350	11.011560	1213.097552	-464.017241	1175.831184
42				900.000000	200.000000	0.000000	0.313880	0.585520	-1.564200	-69.980993	-92.526392	147.208620	299.061941	200.974620	0.000000	300.000000	200.000000	0.000000	7.111160	10.712520	2230.989074	2174.367657	2092.799927	-1416.011974				-505.000000	200.000000	0.000000	0.000000	0.714680	15.730799	1086.847768	-677.778565	294.398725
43				900.000000	200.000000	0.000000	0.493240	0.619300	-1.520750	-48.442267	-94.886875	132.596258	298.998837	200.927219	0.000000	300.000000	200.000000	0.000000	7.752080	10.376800	2231.904602	2069.463954	2234.499922	-1361.080475				-505.000000	200.000000	0.000000	1.267770	2.501380	17.303879	963.454827	834.855911	2.272388
44				900.000000	200.000000	0.000000	0.336300	0.664340	-1.303500	-66.465100	-108.890008	164.126316	299.037973	200.918610	0.000000	300.000000	200.000000	0.000000	7.874160	10.468360	2232.057190	2050.390553	2147.299925	-1409.908474				-505.000000	200.000000	0.000000	0.724440	-1.965370	11.011560	1155.932407	873.704219	761.750191
45				900.000000	200.000000	0.000000	0.425980	0.698120	-1.433850	-141.599156	-117.527775	168.884143	299.082268	201.007956	0.000000	300.000000	200.000000	0.000000	7.324800	10.163160	2232.896424	2250.661259	2049.199928	-1342.769976				-505.000000	200.000000	0.000000	0.181110	-0.714680	12.584640	1231.737505	-818.321832	234.283675
46				900.000000	200.000000	0.000000	0.549290	0.754420	-1.607650	-67.091235	-76.850317	168.808753	298.989208	200.944181	0.000000	300.000000	200.000000	0.000000	7.263760	11.506040	2232.209778	2107.610755	2256.299921	-1354.976975				-505.000000	200.000000	0.000000	-0.543330	1.250690	14.157719	540.075877	284.581235	-468.722418
47				900.000000	200.000000	0.000000	0.392350	0.675600	-1.607650	-74.357573	-126.113198	176.127021	298.984568	200.926870	0.000000	300.000000	200.000000	0.000000	7.233240	9.888480	2232.743836	2069.463954	2267.199921	-1330.562976				-505.000000	200.000000	0.000000	-2.897760	0.000000	14.157719	232.764621	1222.467830	-822.185560
48				900.000000	200.000000	0.000000	0.369930	0.731900	-1.911800	-76.374768	-28.653653	166.563966	298.955169	200.939781	0.000000	300.000000	200.000000	0.000000	7.660520	11.200840	2232.514954	2098.074055	2332.599918	-1379.390975				-505.000000	200.000000	0.000000	0.181110	2.322710	14.157719	-1943.008235	903.595410	295.910256
49				900.000000	200.000000	0.000000	0.437190	0.641820	-1.868350	-67.977658	-87.189498	142.313910	298.998734	200.987141	0.000000	300.000000	200.000000	0.000000	8.148840	11.078760	2231.675720	2202.977757	2234.499922	-1354.976975				-505.000000	200.000000	0.000000	-1.811100	0.178670	11.011560	-567.387763	-298.570337	-175.917850
50				900.000000	200.000000	0.000000	0.302670	0.664340	-1.346950	-54.448523	-61.870987	161.751497	299.076819	201.038492	0.000000	300.000000	200.000000	0.000000	7.385840	11.353440	2231.523132	2317.418160	2060.099928	-1354.976975				-505.000000	200.000000	0.000000	-1.448880	0.893350	11.798100	1908.056486	-321.234695	647.148785
51				900.000000	200.000000	0.000000	0.403560	0.686860	-1.824900	-70.098427	-101.042933	173.716219	298.993747	200.948778	0.000000	300.000000	200.000000	0.000000	7.691040	11.017720	2231.446838	2117.147455	2245.399921	-1391.597975				-505.000000	200.000000	0.000000	2.354430	-1.072020	7.865400	283.209308	1706.049287	410.002989
52				900.000000	200.000000	0.000000	0.302670	0.563000	-1.824900	-55.096330	-107.020223	156.837930	298.940196	200.875974	0.000000	300.000000	200.000000	0.000000	7.691040	10.712520	2231.828308	1955.023551	2365.299917	-1367.183975				-505.000000	200.000000	0.000000	-0.905550	0.536010	13.371180	1423.295682	307.245593	-410.627573
53				900.000000	200.000000	0.000000	0.325090	0.517960	-1.173150	-84.419576	-22.428117	156.772816	299.008537	200.982834	0.000000	300.000000	200.000000	0.000000	7.416360	10.620960	2231.752014	2193.441057	2212.699923	-1385.494475				-505.000000	200.000000	0.000000	2.354430	-0.714680	3.932700	420.333337	1842.351427	175.365710
54				900.000000	200.000000	0.000000	0.470820	0.630560	-1.911800	-44.363178	-93.599943	132.629957	299.016085	201.019319	0.000000	300.000000	200.000000	0.000000	7.172200	10.529400	2226.716610	2269.734659	2190.899923	-1269.527977				-505.000000	200.000000	0.000000	0.181110	-0.893350	7.078860	293.957706	-945.666855	-0.862278
55				900.000000	200.000000	0.000000	0.403560	0.540480	-1.520750	-75.811256	-70.929973	154.302805	299.072093	200.987039	0.000000	300.000000	200.000000	0.000000	7.141680	10.773560	2231.904602	2202.977757	2070.999928	-1379.390975				-505.000000	200.000000	0.000000	0.181110	0.357340	0.786540	-673.210445	783.714652	-175.907669
56				900.000000	200.000000	0.000000	0.470820	0.630560	-1.738000	-36.142060	-63.365757	183.232819	299.018775	200.884127	0.000000	300.000000	200.000000	0.000000	7.263760	9.552760	2232.820130	1974.096951	2190.899923	-1354.976975				-505.000000	200.000000	0.000000	1.992210	1.250690	8.651940	308.003410	401.520718	-586.413459
57				900.000000	200.000000	0.000000	0.437190	0.686860	-1.303500	-61.517196	-62.384959	159.223418	299.003993	200.982498	0.000000	300.000000	200.000000	0.000000	7.294280	10.895640	2232.514954	2193.441057	2223.599922	-1422.115474	-522.652982	215.659955	0.000000	-505.000000	200.000000	0.000000	1.267770	0.536010	24.382739	381.832590	430.428052	-352.057340
58				900.000000	200.000000	0.000000	0.381140	0.619300	-1.651100	-108.885263	-125.611161	183.315256	299.077166	200.961205	0.000000	300.000000	200.000000	0.000000	7.172200	11.292400	2232.362366	2145.757556	2060.099928	-1306.148976				-505.000000	200.000000	0.000000	0.362220	2.858720	9.438480	57.920223	-428.585070	-232.292447
59				900.000000	200.000000	0.000000	0.414770	0.551740	-1.390400	-99.335708	-71.512826	166.349963	299.023122	200.927346	0.000000	300.000000	200.000000	0.000000	6.928040	11.292400	2231.599426	2069.463954	2179.999924	-1293.941977				-505.000000	200.000000	0.000000	0.000000	0.893350	13.371180	981.654318	650.160787	-645.337296
60				900.000000	200.000000	0.000000	0.347510	0.563000	-1.260050	-102.757509	-139.787864	159.201136	298.979651	200.943988	0.000000	300.000000	200.000000	0.000000	7.599480	11.506040	2232.667542	2107.610755	2278.099920	-1458.736474				-505.000000	200.000000	0.000000	0.181110	1.608030	17.303879	677.766215	1563.459741	236.487926
61				900.000000	200.000000	0.000000	0.313880	0.653080	-0.738650	-98.507844	-52.766394	137.632810	298.935603	200.905638	0.000000	300.000000	200.000000	0.000000	7.416360	11.200840	2232.438660	2021.780453	2376.199917	-1422.115474				-505.000000	200.000000	0.000000	3.259980	0.178670	13.371180	475.145024	-740.230657	-763.764523
62				900.000000	200.000000	0.000000	0.392350	0.731900	-0.825550	-75.249413	-81.246821	173.769720	299.027874	200.970213	0.000000	300.000000	200.000000	0.000000	7.416360	10.559920	2231.294250	2164.830956	2169.099924	-1391.597975				-505.000000	200.000000	0.000000	-1.811100	0.357340	3.932700	832.649273	636.137552	-58.260095
63				900.000000	200.000000	0.000000	0.437190	0.709380	-1.781450	-117.372402	-107.534195	180.931302	298.998495	201.004474	0.000000	300.000000	200.000000	0.000000	7.782600	11.017720	2231.141662	2241.124558	2234.499922	-1379.390975				-505.000000	200.000000	0.000000	-1.448880	-0.893350	18.876959	1337.245571	69.757489	-118.220076
64				900.000000	200.000000	0.000000	0.459610	0.563000	-1.303500	-82.699872	-93.704034	139.807720	298.945008	200.923041	0.000000	300.000000	200.000000	0.000000	8.026760	10.895640	2231.675720	2059.927254	2354.399918	-1428.218974				-505.000000	200.000000	0.000000	0.362220	-0.178670	5.505780	-242.002863	2359.117216	117.289662
65				900.000000	200.000000	0.000000	0.425980	0.585520	-1.346950	-105.940694	-61.882923	178.418066	298.965076	200.935381	0.000000	300.000000	200.000000	0.000000	7.599480	10.285240	2232.820130	2088.537354	2310.799919	-1440.425974				-505.000000	200.000000	0.000000	1.448880	-1.250690	18.090419	-421.680024	-1165.399590	409.905875
66				900.000000	200.000000	0.000000	0.437190	0.619300	-1.129700	-68.139790	-143.602112	185.666848	299.028073	200.965741	0.000000	300.000000	200.000000	0.000000	7.568960	9.796920	2231.752014	2155.294256	2169.099924	-1428.218974				-505.000000	200.000000	0.000000	-0.724440	0.357340	12.584640	1064.973431	1225.023105	-58.347028
67				900.000000	200.000000	0.000000	0.280250	0.574260	-1.390400	-22.018260	-60.907323	176.148910	299.121080	200.944149	0.000000	300.000000	200.000000	0.000000	7.538440	9.888480	2232.286072	2107.610755	1961.999931	-1379.390975				-505.000000	200.000000	0.000000	1.448880	0.714680	11.798100	275.821138	-894.288164	235.538716
68				900.000000	200.000000	0.000000	0.246620	0.686860	-1.390400	-85.730406	-125.380048	157.011188	299.004095	200.879886	0.000000	300.000000	200.000000	0.000000	7.111160	9.980040	2232.743836	1964.560251	2223.599922	-1434.322474	-475.991771	209.615859	0.000000	-505.000000	200.000000	0.000000	1.448880	-0.357340	22.023119	211.771210	-638.851693	293.265467
69				900.000000	200.000000	0.000000	0.257830	0.619300	-0.434500	-111.645395	-91.268874	159.346404	299.043020	200.931269	0.000000	300.000000	200.000000	0.000000	7.416360	10.865120	2232.438660	2079.000654	2136.399925	-1446.529474				-505.000000	200.000000	0.000000	0.181110	0.536010	13.371180	265.135663	506.631814	411.702875
70				900.000000	200.000000	0.000000	0.493240	0.776940	-1.390400	-106.144092	-135.535860	188.165045	299.077261	200.939748	0.000000	300.000000	200.000000	0.000000	7.477400	11.139800	2232.591248	2098.074055	2060.099928	-1306.148976				-505.000000	200.000000	0.000000	0.905550	1.072020	15.730799	1108.470411	-334.863371	412.153594
71				900.000000	200.000000	0.000000	0.336300	0.484180	-1.173150	-77.769576	-93.813324	166.368428	298.969500	200.922977	0.000000	300.000000	200.000000	0.000000	7.294280	11.353440	2231.828308	2059.927254	2299.899920	-1385.494475				-505.000000	200.000000	0.000000	0.543330	1.072020	2.359620	-861.471316	362.593846	-57.770218
72				900.000000	200.000000	0.000000	0.470820	0.698120	-1.086250	-52.787378	-84.235765	151.970068	298.998734	200.918767	0.000000	300.000000	200.000000	0.000000	7.233240	11.322920	2231.675720	2050.390553	2234.499922	-1403.804975				-505.000000	200.000000	0.000000	-0.543330	3.037390	10.225020	2153.482502	-772.246691	-290.794544
73				900.000000	200.000000	0.000000	0.358720	0.675600	-1.260050	-106.161701	-59.193973	144.836280	298.950502	200.905421	0.000000	300.000000	200.000000	0.000000	7.507920	10.865120	2232.972718	2021.780453	2343.499918	-1446.529474				-505.000000	200.000000	0.000000	-1.448880	0.536010	0.786540	-314.951118	1412.625371	-58.119515
74				900.000000	200.000000	0.000000	0.448400	0.641820	-1.477300	-103.757302	-82.948833	149.531276	299.042856	200.927155	0.000000	300.000000	200.000000	0.000000	7.507920	10.682000	2232.057190	2069.463954	2136.399925	-1306.148976				-505.000000	200.000000	0.000000	1.267770	-1.786700	0.786540	-571.314301	1248.240889	-60.541099
75				900.000000	200.000000	0.000000	0.358720	0.686860	-2.085600	-94.491693	-104.019941	161.714373	299.096666	200.956966	0.000000	300.000000	200.000000	0.000000	7.111160	10.865120	2232.286072	2136.220856	2016.499929	-1336.666476				-505.000000	200.000000	0.000000	0.905550	0.714680	15.730799	507.767758	-600.003385	-175.626509
76				900.000000	200.000000	0.000000	0.392350	0.585520	-1.477300	-106.075736	-121.168453	139.898345	298.994022	200.939973	0.000000	300.000000	200.000000	0.000000	7.568960	10.407320	2232.057190	2098.074055	2245.399921	-1403.804975				-505.000000	200.000000	0.000000	-0.724440	-0.357340	13.371180	-947.080964	1489.416693	704.648023
77				900.000000	200.000000	0.000000	0.392350	0.754420	-1.129700	-90.719260	-106.293811	164.152023	298.994091	200.961271	0.000000	300.000000	200.000000	0.000000	7.752080	10.804080	2232.209778	2145.757556	2245.399921	-1379.390975				-505.000000	200.000000	0.000000	2.535540	-0.536010	16.517339	316.335428	626.319572	351.753075
78				900.000000	200.000000	0.000000	0.381140	0.743160	-1.303500	-107.445124	-39.812940	152.104864	299.048130	200.909692	0.000000	300.000000	200.000000	0.000000	7.233240	9.796920	2232.972718	2031.317153	2125.499926	-1239.010478				-505.000000	200.000000	0.000000	-0.543330	0.000000	4.719240	-462.886468	160.968345	469.996256
79				900.000000	200.000000	0.000000	0.392350	0.506700	-1.129700	-72.776658	-50.568142	151.873343	299.072347	200.935509	0.000000	300.000000	200.000000	0.000000	7.172200	10.041080	2232.514954	2088.537354	2070.999928	-1306.148976				-505.000000	200.000000	0.000000	-1.448880	0.893350	7.865400	1560.293865	743.057496	882.125180
80				900.000000	200.000000	0.000000	0.392350	0.653080	-1.911800	-67.558985	-80.236609	176.106077	299.037973	201.004062	0.000000	300.000000	200.000000	0.000000	6.989080	11.322920	2232.057190	2241.124558	2147.299925	-1348.873476				-505.000000	200.000000	0.000000	0.724440	-0.178670	12.584640	-125.620552	872.211366	-352.692105
81				900.000000	200.000000	0.000000	0.381140	0.619300	-1.824900	-97.003729	-95.053708	154.399334	299.048195	200.948065	0.000000	300.000000	200.000000	0.000000	7.752080	11.353440	2233.125306	2117.147455	2125.499926	-1281.734977				-505.000000	200.000000	0.000000	0.181110	-0.536010	2.359620	-611.325205	649.651792	-235.499557
82				900.000000	200.000000	0.000000	0.425980	0.585520	-1.955250	-86.468241	-91.713023	161.550445	299.038137	200.973988	0.000000	300.000000	200.000000	0.000000	7.294280	10.956680	2232.438660	2174.367657	2147.299925	-1409.908474				-505.000000	200.000000	0.000000	1.086660	-0.893350	12.584640	410.214170	-342.836630	351.529870
83				900.000000	200.000000	0.000000	0.482030	0.686860	-2.042150	-62.282437	-58.478556	173.634924	299.023690	200.990872	0.000000	300.000000	200.000000	0.000000	7.172200	10.804080	2232.896424	2212.514458	2179.999924	-1293.941977				-505.000000	200.000000	0.000000	0.000000	-1.608030	16.517339	946.363509	-545.954984	-295.246514
84				900.000000	200.000000	0.000000	0.369930	0.551740	-1.433850	-115.462843	-125.351576	154.348117	299.042823	200.961369	0.000000	300.000000	200.000000	0.000000	6.989080	10.804080	2231.980896	2145.757556	2136.399925	-1403.804975				-505.000000	200.000000	0.000000	-0.181110	1.072020	7.865400	-50.318840	-1322.205372	412.240526
85				900.000000	200.000000	0.000000	0.246620	0.709380	-1.520750	-40.712242	-74.599124	169.080432	298.965076	200.943923	0.000000	300.000000	200.000000	0.000000	7.782600	10.498880	2232.820130	2107.610755	2310.799919	-1373.287475				-505.000000	200.000000	0.000000	-1.629990	0.178670	16.517339	-103.683293	-1375.314346	0.299957
86				900.000000	200.000000	0.000000	0.504450	0.472920	-1.042800	-62.016099	-60.331207	137.267831	298.989381	200.931205	0.000000	300.000000	200.000000	0.000000	7.568960	10.895640	2232.591248	2079.000654	2256.299921	-1477.046973				-505.000000	200.000000	0.000000	-0.543330	-1.965370	7.078860	1155.617792	954.149110	-236.798064
87				900.000000	200.000000	0.000000	0.403560	0.495440	-1.694550	-41.661288	-106.230129	192.815479	299.018707	200.956802	0.000000	300.000000	200.000000	0.000000	7.568960	10.804080	2232.667542	2136.220856	2190.899923	-1385.494475				-505.000000	200.000000	0.000000	-1.267770	1.072020	9.438480	-513.457001	1393.455714	-351.345823
88				900.000000	200.000000	0.000000	0.358720	0.619300	-1.781450	-80.876594	-114.434740	183.338483	298.979128	200.944472	0.000000	300.000000	200.000000	0.000000	7.507920	10.773560	2231.523132	2107.610755	2278.099920	-1385.494475				-505.000000	200.000000	0.000000	-1.811100	2.322710	8.651940	141.239337	101.378964	-56.394959
89				900.000000	200.000000	0.000000	0.313880	0.664340	-1.346950	-90.633295	-118.058284	166.559203	299.023623	200.961041	0.000000	300.000000	200.000000	0.000000	7.294280	10.132640	2232.743836	2145.757556	2179.999924	-1391.597975				-505.000000	200.000000	0.000000	0.543330	-0.357340	17.303879	790.473680	878.691773	880.778898
90				900.000000	200.000000	0.000000	0.302670	0.585520	-1.260050	-121.932786	-46.753894	161.678194	299.008842	200.892822	0.000000	300.000000	200.000000	0.000000	7.385840	9.857960	2232.438660	1993.170352	2212.699923	-1373.287475				-505.000000	200.000000	0.000000	0.724440	-0.357340	7.078860	326.391671	-50.553700	998.252606
91				900.000000	200.000000	0.000000	0.325090	0.574260	-1.173150	-70.039552	-68.021846	154.415515	298.989450	200.918328	0.000000	300.000000	200.000000	0.000000	7.691040	11.445000	2232.743836	2050.390553	2256.299921	-1354.976975				-505.000000	200.000000	0.000000	0.000000	0.178670	7.865400	706.336565	787.955780	117.657755
92				900.000000	200.000000	0.000000	0.437190	0.517960	-1.477300	-92.775736	-31.827505	185.572602	299.130311	200.889158	0.000000	300.000000	200.000000	0.000000	7.019600	11.231360	2230.912780	1983.633652	1940.199932	-1330.562976				-505.000000	200.000000	0.000000	-0.181110	0.714680	4.719240	275.254830	536.760436	588.133707
93				900.000000	200.000000	0.000000	0.381140	0.720640	-2.085600	-40.833740	-84.679317	180.999842	299.042692	200.918767	0.000000	300.000000	200.000000	0.000000	7.630000	11.292400	2231.675720	2050.390553	2136.399925	-1367.183975				-505.000000	200.000000	0.000000	-0.181110	1.965370	7.865400	1277.713789	-1322.205372	354.344217
94				900.000000	200.000000	0.000000	0.425980	0.619300	-1.651100	-84.762081	-147.721552	185.678461	299.028272	200.841646	0.000000	300.000000	200.000000	0.000000	7.477400	11.170320	2232.209778	1878.729949	2169.099924	-1354.976975				-505.000000	200.000000	0.000000	0.543330	-1.608030	7.865400	714.039350	224.798854	115.918710
95				900.000000	200.000000	0.000000	0.504450	0.653080	-1.173150	-98.957986	-65.275951	139.845040	299.043020	200.892822	0.000000	300.000000	200.000000	0.000000	7.538440	11.322920	2232.438660	1993.170352	2136.399925	-1409.908474				-505.000000	200.000000	0.000000	-0.905550	-0.714680	7.078860	-390.126983	445.787011	-118.093985
96				900.000000	200.000000	0.000000	0.392350	0.540480	-1.998700	-60.224291	-115.617581	200.097960	299.081955	200.935669	0.000000	300.000000	200.000000	0.000000	7.416360	10.468360	2232.133484	2088.537354	2049.199928	-1361.080475				-505.000000	200.000000	0.000000	1.267770	-1.608030	12.584640	1177.680897	971.904477	-354.092034
97				900.000000	200.000000	0.000000	0.470820	0.731900	-1.564200	-84.055715	-48.329482	166.459444	299.023456	200.905669	0.000000	300.000000	200.000000	0.000000	7.507920	10.559920	2232.362366	2021.780453	2179.999924	-1477.046973				-505.000000	200.000000	0.000000	1.811100	2.322710	15.730799	-89.826359	-787.368220	-115.428833
98				900.000000	200.000000	0.000000	0.392350	0.698120	-0.999350	-92.902651	-35.491458	180.967285	298.983804	200.944666	0.000000	300.000000	200.000000	0.000000	7.782600	10.559920	2231.065368	2107.610755	2267.199921	-1385.494475				-505.000000	200.000000	0.000000	1.811100	0.714680	9.438480	-1114.159654	-118.546772	-469.419446
99				900.000000	200.000000	0.000000	0.515660	0.641820	-0.999350	-127.385327	-86.163093	166.329216	299.066826	200.970346	0.000000	300.000000	200.000000	0.000000	7.538440	9.827440	2230.989074	2164.830956	2081.899927	-1385.494475				-505.000000	200.000000	0.000000	2.173320	-0.714680	7.865400	-42.616055	656.448194	116.636100
100				900.000000	200.000000	0.000000	0.313880	0.675600	-1.564200	-82.353619	-97.592362	144.882734	298.969500	200.982800	0.000000	300.000000	200.000000	0.000000	7.416360	10.468360	2231.828308	2193.441057	2299.899920	-1354.976975				-505.000000	200.000000	0.000000	-1.629990	0.178670	18.876959	-1145.838541	1273.846521	-410.908734
101				900.000000	200.000000	0.000000	0.369930	0.653080	-1.173150	-54.732153	-44.538508	149.623043	299.028272	201.016811	0.000000	300.000000	200.000000	0.000000	7.630000	9.980040	2232.209778	2269.734659	2169.099924	-1336.666476				-505.000000	200.000000	0.000000	0.362220	-0.178670	12.584640	-1283.780571	1291.839319	-117.686733
102				900.000000	200.000000	0.000000	0.280250	0.506700	-1.781450	-129.739294	-75.741556	149.579818	299.028306	200.901427	0.000000	300.000000	200.000000	0.000000	7.172200	11.261880	2232.286072	2012.243752	2169.099924	-1275.631477				-505.000000	200.000000	0.000000	-0.181110	-0.536010	11.011560	-263.185044	0.508995	-294.214678
103				900.000000	200.000000	0.000000	0.369930	0.619300	-1.651100	-116.926323	-99.819684	144.772308	299.014028	200.935253	0.000000	300.000000	200.000000	0.000000	7.660520	10.956680	2233.125306	2088.537354	2201.799923	-1312.252476				-505.000000	200.000000	0.000000	-0.181110	0.000000	11.798100	232.575852	1060.322628	0.014489
104				900.000000	200.000000	0.000000	0.482030	0.484180	-1.607650	-62.137597	-99.410400	144.530510	299.038301	200.978092	0.000000	300.000000	200.000000	0.000000	7.111160	10.926160	2232.820130	2183.904357	2147.299925	-1300.045476				-505.000000	200.000000	0.000000	-0.362220	-1.429360	3.146160	956.105137	946.922276	-295.047978
105				900.000000	200.000000	0.000000	0.313880	0.698120	-1.651100	-93.577864	-51.917815	154.542318	298.998803	200.957162	0.000000	300.000000	200.000000	0.000000	7.721560	11.689160	2231.828308	2136.220856	2234.499922	-1342.769976				-505.000000	200.000000	0.000000	0.724440	2.322710	7.078860	488.561496	82.016308	354.610889
106				900.000000	200.000000	0.000000	0.246620	0.551740	-1.694550	-83.568686	-74.437490	212.307709	298.994400	200.956704	0.000000	300.000000	200.000000	0.000000	7.050120	10.743040	2232.896424	2136.220856	2245.399921	-1281.734977				-505.000000	200.000000	0.000000	1.267770	-2.144040	8.651940	102.588299	312.786573	467.816674
107				900.000000	200.000000	0.000000	0.347510	0.653080	-1.260050	-95.027484	-68.864285	161.694571	299.038104	200.952661	0.000000	300.000000	200.000000	0.000000	7.477400	10.315760	2232.362366	2126.684155	2147.299925	-1373.287475				-505.000000	200.000000	0.000000	3.259980	3.037390	3.146160	531.492166	1125.452989	-232.354710
108				900.000000	200.000000	0.000000	0.403560	0.686860	-1.911800	-126.475878	-90.830176	130.342337	299.022688	200.961961	0.000000	300.000000	200.000000	0.000000	7.446880	10.651480	2230.607604	2145.757556	2179.999924	-1397.701475				-505.000000	200.000000	0.000000	1.992210	1.072020	7.865400	65.497162	1595.397211	0.857970
109				900.000000	200.000000	0.000000	0.224200	0.698120	-1.433850	-49.126961	-124.416384	178.731828	298.994160	200.974021	0.000000	300.000000	200.000000	0.000000	7.477400	9.796920	2232.362366	2174.367657	2245.399921	-1354.976975				-505.000000	200.000000	0.000000	0.543330	0.000000	13.371180	-578.010315	219.573869	-528.740354
110				900.000000	200.000000	0.000000	0.392350	0.585520	-1.911800	-102.505348	-125.830338	149.536985	299.023556	200.999551	0.000000	300.000000	200.000000	0.000000	7.721560	9.796920	2232.591248	2231.587858	2179.999924	-1336.666476				-505.000000	200.000000	0.000000	2.535540	-1.965370	8.651940	576.663628	633.783837	232.908415
111				900.000000	200.000000	0.000000	0.448400	0.495440	-1.824900	-69.940042	-67.427655	183.130384	298.950000	200.957129	0.000000	300.000000	200.000000	0.000000	7.843640	9.919000	2231.904602	2136.220856	2343.499918	-1409.908474				-505.000000	200.000000	0.000000	1.629990	0.178670	7.078860	937.905646	-503.058549	-58.704940
112				900.000000	200.000000	0.000000	0.448400	0.337800	-1.694550	-88.358205	-118.208580	187.803099	298.998906	201.008335	0.000000	300.000000	200.000000	0.000000	7.568960	11.383960	2232.057190	2250.661259	2234.499922	-1403.804975				-505.000000	200.000000	0.000000	-2.535540	0.357340	12.584640	-93.186587	2262.602811	235.518354
113				900.000000	200.000000	0.000000	0.414770	0.484180	-1.346950	-98.052284	-122.212934	161.467812	299.047446	201.017193	0.000000	300.000000	200.000000	0.000000	7.385840	10.987200	2231.370544	2269.734659	2125.499926	-1379.390975				-505.000000	200.000000	0.000000	-0.543330	0.357340	3.932700	-441.326748	426.854786	-410.826109
114				900.000000	200.000000	0.000000	0.280250	0.551740	-1.260050	-67.036423	-76.226458	200.224568	298.965040	200.965312	0.000000	300.000000	200.000000	0.000000	7.507920	11.231360	2232.743836	2155.294256	2310.799919	-1416.011974				-505.000000	200.000000	0.000000	0.362220	1.965370	14.157719	235.873157	-565.633636	236.812553
115				900.000000	200.000000	0.000000	0.459610	0.608040	-1.868350	-73.389249	-123.574543	171.175188	298.994400	200.935349	0.000000	300.000000	200.000000	0.000000	7.019600	11.292400	2232.896424	2088.537354	2245.399921	-1367.183975				-505.000000	200.000000	0.000000	0.362220	1.965370	16.517339	4.429923	-435.302908	413.044849
116				900.000000	200.000000	0.000000	0.313880	0.540480	-1.346950	-99.754380	-92.728434	139.937753	299.013556	200.965609	0.000000	300.000000	200.000000	0.000000	7.477400	10.102120	2232.057190	2155.294256	2201.799923	-1263.424477				-505.000000	200.000000	0.000000	0.905550	-0.893350	7.865400	62.388626	1793.721011	527.776655
117				900.000000	200.000000	0.000000	0.381140	0.664340	-1.564200	-66.735185	-130.757948	202.634424	299.047642	200.961435	0.000000	300.000000	200.000000	0.000000	7.477400	10.468360	2231.828308	2145.757556	2125.499926	-1354.976975				-505.000000	200.000000	0.000000	1.267770	1.072020	10.225020	644.765941	709.003742	-292.804568
118				900.000000	200.000000	0.000000	0.291460	0.529220	-1.607650	-36.159669	-86.496758	156.818129	299.043020	200.944085	0.000000	300.000000	200.000000	0.000000	6.958560	10.773560	2232.438660	2107.610755	2136.399925	-1287.838477				-505.000000	200.000000	0.000000	2.173320	0.714680	15.730799	971.031766	118.703900	-175.727930
119				900.000000	200.000000	0.000000	0.403560	0.698120	-1.260050	-52.967434	-101.568244	132.762469	298.998803	200.905885	0.000000	300.000000	200.000000	0.000000	7.660520	10.193680	2231.828308	2021.780453	2234.499922	-1367.183975				-505.000000	200.000000	0.000000	-0.543330	1.072020	9.438480	876.335021	-241.220235	647.245899
120				900.000000	200.000000	0.000000	0.313880	0.517960	-1.390400	-44.439345	-153.479665	139.916809	299.008842	200.952628	0.000000	300.000000	200.000000	0.000000	6.958560	9.827440	2232.438660	2126.684155	2212.699923	-1330.562976				-505.000000	200.000000	0.000000	-2.173320	0.536010	13.371180	1191.663678	-1074.311730	-293.037954
121				900.000000	200.000000	0.000000	0.336300	0.675600	-1.346950	-62.025897	-88.585720	159.317468	299.028206	200.982699	0.000000	300.000000	200.000000	0.000000	7.691040	9.674840	2232.057190	2193.441057	2169.099924	-1391.597975				-505.000000	200.000000	0.000000	-1.267770	-0.714680	12.584640	536.841494	-598.080101	116.911388
122				900.000000	200.000000	0.000000	0.414770	0.630560	-1.694550	-88.363939	-56.032057	166.423266	299.027840	200.978795	0.000000	300.000000	200.000000	0.000000	7.691040	10.193680	2231.217956	2183.904357	2169.099924	-1361.080475				-505.000000	200.000000	0.000000	1.992210	-0.536010	13.371180	84.451731	-1856.647965	-235.644445
123				900.000000	200.000000	0.000000	0.448400	0.675600	-1.216600	-57.870324	-164.246803	183.297933	298.955062	200.948421	0.000000	300.000000	200.000000	0.000000	7.630000	10.193680	2232.286072	2117.147455	2332.599918	-1373.287475				-505.000000	200.000000	0.000000	-1.448880	0.893350	15.730799	750.211083	-855.246856	412.172390
124				900.000000	200.000000	0.000000	0.212990	0.698120	-1.651100	-53.372562	-118.686744	173.924121	298.944792	200.995892	0.000000	300.000000	200.000000	0.000000	7.721560	11.109280	2231.217956	2222.051158	2354.399918	-1403.804975				-505.000000	200.000000	0.000000	-1.086660	1.429360	9.438480	-607.650360	-75.773332	588.884382
125				900.000000	200.000000	0.000000	0.392350	0.563000	-1.346950	-90.785946	-116.223709	154.335362	298.959163	200.979063	0.000000	300.000000	200.000000	0.000000	7.355320	11.139800	2230.607604	2183.904357	2321.699919	-1458.736474				-505.000000	200.000000	0.000000	4.346640	1.786700	14.944259	-6.507245	1578.782829	-351.116745
126				900.000000	200.000000	0.000000	0.425980	0.653080	-1.564200	-2.870388	-87.010730	164.022936	299.028339	200.956933	0.000000	300.000000	200.000000	0.000000	7.446880	10.682000	2232.362366	2136.220856	2169.099924	-1293.941977				-505.000000	200.000000	0.000000	0.905550	3.394730	7.865400	321.860345	1263.440982	-408.059536
127				900.000000	200.000000	0.000000	0.246620	0.608040	-1.173150	-92.771672	-39.460602	166.576526	299.003789	200.957064	0.000000	300.000000	200.000000	0.000000	7.507920	10.498880	2232.057190	2136.220856	2223.599922	-1324.459476				-505.000000	200.000000	0.000000	1.267770	-0.178670	9.438480	-936.584258	444.610154	-59.015078
128				900.000000	200.000000	0.000000	0.369930	0.653080	-1.694550	-111.559747	-69.383456	152.032703	299.057635	200.909941	0.000000	300.000000	200.000000	0.000000	7.385840	10.498880	2232.362366	2031.317153	2103.699926	-1428.218974				-505.000000	200.000000	0.000000	1.448880	-2.322710	3.146160	-835.191500	41.912578	56.423936
129				900.000000	200.000000	0.000000	0.179360	0.551740	-1.520750	-83.388629	-51.565477	183.461469	298.999111	200.965411	0.000000	300.000000	200.000000	0.000000	7.294280	10.529400	2232.514954	2155.294256	2234.499922	-1452.632974				-505.000000	200.000000	0.000000	0.362220	-0.178670	3.932700	1031.847311	-1086.210122	234.777859
130				900.000000	200.000000	0.000000	0.358720	0.709380	-1.520750	-96.999665	-94.413311	166.554636	299.096141	200.966071	0.000000	300.000000	200.000000	0.000000	7.324800	10.376800	2230.989074	2155.294256	2016.499929	-1336.666476				-505.000000	200.000000	0.000000	1.267770	-0.893350	3.932700	988.602025	-478.154912	57.794888
131				900.000000	200.000000	0.000000	0.403560	0.686860	-1.216600	-81.529819	-45.882983	166.487239	298.955348	200.896910	0.000000	300.000000	200.000000	0.000000	7.965720	10.895640	2232.896424	2002.707052	2332.599918	-1318.355976				-505.000000	200.000000	0.000000	0.362220	1.786700	7.865400	456.190454	1428.887885	354.131193
132				900.000000	200.000000	0.000000	0.414770	0.608040	-1.738000	-69.233676	-71.189558	144.715382	298.998974	200.931364	0.000000	300.000000	200.000000	0.000000	7.660520	9.552760	2232.209778	2079.000654	2234.499922	-1409.908474				-505.000000	200.000000	0.000000	0.362220	1.965370	6.292320	3.611922	-27.889342	-233.140236
133				900.000000	200.000000	0.000000	0.291460	0.664340	-2.042150	-107.435643	-45.564913	161.763110	299.062165	200.978661	0.000000	300.000000	200.000000	0.000000	7.538440	10.987200	2231.523132	2183.904357	2092.799927	-1324.459476				-505.000000	200.000000	0.000000	-2.173320	0.714680	9.438480	1086.344382	652.830498	118.340294
134				900.000000	200.000000	0.000000	0.437190	0.608040	-1.564200	-36.889377	-82.406388	180.837056	299.140406	201.004200	0.000000	300.000000	200.000000	0.000000	7.935200	10.895640	2231.752014	2241.124558	1918.399933	-1354.976975				-505.000000	200.000000	0.000000	-1.448880	2.144040	6.292320	-564.656766	1274.830378	-350.313988
135				900.000000	200.000000	0.000000	0.347510	0.619300	-1.651100	-112.905793	-109.028368	152.024515	299.081672	200.906040	0.000000	300.000000	200.000000	0.000000	7.507920	11.292400	2231.446838	2021.780453	2049.199928	-1287.838477				-505.000000	200.000000	0.000000	1.267770	0.178670	15.730799	-451.194222	173.498728	-117.420061
136				900.000000	200.000000	0.000000	0.381140	0.495440	-1.433850	-77.575975	-70.087534	142.235844	298.994194	200.926997	0.000000	300.000000	200.000000	0.000000	7.660520	10.590440	2232.438660	2069.463954	2245.399921	-1367.183975				-505.000000	200.000000	0.000000	-1.086660	0.000000	8.651940	1969.564187	852.963146	-939.818646
137				900.000000	200.000000	0.000000	0.493240	0.529220	-1.564200	-116.525259	-79.648557	146.970444	299.033486	200.965213	0.000000	300.000000	200.000000	0.000000	7.324800	11.658640	2232.972718	2155.294256	2158.199924	-1440.425974				-505.000000	200.000000	0.000000	1.629990	-0.536010	2.359620	662.650816	429.410061	-705.568257
138				900.000000	200.000000	0.000000	0.403560	0.551740	-1.520750	-99.470750	-35.468183	144.674636	298.969218	200.965972	0.000000	300.000000	200.000000	0.000000	7.233240	11.200840	2231.217956	2155.294256	2299.899920	-1385.494475				-505.000000	200.000000	0.000000	0.905550	1.072020	7.865400	412.945167	-592.539121	-351.519689
139				900.000000	200.000000	0.000000	0.313880	0.529220	-0.564850	-91.366751	-68.125938	173.662522	299.028571	200.935349	0.000000	300.000000	200.000000	0.000000	7.477400	10.376800	2232.896424	2088.537354	2169.099924	-1318.355976				-505.000000	200.000000	0.000000	-1.267770	1.608030	11.798100	214.061745	463.226384	-585.813545
140				900.000000	200.000000	0.000000	0.291460	0.574260	-1.781450	-118.916113	-91.401094	149.631035	298.974909	200.918234	0.000000	300.000000	200.000000	0.000000	7.294280	10.132640	2232.972718	2050.390553	2288.999920	-1440.425974				-505.000000	200.000000	0.000000	-0.724440	1.429360	4.719240	1129.212129	39.357303	-174.817878
141				900.000000	200.000000	0.000000	0.358720	0.517960	-1.564200	-96.886295	-63.977083	176.015256	299.052720	200.862978	0.000000	300.000000	200.000000	0.000000	7.599480	10.315760	2232.286072	1926.413450	2114.599926	-1336.666476				-505.000000	200.000000	0.000000	-0.905550	-0.357340	2.359620	-600.513883	-1538.284540	763.406611
142				900.000000	200.000000	0.000000	0.493240	0.540480	-2.129050	-32.215622	-114.585036	130.113295	299.013421	200.897370	0.000000	300.000000	200.000000	0.000000	7.233240	10.041080	2231.752014	2002.707052	2201.799923	-1348.873476				-505.000000	200.000000	0.000000	1.811100	0.000000	7.865400	579.709241	-514.763941	-117.633085
143				900.000000	200.000000	0.000000	0.369930	0.630560	-1.694550	8.128786	-135.241065	176.108361	299.033651	200.956508	0.000000	300.000000	200.000000	0.000000	7.233240	9.827440	2233.354188	2136.220856	2158.199924	-1336.666476				-505.000000	200.000000	0.000000	1.811100	-0.893350	14.157719	-747.820002	142.114684	175.239619
144				900.000000	200.000000	0.000000	0.448400	0.653080	-1.303500	-95.072498	-138.836136	139.903108	299.057732	200.914119	0.000000	300.000000	200.000000	0.000000	7.263760	11.353440	2232.591248	2040.853853	2103.699926	-1452.632974				-505.000000	200.000000	0.000000	0.543330	-0.714680	3.932700	-506.194678	-1097.169087	-294.442191
145				900.000000	200.000000	0.000000	0.459610	0.517960	-1.129700	-80.354032	-88.799698	161.452774	299.111800	200.947903	0.000000	300.000000	200.000000	0.000000	7.721560	11.475520	2233.506776	2117.147455	1983.799931	-1434.322474				-505.000000	200.000000	0.000000	-0.724440	-0.893350	18.876959	642.349560	1219.051693	-470.742623
146				900.000000	200.000000	0.000000	0.347510	0.619300	-1.564200	-40.446221	-63.515455	156.843835	299.003210	200.970445	0.000000	300.000000	200.000000	0.000000	7.568960	11.322920	2230.760192	2164.830956	2223.599922	-1446.529474				-505.000000	200.000000	0.000000	3.078870	-0.714680	11.798100	-1895.357469	1393.341278	-59.668640
147				900.000000	200.000000	0.000000	0.403560	0.630560	-1.651100	-52.134153	-91.072627	190.531481	299.027907	200.965906	0.000000	300.000000	200.000000	0.000000	7.691040	11.445000	2231.370544	2155.294256	2169.099924	-1373.287475				-505.000000	200.000000	0.000000	1.811100	2.680050	11.798100	1437.089693	1602.624044	-350.066112
148				900.000000	200.000000	0.000000	0.392350	0.596780	-1.694550	-61.611288	-75.372681	178.463378	298.989484	200.914025	0.000000	300.000000	200.000000	0.000000	7.538440	10.804080	2232.820130	2040.853853	2256.299921	-1519.771472				-505.000000	200.000000	0.000000	0.181110	-0.893350	7.078860	-632.570309	-415.386825	-59.606377
149				900.000000	200.000000	0.000000	0.325090	0.551740	-1.477300	-67.261494	-82.936897	173.671852	298.974664	200.973988	0.000000	300.000000	200.000000	0.000000	7.935200	11.567080	2232.438660	2174.367657	2288.999920	-1403.804975				-505.000000	200.000000	0.000000	1.811100	-0.536010	8.651940	-31.741810	942.759713	-59.397660
150				900.000000	200.000000	0.000000	0.403560	0.709380	-1.390400	-72.741441	-65.985229	176.146823	299.062390	200.957064	0.000000	300.000000	200.000000	0.000000	6.928040	10.163160	2232.057190	2136.220856	2092.799927	-1452.632974				-505.000000	200.000000	0.000000	0.543330	0.357340	8.651940	1296.290819	2080.032530	294.016143
151				900.000000	200.000000	0.000000	0.414770	0.653080	-1.607650	-79.305477	-111.838543	173.673190	298.993885	201.025566	0.000000	300.000000	200.000000	0.000000	7.538440	10.895640	2231.752014	2288.808060	2245.399921	-1354.976975				-505.000000	200.000000	0.000000	0.543330	2.322710	18.090419	836.890426	-447.754726	-467.792004
152				900.000000	200.000000	0.000000	0.414770	0.596780	-1.868350	-162.304600	-76.134303	147.114570	299.052914	200.952498	0.000000	300.000000	200.000000	0.000000	7.446880	10.773560	2232.743836	2126.684155	2114.599926	-1403.804975				-505.000000	200.000000	0.000000	0.724440	1.429360	13.371180	-144.071736	1932.024999	-527.398380
153				900.000000	200.000000	0.000000	0.369930	0.720640	-1.998700	-125.174846	-114.694326	164.143835	299.018238	200.918799	0.000000	300.000000	200.000000	0.000000	7.630000	10.041080	2231.599426	2050.390553	2190.899923	-1342.769976				-505.000000	200.000000	0.000000	0.181110	1.429360	7.865400	202.935807	-416.133252	-233.634421
154				900.000000	200.000000	0.000000	0.291460	0.585520	-1.824900	-82.312668	-66.030835	156.870488	299.106371	200.978393	0.000000	300.000000	200.000000	0.000000	7.324800	11.231360	2232.133484	2183.904357	1994.699930	-1379.390975				-505.000000	200.000000	0.000000	2.173320	0.178670	7.865400	-336.007452	921.588209	58.739791
155				900.000000	200.000000	0.000000	0.358720	0.563000	-1.607650	-50.850729	-69.002645	166.418503	299.018506	200.969815	0.000000	300.000000	200.000000	0.000000	7.538440	9.888480	2232.209778	2164.830956	2190.899923	-1342.769976				-505.000000	200.000000	0.000000	0.724440	2.322710	17.303879	1531.723514	1000.302815	-115.341901
156				900.000000	200.000000	0.000000	0.280250	0.630560	-1.564200	-112.352078	-96.207478	147.285348	298.930246	200.927409	0.000000	300.000000	200.000000	0.000000	7.660520	11.689160	2231.446838	2069.463954	2387.099916	-1361.080475				-505.000000	200.000000	0.000000	0.724440	2.680050	11.798100	-68.518331	1403.237822	-1407.372956
157				900.000000	200.000000	0.000000	0.381140	0.675600	-1.477300	-106.386772	-34.585336	154.451693	298.974419	200.961402	0.000000	300.000000	200.000000	0.000000	8.118320	11.139800	2231.904602	2145.757556	2288.999920	-1409.908474				-505.000000	200.000000	0.000000	-0.543330	-0.536010	9.438480	1242.297134	-108.650228	-294.185700
158				900.000000	200.000000	0.000000	0.403560	0.596780	-1.433850	-65.361733	-86.208700	159.174484	299.023156	201.008507	0.000000	300.000000	200.000000	0.000000	7.050120	11.170320	2231.675720	2250.661259	2179.999924	-1354.976975				-505.000000	200.000000	0.000000	-1.448880	1.429360	10.225020	-144.323429	-319.741842	-292.248120
159				900.000000	200.000000	0.000000	0.392350	0.506700	-1.520750	-61.120195	-146.457894	159.102323	299.066954	201.000132	0.000000	300.000000	200.000000	0.000000	7.355320	11.322920	2231.294250	2231.587858	2081.899927	-1373.287475				-505.000000	200.000000	0.000000	-1.267770	1.786700	18.876959	341.255377	456.508546	178.029296
160				900.000000	200.000000	0.000000	0.347510	0.619300	-1.477300	-84.582025	-58.530303	180.940436	299.052526	200.974254	0.000000	300.000000	200.000000	0.000000	7.507920	10.834600	2231.828308	2174.367657	2114.599926	-1409.908474				-505.000000	200.000000	0.000000	-1.086660	3.930740	11.798100	-1730.079108	2308.247521	-466.135584
161				900.000000	200.000000	0.000000	0.358720	0.450400	-1.651100	-35.429960	-79.094176	156.675145	299.018070	200.995892	0.000000	300.000000	200.000000	0.000000	7.263760	11.109280	2231.217956	2222.051158	2190.899923	-1397.701475				-505.000000	200.000000	0.000000	-1.448880	0.000000	4.719240	-1273.598482	878.613209	-176.116386
162				900.000000	200.000000	0.000000	0.425980	0.619300	-1.694550	-108.930277	-91.955474	159.172200	298.999282	200.926807	0.000000	300.000000	200.000000	0.000000	7.721560	10.254720	2232.896424	2069.463954	2234.499922	-1336.666476				-505.000000	200.000000	0.000000	-0.181110	-1.072020	14.157719	1326.056710	792.943334	116.485339
163				900.000000	200.000000	0.000000	0.493240	0.506700	-1.433850	-93.194409	-39.242023	178.275082	299.028538	200.931110	0.000000	300.000000	200.000000	0.000000	7.507920	11.017720	2232.820130	2079.000654	2169.099924	-1391.597975				-505.000000	200.000000	0.000000	-0.181110	0.357340	16.517339	-324.503975	260.424025	-293.366889
164				900.000000	200.000000	0.000000	0.313880	0.551740	-1.129700	-82.983502	-77.732567	151.996525	298.999077	200.926997	0.000000	300.000000	200.000000	0.000000	6.897520	10.407320	2232.438660	2069.463954	2234.499922	-1354.976975				-505.000000	200.000000	0.000000	2.354430	1.250690	18.876959	1351.165429	900.179273	177.230846
165				900.000000	200.000000	0.000000	0.347510	0.551740	-1.303500	-115.327800	-104.285666	144.732704	299.072442	200.914056	0.000000	300.000000	200.000000	0.000000	7.568960	9.888480	2232.743836	2040.853853	2070.999928	-1336.666476				-505.000000	200.000000	0.000000	0.905550	-2.858720	15.730799	175.725323	593.126681	173.446927
166				900.000000	200.000000	0.000000	0.358720	0.596780	-1.173150	-121.379071	-69.406730	159.220938	299.013657	200.888611	0.000000	300.000000	200.000000	0.000000	7.355320	10.010560	2232.286072	1983.633652	2201.799923	-1373.287475				-505.000000	200.000000	0.000000	0.905550	0.357340	3.932700	601.017269	339.183062	-117.221526
167				900.000000	200.000000	0.000000	0.392350	0.506700	-1.173150	-88.903793	-70.791613	185.608584	299.013421	200.961468	0.000000	300.000000	200.000000	0.000000	7.080640	11.017720	2231.752014	2145.757556	2201.799923	-1348.873476				-505.000000	200.000000	0.000000	0.724440	0.714680	18.876959	623.835453	-194.320104	59.364375
168				900.000000	200.000000	0.000000	0.538080	0.765680	-1.607650	-114.873911	-132.114359	178.469479	298.974348	200.982834	0.000000	300.000000	200.000000	0.000000	7.477400	11.383960	2231.752014	2193.441057	2288.999920	-1416.011974				-505.000000	200.000000	0.000000	0.724440	1.429360	19.663499	1014.591668	-592.776552	353.763099
169				900.000000	200.000000	0.000000	0.425980	0.608040	-2.042150	-77.589836	-61.236387	176.029349	298.975049	200.930919	0.000000	300.000000	200.000000	0.000000	7.660520	11.322920	2233.277894	2079.000654	2288.999920	-1385.494475				-505.000000	200.000000	0.000000	0.724440	-0.178670	16.517339	685.406077	-324.650832	-58.971612
170				900.000000	200.000000	0.000000	0.369930	0.698120	-1.564200	-53.282534	-84.702591	152.074590	298.911005	200.944246	0.000000	300.000000	200.000000	0.000000	7.782600	10.285240	2232.057190	2107.610755	2430.699915	-1409.908474				-505.000000	200.000000	0.000000	1.267770	-1.072020	18.876959	-526.621781	1098.503073	292.601725
171				900.000000	200.000000	0.000000	0.168150	0.664340	-1.781450	-54.898665	-116.719007	166.710180	299.018204	200.970114	0.000000	300.000000	200.000000	0.000000	7.263760	10.712520	2231.523132	2164.830956	2190.899923	-1397.701475				-505.000000	200.000000	0.000000	0.000000	1.072020	15.730799	529.390401	-1075.488587	294.737840
172				900.000000	200.000000	0.000000	0.235410	0.776940	-1.390400	-33.774548	-99.588571	178.793517	298.959625	200.978627	0.000000	300.000000	200.000000	0.000000	7.172200	10.712520	2231.599426	2183.904357	2321.699919	-1361.080475				-505.000000	200.000000	0.000000	-0.543330	3.037390	18.090419	1227.583718	1871.689191	179.158246
173				900.000000	200.000000	0.000000	0.414770	0.551740	-1.260050	-119.303316	-61.502112	178.398264	299.057345	200.914494	0.000000	300.000000	200.000000	0.000000	7.416360	10.743040	2231.675720	2040.853853	2103.699926	-1409.908474				-505.000000	200.000000	0.000000	1.267770	-1.072020	6.292320	-295.996548	-480.394192	-59.862867
174				900.000000	200.000000	0.000000	0.414770	0.619300	-1.390400	-68.409875	-96.842676	156.774154	298.965111	200.901181	0.000000	300.000000	200.000000	0.000000	7.446880	10.010560	2232.896424	2012.243752	2310.799919	-1373.287475				-505.000000	200.000000	0.000000	-1.811100	0.178670	13.371180	127.697018	-300.809617	646.499531
175				900.000000	200.000000	0.000000	0.414770	0.596780	-1.173150	-53.030057	-91.978749	176.030491	299.047642	200.952889	0.000000	300.000000	200.000000	0.000000	7.324800	9.980040	2231.828308	2126.684155	2125.499926	-1379.390975				-505.000000	200.000000	0.000000	1.086660	1.786700	3.146160	1034.892924	1124.390567	471.561435
176				900.000000	200.000000	0.000000	0.302670	0.551740	-1.564200	-75.392583	-81.932824	178.514400	299.047642	200.897339	0.000000	300.000000	200.000000	0.000000	7.263760	9.857960	2231.828308	2002.707052	2125.499926	-1324.459476				-505.000000	200.000000	0.000000	1.629990	1.072020	10.225020	1455.477954	819.655818	294.607441
177				900.000000	200.000000	0.000000	0.313880	0.540480	-1.477300	-67.725181	-26.749599	185.721294	299.033089	200.961336	0.000000	300.000000	200.000000	0.000000	7.538440	11.139800	2232.057190	2145.757556	2158.199924	-1385.494475				-505.000000	200.000000	0.000000	0.905550	0.893350	11.011560	865.649546	-197.814805	118.263543
178				900.000000	200.000000	0.000000	0.381140	0.619300	-1.781450	-113.040836	-64.698296	142.351034	298.999692	200.939235	0.000000	300.000000	200.000000	0.000000	7.507920	10.559920	2233.811952	2098.074055	2234.499922	-1373.287475				-505.000000	200.000000	0.000000	0.362220	0.357340	12.584640	833.341428	761.559290	-117.178059
179				900.000000	200.000000	0.000000	0.392350	0.517960	-1.303500	-108.677800	-90.934267	178.390076	299.014028	200.965147	0.000000	300.000000	200.000000	0.000000	7.477400	10.529400	2233.125306	2155.294256	2201.799923	-1397.701475				-505.000000	200.000000	0.000000	-0.181110	0.000000	7.078860	0.566309	-1056.318931	-58.729610
180				900.000000	200.000000	0.000000	0.347510	0.461660	-1.433850	-91.028626	-68.702651	147.058590	299.067209	201.042587	0.000000	300.000000	200.000000	0.000000	7.355320	11.383960	2231.904602	2326.954861	2081.899927	-1318.355976				-505.000000	200.000000	0.000000	-0.724440	-1.072020	14.944259	-990.200404	162.223767	-59.703490
181				900.000000	200.000000	0.000000	0.168150	0.776940	-1.173150	-101.898491	-127.416666	176.453538	299.013623	200.978360	0.000000	300.000000	200.000000	0.000000	7.324800	11.261880	2232.209778	2183.904357	2201.799923	-1464.839973				-505.000000	200.000000	0.000000	1.448880	0.714680	7.865400	-71.941483	170.004027	235.538716
182				900.000000	200.000000	0.000000	0.425980	0.686860	-1.520750	-77.824388	-81.985168	176.102652	298.940595	200.935445	0.000000	300.000000	200.000000	0.000000	8.148840	10.224200	2232.667542	2088.537354	2365.299917	-1440.425974				-505.000000	200.000000	0.000000	-0.543330	2.501380	18.090419	-1005.354282	1076.269147	-291.303217
183				900.000000	200.000000	0.000000	0.425980	0.495440	-1.303500	-137.748885	-148.044820	154.237690	299.052752	200.961205	0.000000	300.000000	200.000000	0.000000	7.385840	10.437840	2232.362366	2145.757556	2114.599926	-1361.080475				-505.000000	200.000000	0.000000	-0.543330	-1.429360	14.157719	-548.621963	19.441221	57.431102
184				900.000000	200.000000	0.000000	0.291460	0.563000	-1.738000	-107.273195	-131.969262	180.946145	299.071839	200.978761	0.000000	300.000000	200.000000	0.000000	7.477400	10.651480	2231.294250	2183.904357	2070.999928	-1446.529474				-505.000000	200.000000	0.000000	1.448880	0.714680	14.944259	507.704835	958.706233	294.282814
185				900.000000	200.000000	0.000000	0.358720	0.517960	-2.085600	-85.364874	-169.877550	132.641374	299.052429	200.982901	0.000000	300.000000	200.000000	0.000000	7.355320	10.498880	2231.599426	2193.441057	2114.599926	-1300.045476				-505.000000	200.000000	0.000000	3.078870	0.357340	5.505780	948.591121	73.612617	117.581003
186				900.000000	200.000000	0.000000	0.212990	0.596780	-0.782100	-84.789171	-144.824764	154.552594	299.019311	200.892182	0.000000	300.000000	200.000000	0.000000	7.568960	9.705360	2234.040834	1993.170352	2190.899923	-1416.011974				-505.000000	200.000000	0.000000	-1.629990	-1.072020	10.225020	630.846083	619.207175	-59.631046
187				900.000000	200.000000	0.000000	0.448400	0.563000	-1.520750	-82.924943	-87.974394	151.867634	299.008266	200.948908	0.000000	300.000000	200.000000	0.000000	7.477400	9.919000	2231.141662	2117.147455	2212.699923	-1342.769976				-505.000000	200.000000	0.000000	1.992210	0.714680	1.573080	969.899148	10.528534	-234.457540
188				900.000000	200.000000	0.000000	0.470820	0.540480	-1.216600	-103.639868	-109.444389	168.691084	299.028969	200.973389	0.000000	300.000000	200.000000	0.000000	6.378680	9.796920	2233.811952	2174.367657	2169.099924	-1275.631477				-505.000000	200.000000	0.000000	1.448880	-0.536010	13.371180	1126.795748	1623.049122	-176.856880
189				900.000000	200.000000	0.000000	0.246620	0.675600	-1.738000	-66.451555	-79.463051	171.458677	299.018339	200.901612	0.000000	300.000000	200.000000	0.000000	7.294280	11.109280	2231.828308	2012.243752	2190.899923	-1281.734977				-505.000000	200.000000	0.000000	1.267770	0.893350	10.225020	402.322615	-2207.536419	-351.718224
190				900.000000	200.000000	0.000000	0.392350	0.563000	-1.694550	-38.879167	-151.362230	171.202983	298.984047	200.952987	0.000000	300.000000	200.000000	0.000000	7.294280	11.109280	2231.599426	2126.684155	2267.199921	-1300.045476				-505.000000	200.000000	0.000000	0.724440	-1.072020	8.651940	167.456229	-184.616560	410.133388
191				900.000000	200.000000	0.000000	0.493240	0.720640	-1.260050	-116.368544	-120.459176	166.425746	298.999008	200.961238	0.000000	300.000000	200.000000	0.000000	7.416360	11.017720	2232.286072	2145.757556	2234.499922	-1434.322474				-505.000000	200.000000	0.000000	-1.267770	2.858720	3.146160	1099.760854	-456.552977	531.511235
192				900.000000	200.000000	0.000000	0.594130	0.517960	-1.955250	-89.250362	-103.703410	139.626470	299.032825	200.953052	0.000000	300.000000	200.000000	0.000000	7.141680	11.139800	2231.446838	2126.684155	2158.199924	-1373.287475				-505.000000	200.000000	0.000000	0.543330	0.714680	5.505780	1201.845768	359.608141	-234.341630
193				900.000000	200.000000	0.000000	0.470820	0.664340	-1.346950	-118.777007	-73.861374	197.722195	299.018640	200.978226	0.000000	300.000000	200.000000	0.000000	7.599480	10.620960	2232.514954	2183.904357	2190.899923	-1330.562976				-505.000000	200.000000	0.000000	1.086660	-0.536010	8.651940	-31.741810	58.605524	-59.339705
194				900.000000	200.000000	0.000000	0.381140	0.675600	-1.607650	-94.460224	-130.717540	193.006255	298.937654	200.950891	0.000000	300.000000	200.000000	0.000000	7.416360	10.498880	2226.487728	2117.147455	2365.299917	-1397.701475				-505.000000	200.000000	0.000000	-1.992210	0.536010	13.371180	-429.760348	-1085.270695	646.853136
195				900.000000	200.000000	0.000000	0.369930	0.686860	-1.477300	-109.943615	-74.651468	185.799360	298.969852	200.909847	0.000000	300.000000	200.000000	0.000000	7.477400	10.315760	2232.591248	2031.317153	2299.899920	-1403.804975				-505.000000	200.000000	0.000000	2.535540	1.608030	9.438480	-1291.735050	-1090.372685	236.299572
196				900.000000	200.000000	0.000000	0.269040	0.596780	-2.042150	-78.053522	-69.971507	173.771807	299.057377	200.952921	0.000000	300.000000	200.000000	0.000000	6.867000	9.613800	2231.752014	2126.684155	2103.699926	-1379.390975				-505.000000	200.000000	0.000000	-0.724440	0.714680	7.865400	-998.469498	36.371598	0.736187
197				900.000000	200.000000	0.000000	0.381140	0.563000	-1.477300	-42.674626	-59.915186	163.985616	299.052331	200.974454	0.000000	300.000000	200.000000	0.000000	7.843640	10.743040	2231.370544	2174.367657	2114.599926	-1458.736474				-505.000000	200.000000	0.000000	1.448880	1.429360	18.090419	551.201814	1088.290534	-351.224040
198				900.000000	200.000000	0.000000	0.392350	0.585520	-1.042800	-85.522943	-91.176718	176.043246	298.974033	200.970313	0.000000	300.000000	200.000000	0.000000	7.507920	11.261880	2231.065368	2164.830956	2288.999920	-1403.804975				-505.000000	200.000000	0.000000	0.905550	0.893350	14.944259	750.148160	328.733092	646.960430
199				900.000000	200.000000	0.000000	0.313880	0.630560	-1.303500	-112.081993	-87.702873	171.347108	299.023156	200.884581	0.000000	300.000000	200.000000	0.000000	7.385840	11.200840	2231.675720	1974.096951	2179.999924	-1397.701475				-505.000000	200.000000	0.000000	-1.267770	-0.714680	13.371180	-505.439600	-1659.386586	-0.576810
200				900.000000	200.000000	0.000000	0.347510	0.641820	-0.955900	-99.196601	-43.817295	161.684099	299.072220	200.884369	0.000000	300.000000	200.000000	0.000000	7.233240	11.048240	2232.209778	1974.096951	2070.999928	-1287.838477				-505.000000	200.000000	0.000000	-0.905550	0.357340	2.359620	716.707424	1378.255621	176.643856
201				900.000000	200.000000	0.000000	0.269040	0.551740	-0.825550	-70.606812	-76.168915	185.778221	299.072315	200.999619	0.000000	300.000000	200.000000	0.000000	7.568960	11.383960	2232.438660	2231.587858	2070.999928	-1379.390975				-505.000000	200.000000	0.000000	0.724440	-0.357340	18.090419	95.640592	-326.143685	528.299817
202				900.000000	200.000000	0.000000	0.302670	0.743160	-1.738000	-31.505192	-66.573280	185.921400	299.052688	200.880097	0.000000	300.000000	200.000000	0.000000	7.385840	11.200840	2232.209778	1964.560251	2114.599926	-1409.908474				-505.000000	200.000000	0.000000	2.173320	0.357340	9.438480	369.825727	522.385334	117.653447
203				900.000000	200.000000	0.000000	0.425980	0.551740	-1.520750	-79.368099	-81.985168	188.025291	299.033255	200.914181	0.000000	300.000000	200.000000	0.000000	7.172200	10.102120	2232.438660	2040.853853	2158.199924	-1275.631477				-505.000000	200.000000	0.000000	0.543330	-0.178670	0.786540	336.699607	2617.776824	-58.957123
204				900.000000	200.000000	0.000000	0.594130	0.495440	-1.260050	-61.313797	-73.954127	144.424847	299.052785	200.931269	0.000000	300.000000	200.000000	0.000000	7.813120	10.559920	2232.438660	2079.000654	2114.599926	-1409.908474				-505.000000	200.000000	0.000000	-2.535540	1.965370	2.359620	-459.966702	946.606281	354.532571
205				900.000000	200.000000	0.000000	0.347510	0.641820	-1.738000	-83.924736	-129.211431	159.274439	298.979337	200.965642	0.000000	300.000000	200.000000	0.000000	7.141680	10.620960	2231.980896	2155.294256	2278.099920	-1379.390975				-505.000000	200.000000	0.000000	-2.354430	1.072020	5.505780	-397.955615	932.661610	-292.514792
206				900.000000	200.000000	0.000000	0.201780	0.619300	-2.085600	-45.006921	-107.689091	202.778353	299.042627	200.982934	0.000000	300.000000	200.000000	0.000000	7.355320	10.712520	2231.523132	2193.441057	2136.399925	-1379.390975				-505.000000	200.000000	0.000000	-0.543330	0.357340	16.517339	-440.319977	945.191993	-293.337911
207				900.000000	200.000000	0.000000	0.381140	0.686860	-1.564200	-65.807811	-80.098249	149.642845	299.018775	200.888398	0.000000	300.000000	200.000000	0.000000	7.630000	10.132640	2232.820130	1983.633652	2190.899923	-1373.287475				-505.000000	200.000000	0.000000	1.267770	0.536010	7.865400	1307.039218	-481.887045	470.360041
208				900.000000	200.000000	0.000000	0.381140	0.574260	-1.868350	-102.924021	-95.013299	147.128467	298.974454	200.940005	0.000000	300.000000	200.000000	0.000000	7.691040	9.980040	2231.980896	2098.074055	2288.999920	-1354.976975				-505.000000	200.000000	0.000000	-2.535540	0.178670	11.798100	127.571171	1467.929193	-410.836290
209				900.000000	200.000000	0.000000	0.235410	0.551740	-1.086250	-99.020608	-79.607551	152.077820	299.023089	200.974387	0.000000	300.000000	200.000000	0.000000	7.446880	10.041080	2231.523132	2174.367657	2179.999924	-1428.218974				-505.000000	200.000000	0.000000	0.905550	0.178670	7.865400	-683.455458	998.300967	-117.391083
210				900.000000	200.000000	0.000000	0.302670	0.506700	-1.868350	-109.726672	-132.309664	168.833872	299.072442	201.020839	0.000000	300.000000	200.000000	0.000000	6.897520	11.078760	2232.743836	2279.271359	2070.999928	-1330.562976				-505.000000	200.000000	0.000000	0.724440	1.072020	6.292320	760.267327	1806.172829	294.679885
211				900.000000	200.000000	0.000000	0.291460	0.630560	-1.824900	-112.622163	-50.832926	193.057276	298.974384	200.914431	0.000000	300.000000	200.000000	0.000000	7.233240	11.200840	2231.828308	2040.853853	2288.999920	-1354.976975				-505.000000	200.000000	0.000000	0.000000	0.000000	13.371180	811.781708	517.590780	-352.464592
212				900.000000	200.000000	0.000000	0.526870	0.664340	-1.390400	-106.760430	-81.195074	161.519226	299.052914	200.918328	0.000000	300.000000	200.000000	0.000000	7.416360	11.017720	2232.743836	2050.390553	2114.599926	-1373.287475				-505.000000	200.000000	0.000000	-1.629990	0.536010	18.876959	1076.288139	876.136499	-469.313717
213				900.000000	200.000000	0.000000	0.526870	0.765680	-1.390400	-50.320356	-65.997164	168.842452	298.974594	200.948421	0.000000	300.000000	200.000000	0.000000	7.416360	10.987200	2232.286072	2117.147455	2288.999920	-1336.666476				-505.000000	200.000000	0.000000	0.000000	0.357340	10.225020	-904.087370	-1070.263602	-352.125476
214				900.000000	200.000000	0.000000	0.414770	0.641820	-0.999350	-99.241616	-82.008443	137.517817	298.989035	200.974254	0.000000	300.000000	200.000000	0.000000	7.782600	10.926160	2231.828308	2174.367657	2256.299921	-1361.080475				-505.000000	200.000000	0.000000	2.716650	-1.072020	14.944259	1094.487630	-178.566584	-588.675666
215				900.000000	200.000000	0.000000	0.369930	0.529220	-2.085600	-60.778006	-124.745448	166.375474	299.082456	200.922347	0.000000	300.000000	200.000000	0.000000	7.446880	10.529400	2233.354188	2059.927254	2049.199928	-1293.941977				-505.000000	200.000000	0.000000	-0.905550	3.037390	10.225020	-626.101544	1370.791357	-290.765566
216				900.000000	200.000000	0.000000	0.313880	0.619300	-1.433850	-88.557541	-102.779557	149.649696	299.009383	200.935029	0.000000	300.000000	200.000000	0.000000	7.324800	10.437840	2233.659364	2088.537354	2212.699923	-1409.908474				-505.000000	200.000000	0.000000	0.181110	2.501380	6.292320	1425.837909	513.349652	-350.105271
217				900.000000	200.000000	0.000000	0.392350	0.574260	-1.216600	-78.125626	-106.212994	132.658893	298.984360	200.974054	0.000000	300.000000	200.000000	0.000000	7.691040	10.743040	2232.286072	2174.367657	2267.199921	-1458.736474				-505.000000	200.000000	0.000000	1.629990	0.000000	10.225020	927.346017	1615.075862	822.286982
218				900.000000	200.000000	0.000000	0.269040	0.641820	-1.738000	-83.924736	-60.122427	173.813694	299.018372	200.922946	0.000000	300.000000	200.000000	0.000000	7.477400	10.987200	2231.904602	2059.927254	2190.899923	-1361.080475				-505.000000	200.000000	0.000000	-0.724440	0.536010	14.157719	-198.065421	-897.589865	-58.177470
219				900.000000	200.000000	0.000000	0.302670	0.630560	-1.694550	-40.117576	-102.075478	171.358722	298.994091	200.944181	0.000000	300.000000	200.000000	0.000000	7.660520	11.017720	2232.209778	2107.610755	2245.399921	-1391.597975				-505.000000	200.000000	0.000000	0.000000	-1.965370	15.730799	113.965930	515.351501	409.343554
220				900.000000	200.000000	0.000000	0.325090	0.641820	-1.564200	-180.237405	-52.460260	156.888006	298.950251	200.888550	0.000000	300.000000	200.000000	0.000000	7.996240	11.048240	2232.438660	1983.633652	2343.499918	-1440.425974				-505.000000	200.000000	0.000000	-1.811100	1.786700	11.798100	-701.654949	1424.093331	883.001946
221				900.000000	200.000000	0.000000	0.414770	0.551740	-1.520750	-67.306509	-101.787420	178.398264	298.954991	200.957031	0.000000	300.000000	200.000000	0.000000	7.996240	11.170320	2232.133484	2136.220856	2332.599918	-1367.183975				-505.000000	200.000000	0.000000	2.897760	-1.072020	7.865400	630.657313	612.612332	57.494931
222				900.000000	200.000000	0.000000	0.291460	0.585520	-1.694550	-25.890203	-86.415941	132.773887	299.086463	200.974521	0.000000	300.000000	200.000000	0.000000	7.324800	11.109280	2231.217956	2174.367657	2038.299929	-1367.183975				-505.000000	200.000000	0.000000	0.181110	0.178670	14.944259	127.822864	-422.851090	-704.774115
223				900.000000	200.000000	0.000000	0.269040	0.653080	-1.433850	-87.166480	-90.801106	159.366206	298.959554	200.935957	0.000000	300.000000	200.000000	0.000000	7.568960	11.475520	2231.446838	2088.537354	2321.699919	-1361.080475				-505.000000	200.000000	0.000000	-0.543330	0.178670	15.730799	-219.562218	813.368412	-469.739765
224				900.000000	200.000000	0.000000	0.358720	0.641820	-1.042800	-51.040267	-29.000196	149.624185	299.032957	200.918736	0.000000	300.000000	200.000000	0.000000	7.233240	11.109280	2231.752014	2050.390553	2158.199924	-1416.011974	-515.675024	223.571571	0.000000	-505.000000	200.000000	0.000000	0.000000	-0.714680	22.809659	537.659496	243.493648	234.298163
225				900.000000	200.000000	0.000000	0.470820	0.574260	-0.869000	-113.950285	-54.041988	185.590120	299.062870	200.952303	0.000000	300.000000	200.000000	0.000000	7.202720	10.529400	2233.201600	2126.684155	2092.799927	-1361.080475				-505.000000	200.000000	0.000000	0.000000	1.072020	10.225020	413.133937	785.716500	-57.726752
226				900.000000	200.000000	0.000000	0.280250	0.799460	-1.477300	-61.080915	-111.486205	161.900386	299.018070	200.927504	0.000000	300.000000	200.000000	0.000000	7.507920	10.468360	2231.217956	2069.463954	2190.899923	-1379.390975				-505.000000	200.000000	0.000000	2.354430	0.000000	3.146160	-115.564309	-145.452257	58.555744
227				900.000000	200.000000	0.000000	0.302670	0.653080	-1.260050	-62.863242	-107.545533	178.608646	298.989173	200.892944	0.000000	300.000000	200.000000	0.000000	6.989080	10.224200	2232.133484	1993.170352	2256.299921	-1385.494475				-505.000000	200.000000	0.000000	-1.629990	0.178670	15.730799	1054.413803	1807.112256	587.740944
228				900.000000	200.000000	0.000000	0.459610	0.585520	-1.564200	-106.165765	-98.527553	175.973565	298.930648	200.965510	0.000000	300.000000	200.000000	0.000000	7.721560	10.254720	2232.286072	2155.294256	2387.099916	-1354.976975				-505.000000	200.000000	0.000000	-1.086660	1.429360	11.011560	-491.708512	-740.116221	-527.253493
229				900.000000	200.000000	0.000000	0.414770	0.619300	-1.042800	-68.049762	-92.099974	135.087213	298.998529	200.906133	0.000000	300.000000	200.000000	0.000000	7.568960	9.308600	2231.217956	2021.780453	2234.499922	-1409.908474				-505.000000	200.000000	0.000000	0.362220	0.357340	5.505780	22.063106	2226.547209	-352.154454
230				900.000000	200.000000	0.000000	0.336300	0.709380	-1.998700	-37.186868	-113.309442	200.313105	299.062197	200.978627	0.000000	300.000000	200.000000	0.000000	7.385840	9.857960	2231.599426	2183.904357	2092.799927	-1367.183975				-505.000000	200.000000	0.000000	3.078870	0.357340	15.730799	833.593120	1919.889175	-528.604082
231				900.000000	200.000000	0.000000	0.392350	0.731900	-1.781450	-84.280786	-105.687684	161.721419	299.067432	200.948356	0.000000	300.000000	200.000000	0.000000	7.263760	9.766400	2232.438660	2117.147455	2081.899927	-1416.011974	-555.398200	222.759892	0.000000	-505.000000	200.000000	0.000000	0.362220	0.893350	22.809659	519.145388	1149.565768	-410.389879
232				900.000000	200.000000	0.000000	0.538080	0.630560	-1.607650	-80.232850	-76.388690	180.753477	299.042758	200.969981	0.000000	300.000000	200.000000	0.000000	7.935200	10.651480	2231.828308	2164.830956	2136.399925	-1397.701475				-505.000000	200.000000	0.000000	-0.543330	1.072020	16.517339	-49.626685	-645.648095	529.757701
233				900.000000	200.000000	0.000000	0.358720	0.551740	-1.911800	-75.752697	-58.587845	156.769391	299.008808	200.918485	0.000000	300.000000	200.000000	0.000000	7.507920	11.261880	2232.362366	2050.390553	2212.699923	-1434.322474				-505.000000	200.000000	0.000000	-0.543330	1.250690	7.078860	-155.386444	-106.410949	-233.746023
234				900.000000	200.000000	0.000000	0.336300	0.563000	-1.607650	-123.220273	-88.343269	166.441730	299.077103	200.918547	0.000000	300.000000	200.000000	0.000000	7.263760	11.353440	2232.209778	2050.390553	2060.099928	-1513.667973				-505.000000	200.000000	0.000000	0.543330	-0.178670	14.944259	-241.247785	1808.921104	-117.701222
235				900.000000	200.000000	0.000000	0.381140	0.664340	-1.173150	-34.165815	-131.121625	168.899182	299.032825	200.953052	0.000000	300.000000	200.000000	0.000000	6.958560	10.956680	2231.446838	2126.684155	2158.199924	-1361.080475				-505.000000	200.000000	0.000000	1.992210	-1.429360	7.865400	724.850672	137.127130	-177.748135
236				900.000000	200.000000	0.000000	0.291460	0.596780	-1.433850	-125.669686	-41.064662	156.880959	298.994606	200.930887	0.000000	300.000000	200.000000	0.000000	7.172200	10.804080	2233.354188	2079.000654	2245.399921	-1428.218974				-505.000000	200.000000	0.000000	1.992210	0.000000	8.651940	579.772165	-1189.319370	646.025709
237				900.000000	200.000000	0.000000	0.392350	0.619300	-1.781450	-125.102426	-166.479323	188.122962	298.931050	200.875465	0.000000	300.000000	200.000000	0.000000	7.599480	10.682000	2233.125306	1955.023551	2387.099916	-1391.597975				-505.000000	200.000000	0.000000	1.629990	-1.072020	7.078860	746.410392	159.791487	468.805043
238				900.000000	200.000000	0.000000	0.504450	0.506700	-1.651100	-117.542661	-150.952947	154.166867	299.023222	200.965708	0.000000	300.000000	200.000000	0.000000	7.172200	10.407320	2231.828308	2155.294256	2179.999924	-1379.390975				-505.000000	200.000000	0.000000	1.992210	0.357340	6.292320	-1251.849992	536.330005	-58.564360
239				900.000000	200.000000	0.000000	0.302670	0.585520	-1.824900	-78.292138	-127.284102	183.365135	299.060398	200.924843	0.000000	300.000000	200.000000	0.000000	7.141680	10.407320	2227.326962	2059.927254	2092.799927	-1318.355976				-505.000000	200.000000	0.000000	0.543330	0.357340	3.146160	253.506340	494.417427	-704.633535
240				900.000000	200.000000	0.000000	0.358720	0.585520	-1.173150	-41.432153	-39.010910	144.752506	299.022955	201.030085	0.000000	300.000000	200.000000	0.000000	7.477400	9.705360	2231.217956	2298.344760	2179.999924	-1397.701475				-505.000000	200.000000	0.000000	0.543330	2.501380	11.011560	-79.392576	1680.083229	2.330343
241				900.000000	200.000000	0.000000	0.504450	0.664340	-1.651100	-66.825213	-49.633548	163.952113	299.033420	200.922567	0.000000	300.000000	200.000000	0.000000	7.904680	9.919000	2232.820130	2059.927254	2158.199924	-1422.115474				-505.000000	200.000000	0.000000	1.267770	-0.178670	12.584640	-357.252556	441.624448	410.937711
242				900.000000	200.000000	0.000000	0.437190	0.653080	-1.651100	-103.473672	-107.655420	178.469283	298.993988	200.940005	0.000000	300.000000	200.000000	0.000000	7.538440	9.796920	2231.980896	2098.074055	2245.399921	-1446.529474				-505.000000	200.000000	0.000000	0.181110	1.965370	8.651940	119.616693	1041.390402	-115.637550
243				900.000000	200.000000	0.000000	0.358720	0.641820	-1.651100	-63.732057	-33.500447	183.359426	299.018406	200.999824	0.000000	300.000000	200.000000	0.000000	7.385840	11.078760	2231.980896	2231.587858	2190.899923	-1312.252476				-505.000000	200.000000	0.000000	1.629990	0.357340	16.517339	717.840042	1078.824422	0.208716
244				900.000000	200.000000	0.000000	0.414770	0.743160	-1.868350	-79.886598	-147.057882	154.479684	299.023189	200.914463	0.000000	300.000000	200.000000	0.000000	7.874160	11.475520	2231.752014	2040.853853	2179.999924	-1428.218974				-505.000000	200.000000	0.000000	0.000000	3.573400	8.651940	564.366594	-803.630735	62.135255
245				900.000000	200.000000	0.000000	0.358720	0.641820	-1.173150	-75.298491	-89.670610	185.769086	298.940305	200.948518	0.000000	300.000000	200.000000	0.000000	7.538440	11.475520	2232.057190	2117.147455	2365.299917	-1458.736474				-505.000000	200.000000	0.000000	0.362220	0.536010	-1.573080	611.388128	-2274.115203	411.688387
246				900.000000	200.000000	0.000000	0.403560	0.585520	-1.260050	-69.665893	-50.908544	156.754352	299.013556	200.969881	0.000000	300.000000	200.000000	0.000000	7.416360	10.407320	2232.057190	2164.830956	2201.799923	-1391.597975				-505.000000	200.000000	0.000000	0.181110	0.178670	0.000000	-452.452686	-143.528973	235.131464
247				900.000000	200.000000	0.000000	0.291460	0.596780	-1.520750	-65.451761	-56.181755	168.929260	299.062005	200.957456	0.000000	300.000000	200.000000	0.000000	7.568960	10.498880	2231.141662	2136.220856	2092.799927	-1330.562976				-505.000000	200.000000	0.000000	2.173320	-0.178670	17.303879	222.204992	-1738.769055	-0.343423
248				900.000000	200.000000	0.000000	0.437190	0.720640	-1.564200	-44.314100	-46.944598	161.664493	299.077292	200.914088	0.000000	300.000000	200.000000	0.000000	7.294280	10.620960	2232.667542	2040.853853	2060.099928	-1373.287475				-505.000000	200.000000	0.000000	0.724440	-0.893350	9.438480	-1906.357560	-185.362986	527.791144
249				900.000000	200.000000	0.000000	0.414770	0.551740	-1.086250	-131.184850	-127.521355	204.904525	298.989346	200.901335	0.000000	300.000000	200.000000	0.000000	7.416360	10.590440	2232.514954	2012.243752	2256.299921	-1428.218974				-505.000000	200.000000	0.000000	0.724440	-0.536010	10.225020	431.648044	3525.850792	-118.054826
250				900.000000	200.000000	0.000000	0.482030	0.596780	-1.042800	-101.141377	-39.144072	144.635228	299.057700	200.905607	0.000000	300.000000	200.000000	0.000000	7.233240	9.644320	2232.514954	2021.780453	2103.699926	-1416.011974				-505.000000	200.000000	0.000000	0.000000	0.178670	8.651940	706.399488	-1068.770749	-352.295034
251				900.000000	200.000000	0.000000	0.358720	0.574260	-1.216600	-33.899794	-28.838562	180.886935	299.067018	201.017158	0.000000	300.000000	200.000000	0.000000	6.958560	10.407320	2231.446838	2269.734659	2081.899927	-1385.494475				-505.000000	200.000000	0.000000	-1.086660	2.322710	10.225020	25.549181	321.190264	-115.197013
252				900.000000	200.000000	0.000000	0.414770	0.506700	-1.260050	-44.767989	-102.029871	180.766037	298.984117	200.978560	0.000000	300.000000	200.000000	0.000000	7.507920	10.071600	2231.752014	2183.904357	2267.199921	-1318.355976				-505.000000	200.000000	0.000000	-1.086660	-0.536010	14.157719	-726.197359	847.738161	175.810555
253				900.000000	200.000000	0.000000	0.313880	0.675600	-1.390400	-50.009320	-42.028326	176.208316	299.018036	200.936085	0.000000	300.000000	200.000000	0.000000	7.568960	11.109280	2231.141662	2088.537354	2190.899923	-1452.632974				-505.000000	200.000000	0.000000	0.905550	1.250690	6.292320	886.894650	2060.353878	823.531842
254				900.000000	200.000000	0.000000	0.425980	0.653080	-1.173150	-102.978516	-92.440376	166.432596	298.979442	200.905730	0.000000	300.000000	200.000000	0.000000	7.416360	10.987200	2232.209778	2021.780453	2278.099920	-1464.839973				-505.000000	200.000000	0.000000	0.000000	0.714680	-0.786540	-72.633639	265.886441	-175.554065
255				900.000000	200.000000	0.000000	0.347510	0.630560	-0.955900	-79.557637	-33.685355	149.625327	298.969464	200.974287	0.000000	300.000000	200.000000	0.000000	7.202720	11.078760	2231.752014	2174.367657	2299.899920	-1464.839973				-505.000000	200.000000	0.000000	1.811100	0.536010	5.505780	1075.218444	-379.954654	59.107884
256				900.000000	200.000000	0.000000	0.392350	0.517960	-1.781450	-93.090835	-80.357834	161.522455	299.052461	200.987141	0.000000	300.000000	200.000000	0.000000	7.477400	10.773560	2231.675720	2202.977757	2114.599926	-1403.804975				-505.000000	200.000000	0.000000	0.905550	-1.072020	9.438480	514.967158	1129.378121	468.862998
257				900.000000	200.000000	0.000000	0.425980	0.675600	-1.520750	-74.267544	-107.315018	173.682520	299.008740	200.935637	0.000000	300.000000	200.000000	0.000000	7.843640	10.651480	2232.209778	2088.537354	2212.699923	-1434.322474				-505.000000	200.000000	0.000000	-1.448880	0.357340	14.944259	138.634186	1399.189695	470.407815
258				900.000000	200.000000	0.000000	0.437190	0.698120	-2.042150	-93.982992	-92.093834	152.004909	299.052849	200.944020	0.000000	300.000000	200.000000	0.000000	7.538440	10.498880	2232.591248	2107.610755	2114.599926	-1385.494475				-505.000000	200.000000	0.000000	1.448880	-1.250690	4.719240	-191.117714	968.409776	-118.791013
259				900.000000	200.000000	0.000000	0.392350	0.698120	-1.564200	-101.528896	-116.021666	171.328644	299.067401	200.969749	0.000000	300.000000	200.000000	0.000000	7.568960	10.468360	2232.362366	2164.830956	2081.899927	-1330.562976				-505.000000	200.000000	0.000000	-0.362220	0.536010	3.932700	843.460594	2271.875923	294.258144
260				900.000000	200.000000	0.000000	0.235410	0.653080	-1.868350	-79.575562	-33.286468	159.401046	299.033255	200.986803	0.000000	300.000000	200.000000	0.000000	7.172200	10.498880	2232.438660	2202.977757	2158.199924	-1257.320977				-505.000000	200.000000	0.000000	1.448880	1.965370	6.292320	2088.299956	304.066887	-468.203564
261				900.000000	200.000000	0.000000	0.403560	0.731900	-1.173150	-55.506876	-76.319211	173.758106	299.015883	200.916719	0.000000	300.000000	200.000000	0.000000	7.355320	10.773560	2226.258846	2040.853853	2190.899923	-1318.355976				-505.000000	200.000000	0.000000	1.811100	-0.178670	14.157719	2075.009330	9.544677	410.894245
262				900.000000	200.000000	0.000000	0.459610	0.664340	-1.433850	-110.825975	-68.252959	154.359927	299.008537	200.884550	0.000000	300.000000	200.000000	0.000000	8.026760	9.949520	2231.752014	1974.096951	2212.699923	-1354.976975				-505.000000	200.000000	0.000000	-1.992210	1.429360	5.505780	781.827047	1043.313686	-527.181049
263				900.000000	200.000000	0.000000	0.403560	0.608040	-1.781450	-113.504522	-111.215281	164.004276	299.072410	200.956802	0.000000	300.000000	200.000000	0.000000	7.630000	9.369640	2232.667542	2136.220856	2070.999928	-1354.976975				-505.000000	200.000000	0.000000	-0.905550	1.786700	11.798100	-585.838947	1236.728497	236.744417
264				900.000000	200.000000	0.000000	0.414770	0.698120	-1.781450	-29.384423	-66.083180	188.173038	299.033288	201.003856	0.000000	300.000000	200.000000	0.000000	7.416360	10.956680	2232.514954	2241.124558	2158.199924	-1403.804975				-505.000000	200.000000	0.000000	-1.267770	-0.178670	2.359620	1031.721465	472.183501	-881.229616
265				900.000000	200.000000	0.000000	0.482030	0.563000	-1.955250	-75.334024	-68.691313	151.832793	298.984186	200.978494	0.000000	300.000000	200.000000	0.000000	7.538440	11.139800	2231.904602	2183.904357	2267.199921	-1434.322474				-505.000000	200.000000	0.000000	1.086660	-0.357340	11.011560	-831.453732	1514.636325	117.062149
266				900.000000	200.000000	0.000000	0.594130	0.630560	-1.694550	-120.528181	-88.747952	187.924390	298.945188	200.905792	0.000000	300.000000	200.000000	0.000000	7.538440	10.804080	2232.057190	2021.780453	2354.399918	-1416.011974				-505.000000	200.000000	0.000000	-2.354430	0.357340	14.157719	-903.772754	394.170890	59.271569
267				900.000000	200.000000	0.000000	0.437190	0.686860	-1.433850	-81.754890	-52.131794	161.633078	299.023222	200.952889	0.000000	300.000000	200.000000	0.000000	7.385840	10.712520	2231.828308	2126.684155	2179.999924	-1452.632974				-505.000000	200.000000	0.000000	0.181110	-0.536010	11.011560	-379.001046	906.581116	175.709134
268				900.000000	200.000000	0.000000	0.369930	0.641820	-1.477300	-75.613591	-99.981318	152.022231	299.057410	200.999892	0.000000	300.000000	200.000000	0.000000	7.630000	11.200840	2231.828308	2231.587858	2103.699926	-1361.080475				-505.000000	200.000000	0.000000	-0.181110	2.501380	16.517339	731.759900	392.994032	648.573384
269				900.000000	200.000000	0.000000	0.470820	0.529220	-1.477300	-72.209398	-134.531788	163.861292	298.964687	200.969915	0.000000	300.000000	200.000000	0.000000	7.416360	10.529400	2231.980896	2164.830956	2310.799919	-1342.769976				-505.000000	200.000000	0.000000	-1.267770	0.357340	19.663499	1065.539740	986.042149	-58.303561
270				900.000000	200.000000	0.000000	0.347510	0.596780	-1.390400	-101.501491	-144.732609	149.593911	298.977275	200.941905	0.000000	300.000000	200.000000	0.000000	7.355320	10.926160	2227.479550	2098.074055	2278.099920	-1367.183975				-505.000000	200.000000	0.000000	0.724440	-0.714680	18.090419	-620.878063	204.136345	527.960701
271				900.000000	200.000000	0.000000	0.369930	0.585520	-1.260050	-113.891726	-54.589631	164.018173	299.067209	200.922946	0.000000	300.000000	200.000000	0.000000	7.477400	10.407320	2231.904602	2059.927254	2081.899927	-1336.666476				-505.000000	200.000000	0.000000	1.629990	0.536010	2.359620	611.702744	-100.869969	-58.365824
272				900.000000	200.000000	0.000000	0.392350	0.686860	-1.260050	-69.513242	-101.106616	159.269872	299.096851	200.948227	0.000000	300.000000	200.000000	0.000000	7.324800	10.743040	2232.743836	2117.147455	2016.499929	-1385.494475				-505.000000	200.000000	0.000000	0.543330	-0.357340	6.292320	-136.935260	491.431721	-352.847174
273				900.000000	200.000000	0.000000	0.358720	0.619300	-1.955250	-52.912939	-43.349527	171.290182	299.043118	200.965345	0.000000	300.000000	200.000000	0.000000	6.867000	10.041080	2232.667542	2155.294256	2136.399925	-1373.287475				-505.000000	200.000000	0.000000	3.078870	-0.536010	19.663499	895.667130	457.886963	351.709609
274				900.000000	200.000000	0.000000	0.425980	0.529220	-1.868350	-96.737707	-117.123690	156.678766	298.959625	200.876064	0.000000	300.000000	200.000000	0.000000	7.507920	11.261880	2231.599426	1955.023551	2321.699919	-1336.666476				-505.000000	200.000000	0.000000	-0.362220	0.000000	11.798100	-925.584167	408.431556	117.517175
275				900.000000	200.000000	0.000000	0.347510	0.574260	-1.868350	-78.800839	-108.826325	154.392288	299.018808	200.978059	0.000000	300.000000	200.000000	0.000000	6.928040	10.865120	2232.896424	2183.904357	2190.899923	-1367.183975				-505.000000	200.000000	0.000000	-0.905550	1.429360	13.371180	319.192271	1235.235644	471.381696
276				900.000000	200.000000	0.000000	0.325090	0.574260	-1.390400	-58.203032	-113.413533	152.005855	299.003585	200.982901	0.000000	300.000000	200.000000	0.000000	7.416360	11.078760	2231.599426	2193.441057	2223.599922	-1397.701475				-505.000000	200.000000	0.000000	-1.267770	0.714680	11.798100	-303.258871	-332.193660	-116.708544
277				900.000000	200.000000	0.000000	0.414770	0.698120	-1.564200	-61.323594	-137.208802	166.486097	299.047772	200.969848	0.000000	300.000000	200.000000	0.000000	7.355320	10.376800	2232.133484	2164.830956	2125.499926	-1373.287475				-505.000000	200.000000	0.000000	0.181110	0.893350	5.505780	54.497071	2104.936167	-410.375390
278				900.000000	200.000000	0.000000	0.325090	0.664340	-1.651100	-66.825213	-72.643323	152.089629	299.022955	200.936053	0.000000	300.000000	200.000000	0.000000	7.355320	11.200840	2231.217956	2088.537354	2179.999924	-1428.218974				-505.000000	200.000000	0.000000	0.000000	-1.608030	9.438480	-328.178820	-8.957117	350.938571
279				900.000000	200.000000	0.000000	0.414770	0.540480	-1.346950	-59.549078	-96.883084	175.978132	299.013522	200.888732	0.000000	300.000000	200.000000	0.000000	7.660520	10.773560	2231.980896	1983.633652	2201.799923	-1458.736474				-505.000000	200.000000	0.000000	-1.267770	0.536010	6.292320	-82.878651	1396.441420	-528.086793
280				900.000000	200.000000	0.000000	0.291460	0.664340	-1.216600	-62.354541	-46.332675	159.353450	298.993850	200.952954	0.000000	300.000000	200.000000	0.000000	7.111160	10.651480	2231.675720	2126.684155	2245.399921	-1446.529474				-505.000000	200.000000	0.000000	1.267770	2.680050	14.944259	-531.530646	969.665198	-526.254942
281				900.000000	200.000000	0.000000	0.414770	0.517960	-1.607650	-117.033960	-152.366303	192.824809	298.969500	200.948616	0.000000	300.000000	200.000000	0.000000	7.477400	11.017720	2231.828308	2117.147455	2299.899920	-1367.183975				-505.000000	200.000000	0.000000	1.086660	-1.429360	7.865400	493.218668	589.631979	351.021197
282				900.000000	200.000000	0.000000	0.246620	0.844500	-1.694550	-91.615480	-109.899279	178.844734	299.042594	200.935957	0.000000	300.000000	200.000000	0.000000	7.050120	10.590440	2231.446838	2088.537354	2136.399925	-1416.011974				-505.000000	200.000000	0.000000	0.543330	-0.178670	17.303879	685.469000	-1905.278381	117.275173
283				900.000000	200.000000	0.000000	0.437190	0.517960	-1.086250	-108.452729	-82.850881	173.524301	298.969500	200.935797	0.000000	300.000000	200.000000	0.000000	7.233240	10.865120	2231.828308	2088.537354	2299.899920	-1379.390975				-505.000000	200.000000	0.000000	-1.811100	2.144040	10.225020	246.369863	497.596133	413.388273
284				900.000000	200.000000	0.000000	0.392350	0.765680	-1.607650	-78.689139	-100.783348	171.391475	299.042922	200.922820	0.000000	300.000000	200.000000	0.000000	7.355320	9.552760	2232.209778	2059.927254	2136.399925	-1379.390975				-505.000000	200.000000	0.000000	1.811100	1.429360	8.651940	1013.710743	-913.220389	-468.741215
285				900.000000	200.000000	0.000000	0.538080	0.630560	-1.390400	-75.987249	-91.788642	185.572798	299.067209	200.969948	0.000000	300.000000	200.000000	0.000000	7.599480	9.888480	2231.904602	2164.830956	2081.899927	-1416.011974				-505.000000	200.000000	0.000000	0.362220	-0.893350	10.225020	178.393397	1028.938584	-0.876767
286				900.000000	200.000000	0.000000	0.336300	0.517960	-2.085600	-125.570177	-82.832805	178.448143	299.067177	200.922977	0.000000	300.000000	200.000000	0.000000	7.355320	10.865120	2231.828308	2059.927254	2081.899927	-1367.183975				-505.000000	200.000000	0.000000	1.086660	-1.072020	11.011560	-179.803007	454.076266	-1.104280
287				900.000000	200.000000	0.000000	0.459610	0.641820	-1.433850	-103.712288	-47.989079	125.423062	299.028438	200.948292	0.000000	300.000000	200.000000	0.000000	7.599480	10.743040	2232.591248	2117.147455	2169.099924	-1373.287475				-505.000000	200.000000	0.000000	1.267770	-0.893350	3.932700	641.154019	-478.154912	-118.437408
288				900.000000	200.000000	0.000000	0.414770	0.608040	-1.781450	-117.525053	-116.742879	151.944362	298.989484	200.943923	0.000000	300.000000	200.000000	0.000000	7.660520	10.956680	2232.820130	2107.610755	2256.299921	-1361.080475				-505.000000	200.000000	0.000000	-0.362220	3.216060	18.090419	1470.027044	1728.160218	-114.407179
289				900.000000	200.000000	0.000000	0.347510	0.608040	-0.999350	-84.550555	-79.238676	180.929964	299.013421	200.987107	0.000000	300.000000	200.000000	0.000000	7.385840	10.712520	2231.752014	2202.977757	2201.799923	-1354.976975				-505.000000	200.000000	0.000000	0.000000	-1.608030	18.876959	-790.687749	1175.215832	-177.758316
290				900.000000	200.000000	0.000000	0.358720	0.517960	-1.781450	-113.193487	-109.368770	178.424916	298.945152	200.935733	0.000000	300.000000	200.000000	0.000000	7.477400	10.743040	2231.980896	2088.537354	2354.399918	-1385.494475				-505.000000	200.000000	0.000000	0.000000	0.893350	12.584640	170.879381	518.337206	-645.337296
291				900.000000	200.000000	0.000000	0.291460	0.698120	-1.260050	-97.193267	-96.951966	183.481467	298.940124	200.931587	0.000000	300.000000	200.000000	0.000000	7.385840	10.285240	2231.675720	2079.000654	2365.299917	-1409.908474				-505.000000	200.000000	0.000000	0.000000	1.608030	18.090419	-596.146883	645.682229	412.734711
292				900.000000	200.000000	0.000000	0.403560	0.664340	-1.651100	-30.640441	-65.742778	142.369694	298.974944	200.943826	0.000000	300.000000	200.000000	0.000000	7.568960	10.498880	2233.049012	2107.610755	2288.999920	-1409.908474				-505.000000	200.000000	0.000000	0.000000	2.680050	11.798100	-300.150335	784.223647	-173.688928
293				900.000000	200.000000	0.000000	0.392350	0.664340	-1.564200	-58.694124	-70.427937	154.429608	298.999282	201.029311	0.000000	300.000000	200.000000	0.000000	7.446880	10.376800	2232.896424	2298.344760	2234.499922	-1403.804975				-505.000000	200.000000	0.000000	1.992210	-0.178670	11.798100	-1052.211491	1459.095071	352.135657
294				900.000000	200.000000	0.000000	0.291460	0.472920	-1.346950	-106.557031	-71.541299	166.404410	299.028339	200.922757	0.000000	300.000000	200.000000	0.000000	7.660520	10.071600	2232.362366	2059.927254	2169.099924	-1342.769976				-505.000000	200.000000	0.000000	1.811100	1.429360	19.663499	88.063653	-393.390330	-116.276623
295				900.000000	200.000000	0.000000	0.257830	0.664340	-1.607650	-98.944441	-49.650085	164.207611	299.042725	200.957195	0.000000	300.000000	200.000000	0.000000	7.660520	11.170320	2231.752014	2136.220856	2136.399925	-1300.045476				-505.000000	200.000000	0.000000	-1.811100	1.072020	-0.786540	-166.826997	640.616110	353.626827
296				900.000000	200.000000	0.000000	0.437190	0.506700	-1.868350	-133.849853	-147.981138	173.513829	299.033122	200.982666	0.000000	300.000000	200.000000	0.000000	7.385840	10.590440	2232.133484	2193.441057	2158.199924	-1428.218974				-505.000000	200.000000	0.000000	-1.267770	-1.965370	2.359620	228.712237	-58.096528	291.956779
297				900.000000	200.000000	0.000000	0.347510	0.517960	-1.520750	-84.779690	-63.555864	163.978569	299.047967	200.914119	0.000000	300.000000	200.000000	0.000000	7.202720	11.231360	2232.591248	2040.853853	2125.499926	-1397.701475				-505.000000	200.000000	0.000000	-0.543330	0.357340	8.651940	22.314798	820.086250	587.823569
298				900.000000	200.000000	0.000000	0.291460	0.664340	-1.433850	-62.579612	-127.186151	168.992091	299.072632	200.918139	0.000000	300.000000	200.000000	0.000000	7.477400	11.292400	2233.201600	2050.390553	2070.999928	-1458.736474				-505.000000	200.000000	0.000000	-0.181110	1.786700	14.157719	688.325843	395.233312	471.662856
299				900.000000	200.000000	0.000000	0.302670	0.720640	-1.433850	-68.302238	-102.317929	181.081137	299.057893	200.948130	0.000000	300.000000	200.000000	0.000000	7.294280	11.322920	2232.972718	2117.147455	2103.699926	-1373.287475				-505.000000	200.000000	0.000000	0.724440	1.250690	0.786540	75.742175	353.127734	-527.567938
300				900.000000	200.000000	0.000000	0.392350	0.563000	-1.303500	-106.823053	-111.198147	178.431963	298.970169	200.905297	0.000000	300.000000	200.000000	0.000000	7.263760	10.773560	2233.277894	2021.780453	2299.899920	-1428.218974				-505.000000	200.000000	0.000000	0.724440	-0.536010	0.000000	-958.961980	619.014175	116.921569
301				900.000000	200.000000	0.000000	0.549290	0.574260	-1.260050	-66.109050	-97.437465	151.773584	299.033453	201.016498	0.000000	300.000000	200.000000	0.000000	7.630000	10.834600	2232.896424	2269.734659	2158.199924	-1318.355976				-505.000000	200.000000	0.000000	1.992210	-0.536010	5.505780	431.270505	-523.483627	528.028838
302				900.000000	200.000000	0.000000	0.448400	0.529220	-1.868350	-48.491345	-92.717096	192.800440	299.037940	200.999824	0.000000	300.000000	200.000000	0.000000	7.172200	10.682000	2231.980896	2231.587858	2147.299925	-1324.459476				-505.000000	200.000000	0.000000	-0.905550	1.429360	11.798100	666.514431	308.738445	1.428907
303				900.000000	200.000000	0.000000	0.594130	0.596780	-1.346950	-97.435946	-89.071220	151.748073	298.988759	200.978795	0.000000	300.000000	200.000000	0.000000	7.843640	11.048240	2231.217956	2183.904357	2256.299921	-1458.736474				-505.000000	200.000000	0.000000	-0.362220	-0.893350	4.719240	409.584939	-247.700642	-353.283404
304				900.000000	200.000000	0.000000	0.437190	0.754420	-1.607650	-87.193886	-82.365979	168.924889	298.945333	200.922757	0.000000	300.000000	200.000000	0.000000	7.294280	10.315760	2232.362366	2059.927254	2354.399918	-1464.839973				-505.000000	200.000000	0.000000	3.078870	0.000000	7.078860	695.462320	-60.450244	293.474184
305				900.000000	200.000000	0.000000	0.403560	0.653080	-0.999350	-70.634217	-76.480845	171.275143	299.018036	200.966005	0.000000	300.000000	200.000000	0.000000	7.477400	9.857960	2231.141662	2155.294256	2190.899923	-1428.218974				-505.000000	200.000000	0.000000	-0.543330	1.786700	1.573080	-586.656949	163.954051	1.739045
306				900.000000	200.000000	0.000000	0.448400	0.563000	-2.129050	-67.473021	-77.276735	200.060836	299.091504	201.017089	0.000000	300.000000	200.000000	0.000000	7.294280	10.254720	2231.599426	2269.734659	2027.399929	-1263.424477				-505.000000	200.000000	0.000000	-0.724440	1.608030	5.505780	445.190363	966.600928	-468.368814
307				900.000000	200.000000	0.000000	0.448400	0.653080	-1.694550	-59.292854	-128.340520	173.638349	299.072442	200.901243	0.000000	300.000000	200.000000	0.000000	7.568960	10.865120	2232.743836	2012.243752	2070.999928	-1440.425974				-505.000000	200.000000	0.000000	-0.181110	0.357340	9.438480	948.905737	-925.988203	-528.343284
308				900.000000	200.000000	0.000000	0.448400	0.641820	-1.520750	-59.576484	-57.578574	137.482976	298.993953	200.935765	0.000000	300.000000	200.000000	0.000000	7.324800	11.048240	2231.904602	2088.537354	2245.399921	-1354.976975				-505.000000	200.000000	0.000000	-0.905550	-0.357340	8.651940	2063.757546	974.574188	-235.243066
309				900.000000	200.000000	0.000000	0.448400	0.731900	-1.346950	-71.769053	-67.872148	197.808253	299.086963	200.961172	0.000000	300.000000	200.000000	0.000000	7.294280	10.712520	2232.438660	2145.757556	2038.299929	-1281.734977				-505.000000	200.000000	0.000000	-1.086660	0.536010	6.292320	959.465366	1650.622469	353.060198
310				900.000000	200.000000	0.000000	0.347510	0.641820	-1.390400	-111.708334	-119.402759	178.551720	299.062229	200.948681	0.000000	300.000000	200.000000	0.000000	7.385840	11.567080	2231.675720	2117.147455	2092.799927	-1318.355976				-505.000000	200.000000	0.000000	-1.086660	-1.786700	6.292320	1166.366190	324.922396	-824.026027
311				900.000000	200.000000	0.000000	0.313880	0.686860	-1.564200	-45.705160	-82.394452	154.531847	299.042791	200.969948	0.000000	300.000000	200.000000	0.000000	7.355320	11.597600	2231.904602	2164.830956	2136.399925	-1348.873476				-505.000000	200.000000	0.000000	0.181110	1.429360	11.011560	1129.715515	508.871094	-586.099013
312				900.000000	200.000000	0.000000	0.392350	0.720640	-1.086250	-96.085836	-121.532130	190.626869	298.974874	200.901181	0.000000	300.000000	200.000000	0.000000	7.599480	10.315760	2232.896424	2012.243752	2288.999920	-1324.459476				-505.000000	200.000000	0.000000	0.181110	1.786700	16.517339	1383.410624	1299.066153	354.145682
313				900.000000	200.000000	0.000000	0.482030	0.653080	-1.868350	-83.596092	-73.838100	149.506908	298.999350	200.965180	0.000000	300.000000	200.000000	0.000000	7.599480	10.651480	2233.049012	2155.294256	2234.499922	-1348.873476				-505.000000	200.000000	0.000000	-0.362220	0.357340	16.517339	254.576034	271.382990	764.041376
314				900.000000	200.000000	0.000000	0.336300	0.765680	-1.694550	-46.614925	-57.866632	142.533622	299.062229	200.982867	0.000000	300.000000	200.000000	0.000000	7.538440	10.773560	2231.675720	2193.441057	2092.799927	-1342.769976				-505.000000	200.000000	0.000000	0.181110	1.965370	3.146160	-691.535782	-411.654693	471.803437
315				900.000000	200.000000	0.000000	0.403560	0.641820	-1.607650	-47.604922	-60.717216	154.397051	299.096666	200.888611	0.000000	300.000000	200.000000	0.000000	7.630000	10.926160	2232.286072	1983.633652	2016.499929	-1403.804975				-505.000000	200.000000	0.000000	0.543330	0.893350	11.011560	634.017542	752.093177	353.268915
316				900.000000	200.000000	0.000000	0.482030	0.799460	-1.868350	-121.793996	-43.442280	164.101002	298.999145	200.961106	0.000000	300.000000	200.000000	0.000000	7.599480	10.010560	2232.591248	2145.757556	2234.499922	-1446.529474				-505.000000	200.000000	0.000000	0.905550	0.536010	12.584640	844.152749	198.402364	470.389019
317				900.000000	200.000000	0.000000	0.392350	0.484180	-1.564200	-126.421067	-50.164057	185.587641	299.062806	200.922473	0.000000	300.000000	200.000000	0.000000	7.782600	9.613800	2233.049012	2059.927254	2092.799927	-1367.183975				-505.000000	200.000000	0.000000	1.992210	-0.357340	7.078860	673.839677	-524.976480	293.222001
318				900.000000	200.000000	0.000000	0.403560	0.427880	-1.346950	-56.144886	-60.959667	161.427067	299.096789	200.944020	0.000000	300.000000	200.000000	0.000000	7.538440	11.200840	2232.591248	2107.610755	2016.499929	-1342.769976				-505.000000	200.000000	0.000000	-1.086660	0.536010	12.584640	380.888742	716.661007	-528.101282
319				900.000000	200.000000	0.000000	0.313880	0.585520	-2.085600	-134.849647	-86.975520	166.485901	299.096728	200.935541	0.000000	300.000000	200.000000	0.000000	7.385840	11.139800	2232.438660	2088.537354	2016.499929	-1361.080475				-505.000000	200.000000	0.000000	-0.724440	1.786700	11.011560	-354.269866	-894.604159	236.729928
320				900.000000	200.000000	0.000000	0.392350	0.439140	-1.216600	-95.751459	-75.817175	159.039492	299.018707	200.884188	0.000000	300.000000	200.000000	0.000000	7.355320	10.651480	2232.667542	1974.096951	2190.899923	-1385.494475				-505.000000	200.000000	0.000000	0.362220	-0.893350	17.303879	-631.752307	1685.070783	116.611431
321				900.000000	200.000000	0.000000	0.392350	0.698120	-1.303500	-73.115100	-126.396057	144.822383	298.940558	200.952563	0.000000	300.000000	200.000000	0.000000	7.355320	11.139800	2232.591248	2126.684155	2365.299917	-1391.597975				-505.000000	200.000000	0.000000	-2.354430	2.144040	8.651940	362.060019	797.105897	-174.009248
322				900.000000	200.000000	0.000000	0.313880	0.450400	-1.346950	-127.587056	-31.936795	178.408540	299.033255	200.973988	0.000000	300.000000	200.000000	0.000000	7.416360	10.895640	2232.438660	2174.367657	2158.199924	-1306.148976				-505.000000	200.000000	0.000000	-0.362220	0.178670	6.292320	937.842722	811.366563	-293.521958
323				900.000000	200.000000	0.000000	0.325090	0.585520	-1.694550	-118.362398	-6.745305	152.016327	299.052720	200.982599	0.000000	300.000000	200.000000	0.000000	7.355320	10.895640	2232.286072	2193.441057	2114.599926	-1373.287475				-505.000000	200.000000	0.000000	0.362220	3.216060	14.944259	311.615332	1024.460025	-290.697430
324				900.000000	200.000000	0.000000	0.482030	0.619300	-1.738000	-96.913700	-84.091265	163.933453	299.028638	200.939556	0.000000	300.000000	200.000000	0.000000	7.599480	10.956680	2233.049012	2098.074055	2169.099924	-1428.218974				-505.000000	200.000000	0.000000	1.267770	1.250690	11.798100	655.703109	1105.220911	-527.611405
325				900.000000	200.000000	0.000000	0.224200	0.664340	-1.346950	-74.551174	-89.035412	135.326531	298.994332	200.914056	0.000000	300.000000	200.000000	0.000000	7.721560	10.071600	2232.743836	2040.853853	2245.399921	-1373.287475				-505.000000	200.000000	0.000000	-0.181110	2.858720	19.663499	985.266239	1583.138393	707.656598
326				900.000000	200.000000	0.000000	0.459610	0.653080	-1.651100	-59.247840	-144.040466	154.349455	298.999008	200.939877	0.000000	300.000000	200.000000	0.000000	7.691040	9.980040	2232.286072	2098.074055	2234.499922	-1312.252476				-505.000000	200.000000	0.000000	0.362220	0.893350	5.505780	-177.134933	370.567106	-175.413484
327				900.000000	200.000000	0.000000	0.347510	0.619300	-1.651100	-84.762081	-78.632548	164.072816	298.989001	200.987107	0.000000	300.000000	200.000000	0.000000	7.904680	10.041080	2231.752014	2202.977757	2256.299921	-1391.597975				-505.000000	200.000000	0.000000	1.448880	0.357340	14.944259	1875.874214	163.286189	293.943699
328				900.000000	200.000000	0.000000	0.414770	0.574260	-1.564200	-54.362558	-96.681042	178.419208	299.082049	200.927029	0.000000	300.000000	200.000000	0.000000	7.294280	10.010560	2232.362366	2069.463954	2049.199928	-1373.287475				-505.000000	200.000000	0.000000	-0.905550	1.786700	16.517339	572.698611	569.399902	-350.696570
329				900.000000	200.000000	0.000000	0.347510	0.675600	-1.303500	-57.960352	-84.021786	144.847894	298.998940	200.892944	0.000000	300.000000	200.000000	0.000000	7.630000	11.628120	2232.133484	1993.170352	2234.499922	-1464.839973				-505.000000	200.000000	0.000000	-0.181110	1.786700	9.438480	456.316300	-660.848188	60.454166
330				900.000000	200.000000	0.000000	0.470820	0.608040	-1.390400	-84.955683	-63.689025	163.934595	298.969676	200.948454	0.000000	300.000000	200.000000	0.000000	7.721560	11.109280	2232.209778	2117.147455	2299.899920	-1403.804975				-505.000000	200.000000	0.000000	0.724440	-0.714680	14.944259	-621.129755	-588.297993	-411.944877
331				900.000000	200.000000	0.000000	0.381140	0.675600	-1.433850	-58.095395	-110.615294	190.596595	299.027874	200.974487	0.000000	300.000000	200.000000	0.000000	7.294280	11.322920	2231.294250	2174.367657	2169.099924	-1409.908474				-505.000000	200.000000	0.000000	-1.086660	1.072020	12.584640	65.874701	-476.469059	-703.824904
332				900.000000	200.000000	0.000000	0.425980	0.585520	-1.173150	-81.637455	-153.232016	195.285686	299.042201	200.927790	0.000000	300.000000	200.000000	0.000000	7.233240	11.231360	2230.531310	2069.463954	2136.399925	-1312.252476				-505.000000	200.000000	0.000000	1.629990	-0.893350	16.517339	1221.240800	946.254414	586.462798
333				900.000000	200.000000	0.000000	0.302670	0.619300	-1.260050	-88.377484	-112.611503	200.264171	298.964510	200.935893	0.000000	300.000000	200.000000	0.000000	7.385840	10.224200	2231.599426	2088.537354	2310.799919	-1367.183975				-505.000000	200.000000	0.000000	-0.905550	0.357340	7.865400	601.331885	710.180600	59.155658
334				900.000000	200.000000	0.000000	0.459610	0.495440	-1.086250	-69.174801	-88.840107	156.612510	299.042332	200.923388	0.000000	300.000000	200.000000	0.000000	7.782600	10.437840	2230.836486	2059.927254	2136.399925	-1385.494475				-505.000000	200.000000	0.000000	-0.905550	0.893350	4.719240	1212.594166	-479.963761	-175.312063
335				900.000000	200.000000	0.000000	0.403560	0.506700	-0.999350	-84.703206	-162.602334	163.910030	299.110980	200.991516	0.000000	300.000000	200.000000	0.000000	7.507920	10.193680	2231.446838	2212.514458	1983.799931	-1330.562976				-505.000000	200.000000	0.000000	0.181110	0.357340	7.865400	138.067877	644.426807	-234.651768
336				900.000000	200.000000	0.000000	0.347510	0.619300	-1.781450	-32.630231	-83.577293	168.892136	299.033453	200.948162	0.000000	300.000000	200.000000	0.000000	7.507920	10.743040	2232.896424	2117.147455	2158.199924	-1281.734977				-505.000000	200.000000	0.000000	-1.086660	1.786700	17.303879	341.129531	-348.377611	-585.658475
337				900.000000	200.000000	0.000000	0.369930	0.619300	-1.564200	-76.630993	-79.636621	161.639928	298.954598	200.978761	0.000000	300.000000	200.000000	0.000000	7.813120	10.041080	2231.294250	2183.904357	2332.599918	-1373.287475				-505.000000	200.000000	0.000000	1.448880	-0.536010	5.505780	199.638501	437.383320	234.351811
338				900.000000	200.000000	0.000000	0.493240	0.675600	-1.651100	-118.628419	-104.897590	171.203179	298.945188	201.004062	0.000000	300.000000	200.000000	0.000000	8.240400	10.773560	2232.057190	2241.124558	2354.399918	-1434.322474				-505.000000	200.000000	0.000000	-0.724440	-1.429360	13.371180	-548.684886	-896.843439	-647.483593
339				900.000000	200.000000	0.000000	0.358720	0.608040	-1.781450	-65.258160	-84.038921	171.279710	298.998734	200.965774	0.000000	300.000000	200.000000	0.000000	7.660520	11.261880	2231.675720	2155.294256	2234.499922	-1379.390975				-505.000000	200.000000	0.000000	0.724440	-0.178670	6.292320	684.588075	878.182778	-58.971612
340				900.000000	200.000000	0.000000	0.347510	0.517960	-1.781450	-81.029245	-78.511323	183.255850	298.974208	200.995789	0.000000	300.000000	200.000000	0.000000	7.568960	11.353440	2231.446838	2222.051158	2288.999920	-1336.666476				-505.000000	200.000000	0.000000	0.181110	0.536010	11.011560	1423.106912	508.871094	-528.202703
341				900.000000	200.000000	0.000000	0.336300	0.495440	-1.824900	-154.371177	-88.141226	159.149919	299.027907	200.901797	0.000000	300.000000	200.000000	0.000000	7.904680	10.895640	2231.370544	2012.243752	2169.099924	-1300.045476				-505.000000	200.000000	0.000000	0.362220	1.965370	11.798100	467.316392	-33.114327	-291.884335
342				900.000000	200.000000	0.000000	0.403560	0.472920	-1.129700	-58.085598	-71.293649	154.239974	298.994332	200.939684	0.000000	300.000000	200.000000	0.000000	7.813120	11.231360	2232.743836	2098.074055	2245.399921	-1324.459476				-505.000000	200.000000	0.000000	-0.362220	-0.714680	14.944259	-621.129755	1996.285939	410.559437
343				900.000000	200.000000	0.000000	0.425980	0.551740	-1.738000	-11.244156	-26.057457	125.374128	299.048130	200.939588	0.000000	300.000000	200.000000	0.000000	6.958560	10.590440	2232.972718	2098.074055	2125.499926	-1330.562976				-505.000000	200.000000	0.000000	-0.905550	1.072020	13.371180	-281.510381	-1283.594495	706.018975
344				900.000000	200.000000	0.000000	0.369930	0.563000	-1.781450	-115.359270	-13.576969	159.177909	299.081672	200.927409	0.000000	300.000000	200.000000	0.000000	7.172200	10.620960	2231.446838	2069.463954	2049.199928	-1336.666476				-505.000000	200.000000	0.000000	1.811100	-0.357340	6.292320	1137.040761	1872.989044	-176.716300
345				900.000000	200.000000	0.000000	0.336300	0.450400	-1.346950	-111.504935	-108.849600	144.650071	299.101580	201.008197	0.000000	300.000000	200.000000	0.000000	7.080640	10.651480	2232.362366	2250.661259	2005.599930	-1373.287475				-505.000000	200.000000	0.000000	1.448880	-1.608030	13.371180	19.583801	429.919056	174.590365
346				900.000000	200.000000	0.000000	0.347510	0.461660	-0.825550	-142.665320	-49.004490	137.419949	299.018372	200.910127	0.000000	300.000000	200.000000	0.000000	7.385840	10.315760	2231.904602	2031.317153	2190.899923	-1385.494475				-505.000000	200.000000	0.000000	-0.905550	1.608030	7.865400	97.931127	577.610592	119.086662
347				900.000000	200.000000	0.000000	0.302670	0.563000	-1.477300	-98.962049	-107.343491	159.247591	299.038104	200.961205	0.000000	300.000000	200.000000	0.000000	7.355320	10.529400	2232.362366	2145.757556	2147.299925	-1361.080475				-505.000000	200.000000	0.000000	1.448880	0.714680	6.292320	-535.331337	1099.486931	-351.902271
348				900.000000	200.000000	0.000000	0.246620	0.653080	-1.824900	-27.263655	-104.712084	188.305354	299.003687	200.961435	0.000000	300.000000	200.000000	0.000000	7.294280	10.254720	2231.828308	2145.757556	2223.599922	-1336.666476				-505.000000	200.000000	0.000000	-0.724440	-1.072020	18.090419	1094.739323	954.658105	-470.912181
349				900.000000	200.000000	0.000000	0.437190	0.686860	-1.173150	-69.423214	-62.506185	154.404097	299.018674	200.995279	0.000000	300.000000	200.000000	0.000000	7.416360	11.261880	2232.591248	2222.051158	2190.899923	-1324.459476				-505.000000	200.000000	0.000000	-0.362220	1.608030	8.651940	-481.085960	-516.572789	412.763689
350				900.000000	200.000000	0.000000	0.336300	0.574260	-0.955900	-65.793950	-68.685517	173.681182	298.969605	200.948518	0.000000	300.000000	200.000000	0.000000	7.568960	9.888480	2232.057190	2117.147455	2299.899920	-1379.390975				-505.000000	200.000000	0.000000	0.543330	0.357340	4.719240	-904.527833	360.354567	705.224833
351				900.000000	200.000000	0.000000	0.470820	0.585520	-1.433850	-65.825420	-78.846527	149.455690	298.989277	200.952661	0.000000	300.000000	200.000000	0.000000	7.813120	10.865120	2232.362366	2126.684155	2256.299921	-1428.218974				-505.000000	200.000000	0.000000	0.724440	1.965370	13.371180	814.890244	-2045.075221	-291.913312
352				900.000000	200.000000	0.000000	0.347510	0.540480	-1.781450	-64.019750	-124.105052	195.325094	298.974524	200.982666	0.000000	300.000000	200.000000	0.000000	7.111160	10.926160	2232.133484	2193.441057	2288.999920	-1385.494475				-505.000000	200.000000	0.000000	-0.181110	2.322710	16.517339	257.684570	-534.996019	-467.734049
353				900.000000	200.000000	0.000000	0.403560	0.585520	-1.260050	-49.563242	-35.710634	176.031633	298.998940	200.965576	0.000000	300.000000	200.000000	0.000000	7.599480	10.865120	2232.133484	2155.294256	2234.499922	-1397.701475				-505.000000	200.000000	0.000000	0.181110	3.394730	7.865400	1132.572358	1042.136829	-231.769285
354				900.000000	200.000000	0.000000	0.437190	0.574260	-1.477300	-94.477832	-123.014964	175.986320	299.008910	200.952563	0.000000	300.000000	200.000000	0.000000	7.538440	11.170320	2232.591248	2126.684155	2212.699923	-1373.287475				-505.000000	200.000000	0.000000	-0.724440	2.501380	7.865400	383.619739	-1687.038498	-350.032827
355				900.000000	200.000000	0.000000	0.347510	0.641820	-1.346950	-71.458018	-78.915408	152.045459	298.960087	200.935477	0.000000	300.000000	200.000000	0.000000	7.141680	10.468360	2232.591248	2088.537354	2321.699919	-1385.494475				-505.000000	200.000000	0.000000	0.181110	1.608030	12.584640	-596.587345	1567.938299	471.464321
356				900.000000	200.000000	0.000000	0.482030	0.574260	-0.912450	-69.769466	-84.859027	161.481905	299.081829	200.965708	0.000000	300.000000	200.000000	0.000000	7.355320	10.376800	2231.828308	2155.294256	2049.199928	-1403.804975				-505.000000	200.000000	0.000000	0.000000	1.965370	16.517339	351.877929	-15.674955	236.841531
357				900.000000	200.000000	0.000000	0.336300	0.619300	-1.564200	-56.528341	-113.713527	178.542390	299.013421	200.965741	0.000000	300.000000	200.000000	0.000000	7.385840	10.773560	2231.752014	2155.294256	2201.799923	-1367.183975				-505.000000	200.000000	0.000000	0.000000	-0.536010	14.944259	1474.369600	1311.517971	-529.205561
358				900.000000	200.000000	0.000000	0.224200	0.585520	-1.173150	-81.637455	-129.724805	190.675410	298.954884	200.914400	0.000000	300.000000	200.000000	0.000000	7.355320	10.559920	2231.904602	2040.853853	2332.599918	-1397.701475				-505.000000	200.000000	0.000000	0.905550	0.536010	10.225020	33.251966	1658.911724	411.644920
359				900.000000	200.000000	0.000000	0.482030	0.709380	-1.390400	-96.864623	-33.754834	159.197907	298.935422	200.918610	0.000000	300.000000	200.000000	0.000000	7.630000	9.522240	2232.057190	2050.390553	2376.199917	-1446.529474				-505.000000	200.000000	0.000000	-1.448880	0.714680	7.865400	-419.389489	875.627503	-57.949957
360				900.000000	200.000000	0.000000	0.313880	0.675600	-1.303500	-66.001413	-133.296602	152.111715	299.106401	200.948454	0.000000	300.000000	200.000000	0.000000	7.416360	9.919000	2232.209778	2117.147455	1994.699930	-1336.666476				-505.000000	200.000000	0.000000	2.897760	2.858720	10.225020	1100.327163	-847.897028	2.481105
361				900.000000	200.000000	0.000000	0.459610	0.754420	-0.912450	-66.371008	-78.869801	173.720982	299.086650	201.042694	0.000000	300.000000	200.000000	0.000000	7.233240	10.285240	2231.675720	2326.954861	2038.299929	-1464.839973				-505.000000	200.000000	0.000000	1.448880	0.357340	2.359620	-788.900600	440.369026	117.711403
362				900.000000	200.000000	0.000000	0.414770	0.788200	-1.260050	-49.257940	-112.161811	178.618172	299.052785	200.926997	0.000000	300.000000	200.000000	0.000000	7.416360	11.292400	2232.438660	2069.463954	2114.599926	-1452.632974				-505.000000	200.000000	0.000000	2.354430	2.144040	1.573080	1172.205723	651.460640	530.543228
363				900.000000	200.000000	0.000000	0.482030	0.709380	-1.520750	-88.958605	-84.293308	171.246207	299.033122	200.957031	0.000000	300.000000	200.000000	0.000000	7.691040	11.078760	2232.133484	2136.220856	2158.199924	-1428.218974				-505.000000	200.000000	0.000000	-0.362220	0.714680	7.865400	159.690520	1870.433769	705.636393
364				900.000000	200.000000	0.000000	0.381140	0.585520	-1.520750	-130.243932	-80.138657	173.645200	299.042856	200.952791	0.000000	300.000000	200.000000	0.000000	7.385840	10.865120	2232.057190	2126.684155	2136.399925	-1367.183975				-505.000000	200.000000	0.000000	1.448880	3.037390	11.798100	416.368320	1226.831953	178.998869
365				900.000000	200.000000	0.000000	0.459610	0.675600	-1.129700	-69.841886	-144.525368	135.093118	299.032957	201.017019	0.000000	300.000000	200.000000	0.000000	7.355320	10.895640	2231.752014	2269.734659	2158.199924	-1348.873476				-505.000000	200.000000	0.000000	0.362220	-0.357340	14.944259	-1062.771120	-698.950070	-529.064981
366				900.000000	200.000000	0.000000	0.325090	0.810720	-1.607650	-104.978103	-57.485821	183.551344	298.945657	200.995075	0.000000	300.000000	200.000000	0.000000	7.385840	10.590440	2233.049012	2222.051158	2354.399918	-1434.322474				-505.000000	200.000000	0.000000	0.724440	0.178670	16.517339	2675.900752	-457.220839	117.599800
367				900.000000	200.000000	0.000000	0.369930	0.585520	-1.694550	-90.218686	-69.383456	171.247153	299.008740	200.931364	0.000000	300.000000	200.000000	0.000000	6.989080	10.529400	2232.209778	2079.000654	2212.699923	-1403.804975				-505.000000	200.000000	0.000000	0.724440	-0.357340	15.730799	1253.611841	604.085646	-117.885268
368				900.000000	200.000000	0.000000	0.470820	0.630560	-0.955900	-119.762939	-84.356990	161.545878	298.979616	200.973921	0.000000	300.000000	200.000000	0.000000	7.233240	10.437840	2232.591248	2174.367657	2278.099920	-1348.873476				-505.000000	200.000000	0.000000	-1.267770	1.786700	14.157719	-238.202172	328.417097	-233.179395
369				900.000000	200.000000	0.000000	0.425980	0.630560	-1.520750	-72.101761	-92.117108	178.459953	299.121050	200.939909	0.000000	300.000000	200.000000	0.000000	6.989080	9.919000	2232.209778	2098.074055	1961.999931	-1367.183975				-505.000000	200.000000	0.000000	0.362220	0.714680	0.786540	622.388219	772.755687	353.113846
370				900.000000	200.000000	0.000000	0.313880	0.675600	-1.260050	-78.017989	-62.413432	161.750355	298.999282	200.935349	0.000000	300.000000	200.000000	0.000000	7.568960	10.102120	2232.896424	2088.537354	2234.499922	-1287.838477				-505.000000	200.000000	0.000000	1.811100	1.250690	3.146160	655.010954	417.704669	1.042017
371				900.000000	200.000000	0.000000	0.381140	0.495440	-1.607650	-65.694441	-64.859930	163.922785	299.082300	200.892608	0.000000	300.000000	200.000000	0.000000	7.416360	9.919000	2232.972718	1993.170352	2049.199928	-1470.943473				-505.000000	200.000000	0.000000	4.346640	0.536010	10.225020	1307.227987	1052.981358	-58.583156
372				900.000000	200.000000	0.000000	0.269040	0.653080	-1.390400	-83.100936	-19.917935	147.317905	298.979546	200.982531	0.000000	300.000000	200.000000	0.000000	7.477400	11.200840	2232.438660	2193.441057	2278.099920	-1330.562976				-505.000000	200.000000	0.000000	1.448880	1.072020	11.011560	529.012862	-98.121694	-175.330859
373				900.000000	200.000000	0.000000	0.437190	0.472920	-1.086250	-62.061114	-98.048791	187.940375	298.954634	200.991550	0.000000	300.000000	200.000000	0.000000	7.416360	10.987200	2231.370544	2212.514458	2332.599918	-1379.390975				-505.000000	200.000000	0.000000	0.000000	0.536010	9.438480	1075.533060	-8.957117	59.252772
374				900.000000	200.000000	0.000000	0.403560	0.619300	-1.651100	-56.618370	-86.006657	180.882368	299.018607	201.003891	0.000000	300.000000	200.000000	0.000000	7.416360	11.292400	2232.438660	2241.124558	2190.899923	-1342.769976				-505.000000	200.000000	0.000000	-1.811100	-0.357340	7.865400	-715.889423	-163.014624	645.990858
375				900.000000	200.000000	0.000000	0.437190	0.450400	-1.564200	-123.791597	-62.142508	159.003510	299.003891	200.978326	0.000000	300.000000	200.000000	0.000000	7.294280	11.048240	2232.286072	2183.904357	2223.599922	-1354.976975				-505.000000	200.000000	0.000000	0.362220	3.037390	3.146160	-626.667853	1035.656422	120.341703
376				900.000000	200.000000	0.000000	0.325090	0.698120	-1.998700	-57.753206	-52.056175	144.892064	298.993988	200.952824	0.000000	300.000000	200.000000	0.000000	7.996240	10.163160	2231.980896	2126.684155	2245.399921	-1452.632974				-505.000000	200.000000	0.000000	0.543330	-0.178670	3.146160	105.256373	494.417427	-705.142208
377				900.000000	200.000000	0.000000	0.381140	0.709380	-1.346950	-128.983850	-60.036411	168.941069	298.988931	200.927346	0.000000	300.000000	200.000000	0.000000	7.111160	10.865120	2231.599426	2069.463954	2256.299921	-1354.976975				-505.000000	200.000000	0.000000	2.173320	0.893350	11.798100	981.528471	-1998.684085	-645.511162
378				900.000000	200.000000	0.000000	0.414770	0.551740	-1.607650	-99.560779	-101.706603	166.349963	299.013522	200.952824	0.000000	300.000000	200.000000	0.000000	6.989080	10.895640	2231.980896	2126.684155	2201.799923	-1489.253973				-505.000000	200.000000	0.000000	1.267770	-1.965370	13.371180	113.777160	308.308014	-413.175248
379				900.000000	200.000000	0.000000	0.425980	0.630560	-1.868350	-120.708238	-112.057720	154.363352	299.018875	200.905390	0.000000	300.000000	200.000000	0.000000	6.989080	10.376800	2233.049012	2021.780453	2190.899923	-1342.769976				-505.000000	200.000000	0.000000	2.716650	0.000000	18.090419	1159.607252	1674.427812	234.759063
380				900.000000	200.000000	0.000000	0.437190	0.641820	-1.216600	-95.446156	-143.521295	183.278131	298.955241	200.879916	0.000000	300.000000	200.000000	0.000000	7.507920	9.705360	2232.667542	1964.560251	2332.599918	-1324.459476				-505.000000	200.000000	0.000000	-0.724440	1.429360	8.651940	1476.974751	963.615222	1.414418
381				900.000000	200.000000	0.000000	0.437190	0.506700	-1.824900	-105.661127	-122.691696	144.597908	299.052526	200.935797	0.000000	300.000000	200.000000	0.000000	7.141680	9.919000	2231.828308	2088.537354	2114.599926	-1354.976975				-505.000000	200.000000	0.000000	1.267770	1.250690	7.078860	-39.570442	711.989448	-57.658615
382				900.000000	200.000000	0.000000	0.459610	0.630560	-1.260050	0.537868	-83.612503	151.918851	299.022822	200.974654	0.000000	300.000000	200.000000	0.000000	7.477400	10.071600	2230.912780	2174.367657	2179.999924	-1428.218974				-505.000000	200.000000	0.000000	1.448880	0.714680	8.651940	-535.142568	-626.162444	118.050518
383				900.000000	200.000000	0.000000	0.246620	0.686860	-1.694550	-69.963384	-79.503459	164.240168	299.013589	200.961303	0.000000	300.000000	200.000000	0.000000	7.568960	10.987200	2232.133484	2145.757556	2201.799923	-1318.355976				-505.000000	200.000000	0.000000	-1.086660	-0.178670	14.157719	569.401305	450.028139	-176.314921
384				900.000000	200.000000	0.000000	0.448400	0.630560	-1.346950	-71.921705	-47.608268	168.798085	298.974664	200.909910	0.000000	300.000000	200.000000	0.000000	7.324800	10.743040	2232.438660	2031.317153	2288.999920	-1428.218974				-505.000000	200.000000	0.000000	-1.448880	-0.536010	16.517339	-262.744582	-458.283261	293.327730
385				900.000000	200.000000	0.000000	0.414770	0.720640	-1.911800	-104.982167	-136.885534	171.326361	298.906532	200.969517	0.000000	300.000000	200.000000	0.000000	7.141680	11.353440	2232.896424	2164.830956	2441.599915	-1354.976975				-505.000000	200.000000	0.000000	1.086660	0.357340	9.438480	717.273733	322.999112	-58.491916
386				900.000000	200.000000	0.000000	0.369930	0.686860	-1.129700	-73.398730	-115.502496	164.112419	299.047381	201.012988	0.000000	300.000000	200.000000	0.000000	7.202720	10.407320	2231.217956	2260.197959	2125.499926	-1397.701475				-505.000000	200.000000	0.000000	-0.543330	0.000000	11.011560	-230.751079	552.706956	117.531664
387				900.000000	200.000000	0.000000	0.369930	0.563000	-1.260050	-58.531676	-49.523661	144.719949	299.062390	200.952791	0.000000	300.000000	200.000000	0.000000	7.721560	10.895640	2232.057190	2126.684155	2092.799927	-1428.218974				-505.000000	200.000000	0.000000	1.811100	0.178670	12.584640	-1030.525924	11.037530	117.512867
388				900.000000	200.000000	0.000000	0.302670	0.653080	-1.651100	-15.022007	-61.588127	168.970005	298.984741	200.918171	0.000000	300.000000	200.000000	0.000000	7.904680	10.468360	2233.125306	2050.390553	2267.199921	-1477.046973				-505.000000	200.000000	0.000000	-0.362220	2.144040	18.876959	-795.281999	-128.566311	119.551869
389				900.000000	200.000000	0.000000	0.336300	0.675600	-1.433850	-42.013274	-42.911173	185.823729	299.023323	200.995517	0.000000	300.000000	200.000000	0.000000	7.416360	10.437840	2232.057190	2222.051158	2179.999924	-1373.287475				-505.000000	200.000000	0.000000	-0.181110	2.501380	11.011560	615.503435	-529.771034	119.876496
390				900.000000	200.000000	0.000000	0.313880	0.551740	-1.390400	-75.212526	-47.094296	171.273806	299.013151	200.914713	0.000000	300.000000	200.000000	0.000000	7.660520	10.834600	2231.141662	2040.853853	2201.799923	-1428.218974				-505.000000	200.000000	0.000000	0.543330	1.250690	13.371180	-154.883058	749.853898	-527.553450
391				900.000000	200.000000	0.000000	0.403560	0.709380	-2.085600	-49.338487	-80.536602	168.917842	299.013455	200.961435	0.000000	300.000000	200.000000	0.000000	7.355320	10.529400	2231.828308	2145.757556	2201.799923	-1416.011974				-505.000000	200.000000	0.000000	-0.905550	1.786700	11.798100	-6.758938	2297.288555	-56.976076
392				900.000000	200.000000	0.000000	0.381140	0.574260	-0.955900	-97.958192	-70.532028	183.273368	299.038466	200.939492	0.000000	300.000000	200.000000	0.000000	7.568960	9.919000	2233.201600	2098.074055	2147.299925	-1440.425974				-505.000000	200.000000	0.000000	0.181110	0.000000	-4.719240	694.518472	-536.760436	-117.502686
393				900.000000	200.000000	0.000000	0.291460	0.551740	-1.303500	-123.368861	-112.109467	161.658392	298.979198	200.863214	0.000000	300.000000	200.000000	0.000000	7.294280	10.773560	2231.675720	1926.413450	2278.099920	-1361.080475				-505.000000	200.000000	0.000000	2.354430	0.178670	4.719240	821.900874	-1472.645183	-58.762895
394				900.000000	200.000000	0.000000	0.313880	0.664340	-1.781450	-95.103967	-112.588229	197.884785	299.067687	200.986534	0.000000	300.000000	200.000000	0.000000	7.355320	11.414480	2233.049012	2202.977757	2081.899927	-1226.803478				-505.000000	200.000000	0.000000	1.086660	-0.178670	12.584640	1727.435478	-210.266623	234.719904
395				900.000000	200.000000	0.000000	0.403560	0.653080	-1.477300	-59.067783	-136.827991	166.455823	299.013724	200.944085	0.000000	300.000000	200.000000	0.000000	7.080640	11.261880	2232.438660	2107.610755	2201.799923	-1397.701475				-505.000000	200.000000	0.000000	-1.267770	-0.536010	4.719240	-1190.216445	337.374214	-529.104140
396				900.000000	200.000000	0.000000	0.369930	0.743160	-1.260050	-79.256399	-135.645150	152.116478	298.979721	200.879856	0.000000	300.000000	200.000000	0.000000	7.477400	11.231360	2232.820130	1964.560251	2278.099920	-1379.390975				-505.000000	200.000000	0.000000	-0.181110	2.680050	4.719240	625.811371	404.190429	-232.418538
397				900.000000	200.000000	0.000000	0.313880	0.619300	-1.303500	-100.484089	-92.768843	147.240035	298.979163	200.935893	0.000000	300.000000	200.000000	0.000000	7.385840	10.132640	2231.599426	2088.537354	2278.099920	-1312.252476				-505.000000	200.000000	0.000000	0.362220	0.536010	9.438480	-82.626959	631.974988	-58.264403
398				900.000000	200.000000	0.000000	0.414770	0.720640	-1.390400	-80.318815	-15.787157	142.410439	299.008910	201.008094	0.000000	300.000000	200.000000	0.000000	7.294280	10.590440	2232.591248	2250.661259	2212.699923	-1293.941977				-505.000000	200.000000	0.000000	0.724440	-0.893350	8.651940	-53.364453	-714.896589	-470.858534
399				900.000000	200.000000	0.000000	0.392350	0.619300	-1.868350	-72.925562	-60.013137	159.207041	298.989484	201.003719	0.000000	300.000000	200.000000	0.000000	7.385840	10.895640	2232.820130	2241.124558	2256.299921	-1300.045476				-505.000000	200.000000	0.000000	0.724440	1.965370	15.730799	-1037.977017	471.515639	119.295378
400				900.000000	200.000000	0.000000	0.437190	0.585520	-1.738000	-146.551124	-143.036393	156.719511	298.984047	200.927346	0.000000	300.000000	200.000000	0.000000	7.355320	10.712520	2231.599426	2069.463954	2267.199921	-1379.390975				-505.000000	200.000000	0.000000	-0.543330	1.429360	9.438480	666.325661	819.339823	118.888126
401				900.000000	200.000000	0.000000	0.493240	0.461660	-1.738000	-107.425846	-104.816773	154.136594	298.979267	201.004165	0.000000	300.000000	200.000000	0.000000	7.782600	10.132640	2231.828308	2241.124558	2278.099920	-1538.081972				-505.000000	200.000000	0.000000	0.000000	-0.536010	1.573080	662.587893	-134.062860	116.979524
402				900.000000	200.000000	0.000000	0.347510	0.551740	-1.303500	-55.019847	-33.362087	130.274743	299.018070	200.936053	0.000000	300.000000	200.000000	0.000000	7.477400	10.071600	2231.217956	2088.537354	2190.899923	-1354.976975				-505.000000	200.000000	0.000000	1.811100	1.429360	13.371180	203.376269	-254.848911	-292.508919
403				900.000000	200.000000	0.000000	0.291460	0.585520	-1.824900	-90.353729	-96.426655	166.509128	299.062197	200.948713	0.000000	300.000000	200.000000	0.000000	7.019600	10.926160	2231.599426	2117.147455	2092.799927	-1336.666476				-505.000000	200.000000	0.000000	0.362220	-1.072020	14.157719	978.608705	97.216401	-177.278621
404				900.000000	200.000000	0.000000	0.381140	0.596780	-1.042800	-97.120847	-95.781061	159.197711	298.964934	200.909878	0.000000	300.000000	200.000000	0.000000	7.294280	10.193680	2232.514954	2031.317153	2310.799919	-1403.804975				-505.000000	200.000000	0.000000	0.905550	-0.357340	0.786540	1368.232303	209.598761	528.285328
405				900.000000	200.000000	0.000000	0.437190	0.596780	-1.477300	-89.529928	-67.289295	156.729983	299.097005	200.888277	0.000000	300.000000	200.000000	0.000000	7.446880	10.529400	2233.125306	1983.633652	2016.499929	-1428.218974				-505.000000	200.000000	0.000000	0.905550	0.893350	10.225020	286.506614	200.641644	-880.386135
406				900.000000	200.000000	0.000000	0.358720	0.517960	-2.042150	-85.319860	-83.796470	139.870355	298.993953	200.961402	0.000000	300.000000	200.000000	0.000000	7.630000	10.956680	2231.904602	2145.757556	2245.399921	-1342.769976				-505.000000	200.000000	0.000000	1.448880	-0.357340	19.663499	-135.865565	-106.332385	-176.687322
407				900.000000	200.000000	0.000000	0.313880	0.709380	-1.346950	-56.614306	-67.398584	181.059051	299.081766	200.884581	0.000000	300.000000	200.000000	0.000000	7.233240	10.743040	2231.675720	1974.096951	2049.199928	-1312.252476				-505.000000	200.000000	0.000000	0.905550	0.714680	9.438480	623.080374	333.958077	-410.602903
408				900.000000	200.000000	0.000000	0.538080	0.754420	-1.390400	-58.825103	-101.920582	185.687987	299.013556	200.961336	0.000000	300.000000	200.000000	0.000000	7.294280	11.445000	2232.057190	2145.757556	2201.799923	-1422.115474				-505.000000	200.000000	0.000000	2.354430	0.000000	9.438480	1506.363103	-1344.553734	-0.188354
409				900.000000	200.000000	0.000000	0.313880	0.641820	-1.738000	-67.842615	-67.034908	135.212679	298.896807	200.909692	0.000000	300.000000	200.000000	0.000000	7.691040	10.224200	2232.972718	2031.317153	2463.399914	-1440.425974				-505.000000	200.000000	0.000000	-0.362220	1.072020	5.505780	-1440.299632	679.542983	-57.697774
410				900.000000	200.000000	0.000000	0.425980	0.551740	-1.303500	-87.184089	-92.319151	190.434951	299.008740	200.918547	0.000000	300.000000	200.000000	0.000000	7.385840	10.315760	2232.209778	2050.390553	2212.699923	-1403.804975				-505.000000	200.000000	0.000000	0.724440	-0.178670	12.584640	685.091461	1932.771425	117.260684
411				900.000000	200.000000	0.000000	0.347510	0.608040	-1.520750	-97.152316	-78.753774	190.568605	299.047512	200.987208	0.000000	300.000000	200.000000	0.000000	7.568960	10.743040	2231.523132	2202.977757	2125.499926	-1434.322474				-505.000000	200.000000	0.000000	1.267770	1.429360	13.371180	319.192271	-487.112030	353.719633
412				900.000000	200.000000	0.000000	0.437190	0.484180	-1.651100	-13.936249	-56.995721	171.083226	299.028173	200.944278	0.000000	300.000000	200.000000	0.000000	7.294280	10.590440	2231.980896	2107.610755	2169.099924	-1367.183975				-505.000000	200.000000	0.000000	0.362220	-0.536010	14.944259	-494.502432	-698.950070	469.415138
413				900.000000	200.000000	0.000000	0.392350	0.731900	-1.520750	-71.949110	-80.600285	161.721419	298.974384	200.918704	0.000000	300.000000	200.000000	0.000000	7.416360	10.437840	2231.828308	2050.390553	2288.999920	-1470.943473				-505.000000	200.000000	0.000000	-1.629990	1.072020	7.078860	65.434239	-40.657156	294.868240
414				900.000000	200.000000	0.000000	0.448400	0.495440	-1.303500	-121.666764	-123.638226	161.443444	299.028306	200.978326	0.000000	300.000000	200.000000	0.000000	7.721560	11.200840	2232.286072	2183.904357	2169.099924	-1312.252476				-505.000000	200.000000	0.000000	0.362220	0.714680	16.517339	855.278687	492.687143	-939.256325
415				900.000000	200.000000	0.000000	0.414770	0.653080	-1.520750	-79.215448	-127.117270	178.492510	299.028505	200.931142	0.000000	300.000000	200.000000	0.000000	7.111160	11.139800	2232.743836	2079.000654	2169.099924	-1373.287475				-505.000000	200.000000	0.000000	1.992210	0.357340	9.438480	1412.169744	135.634277	-469.773050
416				900.000000	200.000000	0.000000	0.392350	0.641820	-1.651100	-95.896298	-70.347120	183.324586	299.047902	200.931269	0.000000	300.000000	200.000000	0.000000	7.172200	11.200840	2232.438660	2079.000654	2125.499926	-1379.390975				-505.000000	200.000000	0.000000	-2.173320	0.357340	17.303879	-787.705060	1308.216270	118.001179
417				900.000000	200.000000	0.000000	0.212990	0.619300	-1.086250	-100.259018	-88.816235	135.296257	298.979302	200.918673	0.000000	300.000000	200.000000	0.000000	7.843640	11.017720	2231.904602	2050.390553	2278.099920	-1452.632974	-577.281227	240.187067	0.000000	-505.000000	200.000000	0.000000	-0.362220	-0.714680	22.023119	885.044578	1591.858079	-59.393352
418				900.000000	200.000000	0.000000	0.403560	0.517960	-0.825550	-27.772039	-112.104269	147.052881	299.052493	200.974287	0.000000	300.000000	200.000000	0.000000	7.935200	10.895640	2231.752014	2174.367657	2114.599926	-1434.322474				-505.000000	200.000000	0.000000	-0.181110	-0.536010	10.225020	84.200039	266.395436	-59.238283
419				900.000000	200.000000	0.000000	0.448400	0.641820	-1.433850	-55.465925	-37.395512	176.037538	299.003619	200.914494	0.000000	300.000000	200.000000	0.000000	7.385840	10.224200	2231.675720	2040.853853	2223.599922	-1367.183975				-505.000000	200.000000	0.000000	1.629990	-0.714680	6.292320	304.706105	1221.097973	175.423665
420				900.000000	200.000000	0.000000	0.347510	0.675600	-1.607650	-42.193331	-83.738927	183.402455	298.993953	200.957129	0.000000	300.000000	200.000000	0.000000	7.355320	10.285240	2231.904602	2136.220856	2245.399921	-1409.908474				-505.000000	200.000000	0.000000	-0.181110	0.714680	3.146160	-72.319023	1068.533318	-58.051379
421				900.000000	200.000000	0.000000	0.347510	0.686860	-2.129050	-86.495647	-113.649844	161.725986	298.967311	200.976323	0.000000	300.000000	200.000000	0.000000	7.141680	10.834600	2227.098080	2174.367657	2299.899920	-1367.183975				-505.000000	200.000000	0.000000	2.535540	1.072020	10.225020	-50.130070	1427.711028	-292.905990
422				900.000000	200.000000	0.000000	0.369930	0.653080	-1.824900	-111.694789	-104.724020	173.719644	298.984533	200.943988	0.000000	300.000000	200.000000	0.000000	7.385840	10.346280	2232.667542	2107.610755	2267.199921	-1409.908474				-505.000000	200.000000	0.000000	-1.448880	0.536010	13.371180	612.583669	-57.587533	764.297867
423				900.000000	200.000000	0.000000	0.392350	0.619300	-2.129050	-109.380419	-74.968596	147.158741	299.038301	200.948194	0.000000	300.000000	200.000000	0.000000	7.507920	9.888480	2232.820130	2117.147455	2147.299925	-1367.183975				-505.000000	200.000000	0.000000	-0.181110	-0.178670	16.517339	222.142069	658.134047	-0.155069
424				900.000000	200.000000	0.000000	0.302670	0.540480	-1.738000	-72.015797	-46.309400	185.732908	299.023590	200.926902	0.000000	300.000000	200.000000	0.000000	8.026760	11.414480	2232.667542	2069.463954	2179.999924	-1440.425974				-505.000000	200.000000	0.000000	0.905550	-1.608030	11.011560	-559.684978	597.605239	292.122029
425				900.000000	200.000000	0.000000	0.302670	0.596780	-1.651100	-85.689455	-31.192308	168.917646	299.042856	200.905792	0.000000	300.000000	200.000000	0.000000	7.416360	10.132640	2232.057190	2021.780453	2136.399925	-1403.804975				-505.000000	200.000000	0.000000	0.000000	0.357340	7.865400	22.251875	-935.454316	294.059609
426				900.000000	200.000000	0.000000	0.325090	0.574260	-1.129700	-130.302491	-68.062255	176.102456	298.994228	200.995313	0.000000	300.000000	200.000000	0.000000	7.843640	9.919000	2232.514954	2222.051158	2245.399921	-1422.115474				-505.000000	200.000000	0.000000	3.078870	1.072020	3.932700	296.814550	-455.174560	-1174.110936
427				900.000000	200.000000	0.000000	0.526870	0.675600	-0.695200	-133.720228	-122.369370	139.842757	299.047739	200.965609	0.000000	300.000000	200.000000	0.000000	7.324800	11.017720	2232.057190	2155.294256	2125.499926	-1434.322474				-505.000000	200.000000	0.000000	-0.543330	-1.608030	7.865400	-1254.832682	25.412632	-471.435343
428				900.000000	200.000000	0.000000	0.313880	0.641820	-1.086250	-87.270053	-118.300735	178.586560	299.105821	200.974720	0.000000	300.000000	200.000000	0.000000	7.324800	11.353440	2230.760192	2174.367657	1994.699930	-1354.976975				-505.000000	200.000000	0.000000	-0.724440	1.429360	18.090419	1014.465822	159.238061	1.414418
429				900.000000	200.000000	0.000000	0.425980	0.664340	-1.173150	-50.247936	-87.374406	159.214088	298.984498	200.995279	0.000000	300.000000	200.000000	0.000000	7.507920	11.170320	2232.591248	2222.051158	2267.199921	-1367.183975				-505.000000	200.000000	0.000000	1.629990	-0.357340	12.584640	674.280139	-508.283534	-59.213614
430				900.000000	200.000000	0.000000	0.437190	0.641820	-1.911800	-43.899491	-87.149090	164.000851	299.018775	200.884127	0.000000	300.000000	200.000000	0.000000	7.843640	10.468360	2232.820130	1974.096951	2190.899923	-1373.287475				-505.000000	200.000000	0.000000	1.629990	-0.178670	5.505780	337.077146	1884.694436	-176.532253
431				900.000000	200.000000	0.000000	0.302670	0.653080	-1.694550	-23.108082	-102.075478	161.741025	299.082362	200.875465	0.000000	300.000000	200.000000	0.000000	7.294280	10.559920	2233.125306	1955.023551	2049.199928	-1397.701475				-505.000000	200.000000	0.000000	1.267770	1.608030	8.651940	1603.602075	47.646558	-703.504585
432				900.000000	200.000000	0.000000	0.470820	0.495440	-1.173150	-45.141648	-150.012557	146.962256	298.988655	200.948973	0.000000	300.000000	200.000000	0.000000	7.568960	10.285240	2230.989074	2117.147455	2256.299921	-1403.804975				-505.000000	200.000000	0.000000	-0.543330	1.429360	-2.359620	1128.645821	565.396205	-174.832367
433				900.000000	200.000000	0.000000	0.459610	0.472920	-0.999350	-86.094267	-159.844503	173.459187	298.964333	200.978795	0.000000	300.000000	200.000000	0.000000	7.782600	10.254720	2231.217956	2183.904357	2310.799919	-1477.046973				-505.000000	200.000000	0.000000	-1.267770	2.501380	3.932700	-774.854896	-1120.149440	-643.709854
434				900.000000	200.000000	0.000000	0.369930	0.619300	-1.477300	-48.397253	-105.047288	149.591628	298.942441	200.903868	0.000000	300.000000	200.000000	0.000000	7.538440	10.529400	2226.258846	2012.243752	2354.399918	-1434.322474				-505.000000	200.000000	0.000000	0.181110	1.965370	10.225020	1162.086557	377.047513	706.779831
435				900.000000	200.000000	0.000000	0.347510	0.461660	-1.433850	-78.967035	-99.098471	171.155191	299.008130	200.919113	0.000000	300.000000	200.000000	0.000000	7.202720	9.796920	2230.836486	2050.390553	2212.699923	-1422.115474				-505.000000	200.000000	0.000000	1.448880	3.216060	12.584640	-383.469449	828.375505	-349.528461
436				900.000000	200.000000	0.000000	0.358720	0.608040	-1.433850	-56.856986	-89.428158	178.508691	299.012982	200.970445	0.000000	300.000000	200.000000	0.000000	7.172200	10.132640	2230.760192	2164.830956	2201.799923	-1336.666476				-505.000000	200.000000	0.000000	1.629990	2.501380	10.225020	-426.903505	554.515804	-291.477083
437				900.000000	200.000000	0.000000	0.369930	0.765680	-1.824900	-34.688377	-69.262230	193.101643	298.998187	200.974854	0.000000	300.000000	200.000000	0.000000	6.989080	11.475520	2230.455016	2174.367657	2234.499922	-1434.322474				-505.000000	200.000000	0.000000	0.724440	0.536010	17.303879	1076.162292	-1253.387309	-117.037479
438				900.000000	200.000000	0.000000	0.493240	0.664340	-1.433850	-78.661733	-94.967692	163.963726	299.003687	200.957162	0.000000	300.000000	200.000000	0.000000	7.660520	11.261880	2231.828308	2136.220856	2223.599922	-1391.597975				-505.000000	200.000000	0.000000	1.086660	0.000000	12.584640	1043.350788	-607.976645	-117.575130
439				900.000000	200.000000	0.000000	0.347510	0.551740	-1.346950	-87.229103	-53.585558	171.238965	299.038006	200.901489	0.000000	300.000000	200.000000	0.000000	7.080640	10.895640	2232.133484	2012.243752	2147.299925	-1409.908474				-505.000000	200.000000	0.000000	1.086660	-0.714680	11.011560	-158.180364	-606.483792	-470.717953
440				900.000000	200.000000	0.000000	0.448400	0.743160	-1.520750	-67.464893	-87.974394	183.360764	299.086744	200.935765	0.000000	300.000000	200.000000	0.000000	6.989080	10.437840	2231.904602	2088.537354	2038.299929	-1403.804975				-505.000000	200.000000	0.000000	0.905550	0.357340	-3.146160	137.186952	1671.600974	-175.965624
441				900.000000	200.000000	0.000000	0.403560	0.664340	-1.260050	-54.358495	-126.898093	156.827655	299.135729	200.969782	0.000000	300.000000	200.000000	0.000000	7.172200	10.956680	2232.286072	2164.830956	1929.299932	-1373.287475				-505.000000	200.000000	0.000000	1.086660	-0.178670	11.011560	-1283.906418	1116.926303	-293.976984
442				900.000000	200.000000	0.000000	0.325090	0.585520	-1.260050	-37.501651	-12.215360	173.703268	299.048130	200.943859	0.000000	300.000000	200.000000	0.000000	7.477400	10.163160	2232.972718	2107.610755	2125.499926	-1275.631477				-505.000000	200.000000	0.000000	-0.724440	-1.072020	11.798100	-63.924082	-762.780579	-294.679885
443				900.000000	200.000000	0.000000	0.470820	0.641820	-1.607650	-71.728103	-129.344592	159.146690	298.967382	200.954847	0.000000	300.000000	200.000000	0.000000	7.050120	10.529400	2227.250668	2126.684155	2299.899920	-1452.632974				-505.000000	200.000000	0.000000	2.354430	-0.357340	10.225020	789.907372	510.679942	175.704826
444				900.000000	200.000000	0.000000	0.470820	0.574260	-1.564200	-38.280438	-114.187091	142.216238	299.057345	200.948681	0.000000	300.000000	200.000000	0.000000	7.233240	10.468360	2231.675720	2117.147455	2103.699926	-1385.494475				-505.000000	200.000000	0.000000	1.448880	1.072020	16.517339	66.189317	1620.063416	470.854226
445				900.000000	200.000000	0.000000	0.392350	0.630560	-1.694550	-56.199697	-70.306711	171.265813	299.067209	200.910127	0.000000	300.000000	200.000000	0.000000	7.782600	10.956680	2231.904602	2031.317153	2081.899927	-1318.355976				-505.000000	200.000000	0.000000	0.181110	-0.178670	14.944259	916.912234	1565.699020	528.512841
446				900.000000	200.000000	0.000000	0.403560	0.653080	-2.042150	-87.796679	-60.313131	151.997863	299.062133	201.021432	0.000000	300.000000	200.000000	0.000000	7.874160	9.735880	2231.446838	2279.271359	2092.799927	-1342.769976	-573.314688	236.570447	0.000000	-505.000000	200.000000	0.000000	0.181110	0.357340	22.809659	834.159429	1558.234756	-175.907669
447				900.000000	200.000000	0.000000	0.549290	0.596780	-1.346950	-101.456477	-92.290678	132.517247	298.999008	200.965510	0.000000	300.000000	200.000000	0.000000	7.843640	11.109280	2232.286072	2155.294256	2234.499922	-1434.322474				-505.000000	200.000000	0.000000	1.629990	2.144040	15.730799	-216.453682	284.150804	295.624788
448				900.000000	200.000000	0.000000	0.470820	0.743160	-1.998700	-31.775277	-47.925397	180.927877	299.033056	200.961369	0.000000	300.000000	200.000000	0.000000	7.477400	10.956680	2231.980896	2145.757556	2158.199924	-1391.597975				-505.000000	200.000000	0.000000	-0.362220	-1.429360	14.944259	-780.191044	1333.435902	-412.536176
449				900.000000	200.000000	0.000000	0.347510	0.563000	-1.694550	-119.289771	-78.592140	166.430117	299.096234	200.957424	0.000000	300.000000	200.000000	0.000000	7.355320	11.353440	2231.217956	2136.220856	2016.499929	-1318.355976				-505.000000	200.000000	0.000000	-1.086660	0.893350	6.292320	-177.072010	1120.342440	-527.762166
450				900.000000	200.000000	0.000000	0.302670	0.608040	-1.651100	-81.205238	-142.643646	183.386079	299.057635	200.909941	0.000000	300.000000	200.000000	0.000000	7.538440	11.017720	2232.362366	2031.317153	2103.699926	-1312.252476				-505.000000	200.000000	0.000000	0.362220	0.357340	7.078860	253.820956	-293.775783	-528.386750
451				900.000000	200.000000	0.000000	0.381140	0.675600	-1.781450	-102.681341	-54.566356	135.174413	299.062518	200.918485	0.000000	300.000000	200.000000	0.000000	7.752080	10.254720	2232.362366	2050.390553	2092.799927	-1287.838477				-505.000000	200.000000	0.000000	-0.181110	3.037390	0.786540	415.487395	10.212539	-349.567620
452				900.000000	200.000000	0.000000	0.257830	0.630560	-1.129700	-115.922466	-60.226518	135.260275	299.043085	200.926934	0.000000	300.000000	200.000000	0.000000	7.324800	10.804080	2232.591248	2069.463954	2136.399925	-1306.148976				-505.000000	200.000000	0.000000	-0.362220	-0.536010	9.438480	315.769119	-252.179201	410.728995
453				900.000000	200.000000	0.000000	0.392350	0.540480	-1.868350	-64.109779	-44.815227	178.411019	299.067592	200.943923	0.000000	300.000000	200.000000	0.000000	7.172200	10.743040	2232.820130	2107.610755	2081.899927	-1373.287475				-505.000000	200.000000	0.000000	1.086660	1.429360	13.371180	87.560267	1379.827038	-116.218667
454				900.000000	200.000000	0.000000	0.347510	0.585520	-1.955250	-102.550362	-53.019839	188.138001	298.989346	200.897063	0.000000	300.000000	200.000000	0.000000	7.416360	10.620960	2232.514954	2002.707052	2256.299921	-1318.355976				-505.000000	200.000000	0.000000	0.362220	-1.786700	11.798100	-107.169368	497.165702	233.251839
455				900.000000	200.000000	0.000000	0.515660	0.743160	-1.607650	-51.472801	-55.201554	142.326861	298.960265	200.956671	0.000000	300.000000	200.000000	0.000000	7.935200	9.552760	2232.972718	2136.220856	2321.699919	-1403.804975				-505.000000	200.000000	0.000000	-0.543330	-0.357340	13.371180	1485.055076	285.327662	-117.783847
456				900.000000	200.000000	0.000000	0.302670	0.506700	-1.390400	-85.108334	-6.104909	154.375911	298.965005	200.935445	0.000000	300.000000	200.000000	0.000000	7.843640	9.827440	2232.667542	2088.537354	2310.799919	-1391.597975				-505.000000	200.000000	0.000000	0.905550	1.072020	8.651940	2034.432117	1660.404577	59.689002
457				900.000000	200.000000	0.000000	0.504450	0.630560	-1.781450	-80.412907	-74.842172	180.788318	298.974454	200.987006	0.000000	300.000000	200.000000	0.000000	7.782600	9.980040	2231.980896	2202.977757	2288.999920	-1385.494475				-505.000000	200.000000	0.000000	-1.267770	-1.608030	0.786540	-2645.191013	-586.883705	-530.121487
458				900.000000	200.000000	0.000000	0.302670	0.596780	-2.172500	-62.106444	-81.367105	140.001725	299.077103	200.969815	0.000000	300.000000	200.000000	0.000000	7.263760	10.132640	2232.209778	2164.830956	2060.099928	-1403.804975				-505.000000	200.000000	0.000000	0.543330	-0.178670	6.292320	-241.939940	226.291707	587.227962
459				900.000000	200.000000	0.000000	0.482030	0.653080	-1.651100	-111.514733	-3.116563	151.916568	298.989588	200.905390	0.000000	300.000000	200.000000	0.000000	7.507920	11.322920	2233.049012	2021.780453	2256.299921	-1342.769976				-505.000000	200.000000	0.000000	0.362220	1.072020	5.505780	296.940396	635.707121	-468.964420
460				900.000000	200.000000	0.000000	0.392350	0.551740	-0.955900	-66.721324	-101.389475	144.686250	299.003687	200.987073	0.000000	300.000000	200.000000	0.000000	7.691040	11.231360	2231.828308	2202.977757	2223.599922	-1385.494475				-505.000000	200.000000	0.000000	-0.543330	3.930740	11.011560	-108.718005	-507.853103	-172.458557
461				900.000000	200.000000	0.000000	0.313880	0.450400	-1.042800	-79.025594	-98.077264	183.227860	298.993850	200.995687	0.000000	300.000000	200.000000	0.000000	7.294280	10.376800	2231.675720	2222.051158	2245.399921	-1367.183975				-505.000000	200.000000	0.000000	1.267770	0.893350	6.292320	633.640003	-347.824184	-586.694619
462				900.000000	200.000000	0.000000	0.381140	0.540480	-1.086250	-99.484295	-85.608712	161.555012	299.047577	200.940134	0.000000	300.000000	200.000000	0.000000	7.416360	10.620960	2231.675720	2098.074055	2125.499926	-1324.459476				-505.000000	200.000000	0.000000	1.267770	0.714680	11.011560	1433.918234	1238.537345	176.809106
463				900.000000	200.000000	0.000000	0.493240	0.608040	-1.564200	-28.848317	-115.110346	142.224427	299.003823	200.931396	0.000000	300.000000	200.000000	0.000000	7.294280	10.163160	2232.133484	2079.000654	2223.599922	-1446.529474				-505.000000	200.000000	0.000000	1.086660	2.144040	11.798100	478.127713	-872.370233	354.412353
464				900.000000	200.000000	0.000000	0.168150	0.698120	-1.173150	-101.123769	-97.020847	164.331935	299.033122	200.969848	0.000000	300.000000	200.000000	0.000000	7.385840	10.590440	2232.133484	2164.830956	2158.199924	-1440.425974				-505.000000	200.000000	0.000000	-0.362220	1.429360	7.865400	202.935807	2003.003776	530.082328
465				900.000000	200.000000	0.000000	0.392350	0.439140	-1.651100	-76.098949	-126.072789	180.726433	298.974489	200.957064	0.000000	300.000000	200.000000	0.000000	7.019600	10.224200	2232.057190	2136.220856	2288.999920	-1312.252476				-505.000000	200.000000	0.000000	1.086660	0.536010	10.225020	-1009.092051	985.102722	411.630431
466				900.000000	200.000000	0.000000	0.482030	0.619300	-1.520750	-104.729690	-69.095398	175.981753	299.052655	200.948486	0.000000	300.000000	200.000000	0.000000	7.050120	10.468360	2232.133484	2117.147455	2114.599926	-1367.183975				-505.000000	200.000000	0.000000	1.448880	1.429360	7.078860	-376.207126	38.180446	118.728750
467				900.000000	200.000000	0.000000	0.437190	0.630560	-1.520750	-84.163352	-92.578736	151.942078	299.062806	200.969451	0.000000	300.000000	200.000000	0.000000	7.446880	9.644320	2233.049012	2164.830956	2092.799927	-1385.494475				-505.000000	200.000000	0.000000	-1.448880	-0.536010	12.584640	316.020812	208.298908	1350.721506
468				900.000000	200.000000	0.000000	0.313880	0.472920	-1.129700	-94.270370	-37.204807	171.200503	298.994469	200.943826	0.000000	300.000000	200.000000	0.000000	7.385840	10.743040	2233.049012	2107.610755	2245.399921	-1391.597975				-505.000000	200.000000	0.000000	0.181110	0.714680	11.011560	507.390219	-684.258972	353.128335
469				900.000000	200.000000	0.000000	0.347510	0.720640	-1.694550	-108.777626	-58.328260	168.986382	299.043085	200.952563	0.000000	300.000000	200.000000	0.000000	7.416360	10.041080	2232.591248	2126.684155	2136.399925	-1379.390975				-505.000000	200.000000	0.000000	0.181110	0.536010	18.876959	-429.319886	236.266815	176.726481
470				900.000000	200.000000	0.000000	0.336300	0.743160	-1.042800	-91.092918	-12.879030	149.741658	298.998803	200.987073	0.000000	300.000000	200.000000	0.000000	6.744920	11.414480	2231.828308	2202.977757	2234.499922	-1367.183975				-505.000000	200.000000	0.000000	-0.181110	0.893350	8.651940	-987.595254	135.318282	-1350.251991
471				900.000000	200.000000	0.000000	0.414770	0.585520	-1.216600	-37.456637	-132.466100	173.610359	298.925251	200.995892	0.000000	300.000000	200.000000	0.000000	7.507920	11.597600	2231.217956	2222.051158	2397.999916	-1403.804975	-583.139737	168.376525	0.000000	-505.000000	200.000000	0.000000	0.724440	0.357340	21.236579	-671.574442	1659.420720	-1115.856714
472				900.000000	200.000000	0.000000	0.358720	0.596780	-1.477300	-85.509398	-53.925960	156.811278	298.964828	200.897155	0.000000	300.000000	200.000000	0.000000	8.515080	11.017720	2232.286072	2002.707052	2310.799919	-1452.632974				-505.000000	200.000000	0.000000	1.629990	0.893350	6.292320	-292.888012	823.387951	529.414278
473				900.000000	200.000000	0.000000	0.381140	0.574260	-1.346950	-58.158018	-85.366261	185.683029	299.087368	201.003445	0.000000	300.000000	200.000000	0.000000	7.752080	10.926160	2233.430482	2241.124558	2038.299929	-1354.976975				-505.000000	200.000000	0.000000	0.905550	1.250690	5.505780	-1197.856307	-192.589820	177.346757
474				900.000000	200.000000	0.000000	0.280250	0.720640	-1.433850	-76.343299	-106.460644	173.875383	299.033519	200.973721	0.000000	300.000000	200.000000	0.000000	7.355320	10.773560	2233.049012	2174.367657	2158.199924	-1409.908474				-505.000000	200.000000	0.000000	0.905550	-1.786700	11.798100	703.542645	1524.848864	-178.000318
475				900.000000	200.000000	0.000000	0.358720	0.720640	-1.694550	-112.798156	-160.109287	193.071369	299.048065	200.965279	0.000000	300.000000	200.000000	0.000000	7.477400	10.590440	2232.820130	2155.294256	2125.499926	-1422.115474				-505.000000	200.000000	0.000000	0.905550	0.357340	3.932700	1180.097278	869.463092	-469.686118
476				900.000000	200.000000	0.000000	0.403560	0.641820	-1.651100	-83.834708	-96.138597	168.855012	298.964793	200.935637	0.000000	300.000000	200.000000	0.000000	7.630000	10.346280	2232.209778	2088.537354	2310.799919	-1446.529474				-505.000000	200.000000	0.000000	1.811100	-0.536010	18.876959	-262.555812	-1320.633955	-294.374055
477				900.000000	200.000000	0.000000	0.437190	0.596780	-1.042800	-105.161907	-57.561440	154.320323	299.028671	200.930983	0.000000	300.000000	200.000000	0.000000	8.057280	9.888480	2233.125306	2079.000654	2169.099924	-1318.355976				-505.000000	200.000000	0.000000	1.086660	-1.250690	14.157719	-190.362636	-211.759476	351.190754
478				900.000000	200.000000	0.000000	0.403560	0.641820	-1.390400	-95.626213	-55.853289	164.035691	299.091721	200.944214	0.000000	300.000000	200.000000	0.000000	6.958560	10.163160	2232.133484	2107.610755	2027.399929	-1306.148976				-505.000000	200.000000	0.000000	2.716650	-0.714680	8.651940	-390.001137	622.824871	-0.895563
479				900.000000	200.000000	0.000000	0.437190	0.630560	-1.781450	-84.433437	-102.468225	156.761399	298.984429	200.939813	0.000000	300.000000	200.000000	0.000000	7.507920	9.919000	2232.438660	2098.074055	2267.199921	-1232.906978				-505.000000	200.000000	0.000000	0.000000	1.250690	6.292320	-850.345378	-5.971411	471.139694
480				900.000000	200.000000	0.000000	0.280250	0.619300	-1.216600	-84.311939	-10.409257	181.010118	298.989588	200.943826	0.000000	300.000000	200.000000	0.000000	7.324800	11.292400	2233.049012	2107.610755	2256.299921	-1281.734977				-505.000000	200.000000	0.000000	1.086660	0.000000	17.303879	-461.879697	-82.175174	-58.831031
481				900.000000	200.000000	0.000000	0.313880	0.641820	-1.216600	-67.302445	-57.387870	154.489959	298.994297	200.931173	0.000000	300.000000	200.000000	0.000000	7.691040	10.773560	2232.667542	2079.000654	2245.399921	-1422.115474				-505.000000	200.000000	0.000000	0.905550	0.178670	11.011560	243.324250	67.325210	117.585311
482				900.000000	200.000000	0.000000	0.381140	0.506700	-1.433850	-69.071227	-110.615294	175.981557	299.062454	200.910003	0.000000	300.000000	200.000000	0.000000	7.507920	11.231360	2232.209778	2031.317153	2092.799927	-1385.494475				-505.000000	200.000000	0.000000	0.724440	-1.072020	6.292320	-64.364544	613.042763	410.133388
483				900.000000	200.000000	0.000000	0.459610	0.698120	-1.520750	-61.278580	-103.633932	176.078283	299.057732	200.982464	0.000000	300.000000	200.000000	0.000000	7.385840	11.139800	2232.591248	2193.441057	2103.699926	-1373.287475				-505.000000	200.000000	0.000000	2.716650	0.000000	7.078860	1853.622339	94.037695	-235.193727
484				900.000000	200.000000	0.000000	0.190570	0.585520	-1.694550	-118.362398	-67.063381	159.384670	299.097499	200.900596	0.000000	300.000000	200.000000	0.000000	7.416360	10.682000	2234.346010	2012.243752	2016.499929	-1403.804975				-505.000000	200.000000	0.000000	1.086660	1.072020	11.011560	760.644866	984.356296	59.674513
485				900.000000	200.000000	0.000000	0.347510	0.517960	-1.781450	-97.111366	-63.313413	161.568909	298.984672	200.973755	0.000000	300.000000	200.000000	0.000000	7.416360	10.498880	2232.972718	2174.367657	2267.199921	-1416.011974				-505.000000	200.000000	0.000000	0.000000	-3.037390	0.000000	626.919545	-662.850037	-179.114779
486				900.000000	200.000000	0.000000	0.347510	0.698120	-1.955250	-73.790313	-134.075358	176.194419	298.989208	200.948454	0.000000	300.000000	200.000000	0.000000	7.538440	10.804080	2232.209778	2117.147455	2256.299921	-1385.494475				-505.000000	200.000000	0.000000	1.992210	0.357340	4.719240	-209.631821	-257.597186	235.156134
487				900.000000	200.000000	0.000000	0.313880	0.608040	-1.998700	-81.565352	-112.386186	164.097184	299.033122	200.944214	0.000000	300.000000	200.000000	0.000000	7.507920	10.926160	2232.133484	2107.610755	2158.199924	-1330.562976				-505.000000	200.000000	0.000000	0.905550	-1.072020	9.438480	1441.495173	201.388070	-177.322087
488				900.000000	200.000000	0.000000	0.179360	0.596780	-1.694550	-41.508637	-21.008023	183.503356	299.033321	200.948292	0.000000	300.000000	200.000000	0.000000	7.355320	10.804080	2232.591248	2117.147455	2158.199924	-1306.148976				-505.000000	200.000000	0.000000	0.543330	2.322710	7.078860	488.561496	755.825310	-174.071511
489				900.000000	200.000000	0.000000	0.358720	0.641820	-1.477300	-103.757302	-114.717600	192.998067	299.033023	200.965675	0.000000	300.000000	200.000000	0.000000	7.355320	11.414480	2231.904602	2155.294256	2158.199924	-1440.425974				-505.000000	200.000000	0.000000	0.181110	0.536010	0.786540	1306.472909	518.574637	-410.714506
490				900.000000	200.000000	0.000000	0.493240	0.641820	-1.564200	-71.683089	-44.186767	154.304142	299.042758	200.927251	0.000000	300.000000	200.000000	0.000000	7.721560	10.102120	2231.828308	2069.463954	2136.399925	-1440.425974				-505.000000	200.000000	0.000000	0.362220	-2.858720	-3.146160	-57.416837	1704.477870	349.722689
491				900.000000	200.000000	0.000000	0.313880	0.551740	-1.868350	-43.543441	-97.309502	200.189727	299.125844	200.961369	0.000000	300.000000	200.000000	0.000000	7.111160	10.193680	2231.980896	2145.757556	1951.099932	-1312.252476				-505.000000	200.000000	0.000000	-1.629990	2.680050	4.719240	1552.339387	226.722138	-819.743615
492				900.000000	200.000000	0.000000	0.437190	0.608040	-0.912450	-60.337345	-118.474305	161.559775	299.082488	200.939395	0.000000	300.000000	200.000000	0.000000	7.477400	11.139800	2233.430482	2098.074055	2049.199928	-1373.287475				-505.000000	200.000000	0.000000	0.362220	-0.357340	18.090419	-715.071421	623.764298	58.376005
493				900.000000	200.000000	0.000000	0.414770	0.585520	-1.173150	-65.555334	-127.440538	188.068320	299.023590	200.956802	0.000000	300.000000	200.000000	0.000000	7.752080	11.445000	2232.667542	2136.220856	2179.999924	-1409.908474				-505.000000	200.000000	0.000000	0.905550	1.965370	11.798100	-806.659629	-65.991224	530.489580
494				900.000000	200.000000	0.000000	0.493240	0.551740	-1.564200	-83.433644	-115.110346	159.039688	299.038203	200.931205	0.000000	300.000000	200.000000	0.000000	7.782600	11.383960	2232.591248	2079.000654	2147.299925	-1367.183975				-505.000000	200.000000	0.000000	-0.905550	0.000000	11.011560	464.144932	1104.904916	117.560641
495				900.000000	200.000000	0.000000	0.325090	0.810720	-1.477300	-88.760940	-82.936897	181.141684	299.013117	200.957489	0.000000	300.000000	200.000000	0.000000	7.324800	10.804080	2231.065368	2136.220856	2201.799923	-1422.115474				-505.000000	200.000000	0.000000	-0.724440	2.322710	11.798100	373.123033	562.919495	119.750404
496				900.000000	200.000000	0.000000	0.291460	0.664340	-1.173150	-86.432708	-26.109203	185.859711	299.042922	200.922820	0.000000	300.000000	200.000000	0.000000	7.752080	10.559920	2232.209778	2059.927254	2136.399925	-1422.115474				-505.000000	200.000000	0.000000	-1.448880	0.357340	14.944259	-1251.157837	73.489622	176.687322
497				900.000000	200.000000	0.000000	0.347510	0.517960	-1.346950	-112.743345	-78.915408	123.014348	298.984325	200.927092	0.000000	300.000000	200.000000	0.000000	7.568960	10.529400	2232.209778	2069.463954	2267.199921	-1458.736474				-505.000000	200.000000	0.000000	0.362220	0.893350	7.865400	54.685840	1959.167915	-175.413484
498				900.000000	200.000000	0.000000	0.347510	0.675600	-1.042800	-101.916100	-79.198267	159.305854	299.013893	200.931110	0.000000	300.000000	200.000000	0.000000	7.416360	10.865120	2232.820130	2079.000654	2201.799923	-1367.183975				-505.000000	200.000000	0.000000	0.181110	-0.357340	11.798100	1716.561233	773.264682	-117.841802
499				900.000000	200.000000	0.000000	0.291460	0.596780	-1.477300	-77.468338	-15.694404	183.387221	299.047902	200.965444	0.000000	300.000000	200.000000	0.000000	7.599480	9.857960	2232.438660	2155.294256	2125.499926	-1281.734977				-505.000000	200.000000	0.000000	0.724440	0.000000	3.932700	579.394625	217.572021	-646.243040
500				900.000000	200.000000	0.000000	0.302670	0.585520	-1.564200	-114.206825	-127.526553	176.136155	299.091907	200.995279	0.000000	300.000000	200.000000	0.000000	7.233240	10.437840	2232.591248	2222.051158	2027.399929	-1367.183975				-505.000000	200.000000	0.000000	0.543330	-0.357340	14.157719	-367.938031	2207.377552	-0.382582
501				900.000000	200.000000	0.000000	0.325090	0.675600	-1.651100	-78.423117	-42.247503	164.148402	299.008808	200.918485	0.000000	300.000000	200.000000	0.000000	7.507920	9.735880	2232.362366	2050.390553	2212.699923	-1373.287475				-505.000000	200.000000	0.000000	0.724440	1.608030	10.225020	98.119896	1007.020653	353.932657
502				900.000000	200.000000	0.000000	0.403560	0.619300	-1.564200	-136.938946	20.297895	135.098826	299.008469	200.910252	0.000000	300.000000	200.000000	0.000000	7.477400	10.895640	2231.599426	2031.317153	2212.699923	-1263.424477				-505.000000	200.000000	0.000000	1.086660	-0.357340	11.798100	674.217216	453.329840	175.806248
503				900.000000	200.000000	0.000000	0.470820	0.551740	-1.390400	-99.335708	-63.689025	175.930536	299.037611	200.944601	0.000000	300.000000	200.000000	0.000000	7.446880	11.017720	2231.217956	2107.610755	2147.299925	-1354.976975				-505.000000	200.000000	0.000000	1.629990	-1.072020	11.011560	167.644999	818.909392	645.037339
504				900.000000	200.000000	0.000000	0.448400	0.574260	-1.520750	-118.646028	-113.304244	163.926406	298.988586	200.987512	0.000000	300.000000	200.000000	0.000000	7.660520	11.322920	2230.836486	2202.977757	2256.299921	-1385.494475				-505.000000	200.000000	0.000000	0.724440	0.714680	12.584640	-534.827952	1402.491396	-234.356119
505				900.000000	200.000000	0.000000	0.425980	0.641820	-1.520750	-83.699665	-147.842778	156.783484	298.930355	200.982867	0.000000	300.000000	200.000000	0.000000	7.324800	10.193680	2231.675720	2193.441057	2387.099916	-1440.425974				-505.000000	200.000000	0.000000	-2.173320	1.429360	-3.146160	2170.926914	-263.216731	-527.166560
506				900.000000	200.000000	0.000000	0.369930	0.675600	-1.564200	-98.435740	-18.844982	166.511607	298.935640	200.969683	0.000000	300.000000	200.000000	0.000000	7.935200	10.773560	2232.514954	2164.830956	2376.199917	-1397.701475				-505.000000	200.000000	0.000000	-0.724440	-1.786700	7.078860	703.165106	567.398053	-589.078610
507				900.000000	200.000000	0.000000	0.336300	0.563000	-1.955250	-91.416145	-123.481790	156.803090	299.042758	200.969981	0.000000	300.000000	200.000000	0.000000	7.477400	10.620960	2231.828308	2164.830956	2136.399925	-1422.115474				-505.000000	200.000000	0.000000	-1.629990	0.357340	9.438480	1412.169744	-1236.026501	176.701811
508				900.000000	200.000000	0.000000	0.392350	0.686860	-1.781450	-90.156064	-55.027984	149.631231	298.993781	200.948745	0.000000	300.000000	200.000000	0.000000	7.111160	11.078760	2231.523132	2117.147455	2245.399921	-1361.080475				-505.000000	200.000000	0.000000	-1.267770	2.680050	14.944259	858.261377	-1130.599410	296.365282
509				900.000000	200.000000	0.000000	0.459610	0.686860	-1.564200	-25.602509	-63.065764	139.922910	299.028239	200.927124	0.000000	300.000000	200.000000	0.000000	7.538440	9.766400	2232.133484	2069.463954	2169.099924	-1361.080475				-505.000000	200.000000	0.000000	0.181110	0.714680	13.371180	623.394990	-819.068259	470.616532
510				900.000000	200.000000	0.000000	0.403560	0.641820	-1.173150	-103.442203	-86.451151	166.445351	299.008740	200.914275	0.000000	300.000000	200.000000	0.000000	8.087800	10.620960	2232.209778	2040.853853	2212.699923	-1373.287475				-505.000000	200.000000	0.000000	2.535540	0.000000	0.000000	115.816002	-683.705546	-587.643830
511				900.000000	200.000000	0.000000	0.347510	0.506700	-1.738000	-69.386327	-73.485761	161.558437	299.013522	200.965642	0.000000	300.000000	200.000000	0.000000	7.446880	9.857960	2231.980896	2155.294256	2201.799923	-1385.494475				-505.000000	200.000000	0.000000	-1.448880	0.357340	9.438480	948.905737	1139.274665	176.687322
512				900.000000	200.000000	0.000000	0.235410	0.585520	-1.520750	-81.997569	-109.599285	178.615496	299.017566	200.906598	0.000000	300.000000	200.000000	0.000000	7.599480	10.193680	2230.073546	2021.780453	2190.899923	-1330.562976				-505.000000	200.000000	0.000000	1.629990	0.357340	11.798100	1296.542512	-772.677122	0.208716
513				900.000000	200.000000	0.000000	0.459610	0.596780	-1.911800	-73.897950	-57.676526	154.297096	299.067369	200.952693	0.000000	300.000000	200.000000	0.000000	7.416360	11.445000	2232.286072	2126.684155	2081.899927	-1391.597975				-505.000000	200.000000	0.000000	0.000000	1.250690	2.359620	1465.660044	-2.239279	59.931004
514				900.000000	200.000000	0.000000	0.425980	0.574260	-1.694550	-70.579722	-56.493685	156.720653	299.028372	200.931269	0.000000	300.000000	200.000000	0.000000	7.630000	11.383960	2232.438660	2079.000654	2169.099924	-1336.666476				-505.000000	200.000000	0.000000	-1.267770	-0.178670	11.011560	1264.045624	729.112825	-235.044531
515				900.000000	200.000000	0.000000	0.358720	0.574260	-1.607650	-102.653935	-124.728314	168.838635	298.945333	200.939845	0.000000	300.000000	200.000000	0.000000	7.446880	11.109280	2232.362366	2098.074055	2354.399918	-1306.148976				-505.000000	200.000000	0.000000	1.448880	0.893350	18.876959	1561.174790	689.834086	470.684668
516				900.000000	200.000000	0.000000	0.538080	0.574260	-1.303500	-74.195124	-96.935429	175.881798	299.042823	200.965642	0.000000	300.000000	200.000000	0.000000	7.233240	10.620960	2231.980896	2155.294256	2136.399925	-1391.597975				-505.000000	200.000000	0.000000	1.811100	1.429360	15.730799	-143.882967	-257.088191	-233.764820
517				900.000000	200.000000	0.000000	0.538080	0.653080	-1.651100	-99.453142	-51.018431	171.135781	298.949569	200.974620	0.000000	300.000000	200.000000	0.000000	7.416360	10.743040	2230.989074	2174.367657	2343.499918	-1385.494475				-505.000000	200.000000	0.000000	1.992210	-0.714680	6.292320	188.890103	271.189990	116.650589
518				900.000000	200.000000	0.000000	0.336300	0.664340	-1.260050	-94.563797	-78.534597	152.078016	298.920882	200.944149	0.000000	300.000000	200.000000	0.000000	7.843640	10.468360	2232.286072	2107.610755	2408.899916	-1428.218974				-505.000000	200.000000	0.000000	-1.267770	3.394730	8.651940	785.187276	466.212090	-172.909276
519				900.000000	200.000000	0.000000	0.459610	0.720640	-0.695200	-47.434346	-23.346174	164.050926	298.969323	200.935957	0.000000	300.000000	200.000000	0.000000	7.782600	10.498880	2231.446838	2088.537354	2299.899920	-1391.597975				-505.000000	200.000000	0.000000	0.905550	-0.357340	11.798100	-252.310799	1392.278857	410.797131
520				900.000000	200.000000	0.000000	0.302670	0.484180	-1.477300	-82.105206	-92.145581	178.451569	299.062165	201.004303	0.000000	300.000000	200.000000	0.000000	7.019600	10.193680	2231.523132	2241.124558	2092.799927	-1336.666476				-505.000000	200.000000	0.000000	-1.267770	1.786700	11.798100	-238.390941	2054.066472	-115.691197
521				900.000000	200.000000	0.000000	0.470820	0.596780	-0.651750	-48.469356	-54.244030	161.514463	299.018339	200.987073	0.000000	300.000000	200.000000	0.000000	7.599480	10.041080	2231.828308	2202.977757	2190.899923	-1403.804975	-439.812557	201.666010	0.000000	-505.000000	200.000000	0.000000	1.992210	0.536010	20.450039	34.069968	-1333.085773	-58.394802
522				900.000000	200.000000	0.000000	0.313880	0.653080	-0.651750	-94.397285	-52.847211	166.548732	298.994228	200.905607	0.000000	300.000000	200.000000	0.000000	7.691040	9.552760	2232.514954	2021.780453	2245.399921	-1348.873476				-505.000000	200.000000	0.000000	0.724440	3.216060	11.798100	-1078.428383	1138.097808	2.994086
523				900.000000	200.000000	0.000000	0.448400	0.664340	-0.869000	-82.097079	-78.448582	183.287461	298.989139	200.927155	0.000000	300.000000	200.000000	0.000000	7.630000	10.895640	2232.057190	2069.463954	2256.299921	-1324.459476				-505.000000	200.000000	0.000000	-0.724440	0.893350	6.292320	1328.536015	-1155.265616	-57.838354
524				900.000000	200.000000	0.000000	0.414770	0.664340	-1.390400	-78.616719	-96.842676	202.599583	298.989173	200.944214	0.000000	300.000000	200.000000	0.000000	7.263760	10.651480	2232.133484	2107.610755	2256.299921	-1379.390975				-505.000000	200.000000	0.000000	0.724440	1.965370	19.663499	4.681616	-1123.056581	413.015872
525				900.000000	200.000000	0.000000	0.257830	0.675600	-1.651100	-66.361526	-90.137436	188.314684	298.984047	200.974354	0.000000	300.000000	200.000000	0.000000	6.928040	11.017720	2231.599426	2174.367657	2267.199921	-1293.941977	-510.895707	221.900802	0.000000	-505.000000	200.000000	0.000000	1.267770	0.357340	27.528899	602.904965	162.302331	-469.715095
526				900.000000	200.000000	0.000000	0.257830	0.416620	-1.651100	-60.944202	-4.015947	154.338591	299.057989	200.930951	0.000000	300.000000	200.000000	0.000000	7.324800	10.407320	2233.201600	2079.000654	2103.699926	-1434.322474				-505.000000	200.000000	0.000000	0.905550	-1.072020	-1.573080	282.454229	1537.538113	-118.577988
527				900.000000	200.000000	0.000000	0.358720	0.540480	-1.911800	-116.421686	-83.917695	147.120279	298.999248	200.952466	0.000000	300.000000	200.000000	0.000000	7.630000	10.895640	2232.820130	2126.684155	2234.499922	-1440.425974				-505.000000	200.000000	0.000000	0.362220	0.357340	8.651940	1180.474817	2223.561503	235.286533
528				900.000000	200.000000	0.000000	0.459610	0.630560	-1.433850	-31.806431	-42.923109	144.689871	299.062614	200.952563	0.000000	300.000000	200.000000	0.000000	7.294280	10.468360	2232.591248	2126.684155	2092.799927	-1373.287475				-505.000000	200.000000	0.000000	0.905550	-0.178670	16.517339	222.142069	327.240239	939.663577
529				900.000000	200.000000	0.000000	0.291460	0.608040	-1.607650	-69.098633	-132.090487	183.397692	299.067177	200.974254	0.000000	300.000000	200.000000	0.000000	7.050120	10.743040	2231.828308	2174.367657	2081.899927	-1348.873476				-505.000000	200.000000	0.000000	-1.448880	-0.536010	11.011560	-2347.873078	77.221754	293.327730
530				900.000000	200.000000	0.000000	0.280250	0.630560	-0.564850	-75.131979	-76.872994	185.839910	298.989035	200.969981	0.000000	300.000000	200.000000	0.000000	7.233240	10.834600	2231.828308	2164.830956	2256.299921	-1464.839973				-505.000000	200.000000	0.000000	-0.181110	-1.072020	16.517339	631.349469	1055.844069	-588.443845
531				900.000000	200.000000	0.000000	0.414770	0.574260	-1.173150	-86.121672	-107.176658	173.599887	298.969852	200.965378	0.000000	300.000000	200.000000	0.000000	7.599480	9.735880	2232.591248	2155.294256	2299.899920	-1416.011974				-505.000000	200.000000	0.000000	2.716650	-0.714680	1.573080	-158.935442	496.972702	-177.127859
532				900.000000	200.000000	0.000000	0.369930	0.529220	-1.477300	-68.188868	-74.651468	168.785134	298.954598	200.940295	0.000000	300.000000	200.000000	0.000000	7.904680	9.766400	2231.294250	2098.074055	2332.599918	-1348.873476				-505.000000	200.000000	0.000000	0.181110	2.144040	-0.786540	-1260.119086	1448.057542	-232.956189
533				900.000000	200.000000	0.000000	0.313880	0.664340	-1.303500	-38.321388	-67.438993	188.246144	299.037775	200.987174	0.000000	300.000000	200.000000	0.000000	7.172200	11.139800	2231.599426	2202.977757	2147.299925	-1336.666476	-431.670307	228.244810	0.000000	-505.000000	200.000000	0.000000	0.362220	-1.965370	20.450039	577.607476	-1499.595099	233.082281
534				900.000000	200.000000	0.000000	0.392350	0.608040	-1.520750	-101.172847	-151.523864	183.293170	298.983769	200.901951	0.000000	300.000000	200.000000	0.000000	7.599480	11.261880	2230.989074	2012.243752	2267.199921	-1367.183975				-505.000000	200.000000	0.000000	1.267770	1.250690	8.651940	76.371407	-482.633471	59.829582
535				900.000000	200.000000	0.000000	0.414770	0.563000	-1.824900	-83.240042	-121.768441	159.131455	299.009214	200.866865	0.000000	300.000000	200.000000	0.000000	7.782600	10.773560	2233.277894	1935.950150	2212.699923	-1348.873476				-505.000000	200.000000	0.000000	-0.905550	-0.536010	11.011560	315.894965	-88.225150	352.028362
536				900.000000	200.000000	0.000000	0.313880	0.596780	-0.955900	-56.825516	-72.828231	156.857732	299.125933	200.939909	0.000000	300.000000	200.000000	0.000000	7.324800	10.926160	2232.209778	2098.074055	1951.099932	-1348.873476				-505.000000	200.000000	0.000000	1.086660	-0.357340	8.651940	1716.309540	1914.585626	58.318050
537				900.000000	200.000000	0.000000	0.448400	0.630560	-1.477300	-72.056747	-118.410622	176.027066	299.023256	200.999858	0.000000	300.000000	200.000000	0.000000	6.775440	11.231360	2231.904602	2231.587858	2179.999924	-1300.045476				-505.000000	200.000000	0.000000	0.362220	-0.714680	1.573080	304.328565	1832.569319	58.036890
538				900.000000	200.000000	0.000000	0.257830	0.608040	-1.564200	-36.889377	-29.426613	159.335932	299.091721	200.922851	0.000000	300.000000	200.000000	0.000000	7.538440	11.017720	2232.133484	2059.927254	2027.399929	-1367.183975				-505.000000	200.000000	0.000000	0.905550	0.714680	9.438480	854.712378	-63.751945	529.302675
539				900.000000	200.000000	0.000000	0.280250	0.630560	-1.346950	-55.839584	-162.267130	166.562629	298.999248	200.875585	0.000000	300.000000	200.000000	0.000000	7.446880	10.559920	2232.820130	1955.023551	2234.499922	-1403.804975				-505.000000	200.000000	0.000000	1.267770	0.000000	18.090419	1507.055258	-359.020581	-293.821915
540				900.000000	200.000000	0.000000	0.425980	0.551740	-1.824900	-79.683199	-96.900219	185.615631	298.986957	200.950565	0.000000	300.000000	200.000000	0.000000	7.538440	10.620960	2227.250668	2117.147455	2256.299921	-1306.148976				-505.000000	200.000000	0.000000	-1.086660	1.786700	17.303879	-237.950479	-348.377611	178.014807
541				900.000000	200.000000	0.000000	0.459610	0.540480	-1.694550	-47.847601	-52.812598	151.835077	299.101825	201.007922	0.000000	300.000000	200.000000	0.000000	7.324800	10.315760	2232.972718	2250.661259	2005.599930	-1367.183975				-505.000000	200.000000	0.000000	0.181110	0.178670	14.944259	706.902874	770.278976	293.875562
542				900.000000	200.000000	0.000000	0.347510	0.619300	-1.433850	-40.311178	-73.768621	164.072816	299.043052	200.952596	0.000000	300.000000	200.000000	0.000000	7.416360	10.468360	2232.514954	2126.684155	2136.399925	-1409.908474				-505.000000	200.000000	0.000000	1.448880	-0.178670	18.090419	685.531923	1751.140571	410.923222
543				900.000000	200.000000	0.000000	0.246620	0.675600	-1.173150	-81.948491	-95.186271	157.000716	298.964651	200.914400	0.000000	300.000000	200.000000	0.000000	7.691040	10.163160	2231.904602	2040.853853	2310.799919	-1440.425974				-505.000000	200.000000	0.000000	1.086660	1.608030	15.730799	-133.071645	317.027700	588.880074
544				900.000000	200.000000	0.000000	0.358720	0.641820	-1.738000	-55.781025	-73.947389	185.769086	298.984776	200.909599	0.000000	300.000000	200.000000	0.000000	7.111160	11.139800	2233.201600	2031.317153	2267.199921	-1373.287475				-505.000000	200.000000	0.000000	-0.724440	1.965370	1.573080	929.762398	42.343009	-468.029698
545				900.000000	200.000000	0.000000	0.392350	0.585520	-1.303500	-49.608256	-101.066207	166.404606	299.062390	200.939973	0.000000	300.000000	200.000000	0.000000	7.660520	11.506040	2232.057190	2098.074055	2092.799927	-1379.390975				-505.000000	200.000000	0.000000	-1.811100	0.536010	14.157719	149.382584	96.153979	-293.066932
546				900.000000	200.000000	0.000000	0.482030	0.675600	-2.172500	-82.983818	-129.280909	166.395472	299.038203	200.935477	0.000000	300.000000	200.000000	0.000000	7.416360	11.231360	2232.591248	2088.537354	2147.299925	-1342.769976				-505.000000	200.000000	0.000000	0.543330	0.357340	13.371180	22.692338	87.003862	0.295649
547				900.000000	200.000000	0.000000	0.291460	0.585520	-1.564200	-69.980993	-61.207316	166.509128	298.984047	200.935893	0.000000	300.000000	200.000000	0.000000	7.507920	10.926160	2231.599426	2088.537354	2267.199921	-1361.080475				-505.000000	200.000000	0.000000	1.629990	-0.714680	11.011560	1115.795657	818.909392	-59.552729
548				900.000000	200.000000	0.000000	0.291460	0.574260	-1.260050	-54.047459	-91.885996	149.631035	298.935385	200.948551	0.000000	300.000000	200.000000	0.000000	7.202720	10.926160	2231.980896	2117.147455	2376.199917	-1342.769976				-505.000000	200.000000	0.000000	2.716650	0.178670	3.932700	474.389945	229.593408	58.696325
549				900.000000	200.000000	0.000000	0.347510	0.776940	-1.781450	-62.323388	-129.171022	195.545002	299.023222	200.957162	0.000000	300.000000	200.000000	0.000000	7.416360	10.498880	2231.828308	2136.220856	2179.999924	-1367.183975				-505.000000	200.000000	0.000000	-0.181110	-0.714680	14.157719	768.599344	-665.326747	175.568553
550				900.000000	200.000000	0.000000	0.246620	0.675600	-1.868350	-78.648188	-84.407795	210.013238	299.057571	200.927092	0.000000	300.000000	200.000000	0.000000	7.294280	10.590440	2232.209778	2069.463954	2103.699926	-1342.769976				-505.000000	200.000000	0.000000	1.086660	-1.072020	15.730799	-179.425468	1377.587759	-294.824773
551				900.000000	200.000000	0.000000	0.381140	0.608040	-2.259400	-85.855967	-89.583653	180.895124	298.994675	200.994871	0.000000	300.000000	200.000000	0.000000	7.019600	10.285240	2233.506776	2222.051158	2245.399921	-1434.322474				-505.000000	200.000000	0.000000	1.086660	2.322710	9.438480	-321.961748	720.709134	119.605516
552				900.000000	200.000000	0.000000	0.257830	0.517960	-1.260050	-140.797028	-39.841413	173.710118	299.067687	200.871224	0.000000	300.000000	200.000000	0.000000	7.752080	9.949520	2233.049012	1945.486851	2081.899927	-1373.287475				-505.000000	200.000000	0.000000	-0.905550	0.714680	8.651940	391.385447	842.004181	-57.993423
553				900.000000	200.000000	0.000000	0.571710	0.574260	-1.738000	-122.891629	-62.454438	149.340696	299.052396	200.935925	0.000000	300.000000	200.000000	0.000000	7.446880	10.682000	2231.523132	2088.537354	2114.599926	-1385.494475				-505.000000	200.000000	0.000000	-1.992210	1.072020	10.225020	1339.661952	1038.835128	353.641316
554				900.000000	200.000000	0.000000	0.392350	0.619300	-1.868350	-84.987152	-54.947167	188.122962	299.164827	200.995653	0.000000	300.000000	200.000000	0.000000	7.874160	10.254720	2231.752014	2222.051158	1863.899935	-1300.045476				-505.000000	200.000000	0.000000	1.086660	-0.357340	10.225020	-715.700653	322.252685	-0.426048
555				900.000000	200.000000	0.000000	0.369930	0.709380	-1.564200	-109.106270	-59.372741	152.085062	299.042529	200.965939	0.000000	300.000000	200.000000	0.000000	7.538440	9.766400	2231.294250	2155.294256	2136.399925	-1361.080475				-505.000000	200.000000	0.000000	3.259980	-1.250690	11.011560	272.649679	-1533.411422	-353.912295
556				900.000000	200.000000	0.000000	0.403560	0.698120	-1.129700	-48.811862	-91.557529	166.497710	298.989381	200.922662	0.000000	300.000000	200.000000	0.000000	7.782600	11.048240	2232.591248	2059.927254	2256.299921	-1391.597975				-505.000000	200.000000	0.000000	-0.905550	-0.178670	5.505780	-242.002863	314.709857	117.391083
557				900.000000	200.000000	0.000000	0.291460	0.608040	-1.520750	-69.008605	-106.841454	156.891431	299.052299	200.961665	0.000000	300.000000	200.000000	0.000000	7.416360	11.048240	2231.294250	2145.757556	2114.599926	-1391.597975				-505.000000	200.000000	0.000000	1.811100	1.965370	12.584640	4.115307	939.027581	119.208446
558				900.000000	200.000000	0.000000	0.369930	0.596780	-1.694550	-113.878181	-94.713305	183.305926	299.076945	201.025531	0.000000	300.000000	200.000000	0.000000	7.446880	11.506040	2231.828308	2288.808060	2060.099928	-1354.976975				-505.000000	200.000000	0.000000	-0.181110	0.357340	9.438480	-672.518290	-660.848188	176.585900
559				900.000000	200.000000	0.000000	0.313880	0.630560	-1.824900	-100.560572	-97.349911	168.937448	299.013927	200.926807	0.000000	300.000000	200.000000	0.000000	7.568960	10.590440	2232.896424	2069.463954	2201.799923	-1397.701475				-505.000000	200.000000	0.000000	0.543330	0.000000	7.865400	-462.634776	-703.191197	293.677027
560				900.000000	200.000000	0.000000	0.470820	0.450400	-1.607650	-87.651839	-109.080712	173.426630	298.998598	200.953084	0.000000	300.000000	200.000000	0.000000	7.446880	10.620960	2231.370544	2126.684155	2234.499922	-1385.494475				-505.000000	200.000000	0.000000	-0.905550	0.893350	11.798100	55.000456	-354.111591	470.873022
561				900.000000	200.000000	0.000000	0.381140	0.472920	-2.129050	-87.264636	-33.979209	151.853541	299.096882	200.931110	0.000000	300.000000	200.000000	0.000000	7.782600	10.468360	2232.820130	2079.000654	2016.499929	-1287.838477				-505.000000	200.000000	0.000000	-1.267770	1.072020	11.798100	-629.084234	595.796391	118.606966
562				900.000000	200.000000	0.000000	0.459610	0.641820	-1.998700	-60.071640	-143.717198	173.616264	299.067241	200.935733	0.000000	300.000000	200.000000	0.000000	7.324800	10.468360	2231.980896	2088.537354	2081.899927	-1397.701475				-505.000000	200.000000	0.000000	-1.086660	1.429360	8.651940	782.078740	190.113109	647.628481
563				900.000000	200.000000	0.000000	0.336300	0.686860	-1.738000	-25.782566	-108.485923	168.966580	299.018104	200.927472	0.000000	300.000000	200.000000	0.000000	7.050120	10.651480	2231.294250	2069.463954	2190.899923	-1391.597975				-505.000000	200.000000	0.000000	0.181110	1.072020	17.303879	761.148252	-425.090369	59.746957
564				900.000000	200.000000	0.000000	0.425980	0.664340	-1.564200	-58.694124	-102.208640	171.262388	299.018372	200.952856	0.000000	300.000000	200.000000	0.000000	7.507920	10.559920	2231.904602	2126.684155	2190.899923	-1354.976975				-505.000000	200.000000	0.000000	-0.362220	1.072020	7.865400	-861.030853	1605.293754	-57.697774
565				900.000000	200.000000	0.000000	0.369930	0.619300	-1.390400	-52.327754	-54.468405	147.181968	299.027940	200.944504	0.000000	300.000000	200.000000	0.000000	7.477400	10.224200	2231.446838	2107.610755	2169.099924	-1269.527977				-505.000000	200.000000	0.000000	-0.543330	0.893350	14.157719	-292.258780	-908.548831	353.355848
566				900.000000	200.000000	0.000000	0.482030	0.664340	-1.651100	-86.927864	-79.106112	180.842961	299.033486	200.982296	0.000000	300.000000	200.000000	0.000000	7.996240	11.689160	2232.972718	2193.441057	2158.199924	-1373.287475				-505.000000	200.000000	0.000000	0.181110	0.893350	12.584640	518.327387	-818.321832	118.321498
567				900.000000	200.000000	0.000000	0.414770	0.585520	-0.825550	-77.256812	-132.829776	195.297300	299.018238	200.995721	0.000000	300.000000	200.000000	0.000000	7.263760	11.475520	2231.599426	2222.051158	2190.899923	-1287.838477				-505.000000	200.000000	0.000000	0.724440	0.536010	8.651940	-545.953889	-449.756575	176.683014
568				900.000000	200.000000	0.000000	0.291460	0.596780	-1.738000	-69.697363	-96.507472	168.929260	298.998666	200.957293	0.000000	300.000000	200.000000	0.000000	7.355320	11.078760	2231.523132	2136.220856	2234.499922	-1446.529474				-505.000000	200.000000	0.000000	-0.362220	0.178670	9.438480	2212.070436	-649.889223	705.127719
569				900.000000	200.000000	0.000000	0.414770	0.540480	-1.607650	-75.901284	-132.102423	144.652551	298.979163	200.914525	0.000000	300.000000	200.000000	0.000000	7.660520	10.926160	2231.599426	2040.853853	2278.099920	-1342.769976				-505.000000	200.000000	0.000000	2.354430	-1.250690	7.865400	-769.946031	-680.210845	-177.607555
570				900.000000	200.000000	0.000000	0.560500	0.653080	-1.042800	-70.679231	-52.507406	161.473913	299.028007	200.999995	0.000000	300.000000	200.000000	0.000000	7.752080	11.628120	2231.599426	2231.587858	2169.099924	-1330.562976				-505.000000	200.000000	0.000000	2.173320	-0.893350	4.719240	-1327.655090	-533.696166	292.698839
571				900.000000	200.000000	0.000000	0.358720	0.653080	-2.172500	-83.911191	-124.203004	188.189218	299.047967	200.901304	0.000000	300.000000	200.000000	0.000000	7.660520	10.620960	2232.591248	2012.243752	2125.499926	-1397.701475				-505.000000	200.000000	0.000000	0.181110	2.322710	4.719240	-438.155289	779.982520	-526.507125
572				900.000000	200.000000	0.000000	0.392350	0.765680	-1.738000	-74.803651	-85.464212	176.210795	299.072315	200.897094	0.000000	300.000000	200.000000	0.000000	7.568960	10.712520	2232.438660	2002.707052	2070.999928	-1379.390975				-505.000000	200.000000	0.000000	0.362220	-1.072020	8.651940	-759.071786	-692.978658	-118.534522
573				900.000000	200.000000	0.000000	0.381140	0.754420	-1.129700	-114.842441	-85.568304	147.296016	298.975049	200.948000	0.000000	300.000000	200.000000	0.000000	7.691040	10.102120	2233.277894	2117.147455	2288.999920	-1397.701475				-505.000000	200.000000	0.000000	0.000000	-1.250690	6.292320	1546.248161	656.878625	-706.116089
574				900.000000	200.000000	0.000000	0.403560	0.709380	-1.173150	-40.352129	-111.781001	180.966143	299.013387	200.965774	0.000000	300.000000	200.000000	0.000000	7.446880	9.980040	2231.675720	2155.294256	2201.799923	-1367.183975				-505.000000	200.000000	0.000000	0.181110	0.178670	15.730799	822.781799	769.532550	-411.053622
575				900.000000	200.000000	0.000000	0.369930	0.641820	-1.086250	-87.270053	-120.608874	197.805773	299.033155	200.939909	0.000000	300.000000	200.000000	0.000000	7.324800	10.010560	2232.209778	2098.074055	2158.199924	-1293.941977				-505.000000	200.000000	0.000000	0.543330	-0.714680	9.438480	73.325794	2476.996126	234.254697
576				900.000000	200.000000	0.000000	0.358720	0.698120	-0.782100	-44.431218	-74.836376	188.231106	299.057152	200.970246	0.000000	300.000000	200.000000	0.000000	7.355320	11.048240	2231.217956	2164.830956	2103.699926	-1403.804975				-505.000000	200.000000	0.000000	0.905550	0.357340	11.798100	-324.881514	-65.991224	-175.965624
577				900.000000	200.000000	0.000000	0.448400	0.630560	-1.433850	-124.278626	-42.461482	166.388425	298.979546	200.961172	0.000000	300.000000	200.000000	0.000000	7.538440	10.865120	2232.438660	2145.757556	2278.099920	-1354.976975				-505.000000	200.000000	0.000000	1.448880	-0.536010	10.225020	84.200039	1360.894813	821.792797
578				900.000000	200.000000	0.000000	0.437190	0.574260	-1.520750	-134.728149	-82.446796	166.347680	299.062518	200.974021	0.000000	300.000000	200.000000	0.000000	7.385840	10.926160	2232.362366	2174.367657	2092.799927	-1373.287475				-505.000000	200.000000	0.000000	0.362220	1.250690	18.090419	308.758489	226.054276	1.157927
579				900.000000	200.000000	0.000000	0.493240	0.664340	-1.694550	-18.623865	-59.263452	200.108628	299.052364	200.965873	0.000000	300.000000	200.000000	0.000000	7.477400	11.109280	2231.446838	2155.294256	2114.599926	-1287.838477				-505.000000	200.000000	0.000000	-0.543330	0.536010	8.651940	33.126120	422.376228	-293.168353
580				900.000000	200.000000	0.000000	0.313880	0.619300	-1.694550	-104.909747	-51.877407	149.649696	299.067209	200.974221	0.000000	300.000000	200.000000	0.000000	7.874160	11.200840	2231.904602	2174.367657	2081.899927	-1446.529474				-505.000000	200.000000	0.000000	0.905550	0.536010	12.584640	-661.455275	1656.672445	59.180328
581				900.000000	200.000000	0.000000	0.392350	0.608040	-1.216600	-88.796156	-126.476874	161.606229	298.998837	200.969948	0.000000	300.000000	200.000000	0.000000	7.752080	10.743040	2231.904602	2164.830956	2234.499922	-1483.150473				-505.000000	200.000000	0.000000	1.267770	1.072020	13.371180	1108.281641	573.448029	177.148221
582				900.000000	200.000000	0.000000	0.325090	0.574260	-0.651750	-81.560972	-58.374808	137.547894	299.018473	200.995483	0.000000	300.000000	200.000000	0.000000	7.630000	10.804080	2232.133484	2222.051158	2190.899923	-1324.459476				-505.000000	200.000000	0.000000	2.354430	3.037390	12.584640	1922.039267	-21.839367	-408.514562
583				900.000000	200.000000	0.000000	0.246620	0.551740	-1.564200	-99.515765	-74.558715	164.114507	299.028438	200.999551	0.000000	300.000000	200.000000	0.000000	7.172200	10.773560	2232.591248	2231.587858	2169.099924	-1354.976975	-452.131313	234.230002	0.000000	-505.000000	200.000000	0.000000	0.362220	1.250690	25.955819	888.467730	-1372.250077	236.134322
584				900.000000	200.000000	0.000000	0.358720	0.619300	-1.520750	-104.729690	-84.281372	161.651542	299.057120	200.957456	0.000000	300.000000	200.000000	0.000000	7.141680	9.919000	2231.141662	2136.220856	2103.699926	-1348.873476				-505.000000	200.000000	0.000000	1.267770	0.000000	11.011560	811.592938	1238.537345	176.130874
585				900.000000	200.000000	0.000000	0.392350	0.551740	-1.303500	-67.081438	-131.462027	137.457269	299.014061	200.909599	0.000000	300.000000	200.000000	0.000000	7.721560	10.437840	2233.201600	2031.317153	2201.799923	-1434.322474				-505.000000	200.000000	0.000000	-0.724440	0.178670	8.651940	358.951482	1228.755237	470.180302
586				900.000000	200.000000	0.000000	0.403560	0.641820	-1.607650	-71.728103	-101.244976	164.035691	299.077134	200.931333	0.000000	300.000000	200.000000	0.000000	7.446880	9.705360	2232.286072	2079.000654	2060.099928	-1324.459476				-505.000000	200.000000	0.000000	2.354430	1.608030	6.292320	1255.965299	-148.437963	588.778653
587				900.000000	200.000000	0.000000	0.369930	0.551740	-1.260050	-63.015893	-95.117390	183.264038	299.048293	200.973588	0.000000	300.000000	200.000000	0.000000	7.324800	11.017720	2233.354188	2174.367657	2125.499926	-1428.218974				-505.000000	200.000000	0.000000	1.267770	0.178670	9.438480	-567.513609	-748.519912	-411.140554
588				900.000000	200.000000	0.000000	0.381140	0.574260	-1.694550	-62.538661	-74.911053	183.273368	299.174792	200.935605	0.000000	300.000000	200.000000	0.000000	7.202720	9.339120	2232.286072	2088.537354	1842.099936	-1403.804975				-505.000000	200.000000	0.000000	0.543330	0.536010	9.438480	-1240.786978	1416.436067	-175.767089
589				900.000000	200.000000	0.000000	0.369930	0.551740	-1.738000	-51.449459	-109.870807	154.348117	299.067305	201.042480	0.000000	300.000000	200.000000	0.000000	7.752080	11.078760	2232.133484	2326.954861	2081.899927	-1367.183975				-505.000000	200.000000	0.000000	-0.181110	0.536010	10.225020	-1240.724054	1061.815480	-58.220936
590				900.000000	200.000000	0.000000	0.437190	0.596780	-1.564200	-77.558366	-97.604298	168.778284	298.998803	200.948616	0.000000	300.000000	200.000000	0.000000	7.721560	10.834600	2231.828308	2117.147455	2234.499922	-1403.804975				-505.000000	200.000000	0.000000	1.086660	1.250690	6.292320	191.998639	193.414810	-233.876423
591				900.000000	200.000000	0.000000	0.369930	0.574260	-1.868350	-50.657128	-79.353761	135.091780	299.052267	200.957424	0.000000	300.000000	200.000000	0.000000	7.691040	10.590440	2231.217956	2136.220856	2114.599926	-1330.562976				-505.000000	200.000000	0.000000	0.000000	0.714680	6.292320	-535.331337	1584.868676	-116.809966
592				900.000000	200.000000	0.000000	0.392350	0.686860	-1.433850	-29.487997	-55.351252	152.040892	299.057442	200.961402	0.000000	300.000000	200.000000	0.000000	7.141680	10.956680	2231.904602	2145.757556	2103.699926	-1391.597975	-499.763882	162.174473	0.000000	-505.000000	200.000000	0.000000	1.448880	2.501380	20.450039	-773.533509	-107.078811	237.234294
593				900.000000	200.000000	0.000000	0.325090	0.540480	-1.346950	-107.795441	-113.453942	180.890361	298.969253	200.948843	0.000000	300.000000	200.000000	0.000000	7.599480	10.498880	2231.294250	2117.147455	2299.899920	-1367.183975				-505.000000	200.000000	0.000000	-0.362220	1.786700	6.292320	-586.279409	-646.903517	177.956852
594				900.000000	200.000000	0.000000	0.358720	0.551740	-1.303500	-63.060907	-125.011174	142.311430	299.003959	200.926997	0.000000	300.000000	200.000000	0.000000	7.446880	10.407320	2232.438660	2069.463954	2223.599922	-1477.046973				-505.000000	200.000000	0.000000	-1.267770	0.714680	16.517339	-534.513336	-1794.942299	235.756048
595				900.000000	200.000000	0.000000	0.414770	0.641820	-0.955900	-91.155541	-87.114821	166.433738	299.082488	200.926585	0.000000	300.000000	200.000000	0.000000	7.233240	10.590440	2233.430482	2069.463954	2049.199928	-1324.459476				-505.000000	200.000000	0.000000	-1.267770	2.680050	12.584640	278.992598	329.909950	-114.843408
596				900.000000	200.000000	0.000000	0.269040	0.698120	-1.694550	-29.294395	-120.954475	183.504694	299.057538	200.918579	0.000000	300.000000	200.000000	0.000000	7.538440	10.010560	2232.133484	2050.390553	2103.699926	-1373.287475				-505.000000	200.000000	0.000000	0.000000	0.536010	11.011560	264.946893	1182.680096	-293.211820
597				900.000000	200.000000	0.000000	0.515660	0.551740	-1.520750	-127.614462	-100.876101	178.293742	299.165397	200.909568	0.000000	300.000000	200.000000	0.000000	7.172200	11.322920	2233.277894	2031.317153	1863.899935	-1342.769976				-505.000000	200.000000	0.000000	-0.181110	-1.250690	10.225020	851.666765	266.395436	116.315781
598				900.000000	200.000000	0.000000	0.392350	0.630560	-1.520750	-39.937520	-90.732225	176.085134	298.989484	200.961008	0.000000	300.000000	200.000000	0.000000	7.233240	9.735880	2232.820130	2145.757556	2256.299921	-1367.183975				-505.000000	200.000000	0.000000	-1.267770	1.250690	-5.505780	422.686795	-1111.192323	999.938004
599				900.000000	200.000000	0.000000	0.269040	0.619300	-1.651100	-112.905793	-55.137274	154.515470	299.067432	200.939813	0.000000	300.000000	200.000000	0.000000	7.385840	10.895640	2232.438660	2098.074055	2081.899927	-1416.011974				-505.000000	200.000000	0.000000	-0.724440	2.501380	14.944259	-658.157970	559.933789	-56.312334
600				900.000000	200.000000	0.000000	0.526870	0.585520	-1.042800	-41.297111	-132.178042	185.542524	298.989001	200.931555	0.000000	300.000000	200.000000	0.000000	7.324800	11.292400	2231.752014	2079.000654	2256.299921	-1354.976975				-505.000000	200.000000	0.000000	0.181110	-1.072020	16.517339	52.269459	1166.496145	-177.264132
601				900.000000	200.000000	0.000000	0.358720	0.563000	-1.433850	-86.855444	-23.570549	147.141222	298.998940	200.952759	0.000000	300.000000	200.000000	0.000000	7.568960	11.353440	2232.133484	2126.684155	2234.499922	-1409.908474				-505.000000	200.000000	0.000000	0.362220	0.893350	11.011560	749.833544	-827.787945	294.539305
602				900.000000	200.000000	0.000000	0.504450	0.675600	-1.303500	-98.165655	-70.220696	139.865984	299.008876	200.948324	0.000000	300.000000	200.000000	0.000000	7.385840	10.498880	2232.514954	2117.147455	2212.699923	-1428.218974				-505.000000	200.000000	0.000000	-0.905550	0.178670	7.078860	706.273642	445.787011	470.194791
603				900.000000	200.000000	0.000000	0.369930	0.675600	-1.390400	-86.194092	-74.732285	161.692287	299.048000	200.982431	0.000000	300.000000	200.000000	0.000000	7.843640	10.651480	2232.667542	2193.441057	2125.499926	-1452.632974	-593.798901	213.543122	0.000000	-505.000000	200.000000	0.000000	-1.992210	1.072020	22.023119	298.261783	1955.628783	-116.311474
604				900.000000	200.000000	0.000000	0.437190	0.641820	-1.173150	-115.503793	-108.099914	154.362210	298.989415	201.037959	0.000000	300.000000	200.000000	0.000000	7.233240	10.682000	2232.667542	2317.418160	2256.299921	-1361.080475				-505.000000	200.000000	0.000000	0.000000	0.714680	6.292320	1201.908691	656.878625	-58.065867
605				900.000000	200.000000	0.000000	0.437190	0.743160	-1.260050	-71.215338	-87.755217	176.143397	299.077418	200.952400	0.000000	300.000000	200.000000	0.000000	6.897520	10.651480	2232.972718	2126.684155	2060.099928	-1397.701475				-505.000000	200.000000	0.000000	0.362220	0.000000	14.157719	-577.947392	1157.776459	234.947417
606				900.000000	200.000000	0.000000	0.403560	0.495440	-1.607650	-81.776562	-60.717216	175.947858	298.999282	200.931078	0.000000	300.000000	200.000000	0.000000	7.538440	10.865120	2232.896424	2079.000654	2234.499922	-1458.736474				-505.000000	200.000000	0.000000	-0.724440	3.930740	11.798100	470.424928	165.209473	-466.164562
607				900.000000	200.000000	0.000000	0.448400	0.506700	-1.390400	-149.436818	-47.567860	175.911876	299.023590	200.965345	0.000000	300.000000	200.000000	0.000000	7.599480	9.613800	2232.667542	2155.294256	2179.999924	-1385.494475				-505.000000	200.000000	0.000000	1.629990	1.608030	13.371180	98.371589	418.960091	-233.580773
608				900.000000	200.000000	0.000000	0.291460	0.517960	-1.520750	-104.882341	-81.511605	178.494598	299.037973	200.957064	0.000000	300.000000	200.000000	0.000000	7.507920	9.735880	2232.057190	2136.220856	2147.299925	-1354.976975				-505.000000	200.000000	0.000000	-0.543330	-0.178670	6.292320	-126.123938	1220.035551	-411.334782
609				900.000000	200.000000	0.000000	0.235410	0.698120	-1.955250	-69.769783	-144.656990	157.033273	299.125963	200.974054	0.000000	300.000000	200.000000	0.000000	7.111160	9.674840	2232.286072	2174.367657	1951.099932	-1354.976975				-505.000000	200.000000	0.000000	0.000000	0.714680	13.371180	970.842996	2373.570882	59.422330
610				900.000000	200.000000	0.000000	0.347510	0.653080	-1.651100	-75.329961	-134.358218	149.646270	298.993885	201.017019	0.000000	300.000000	200.000000	0.000000	7.660520	11.078760	2231.752014	2269.734659	2245.399921	-1361.080475				-505.000000	200.000000	0.000000	1.629990	-0.357340	17.303879	674.657678	2006.068046	528.227373
611				900.000000	200.000000	0.000000	0.414770	0.540480	-2.259400	-96.679148	-20.044957	137.423570	299.037808	200.957227	0.000000	300.000000	200.000000	0.000000	8.026760	11.506040	2231.675720	2136.220856	2147.299925	-1391.597975				-505.000000	200.000000	0.000000	0.724440	-0.714680	15.730799	-505.250830	338.945631	-353.200779
612				900.000000	200.000000	0.000000	0.336300	0.517960	-1.129700	-80.354032	-48.260003	195.315764	299.043020	200.926997	0.000000	300.000000	200.000000	0.000000	7.050120	10.956680	2232.438660	2069.463954	2136.399925	-1373.287475				-505.000000	200.000000	0.000000	1.086660	0.536010	14.944259	-1008.714511	-477.645917	0.421741
613				900.000000	200.000000	0.000000	0.381140	0.574260	-1.998700	-38.730580	-79.694164	195.321669	299.003448	200.953117	0.000000	300.000000	200.000000	0.000000	7.630000	10.956680	2231.294250	2126.684155	2223.599922	-1324.459476				-505.000000	200.000000	0.000000	0.905550	1.608030	8.651940	97.994050	997.554540	-409.755114
614				900.000000	200.000000	0.000000	0.336300	0.653080	-1.390400	-22.792982	-118.941131	140.019243	299.008842	200.918453	0.000000	300.000000	200.000000	0.000000	7.568960	10.407320	2232.438660	2050.390553	2212.699923	-1367.183975				-505.000000	200.000000	0.000000	-0.543330	-0.714680	0.000000	72.570715	-629.973140	-59.378864
615				900.000000	200.000000	0.000000	0.504450	0.596780	-1.781450	-85.824498	-90.040082	139.792681	298.930794	200.931205	0.000000	300.000000	200.000000	0.000000	7.477400	10.193680	2232.591248	2079.000654	2387.099916	-1354.976975				-505.000000	200.000000	0.000000	1.448880	0.893350	11.798100	-524.079553	563.981916	-175.500417
616				900.000000	200.000000	0.000000	0.437190	0.619300	-1.346950	-64.344331	-123.136190	149.521946	299.038269	200.978126	0.000000	300.000000	200.000000	0.000000	7.446880	10.315760	2232.743836	2183.904357	2147.299925	-1379.390975				-505.000000	200.000000	0.000000	0.543330	-0.536010	9.438480	-1189.838905	-439.544036	-118.040337
617				900.000000	200.000000	0.000000	0.257830	0.563000	-1.564200	-107.093138	-49.690493	164.113365	298.964085	200.991855	0.000000	300.000000	200.000000	0.000000	7.233240	10.285240	2230.683898	2212.514458	2310.799919	-1367.183975				-505.000000	200.000000	0.000000	0.000000	1.429360	18.090419	-954.406210	115.402199	60.100561
618				900.000000	200.000000	0.000000	0.515660	0.720640	-1.129700	-72.007669	-86.041867	176.041159	298.979651	200.901273	0.000000	300.000000	200.000000	0.000000	7.294280	11.048240	2232.667542	2012.243752	2278.099920	-1330.562976				-505.000000	200.000000	0.000000	-0.362220	0.000000	7.078860	1390.358331	1473.470174	117.517175
619				900.000000	200.000000	0.000000	0.414770	0.506700	-1.477300	-109.321544	-96.761859	175.946717	298.994022	200.927155	0.000000	300.000000	200.000000	0.000000	7.538440	9.552760	2232.057190	2069.463954	2245.399921	-1379.390975				-505.000000	200.000000	0.000000	-2.173320	2.501380	9.438480	499.561587	785.400505	-1054.846101
620				900.000000	200.000000	0.000000	0.325090	0.630560	-1.433850	-80.052793	-47.515516	171.335495	298.974348	200.952921	0.000000	300.000000	200.000000	0.000000	7.477400	11.231360	2231.752014	2126.684155	2288.999920	-1348.873476				-505.000000	200.000000	0.000000	1.448880	0.714680	1.573080	43.371133	1369.105504	-351.902271
621				900.000000	200.000000	0.000000	0.448400	0.675600	-1.607650	-62.295982	-133.487307	171.249633	299.037874	200.935797	0.000000	300.000000	200.000000	0.000000	6.989080	10.926160	2231.828308	2088.537354	2147.299925	-1367.183975				-505.000000	200.000000	0.000000	0.724440	0.357340	7.078860	-672.707059	1540.286388	117.769358
622				900.000000	200.000000	0.000000	0.403560	0.641820	-2.129050	-20.001380	-65.298284	159.216371	298.989381	200.948292	0.000000	300.000000	200.000000	0.000000	7.141680	11.261880	2232.591248	2117.147455	2256.299921	-1385.494475				-505.000000	200.000000	0.000000	-0.543330	0.893350	4.719240	-524.645862	558.678367	235.867650
623				900.000000	200.000000	0.000000	0.369930	0.608040	-1.651100	-77.184708	-84.621774	154.400476	298.959732	200.905885	0.000000	300.000000	200.000000	0.000000	7.385840	10.895640	2231.828308	2021.780453	2321.699919	-1434.322474				-505.000000	200.000000	0.000000	-0.724440	-1.072020	6.292320	51.451458	1230.994516	645.225693
624				900.000000	200.000000	0.000000	0.425980	0.585520	-1.868350	-150.706696	-5.672351	163.960105	299.013421	200.897370	0.000000	300.000000	200.000000	0.000000	7.782600	10.315760	2231.752014	2002.707052	2201.799923	-1531.978472				-505.000000	200.000000	0.000000	0.724440	0.893350	9.438480	-871.716329	-52.792979	-57.954265
625				900.000000	200.000000	0.000000	0.358720	0.765680	-1.477300	-82.574626	-124.849540	161.787675	299.042529	201.030050	0.000000	300.000000	200.000000	0.000000	7.752080	11.200840	2231.294250	2298.344760	2136.399925	-1342.769976				-505.000000	200.000000	0.000000	0.905550	-1.072020	11.011560	978.357012	-860.664841	233.886604
626				900.000000	200.000000	0.000000	0.437190	0.641820	-1.911800	-76.063733	-82.083120	159.181530	299.003312	200.948973	0.000000	300.000000	200.000000	0.000000	7.446880	10.895640	2230.989074	2117.147455	2223.599922	-1409.908474				-505.000000	200.000000	0.000000	-0.724440	1.250690	11.011560	-502.519833	2287.076016	-174.987436
627				900.000000	200.000000	0.000000	0.437190	0.686860	-1.303500	-73.578787	-138.374508	185.729679	298.969817	200.926965	0.000000	300.000000	200.000000	0.000000	7.904680	10.468360	2232.514954	2069.463954	2299.899920	-1379.390975				-505.000000	200.000000	0.000000	2.535540	0.000000	15.730799	464.522471	892.206013	352.261749
628				900.000000	200.000000	0.000000	0.482030	0.574260	-1.086250	-61.908463	-115.093212	161.481905	298.969993	200.969517	0.000000	300.000000	200.000000	0.000000	7.538440	9.674840	2232.896424	2164.830956	2299.899920	-1434.322474				-505.000000	200.000000	0.000000	-1.086660	-0.357340	0.786540	1252.416301	595.287396	587.188804
629				900.000000	200.000000	0.000000	0.414770	0.675600	-1.390400	-126.399395	-61.380886	176.103794	299.018439	200.999790	0.000000	300.000000	200.000000	0.000000	7.324800	9.980040	2232.057190	2231.587858	2190.899923	-1434.322474				-505.000000	200.000000	0.000000	-0.181110	-1.250690	8.651940	-306.619100	-1057.811784	-353.637008
630				900.000000	200.000000	0.000000	0.302670	0.641820	-1.694550	-43.674420	-81.811598	185.827154	299.012746	200.966402	0.000000	300.000000	200.000000	0.000000	7.294280	10.224200	2230.226134	2155.294256	2201.799923	-1379.390975				-505.000000	200.000000	0.000000	3.078870	1.429360	8.651940	-607.713283	-61.943096	-233.866242
631				900.000000	200.000000	0.000000	0.336300	0.551740	-1.520750	-107.511811	-52.962296	180.889219	299.028438	200.952563	0.000000	300.000000	200.000000	0.000000	7.477400	9.857960	2232.591248	2126.684155	2169.099924	-1348.873476				-505.000000	200.000000	0.000000	0.000000	1.072020	3.146160	-513.960387	262.154309	-410.191344
632				900.000000	200.000000	0.000000	0.235410	0.698120	-1.998700	-158.266462	-63.561062	159.442934	298.940341	200.948486	0.000000	300.000000	200.000000	0.000000	7.721560	11.078760	2232.133484	2117.147455	2365.299917	-1391.597975				-505.000000	200.000000	0.000000	-0.362220	1.072020	18.090419	992.843179	-392.959899	-468.906465
633				900.000000	200.000000	0.000000	0.504450	0.664340	-1.694550	-99.034469	-79.988959	178.410073	299.057313	200.974354	0.000000	300.000000	200.000000	0.000000	7.721560	11.292400	2231.599426	2174.367657	2103.699926	-1287.838477				-505.000000	200.000000	0.000000	-1.267770	-2.680050	9.438480	-161.414746	3116.865810	584.999041
634				900.000000	200.000000	0.000000	0.269040	0.608040	-1.303500	-88.886185	-14.932782	147.276018	299.091504	200.982901	0.000000	300.000000	200.000000	0.000000	7.233240	11.200840	2231.599426	2193.441057	2027.399929	-1379.390975				-505.000000	200.000000	0.000000	2.535540	0.357340	10.225020	485.704652	234.580962	117.624470
635				900.000000	200.000000	0.000000	0.403560	0.664340	-1.477300	-50.563036	-70.970381	176.104935	298.974524	200.914306	0.000000	300.000000	200.000000	0.000000	7.477400	10.346280	2232.133484	2040.853853	2288.999920	-1336.666476				-505.000000	200.000000	0.000000	2.173320	-0.178670	0.786540	799.963615	1060.876054	-235.319818
636				900.000000	200.000000	0.000000	0.504450	0.675600	-1.433850	-98.300697	-65.033500	142.275644	298.959874	200.961303	0.000000	300.000000	200.000000	0.000000	7.965720	10.376800	2232.133484	2145.757556	2321.699919	-1385.494475				-505.000000	200.000000	0.000000	0.724440	-0.357340	8.651940	210.701516	2069.073565	175.835225
637				900.000000	200.000000	0.000000	0.302670	0.641820	-1.303500	-135.741487	-82.175275	161.730553	298.984047	200.999995	0.000000	300.000000	200.000000	0.000000	7.721560	11.017720	2231.599426	2231.587858	2267.199921	-1403.804975				-505.000000	200.000000	0.000000	0.543330	-0.178670	10.225020	1032.350697	620.269597	763.460258
638				900.000000	200.000000	0.000000	0.224200	0.585520	-1.998700	-94.554316	-63.099434	183.446430	299.043249	200.943859	0.000000	300.000000	200.000000	0.000000	7.324800	10.620960	2232.972718	2107.610755	2136.399925	-1336.666476				-505.000000	200.000000	0.000000	-0.362220	-0.357340	14.157719	674.405986	-389.227767	-117.798335
639				900.000000	200.000000	0.000000	0.358720	0.551740	-1.607650	-79.458128	-74.068615	159.179051	298.989139	200.948518	0.000000	300.000000	200.000000	0.000000	7.355320	10.041080	2232.057190	2117.147455	2256.299921	-1354.976975				-505.000000	200.000000	0.000000	1.086660	0.714680	11.011560	-766.585802	-871.623807	0.591299
640				900.000000	200.000000	0.000000	0.437190	0.529220	-1.694550	-96.557651	-62.021282	147.028512	299.018775	200.999448	0.000000	300.000000	200.000000	0.000000	8.057280	11.383960	2232.820130	2231.587858	2190.899923	-1416.011974				-505.000000	200.000000	0.000000	2.173320	-1.250690	7.078860	-654.192952	-668.505453	-60.104869
641				900.000000	200.000000	0.000000	0.347510	0.461660	-1.433850	-91.028626	-78.834591	178.384171	299.013421	200.952921	0.000000	300.000000	200.000000	0.000000	7.691040	11.292400	2231.752014	2126.684155	2201.799923	-1275.631477				-505.000000	200.000000	0.000000	-0.543330	-0.178670	3.146160	-1052.903646	1090.451249	-293.846585
642				900.000000	200.000000	0.000000	0.190570	0.596780	-2.129050	-114.328323	-76.791235	202.769023	299.091504	200.978627	0.000000	300.000000	200.000000	0.000000	7.263760	10.437840	2231.599426	2183.904357	2027.399929	-1373.287475				-505.000000	200.000000	0.000000	1.086660	1.250690	5.505780	771.015725	-336.118793	177.332268
643				900.000000	200.000000	0.000000	0.493240	0.776940	-1.781450	-58.302858	-94.644424	173.707085	299.003380	200.966005	0.000000	300.000000	200.000000	0.000000	7.385840	11.200840	2231.141662	2155.294256	2223.599922	-1367.183975				-505.000000	200.000000	0.000000	1.086660	0.178670	8.651940	127.319479	191.175531	-293.637868
644				900.000000	200.000000	0.000000	0.325090	0.664340	-1.216600	-90.498253	-62.915468	127.993028	298.999282	200.913994	0.000000	300.000000	200.000000	0.000000	7.568960	11.078760	2232.896424	2040.853853	2234.499922	-1428.218974				-505.000000	200.000000	0.000000	0.543330	0.178670	1.573080	1284.913189	893.620302	176.358387
645				900.000000	200.000000	0.000000	0.470820	0.630560	-1.042800	-71.606605	-129.869903	147.087917	298.974419	200.927219	0.000000	300.000000	200.000000	0.000000	7.691040	10.498880	2231.904602	2069.463954	2288.999920	-1306.148976				-505.000000	200.000000	0.000000	0.724440	0.178670	1.573080	-104.878834	-973.318766	881.273083
646				900.000000	200.000000	0.000000	0.504450	0.472920	-1.868350	-42.768718	-39.299566	183.051373	299.033089	200.991245	0.000000	300.000000	200.000000	0.000000	7.233240	10.712520	2232.057190	2212.514458	2158.199924	-1293.941977				-505.000000	200.000000	0.000000	-0.362220	0.714680	11.011560	-882.401804	11.467961	235.683604
647				900.000000	200.000000	0.000000	0.246620	0.563000	-1.694550	-71.043409	-89.635399	178.582939	298.998940	200.905761	0.000000	300.000000	200.000000	0.000000	7.294280	10.559920	2232.133484	2021.780453	2234.499922	-1373.287475				-505.000000	200.000000	0.000000	-0.362220	-0.357340	7.078860	905.471681	-647.649944	-59.054237
648				900.000000	200.000000	0.000000	0.381140	0.698120	-1.129700	-36.750271	-110.898153	164.111277	299.067464	200.901335	0.000000	300.000000	200.000000	0.000000	7.477400	10.620960	2232.514954	2012.243752	2081.899927	-1434.322474				-505.000000	200.000000	0.000000	0.000000	0.357340	9.438480	138.193724	256.182897	176.571412
649				900.000000	200.000000	0.000000	0.381140	0.551740	-1.564200	-107.556825	-85.164219	147.107523	298.988931	200.944440	0.000000	300.000000	200.000000	0.000000	7.538440	10.743040	2231.599426	2107.610755	2256.299921	-1354.976975				-505.000000	200.000000	0.000000	1.811100	3.394730	17.303879	901.695433	801.979015	-701.852473
650				900.000000	200.000000	0.000000	0.504450	0.731900	-1.651100	-60.022562	-74.963398	147.147323	298.939689	200.927694	0.000000	300.000000	200.000000	0.000000	7.721560	10.254720	2230.760192	2069.463954	2365.299917	-1342.769976				-505.000000	200.000000	0.000000	0.181110	1.250690	6.292320	539.446645	-16.930377	588.613403
651				900.000000	200.000000	0.000000	0.414770	0.585520	-1.955250	-70.386120	-91.251396	188.068320	299.037578	200.957456	0.000000	300.000000	200.000000	0.000000	7.324800	10.132640	2231.141662	2136.220856	2147.299925	-1452.632974				-505.000000	200.000000	0.000000	-0.362220	-0.178670	8.651940	1148.040852	-781.712804	-763.813863
652				900.000000	200.000000	0.000000	0.369930	0.630560	-1.216600	-55.704541	-110.355709	176.108361	298.940558	200.961106	0.000000	300.000000	200.000000	0.000000	7.599480	11.139800	2232.591248	2145.757556	2365.299917	-1379.390975				-505.000000	200.000000	0.000000	0.905550	-1.429360	7.865400	956.482676	468.020938	-60.173005
653				900.000000	200.000000	0.000000	0.493240	0.776940	-1.477300	-29.844047	-54.399524	188.165045	298.973787	201.000474	0.000000	300.000000	200.000000	0.000000	7.630000	10.804080	2230.531310	2231.587858	2288.999920	-1452.632974				-505.000000	200.000000	0.000000	-0.362220	-1.786700	17.303879	-106.728906	800.916593	174.565695
654				900.000000	200.000000	0.000000	0.425980	0.540480	-1.303500	-71.565655	-72.055271	163.918218	299.057184	200.931747	0.000000	300.000000	200.000000	0.000000	7.599480	10.682000	2231.294250	2079.000654	2103.699926	-1367.183975				-505.000000	200.000000	0.000000	0.543330	-0.178670	7.865400	105.633912	1683.068934	763.460258
655				900.000000	200.000000	0.000000	0.369930	0.585520	-1.173150	-93.699046	-90.132237	173.656813	299.042627	200.953019	0.000000	300.000000	200.000000	0.000000	6.775440	11.475520	2231.523132	2126.684155	2136.399925	-1373.287475				-505.000000	200.000000	0.000000	0.181110	3.216060	16.517339	775.005186	-689.483957	531.734440
656				900.000000	200.000000	0.000000	0.493240	0.551740	-0.999350	-74.807399	-130.833567	173.497649	299.033453	200.896910	0.000000	300.000000	200.000000	0.000000	7.416360	11.200840	2232.896424	2002.707052	2158.199924	-1391.597975				-505.000000	200.000000	0.000000	0.362220	-0.893350	15.730799	873.729871	758.573584	-0.876767
657				900.000000	200.000000	0.000000	0.538080	0.664340	-1.346950	-62.489584	-86.763081	163.917272	299.009079	200.879796	0.000000	300.000000	200.000000	0.000000	7.233240	10.224200	2232.972718	1964.560251	2212.699923	-1416.011974				-505.000000	200.000000	0.000000	0.724440	0.178670	10.225020	706.525335	211.600609	-822.305779
658				900.000000	200.000000	0.000000	0.358720	0.686860	-1.607650	-89.976007	-114.596374	168.943353	299.048032	200.922599	0.000000	300.000000	200.000000	0.000000	7.416360	10.712520	2232.743836	2059.927254	2125.499926	-1312.252476				-505.000000	200.000000	0.000000	2.173320	-0.178670	11.798100	-473.131481	255.006040	293.377070
659				900.000000	200.000000	0.000000	0.482030	0.574260	-1.564200	-74.465210	-119.714689	161.481905	299.052364	201.051348	0.000000	300.000000	200.000000	0.000000	7.233240	10.254720	2231.446838	2346.028261	2114.599926	-1336.666476				-505.000000	200.000000	0.000000	0.543330	0.893350	5.505780	633.577080	-170.671889	235.780717
660				900.000000	200.000000	0.000000	0.392350	0.698120	-1.781450	-85.671847	-131.017533	161.690004	298.994297	200.918359	0.000000	300.000000	200.000000	0.000000	7.752080	10.498880	2232.667542	2050.390553	2245.399921	-1397.701475				-505.000000	200.000000	0.000000	-1.811100	-0.536010	14.157719	431.962660	1289.284045	-352.828377
661				900.000000	200.000000	0.000000	0.414770	0.641820	-1.390400	-55.420911	-137.370436	190.530339	298.998803	200.910158	0.000000	300.000000	200.000000	0.000000	7.843640	10.682000	2231.828308	2031.317153	2234.499922	-1403.804975				-505.000000	200.000000	0.000000	-1.992210	-0.714680	10.225020	73.388717	2364.535201	-470.471644
662				900.000000	200.000000	0.000000	0.425980	0.619300	-1.346950	-76.405922	-107.476652	135.075599	299.018741	200.999482	0.000000	300.000000	200.000000	0.000000	7.568960	10.193680	2232.743836	2231.587858	2190.899923	-1416.011974				-505.000000	200.000000	0.000000	-0.181110	-0.178670	14.944259	337.832225	792.196907	528.541819
663				900.000000	200.000000	0.000000	0.526870	0.653080	-1.477300	-99.273085	-111.510077	192.834335	299.032891	201.029909	0.000000	300.000000	200.000000	0.000000	7.324800	10.010560	2231.599426	2298.344760	2158.199924	-1416.011974				-505.000000	200.000000	0.000000	-0.362220	1.786700	7.078860	1961.735555	810.620137	177.956852
664				900.000000	200.000000	0.000000	0.302670	0.596780	-1.303500	-21.000858	-92.307215	173.736967	299.047642	200.957162	0.000000	300.000000	200.000000	0.000000	7.477400	11.689160	2231.828308	2136.220856	2125.499926	-1354.976975	-582.305587	194.821163	0.000000	-505.000000	200.000000	0.000000	0.000000	0.000000	22.023119	-114.054152	1702.510155	-646.185085
665				900.000000	200.000000	0.000000	0.257830	0.495440	-1.433850	-101.699156	-70.075598	183.327815	299.009248	200.913807	0.000000	300.000000	200.000000	0.000000	7.416360	10.956680	2233.354188	2040.853853	2212.699923	-1434.322474				-505.000000	200.000000	0.000000	2.173320	-0.893350	9.438480	873.226485	920.095356	-353.486247
666				900.000000	200.000000	0.000000	0.459610	0.608040	-1.694550	-81.250252	-73.076478	139.849607	298.988897	200.931651	0.000000	300.000000	200.000000	0.000000	7.691040	10.956680	2231.523132	2079.000654	2256.299921	-1336.666476				-505.000000	200.000000	0.000000	0.181110	2.144040	7.078860	1520.094191	-680.526840	-232.956189
667				900.000000	200.000000	0.000000	0.414770	0.664340	-1.346950	-82.592235	-96.883084	168.864342	299.047935	201.012400	0.000000	300.000000	200.000000	0.000000	7.324800	10.804080	2232.514954	2260.197959	2125.499926	-1312.252476				-505.000000	200.000000	0.000000	0.905550	-1.072020	10.225020	-295.681932	200.641644	-294.810284
668				900.000000	200.000000	0.000000	0.302670	0.608040	-1.520750	-73.029135	-71.841293	190.615059	299.062454	200.927092	0.000000	300.000000	200.000000	0.000000	7.416360	10.834600	2232.209778	2069.463954	2092.799927	-1324.459476				-505.000000	200.000000	0.000000	0.724440	0.714680	10.225020	1318.039309	1007.020653	-116.867921
669				900.000000	200.000000	0.000000	0.369930	0.416620	-1.564200	-68.895234	-39.108861	146.993475	299.033288	200.901335	0.000000	300.000000	200.000000	0.000000	7.630000	10.773560	2232.514954	2012.243752	2158.199924	-1391.597975				-505.000000	200.000000	0.000000	2.173320	-0.536010	16.517339	84.703424	1045.947525	-470.635328
670				900.000000	200.000000	0.000000	0.179360	0.641820	-1.433850	-99.691758	-82.042114	152.219662	298.969676	200.952726	0.000000	300.000000	200.000000	0.000000	7.263760	10.682000	2232.209778	2126.684155	2299.899920	-1336.666476				-505.000000	200.000000	0.000000	1.448880	0.357340	6.292320	601.206038	-226.213143	-176.009091
671				900.000000	200.000000	0.000000	0.369930	0.596780	-1.433850	-21.135900	-29.098147	180.896265	298.998563	200.936021	0.000000	300.000000	200.000000	0.000000	7.477400	10.285240	2231.294250	2088.537354	2234.499922	-1293.941977				-505.000000	200.000000	0.000000	0.905550	1.250690	8.651940	1350.347427	467.274511	1.114461
672				900.000000	200.000000	0.000000	0.470820	0.709380	-1.868350	-61.175007	-113.904231	149.570880	299.008740	200.901458	0.000000	300.000000	200.000000	0.000000	7.050120	10.071600	2232.209778	2012.243752	2212.699923	-1354.976975				-505.000000	200.000000	0.000000	0.000000	-1.429360	6.292320	-85.987188	-271.111426	-60.100561
673				900.000000	200.000000	0.000000	0.482030	0.698120	-1.824900	-65.614210	-139.736117	166.416415	298.964828	201.003959	0.000000	300.000000	200.000000	0.000000	7.721560	10.987200	2232.286072	2241.124558	2310.799919	-1385.494475				-505.000000	200.000000	0.000000	0.181110	0.536010	14.157719	-545.513427	638.455395	117.982382
674				900.000000	200.000000	0.000000	0.358720	0.731900	-1.303500	-63.682979	-69.285504	132.840339	298.984221	200.897278	0.000000	300.000000	200.000000	0.000000	7.538440	11.139800	2231.980896	2002.707052	2267.199921	-1440.425974				-505.000000	200.000000	0.000000	-1.086660	1.072020	10.225020	181.501933	56.050249	177.336576
675				900.000000	200.000000	0.000000	0.437190	0.540480	-1.824900	-76.126355	-122.691696	168.725925	298.994228	200.973954	0.000000	300.000000	200.000000	0.000000	7.691040	11.261880	2232.514954	2174.367657	2245.399921	-1342.769976				-505.000000	200.000000	0.000000	0.181110	-0.178670	11.798100	105.948528	242.984653	-352.648639
676				900.000000	200.000000	0.000000	0.358720	0.574260	-1.824900	-54.632644	-124.526272	166.428975	298.993919	200.957162	0.000000	300.000000	200.000000	0.000000	7.568960	11.445000	2231.828308	2136.220856	2245.399921	-1391.597975				-505.000000	200.000000	0.000000	-0.181110	-1.250690	18.090419	620.663993	524.071187	-529.869304
677				900.000000	200.000000	0.000000	0.302670	0.709380	-1.781450	-77.167099	-56.400932	152.154744	298.964333	200.936053	0.000000	300.000000	200.000000	0.000000	7.355320	11.383960	2231.217956	2088.537354	2310.799919	-1446.529474				-505.000000	200.000000	0.000000	-0.543330	0.714680	14.157719	1086.721921	-643.408816	529.418586
678				900.000000	200.000000	0.000000	0.392350	0.551740	-1.042800	-78.872943	-15.187169	161.553870	299.008808	200.944117	0.000000	300.000000	200.000000	0.000000	7.599480	10.620960	2232.362366	2107.610755	2212.699923	-1397.701475				-505.000000	200.000000	0.000000	-0.362220	0.893350	12.584640	-60.752623	-2111.145009	-410.331924
679				900.000000	200.000000	0.000000	0.347510	0.506700	-1.564200	-109.411572	-53.383516	154.329457	299.067145	200.957195	0.000000	300.000000	200.000000	0.000000	7.294280	10.620960	2231.752014	2136.220856	2081.899927	-1318.355976				-505.000000	200.000000	0.000000	-1.267770	3.394730	4.719240	-257.471357	-325.475822	-55.421078
680				900.000000	200.000000	0.000000	0.381140	0.506700	-1.477300	-69.116242	-115.640855	168.752577	299.072125	200.940005	0.000000	300.000000	200.000000	0.000000	7.202720	10.926160	2231.980896	2098.074055	2070.999928	-1354.976975				-505.000000	200.000000	0.000000	-0.181110	0.714680	15.730799	-882.024265	791.450481	705.621904
681				900.000000	200.000000	0.000000	0.291460	0.754420	-1.868350	-59.320260	-141.979976	166.666205	299.047772	200.918579	0.000000	300.000000	200.000000	0.000000	7.538440	10.712520	2232.133484	2050.390553	2125.499926	-1367.183975				-505.000000	200.000000	0.000000	1.448880	1.608030	10.225020	213.935898	1360.894813	-57.333989
682				900.000000	200.000000	0.000000	0.504450	0.585520	-1.433850	-85.928071	-90.363350	168.698130	298.959767	200.931492	0.000000	300.000000	200.000000	0.000000	7.385840	9.583280	2231.904602	2079.000654	2321.699919	-1391.597975				-505.000000	200.000000	0.000000	0.362220	-0.178670	0.786540	-705.644410	-552.944387	528.498353
683				900.000000	200.000000	0.000000	0.336300	0.630560	-1.694550	-84.343409	-37.602752	142.407960	299.091410	200.935989	0.000000	300.000000	200.000000	0.000000	7.782600	9.766400	2231.370544	2088.537354	2027.399929	-1373.287475				-505.000000	200.000000	0.000000	-0.543330	0.000000	13.371180	232.701698	815.607691	587.484453
684				900.000000	200.000000	0.000000	0.201780	0.743160	-1.738000	-7.382011	-87.748480	149.881021	299.047512	200.974387	0.000000	300.000000	200.000000	0.000000	7.294280	11.231360	2231.523132	2174.367657	2125.499926	-1293.941977				-505.000000	200.000000	0.000000	-1.629990	0.893350	9.438480	170.627688	1017.663623	0.978188
685				900.000000	200.000000	0.000000	0.358720	0.709380	-1.564200	-32.716196	-43.713203	130.409735	299.057281	200.944472	0.000000	300.000000	200.000000	0.000000	7.477400	11.109280	2231.523132	2107.610755	2103.699926	-1342.769976	-548.357620	213.898070	0.000000	-505.000000	200.000000	0.000000	0.362220	-1.072020	20.450039	284.216079	886.665033	-412.255015
686				900.000000	200.000000	0.000000	0.392350	0.664340	-1.477300	-78.706747	-136.366363	144.790968	298.955098	200.956933	0.000000	300.000000	200.000000	0.000000	7.599480	11.322920	2232.362366	2136.220856	2332.599918	-1391.597975				-505.000000	200.000000	0.000000	-0.181110	1.608030	1.573080	560.691749	-918.523939	1.540509
687				900.000000	200.000000	0.000000	0.381140	0.574260	-1.433850	-138.658651	-75.153504	139.899487	298.935422	200.969881	0.000000	300.000000	200.000000	0.000000	7.752080	11.048240	2232.057190	2164.830956	2376.199917	-1416.011974				-505.000000	200.000000	0.000000	0.362220	1.429360	18.090419	435.385812	-834.505783	295.047978
688				900.000000	200.000000	0.000000	0.381140	0.551740	-1.781450	-99.740836	-49.500387	188.071745	299.047414	201.004406	0.000000	300.000000	200.000000	0.000000	7.416360	10.926160	2231.294250	2241.124558	2125.499926	-1336.666476				-505.000000	200.000000	0.000000	-1.629990	0.357340	2.359620	1179.971432	494.101432	294.190008
689				900.000000	200.000000	0.000000	0.336300	0.585520	-2.085600	-30.315861	-62.568926	192.968935	298.964970	200.935477	0.000000	300.000000	200.000000	0.000000	7.599480	10.712520	2232.591248	2088.537354	2310.799919	-1379.390975				-505.000000	200.000000	0.000000	0.543330	-1.250690	7.078860	272.335063	755.825310	116.257826
690				900.000000	200.000000	0.000000	0.392350	0.540480	-1.868350	-72.150839	-75.211047	159.133738	299.008842	200.986803	0.000000	300.000000	200.000000	0.000000	7.477400	10.712520	2232.438660	2202.977757	2212.699923	-1446.529474				-505.000000	200.000000	0.000000	0.181110	0.893350	10.225020	865.586623	1305.037564	-175.398996
691				900.000000	200.000000	0.000000	0.280250	0.563000	-1.346950	-114.909128	-35.617881	147.222517	299.043085	200.926934	0.000000	300.000000	200.000000	0.000000	7.630000	10.773560	2232.591248	2069.463954	2136.399925	-1428.218974				-505.000000	200.000000	0.000000	0.000000	-0.714680	7.078860	1231.297043	-139.287845	-0.678231
692				900.000000	200.000000	0.000000	0.358720	0.653080	-1.260050	-46.781121	-54.128003	164.092617	298.984151	200.948616	0.000000	300.000000	200.000000	0.000000	7.660520	10.468360	2231.828308	2117.147455	2267.199921	-1336.666476				-505.000000	200.000000	0.000000	0.724440	1.965370	5.505780	698.445010	-181.630854	178.039477
693				900.000000	200.000000	0.000000	0.414770	0.630560	-1.433850	-35.826961	-127.198087	147.145985	299.081672	200.927409	0.000000	300.000000	200.000000	0.000000	7.538440	10.590440	2231.446838	2069.463954	2049.199928	-1318.355976				-505.000000	200.000000	0.000000	0.905550	1.429360	13.371180	1593.168292	197.655938	-586.156968
694				900.000000	200.000000	0.000000	0.403560	0.563000	-1.303500	-130.946234	-142.055595	163.962389	298.974489	200.931428	0.000000	300.000000	200.000000	0.000000	7.294280	11.445000	2232.057190	2079.000654	2288.999920	-1312.252476				-505.000000	200.000000	0.000000	-2.354430	-1.429360	13.371180	493.659131	1588.047382	645.016977
695				900.000000	200.000000	0.000000	0.369930	0.619300	-1.694550	-72.745505	-13.657786	144.772308	298.959910	200.978360	0.000000	300.000000	200.000000	0.000000	7.294280	11.048240	2232.209778	2183.904357	2321.699919	-1367.183975				-505.000000	200.000000	0.000000	0.905550	0.000000	0.786540	579.142933	474.738776	58.671655
696				900.000000	200.000000	0.000000	0.369930	0.506700	-1.303500	-36.771943	-130.538771	171.173851	299.057571	200.956998	0.000000	300.000000	200.000000	0.000000	7.416360	9.888480	2232.209778	2136.220856	2103.699926	-1409.908474				-505.000000	200.000000	0.000000	-0.181110	1.072020	12.584640	181.690703	-531.263887	353.496428
697				900.000000	200.000000	0.000000	0.269040	0.551740	-1.129700	-123.188804	-96.149935	161.681620	299.047186	200.996096	0.000000	300.000000	200.000000	0.000000	7.172200	11.445000	2230.760192	2222.051158	2125.499926	-1318.355976				-505.000000	200.000000	0.000000	-0.543330	1.429360	18.876959	-491.079280	1208.092728	-527.296959
698				900.000000	200.000000	0.000000	0.392350	0.596780	-1.433850	-53.300142	-126.274832	154.366777	298.949820	200.974387	0.000000	300.000000	200.000000	0.000000	7.874160	10.956680	2231.523132	2174.367657	2343.499918	-1434.322474				-505.000000	200.000000	0.000000	-1.992210	1.072020	16.517339	876.901330	900.293709	177.409020
699				900.000000	200.000000	0.000000	0.358720	0.574260	-1.216600	-98.228277	6.623228	127.874413	299.009113	200.905390	0.000000	300.000000	200.000000	0.000000	7.233240	11.078760	2233.049012	2021.780453	2212.699923	-1397.701475				-505.000000	200.000000	0.000000	-0.362220	0.357340	6.292320	-93.689973	2534.776659	-763.305189
700				900.000000	200.000000	0.000000	0.403560	0.517960	-1.303500	-92.595679	-106.593805	159.101181	299.048130	200.973755	0.000000	300.000000	200.000000	0.000000	7.172200	11.322920	2232.972718	2174.367657	2125.499926	-1348.873476				-505.000000	200.000000	0.000000	-1.267770	2.144040	-0.786540	824.568948	342.599199	-56.607983
701				900.000000	200.000000	0.000000	0.347510	0.563000	-1.477300	-58.756747	-114.255972	166.430117	299.037644	200.974487	0.000000	300.000000	200.000000	0.000000	7.233240	10.987200	2231.294250	2174.367657	2147.299925	-1361.080475				-505.000000	200.000000	0.000000	-1.267770	1.072020	11.011560	-1555.675172	1789.672883	-468.834021
702				900.000000	200.000000	0.000000	0.224200	0.675600	-1.694550	-66.406541	-108.976023	178.710884	299.032726	200.931778	0.000000	300.000000	200.000000	0.000000	7.385840	10.559920	2231.217956	2079.000654	2158.199924	-1452.632974				-505.000000	200.000000	0.000000	2.173320	-1.072020	6.292320	-180.180546	-1330.609063	-236.167607
703				900.000000	200.000000	0.000000	0.482030	0.641820	-1.694550	-55.736010	-99.329583	130.219155	298.984221	200.948551	0.000000	300.000000	200.000000	0.000000	7.355320	10.285240	2231.980896	2117.147455	2267.199921	-1361.080475				-505.000000	200.000000	0.000000	1.267770	2.501380	13.371180	1194.772214	-354.542022	-350.192204
704				900.000000	200.000000	0.000000	0.257830	0.630560	-0.999350	-51.458940	-151.535203	166.585856	299.013825	200.905545	0.000000	300.000000	200.000000	0.000000	7.202720	9.888480	2232.667542	2021.780453	2201.799923	-1409.908474				-505.000000	200.000000	0.000000	-0.362220	0.178670	11.798100	1401.547192	1071.281593	-117.289662
705				900.000000	200.000000	0.000000	0.493240	0.675600	-1.868350	-54.525007	-150.289277	188.070799	299.106126	200.965840	0.000000	300.000000	200.000000	0.000000	7.080640	10.041080	2231.523132	2155.294256	1994.699930	-1385.494475				-505.000000	200.000000	0.000000	1.811100	2.322710	11.011560	604.692114	-120.039625	-232.917031
706				900.000000	200.000000	0.000000	0.448400	0.630560	-1.651100	-152.647408	-92.919138	130.243524	298.994125	200.922788	0.000000	300.000000	200.000000	0.000000	7.294280	11.109280	2232.286072	2059.927254	2245.399921	-1318.355976	-592.354307	244.605238	0.000000	-505.000000	200.000000	0.000000	0.724440	0.893350	22.023119	982.346473	1923.814308	-57.954265
707				900.000000	200.000000	0.000000	0.381140	0.641820	-1.390400	-99.646743	-125.853612	139.962317	298.940776	200.913932	0.000000	300.000000	200.000000	0.000000	7.904680	10.926160	2233.049012	2040.853853	2365.299917	-1379.390975				-505.000000	200.000000	0.000000	1.992210	0.000000	5.505780	695.336474	669.646439	-587.600363
708				900.000000	200.000000	0.000000	0.515660	0.743160	-0.999350	-10.637300	-81.097123	149.555841	298.930575	200.897217	0.000000	300.000000	200.000000	0.000000	7.477400	10.773560	2232.133484	2002.707052	2387.099916	-1318.355976				-505.000000	200.000000	0.000000	-0.362220	1.072020	11.011560	297.380858	11.467961	-292.674169
709				900.000000	200.000000	0.000000	0.302670	0.709380	-0.999350	-64.295253	-148.315744	181.070665	299.057764	200.986702	0.000000	300.000000	200.000000	0.000000	7.324800	11.139800	2232.667542	2202.977757	2103.699926	-1397.701475				-505.000000	200.000000	0.000000	0.724440	-0.893350	10.225020	1104.921412	79.030602	-294.626238
710				900.000000	200.000000	0.000000	0.313880	0.675600	-1.346950	-78.108018	-57.266645	164.160015	299.096635	200.952726	0.000000	300.000000	200.000000	0.000000	7.507920	10.590440	2232.209778	2126.684155	2016.499929	-1446.529474				-505.000000	200.000000	0.000000	1.629990	0.357340	15.730799	-1251.094914	681.860826	587.649703
711				900.000000	200.000000	0.000000	0.381140	0.743160	-1.433850	-99.539107	-110.615294	202.707726	298.960052	200.986770	0.000000	300.000000	200.000000	0.000000	7.660520	10.376800	2232.514954	2202.977757	2321.699919	-1391.597975				-505.000000	200.000000	0.000000	1.448880	2.144040	11.798100	-1259.112315	33.701887	-56.825315
712				900.000000	200.000000	0.000000	0.425980	0.529220	-1.303500	-88.111462	-66.989301	163.907746	298.949856	200.927346	0.000000	300.000000	200.000000	0.000000	7.446880	10.834600	2231.599426	2069.463954	2343.499918	-1403.804975				-505.000000	200.000000	0.000000	-0.905550	0.000000	18.876959	233.142160	964.870644	528.769332
713				900.000000	200.000000	0.000000	0.325090	0.585520	-1.346950	-122.022814	-52.662302	176.112928	299.106340	200.986972	0.000000	300.000000	200.000000	0.000000	7.630000	10.590440	2232.057190	2202.977757	1994.699930	-1397.701475				-505.000000	200.000000	0.000000	3.078870	0.714680	16.517339	44.566674	-201.977368	117.920119
714				900.000000	200.000000	0.000000	0.448400	0.619300	-1.390400	-100.574117	-67.831740	151.919993	299.052849	200.995279	0.000000	300.000000	200.000000	0.000000	7.263760	10.834600	2232.591248	2222.051158	2114.599926	-1416.011974				-505.000000	200.000000	0.000000	1.992210	1.250690	9.438480	1234.594349	-129.505737	118.515725
715				900.000000	200.000000	0.000000	0.403560	0.551740	-1.998700	-87.904316	-141.409059	168.771237	299.038531	200.965048	0.000000	300.000000	200.000000	0.000000	7.324800	9.796920	2233.354188	2155.294256	2147.299925	-1367.183975				-505.000000	200.000000	0.000000	-0.543330	-1.786700	6.292320	-1034.137846	1750.315580	350.812480
716				900.000000	200.000000	0.000000	0.302670	0.686860	-2.129050	-126.700949	-81.407513	144.904820	299.004231	200.973721	0.000000	300.000000	200.000000	0.000000	7.080640	10.743040	2233.049012	2174.367657	2223.599922	-1391.597975				-505.000000	200.000000	0.000000	-0.362220	-0.357340	7.865400	1021.350606	14.453667	58.433961
717				900.000000	200.000000	0.000000	0.392350	0.675600	-1.216600	-73.952445	-85.949114	149.620760	299.082080	200.969716	0.000000	300.000000	200.000000	0.000000	7.324800	11.506040	2232.438660	2164.830956	2049.199928	-1324.459476				-505.000000	200.000000	0.000000	-0.362220	0.357340	16.517339	486.208038	1199.373042	-469.584696
718				900.000000	200.000000	0.000000	0.235410	0.641820	-1.694550	-75.838662	-104.371681	156.980914	299.106554	200.973921	0.000000	300.000000	200.000000	0.000000	7.050120	11.200840	2232.591248	2174.367657	1994.699930	-1391.597975				-505.000000	200.000000	0.000000	-0.181110	-1.250690	14.157719	157.085370	925.513341	292.548077
719				900.000000	200.000000	0.000000	0.313880	0.360320	-1.607650	-87.340803	-122.881803	168.686125	298.994400	200.926807	0.000000	300.000000	200.000000	0.000000	7.294280	11.383960	2232.896424	2069.463954	2245.399921	-1336.666476				-505.000000	200.000000	0.000000	1.267770	-0.893350	7.078860	525.589710	446.849433	-59.693309
720				900.000000	200.000000	0.000000	0.313880	0.596780	-1.868350	-53.750284	-71.979652	139.990112	298.970274	200.956443	0.000000	300.000000	200.000000	0.000000	7.660520	10.865120	2233.506776	2136.220856	2299.899920	-1373.287475				-505.000000	200.000000	0.000000	-1.448880	1.786700	8.651940	687.885381	-583.389004	471.764278
721				900.000000	200.000000	0.000000	0.291460	0.731900	-1.260050	-111.884327	-96.951966	154.596961	298.979093	200.995789	0.000000	300.000000	200.000000	0.000000	7.660520	10.956680	2231.446838	2222.051158	2278.099920	-1361.080475				-505.000000	200.000000	0.000000	0.000000	1.965370	16.517339	-690.466088	-15.674955	178.097432
722				900.000000	200.000000	0.000000	0.358720	0.754420	-1.173150	-10.353670	-74.472700	156.957883	299.072537	200.982296	0.000000	300.000000	200.000000	0.000000	7.477400	10.956680	2232.972718	2193.441057	2070.999928	-1409.908474				-505.000000	200.000000	0.000000	0.000000	2.322710	19.663499	26.304259	1572.179427	-232.772143
723				900.000000	200.000000	0.000000	0.347510	0.743160	-1.042800	-26.764435	-53.868418	166.597665	299.057635	200.939845	0.000000	300.000000	200.000000	0.000000	7.630000	10.346280	2232.362366	2098.074055	2103.699926	-1391.597975				-505.000000	200.000000	0.000000	1.448880	-0.893350	13.371180	178.645090	827.629078	57.780399
724				900.000000	200.000000	0.000000	0.392350	0.608040	-1.433850	-129.226530	-60.417222	154.377249	298.999145	200.969649	0.000000	300.000000	200.000000	0.000000	7.568960	10.468360	2232.591248	2164.830956	2234.499922	-1409.908474				-505.000000	200.000000	0.000000	1.267770	-0.178670	15.730799	1496.055167	173.498728	117.217218
725				900.000000	200.000000	0.000000	0.381140	0.563000	-1.303500	-106.823053	-34.746970	159.166296	299.065164	200.976357	0.000000	300.000000	200.000000	0.000000	7.294280	10.102120	2227.021786	2174.367657	2081.899927	-1348.873476				-505.000000	200.000000	0.000000	2.354430	1.072020	14.157719	-49.815455	-421.042242	-527.867895
726				900.000000	200.000000	0.000000	0.336300	0.619300	-1.955250	-44.871879	-113.349851	161.674769	299.077198	200.944085	0.000000	300.000000	200.000000	0.000000	7.050120	9.552760	2232.438660	2107.610755	2060.099928	-1354.976975				-505.000000	200.000000	0.000000	-0.181110	2.322710	16.517339	836.764580	525.564040	-937.686838
727				900.000000	200.000000	0.000000	0.313880	0.641820	-1.651100	-63.732057	-72.181695	154.489959	299.033453	200.888368	0.000000	300.000000	200.000000	0.000000	7.111160	9.827440	2232.896424	1983.633652	2158.199924	-1367.183975				-505.000000	200.000000	0.000000	0.362220	0.536010	7.865400	148.879199	1031.177863	-117.008501
728				900.000000	200.000000	0.000000	0.437190	0.517960	-1.390400	-132.891010	-67.370112	149.427700	299.043150	200.896971	0.000000	300.000000	200.000000	0.000000	7.599480	9.491720	2232.743836	2002.707052	2136.399925	-1367.183975				-505.000000	200.000000	0.000000	1.267770	0.357340	7.078860	832.900965	-83.430596	-763.435589
729				900.000000	200.000000	0.000000	0.325090	0.619300	-1.346950	-84.446982	-32.398423	166.505703	299.032891	200.910252	0.000000	300.000000	200.000000	0.000000	7.935200	10.712520	2231.599426	2031.317153	2158.199924	-1373.287475				-505.000000	200.000000	0.000000	0.905550	0.714680	9.438480	159.816367	201.388070	-351.858805
730				900.000000	200.000000	0.000000	0.291460	0.529220	-1.173150	-87.976420	-51.439053	142.360168	299.062197	200.927346	0.000000	300.000000	200.000000	0.000000	6.622840	11.658640	2231.599426	2069.463954	2092.799927	-1318.355976	-491.514221	256.454487	0.000000	-505.000000	200.000000	0.000000	0.181110	-0.536010	22.023119	1243.303905	-296.998920	-294.243656
731				900.000000	200.000000	0.000000	0.381140	0.585520	-1.564200	-90.083644	-135.823918	200.151461	299.091379	200.884732	0.000000	300.000000	200.000000	0.000000	7.324800	11.017720	2231.294250	1974.096951	2027.399929	-1391.597975				-505.000000	200.000000	0.000000	-0.362220	1.250690	17.303879	771.959573	1198.626615	236.192277
732				900.000000	200.000000	0.000000	0.459610	0.743160	-1.564200	-35.345666	-37.735914	176.120170	299.013421	200.931555	0.000000	300.000000	200.000000	0.000000	8.087800	10.712520	2231.752014	2079.000654	2201.799923	-1312.252476				-505.000000	200.000000	0.000000	0.362220	0.357340	9.438480	601.457731	499.404981	59.054237
733				900.000000	200.000000	0.000000	0.369930	0.585520	-1.738000	-25.935217	-38.947227	183.295454	298.984151	200.952889	0.000000	300.000000	200.000000	0.000000	7.691040	10.620960	2231.828308	2126.684155	2267.199921	-1409.908474				-505.000000	200.000000	0.000000	1.629990	-0.357340	12.584640	-368.063878	1480.266576	-294.190008
734				900.000000	200.000000	0.000000	0.381140	0.619300	-1.216600	-104.414591	-95.619427	168.857295	299.032262	200.974987	0.000000	300.000000	200.000000	0.000000	7.446880	10.865120	2230.149840	2174.367657	2158.199924	-1361.080475				-505.000000	200.000000	0.000000	-1.992210	0.178670	0.786540	821.586258	-1338.467887	-234.647460
735				900.000000	200.000000	0.000000	0.482030	0.630560	-1.738000	-60.265242	-23.299626	151.895624	299.047935	200.939781	0.000000	300.000000	200.000000	0.000000	7.324800	10.529400	2232.514954	2098.074055	2125.499926	-1391.597975				-505.000000	200.000000	0.000000	-1.811100	1.429360	8.651940	-144.449275	-31.191043	295.221844
736				900.000000	200.000000	0.000000	0.313880	0.664340	-1.260050	-98.584327	-57.347462	156.920563	298.998426	200.948973	0.000000	300.000000	200.000000	0.000000	7.355320	10.254720	2230.989074	2117.147455	2234.499922	-1428.218974				-505.000000	200.000000	0.000000	1.448880	-0.536010	14.944259	-494.502432	1488.986262	-0.624584
737				900.000000	200.000000	0.000000	0.257830	0.574260	-1.216600	-118.330928	-29.749881	171.352817	298.989933	200.909350	0.000000	300.000000	200.000000	0.000000	8.179360	9.796920	2233.811952	2031.317153	2256.299921	-1422.115474				-505.000000	200.000000	0.000000	1.811100	1.608030	7.865400	213.747129	413.226110	353.845724
738				900.000000	200.000000	0.000000	0.358720	0.709380	-1.868350	-65.195537	-109.287953	181.012597	298.979163	200.974354	0.000000	300.000000	200.000000	0.000000	7.294280	10.926160	2231.599426	2174.367657	2278.099920	-1434.322474	-486.262736	222.581447	0.000000	-505.000000	200.000000	0.000000	1.629990	-1.965370	20.450039	461.791474	-383.177791	-1.995535
739				900.000000	200.000000	0.000000	0.336300	0.540480	-1.260050	-99.664352	-53.204747	176.059427	299.003585	201.008542	0.000000	300.000000	200.000000	0.000000	7.141680	11.261880	2231.599426	2250.661259	2223.599922	-1324.459476				-505.000000	200.000000	0.000000	1.629990	0.536010	8.651940	264.758124	25.728627	-234.598120
740				900.000000	200.000000	0.000000	0.347510	0.675600	-1.564200	-146.682103	-98.977245	166.534835	299.042758	200.935797	0.000000	300.000000	200.000000	0.000000	7.111160	10.804080	2231.828308	2088.537354	2136.399925	-1312.252476				-505.000000	200.000000	0.000000	0.724440	0.714680	14.944259	1086.784844	74.552043	-234.356119
741				900.000000	200.000000	0.000000	0.336300	0.585520	-1.260050	-113.891726	-22.808928	159.233693	298.989001	200.935829	0.000000	300.000000	200.000000	0.000000	7.294280	10.620960	2231.752014	2088.537354	2256.299921	-1434.322474				-505.000000	200.000000	0.000000	0.543330	-0.536010	6.292320	894.597436	-966.838359	175.680156
742				900.000000	200.000000	0.000000	0.381140	0.619300	-1.781450	-48.712352	-69.764266	159.218655	299.013623	200.965543	0.000000	300.000000	200.000000	0.000000	7.141680	11.048240	2232.209778	2155.294256	2201.799923	-1330.562976				-505.000000	200.000000	0.000000	-1.267770	0.714680	9.438480	1665.424391	332.895656	-175.452643
743				900.000000	200.000000	0.000000	0.403560	0.517960	-1.738000	-97.066352	-80.859870	142.233561	298.979058	201.004371	0.000000	300.000000	200.000000	0.000000	7.263760	10.895640	2231.370544	2241.124558	2278.099920	-1318.355976				-505.000000	200.000000	0.000000	-1.629990	0.178670	10.225020	359.077329	354.067160	-58.444142
744				900.000000	200.000000	0.000000	0.459610	0.585520	-1.738000	-102.325291	-128.761739	161.515604	299.009011	200.914025	0.000000	300.000000	200.000000	0.000000	7.538440	10.407320	2232.820130	2040.853853	2212.699923	-1318.355976				-505.000000	200.000000	0.000000	-1.086660	2.501380	18.876959	731.948669	-615.010478	-584.980244
745				900.000000	200.000000	0.000000	0.291460	0.540480	-1.086250	-63.299523	-76.849720	168.876901	299.018640	200.914150	0.000000	300.000000	200.000000	0.000000	7.660520	10.224200	2232.514954	2040.853853	2190.899923	-1361.080475				-505.000000	200.000000	0.000000	1.267770	-1.429360	11.011560	493.470361	575.687308	409.750806
746				900.000000	200.000000	0.000000	0.392350	0.506700	-1.520750	-28.955954	-141.391924	168.740963	298.994022	200.957064	0.000000	300.000000	200.000000	0.000000	7.660520	9.857960	2232.057190	2136.220856	2245.399921	-1336.666476				-505.000000	200.000000	0.000000	-0.362220	0.000000	9.438480	579.835088	543.240843	235.005372
747				900.000000	200.000000	0.000000	0.493240	0.653080	-1.086250	-74.744776	-105.422900	173.591895	298.998426	200.987444	0.000000	300.000000	200.000000	0.000000	7.416360	10.712520	2230.989074	2202.977757	2234.499922	-1409.908474				-505.000000	200.000000	0.000000	-1.267770	0.893350	2.359620	-756.466635	1665.313567	235.925605
748				900.000000	200.000000	0.000000	0.358720	0.619300	-1.868350	-76.946092	-7.968554	173.699842	298.984117	200.970014	0.000000	300.000000	200.000000	0.000000	7.294280	10.132640	2231.752014	2164.830956	2267.199921	-1422.115474				-505.000000	200.000000	0.000000	2.354430	2.501380	16.517339	-426.400119	-423.281521	-232.790939
749				900.000000	200.000000	0.000000	0.470820	0.686860	-1.651100	-110.123672	-63.446574	168.827217	298.911005	200.935701	0.000000	300.000000	200.000000	0.000000	7.568960	10.010560	2232.057190	2088.537354	2430.699915	-1385.494475				-505.000000	200.000000	0.000000	0.905550	2.322710	4.719240	-669.787293	868.716665	-409.076883
750				900.000000	200.000000	0.000000	0.358720	0.517960	-1.260050	-116.673846	-94.655762	161.557296	298.988931	200.957260	0.000000	300.000000	200.000000	0.000000	7.691040	10.926160	2231.599426	2136.220856	2256.299921	-1397.701475				-505.000000	200.000000	0.000000	-0.724440	0.000000	8.651940	927.220170	300.765186	-234.918439
751				900.000000	200.000000	0.000000	0.369930	0.495440	-1.607650	-45.591790	-99.860092	163.934399	299.003551	200.970114	0.000000	300.000000	200.000000	0.000000	7.233240	11.048240	2231.523132	2164.830956	2223.599922	-1367.183975				-505.000000	200.000000	0.000000	-1.992210	0.178670	3.932700	-104.690064	-413.463541	-704.600249
752				900.000000	200.000000	0.000000	0.347510	0.664340	-1.477300	-34.480915	-53.464333	161.705043	299.033122	200.905761	0.000000	300.000000	200.000000	0.000000	7.233240	10.743040	2232.133484	2021.780453	2158.199924	-1318.355976				-505.000000	200.000000	0.000000	3.078870	1.072020	1.573080	412.441782	1270.474815	0.771037
753				900.000000	200.000000	0.000000	0.369930	0.709380	-1.520750	-48.753303	-84.742999	178.591323	298.999555	200.964982	0.000000	300.000000	200.000000	0.000000	7.172200	11.383960	2233.506776	2155.294256	2234.499922	-1422.115474				-505.000000	200.000000	0.000000	-0.724440	0.357340	9.438480	-440.886286	1095.438803	117.885268
754				900.000000	200.000000	0.000000	0.381140	0.563000	-2.085600	-79.489597	-130.273046	120.611734	298.998940	200.931396	0.000000	300.000000	200.000000	0.000000	7.355320	10.346280	2232.133484	2079.000654	2234.499922	-1428.218974				-505.000000	200.000000	0.000000	1.811100	-0.178670	9.438480	1958.815789	-1179.106831	-235.290840
755				900.000000	200.000000	0.000000	0.526870	0.709380	-1.781450	-32.941267	-106.161248	180.838394	299.052461	200.944407	0.000000	300.000000	200.000000	0.000000	7.233240	10.895640	2231.675720	2107.610755	2114.599926	-1354.976975				-505.000000	200.000000	0.000000	0.000000	1.250690	11.798100	1003.151115	1049.363662	-116.301292
756				900.000000	200.000000	0.000000	0.403560	0.731900	-1.520750	-96.072292	-86.127883	171.348446	299.086151	200.962027	0.000000	300.000000	200.000000	0.000000	7.355320	10.773560	2230.455016	2145.757556	2038.299929	-1342.769976				-505.000000	200.000000	0.000000	1.811100	-1.250690	19.663499	-769.002183	-1056.240367	233.644602
757				900.000000	200.000000	0.000000	0.313880	0.641820	-1.694550	-75.838662	-82.273226	159.309280	299.013758	200.931237	0.000000	300.000000	200.000000	0.000000	7.416360	10.010560	2232.514954	2079.000654	2201.799923	-1416.011974				-505.000000	200.000000	0.000000	-0.905550	-0.357340	5.505780	1831.873849	49.569842	-293.987165
758				900.000000	200.000000	0.000000	0.325090	0.585520	-1.868350	-106.480864	-107.903070	159.245307	298.964899	200.948356	0.000000	300.000000	200.000000	0.000000	7.233240	10.559920	2232.438660	2117.147455	2310.799919	-1391.597975				-505.000000	200.000000	0.000000	0.362220	0.357340	13.371180	601.772347	893.382871	352.774730
759				900.000000	200.000000	0.000000	0.347510	0.551740	-1.738000	-43.408398	-32.958002	192.925906	298.988862	200.995789	0.000000	300.000000	200.000000	0.000000	7.294280	10.041080	2231.446838	2222.051158	2256.299921	-1385.494475				-505.000000	200.000000	0.000000	0.543330	1.429360	11.798100	-260.013585	-1369.773366	706.242180
760				900.000000	200.000000	0.000000	0.347510	0.664340	-1.781450	-38.816544	-119.039082	161.705043	298.950072	200.952791	0.000000	300.000000	200.000000	0.000000	7.294280	11.383960	2232.057190	2126.684155	2343.499918	-1489.253973				-505.000000	200.000000	0.000000	0.543330	0.536010	10.225020	-198.380037	355.129582	117.953404
761				900.000000	200.000000	0.000000	0.347510	0.686860	-1.390400	-81.709875	-73.809029	188.232247	299.048000	200.943988	0.000000	300.000000	200.000000	0.000000	7.568960	10.743040	2232.667542	2107.610755	2125.499926	-1348.873476				-505.000000	200.000000	0.000000	-1.448880	1.429360	3.932700	-144.826815	-578.910445	118.960570
762				900.000000	200.000000	0.000000	0.403560	0.608040	-1.607650	-65.078103	-136.706765	142.317335	298.974559	200.995449	0.000000	300.000000	200.000000	0.000000	7.630000	10.926160	2232.209778	2222.051158	2288.999920	-1477.046973				-505.000000	200.000000	0.000000	0.362220	-1.429360	10.225020	1188.303449	-31.621475	351.079152
763				900.000000	200.000000	0.000000	0.549290	0.641820	-0.955900	-34.868118	-117.984205	197.619956	299.028438	200.909847	0.000000	300.000000	200.000000	0.000000	7.630000	11.414480	2232.591248	2031.317153	2169.099924	-1385.494475				-505.000000	200.000000	0.000000	-1.448880	1.608030	11.798100	445.693748	-321.234695	1.641931
764				900.000000	200.000000	0.000000	0.224200	0.653080	-0.955900	-98.732915	-59.003269	181.099601	299.037874	200.948616	0.000000	300.000000	200.000000	0.000000	7.935200	10.651480	2231.828308	2117.147455	2147.299925	-1330.562976				-505.000000	200.000000	0.000000	-1.267770	-1.072020	13.371180	167.833768	2185.143626	704.013259
765				900.000000	200.000000	0.000000	0.269040	0.619300	-1.303500	-88.422498	-116.252181	149.696150	299.003755	201.012642	0.000000	300.000000	200.000000	0.000000	7.294280	10.620960	2231.980896	2260.197959	2223.599922	-1403.804975				-505.000000	200.000000	0.000000	1.811100	0.178670	2.359620	1053.344108	-111.828934	293.745163
766				900.000000	200.000000	0.000000	0.313880	0.551740	-1.086250	-86.959018	-82.838945	137.538564	299.013994	200.896849	0.000000	300.000000	200.000000	0.000000	7.538440	10.193680	2233.049012	2002.707052	2201.799923	-1428.218974				-505.000000	200.000000	0.000000	0.181110	1.072020	14.944259	876.775484	2891.399093	-57.741240
767				900.000000	200.000000	0.000000	0.459610	0.551740	-1.303500	-95.225149	-164.627614	168.713169	298.998906	200.969881	0.000000	300.000000	200.000000	0.000000	7.691040	10.407320	2232.057190	2164.830956	2234.499922	-1385.494475				-505.000000	200.000000	0.000000	0.724440	1.429360	6.292320	1013.521974	2469.022866	471.251297
768				900.000000	200.000000	0.000000	0.313880	0.664340	-1.564200	-26.529883	-92.526392	176.197844	299.038104	200.952661	0.000000	300.000000	200.000000	0.000000	7.660520	9.613800	2232.362366	2126.684155	2147.299925	-1354.976975				-505.000000	200.000000	0.000000	1.448880	1.250690	9.438480	-386.829678	433.651188	294.791488
769				900.000000	200.000000	0.000000	0.459610	0.686860	-1.868350	-82.205032	-57.716934	142.332570	299.032858	200.948745	0.000000	300.000000	200.000000	0.000000	7.141680	9.583280	2231.523132	2117.147455	2158.199924	-1434.322474				-505.000000	200.000000	0.000000	0.543330	-0.357340	9.438480	210.764439	753.586030	410.826109
770				900.000000	200.000000	0.000000	0.392350	0.585520	-1.216600	-97.764590	-55.553295	151.946645	299.057796	200.892700	0.000000	300.000000	200.000000	0.000000	7.477400	10.926160	2232.743836	1993.170352	2103.699926	-1434.322474				-505.000000	200.000000	0.000000	-0.181110	0.357340	11.011560	-209.128436	1458.779076	-58.390494
771				900.000000	200.000000	0.000000	0.425980	0.574260	-1.738000	-94.747917	-71.651186	156.720653	298.993885	201.004200	0.000000	300.000000	200.000000	0.000000	7.416360	11.353440	2231.752014	2241.124558	2245.399921	-1397.701475				-505.000000	200.000000	0.000000	-0.543330	-0.178670	11.798100	-473.131481	-1038.879559	587.314895
772				900.000000	200.000000	0.000000	0.358720	0.551740	-1.173150	-139.315939	-28.878970	166.408031	299.037775	200.957260	0.000000	300.000000	200.000000	0.000000	7.233240	11.322920	2231.599426	2136.220856	2147.299925	-1336.666476				-505.000000	200.000000	0.000000	-0.543330	-0.178670	11.798100	-704.763485	419.390522	234.850303
773				900.000000	200.000000	0.000000	0.347510	0.653080	-1.738000	-95.522640	-63.353821	183.381512	299.042692	200.918767	0.000000	300.000000	200.000000	0.000000	7.263760	11.109280	2231.675720	2050.390553	2136.399925	-1416.011974				-505.000000	200.000000	0.000000	1.267770	-1.072020	-0.786540	-180.746855	189.173683	-59.862867
774				900.000000	200.000000	0.000000	0.280250	0.630560	-1.520750	-39.937520	-75.984007	173.791609	298.959945	200.965510	0.000000	300.000000	200.000000	0.000000	7.782600	10.346280	2232.286072	2155.294256	2321.699919	-1312.252476				-505.000000	200.000000	0.000000	-0.905550	0.536010	11.798100	149.193815	-88.971576	-116.907080
775				900.000000	200.000000	0.000000	0.369930	0.619300	-1.129700	-124.427213	-90.172646	183.326869	298.999077	200.935541	0.000000	300.000000	200.000000	0.000000	7.782600	10.712520	2232.438660	2088.537354	2234.499922	-1440.425974				-505.000000	200.000000	0.000000	0.000000	0.357340	13.371180	-903.835678	-1338.389323	-117.149082
776				900.000000	200.000000	0.000000	0.347510	0.619300	-1.607650	-84.717067	-68.541017	168.892136	299.057377	200.970014	0.000000	300.000000	200.000000	0.000000	7.172200	10.651480	2231.752014	2164.830956	2103.699926	-1379.390975				-505.000000	200.000000	0.000000	1.086660	0.714680	6.292320	-419.515335	988.834854	-410.617392
777				900.000000	200.000000	0.000000	0.313880	0.585520	-1.651100	-114.296853	-41.785875	166.485901	299.062358	200.957096	0.000000	300.000000	200.000000	0.000000	7.263760	10.376800	2231.980896	2136.220856	2092.799927	-1306.148976				-505.000000	200.000000	0.000000	0.181110	-0.714680	11.011560	305.083644	-551.688965	-470.645509
778				900.000000	200.000000	0.000000	0.291460	0.608040	-1.607650	-53.016512	-71.298848	159.301091	299.053205	200.918045	0.000000	300.000000	200.000000	0.000000	7.111160	10.285240	2233.430482	2050.390553	2114.599926	-1416.011974				-505.000000	200.000000	0.000000	-0.905550	0.178670	11.798100	-104.060832	-486.681598	293.962495
779				900.000000	200.000000	0.000000	0.515660	0.517960	-1.564200	-125.030006	-95.769722	173.443006	298.974769	200.931173	0.000000	300.000000	200.000000	0.000000	7.324800	10.529400	2232.667542	2079.000654	2288.999920	-1373.287475				-505.000000	200.000000	0.000000	-0.724440	1.429360	14.157719	203.439193	1223.530252	882.575898
780				900.000000	200.000000	0.000000	0.369930	0.653080	-1.738000	-55.317338	-99.738867	161.671344	299.032924	200.948681	0.000000	300.000000	200.000000	0.000000	7.324800	10.437840	2231.675720	2117.147455	2158.199924	-1416.011974				-505.000000	200.000000	0.000000	1.086660	1.072020	9.438480	992.151023	57.859097	-351.534178
781				900.000000	200.000000	0.000000	0.425980	0.596780	-1.129700	-69.067164	-112.744665	161.560917	299.042529	200.970213	0.000000	300.000000	200.000000	0.000000	7.385840	9.857960	2231.294250	2164.830956	2136.399925	-1251.217477				-505.000000	200.000000	0.000000	1.448880	-1.786700	6.292320	471.470179	569.206901	115.676709
782				900.000000	200.000000	0.000000	0.369930	0.653080	-1.824900	-71.489487	-114.855960	154.442363	298.979058	200.961632	0.000000	300.000000	200.000000	0.000000	7.446880	11.078760	2231.370544	2145.757556	2278.099920	-1373.287475				-505.000000	200.000000	0.000000	-0.362220	1.608030	15.730799	793.456370	-390.720620	-585.885989
783				900.000000	200.000000	0.000000	0.425980	0.585520	-0.869000	-77.301826	-1.535777	173.598746	298.949749	200.940263	0.000000	300.000000	200.000000	0.000000	7.813120	10.773560	2231.370544	2098.074055	2343.499918	-1361.080475				-505.000000	200.000000	0.000000	0.000000	0.357340	7.865400	832.963888	-140.034272	59.083214
784				900.000000	200.000000	0.000000	0.493240	0.675600	-1.781450	-54.434978	-59.182635	159.154878	298.988931	200.918799	0.000000	300.000000	200.000000	0.000000	7.660520	10.987200	2231.599426	2050.390553	2256.299921	-1464.839973				-505.000000	200.000000	0.000000	-0.905550	-0.357340	5.505780	210.449823	1507.839923	528.430216
785				900.000000	200.000000	0.000000	0.336300	0.416620	-1.260050	-44.456953	-7.611018	192.811858	299.042823	200.944278	0.000000	300.000000	200.000000	0.000000	7.263760	11.475520	2231.980896	2107.610755	2136.399925	-1348.873476				-505.000000	200.000000	0.000000	0.905550	1.250690	6.292320	-271.265369	734.653805	-880.047019
786				900.000000	200.000000	0.000000	0.425980	0.675600	-1.086250	-49.694221	-46.927464	176.092180	299.057635	200.931301	0.000000	300.000000	200.000000	0.000000	7.355320	10.498880	2232.362366	2079.000654	2103.699926	-1397.701475				-505.000000	200.000000	0.000000	-1.448880	0.714680	11.011560	1549.734236	77.221754	529.491030
787				900.000000	200.000000	0.000000	0.392350	0.608040	-1.303500	-100.947775	-106.132177	161.606229	299.062646	200.973888	0.000000	300.000000	200.000000	0.000000	7.416360	10.407320	2232.667542	2174.367657	2092.799927	-1367.183975				-505.000000	200.000000	0.000000	1.448880	0.000000	11.798100	-230.688156	298.841902	234.860484
788				900.000000	200.000000	0.000000	0.392350	0.596780	-1.477300	-49.324626	-131.300393	151.957117	299.028306	200.901427	0.000000	300.000000	200.000000	0.000000	7.446880	10.315760	2232.286072	2012.243752	2169.099924	-1300.045476				-505.000000	200.000000	0.000000	0.362220	0.000000	14.157719	-809.579396	-433.063629	352.435614
789				900.000000	200.000000	0.000000	0.414770	0.619300	-1.520750	-16.278025	-122.051300	183.280415	299.101088	201.004474	0.000000	300.000000	200.000000	0.000000	7.416360	10.254720	2231.141662	2241.124558	2005.599930	-1312.252476				-505.000000	200.000000	0.000000	-0.543330	2.858720	13.371180	1100.578856	550.467676	-525.940496
790				900.000000	200.000000	0.000000	0.403560	0.675600	-1.824900	-62.521053	-126.372783	154.428466	299.033155	200.952726	0.000000	300.000000	200.000000	0.000000	7.233240	9.857960	2232.209778	2126.684155	2158.199924	-1385.494475				-505.000000	200.000000	0.000000	0.000000	0.178670	5.505780	474.515792	-535.505014	646.354643
791				900.000000	200.000000	0.000000	0.470820	0.619300	-1.564200	-100.754174	-48.329482	178.403027	299.067305	200.957031	0.000000	300.000000	200.000000	0.000000	7.080640	9.827440	2232.133484	2136.220856	2081.899927	-1397.701475				-505.000000	200.000000	0.000000	-0.362220	0.357340	15.730799	-208.750897	1067.549461	0.368093
792				900.000000	200.000000	0.000000	0.515660	0.551740	-0.912450	-114.922672	-65.980030	154.197141	299.008672	200.880157	0.000000	300.000000	200.000000	0.000000	7.355320	10.193680	2232.057190	1964.560251	2212.699923	-1416.011974				-505.000000	200.000000	0.000000	-0.724440	0.178670	12.584640	243.450097	164.463046	470.180302
793				900.000000	200.000000	0.000000	0.235410	0.563000	-1.694550	-131.351362	-79.041832	161.726932	298.989139	200.957064	0.000000	300.000000	200.000000	0.000000	7.507920	10.895640	2232.057190	2136.220856	2256.299921	-1281.734977	-537.873077	212.719320	0.000000	-505.000000	200.000000	0.000000	1.267770	1.429360	25.169279	320.136119	827.391647	706.184225
794				900.000000	200.000000	0.000000	0.425980	0.641820	-1.694550	-103.982373	-97.021444	164.012464	299.008435	201.004303	0.000000	300.000000	200.000000	0.000000	7.874160	11.200840	2231.523132	2241.124558	2212.699923	-1422.115474				-505.000000	200.000000	0.000000	0.724440	0.000000	10.225020	348.266007	79.030602	-293.778449
795				900.000000	200.000000	0.000000	0.425980	0.698120	-1.607650	-93.532850	-142.695991	135.148902	298.925912	200.918390	0.000000	300.000000	200.000000	0.000000	7.477400	11.200840	2232.591248	2050.390553	2397.999916	-1477.046973				-505.000000	200.000000	0.000000	0.000000	1.965370	14.944259	930.832092	-279.322117	119.353334
796				900.000000	200.000000	0.000000	0.369930	0.698120	-1.738000	-69.544712	-59.211107	173.761531	298.979198	200.923041	0.000000	300.000000	200.000000	0.000000	7.904680	10.376800	2231.675720	2059.927254	2278.099920	-1342.769976				-505.000000	200.000000	0.000000	0.181110	0.000000	13.371180	-114.746308	1567.191873	-58.758587
797				900.000000	200.000000	0.000000	0.437190	0.484180	-1.346950	-81.970163	-148.466040	163.854245	299.120780	200.974387	0.000000	300.000000	200.000000	0.000000	7.630000	10.865120	2231.523132	2174.367657	1961.999931	-1312.252476				-505.000000	200.000000	0.000000	2.897760	-0.178670	3.932700	336.951300	616.344464	-294.121872
798				900.000000	200.000000	0.000000	0.302670	0.619300	-1.477300	-80.561494	-76.947671	152.070969	299.086463	200.957424	0.000000	300.000000	200.000000	0.000000	7.385840	10.193680	2231.217956	2136.220856	2038.299929	-1434.322474				-505.000000	200.000000	0.000000	0.362220	-0.178670	11.011560	1727.309631	-297.507916	-293.919029
799				900.000000	200.000000	0.000000	0.336300	0.517960	-1.477300	-104.837327	-78.332554	147.122562	299.052364	200.944504	0.000000	300.000000	200.000000	0.000000	7.660520	10.529400	2231.446838	2107.610755	2114.599926	-1361.080475				-505.000000	200.000000	0.000000	1.629990	1.072020	7.078860	297.066242	1352.921553	59.631046
800				900.000000	200.000000	0.000000	0.403560	0.484180	-1.129700	-125.970925	-30.765890	147.021465	299.053108	200.935221	0.000000	300.000000	200.000000	0.000000	7.263760	10.010560	2233.201600	2088.537354	2114.599926	-1354.976975				-505.000000	200.000000	0.000000	0.905550	0.000000	8.651940	-578.387854	1130.124548	528.624444
801				900.000000	200.000000	0.000000	0.246620	0.664340	-1.303500	-86.567751	-64.669226	161.809565	298.994125	200.944149	0.000000	300.000000	200.000000	0.000000	7.233240	10.651480	2232.286072	2107.610755	2245.399921	-1434.322474				-505.000000	200.000000	0.000000	0.905550	-1.786700	18.090419	588.230028	1916.587475	115.720175
802				900.000000	200.000000	0.000000	0.526870	0.551740	-1.303500	-63.060907	-91.407831	171.053148	299.091752	200.956998	0.000000	300.000000	200.000000	0.000000	7.385840	11.231360	2232.209778	2136.220856	2027.399929	-1300.045476				-505.000000	200.000000	0.000000	1.448880	-0.357340	13.371180	674.343062	1092.769093	469.497763
803				900.000000	200.000000	0.000000	0.224200	0.653080	-2.085600	-79.800633	-68.084587	183.509261	299.062550	200.944085	0.000000	300.000000	200.000000	0.000000	7.507920	9.888480	2232.438660	2107.610755	2092.799927	-1385.494475				-505.000000	200.000000	0.000000	0.905550	0.536010	10.225020	33.251966	1128.631695	294.156723
804				900.000000	200.000000	0.000000	0.459610	0.585520	-1.477300	-45.767783	-78.344490	159.105944	299.008740	200.901458	0.000000	300.000000	200.000000	0.000000	7.446880	11.353440	2232.209778	2012.243752	2212.699923	-1379.390975				-505.000000	200.000000	0.000000	1.267770	-0.893350	9.438480	178.330474	1637.740220	292.771283
805				900.000000	200.000000	0.000000	0.358720	0.664340	-1.911800	-42.972117	-124.445455	168.922409	299.022922	200.995926	0.000000	300.000000	200.000000	0.000000	7.172200	11.261880	2231.141662	2222.051158	2179.999924	-1312.252476				-505.000000	200.000000	0.000000	-1.448880	1.608030	8.651940	-712.717963	1670.301121	119.130128
806				900.000000	200.000000	0.000000	0.336300	0.596780	-1.607650	-41.418608	-63.013419	166.473146	299.003278	201.004577	0.000000	300.000000	200.000000	0.000000	7.294280	11.689160	2230.912780	2241.124558	2223.599922	-1379.390975				-505.000000	200.000000	0.000000	-1.629990	1.965370	4.719240	698.382087	1287.282197	-174.236761
807				900.000000	200.000000	0.000000	0.482030	0.596780	-1.346950	-69.292235	-74.323002	130.177268	298.989208	200.939909	0.000000	300.000000	200.000000	0.000000	7.874160	10.498880	2232.209778	2098.074055	2256.299921	-1336.666476				-505.000000	200.000000	0.000000	0.362220	-0.357340	7.078860	-136.872336	236.504246	117.120104
808				900.000000	200.000000	0.000000	0.336300	0.720640	-1.173150	-100.196395	-114.077204	123.214454	298.900749	201.004509	0.000000	300.000000	200.000000	0.000000	7.721560	10.498880	2231.065368	2241.124558	2452.499914	-1428.218974				-505.000000	200.000000	0.000000	-1.267770	0.714680	7.078860	159.627597	1263.124986	353.244245
809				900.000000	200.000000	0.000000	0.347510	0.664340	-1.781450	-91.083437	-134.236992	168.934023	298.989035	200.982800	0.000000	300.000000	200.000000	0.000000	7.874160	10.804080	2231.828308	2193.441057	2256.299921	-1440.425974				-505.000000	200.000000	0.000000	1.992210	0.178670	11.798100	127.571171	-264.315024	-646.174904
810				900.000000	200.000000	0.000000	0.414770	0.619300	-1.738000	-84.852110	-61.057618	192.919055	298.989346	200.982498	0.000000	300.000000	200.000000	0.000000	7.721560	10.559920	2232.514954	2193.441057	2256.299921	-1269.527977				-505.000000	200.000000	0.000000	0.905550	0.714680	8.651940	43.937442	732.414526	-58.138311
811				900.000000	200.000000	0.000000	0.482030	0.529220	-1.346950	-72.074356	-114.850761	180.717299	299.023656	200.926839	0.000000	300.000000	200.000000	0.000000	7.507920	10.743040	2232.820130	2069.463954	2179.999924	-1428.218974				-505.000000	200.000000	0.000000	2.716650	2.144040	11.011560	246.432786	355.445577	-56.926737
812				900.000000	200.000000	0.000000	0.482030	0.686860	-1.651100	-45.795189	-124.699842	149.538323	299.067592	200.875585	0.000000	300.000000	200.000000	0.000000	7.446880	9.796920	2232.820130	1955.023551	2081.899927	-1446.529474				-505.000000	200.000000	0.000000	-1.992210	0.714680	8.651940	43.937442	-152.802085	-116.650589
813				900.000000	200.000000	0.000000	0.414770	0.754420	-1.260050	-78.792712	-71.634052	154.490155	299.013691	200.927029	0.000000	300.000000	200.000000	0.000000	7.721560	9.827440	2232.362366	2069.463954	2201.799923	-1312.252476				-505.000000	200.000000	0.000000	1.267770	-1.608030	11.011560	-96.420970	-352.302743	-412.836133
814				900.000000	200.000000	0.000000	0.437190	0.698120	-1.694550	-89.602348	-112.680982	197.788451	299.116046	200.987039	0.000000	300.000000	200.000000	0.000000	7.874160	9.735880	2231.904602	2202.977757	1972.899931	-1281.734977				-505.000000	200.000000	0.000000	0.905550	0.893350	6.292320	517.824001	336.943783	-704.153839
815				900.000000	200.000000	0.000000	0.313880	0.664340	-1.651100	-70.845744	-92.445575	183.426824	299.033056	201.021188	0.000000	300.000000	200.000000	0.000000	7.294280	11.200840	2231.980896	2279.271359	2158.199924	-1373.287475	-571.217532	217.750347	0.000000	-505.000000	200.000000	0.000000	0.543330	1.608030	25.169279	446.763443	1666.647553	118.970751
816				900.000000	200.000000	0.000000	0.358720	0.653080	-1.216600	-119.105651	-69.366321	159.273297	299.008300	200.918956	0.000000	300.000000	200.000000	0.000000	7.294280	10.804080	2231.217956	2050.390553	2212.699923	-1306.148976				-505.000000	200.000000	0.000000	-0.181110	1.608030	13.371180	-17.444413	130.839723	-409.668181
817				900.000000	200.000000	0.000000	0.381140	0.641820	-1.564200	-71.683089	-85.164219	173.697559	299.037644	200.957391	0.000000	300.000000	200.000000	0.000000	7.507920	10.620960	2231.294250	2136.220856	2147.299925	-1397.701475				-505.000000	200.000000	0.000000	-1.629990	0.893350	2.359620	-640.650634	-1892.158700	-233.998206
818				900.000000	200.000000	0.000000	0.358720	0.653080	-1.955250	-27.398697	-58.547437	147.224997	299.008503	200.999961	0.000000	300.000000	200.000000	0.000000	7.233240	10.773560	2231.675720	2231.587858	2212.699923	-1336.666476				-505.000000	200.000000	0.000000	0.724440	1.786700	7.865400	456.190454	611.549910	-409.571068
819				900.000000	200.000000	0.000000	0.257830	0.686860	-1.955250	-38.069228	-84.788606	152.180254	299.052785	201.008163	0.000000	300.000000	200.000000	0.000000	7.324800	11.200840	2232.438660	2250.661259	2114.599926	-1354.976975				-505.000000	200.000000	0.000000	-1.448880	0.714680	12.584640	-71.563944	208.298908	-234.182253
820				900.000000	200.000000	0.000000	0.437190	0.664340	-1.998700	-107.390629	-107.332152	161.612134	299.052785	200.944085	0.000000	300.000000	200.000000	0.000000	7.691040	10.620960	2232.438660	2107.610755	2114.599926	-1409.908474				-505.000000	200.000000	0.000000	-1.448880	1.429360	11.798100	434.882427	739.325364	-57.271726
821				900.000000	200.000000	0.000000	0.280250	0.675600	-1.346950	-126.354380	-35.617881	193.110777	299.057796	200.943955	0.000000	300.000000	200.000000	0.000000	7.477400	10.498880	2232.743836	2107.610755	2103.699926	-1434.322474				-505.000000	200.000000	0.000000	0.181110	1.965370	10.225020	-922.601477	-816.082553	413.059338
822				900.000000	200.000000	0.000000	0.325090	0.596780	-1.086250	-73.042680	-73.168633	171.304079	299.048325	200.947935	0.000000	300.000000	200.000000	0.000000	7.416360	10.437840	2233.430482	2117.147455	2125.499926	-1361.080475				-505.000000	200.000000	0.000000	0.543330	-0.893350	6.292320	-53.553223	226.291707	57.852843
823				900.000000	200.000000	0.000000	0.325090	0.641820	-1.564200	-111.888391	-87.922050	185.803927	298.994297	201.008059	0.000000	300.000000	200.000000	0.000000	7.782600	10.193680	2232.667542	2250.661259	2245.399921	-1397.701475				-505.000000	200.000000	0.000000	0.724440	1.250690	5.505780	771.015725	-579.340876	118.617147
824				900.000000	200.000000	0.000000	0.269040	0.517960	-1.129700	-68.292441	-75.886056	152.011564	298.989001	200.918736	0.000000	300.000000	200.000000	0.000000	7.324800	9.674840	2231.752014	2050.390553	2256.299921	-1336.666476				-505.000000	200.000000	0.000000	0.905550	0.357340	7.078860	485.452960	866.477386	117.754869
825				900.000000	200.000000	0.000000	0.437190	0.585520	-1.998700	-102.595376	-87.068273	175.996792	299.033222	200.888580	0.000000	300.000000	200.000000	0.000000	7.752080	11.170320	2232.362366	1983.633652	2158.199924	-1293.941977				-505.000000	200.000000	0.000000	0.543330	1.786700	14.944259	920.020770	1013.501060	-409.556579
826				900.000000	200.000000	0.000000	0.425980	0.551740	-1.824900	-59.580547	-71.570369	156.699709	298.999111	200.978226	0.000000	300.000000	200.000000	0.000000	7.141680	10.773560	2232.514954	2183.904357	2234.499922	-1373.287475				-505.000000	200.000000	0.000000	0.724440	0.714680	3.146160	1317.473000	-444.531590	-175.612020
827				900.000000	200.000000	0.000000	0.381140	0.641820	-1.651100	-103.937359	-69.885492	168.878239	299.057764	200.943988	0.000000	300.000000	200.000000	0.000000	7.019600	11.811240	2232.667542	2107.610755	2103.699926	-1287.838477				-505.000000	200.000000	0.000000	-0.724440	0.536010	12.584640	265.072740	2153.013156	-175.665667
828				900.000000	200.000000	0.000000	0.291460	0.563000	-2.215950	-87.665700	-60.601189	127.933623	299.028339	200.986837	0.000000	300.000000	200.000000	0.000000	7.568960	10.956680	2232.362366	2202.977757	2169.099924	-1300.045476				-505.000000	200.000000	0.000000	-0.905550	-0.357340	-2.359620	1020.532604	-473.245923	-352.731264
829				900.000000	200.000000	0.000000	0.381140	0.461660	-1.694550	-103.360302	-44.515234	144.614089	299.014028	200.892547	0.000000	300.000000	200.000000	0.000000	7.446880	11.261880	2233.125306	1993.170352	2201.799923	-1379.390975				-505.000000	200.000000	0.000000	-0.724440	-0.178670	4.719240	-357.881788	967.347355	58.632496
830				900.000000	200.000000	0.000000	0.246620	0.619300	-1.260050	-88.377484	-115.369334	161.767677	298.984082	200.991414	0.000000	300.000000	200.000000	0.000000	7.416360	10.590440	2231.675720	2212.514458	2267.199921	-1409.908474				-505.000000	200.000000	0.000000	-0.181110	-0.893350	8.651940	178.267551	-262.391740	469.119489
831				900.000000	200.000000	0.000000	0.381140	0.563000	-1.824900	-39.014210	-105.185647	166.395276	299.023556	200.969649	0.000000	300.000000	200.000000	0.000000	7.111160	10.529400	2232.591248	2164.830956	2179.999924	-1403.804975				-505.000000	200.000000	0.000000	0.543330	0.178670	14.157719	-451.320068	218.827442	-117.362106
832				900.000000	200.000000	0.000000	0.381140	0.675600	-1.738000	-50.369434	-79.936615	166.499994	299.021047	200.912185	0.000000	300.000000	200.000000	0.000000	7.050120	10.529400	2226.869198	2031.317153	2179.999924	-1397.701475				-505.000000	200.000000	0.000000	0.181110	0.178670	9.438480	-220.065604	-550.196112	58.899168
833				900.000000	200.000000	0.000000	0.414770	0.551740	-1.520750	-107.511811	-111.919360	154.301663	299.013185	200.923230	0.000000	300.000000	200.000000	0.000000	7.630000	9.949520	2231.217956	2059.927254	2201.799923	-1452.632974				-505.000000	200.000000	0.000000	-0.362220	2.858720	16.517339	-404.777476	6.242976	-584.699084
834				900.000000	200.000000	0.000000	0.291460	0.563000	-1.781450	-91.236088	-86.335124	149.620564	298.950287	200.969683	0.000000	300.000000	200.000000	0.000000	7.416360	9.491720	2232.514954	2164.830956	2343.499918	-1464.839973				-505.000000	200.000000	0.000000	3.078870	0.357340	11.011560	254.135572	68.387632	411.301497
835				900.000000	200.000000	0.000000	0.269040	0.664340	-1.216600	-94.518783	-136.596878	195.521579	299.091504	200.965807	0.000000	300.000000	200.000000	0.000000	7.233240	9.796920	2231.599426	2155.294256	2027.399929	-1373.287475				-505.000000	200.000000	0.000000	1.267770	0.000000	18.090419	696.343245	-624.160596	-293.821915
836				900.000000	200.000000	0.000000	0.392350	0.585520	-1.651100	-94.194202	-55.149210	202.549507	299.032990	200.952889	0.000000	300.000000	200.000000	0.000000	7.324800	11.414480	2231.828308	2126.684155	2158.199924	-1403.804975				-505.000000	200.000000	0.000000	-0.181110	0.000000	8.651940	232.324159	533.028304	234.990883
837				900.000000	200.000000	0.000000	0.313880	0.653080	-1.651100	-103.473672	-107.643485	161.729411	299.076945	200.914431	0.000000	300.000000	200.000000	0.000000	7.904680	11.445000	2231.828308	2040.853853	2060.099928	-1379.390975				-505.000000	200.000000	0.000000	2.173320	-1.608030	6.292320	-791.694521	-535.189019	-177.932182
838				900.000000	200.000000	0.000000	0.347510	0.540480	-1.564200	-99.979451	-164.834854	156.770533	299.003993	200.918422	0.000000	300.000000	200.000000	0.000000	7.660520	10.865120	2232.514954	2050.390553	2223.599922	-1385.494475				-505.000000	200.000000	0.000000	0.905550	-0.714680	7.865400	73.199947	-1520.529172	821.666706
839				900.000000	200.000000	0.000000	0.403560	0.619300	-1.477300	-36.335662	-50.706502	132.689166	299.082111	200.944052	0.000000	300.000000	200.000000	0.000000	7.172200	10.773560	2232.514954	2107.610755	2049.199928	-1379.390975				-505.000000	200.000000	0.000000	-0.181110	0.357340	6.292320	1411.918052	1198.117620	235.329999
840				900.000000	200.000000	0.000000	0.493240	0.675600	-1.173150	-69.886900	-69.880293	163.974198	299.052849	200.926934	0.000000	300.000000	200.000000	0.000000	7.080640	11.445000	2232.591248	2069.463954	2114.599926	-1348.873476				-505.000000	200.000000	0.000000	1.267770	1.072020	18.876959	877.090100	170.513022	0.915925
841				900.000000	200.000000	0.000000	0.358720	0.709380	-1.346950	-76.716957	-23.651366	183.422257	298.979791	200.939588	0.000000	300.000000	200.000000	0.000000	7.935200	10.651480	2232.972718	2098.074055	2278.099920	-1391.597975				-505.000000	200.000000	0.000000	0.000000	1.072020	15.730799	-628.769618	913.061523	-57.726752
842				900.000000	200.000000	0.000000	0.403560	0.585520	-1.086250	-73.506367	-81.465998	178.441293	298.969852	200.969649	0.000000	300.000000	200.000000	0.000000	7.904680	10.529400	2232.591248	2164.830956	2299.899920	-1391.597975				-505.000000	200.000000	0.000000	0.905550	0.357340	4.719240	832.712196	1266.426687	-58.477427
843				900.000000	200.000000	0.000000	0.381140	0.664340	-1.303500	-78.526690	-80.340700	168.899182	299.008774	200.935605	0.000000	300.000000	200.000000	0.000000	7.416360	10.529400	2232.286072	2088.537354	2212.699923	-1416.011974				-505.000000	200.000000	0.000000	1.448880	1.072020	3.932700	-398.081462	1366.866225	353.366029
844				900.000000	200.000000	0.000000	0.381140	0.630560	-1.477300	-104.220989	-135.904735	178.506407	298.979163	201.017089	0.000000	300.000000	200.000000	0.000000	7.385840	9.705360	2231.599426	2269.734659	2278.099920	-1397.701475				-505.000000	200.000000	0.000000	-0.724440	-0.536010	18.876959	663.972203	1881.901730	-117.938916
845				900.000000	200.000000	0.000000	0.347510	0.630560	-1.868350	-120.708238	-78.430506	171.312268	299.028405	200.969683	0.000000	300.000000	200.000000	0.000000	7.507920	10.254720	2232.514954	2164.830956	2169.099924	-1434.322474				-505.000000	200.000000	0.000000	2.535540	-0.893350	13.371180	294.461092	496.735271	527.646256
846				900.000000	200.000000	0.000000	0.448400	0.619300	-1.477300	-120.766797	-17.091223	139.871692	299.047902	200.948356	0.000000	300.000000	200.000000	0.000000	7.294280	9.796920	2232.438660	2117.147455	2125.499926	-1379.390975				-505.000000	200.000000	0.000000	-0.181110	1.786700	11.011560	1962.050171	795.929039	60.454166
847				900.000000	200.000000	0.000000	0.448400	0.641820	-1.216600	-75.343505	-57.861434	154.350597	298.994400	200.960975	0.000000	300.000000	200.000000	0.000000	7.660520	11.200840	2232.896424	2145.757556	2245.399921	-1373.287475				-505.000000	200.000000	0.000000	1.992210	0.536010	16.517339	612.835362	-401.363590	646.534382
848				900.000000	200.000000	0.000000	0.392350	0.563000	-1.651100	-75.018925	-121.006819	154.335362	299.062518	200.901397	0.000000	300.000000	200.000000	0.000000	7.660520	11.231360	2232.362366	2012.243752	2092.799927	-1293.941977				-505.000000	200.000000	0.000000	0.724440	0.536010	4.719240	1075.155521	1277.385653	235.427113
849				900.000000	200.000000	0.000000	0.392350	0.563000	-1.216600	-90.650904	-101.147024	173.612643	299.003891	200.918516	0.000000	300.000000	200.000000	0.000000	7.141680	11.017720	2232.286072	2050.390553	2223.599922	-1324.459476				-505.000000	200.000000	0.000000	1.992210	1.965370	9.438480	1162.023633	533.344299	119.193957
850				900.000000	200.000000	0.000000	0.425980	0.585520	-1.998700	-74.451665	-111.936495	132.634524	299.009214	200.888216	0.000000	300.000000	200.000000	0.000000	7.446880	10.834600	2233.277894	1983.633652	2212.699923	-1391.597975				-505.000000	200.000000	0.000000	0.181110	1.072020	8.651940	-166.071919	113.400351	177.235154
851				900.000000	200.000000	0.000000	0.302670	0.686860	-1.651100	-98.062081	-51.456187	159.362780	299.043020	200.969716	0.000000	300.000000	200.000000	0.000000	7.172200	10.163160	2232.438660	2164.830956	2136.399925	-1361.080475				-505.000000	200.000000	0.000000	-0.362220	-0.714680	5.505780	1462.803200	16.692946	-588.090240
852				900.000000	200.000000	0.000000	0.280250	0.686860	-1.086250	-61.292125	-86.520032	140.108727	299.028206	200.965609	0.000000	300.000000	200.000000	0.000000	7.599480	10.590440	2232.057190	2155.294256	2169.099924	-1306.148976				-505.000000	200.000000	0.000000	0.362220	-0.178670	6.292320	221.324068	369.820680	-352.663127
853				900.000000	200.000000	0.000000	0.392350	0.619300	-1.738000	-137.119003	-110.794062	159.207041	298.993816	200.948713	0.000000	300.000000	200.000000	0.000000	7.568960	10.865120	2231.599426	2117.147455	2245.399921	-1379.390975				-505.000000	200.000000	0.000000	2.354430	1.072020	8.651940	1571.168110	1307.592839	353.293585
854				900.000000	200.000000	0.000000	0.313880	0.563000	-1.607650	-91.056031	-72.222103	154.416657	298.950717	200.952205	0.000000	300.000000	200.000000	0.000000	7.416360	10.132640	2233.430482	2126.684155	2343.499918	-1361.080475	-547.097890	236.876628	0.000000	-505.000000	200.000000	0.000000	0.181110	1.429360	24.382739	899.153205	1026.461874	295.062467
855				900.000000	200.000000	0.000000	0.414770	0.540480	-1.520750	-124.057618	-40.995781	180.797452	298.960229	200.969517	0.000000	300.000000	200.000000	0.000000	7.507920	9.949520	2232.896424	2164.830956	2321.699919	-1385.494475				-505.000000	200.000000	0.000000	-2.535540	-1.072020	5.505780	-64.427467	-116.939483	410.394187
856				900.000000	200.000000	0.000000	0.414770	0.664340	-0.999350	-66.150000	-97.206353	142.358080	298.998940	200.939941	0.000000	300.000000	200.000000	0.000000	7.324800	10.132640	2232.133484	2098.074055	2234.499922	-1379.390975				-505.000000	200.000000	0.000000	0.000000	1.250690	8.651940	192.187409	-140.780698	118.675102
857				900.000000	200.000000	0.000000	0.347510	0.641820	-1.216600	-79.364036	-109.432453	164.093759	299.042856	200.927155	0.000000	300.000000	200.000000	0.000000	7.172200	10.315760	2232.057190	2069.463954	2136.399925	-1361.080475				-505.000000	200.000000	0.000000	-0.543330	2.144040	9.438480	477.938944	289.059794	-115.410037
858				900.000000	200.000000	0.000000	0.369930	0.686860	-1.303500	-105.743028	-74.813102	135.196498	299.082237	200.845687	0.000000	300.000000	200.000000	0.000000	7.599480	11.445000	2232.820130	1888.266649	2049.199928	-1269.527977				-505.000000	200.000000	0.000000	1.267770	-0.357340	14.944259	1832.628928	-90.894861	-235.416932
859				900.000000	200.000000	0.000000	0.448400	0.551740	-1.086250	-82.938487	-63.048629	168.724783	299.033486	200.948130	0.000000	300.000000	200.000000	0.000000	7.630000	10.926160	2232.972718	2117.147455	2158.199924	-1397.701475				-505.000000	200.000000	0.000000	1.086660	0.000000	9.438480	116.571080	1781.269192	-0.086933
860				900.000000	200.000000	0.000000	0.291460	0.551740	-1.173150	-70.966925	-147.692482	183.345333	298.979337	200.969915	0.000000	300.000000	200.000000	0.000000	7.507920	11.475520	2231.980896	2164.830956	2278.099920	-1324.459476	-548.841558	259.356983	0.000000	-505.000000	200.000000	0.000000	-1.992210	0.893350	20.450039	1213.852630	896.561577	353.471758
861				900.000000	200.000000	0.000000	0.336300	0.585520	-1.738000	-17.894156	-73.024134	185.739955	299.022888	200.957489	0.000000	300.000000	200.000000	0.000000	7.416360	11.383960	2231.065368	2136.220856	2179.999924	-1354.976975				-505.000000	200.000000	0.000000	0.362220	-1.608030	17.303879	1178.058436	359.370709	585.885989
862				900.000000	200.000000	0.000000	0.369930	0.563000	-1.824900	-79.219512	-79.394170	176.045530	299.013589	200.892944	0.000000	300.000000	200.000000	0.000000	7.446880	10.376800	2232.133484	1993.170352	2201.799923	-1318.355976				-505.000000	200.000000	0.000000	1.629990	-1.250690	7.865400	1430.558005	424.185076	292.403189
863				900.000000	200.000000	0.000000	0.437190	0.585520	-1.477300	-94.014145	-47.025415	183.225772	298.984880	200.939395	0.000000	300.000000	200.000000	0.000000	7.691040	9.980040	2233.430482	2098.074055	2267.199921	-1361.080475				-505.000000	200.000000	0.000000	1.267770	3.216060	9.438480	774.438877	577.180161	-701.978565
864				900.000000	200.000000	0.000000	0.414770	0.630560	-1.824900	-56.334740	-81.240681	180.881227	299.052526	200.987073	0.000000	300.000000	200.000000	0.000000	7.691040	10.407320	2231.828308	2202.977757	2114.599926	-1379.390975				-505.000000	200.000000	0.000000	-0.181110	1.250690	7.865400	1118.652500	798.914745	-116.286804
865				900.000000	200.000000	0.000000	0.425980	0.664340	-1.433850	-62.579612	-112.461805	166.443068	299.071903	200.991516	0.000000	300.000000	200.000000	0.000000	7.355320	10.193680	2231.446838	2212.514458	2070.999928	-1409.908474				-505.000000	200.000000	0.000000	-1.448880	3.752070	14.944259	-466.662716	-324.220400	-290.043868
866				900.000000	200.000000	0.000000	0.459610	0.641820	-1.477300	-11.285107	-113.806280	151.929323	299.013353	200.965807	0.000000	300.000000	200.000000	0.000000	7.782600	10.804080	2231.599426	2155.294256	2201.799923	-1428.218974				-505.000000	200.000000	0.000000	0.000000	0.714680	0.786540	1433.100232	-133.316434	118.166429
867				900.000000	200.000000	0.000000	0.347510	0.585520	-1.433850	-106.030722	-94.032501	164.041400	298.989415	200.918359	0.000000	300.000000	200.000000	0.000000	7.477400	9.980040	2232.667542	2050.390553	2256.299921	-1440.425974				-505.000000	200.000000	0.000000	1.267770	-0.893350	16.517339	63.080781	-490.097735	-235.925605
868				900.000000	200.000000	0.000000	0.425980	0.653080	-0.999350	-94.757399	-133.129770	183.300217	298.974208	201.004337	0.000000	300.000000	200.000000	0.000000	7.446880	9.735880	2231.446838	2241.124558	2288.999920	-1403.804975				-505.000000	200.000000	0.000000	-1.629990	0.000000	2.359620	810.900783	-964.168649	-587.310587
869				900.000000	200.000000	0.000000	0.392350	0.698120	-1.303500	-61.053509	-80.802328	188.196265	298.998426	200.987444	0.000000	300.000000	200.000000	0.000000	7.477400	11.200840	2230.989074	2202.977757	2234.499922	-1397.701475				-505.000000	200.000000	0.000000	0.724440	0.357340	17.303879	1065.350971	735.162801	528.978048
870				900.000000	200.000000	0.000000	0.269040	0.653080	-1.955250	-91.727181	-120.712024	159.366206	299.052493	200.952921	0.000000	300.000000	200.000000	0.000000	7.691040	11.139800	2231.752014	2126.684155	2114.599926	-1416.011974				-505.000000	200.000000	0.000000	-1.086660	-1.429360	5.505780	-780.946122	855.948852	-294.990023
871				900.000000	200.000000	0.000000	0.381140	0.653080	-1.868350	-87.616622	-59.551509	161.659730	298.974629	200.922757	0.000000	300.000000	200.000000	0.000000	7.568960	10.651480	2232.362366	2059.927254	2288.999920	-1397.701475				-505.000000	200.000000	0.000000	0.181110	3.930740	11.798100	-224.471083	905.834689	3.715784
872				900.000000	200.000000	0.000000	0.437190	0.551740	-1.868350	-140.036166	-56.793679	142.230135	298.945405	200.965411	0.000000	300.000000	200.000000	0.000000	7.507920	10.804080	2232.514954	2155.294256	2354.399918	-1379.390975				-505.000000	200.000000	0.000000	0.724440	2.144040	9.438480	709.570948	875.197072	178.209035
873				900.000000	200.000000	0.000000	0.291460	0.596780	-1.173150	-117.358541	-97.032783	159.290620	299.057635	200.986837	0.000000	300.000000	200.000000	0.000000	7.294280	10.926160	2232.362366	2202.977757	2103.699926	-1348.873476				-505.000000	200.000000	0.000000	-0.362220	1.429360	6.292320	-260.454047	1076.506578	1.385440
874				900.000000	200.000000	0.000000	0.313880	0.563000	-1.868350	-63.182405	-97.309502	149.597337	299.052752	200.995381	0.000000	300.000000	200.000000	0.000000	6.836480	10.346280	2232.362366	2222.051158	2114.599926	-1397.701475				-505.000000	200.000000	0.000000	1.086660	-0.357340	5.505780	789.529832	-336.118793	410.782642
875				900.000000	200.000000	0.000000	0.414770	0.709380	-1.173150	-88.598491	-91.978749	159.267588	299.038006	200.969848	0.000000	300.000000	200.000000	0.000000	7.385840	10.498880	2232.133484	2164.830956	2147.299925	-1361.080475				-505.000000	200.000000	0.000000	0.905550	0.357340	7.865400	253.883879	1263.440982	235.243066
876				900.000000	200.000000	0.000000	0.358720	0.720640	-1.390400	-68.257224	-119.864387	140.058847	298.989519	200.913994	0.000000	300.000000	200.000000	0.000000	7.477400	10.102120	2232.896424	2040.853853	2256.299921	-1281.734977				-505.000000	200.000000	0.000000	0.362220	-0.178670	14.944259	569.464229	-301.240048	352.266057
877				900.000000	200.000000	0.000000	0.392350	0.731900	-1.129700	-91.646634	-40.436202	183.408360	299.004129	200.935381	0.000000	300.000000	200.000000	0.000000	7.568960	10.712520	2232.820130	2088.537354	2223.599922	-1367.183975				-505.000000	200.000000	0.000000	-0.362220	-1.429360	14.944259	-896.007046	-522.544201	-60.071584
878				900.000000	200.000000	0.000000	0.313880	0.551740	-1.564200	-71.372053	-62.130572	166.454485	298.998769	200.948648	0.000000	300.000000	200.000000	0.000000	7.660520	10.224200	2231.752014	2117.147455	2234.499922	-1373.287475				-505.000000	200.000000	0.000000	0.362220	1.786700	9.438480	-1049.291724	234.264966	1.666601
879				900.000000	200.000000	0.000000	0.437190	0.630560	-1.433850	-88.093854	-77.461643	159.171059	299.028139	200.940038	0.000000	300.000000	200.000000	0.000000	7.721560	11.200840	2231.904602	2098.074055	2169.099924	-1391.597975	-518.600230	212.660864	0.000000	-505.000000	200.000000	0.000000	-0.724440	2.501380	21.236579	268.873431	288.822363	-232.544630
880				900.000000	200.000000	0.000000	0.459610	0.574260	-1.390400	-86.346743	-22.699638	147.047172	298.998700	200.931619	0.000000	300.000000	200.000000	0.000000	7.721560	11.750200	2231.599426	2079.000654	2234.499922	-1336.666476				-505.000000	200.000000	0.000000	0.181110	-0.178670	9.438480	-473.320251	245.223932	587.256940
881				900.000000	200.000000	0.000000	0.403560	0.619300	-1.781450	-113.040836	-96.017372	164.014748	299.018573	200.982565	0.000000	300.000000	200.000000	0.000000	7.141680	11.536560	2232.362366	2193.441057	2190.899923	-1379.390975				-505.000000	200.000000	0.000000	-1.629990	-0.893350	17.303879	-515.936305	1275.339374	-411.926081
882				900.000000	200.000000	0.000000	0.291460	0.630560	-1.390400	-43.823007	-71.500890	173.779996	299.013556	200.982699	0.000000	300.000000	200.000000	0.000000	6.775440	10.895640	2232.057190	2193.441057	2201.799923	-1361.080475				-505.000000	200.000000	0.000000	1.629990	0.536010	-0.786540	495.635049	1227.815810	-175.854022
883				900.000000	200.000000	0.000000	0.493240	0.630560	-1.824900	-136.745344	-104.735956	144.655030	299.062678	200.926870	0.000000	300.000000	200.000000	0.000000	7.507920	10.987200	2232.743836	2069.463954	2092.799927	-1391.597975				-505.000000	200.000000	0.000000	0.362220	-0.357340	14.944259	211.204901	1024.460025	-0.368093
884				900.000000	200.000000	0.000000	0.313880	0.608040	-1.390400	-97.017274	-47.094296	159.277864	298.969993	200.913994	0.000000	300.000000	200.000000	0.000000	7.263760	10.132640	2232.896424	2040.853853	2299.899920	-1385.494475				-505.000000	200.000000	0.000000	0.000000	0.714680	8.651940	-303.510564	124.359317	-351.786361
885				900.000000	200.000000	0.000000	0.448400	0.608040	-1.173150	-84.730612	-118.693482	161.548162	299.040593	201.023567	0.000000	300.000000	200.000000	0.000000	7.385840	10.743040	2226.792904	2279.271359	2136.399925	-1361.080475				-505.000000	200.000000	0.000000	0.543330	1.786700	16.517339	-1048.725415	614.298185	236.628507
886				900.000000	200.000000	0.000000	0.504450	0.563000	-1.824900	-71.178451	-89.999674	190.364128	298.989208	200.961271	0.000000	300.000000	200.000000	0.000000	7.050120	10.529400	2232.209778	2145.757556	2256.299921	-1348.873476				-505.000000	200.000000	0.000000	0.000000	0.714680	2.359620	622.514066	1058.320779	-234.298163
887				900.000000	200.000000	0.000000	0.347510	0.709380	-1.520750	-101.020195	-73.687804	171.385570	299.057506	200.935701	0.000000	300.000000	200.000000	0.000000	7.355320	9.980040	2232.057190	2088.537354	2103.699926	-1324.459476				-505.000000	200.000000	0.000000	-0.543330	0.714680	8.651940	623.017451	1880.646308	-292.998796
888				900.000000	200.000000	0.000000	0.425980	0.574260	-1.346950	-74.240139	-122.674562	144.672353	298.960443	200.926617	0.000000	300.000000	200.000000	0.000000	7.538440	9.674840	2233.354188	2069.463954	2321.699919	-1483.150473				-505.000000	200.000000	0.000000	-0.362220	-1.250690	3.932700	851.163380	415.895821	-1.157927
889				900.000000	200.000000	0.000000	0.493240	0.574260	-1.303500	-70.174594	-110.286828	183.157233	298.999111	200.952596	0.000000	300.000000	200.000000	0.000000	7.172200	9.735880	2232.514954	2126.684155	2234.499922	-1452.632974				-505.000000	200.000000	0.000000	1.448880	-1.429360	1.573080	-202.180729	971.395482	292.248120
890				900.000000	200.000000	0.000000	0.448400	0.686860	-1.955250	-78.274530	-62.240459	178.489085	299.052655	200.931396	0.000000	300.000000	200.000000	0.000000	7.324800	11.780720	2232.133484	2079.000654	2114.599926	-1458.736474				-505.000000	200.000000	0.000000	3.259980	-2.144040	9.438480	681.731232	191.491526	-530.992380
891				900.000000	200.000000	0.000000	0.313880	0.664340	-1.738000	-87.017893	-112.628637	171.378524	299.009011	200.905483	0.000000	300.000000	200.000000	0.000000	7.233240	11.048240	2232.820130	2021.780453	2212.699923	-1379.390975				-505.000000	200.000000	0.000000	-0.724440	0.357340	17.303879	833.718967	159.984488	-117.091126
892				900.000000	200.000000	0.000000	0.358720	0.574260	-1.173150	-78.080612	-120.066429	166.428975	298.930538	200.969881	0.000000	300.000000	200.000000	0.000000	7.568960	10.865120	2232.057190	2164.830956	2387.099916	-1495.357473				-505.000000	200.000000	0.000000	0.181110	2.858720	6.292320	57.668530	248.209638	178.930733
893				900.000000	200.000000	0.000000	0.437190	0.574260	-1.260050	-98.273291	-113.085067	151.889719	299.052752	200.880036	0.000000	300.000000	200.000000	0.000000	7.294280	11.353440	2232.362366	1964.560251	2114.599926	-1391.597975				-505.000000	200.000000	0.000000	1.448880	1.608030	7.865400	329.563131	832.854063	236.386505
894				900.000000	200.000000	0.000000	0.313880	0.641820	-1.477300	-103.757302	-97.673179	195.454181	299.120840	201.046967	0.000000	300.000000	200.000000	0.000000	7.202720	11.506040	2231.675720	2336.491561	1961.999931	-1342.769976				-505.000000	200.000000	0.000000	-0.724440	0.893350	14.944259	-176.379855	-1296.046314	-175.326552
895				900.000000	200.000000	0.000000	0.313880	0.585520	-1.390400	-89.903587	-133.215785	183.353522	299.018372	200.952856	0.000000	300.000000	200.000000	0.000000	7.538440	10.254720	2231.904602	2126.684155	2190.899923	-1416.011974				-505.000000	200.000000	0.000000	0.000000	1.608030	3.932700	-249.831495	1454.537948	-174.706275
896				900.000000	200.000000	0.000000	0.403560	0.630560	-1.433850	-55.929612	-71.010790	164.025220	298.988897	200.923104	0.000000	300.000000	200.000000	0.000000	7.568960	10.376800	2231.523132	2059.927254	2256.299921	-1379.390975				-505.000000	200.000000	0.000000	2.173320	0.536010	4.719240	2001.683536	924.573914	0.334808
897				900.000000	200.000000	0.000000	0.482030	0.653080	-1.260050	-115.130135	-49.073969	166.374528	299.043183	200.901212	0.000000	300.000000	200.000000	0.000000	7.660520	9.857960	2232.820130	2012.243752	2136.399925	-1367.183975				-505.000000	200.000000	0.000000	0.724440	0.536010	9.438480	1422.981066	-185.362986	1116.588593
898				900.000000	200.000000	0.000000	0.291460	0.698120	-1.781450	-65.569195	-86.335124	178.662147	299.116167	200.922820	0.000000	300.000000	200.000000	0.000000	7.385840	10.743040	2232.209778	2059.927254	1972.899931	-1379.390975				-505.000000	200.000000	0.000000	0.000000	0.714680	11.798100	854.901148	-11.196397	-175.554065
899				900.000000	200.000000	0.000000	0.437190	0.686860	-1.738000	-53.926277	-102.508634	178.500698	299.086869	200.944181	0.000000	300.000000	200.000000	0.000000	6.867000	10.010560	2232.209778	2107.610755	2038.299929	-1416.011974				-505.000000	200.000000	0.000000	-0.181110	-2.144040	9.438480	913.363236	1062.561907	-60.764304
900				900.000000	200.000000	0.000000	0.448400	0.675600	-1.346950	-82.128548	-12.146479	154.382012	298.930794	200.986736	0.000000	300.000000	200.000000	0.000000	7.385840	10.712520	2232.591248	2202.977757	2387.099916	-1342.769976				-505.000000	200.000000	0.000000	2.535540	0.357340	13.371180	-93.123664	99.025249	-352.328320
901				900.000000	200.000000	0.000000	0.493240	0.619300	-1.824900	-92.983199	-38.878346	161.512179	299.062582	200.935509	0.000000	300.000000	200.000000	0.000000	7.630000	10.834600	2232.514954	2088.537354	2092.799927	-1452.632974	-517.016257	214.578746	0.000000	-505.000000	200.000000	0.000000	0.000000	1.072020	20.450039	298.135937	245.732927	-527.679541
902				900.000000	200.000000	0.000000	0.425980	0.596780	-1.738000	-117.943725	-61.519246	156.741597	299.086807	201.021153	0.000000	300.000000	200.000000	0.000000	7.904680	11.414480	2232.057190	2279.271359	2038.299929	-1391.597975				-505.000000	200.000000	0.000000	0.543330	-0.536010	17.303879	-494.313662	348.411744	-118.040337
903				900.000000	200.000000	0.000000	0.336300	0.630560	-1.390400	-27.740886	-124.007101	185.781842	299.003653	200.995653	0.000000	300.000000	200.000000	0.000000	7.263760	11.689160	2231.752014	2222.051158	2223.599922	-1373.287475				-505.000000	200.000000	0.000000	-0.724440	0.893350	14.157719	-408.074782	30.400186	-292.814749
904				900.000000	200.000000	0.000000	0.392350	0.653080	-1.086250	-74.744776	-146.861979	164.057777	299.028472	200.961073	0.000000	300.000000	200.000000	0.000000	7.721560	10.834600	2232.667542	2145.757556	2169.099924	-1403.804975				-505.000000	200.000000	0.000000	-0.543330	0.893350	13.371180	634.206312	2539.017786	177.123552
905				900.000000	200.000000	0.000000	0.313880	0.664340	-1.520750	-82.772292	-97.632770	137.643282	298.964757	200.965576	0.000000	300.000000	200.000000	0.000000	7.874160	10.590440	2232.133484	2155.294256	2310.799919	-1348.873476				-505.000000	200.000000	0.000000	0.181110	0.178670	7.078860	590.457640	-415.386825	-293.565424
906				900.000000	200.000000	0.000000	0.403560	0.698120	-1.129700	-101.078754	-25.699920	173.726691	299.052688	200.974088	0.000000	300.000000	200.000000	0.000000	7.355320	10.529400	2232.209778	2174.367657	2114.599926	-1330.562976				-505.000000	200.000000	0.000000	0.181110	-0.714680	14.157719	536.967340	1566.445447	-59.436819
907				900.000000	200.000000	0.000000	0.347510	0.551740	-1.607650	-103.581309	-104.002807	159.190664	299.047153	200.974754	0.000000	300.000000	200.000000	0.000000	7.660520	11.048240	2230.683898	2174.367657	2125.499926	-1403.804975				-505.000000	200.000000	0.000000	-0.543330	-0.714680	7.865400	536.463955	2146.532749	-176.867061
908				900.000000	200.000000	0.000000	0.224200	0.608040	-1.260050	-76.779580	-23.258619	164.190093	299.023423	200.927060	0.000000	300.000000	200.000000	0.000000	7.080640	10.346280	2232.286072	2069.463954	2179.999924	-1348.873476				-505.000000	200.000000	0.000000	-0.543330	0.536010	13.371180	-82.312343	417.897669	59.296239
909				900.000000	200.000000	0.000000	0.482030	0.563000	-0.955900	-82.339758	-84.818618	144.603813	299.032990	200.901612	0.000000	300.000000	200.000000	0.000000	7.385840	10.468360	2231.828308	2012.243752	2158.199924	-1324.459476				-505.000000	200.000000	0.000000	-0.724440	0.714680	14.157719	160.193906	-102.169821	176.968483
910				900.000000	200.000000	0.000000	0.437190	0.698120	-1.346950	-61.098523	-92.740370	144.775929	299.062454	200.892914	0.000000	300.000000	200.000000	0.000000	7.568960	9.400160	2232.209778	1993.170352	2092.799927	-1318.355976				-505.000000	200.000000	0.000000	0.181110	0.536010	9.438480	1075.533060	112.653925	529.191073
911				900.000000	200.000000	0.000000	0.414770	0.540480	-1.781450	-76.081341	-101.544969	151.881531	299.111406	200.999585	0.000000	300.000000	200.000000	0.000000	7.202720	11.200840	2232.514954	2231.587858	1983.799931	-1342.769976				-505.000000	200.000000	0.000000	2.535540	0.893350	7.078860	402.070923	-955.563398	-469.307843
912				900.000000	200.000000	0.000000	0.313880	0.664340	-1.303500	-46.362449	-113.032722	178.607504	298.983943	200.940263	0.000000	300.000000	200.000000	0.000000	7.385840	10.956680	2231.370544	2098.074055	2267.199921	-1391.597975				-505.000000	200.000000	0.000000	-2.716650	2.322710	13.371180	257.432878	549.405255	-232.554811
913				900.000000	200.000000	0.000000	0.437190	0.641820	-1.477300	-67.572530	-117.948994	164.000851	298.984221	200.944278	0.000000	300.000000	200.000000	0.000000	7.324800	10.651480	2231.980896	2107.610755	2267.199921	-1348.873476				-505.000000	200.000000	0.000000	2.716650	0.178670	13.371180	-1377.911007	1811.476378	-470.000563
914				900.000000	200.000000	0.000000	0.448400	0.664340	-1.129700	-42.161862	-98.470010	149.552220	298.983943	200.961632	0.000000	300.000000	200.000000	0.000000	7.752080	11.017720	2231.370544	2145.757556	2267.199921	-1354.976975				-505.000000	200.000000	0.000000	-0.181110	0.178670	11.798100	706.651181	795.182613	-352.280545
915				900.000000	200.000000	0.000000	0.358720	0.596780	-1.738000	-41.553651	-124.607089	180.907879	299.027907	201.047111	0.000000	300.000000	200.000000	0.000000	7.416360	10.987200	2231.370544	2336.491561	2169.099924	-1416.011974				-505.000000	200.000000	0.000000	-1.267770	2.680050	13.371180	-1110.736502	461.733531	-408.563902
916				900.000000	200.000000	0.000000	0.336300	0.630560	-1.607650	-40.027548	-68.079389	168.914221	298.945513	200.965312	0.000000	300.000000	200.000000	0.000000	7.568960	10.773560	2232.743836	2155.294256	2354.399918	-1361.080475				-505.000000	200.000000	0.000000	1.448880	0.714680	10.225020	-71.752714	432.904762	529.259209
917				900.000000	200.000000	0.000000	0.358720	0.698120	-1.433850	-69.229612	-79.296219	161.724844	299.048227	200.969384	0.000000	300.000000	200.000000	0.000000	7.507920	10.529400	2233.201600	2164.830956	2125.499926	-1403.804975				-505.000000	200.000000	0.000000	0.543330	0.178670	17.303879	938.723647	-1507.568359	-411.082599
918				900.000000	200.000000	0.000000	0.437190	0.551740	-1.433850	-115.462843	-57.197764	159.097756	299.042823	200.944278	0.000000	300.000000	200.000000	0.000000	7.568960	10.590440	2231.980896	2107.610755	2136.399925	-1391.597975				-505.000000	200.000000	0.000000	1.267770	-1.072020	14.157719	-179.551314	-355.288449	175.113527
919				900.000000	200.000000	0.000000	0.403560	0.653080	-1.173150	-66.793744	-106.715031	185.733104	299.032924	200.965774	0.000000	300.000000	200.000000	0.000000	7.507920	9.705360	2231.675720	2155.294256	2158.199924	-1373.287475				-505.000000	200.000000	0.000000	0.724440	0.357340	3.932700	1180.097278	85.002013	-58.462938
920				900.000000	200.000000	0.000000	0.347510	0.653080	-1.303500	-54.867196	-109.351636	166.513891	299.013522	200.987006	0.000000	300.000000	200.000000	0.000000	7.355320	10.468360	2231.980896	2202.977757	2201.799923	-1397.701475				-505.000000	200.000000	0.000000	-0.362220	1.429360	4.719240	434.316118	1210.569438	177.617736
921				900.000000	200.000000	0.000000	0.425980	0.608040	-1.911800	-113.639565	-51.225672	166.390709	298.969711	200.948421	0.000000	300.000000	200.000000	0.000000	7.935200	9.461200	2232.286072	2117.147455	2299.899920	-1452.632974				-505.000000	200.000000	0.000000	1.448880	0.536010	3.146160	-1125.474361	-90.657430	352.857355
922				900.000000	200.000000	0.000000	0.392350	0.686860	-1.520750	-114.009160	-116.062075	183.366473	299.028272	200.918547	0.000000	300.000000	200.000000	0.000000	7.691040	9.949520	2232.209778	2050.390553	2169.099924	-1397.701475				-505.000000	200.000000	0.000000	0.362220	-0.714680	10.225020	-274.059289	233.518540	-59.451308
923				900.000000	200.000000	0.000000	0.538080	0.596780	-1.042800	-117.223498	-92.111910	166.264101	299.008605	200.957129	0.000000	300.000000	200.000000	0.000000	7.233240	10.834600	2231.904602	2136.220856	2212.699923	-1342.769976				-505.000000	200.000000	0.000000	1.629990	-1.072020	9.438480	1441.495173	-770.437843	762.525536
924				900.000000	200.000000	0.000000	0.403560	0.720640	-1.694550	-52.490203	-161.955798	156.880014	299.033188	200.982599	0.000000	300.000000	200.000000	0.000000	7.477400	10.956680	2232.286072	2193.441057	2158.199924	-1287.838477				-505.000000	200.000000	0.000000	-1.267770	0.357340	3.932700	601.017269	1266.110692	-117.047660
925				900.000000	200.000000	0.000000	0.369930	0.653080	-1.781450	-63.403412	-104.764428	152.032703	299.052849	200.978193	0.000000	300.000000	200.000000	0.000000	7.263760	11.017720	2232.591248	2183.904357	2114.599926	-1403.804975				-505.000000	200.000000	0.000000	-1.267770	1.608030	6.292320	97.805280	468.451369	60.371541
926				900.000000	200.000000	0.000000	0.470820	0.731900	-1.390400	-107.998840	-114.348725	120.675903	298.941065	200.994803	0.000000	300.000000	200.000000	0.000000	7.233240	10.315760	2233.659364	2222.051158	2365.299917	-1470.943473				-505.000000	200.000000	0.000000	0.724440	1.072020	9.438480	1687.047035	742.627065	412.168082
927				900.000000	200.000000	0.000000	0.425980	0.653080	-1.520750	-63.133327	-66.787259	151.974635	299.008977	200.995211	0.000000	300.000000	200.000000	0.000000	7.538440	10.712520	2232.743836	2222.051158	2212.699923	-1306.148976				-505.000000	200.000000	0.000000	0.181110	0.178670	11.011560	938.220262	1039.151123	-352.309523
928				900.000000	200.000000	0.000000	0.425980	0.664340	-1.477300	-118.912049	-102.289457	173.672048	299.047870	201.003925	0.000000	300.000000	200.000000	0.000000	7.507920	11.231360	2232.362366	2241.124558	2125.499926	-1416.011974				-505.000000	200.000000	0.000000	0.543330	-0.178670	10.225020	-9.993320	-307.720455	-58.957123
929				900.000000	200.000000	0.000000	0.280250	0.574260	-1.868350	-98.903490	-45.264919	188.197211	298.955134	200.948356	0.000000	300.000000	200.000000	0.000000	7.324800	10.682000	2232.438660	2117.147455	2332.599918	-1409.908474				-505.000000	200.000000	0.000000	-1.811100	1.786700	16.517339	109.434604	889.334744	-115.647731
930				900.000000	200.000000	0.000000	0.336300	0.619300	-1.694550	-92.848156	-103.460362	149.626468	298.949856	200.948713	0.000000	300.000000	200.000000	0.000000	7.599480	10.041080	2231.599426	2117.147455	2343.499918	-1385.494475	-529.981514	208.234707	0.000000	-505.000000	200.000000	0.000000	0.000000	-1.072020	20.450039	168.400077	510.872942	-118.505544
931				900.000000	200.000000	0.000000	0.246620	0.495440	-1.433850	-101.699156	-29.086211	156.833167	298.994332	200.973855	0.000000	300.000000	200.000000	0.000000	7.111160	9.613800	2232.743836	2174.367657	2245.399921	-1373.287475				-505.000000	200.000000	0.000000	0.362220	0.000000	3.146160	1042.595710	1168.226429	58.715121
932				900.000000	200.000000	0.000000	0.246620	0.585520	-1.781450	-126.493487	-150.346222	173.784563	299.047739	200.965609	0.000000	300.000000	200.000000	0.000000	7.507920	10.804080	2232.057190	2155.294256	2125.499926	-1312.252476				-505.000000	200.000000	0.000000	-0.543330	1.786700	3.146160	-586.531102	-765.528853	-115.749153
933				900.000000	200.000000	0.000000	0.291460	0.585520	-1.477300	-45.767783	-117.013803	152.051167	299.028272	200.935637	0.000000	300.000000	200.000000	0.000000	7.355320	11.200840	2232.209778	2088.537354	2169.099924	-1361.080475				-505.000000	200.000000	0.000000	1.629990	-0.893350	11.798100	410.151247	287.882936	-294.698682
934				900.000000	200.000000	0.000000	0.392350	0.630560	-1.433850	-67.991203	-111.076922	156.807853	299.004402	200.952205	0.000000	300.000000	200.000000	0.000000	7.324800	11.048240	2233.430482	2126.684155	2223.599922	-1361.080475				-505.000000	200.000000	0.000000	-0.543330	1.250690	0.786540	-503.337835	-100.439537	647.415457
935				900.000000	200.000000	0.000000	0.313880	0.416620	-1.520750	-80.911811	-57.105011	147.051543	298.994435	200.943859	0.000000	300.000000	200.000000	0.000000	7.385840	10.590440	2232.972718	2107.610755	2245.399921	-1306.148976				-505.000000	200.000000	0.000000	0.724440	-0.893350	7.865400	-169.243378	2202.389998	116.582453
936				900.000000	200.000000	0.000000	0.493240	0.630560	-1.390400	-35.781947	-95.008101	171.161291	299.037677	201.017193	0.000000	300.000000	200.000000	0.000000	7.507920	11.353440	2231.370544	2269.734659	2147.299925	-1409.908474				-505.000000	200.000000	0.000000	-0.181110	-0.357340	5.505780	-600.262190	1198.864046	-529.021515
937				900.000000	200.000000	0.000000	0.358720	0.506700	-1.651100	-25.070466	-114.555966	180.824105	298.988724	200.910438	0.000000	300.000000	200.000000	0.000000	7.202720	10.682000	2231.141662	2031.317153	2256.299921	-1324.459476				-505.000000	200.000000	0.000000	0.543330	-0.178670	14.157719	-704.574715	1279.387501	-117.701222
938				900.000000	200.000000	0.000000	0.437190	0.596780	-1.564200	-57.455715	-133.066087	163.958963	298.999213	200.926870	0.000000	300.000000	200.000000	0.000000	7.446880	10.407320	2232.743836	2069.463954	2234.499922	-1489.253973				-505.000000	200.000000	0.000000	-1.448880	-0.714680	2.359620	-43.056517	350.572459	175.669975
939				900.000000	200.000000	0.000000	0.302670	0.574260	-1.173150	-102.203793	-51.900681	171.306363	298.979581	200.961139	0.000000	300.000000	200.000000	0.000000	7.568960	10.315760	2232.514954	2145.757556	2278.099920	-1373.287475				-505.000000	200.000000	0.000000	1.267770	2.144040	13.371180	362.437558	-89.402008	530.630160
940				900.000000	200.000000	0.000000	0.392350	0.630560	-1.738000	-88.408953	-146.255852	164.036833	299.003755	201.012642	0.000000	300.000000	200.000000	0.000000	7.507920	10.956680	2231.980896	2260.197959	2223.599922	-1403.804975				-505.000000	200.000000	0.000000	1.811100	-1.965370	7.078860	-1623.966254	1872.242617	-178.242320
941				900.000000	200.000000	0.000000	0.392350	0.664340	-1.651100	-82.907334	-181.798458	176.116549	298.964403	200.953084	0.000000	300.000000	200.000000	0.000000	7.721560	10.743040	2231.370544	2126.684155	2310.799919	-1422.115474	-582.573667	203.134538	0.000000	-505.000000	200.000000	0.000000	-1.267770	1.072020	21.236579	66.566856	1647.399332	118.606966
942				900.000000	200.000000	0.000000	0.313880	0.641820	-1.346950	-99.601729	-26.870825	176.176900	298.964863	200.897125	0.000000	300.000000	200.000000	0.000000	7.446880	9.766400	2232.362366	2002.707052	2310.799919	-1348.873476				-505.000000	200.000000	0.000000	0.724440	0.714680	1.573080	969.899148	219.811300	0.620276
943				900.000000	200.000000	0.000000	0.392350	0.495440	-1.477300	-101.744170	-65.442784	168.730492	298.994606	200.943697	0.000000	300.000000	200.000000	0.000000	7.263760	10.926160	2233.354188	2107.610755	2245.399921	-1409.908474				-505.000000	200.000000	0.000000	0.362220	-0.714680	-3.932700	188.072101	246.954216	1056.686567
944				900.000000	200.000000	0.000000	0.571710	0.506700	-1.303500	-137.285199	-113.518222	158.916506	299.068038	200.973356	0.000000	300.000000	200.000000	0.000000	7.050120	10.987200	2233.888246	2174.367657	2081.899927	-1300.045476				-505.000000	200.000000	0.000000	1.267770	-0.536010	9.438480	-147.494888	-483.379897	-705.539279
945				900.000000	200.000000	0.000000	0.381140	0.619300	-1.738000	-112.995821	-44.474825	154.399334	299.110889	200.995892	0.000000	300.000000	200.000000	0.000000	7.019600	11.170320	2231.217956	2222.051158	1983.799931	-1324.459476				-505.000000	200.000000	0.000000	0.181110	0.178670	7.078860	11.377630	777.743241	587.596056
946				900.000000	200.000000	0.000000	0.470820	0.506700	-0.869000	-68.486043	-13.514228	178.298309	299.033089	200.905792	0.000000	300.000000	200.000000	0.000000	8.087800	10.498880	2232.057190	2021.780453	2158.199924	-1458.736474				-505.000000	200.000000	0.000000	1.086660	-1.786700	16.517339	-1033.319844	-744.278785	644.402574
947				900.000000	200.000000	0.000000	0.437190	0.653080	-1.651100	-115.535263	-72.193631	188.107923	298.999248	200.901212	0.000000	300.000000	200.000000	0.000000	7.660520	10.254720	2232.820130	2012.243752	2234.499922	-1348.873476				-505.000000	200.000000	0.000000	-0.181110	-1.072020	14.944259	1673.567639	2117.896980	116.485339
948				900.000000	200.000000	0.000000	0.381140	0.776940	-1.129700	-73.709765	-85.568304	188.281181	299.043020	200.995347	0.000000	300.000000	200.000000	0.000000	7.630000	11.139800	2232.438660	2222.051158	2136.399925	-1367.183975				-505.000000	200.000000	0.000000	0.000000	0.714680	17.303879	276.261601	381.288640	-410.530459
949				900.000000	200.000000	0.000000	0.369930	0.754420	-1.564200	-63.025690	-18.844982	164.175250	298.974384	200.918704	0.000000	300.000000	200.000000	0.000000	7.385840	10.712520	2231.828308	2050.390553	2288.999920	-1312.252476				-505.000000	200.000000	0.000000	-1.267770	-2.501380	4.719240	80.651040	204.804207	-295.992881
950				900.000000	200.000000	0.000000	0.414770	0.641820	-1.824900	-124.220067	-15.383072	149.566117	299.018406	200.935733	0.000000	300.000000	200.000000	0.000000	7.141680	10.987200	2231.980896	2088.537354	2190.899923	-1361.080475				-505.000000	200.000000	0.000000	0.724440	0.536010	18.876959	265.576125	-459.460118	-469.502071
951				900.000000	200.000000	0.000000	0.358720	0.563000	-1.303500	-78.679341	-3.427895	159.189523	299.052461	200.970047	0.000000	300.000000	200.000000	0.000000	7.477400	10.102120	2231.675720	2164.830956	2114.599926	-1348.873476				-505.000000	200.000000	0.000000	-0.362220	0.893350	15.730799	171.131074	1332.689476	177.109063
952				900.000000	200.000000	0.000000	0.381140	0.664340	-1.173150	-82.412178	25.923444	183.357143	299.048065	200.935381	0.000000	300.000000	200.000000	0.000000	7.263760	10.529400	2232.820130	2088.537354	2125.499926	-1470.943473				-505.000000	200.000000	0.000000	1.267770	0.536010	13.371180	-661.392352	1236.298066	-587.033735
953				900.000000	200.000000	0.000000	0.347510	0.675600	-0.912450	-45.493634	-23.593823	159.305854	299.052817	200.978226	0.000000	300.000000	200.000000	0.000000	7.446880	10.010560	2232.514954	2183.904357	2114.599926	-1385.494475				-505.000000	200.000000	0.000000	-0.543330	-0.893350	14.157719	641.972021	1610.281308	175.427973
954				900.000000	200.000000	0.000000	0.369930	0.686860	-1.651100	-102.082612	-115.017594	159.293099	299.028007	200.931619	0.000000	300.000000	200.000000	0.000000	7.599480	9.857960	2231.599426	2079.000654	2169.099924	-1385.494475				-505.000000	200.000000	0.000000	2.173320	-1.786700	9.438480	-454.806144	1582.945392	291.851049
955				900.000000	200.000000	0.000000	0.257830	0.563000	-1.781450	-139.482451	-84.950240	164.113365	298.979616	200.956835	0.000000	300.000000	200.000000	0.000000	7.507920	11.017720	2232.591248	2136.220856	2278.099920	-1379.390975				-505.000000	200.000000	0.000000	1.086660	-0.893350	3.932700	-53.741992	725.934119	-59.678821
956				900.000000	200.000000	0.000000	0.358720	0.484180	-0.695200	-89.336011	-100.247043	149.477580	299.067369	200.965510	0.000000	300.000000	200.000000	0.000000	7.507920	11.200840	2232.286072	2155.294256	2081.899927	-1440.425974				-505.000000	200.000000	0.000000	1.086660	1.250690	1.573080	-40.010904	728.173398	529.796860
957				900.000000	200.000000	0.000000	0.369930	0.630560	-1.824900	-128.704284	-69.262230	176.108361	299.033387	200.965312	0.000000	300.000000	200.000000	0.000000	6.958560	10.987200	2232.743836	2155.294256	2158.199924	-1336.666476				-505.000000	200.000000	0.000000	0.181110	0.357340	11.011560	-556.576441	508.871094	-469.628162
958				900.000000	200.000000	0.000000	0.459610	0.630560	-1.738000	-76.347363	-113.563829	161.557492	299.003755	200.914369	0.000000	300.000000	200.000000	0.000000	7.630000	11.139800	2231.980896	2040.853853	2223.599922	-1379.390975				-505.000000	200.000000	0.000000	-1.086660	-0.357340	10.225020	210.827362	188.620257	-411.460874
959				900.000000	200.000000	0.000000	0.414770	0.563000	-1.477300	-102.982580	-101.827829	154.312135	299.067432	200.880006	0.000000	300.000000	200.000000	0.000000	7.263760	10.437840	2232.438660	1964.560251	2081.899927	-1354.976975				-505.000000	200.000000	0.000000	1.629990	0.178670	0.786540	358.322251	1491.462972	528.736047
960				900.000000	200.000000	0.000000	0.369930	0.563000	-1.303500	-118.884644	-24.153403	154.358589	298.989519	200.918265	0.000000	300.000000	200.000000	0.000000	7.721560	10.468360	2232.896424	2050.390553	2256.299921	-1434.322474				-505.000000	200.000000	0.000000	-1.992210	0.357340	8.651940	-93.501203	1968.318032	-293.222001
961				900.000000	200.000000	0.000000	0.392350	0.630560	-1.520750	-80.142822	-29.940586	159.217513	299.028339	200.965477	0.000000	300.000000	200.000000	0.000000	7.843640	10.712520	2232.362366	2155.294256	2169.099924	-1300.045476				-505.000000	200.000000	0.000000	0.181110	2.322710	8.651940	720.319346	-284.309671	178.422059
962				900.000000	200.000000	0.000000	0.369930	0.664340	-1.260050	-50.337965	-59.655601	183.368756	299.064972	201.006539	0.000000	300.000000	200.000000	0.000000	7.111160	11.322920	2226.564022	2241.124558	2081.899927	-1391.597975				-505.000000	200.000000	0.000000	0.905550	-0.536010	9.438480	84.137115	-461.461967	-59.325216
963				900.000000	200.000000	0.000000	0.257830	0.585520	-1.129700	-53.448730	-110.886217	149.676348	299.023456	200.897125	0.000000	300.000000	200.000000	0.000000	7.355320	10.773560	2232.362366	2002.707052	2179.999924	-1385.494475				-505.000000	200.000000	0.000000	0.000000	0.893350	2.359620	170.061380	-134.809287	647.032874
964				900.000000	200.000000	0.000000	0.493240	0.675600	-1.042800	-61.710797	-85.199429	178.432159	299.013556	200.944246	0.000000	300.000000	200.000000	0.000000	7.477400	9.827440	2232.057190	2107.610755	2201.799923	-1458.736474				-505.000000	200.000000	0.000000	-1.267770	-0.536010	6.292320	1010.413438	-1785.238756	-0.407252
965				900.000000	200.000000	0.000000	0.403560	0.585520	-1.955250	-74.406651	-126.251557	149.525372	299.018204	200.991482	0.000000	300.000000	200.000000	0.000000	7.477400	11.231360	2231.523132	2212.514458	2190.899923	-1367.183975				-505.000000	200.000000	0.000000	1.086660	0.714680	11.011560	-882.401804	-1534.473843	-645.593787
966				900.000000	200.000000	0.000000	0.190570	0.563000	-1.651100	-58.936804	-46.839909	154.544406	298.984429	201.012435	0.000000	300.000000	200.000000	0.000000	7.507920	11.078760	2232.438660	2260.197959	2267.199921	-1348.873476				-505.000000	200.000000	0.000000	1.086660	-0.357340	7.078860	1137.103684	722.948413	-470.378838
967				900.000000	200.000000	0.000000	0.347510	0.664340	-1.390400	-38.411417	-73.809029	152.066402	298.965040	200.879886	0.000000	300.000000	200.000000	0.000000	6.989080	10.773560	2232.743836	1964.560251	2310.799919	-1409.908474				-505.000000	200.000000	0.000000	1.992210	0.000000	11.011560	-809.831088	-1191.558649	58.584722
968				900.000000	200.000000	0.000000	0.347510	0.529220	-1.477300	-116.435231	-83.860152	132.663460	298.999521	200.943665	0.000000	300.000000	200.000000	0.000000	7.416360	10.987200	2233.430482	2107.610755	2234.499922	-1342.769976				-505.000000	200.000000	0.000000	-0.362220	-0.714680	8.651940	-737.449143	1737.117335	116.838944
969				900.000000	200.000000	0.000000	0.493240	0.506700	-1.477300	-32.931470	-79.729374	168.636441	299.037282	200.936373	0.000000	300.000000	200.000000	0.000000	7.568960	11.353440	2230.455016	2088.537354	2147.299925	-1330.562976				-505.000000	200.000000	0.000000	1.267770	1.072020	7.865400	992.025177	180.962992	-469.036864
970				900.000000	200.000000	0.000000	0.313880	0.596780	-1.520750	-77.513352	-97.632770	149.628752	299.067082	200.982901	0.000000	300.000000	200.000000	0.000000	6.805960	10.773560	2231.599426	2193.441057	2081.899927	-1440.425974				-505.000000	200.000000	0.000000	-1.448880	-1.965370	4.719240	692.165014	83.193165	-1000.398903
971				900.000000	200.000000	0.000000	0.425980	0.585520	-1.303500	-101.875149	-61.923331	147.092484	299.066922	200.889036	0.000000	300.000000	200.000000	0.000000	7.355320	10.651480	2231.217956	1983.633652	2081.899927	-1483.150473				-505.000000	200.000000	0.000000	1.267770	1.429360	17.303879	435.322889	967.425919	294.975534
972				900.000000	200.000000	0.000000	0.459610	0.551740	-1.433850	-63.195950	-93.582809	185.580790	298.969641	200.922851	0.000000	300.000000	200.000000	0.000000	7.538440	10.407320	2232.133484	2059.927254	2299.899920	-1416.011974				-505.000000	200.000000	0.000000	1.448880	-0.178670	13.371180	-125.557629	-100.360973	528.411420
973				900.000000	200.000000	0.000000	0.392350	0.641820	-1.129700	-131.540900	-55.634112	144.770024	299.028339	200.931301	0.000000	300.000000	200.000000	0.000000	7.416360	10.468360	2232.362366	2079.000654	2169.099924	-1306.148976				-505.000000	200.000000	0.000000	0.000000	-1.072020	5.505780	862.100548	-270.365000	116.470850
974				900.000000	200.000000	0.000000	0.302670	0.641820	-1.607650	-119.974466	-76.826446	168.959534	298.998666	200.965840	0.000000	300.000000	200.000000	0.000000	7.660520	9.857960	2231.523132	2155.294256	2234.499922	-1397.701475				-505.000000	200.000000	0.000000	-0.724440	-0.357340	14.157719	-367.938031	428.110208	175.951136
975				900.000000	200.000000	0.000000	0.470820	0.698120	-1.433850	-73.250142	-114.308316	166.428029	299.033188	201.063770	0.000000	300.000000	200.000000	0.000000	7.630000	10.132640	2232.286072	2374.638362	2158.199924	-1452.632974				-505.000000	200.000000	0.000000	0.362220	0.178670	16.517339	591.212718	-700.442923	-58.603518
976				900.000000	200.000000	0.000000	0.403560	0.551740	-0.999350	-115.012701	-66.348905	185.638858	298.906046	200.893036	0.000000	300.000000	200.000000	0.000000	8.148840	9.796920	2231.904602	1993.170352	2441.599915	-1416.011974				-505.000000	200.000000	0.000000	-0.724440	0.000000	11.011560	464.144932	298.525906	-411.150735
977				900.000000	200.000000	0.000000	0.302670	0.540480	-1.564200	-128.123163	-137.658493	135.130046	298.999077	200.999619	0.000000	300.000000	200.000000	0.000000	7.630000	11.017720	2232.438660	2231.587858	2234.499922	-1397.701475				-505.000000	200.000000	0.000000	1.811100	-0.714680	12.584640	189.393488	408.747552	-235.799514
978				900.000000	200.000000	0.000000	0.459610	0.675600	-1.738000	-74.492615	-88.233979	188.105640	299.037973	200.986972	0.000000	300.000000	200.000000	0.000000	7.477400	11.445000	2232.057190	2202.977757	2147.299925	-1361.080475				-505.000000	200.000000	0.000000	1.086660	0.893350	8.651940	286.380767	456.315546	294.481350
979				900.000000	200.000000	0.000000	0.347510	0.506700	-1.260050	-80.952761	-124.589954	173.606738	299.023623	200.973855	0.000000	300.000000	200.000000	0.000000	7.568960	11.109280	2232.743836	2174.367657	2179.999924	-1330.562976				-505.000000	200.000000	0.000000	0.905550	1.072020	8.651940	413.008091	-328.145533	-116.543294
980				900.000000	200.000000	0.000000	0.325090	0.664340	-1.781450	-75.001316	-82.654037	156.908950	299.043281	200.896849	0.000000	300.000000	200.000000	0.000000	7.446880	10.620960	2233.049012	2002.707052	2136.399925	-1446.529474				-505.000000	200.000000	0.000000	-0.543330	-0.178670	15.730799	337.895148	2271.638492	-117.614289
981				900.000000	200.000000	0.000000	0.381140	0.574260	-1.173150	-154.470686	-55.132076	149.538127	299.028438	200.884218	0.000000	300.000000	200.000000	0.000000	7.507920	10.071600	2232.591248	1974.096951	2169.099924	-1287.838477				-505.000000	200.000000	0.000000	1.448880	0.357340	6.292320	1180.286048	-756.493172	0.223205
982				900.000000	200.000000	0.000000	0.269040	0.517960	-1.433850	-136.956554	-85.735136	152.011564	298.969500	200.974254	0.000000	300.000000	200.000000	0.000000	7.416360	10.804080	2231.828308	2174.367657	2299.899920	-1391.597975				-505.000000	200.000000	0.000000	0.724440	1.250690	3.146160	886.642958	1278.878506	-292.591544
983				900.000000	200.000000	0.000000	0.381140	0.574260	-1.390400	-74.285153	-105.589732	188.092689	299.145874	200.969351	0.000000	300.000000	200.000000	0.000000	7.538440	10.376800	2233.277894	2164.830956	1907.499933	-1318.355976				-505.000000	200.000000	0.000000	1.267770	-0.178670	11.011560	-9.930397	-219.732736	117.217218
984				900.000000	200.000000	0.000000	0.336300	0.551740	-0.955900	-86.823975	-139.609096	178.479559	298.918072	200.895208	0.000000	300.000000	200.000000	0.000000	7.599480	10.224200	2226.487728	1993.170352	2408.899916	-1385.494475				-505.000000	200.000000	0.000000	-1.629990	-0.536010	12.584640	431.836814	351.827881	-352.842866
985				900.000000	200.000000	0.000000	0.369930	0.765680	-1.564200	-82.664655	-44.174831	190.691983	299.008571	200.922977	0.000000	300.000000	200.000000	0.000000	7.446880	10.010560	2231.828308	2059.927254	2212.699923	-1300.045476				-505.000000	200.000000	0.000000	-0.362220	-0.536010	-0.786540	1588.927138	1746.074453	998.169981
986				900.000000	200.000000	0.000000	0.336300	0.540480	-1.868350	-35.966067	-108.364698	176.059427	299.032990	200.978527	0.000000	300.000000	200.000000	0.000000	7.416360	11.292400	2231.828308	2183.904357	2158.199924	-1324.459476				-505.000000	200.000000	0.000000	0.905550	-1.250690	5.505780	-75.238789	-722.869849	351.205243
987				900.000000	200.000000	0.000000	0.437190	0.608040	-1.390400	-64.853032	-92.699962	183.246716	298.989312	200.969716	0.000000	300.000000	200.000000	0.000000	6.897520	11.231360	2232.438660	2164.830956	2256.299921	-1342.769976				-505.000000	200.000000	0.000000	1.086660	0.714680	11.798100	275.821138	55.619818	294.311792
988				900.000000	200.000000	0.000000	0.381140	0.585520	-1.433850	-126.133373	-65.021564	161.596899	299.004163	200.926807	0.000000	300.000000	200.000000	0.000000	7.568960	11.383960	2232.896424	2069.463954	2223.599922	-1367.183975				-505.000000	200.000000	0.000000	-0.724440	1.250690	18.876959	-38.626594	953.911679	177.477156
989				900.000000	200.000000	0.000000	0.235410	0.596780	-1.260050	-69.202206	-135.171586	159.348687	298.979860	200.939524	0.000000	300.000000	200.000000	0.000000	7.691040	10.956680	2233.125306	2098.074055	2278.099920	-1397.701475				-505.000000	200.000000	0.000000	-1.086660	0.178670	11.798100	-914.772846	-78.012611	-175.975805
990				900.000000	200.000000	0.000000	0.504450	0.596780	-0.999350	-76.973182	-50.239676	168.708602	298.994125	201.029592	0.000000	300.000000	200.000000	0.000000	7.782600	10.285240	2232.286072	2298.344760	2245.399921	-1306.148976				-505.000000	200.000000	0.000000	0.543330	0.178670	6.292320	1053.658724	-1762.258403	-58.618007
991				900.000000	200.000000	0.000000	0.347510	0.641820	-1.346950	-55.375897	-104.245258	173.732400	299.042660	200.905978	0.000000	300.000000	200.000000	0.000000	6.989080	11.017720	2231.599426	2021.780453	2136.399925	-1379.390975				-505.000000	200.000000	0.000000	-0.905550	0.536010	3.146160	-430.578350	-213.330893	-645.603968
992				900.000000	200.000000	0.000000	0.313880	0.664340	-1.824900	-87.107921	-158.141550	176.197844	299.008503	200.948681	0.000000	300.000000	200.000000	0.000000	7.294280	10.620960	2231.675720	2117.147455	2212.699923	-1403.804975				-505.000000	200.000000	0.000000	1.448880	-0.178670	12.584640	453.459457	430.665483	-294.005962
993				900.000000	200.000000	0.000000	0.369930	0.641820	-1.433850	-59.486455	-49.362027	161.660872	299.008808	200.905669	0.000000	300.000000	200.000000	0.000000	7.507920	10.559920	2232.362366	2021.780453	2212.699923	-1287.838477				-505.000000	200.000000	0.000000	-0.181110	-1.250690	-1.573080	-539.069105	675.301855	-177.404712
994				900.000000	200.000000	0.000000	0.425980	0.540480	-1.738000	-80.056857	-81.783126	147.050597	299.013859	200.952498	0.000000	300.000000	200.000000	0.000000	7.019600	10.987200	2232.743836	2126.684155	2201.799923	-1342.769976				-505.000000	200.000000	0.000000	-1.086660	0.893350	9.438480	1907.867717	189.366683	-175.297574
995				900.000000	200.000000	0.000000	0.414770	0.731900	-1.477300	-43.760385	-167.685438	190.614113	299.052720	200.944149	0.000000	300.000000	200.000000	0.000000	6.958560	10.010560	2232.286072	2107.610755	2114.599926	-1458.736474				-505.000000	200.000000	0.000000	1.448880	0.000000	17.303879	1970.256342	161.046909	-117.604108
996				900.000000	200.000000	0.000000	0.403560	0.653080	-1.346950	-70.994331	-116.685336	156.817183	299.062550	200.935541	0.000000	300.000000	200.000000	0.000000	7.568960	9.827440	2232.438660	2088.537354	2092.799927	-1397.701475				-505.000000	200.000000	0.000000	0.000000	1.608030	18.876959	909.524065	1307.785839	-468.426769
997				900.000000	200.000000	0.000000	0.493240	0.720640	-1.216600	-56.015577	-140.763464	176.064386	299.013657	200.939877	0.000000	300.000000	200.000000	0.000000	7.294280	10.010560	2232.286072	2098.074055	2201.799923	-1422.115474				-505.000000	200.000000	0.000000	-1.086660	-0.357340	3.932700	94.507975	327.161675	528.444705
998				900.000000	200.000000	0.000000	0.470820	0.709380	-1.651100	-68.990996	-129.304184	166.438501	298.984464	200.956867	0.000000	300.000000	200.000000	0.000000	7.752080	11.353440	2232.514954	2136.220856	2267.199921	-1550.288972				-505.000000	200.000000	0.000000	-1.811100	1.250690	5.505780	1118.463731	-425.915360	118.819990
999				900.000000	200.000000	0.000000	0.336300	0.731900	-1.390400	-55.731947	-124.007101	197.924388	299.057184	200.953117	0.000000	300.000000	200.000000	0.000000	7.538440	11.414480	2231.294250	2126.684155	2103.699926	-1336.666476				-505.000000	200.000000	0.000000	-0.543330	1.429360	4.719240	86.868112	-634.451699	530.096817
1000				900.000000	200.000000	0.000000	0.459610	0.653080	-1.520750	-115.400220	-83.370052	161.578435	299.028040	200.970047	0.000000	300.000000	200.000000	0.000000	7.324800	11.322920	2231.675720	2164.830956	2169.099924	-1391.597975				-505.000000	200.000000	0.000000	1.992210	-0.178670	11.798100	-9.867474	1326.525064	-117.817132
1001				900.000000	200.000000	0.000000	0.291460	0.709380	-1.520750	-56.794363	-137.237274	178.672618	298.954419	200.897707	0.000000	300.000000	200.000000	0.000000	7.660520	11.353440	2230.912780	2002.707052	2332.599918	-1409.908474				-505.000000	200.000000	0.000000	1.448880	0.714680	5.505780	-651.210262	304.813313	-234.414074
1002				900.000000	200.000000	0.000000	0.280250	0.686860	-1.129700	-133.706683	-127.007383	156.976347	298.959874	200.914306	0.000000	300.000000	200.000000	0.000000	7.660520	11.200840	2232.133484	2040.853853	2321.699919	-1464.839973				-505.000000	200.000000	0.000000	1.992210	1.429360	8.651940	-723.529285	401.520718	353.661678
1003				900.000000	200.000000	0.000000	0.437190	0.563000	-1.086250	-58.351619	-113.246701	163.927548	299.043085	200.982464	0.000000	300.000000	200.000000	0.000000	7.507920	10.682000	2232.591248	2193.441057	2136.399925	-1300.045476				-505.000000	200.000000	0.000000	1.629990	-0.178670	13.371180	-125.557629	684.100105	234.676438
1004				900.000000	200.000000	0.000000	0.381140	0.799460	-1.173150	-28.601574	-141.253565	183.482804	299.067369	200.927060	0.000000	300.000000	200.000000	0.000000	7.721560	10.498880	2232.286072	2069.463954	2081.899927	-1342.769976				-505.000000	200.000000	0.000000	0.000000	-2.322710	19.663499	1250.817921	246.479354	-648.389337
1005				900.000000	200.000000	0.000000	0.224200	0.608040	-1.086250	-88.661114	-89.277863	183.467374	299.009045	200.905452	0.000000	300.000000	200.000000	0.000000	7.538440	10.102120	2232.896424	2021.780453	2212.699923	-1367.183975				-505.000000	200.000000	0.000000	1.448880	-0.893350	4.719240	-169.495071	-1682.990370	-0.963700
1006				900.000000	200.000000	0.000000	0.403560	0.529220	-1.520750	-180.808728	-50.666093	149.473013	299.043183	200.914025	0.000000	300.000000	200.000000	0.000000	7.630000	9.888480	2232.820130	2040.853853	2136.399925	-1361.080475				-505.000000	200.000000	0.000000	-0.724440	-0.536010	9.438480	1358.113136	1758.288840	-764.124001
1007				900.000000	200.000000	0.000000	0.392350	0.720640	-1.346950	-80.273801	-40.234159	166.530268	299.028272	200.961271	0.000000	300.000000	200.000000	0.000000	7.385840	10.651480	2232.209778	2145.757556	2169.099924	-1324.459476				-505.000000	200.000000	0.000000	0.000000	0.000000	7.078860	1390.358331	1318.982235	-763.673283
1008				900.000000	200.000000	0.000000	0.369930	0.641820	-1.781450	-83.969750	-109.830398	139.973931	299.062550	200.918453	0.000000	300.000000	200.000000	0.000000	7.080640	10.590440	2232.438660	2050.390553	2092.799927	-1354.976975				-505.000000	200.000000	0.000000	-0.724440	0.714680	6.292320	-1230.227349	-492.415579	-234.240208
1009				900.000000	200.000000	0.000000	0.448400	0.596780	-1.346950	-57.230644	-98.267968	175.995650	298.998974	200.956998	0.000000	300.000000	200.000000	0.000000	7.507920	10.743040	2232.209778	2136.220856	2234.499922	-1312.252476				-505.000000	200.000000	0.000000	1.267770	0.357340	7.865400	-93.564127	1374.093058	-293.482799
1010				900.000000	200.000000	0.000000	0.347510	0.529220	-1.564200	-84.361017	-83.779335	132.663460	298.989484	200.990906	0.000000	300.000000	200.000000	0.000000	7.599480	10.804080	2232.820130	2212.514458	2256.299921	-1416.011974				-505.000000	200.000000	0.000000	1.267770	1.072020	16.517339	-628.706694	-224.957721	647.101011
1011				900.000000	200.000000	0.000000	0.482030	0.709380	-1.303500	-44.507701	-54.099530	166.426887	299.067432	200.973988	0.000000	300.000000	200.000000	0.000000	7.477400	10.926160	2232.438660	2174.367657	2081.899927	-1287.838477				-505.000000	200.000000	0.000000	0.362220	0.714680	16.517339	623.646683	360.117136	0.649254
1012				900.000000	200.000000	0.000000	0.459610	0.776940	-1.390400	-106.144092	-113.887097	173.741926	299.071903	200.953052	0.000000	300.000000	200.000000	0.000000	7.111160	11.292400	2231.446838	2126.684155	2070.999928	-1434.322474				-505.000000	200.000000	0.000000	-0.543330	-1.786700	2.359620	239.523559	30.637617	-236.628507
1013				900.000000	200.000000	0.000000	0.291460	0.596780	-1.086250	-93.145331	-36.321960	176.158240	299.018305	200.935829	0.000000	300.000000	200.000000	0.000000	7.568960	10.987200	2231.752014	2088.537354	2190.899923	-1391.597975				-505.000000	200.000000	0.000000	-0.543330	0.000000	13.371180	-462.194313	20.187647	117.531664
1014				900.000000	200.000000	0.000000	0.437190	0.630560	-1.955250	-28.326071	4.078778	147.122758	299.087181	200.862712	0.000000	300.000000	200.000000	0.000000	7.446880	10.376800	2232.972718	1926.413450	2038.299929	-1354.976975				-505.000000	200.000000	0.000000	0.905550	0.000000	7.865400	1158.789251	-857.679136	176.159852
1015				900.000000	200.000000	0.000000	0.369930	0.608040	-1.303500	-80.845124	-95.076982	159.219796	298.974909	200.913963	0.000000	300.000000	200.000000	0.000000	7.324800	10.193680	2232.972718	2040.853853	2288.999920	-1330.562976				-505.000000	200.000000	0.000000	1.992210	-0.893350	2.359620	293.580167	-122.787899	-705.936350
1016				900.000000	200.000000	0.000000	0.269040	0.585520	-1.346950	-93.879103	-95.947893	156.893715	298.976644	200.938202	0.000000	300.000000	200.000000	0.000000	7.172200	10.743040	2226.106258	2088.537354	2278.099920	-1306.148976				-505.000000	200.000000	0.000000	0.000000	0.000000	10.225020	1158.978020	1183.426522	-176.232296
1017				900.000000	200.000000	0.000000	0.336300	0.720640	-1.607650	-52.400174	-123.805058	171.407656	299.042529	200.906102	0.000000	300.000000	200.000000	0.000000	7.446880	10.193680	2231.294250	2021.780453	2136.399925	-1373.287475				-505.000000	200.000000	0.000000	2.354430	-1.429360	3.146160	-549.502888	915.107802	-530.241705
1018				900.000000	200.000000	0.000000	0.515660	0.686860	-1.564200	-33.643569	-65.373903	147.093822	299.047805	200.918547	0.000000	300.000000	200.000000	0.000000	7.294280	11.231360	2232.209778	2050.390553	2125.499926	-1342.769976				-505.000000	200.000000	0.000000	1.629990	0.357340	0.786540	1295.661587	298.332906	352.673308
1019				900.000000	200.000000	0.000000	0.347510	0.529220	-1.955250	-124.971447	-42.887899	168.808361	299.008943	200.943988	0.000000	300.000000	200.000000	0.000000	7.477400	9.339120	2232.667542	2107.610755	2212.699923	-1403.804975				-505.000000	200.000000	0.000000	-0.181110	1.608030	2.359620	-365.773343	538.999715	-703.388675
1020				900.000000	200.000000	0.000000	0.291460	0.619300	-1.477300	-32.315132	-122.079773	178.588844	298.993678	200.995858	0.000000	300.000000	200.000000	0.000000	7.111160	9.980040	2231.294250	2222.051158	2245.399921	-1385.494475				-505.000000	200.000000	0.000000	0.362220	-0.536010	6.292320	199.701424	-1486.159423	880.623829
1021				900.000000	200.000000	0.000000	0.414770	0.686860	-1.433850	-45.570118	-66.406448	178.523926	299.047805	200.956998	0.000000	300.000000	200.000000	0.000000	7.416360	11.475520	2232.209778	2136.220856	2125.499926	-1336.666476				-505.000000	200.000000	0.000000	0.000000	-1.608030	9.438480	-675.626826	388.752905	-353.990612
1022				900.000000	200.000000	0.000000	0.448400	0.653080	-1.651100	-107.494202	-52.391379	173.638349	298.979198	200.901674	0.000000	300.000000	200.000000	0.000000	7.538440	11.139800	2231.675720	2012.243752	2278.099920	-1507.564473				-505.000000	200.000000	0.000000	-2.354430	-0.178670	6.292320	452.956071	136.495140	58.762895
1023				900.000000	200.000000	0.000000	0.381140	0.799460	-0.825550	-96.590474	-65.587283	128.060622	298.998666	200.953019	0.000000	300.000000	200.000000	0.000000	7.294280	10.468360	2231.523132	2126.684155	2234.499922	-1373.287475				-505.000000	200.000000	0.000000	0.905550	-2.322710	10.225020	-139.729180	730.921673	115.211501
1024				900.000000	200.000000	0.000000	0.347510	0.574260	-1.173150	-90.142203	-109.472861	144.753647	299.023089	200.953019	0.000000	300.000000	200.000000	0.000000	7.446880	10.468360	2231.523132	2126.684155	2179.999924	-1373.287475				-505.000000	200.000000	0.000000	0.724440	1.608030	12.584640	1024.836681	474.501344	471.420855
1025				900.000000	200.000000	0.000000	0.313880	0.529220	-1.520750	-32.049110	-87.500830	161.614222	299.047577	200.952954	0.000000	300.000000	200.000000	0.000000	7.263760	10.926160	2231.675720	2126.684155	2125.499926	-1416.011974				-505.000000	200.000000	0.000000	0.362220	-0.178670	5.505780	105.445143	-424.852938	352.266057
1026				900.000000	200.000000	0.000000	0.313880	0.641820	-1.390400	-63.461971	-87.622056	183.405881	298.940124	200.952954	0.000000	300.000000	200.000000	0.000000	7.294280	10.712520	2231.675720	2126.684155	2365.299917	-1446.529474				-505.000000	200.000000	0.000000	1.629990	-1.965370	14.157719	-696.871930	418.213664	585.445451
1027				900.000000	200.000000	0.000000	0.280250	0.596780	-1.824900	-105.972163	-45.305328	154.482913	298.969605	200.922883	0.000000	300.000000	200.000000	0.000000	7.630000	10.254720	2232.057190	2059.927254	2299.899920	-1385.494475				-505.000000	200.000000	0.000000	-0.543330	0.178670	7.078860	-1378.414392	-106.410949	235.189419
1028				900.000000	200.000000	0.000000	0.515660	0.619300	-1.781450	-109.020305	-90.501710	142.211671	298.999008	200.931333	0.000000	300.000000	200.000000	0.000000	7.263760	11.048240	2232.286072	2079.000654	2234.499922	-1330.562976				-505.000000	200.000000	0.000000	1.086660	0.714680	6.292320	1780.988701	-734.575241	529.288187
1029				900.000000	200.000000	0.000000	0.369930	0.675600	-1.303500	-90.124594	-140.670711	195.427529	299.062486	200.905700	0.000000	300.000000	200.000000	0.000000	6.958560	9.949520	2232.286072	2021.780453	2092.799927	-1324.459476				-505.000000	200.000000	0.000000	0.181110	-1.072020	14.944259	515.407620	505.138962	410.176855
1030				900.000000	200.000000	0.000000	0.212990	0.416620	-1.520750	-80.911811	7.841279	168.843006	299.057796	200.918328	0.000000	300.000000	200.000000	0.000000	7.202720	10.834600	2232.743836	2050.390553	2103.699926	-1391.597975				-505.000000	200.000000	0.000000	0.724440	1.072020	4.719240	65.245469	-711.164457	353.423984
1031				900.000000	200.000000	0.000000	0.313880	0.574260	-1.129700	-114.220370	-67.600627	173.704409	298.994263	200.875675	0.000000	300.000000	200.000000	0.000000	7.752080	9.705360	2232.591248	1955.023551	2245.399921	-1312.252476				-505.000000	200.000000	0.000000	1.086660	1.429360	15.730799	-28.066965	-610.962351	236.245925
1032				900.000000	200.000000	0.000000	0.269040	0.698120	-1.433850	-57.168021	-105.999016	125.672851	299.032825	200.970147	0.000000	300.000000	200.000000	0.000000	7.324800	11.078760	2231.446838	2164.830956	2158.199924	-1361.080475				-505.000000	200.000000	0.000000	0.181110	0.357340	16.517339	949.472046	503.646109	176.556923
1033				900.000000	200.000000	0.000000	0.381140	0.529220	-0.608300	-79.350175	-121.514995	159.134880	299.071807	200.953149	0.000000	300.000000	200.000000	0.000000	7.416360	11.445000	2231.217956	2126.684155	2070.999928	-1324.459476				-505.000000	200.000000	0.000000	-0.724440	-0.714680	18.876959	-736.631141	-504.358402	-176.852572
1034				900.000000	200.000000	0.000000	0.414770	0.743160	-1.607650	-51.472801	-61.178844	183.395605	298.925692	200.952759	0.000000	300.000000	200.000000	0.000000	7.660520	10.987200	2232.133484	2126.684155	2397.999916	-1428.218974				-505.000000	200.000000	0.000000	0.543330	-0.714680	7.865400	304.831951	-438.051183	292.998796
1035				900.000000	200.000000	0.000000	0.369930	0.630560	-1.520750	-68.081231	-69.545090	149.602100	298.984498	200.969649	0.000000	300.000000	200.000000	0.000000	7.599480	11.048240	2232.591248	2164.830956	2267.199921	-1397.701475				-505.000000	200.000000	0.000000	1.086660	-0.893350	13.371180	-1326.962935	-211.013050	-177.167018
1036				900.000000	200.000000	0.000000	0.425980	0.619300	-1.303500	-88.422498	-117.649001	123.027299	298.984360	200.969782	0.000000	300.000000	200.000000	0.000000	7.385840	10.682000	2232.286072	2164.830956	2267.199921	-1409.908474				-505.000000	200.000000	0.000000	1.448880	-0.893350	11.011560	1220.800337	1360.148387	-294.684193
1037				900.000000	200.000000	0.000000	0.269040	0.551740	-1.303500	-95.225149	-60.526512	159.271959	298.979163	200.948713	0.000000	300.000000	200.000000	0.000000	7.416360	10.956680	2231.599426	2117.147455	2278.099920	-1361.080475				-505.000000	200.000000	0.000000	-0.181110	0.357340	15.730799	1181.041126	1454.300517	-234.622790
1038				900.000000	200.000000	0.000000	0.414770	0.675600	-1.824900	-82.623704	-126.834411	173.694134	298.998940	200.965576	0.000000	300.000000	200.000000	0.000000	7.263760	10.682000	2232.133484	2155.294256	2234.499922	-1409.908474				-505.000000	200.000000	0.000000	0.905550	0.536010	18.090419	1192.041217	-734.812672	-763.237053
1039				900.000000	200.000000	0.000000	0.269040	0.608040	-1.129700	-104.788249	-111.347845	181.011259	299.004027	200.969649	0.000000	300.000000	200.000000	0.000000	7.630000	10.102120	2232.591248	2164.830956	2223.599922	-1422.115474				-505.000000	200.000000	0.000000	0.181110	-0.536010	11.011560	-494.817048	376.301086	-59.267261
1040				900.000000	200.000000	0.000000	0.403560	0.630560	-0.955900	-55.434456	-15.729614	168.844540	299.057828	200.901212	0.000000	300.000000	200.000000	0.000000	7.111160	9.644320	2232.820130	2012.243752	2103.699926	-1342.769976				-505.000000	200.000000	0.000000	0.181110	0.000000	4.719240	463.641547	1177.692542	-58.758587
1041				900.000000	200.000000	0.000000	0.425980	0.619300	-1.346950	-64.344331	-107.476652	176.039821	299.071712	201.008818	0.000000	300.000000	200.000000	0.000000	7.446880	10.071600	2230.989074	2250.661259	2070.999928	-1379.390975				-505.000000	200.000000	0.000000	0.362220	-1.072020	10.225020	167.582075	-164.191482	-588.487311
1042				900.000000	200.000000	0.000000	0.212990	0.653080	-1.955250	-47.501348	-77.876125	166.653254	298.998666	200.893188	0.000000	300.000000	200.000000	0.000000	7.233240	11.414480	2231.523132	1993.170352	2234.499922	-1391.597975				-505.000000	200.000000	0.000000	1.992210	0.714680	11.011560	159.942213	-1854.408685	-234.457540
1043				900.000000	200.000000	0.000000	0.414770	0.630560	-1.781450	-68.351316	-91.413030	159.194286	298.974909	200.909692	0.000000	300.000000	200.000000	0.000000	7.996240	11.322920	2232.972718	2031.317153	2288.999920	-1373.287475				-505.000000	200.000000	0.000000	-0.543330	0.178670	11.798100	127.571171	2142.800617	117.701222
1044				900.000000	200.000000	0.000000	0.381140	0.619300	-1.651100	-80.741551	-69.885492	151.989674	298.940341	200.957031	0.000000	300.000000	200.000000	0.000000	7.416360	10.956680	2232.133484	2136.220856	2365.299917	-1312.252476				-505.000000	200.000000	0.000000	0.724440	-1.965370	7.078860	-581.622237	479.726330	-1.923091
1045				900.000000	200.000000	0.000000	0.302670	0.619300	-1.477300	-80.561494	-51.617821	161.709610	298.978953	200.918987	0.000000	300.000000	200.000000	0.000000	7.752080	11.048240	2231.141662	2050.390553	2278.099920	-1391.597975				-505.000000	200.000000	0.000000	0.362220	0.536010	12.584640	-1124.719283	894.129297	-58.264403
1046				900.000000	200.000000	0.000000	0.280250	0.630560	-1.824900	-60.355270	-146.624727	185.839910	299.033354	200.995245	0.000000	300.000000	200.000000	0.000000	7.599480	11.017720	2232.667542	2222.051158	2158.199924	-1397.701475				-505.000000	200.000000	0.000000	-1.629990	1.250690	15.730799	887.649729	-48.867847	236.293699
1047				900.000000	200.000000	0.000000	0.437190	0.619300	-1.129700	-72.160320	-67.612563	154.341267	299.008977	200.965312	0.000000	300.000000	200.000000	0.000000	7.141680	10.620960	2232.743836	2155.294256	2212.699923	-1434.322474				-505.000000	200.000000	0.000000	-1.448880	1.608030	8.651940	-365.269958	1272.591099	412.850622
1048				900.000000	200.000000	0.000000	0.358720	0.439140	-1.260050	-71.673291	-54.128003	166.303313	299.013218	201.004406	0.000000	300.000000	200.000000	0.000000	7.111160	10.376800	2231.294250	2241.124558	2201.799923	-1422.115474				-505.000000	200.000000	0.000000	-1.629990	1.250690	5.505780	1581.727738	225.975712	-351.147288
1049				900.000000	200.000000	0.000000	0.549290	0.664340	-1.781450	-70.980786	-107.084503	159.086338	299.013421	200.970014	0.000000	300.000000	200.000000	0.000000	7.416360	11.017720	2231.752014	2164.830956	2201.799923	-1428.218974				-505.000000	200.000000	0.000000	-1.811100	2.322710	16.517339	720.948578	1684.754787	-291.371353
1050				900.000000	200.000000	0.000000	0.358720	0.563000	-1.260050	-70.593267	-54.128003	192.924764	299.008503	200.935861	0.000000	300.000000	200.000000	0.000000	7.477400	10.254720	2231.675720	2088.537354	2212.699923	-1379.390975				-505.000000	200.000000	0.000000	-0.724440	0.178670	7.865400	-799.271460	699.221634	-704.701671
1051				900.000000	200.000000	0.000000	0.246620	0.551740	-1.346950	-63.105921	-59.562848	156.885526	298.993988	200.999824	0.000000	300.000000	200.000000	0.000000	7.691040	10.926160	2231.980896	2231.587858	2245.399921	-1373.287475				-505.000000	200.000000	0.000000	-0.181110	0.357340	14.944259	949.346199	924.766914	-58.390494
1052				900.000000	200.000000	0.000000	0.515660	0.698120	-1.303500	-53.012449	-111.210083	171.200895	298.965394	200.947903	0.000000	300.000000	200.000000	0.000000	7.416360	11.231360	2233.506776	2117.147455	2310.799919	-1391.597975				-505.000000	200.000000	0.000000	-1.448880	-1.072020	15.730799	-526.873473	-324.966827	234.074958
1053				900.000000	200.000000	0.000000	0.515660	0.641820	-1.607650	-43.584391	-70.399464	156.690575	299.047837	201.003959	0.000000	300.000000	200.000000	0.000000	7.111160	10.651480	2232.286072	2241.124558	2125.499926	-1354.976975				-505.000000	200.000000	0.000000	-0.724440	-1.250690	14.157719	504.533375	693.250223	-412.337640
1054				900.000000	200.000000	0.000000	0.414770	0.664340	-1.564200	-86.837836	-96.681042	183.322302	299.062326	200.944310	0.000000	300.000000	200.000000	0.000000	7.294280	11.048240	2231.904602	2107.610755	2092.799927	-1342.769976				-505.000000	200.000000	0.000000	-0.362220	-1.965370	18.876959	1735.641649	799.423740	-530.533047
1055				900.000000	200.000000	0.000000	0.448400	0.776940	-1.346950	-90.016957	-133.729758	149.656938	299.004368	200.896726	0.000000	300.000000	200.000000	0.000000	7.233240	10.834600	2233.354188	2002.707052	2223.599922	-1361.080475				-505.000000	200.000000	0.000000	1.811100	-0.714680	2.359620	-43.056517	683.591110	-412.031810
1056				900.000000	200.000000	0.000000	0.538080	0.585520	-1.998700	-98.574846	-101.354863	173.482610	299.028339	200.905669	0.000000	300.000000	200.000000	0.000000	7.446880	9.980040	2232.362366	2021.780453	2169.099924	-1379.390975	-512.012790	237.873677	0.000000	-505.000000	200.000000	0.000000	-2.897760	0.357340	22.023119	834.096506	154.443507	-234.405458
1057				900.000000	200.000000	0.000000	0.482030	0.686860	-1.520750	-41.639616	-84.293308	178.454244	299.013893	200.956737	0.000000	300.000000	200.000000	0.000000	7.630000	10.834600	2232.820130	2136.220856	2201.799923	-1354.976975	-507.987778	188.977044	0.000000	-505.000000	200.000000	0.000000	2.897760	-0.357340	22.809659	-251.429874	68.150201	-588.011923
1058				900.000000	200.000000	0.000000	0.302670	0.517960	-1.303500	-100.636740	-41.647515	197.760265	298.993919	200.991346	0.000000	300.000000	200.000000	0.000000	7.721560	10.895640	2231.828308	2212.514458	2245.399921	-1361.080475				-505.000000	200.000000	0.000000	-1.811100	0.000000	13.371180	580.149704	494.610427	-58.599211
1059				900.000000	200.000000	0.000000	0.414770	0.731900	-1.433850	-104.023324	-91.736298	130.372611	299.013387	200.978594	0.000000	300.000000	200.000000	0.000000	7.721560	10.682000	2231.675720	2183.904357	2201.799923	-1385.494475				-505.000000	200.000000	0.000000	0.181110	0.357340	12.584640	1412.421437	772.518256	-822.092754
1060				900.000000	200.000000	0.000000	0.392350	0.574260	-1.346950	-90.322259	-136.487588	178.442435	298.979058	201.000097	0.000000	300.000000	200.000000	0.000000	7.630000	9.400160	2231.370544	2231.587858	2278.099920	-1391.597975				-505.000000	200.000000	0.000000	-2.173320	-1.608030	15.730799	598.852580	911.999101	174.880141
1061				900.000000	200.000000	0.000000	0.392350	0.551740	-1.651100	-115.687914	-70.347120	156.734550	298.989312	200.969716	0.000000	300.000000	200.000000	0.000000	7.752080	10.041080	2232.438660	2164.830956	2256.299921	-1397.701475				-505.000000	200.000000	0.000000	-1.086660	1.786700	10.225020	1498.723241	586.330278	119.270708
1062				900.000000	200.000000	0.000000	0.302670	0.754420	-1.824900	-51.234185	-61.426493	190.751192	299.013117	200.957489	0.000000	300.000000	200.000000	0.000000	7.233240	10.010560	2231.065368	2136.220856	2201.799923	-1324.459476				-505.000000	200.000000	0.000000	1.448880	0.000000	8.651940	-230.939849	1760.097688	-470.068700
1063				900.000000	200.000000	0.000000	0.212990	0.563000	-1.955250	-111.518796	-138.667764	171.388800	299.018339	200.952889	0.000000	300.000000	200.000000	0.000000	7.233240	11.170320	2231.828308	2126.684155	2190.899923	-1416.011974				-505.000000	200.000000	0.000000	-0.362220	0.178670	8.651940	-1841.552553	-781.712804	-645.986550
1064				900.000000	200.000000	0.000000	0.291460	0.427880	-1.433850	-88.399156	-81.592422	149.494902	298.989588	200.922473	0.000000	300.000000	200.000000	0.000000	7.477400	10.804080	2233.049012	2059.927254	2256.299921	-1379.390975				-505.000000	200.000000	0.000000	0.724440	-2.144040	7.865400	1260.685395	-316.440141	-2.092649
1065				900.000000	200.000000	0.000000	0.392350	0.686860	-1.564200	-85.910462	-60.295997	166.498852	299.062486	200.961238	0.000000	300.000000	200.000000	0.000000	7.538440	10.804080	2232.286072	2145.757556	2092.799927	-1379.390975				-505.000000	200.000000	0.000000	0.000000	-0.178670	7.865400	916.345925	920.525787	-58.913656
1066				900.000000	200.000000	0.000000	0.403560	0.630560	-1.520750	-72.101761	-106.391763	166.434880	299.023256	201.012677	0.000000	300.000000	200.000000	0.000000	7.507920	11.292400	2231.904602	2260.197959	2179.999924	-1269.527977				-505.000000	200.000000	0.000000	0.000000	-2.144040	14.944259	334.723689	1311.517971	-530.731582
1067				900.000000	200.000000	0.000000	0.493240	0.540480	-1.477300	0.623833	-135.455043	163.848537	299.072600	200.965147	0.000000	300.000000	200.000000	0.000000	7.111160	10.590440	2233.125306	2155.294256	2070.999928	-1269.527977				-505.000000	200.000000	0.000000	-0.543330	0.000000	9.438480	116.571080	-1169.210287	-234.932928
1068				900.000000	200.000000	0.000000	0.302670	0.709380	-1.651100	-81.052587	-81.852007	154.564404	299.033519	200.943826	0.000000	300.000000	200.000000	0.000000	7.507920	10.407320	2233.049012	2107.610755	2158.199924	-1409.908474				-505.000000	200.000000	0.000000	1.448880	0.536010	6.292320	2233.441386	701.776909	587.833750
1069				900.000000	200.000000	0.000000	0.482030	0.585520	-1.477300	-81.952555	-74.201776	115.708835	298.999692	200.896542	0.000000	300.000000	200.000000	0.000000	7.568960	10.468360	2233.811952	2002.707052	2234.499922	-1501.460973				-505.000000	200.000000	0.000000	-0.543330	0.000000	3.932700	-115.501386	426.854786	-352.421126
1070				900.000000	200.000000	0.000000	0.403560	0.608040	-1.651100	-49.040996	-86.006657	171.233256	298.969676	200.939909	0.000000	300.000000	200.000000	0.000000	7.416360	10.743040	2232.209778	2098.074055	2299.899920	-1446.529474				-505.000000	200.000000	0.000000	-0.905550	-2.322710	14.157719	-371.046568	-356.350870	526.565080
1071				900.000000	200.000000	0.000000	0.482030	0.731900	-1.520750	-51.846459	-89.359277	178.496131	299.013623	200.965543	0.000000	300.000000	200.000000	0.000000	7.141680	10.071600	2232.209778	2155.294256	2201.799923	-1458.736474				-505.000000	200.000000	0.000000	-0.181110	-0.893350	18.090419	-52.609375	391.501179	-412.041991
1072				900.000000	200.000000	0.000000	0.538080	0.574260	-2.172500	-63.033818	-96.127259	146.965877	298.999213	200.965312	0.000000	300.000000	200.000000	0.000000	7.538440	9.949520	2232.743836	2155.294256	2234.499922	-1452.632974				-505.000000	200.000000	0.000000	0.724440	-0.178670	7.865400	-357.630095	-316.440141	-176.459809
1073				900.000000	200.000000	0.000000	0.302670	0.506700	-1.911800	-117.812746	-137.335225	159.195232	299.042889	200.961303	0.000000	300.000000	200.000000	0.000000	7.630000	9.857960	2232.133484	2145.757556	2136.399925	-1397.701475				-505.000000	200.000000	0.000000	1.811100	-2.501380	0.786540	-614.559587	1082.793985	761.154585
1074				900.000000	200.000000	0.000000	0.515660	0.698120	-2.042150	-85.941932	-39.599559	159.152594	299.047739	200.935701	0.000000	300.000000	200.000000	0.000000	7.507920	11.261880	2232.057190	2088.537354	2125.499926	-1367.183975				-505.000000	200.000000	0.000000	1.448880	-1.072020	7.865400	51.577304	37.434019	-294.853751
1075				900.000000	200.000000	0.000000	0.358720	0.574260	-1.694550	-58.518131	-38.526008	173.657955	299.052331	200.970180	0.000000	300.000000	200.000000	0.000000	7.233240	11.139800	2231.370544	2164.830956	2114.599926	-1354.976975				-505.000000	200.000000	0.000000	-0.905550	-0.714680	6.292320	-1200.901920	181.393423	-353.070379
1076				900.000000	200.000000	0.000000	0.425980	0.596780	-1.564200	-49.414655	-102.208640	144.693296	299.033023	200.850307	0.000000	300.000000	200.000000	0.000000	7.538440	11.383960	2231.904602	1897.803349	2158.199924	-1379.390975				-505.000000	200.000000	0.000000	0.181110	-0.536010	17.303879	895.478361	-159.950354	-352.987754
1077				900.000000	200.000000	0.000000	0.470820	0.720640	-1.346950	-76.253271	-33.333614	161.629652	299.008910	200.879946	0.000000	300.000000	200.000000	0.000000	7.416360	10.437840	2232.591248	1964.560251	2212.699923	-1409.908474				-505.000000	200.000000	0.000000	-1.086660	-0.178670	13.371180	221.890376	583.344573	-646.267710
1078				900.000000	200.000000	0.000000	0.358720	0.574260	-0.999350	-33.674723	-84.766274	164.019315	298.994194	200.944085	0.000000	300.000000	200.000000	0.000000	7.294280	10.468360	2232.438660	2107.610755	2245.399921	-1306.148976				-505.000000	200.000000	0.000000	0.000000	-1.072020	12.584640	862.666856	1181.187243	175.214949
1079				900.000000	200.000000	0.000000	0.403560	0.664340	-1.651100	-66.825213	-55.610838	164.056635	299.086463	200.957424	0.000000	300.000000	200.000000	0.000000	6.836480	10.620960	2231.217956	2136.220856	2038.299929	-1342.769976	-510.293531	218.623562	0.000000	-505.000000	200.000000	0.000000	0.000000	2.680050	21.236579	395.500755	112.416494	-349.921224
1080				900.000000	200.000000	0.000000	0.414770	0.675600	-1.346950	-126.354380	-112.080994	154.416853	299.008333	200.918924	0.000000	300.000000	200.000000	0.000000	7.660520	10.407320	2231.294250	2050.390553	2212.699923	-1458.736474				-505.000000	200.000000	0.000000	1.086660	0.714680	11.011560	623.206221	-341.343778	-293.129195
1081				900.000000	200.000000	0.000000	0.336300	0.619300	-1.303500	-80.381438	-53.164339	139.987828	299.028505	200.943955	0.000000	300.000000	200.000000	0.000000	7.568960	10.346280	2232.743836	2107.610755	2169.099924	-1440.425974				-505.000000	200.000000	0.000000	1.267770	0.000000	14.944259	-230.436463	837.095191	-117.589619
1082				900.000000	200.000000	0.000000	0.425980	0.641820	-1.433850	-103.712288	-127.659715	183.289745	298.952054	200.942583	0.000000	300.000000	200.000000	0.000000	7.416360	10.315760	2225.877376	2098.074055	2332.599918	-1422.115474				-505.000000	200.000000	0.000000	-0.905550	0.357340	13.371180	1065.036355	1632.945666	294.132053
1083				900.000000	200.000000	0.000000	0.526870	0.653080	-1.868350	-95.657683	-121.278340	168.737734	299.052688	200.944181	0.000000	300.000000	200.000000	0.000000	7.721560	11.078760	2232.209778	2107.610755	2114.599926	-1348.873476				-505.000000	200.000000	0.000000	0.905550	1.429360	14.157719	203.439193	462.049526	-762.389264
1084				900.000000	200.000000	0.000000	0.336300	0.731900	-1.738000	-112.379484	-128.749803	159.369827	299.003721	201.012677	0.000000	300.000000	200.000000	0.000000	7.721560	11.048240	2231.904602	2260.197959	2223.599922	-1330.562976	-556.686176	209.615859	0.000000	-505.000000	200.000000	0.000000	-1.629990	-0.357340	22.023119	211.771210	1138.290808	-0.208716
1085				900.000000	200.000000	0.000000	0.358720	0.675600	-1.824900	-86.644234	-124.526272	168.932881	299.013421	201.021292	0.000000	300.000000	200.000000	0.000000	8.118320	11.109280	2231.752014	2279.271359	2201.799923	-1361.080475				-505.000000	200.000000	0.000000	-0.543330	0.178670	16.517339	359.580714	-645.648095	-587.227962
1086				900.000000	200.000000	0.000000	0.403560	0.517960	-1.824900	-121.279561	-55.449204	149.462541	299.038400	201.007887	0.000000	300.000000	200.000000	0.000000	7.996240	10.926160	2233.049012	2250.661259	2147.299925	-1403.804975				-505.000000	200.000000	0.000000	-0.724440	-1.608030	2.359620	18.702877	-356.113439	-471.420855
1087				900.000000	200.000000	0.000000	0.381140	0.630560	-1.303500	-79.917751	-85.406670	168.867767	298.984672	201.012192	0.000000	300.000000	200.000000	0.000000	7.630000	11.383960	2232.972718	2260.197959	2267.199921	-1367.183975				-505.000000	200.000000	0.000000	-0.543330	-0.714680	4.719240	72.948254	426.108360	-0.634765
1088				900.000000	200.000000	0.000000	0.347510	0.709380	-1.694550	-65.015480	-43.130350	166.566250	299.091752	200.939909	0.000000	300.000000	200.000000	0.000000	7.446880	11.353440	2232.209778	2098.074055	2027.399929	-1348.873476				-505.000000	200.000000	0.000000	0.181110	1.965370	15.730799	4.367000	-556.167523	-526.846241
1089				900.000000	200.000000	0.000000	0.302670	0.506700	-1.607650	-129.559238	-51.496596	180.882172	298.965111	200.901181	0.000000	300.000000	200.000000	0.000000	7.477400	10.804080	2232.896424	2012.243752	2310.799919	-1367.183975				-505.000000	200.000000	0.000000	-1.267770	0.714680	12.584640	160.068060	462.479957	-116.708544
1090				900.000000	200.000000	0.000000	0.313880	0.540480	-1.346950	-83.672259	-72.464554	171.263334	298.999145	200.922662	0.000000	300.000000	200.000000	0.000000	7.630000	10.285240	2232.591248	2059.927254	2234.499922	-1293.941977				-505.000000	200.000000	0.000000	-0.362220	-0.536010	14.157719	-262.933351	1334.182328	-705.408880
1091				900.000000	200.000000	0.000000	0.459610	0.664340	-1.564200	-74.776245	-113.725463	163.998567	299.023956	200.964982	0.000000	300.000000	200.000000	0.000000	7.507920	10.376800	2233.506776	2155.294256	2179.999924	-1361.080475				-505.000000	200.000000	0.000000	0.905550	0.357340	6.292320	485.390036	602.083798	-117.221526
1092				900.000000	200.000000	0.000000	0.269040	0.619300	-1.607650	-68.634946	-39.979773	156.925130	298.988966	200.952954	0.000000	300.000000	200.000000	0.000000	7.568960	10.834600	2231.675720	2126.684155	2256.299921	-1336.666476				-505.000000	200.000000	0.000000	-0.543330	-0.714680	3.932700	651.965341	559.424794	-294.355258
1093				900.000000	200.000000	0.000000	0.381140	0.641820	-1.651100	-71.773117	-100.281311	164.058918	298.989519	200.896910	0.000000	300.000000	200.000000	0.000000	7.477400	9.949520	2232.896424	2002.707052	2256.299921	-1318.355976				-505.000000	200.000000	0.000000	-1.086660	0.178670	3.146160	-104.752987	62.768087	59.000589
1094				900.000000	200.000000	0.000000	0.403560	0.765680	-1.346950	-94.501174	-66.025637	137.644620	299.008943	200.939716	0.000000	300.000000	200.000000	0.000000	7.355320	9.857960	2232.667542	2098.074055	2212.699923	-1379.390975				-505.000000	200.000000	0.000000	0.905550	0.536010	9.438480	-198.442960	-1522.022025	-175.796066
1095				900.000000	200.000000	0.000000	0.369930	0.506700	-1.346950	-113.207031	-120.366423	159.125550	299.028372	200.944085	0.000000	300.000000	200.000000	0.000000	7.477400	11.353440	2232.438660	2107.610755	2169.099924	-1373.287475				-505.000000	200.000000	0.000000	0.905550	1.429360	16.517339	-722.900053	724.950261	-409.924672
1096				900.000000	200.000000	0.000000	0.425980	0.484180	-2.085600	-38.509572	-86.525828	173.504499	298.993816	200.914525	0.000000	300.000000	200.000000	0.000000	7.446880	11.383960	2231.599426	2040.853853	2245.399921	-1452.632974				-505.000000	200.000000	0.000000	0.181110	0.893350	11.798100	286.632460	1170.974704	412.041991
1097				900.000000	200.000000	0.000000	0.414770	0.619300	-1.911800	-121.216939	-126.753594	176.051435	299.101211	200.953052	0.000000	300.000000	200.000000	0.000000	7.416360	11.353440	2231.446838	2126.684155	2005.599930	-1342.769976				-505.000000	200.000000	0.000000	1.811100	-1.965370	17.303879	1272.251795	-258.581044	-354.474616
1098				900.000000	200.000000	0.000000	0.257830	0.394100	-1.607650	-93.990803	-100.309784	188.052889	298.979651	200.931173	0.000000	300.000000	200.000000	0.000000	7.568960	11.017720	2232.667542	2079.000654	2278.099920	-1440.425974				-505.000000	200.000000	0.000000	-0.362220	-0.357340	3.146160	326.077055	549.212255	587.130849
1099				900.000000	200.000000	0.000000	0.403560	0.517960	-1.564200	-96.886295	-126.615234	159.101181	299.052590	200.948551	0.000000	300.000000	200.000000	0.000000	7.324800	10.285240	2231.980896	2117.147455	2114.599926	-1470.943473				-505.000000	200.000000	0.000000	-1.086660	0.893350	7.865400	-640.210171	-74.280479	-469.018067
1100				900.000000	200.000000	0.000000	0.291460	0.506700	-0.999350	-32.436313	-87.062477	151.977865	299.037677	200.931715	0.000000	300.000000	200.000000	0.000000	7.141680	11.200840	2231.370544	2079.000654	2147.299925	-1452.632974				-505.000000	200.000000	0.000000	1.448880	-1.250690	17.303879	41.521061	823.896946	-118.791013
1101				900.000000	200.000000	0.000000	0.269040	0.630560	-1.824900	-56.334740	-90.437429	173.803223	299.018372	200.922946	0.000000	300.000000	200.000000	0.000000	7.019600	10.926160	2231.904602	2059.927254	2190.899923	-1379.390975				-505.000000	200.000000	0.000000	-0.362220	-1.786700	14.944259	472.162334	-920.254223	292.053893
1102				900.000000	200.000000	0.000000	0.269040	0.698120	-1.260050	-97.193267	-126.424530	142.540472	298.979825	200.858412	0.000000	300.000000	200.000000	0.000000	7.538440	10.315760	2233.049012	1916.876750	2278.099920	-1342.769976				-505.000000	200.000000	0.000000	-3.078870	1.072020	13.371180	2150.625658	-621.806880	471.216446
1103				900.000000	200.000000	0.000000	0.515660	0.675600	-1.173150	-98.030612	-86.001459	163.950971	299.033255	200.944085	0.000000	300.000000	200.000000	0.000000	7.874160	10.224200	2232.438660	2107.610755	2158.199924	-1440.425974				-505.000000	200.000000	0.000000	2.716650	-1.429360	3.932700	956.168060	1290.153466	468.378995
1104				900.000000	200.000000	0.000000	0.437190	0.765680	-0.999350	-82.079470	-72.799758	171.345021	299.057538	200.952759	0.000000	300.000000	200.000000	0.000000	7.538440	10.132640	2232.133484	2126.684155	2103.699926	-1397.701475				-505.000000	200.000000	0.000000	1.086660	-0.178670	12.584640	-125.620552	717.723428	-998.906168
1105				900.000000	200.000000	0.000000	0.381140	0.686860	-1.129700	-69.378199	-80.502334	171.329786	299.057700	200.969683	0.000000	300.000000	200.000000	0.000000	7.172200	11.353440	2232.514954	2164.830956	2103.699926	-1409.908474				-505.000000	200.000000	0.000000	-0.181110	0.536010	8.651940	1307.102141	1195.878341	411.731853
1106				900.000000	200.000000	0.000000	0.437190	0.641820	-1.607650	-83.789694	-97.563889	176.049151	298.974103	200.918956	0.000000	300.000000	200.000000	0.000000	7.630000	9.522240	2231.217956	2050.390553	2288.999920	-1428.218974				-505.000000	200.000000	0.000000	-1.811100	0.357340	9.438480	-672.518290	630.912567	-117.004194
1107				900.000000	200.000000	0.000000	0.392350	0.630560	-1.477300	-104.220989	-121.168453	166.446493	299.008367	200.983002	0.000000	300.000000	200.000000	0.000000	7.538440	10.865120	2231.370544	2193.441057	2212.699923	-1354.976975				-505.000000	200.000000	0.000000	0.362220	-1.965370	5.505780	-465.932081	1431.127165	350.570478
1108				900.000000	200.000000	0.000000	0.437190	0.619300	-1.477300	-44.376722	-112.883024	190.486168	299.091814	200.982565	0.000000	300.000000	200.000000	0.000000	7.446880	10.987200	2232.362366	2193.441057	2027.399929	-1330.562976				-505.000000	200.000000	0.000000	-0.181110	-0.714680	15.730799	421.277185	1586.870525	234.312652
1109				900.000000	200.000000	0.000000	0.403560	0.675600	-1.911800	-22.405779	-35.104507	176.115407	299.042594	201.012885	0.000000	300.000000	200.000000	0.000000	7.324800	11.353440	2231.446838	2260.197959	2136.399925	-1428.218974				-505.000000	200.000000	0.000000	1.448880	0.536010	13.371180	-82.312343	297.349049	881.554243
1110				900.000000	200.000000	0.000000	0.325090	0.709380	-1.303500	-96.774594	-113.494350	154.541177	299.032229	200.915151	0.000000	300.000000	200.000000	0.000000	7.416360	11.536560	2230.073546	2040.853853	2158.199924	-1391.597975				-505.000000	200.000000	0.000000	0.543330	-1.429360	13.371180	-317.052883	1014.993913	-353.864521
1111				900.000000	200.000000	0.000000	0.369930	0.675600	-1.173150	-53.804780	-64.802388	166.511607	299.023356	200.892944	0.000000	300.000000	200.000000	0.000000	7.568960	10.651480	2232.133484	1993.170352	2179.999924	-1428.218974				-505.000000	200.000000	0.000000	0.905550	-1.250690	6.292320	-1001.703881	999.793820	-1.259349
1112				900.000000	200.000000	0.000000	0.212990	0.540480	-1.173150	-71.430612	-119.131238	183.416156	299.013286	200.944504	0.000000	300.000000	200.000000	0.000000	7.111160	10.529400	2231.446838	2107.610755	2201.799923	-1379.390975				-505.000000	200.000000	0.000000	1.629990	-0.893350	12.584640	-400.497843	684.846532	57.765910
1113				900.000000	200.000000	0.000000	0.347510	0.630560	-1.781450	-72.371847	-73.445353	159.263967	299.106218	200.927282	0.000000	300.000000	200.000000	0.000000	7.385840	10.651480	2231.752014	2069.463954	1994.699930	-1324.459476				-505.000000	200.000000	0.000000	0.181110	0.893350	9.438480	-755.900327	1305.783991	-586.607686
1114				900.000000	200.000000	0.000000	0.145730	0.608040	-1.260050	-80.800110	-45.357075	188.367989	298.994091	200.944181	0.000000	300.000000	200.000000	0.000000	7.416360	10.620960	2232.209778	2107.610755	2245.399921	-1336.666476				-505.000000	200.000000	0.000000	0.362220	-0.536010	17.303879	-146.865657	1154.790753	-235.514046
1115				900.000000	200.000000	0.000000	0.302670	0.551740	-1.564200	-47.248872	-76.866854	135.140518	299.027907	200.914619	0.000000	300.000000	200.000000	0.000000	7.538440	9.888480	2231.370544	2040.853853	2169.099924	-1434.322474				-505.000000	200.000000	0.000000	0.543330	-1.072020	5.505780	514.652542	227.038133	351.403779
1116				900.000000	200.000000	0.000000	0.358720	0.641820	-1.564200	-71.683089	-89.306933	152.033845	299.042594	200.974421	0.000000	300.000000	200.000000	0.000000	7.416360	9.766400	2231.446838	2174.367657	2136.399925	-1257.320977				-505.000000	200.000000	0.000000	1.267770	0.178670	10.225020	243.261327	576.433735	0.068136
1117				900.000000	200.000000	0.000000	0.425980	0.630560	-1.781450	-40.207605	-86.808687	161.592332	299.067241	200.978460	0.000000	300.000000	200.000000	0.000000	7.477400	11.475520	2231.980896	2183.904357	2081.899927	-1391.597975				-505.000000	200.000000	0.000000	0.181110	1.072020	8.651940	413.008091	776.250388	-233.973536
1118				900.000000	200.000000	0.000000	0.403560	0.641820	-1.390400	-67.482502	-126.776868	137.529430	298.916147	200.952563	0.000000	300.000000	200.000000	0.000000	7.660520	11.475520	2232.591248	2126.684155	2419.799915	-1440.425974				-505.000000	200.000000	0.000000	0.000000	-0.714680	18.090419	-1547.406078	380.542214	58.065867
1119				900.000000	200.000000	0.000000	0.269040	0.574260	-1.260050	-62.088519	-80.830800	149.654263	299.018607	200.918453	0.000000	300.000000	200.000000	0.000000	7.904680	10.987200	2232.438660	2050.390553	2190.899923	-1464.839973				-505.000000	200.000000	0.000000	0.181110	1.250690	11.011560	1813.800205	-816.828979	706.101600
1120				900.000000	200.000000	0.000000	0.347510	0.776940	-1.520750	-126.381786	-114.215563	149.761460	298.969500	201.008438	0.000000	300.000000	200.000000	0.000000	7.752080	11.261880	2231.828308	2250.661259	2299.899920	-1361.080475				-505.000000	200.000000	0.000000	1.448880	-0.536010	8.651940	778.970203	169.257600	1115.513291
1121				900.000000	200.000000	0.000000	0.224200	0.506700	-1.346950	-60.940138	-53.573622	202.650408	299.014297	201.007577	0.000000	300.000000	200.000000	0.000000	7.324800	10.743040	2233.735658	2250.661259	2201.799923	-1452.632974				-505.000000	200.000000	0.000000	-1.267770	-1.250690	14.157719	-1232.706653	991.267134	-177.317779
1122				900.000000	200.000000	0.000000	0.347510	0.664340	-1.173150	-46.227406	-94.274952	147.247082	298.949820	200.961566	0.000000	300.000000	200.000000	0.000000	7.324800	10.071600	2231.523132	2145.757556	2343.499918	-1367.183975				-505.000000	200.000000	0.000000	-0.543330	-0.357340	8.651940	-1063.274505	1482.936286	-0.295649
1123				900.000000	200.000000	0.000000	0.280250	0.563000	-1.477300	-78.859398	-10.166806	205.054360	299.009113	200.922473	0.000000	300.000000	200.000000	0.000000	7.477400	10.376800	2233.049012	2059.927254	2212.699923	-1416.011974				-505.000000	200.000000	0.000000	0.905550	1.608030	7.078860	445.316209	468.767364	-57.290522
1124				900.000000	200.000000	0.000000	0.392350	0.585520	-1.607650	-74.046537	-100.783348	185.681887	299.013657	200.982599	0.000000	300.000000	200.000000	0.000000	7.050120	10.529400	2232.286072	2193.441057	2201.799923	-1385.494475				-505.000000	200.000000	0.000000	-0.543330	0.178670	8.651940	-1609.920550	687.516242	-352.251568
1125				900.000000	200.000000	0.000000	0.515660	0.754420	-1.564200	-50.964100	-75.505843	154.385633	299.008401	200.965873	0.000000	300.000000	200.000000	0.000000	7.080640	10.285240	2231.446838	2155.294256	2212.699923	-1361.080475				-505.000000	200.000000	0.000000	0.181110	0.000000	10.225020	695.714013	907.327542	-763.687771
1126				900.000000	200.000000	0.000000	0.336300	0.574260	-2.215950	-46.996711	-72.579640	180.910163	299.077229	200.909878	0.000000	300.000000	200.000000	0.000000	7.568960	10.437840	2232.514954	2031.317153	2060.099928	-1354.976975				-505.000000	200.000000	0.000000	1.629990	0.714680	15.730799	507.767758	284.150804	-939.357746
1127				900.000000	200.000000	0.000000	0.302670	0.664340	-1.738000	-95.058953	-122.298950	154.522517	299.116379	200.841444	0.000000	300.000000	200.000000	0.000000	7.263760	10.926160	2232.743836	1878.729949	1972.899931	-1324.459476				-505.000000	200.000000	0.000000	0.000000	-1.250690	8.651940	735.724917	256.929324	410.021786
1128				900.000000	200.000000	0.000000	0.493240	0.574260	-1.173150	-94.162733	-105.342083	171.108932	299.023089	200.953019	0.000000	300.000000	200.000000	0.000000	7.538440	11.109280	2231.523132	2126.684155	2179.999924	-1367.183975				-505.000000	200.000000	0.000000	-0.362220	1.072020	17.303879	413.700246	800.916593	1.046325
1129				900.000000	200.000000	0.000000	0.403560	0.686860	-2.085600	-70.368512	-19.744963	192.993500	299.042987	200.939845	0.000000	300.000000	200.000000	0.000000	7.538440	11.322920	2232.362366	2098.074055	2136.399925	-1379.390975				-505.000000	200.000000	0.000000	-0.724440	-1.072020	10.225020	-1569.657953	431.842340	645.225693
1130				900.000000	200.000000	0.000000	0.448400	0.731900	-1.520750	-104.113352	-128.502154	178.530972	298.964687	200.901551	0.000000	300.000000	200.000000	0.000000	7.630000	11.322920	2231.980896	2012.243752	2310.799919	-1379.390975	-517.116382	194.054542	0.000000	-505.000000	200.000000	0.000000	-0.543330	-0.357340	22.809659	-135.613872	276.370544	234.680745
1131				900.000000	200.000000	0.000000	0.414770	0.664340	-1.390400	-82.637249	-122.172526	185.731962	298.964616	200.961435	0.000000	300.000000	200.000000	0.000000	7.752080	11.475520	2231.828308	2145.757556	2310.799919	-1397.701475				-505.000000	200.000000	0.000000	-2.716650	-0.893350	2.359620	756.844175	957.565247	-764.303740
1132				900.000000	200.000000	0.000000	0.504450	0.563000	-1.651100	-95.121576	-140.821007	163.857867	298.978988	200.983069	0.000000	300.000000	200.000000	0.000000	7.477400	10.163160	2231.217956	2193.441057	2278.099920	-1440.425974				-505.000000	200.000000	0.000000	0.000000	-0.178670	13.371180	-704.637639	-145.259257	234.806837
1133				900.000000	200.000000	0.000000	0.369930	0.653080	-1.564200	-107.404174	-54.306771	166.490664	299.023055	200.965873	0.000000	300.000000	200.000000	0.000000	8.179360	10.651480	2231.446838	2155.294256	2179.999924	-1452.632974				-505.000000	200.000000	0.000000	0.181110	-0.714680	11.011560	-158.180364	1436.861145	-59.436819
1134				900.000000	200.000000	0.000000	0.448400	0.630560	-1.433850	-96.134914	-103.253121	192.894686	299.018137	200.940263	0.000000	300.000000	200.000000	0.000000	7.446880	10.865120	2231.370544	2098.074055	2190.899923	-1342.769976				-505.000000	200.000000	0.000000	1.629990	1.429360	7.865400	782.015816	-238.664961	-1056.167712
1135				900.000000	200.000000	0.000000	0.358720	0.585520	-1.173150	-97.719576	-135.264339	151.981486	298.989864	200.960647	0.000000	300.000000	200.000000	0.000000	7.233240	10.865120	2233.659364	2145.757556	2256.299921	-1373.287475				-505.000000	200.000000	0.000000	-0.543330	-0.893350	4.719240	-980.207084	1354.098411	-353.268915
1136				900.000000	200.000000	0.000000	0.470820	0.675600	-1.738000	-110.677387	-22.837998	132.671844	298.999008	200.944149	0.000000	300.000000	200.000000	0.000000	7.324800	9.857960	2232.286072	2107.610755	2234.499922	-1446.529474				-505.000000	200.000000	0.000000	0.000000	-2.144040	10.225020	218.530148	520.576486	409.173997
1137				900.000000	200.000000	0.000000	0.381140	0.551740	-1.216600	-83.073530	-80.421517	178.433105	299.008842	200.982531	0.000000	300.000000	200.000000	0.000000	7.263760	9.888480	2232.438660	2193.441057	2212.699923	-1385.494475				-505.000000	200.000000	0.000000	1.629990	0.536010	14.944259	1075.973523	-1173.372850	-293.342219
1138				900.000000	200.000000	0.000000	0.425980	0.698120	-1.520750	-93.442822	-87.051138	188.161424	299.067624	201.025040	0.000000	300.000000	200.000000	0.000000	7.080640	11.078760	2232.896424	2288.808060	2081.899927	-1287.838477	-492.081980	270.976918	0.000000	-505.000000	200.000000	0.000000	-0.181110	0.000000	21.236579	1507.306951	-274.334563	646.199574
1139				900.000000	200.000000	0.000000	0.291460	0.506700	-1.216600	-76.887217	-96.992374	164.026165	299.038269	200.918328	0.000000	300.000000	200.000000	0.000000	7.721560	11.445000	2232.743836	2050.390553	2147.299925	-1391.597975				-505.000000	200.000000	0.000000	-0.181110	0.357340	19.663499	1297.171744	257.438319	-117.134593
1140				900.000000	200.000000	0.000000	0.392350	0.585520	-0.912450	-81.367370	-60.902124	176.043246	298.955169	200.918422	0.000000	300.000000	200.000000	0.000000	7.843640	11.200840	2232.514954	2050.390553	2332.599918	-1391.597975				-505.000000	200.000000	0.000000	-0.362220	-0.357340	13.371180	905.975066	539.508711	293.410355
1141				900.000000	200.000000	0.000000	0.336300	0.529220	-1.520750	-84.316003	-73.226176	156.771674	299.067401	200.956933	0.000000	300.000000	200.000000	0.000000	7.568960	11.322920	2232.362366	2136.220856	2081.899927	-1434.322474				-505.000000	200.000000	0.000000	0.000000	-1.072020	8.651940	978.168242	-1068.770749	116.470850
1142				900.000000	200.000000	0.000000	0.325090	0.630560	-1.564200	-76.167306	-77.790110	171.335495	298.994263	200.991007	0.000000	300.000000	200.000000	0.000000	7.477400	11.261880	2232.591248	2212.514458	2245.399921	-1306.148976				-505.000000	200.000000	0.000000	1.448880	-0.178670	11.798100	-125.683476	-1159.428179	-352.750060
1143				900.000000	200.000000	0.000000	0.369930	0.664340	-1.607650	-131.108683	-109.992032	176.139776	299.008977	200.939684	0.000000	300.000000	200.000000	0.000000	7.202720	10.895640	2232.743836	2098.074055	2212.699923	-1397.701475				-505.000000	200.000000	0.000000	1.811100	-0.714680	18.876959	653.160881	137.636126	-235.799514
1144				900.000000	200.000000	0.000000	0.414770	0.619300	-1.781450	-96.958715	-76.215120	144.725853	298.930757	200.944052	0.000000	300.000000	200.000000	0.000000	7.691040	10.193680	2232.514954	2107.610755	2387.099916	-1391.597975				-505.000000	200.000000	0.000000	0.000000	-1.786700	8.651940	-339.053065	787.209353	-177.927874
1145				900.000000	200.000000	0.000000	0.257830	0.608040	-1.694550	-85.270782	-49.569268	168.974572	299.004197	200.982296	0.000000	300.000000	200.000000	0.000000	7.599480	10.773560	2232.972718	2193.441057	2223.599922	-1385.494475				-505.000000	200.000000	0.000000	0.543330	-0.536010	6.292320	-31.930579	1154.281758	469.400649
1146				900.000000	200.000000	0.000000	0.313880	0.653080	-1.998700	-83.731135	-41.462607	149.681111	299.062390	200.935701	0.000000	300.000000	200.000000	0.000000	7.691040	11.048240	2232.057190	2088.537354	2092.799927	-1361.080475	-552.467246	163.091163	0.000000	-505.000000	200.000000	0.000000	3.984420	-0.536010	19.663499	-725.756896	933.372165	234.148968
1147				900.000000	200.000000	0.000000	0.437190	0.506700	-1.129700	-48.653477	-82.810473	144.597908	298.988931	201.008542	0.000000	300.000000	200.000000	0.000000	7.416360	9.980040	2231.599426	2250.661259	2256.299921	-1354.976975				-505.000000	200.000000	0.000000	0.724440	-1.429360	7.865400	840.666674	1009.259932	-295.134911
1148				900.000000	200.000000	0.000000	0.392350	0.799460	-1.520750	-69.166989	-80.600285	161.784250	299.008706	200.918579	0.000000	300.000000	200.000000	0.000000	7.477400	11.322920	2232.133484	2050.390553	2212.699923	-1397.701475				-505.000000	200.000000	0.000000	-0.543330	0.714680	6.292320	43.748672	-901.084566	118.209895
1149				900.000000	200.000000	0.000000	0.246620	0.619300	-1.346950	-84.446982	-89.958667	188.273939	298.999042	200.948389	0.000000	300.000000	200.000000	0.000000	7.721560	10.285240	2232.362366	2117.147455	2234.499922	-1385.494475				-505.000000	200.000000	0.000000	0.905550	-1.072020	4.719240	862.037624	1001.286673	-236.066186
1150				900.000000	200.000000	0.000000	0.403560	0.484180	-1.346950	-77.949633	-60.959667	139.792485	299.028139	200.961402	0.000000	300.000000	200.000000	0.000000	7.294280	11.017720	2231.904602	2145.757556	2169.099924	-1379.390975				-505.000000	200.000000	0.000000	0.905550	-0.714680	0.786540	420.081644	474.738776	-0.750675
1151				900.000000	200.000000	0.000000	0.336300	0.608040	-1.824900	-41.179993	-17.217647	178.531918	299.067145	200.927282	0.000000	300.000000	200.000000	0.000000	7.416360	11.109280	2231.752014	2069.463954	2081.899927	-1361.080475				-505.000000	200.000000	0.000000	0.905550	-0.357340	11.798100	1137.481224	-1524.261304	352.053032
1152				900.000000	200.000000	0.000000	0.369930	0.563000	-1.564200	-82.969957	-79.636621	163.997229	299.033056	200.884460	0.000000	300.000000	200.000000	0.000000	7.385840	10.407320	2231.980896	1974.096951	2158.199924	-1416.011974				-505.000000	200.000000	0.000000	0.362220	2.322710	8.651940	141.239337	1825.851481	-232.801120
1153				900.000000	200.000000	0.000000	0.425980	0.574260	-1.390400	-58.203032	-127.700123	147.082013	299.057635	200.897125	0.000000	300.000000	200.000000	0.000000	7.568960	11.322920	2232.362366	2002.707052	2103.699926	-1434.322474				-505.000000	200.000000	0.000000	1.086660	-2.144040	9.438480	-476.428787	322.999112	-2.121627
1154				900.000000	200.000000	0.000000	0.414770	0.551740	-2.042150	-83.928800	-65.840729	154.301663	299.067273	200.944246	0.000000	300.000000	200.000000	0.000000	7.324800	10.804080	2232.057190	2107.610755	2081.899927	-1446.529474				-505.000000	200.000000	0.000000	0.724440	-1.608030	18.090419	1178.121360	-326.143685	115.904222
1155				900.000000	200.000000	0.000000	0.257830	0.619300	-1.260050	0.074181	-100.633052	156.936744	298.974243	200.965840	0.000000	300.000000	200.000000	0.000000	7.507920	10.895640	2231.523132	2155.294256	2288.999920	-1367.183975				-505.000000	200.000000	0.000000	-0.543330	0.714680	11.011560	-71.689791	-110.143081	411.930388
1156				900.000000	200.000000	0.000000	0.336300	0.675600	-1.173150	-73.907431	-73.549444	159.317468	298.969147	200.936117	0.000000	300.000000	200.000000	0.000000	7.080640	10.773560	2231.065368	2088.537354	2299.899920	-1354.976975				-505.000000	200.000000	0.000000	-0.905550	-0.536010	17.303879	-957.577670	568.653475	293.284264
1157				900.000000	200.000000	0.000000	0.448400	0.608040	-1.564200	-129.361572	-77.802046	183.235102	299.027973	200.918830	0.000000	300.000000	200.000000	0.000000	7.507920	10.804080	2231.523132	2050.390553	2169.099924	-1367.183975				-505.000000	200.000000	0.000000	-0.724440	0.178670	9.438480	-220.065604	432.588767	-763.445770
1158				900.000000	200.000000	0.000000	0.437190	0.596780	-1.346950	-81.353825	-113.004250	200.103865	299.042627	200.940198	0.000000	300.000000	200.000000	0.000000	7.599480	10.773560	2231.523132	2098.074055	2136.399925	-1391.597975				-505.000000	200.000000	0.000000	-0.543330	1.072020	3.932700	991.710561	1619.984852	-292.659680
1159				900.000000	200.000000	0.000000	0.235410	0.720640	-1.303500	-80.228787	-64.207598	185.970138	299.081955	200.939941	0.000000	300.000000	200.000000	0.000000	7.446880	9.857960	2232.133484	2098.074055	2049.199928	-1354.976975				-505.000000	200.000000	0.000000	1.448880	-1.250690	11.798100	272.712602	-98.868120	116.185382
1160				900.000000	200.000000	0.000000	0.403560	0.664340	-2.085600	-115.521718	-95.734512	159.237315	299.087212	200.913932	0.000000	300.000000	200.000000	0.000000	7.568960	11.261880	2233.049012	2040.853853	2038.299929	-1348.873476				-505.000000	200.000000	0.000000	-0.181110	-0.536010	4.719240	431.207582	404.190429	-529.191073
1161				900.000000	200.000000	0.000000	0.459610	0.686860	-1.477300	-97.882025	-93.542400	168.838831	298.999521	200.973555	0.000000	300.000000	200.000000	0.000000	7.416360	10.834600	2233.430482	2174.367657	2234.499922	-1330.562976				-505.000000	200.000000	0.000000	0.181110	1.072020	3.146160	528.383630	-544.224701	-586.438128
1162				900.000000	200.000000	0.000000	0.403560	0.743160	-1.651100	-63.579406	-4.951138	147.262317	299.106310	200.897278	0.000000	300.000000	200.000000	0.000000	7.294280	10.743040	2231.980896	2002.707052	1994.699930	-1342.769976				-505.000000	200.000000	0.000000	-1.086660	1.429360	8.651940	782.078740	985.533153	-116.044802
1163				900.000000	200.000000	0.000000	0.459610	0.641820	-1.390400	-91.605683	-129.085007	156.748643	299.067177	200.974254	0.000000	300.000000	200.000000	0.000000	7.477400	10.773560	2231.828308	2174.367657	2081.899927	-1385.494475				-505.000000	200.000000	0.000000	0.724440	0.000000	11.798100	-925.584167	1005.527800	646.127130
1164				900.000000	200.000000	0.000000	0.336300	0.765680	-1.346950	-50.275342	-73.387810	181.088183	299.028073	200.914463	0.000000	300.000000	200.000000	0.000000	7.630000	10.743040	2231.752014	2040.853853	2169.099924	-1318.355976				-505.000000	200.000000	0.000000	-0.362220	0.714680	13.371180	-1577.109046	1334.928755	-527.989679
1165				900.000000	200.000000	0.000000	0.470820	0.675600	-1.433850	-102.321227	-78.846527	185.684366	299.028604	200.943859	0.000000	300.000000	200.000000	0.000000	7.477400	10.865120	2232.972718	2107.610755	2169.099924	-1403.804975				-505.000000	200.000000	0.000000	-1.629990	-1.072020	6.292320	514.715465	-39.910730	351.577644
1166				900.000000	200.000000	0.000000	0.347510	0.664340	-1.260050	-106.625388	-94.194135	140.018102	298.974208	200.974421	0.000000	300.000000	200.000000	0.000000	7.538440	10.468360	2231.446838	2174.367657	2288.999920	-1348.873476				-505.000000	200.000000	0.000000	-0.724440	-0.178670	6.292320	568.772073	-624.985586	998.538075
1167				900.000000	200.000000	0.000000	0.347510	0.641820	-2.129050	-100.411985	-37.660295	156.864779	299.012915	200.932033	0.000000	300.000000	200.000000	0.000000	7.355320	10.407320	2230.607604	2079.000654	2201.799923	-1379.390975				-505.000000	200.000000	0.000000	-0.905550	-1.250690	5.505780	156.393215	447.279864	116.373736
1168				900.000000	200.000000	0.000000	0.437190	0.675600	-1.955250	-82.758747	-87.108681	161.622606	298.998769	200.982834	0.000000	300.000000	200.000000	0.000000	7.050120	10.743040	2231.752014	2193.441057	2234.499922	-1361.080475				-505.000000	200.000000	0.000000	-1.267770	-0.357340	15.730799	-251.996183	-866.205822	-411.446385
1169				900.000000	200.000000	0.000000	0.381140	0.574260	-1.694550	-110.785024	-69.845083	178.454048	298.975049	200.930919	0.000000	300.000000	200.000000	0.000000	7.568960	10.071600	2233.277894	2079.000654	2288.999920	-1434.322474				-505.000000	200.000000	0.000000	-1.448880	1.786700	11.011560	1498.786164	474.931776	1059.205265
1170				900.000000	200.000000	0.000000	0.347510	0.630560	-1.998700	-72.596918	-83.375250	180.950908	299.003721	200.927219	0.000000	300.000000	200.000000	0.000000	7.568960	9.827440	2231.904602	2069.463954	2223.599922	-1397.701475				-505.000000	200.000000	0.000000	-0.362220	-0.357340	10.225020	326.643364	-1048.345671	234.666257
1171				900.000000	200.000000	0.000000	0.470820	0.619300	-1.824900	-121.126910	-154.472399	154.306426	299.023256	200.952856	0.000000	300.000000	200.000000	0.000000	7.172200	10.071600	2231.904602	2126.684155	2179.999924	-1385.494475				-505.000000	200.000000	0.000000	1.811100	-1.786700	13.371180	935.300495	142.861111	56.903632
1172				900.000000	200.000000	0.000000	0.325090	0.574260	-1.738000	-62.583676	-113.090265	166.463816	299.028239	200.991211	0.000000	300.000000	200.000000	0.000000	7.752080	11.078760	2232.133484	2212.514458	2169.099924	-1300.045476				-505.000000	200.000000	0.000000	0.724440	-0.178670	11.798100	337.580532	-717.882295	-293.948006
1173				900.000000	200.000000	0.000000	0.246620	0.641820	-1.260050	-79.409050	-100.171424	188.294882	299.033155	200.948454	0.000000	300.000000	200.000000	0.000000	7.111160	11.383960	2232.209778	2117.147455	2158.199924	-1379.390975				-505.000000	200.000000	0.000000	-0.362220	0.000000	5.505780	-578.639547	-248.447069	117.517175
1174				900.000000	200.000000	0.000000	0.280250	0.686860	-1.998700	-114.504316	-35.011754	144.928047	298.999042	200.944117	0.000000	300.000000	200.000000	0.000000	7.630000	11.231360	2232.362366	2107.610755	2234.499922	-1397.701475				-505.000000	200.000000	0.000000	0.000000	-2.501380	11.798100	-382.046659	121.373611	56.370289
1175				900.000000	200.000000	0.000000	0.515660	0.765680	-1.564200	-66.582534	-90.703752	149.576785	299.023222	200.965708	0.000000	300.000000	200.000000	0.000000	7.416360	11.109280	2231.828308	2155.294256	2179.999924	-1275.631477				-505.000000	200.000000	0.000000	-1.992210	3.394730	14.944259	-25.021352	371.506533	-231.595419
1176				900.000000	200.000000	0.000000	0.594130	0.630560	-1.911800	-76.527419	-63.216059	137.321528	299.033155	200.935637	0.000000	300.000000	200.000000	0.000000	7.385840	10.437840	2232.209778	2088.537354	2158.199924	-1269.527977				-505.000000	200.000000	0.000000	0.724440	0.357340	10.225020	369.888651	-53.539406	587.722147
1177				900.000000	200.000000	0.000000	0.381140	0.675600	-2.129050	-50.774562	-109.968758	164.090334	299.062678	200.905514	0.000000	300.000000	200.000000	0.000000	7.294280	10.468360	2232.743836	2021.780453	2092.799927	-1385.494475				-505.000000	200.000000	0.000000	0.000000	1.429360	8.651940	897.894742	389.499331	647.541548
1178				900.000000	200.000000	0.000000	0.414770	0.641820	-1.738000	-79.904206	-126.915228	164.024078	298.989139	200.948518	0.000000	300.000000	200.000000	0.000000	7.324800	10.041080	2232.057190	2117.147455	2256.299921	-1403.804975				-505.000000	200.000000	0.000000	0.905550	0.000000	-5.505780	-1158.600481	-712.419879	-117.560641
1179				900.000000	200.000000	0.000000	0.425980	0.563000	-1.607650	-78.994441	-41.376592	159.119841	299.023489	200.999619	0.000000	300.000000	200.000000	0.000000	7.355320	10.804080	2232.438660	2231.587858	2179.999924	-1416.011974				-505.000000	200.000000	0.000000	-0.543330	-0.178670	12.584640	800.907463	418.644095	-822.543473
1180				900.000000	200.000000	0.000000	0.437190	0.731900	-0.955900	-59.302335	-98.170017	139.988024	299.047218	200.987512	0.000000	300.000000	200.000000	0.000000	7.416360	10.193680	2230.836486	2202.977757	2125.499926	-1354.976975	-488.406294	123.436264	0.000000	-505.000000	200.000000	0.000000	0.905550	0.893350	20.450039	-1565.731415	-339.341929	294.495838
1181				900.000000	200.000000	0.000000	0.392350	0.686860	-1.564200	-77.869402	-70.427937	195.414773	299.038038	200.901458	0.000000	300.000000	200.000000	0.000000	7.507920	10.559920	2232.209778	2012.243752	2147.299925	-1409.908474				-505.000000	200.000000	0.000000	-0.181110	0.357340	12.584640	-324.818591	-0.983857	352.818196
1182				900.000000	200.000000	0.000000	0.470820	0.563000	-1.086250	-82.474801	-79.169795	130.157466	298.960052	200.901335	0.000000	300.000000	200.000000	0.000000	7.446880	10.773560	2232.514954	2012.243752	2321.699919	-1354.976975				-505.000000	200.000000	0.000000	-1.811100	-2.501380	3.932700	196.404119	901.277566	-60.973020
1183				900.000000	200.000000	0.000000	0.381140	0.619300	-1.477300	-96.643615	-135.904735	159.218655	299.027940	200.978694	0.000000	300.000000	200.000000	0.000000	7.202720	10.987200	2231.446838	2183.904357	2169.099924	-1354.976975				-505.000000	200.000000	0.000000	-0.362220	-1.429360	8.651940	30.017584	-2239.982884	-295.047978
1184				900.000000	200.000000	0.000000	0.358720	0.506700	-1.564200	-61.165209	-134.900662	135.040563	299.023256	200.944310	0.000000	300.000000	200.000000	0.000000	7.416360	11.139800	2231.904602	2107.610755	2179.999924	-1361.080475				-505.000000	200.000000	0.000000	0.362220	-0.178670	14.157719	569.401305	1555.486481	-470.151325
1185				900.000000	200.000000	0.000000	0.347510	0.619300	-1.651100	-52.597840	-119.160308	176.121116	299.038137	200.914181	0.000000	300.000000	200.000000	0.000000	7.294280	11.383960	2232.438660	2040.853853	2147.299925	-1422.115474				-505.000000	200.000000	0.000000	1.629990	-1.429360	10.225020	261.775434	-373.474248	174.745434
1186				900.000000	200.000000	0.000000	0.403560	0.686860	-1.998700	-82.340074	-100.881299	171.306559	299.032957	200.918736	0.000000	300.000000	200.000000	0.000000	7.172200	10.407320	2231.752014	2050.390553	2158.199924	-1409.908474				-505.000000	200.000000	0.000000	0.181110	-1.965370	14.157719	-349.423924	-1217.524707	-295.600118
1187				900.000000	200.000000	0.000000	0.336300	0.675600	-1.781450	-86.599220	-47.653875	154.498148	299.082519	200.858236	0.000000	300.000000	200.000000	0.000000	7.691040	10.437840	2233.506776	1916.876750	2049.199928	-1348.873476				-505.000000	200.000000	0.000000	-2.354430	-2.858720	11.011560	-1098.628237	-133.123434	-942.430150
1188				900.000000	200.000000	0.000000	0.403560	0.608040	-1.390400	-68.873562	-81.183138	156.775296	299.062358	200.969915	0.000000	300.000000	200.000000	0.000000	7.477400	10.407320	2231.980896	2164.830956	2092.799927	-1336.666476				-505.000000	200.000000	0.000000	1.267770	0.536010	10.225020	-1240.724054	576.433735	176.639548
1189				900.000000	200.000000	0.000000	0.280250	0.788200	-1.955250	-41.937107	-126.239621	178.757534	299.081892	200.965642	0.000000	300.000000	200.000000	0.000000	7.355320	10.895640	2231.980896	2155.294256	2049.199928	-1293.941977				-505.000000	200.000000	0.000000	-0.543330	-1.250690	16.517339	-74.357864	-645.648095	-647.328524
1190				900.000000	200.000000	0.000000	0.358720	0.540480	-1.173150	-115.656444	-84.604640	168.807220	298.954955	200.914338	0.000000	300.000000	200.000000	0.000000	7.843640	10.132640	2232.057190	2040.853853	2332.599918	-1483.150473				-505.000000	200.000000	0.000000	-0.724440	-0.714680	6.292320	1115.418118	965.854502	410.588415
1191				900.000000	200.000000	0.000000	0.336300	0.686860	-1.607650	-65.852825	-73.145359	149.689299	299.013185	200.893310	0.000000	300.000000	200.000000	0.000000	7.996240	9.980040	2231.217956	1993.170352	2201.799923	-1354.976975				-505.000000	200.000000	0.000000	1.267770	0.714680	8.651940	-766.774572	180.216566	529.273698
1192				900.000000	200.000000	0.000000	0.336300	0.529220	-1.824900	-44.425800	-98.273166	185.687596	299.116137	200.957031	0.000000	300.000000	200.000000	0.000000	7.630000	9.949520	2232.133484	2136.220856	1972.899931	-1397.701475				-505.000000	200.000000	0.000000	-0.181110	0.714680	14.157719	-187.254100	130.093297	-410.515971
1193				900.000000	200.000000	0.000000	0.235410	0.675600	-1.868350	-106.791900	-129.539897	185.928251	299.072125	200.978460	0.000000	300.000000	200.000000	0.000000	6.989080	10.102120	2231.980896	2183.904357	2070.999928	-1391.597975				-505.000000	200.000000	0.000000	0.181110	0.000000	14.944259	696.091552	1167.988998	117.473709
1194				900.000000	200.000000	0.000000	0.437190	0.641820	-1.824900	-112.158476	-112.559756	197.736092	299.062422	200.957031	0.000000	300.000000	200.000000	0.000000	7.630000	10.987200	2232.133484	2136.220856	2092.799927	-1361.080475				-505.000000	200.000000	0.000000	1.267770	-1.608030	7.865400	598.223349	-216.747030	233.348953
1195				900.000000	200.000000	0.000000	0.336300	0.664340	-1.477300	-78.706747	-68.200615	154.487676	299.058086	200.909505	0.000000	300.000000	200.000000	0.000000	7.355320	10.712520	2233.430482	2031.317153	2103.699926	-1367.183975				-505.000000	200.000000	0.000000	1.992210	-1.429360	11.011560	261.838357	1857.551520	57.228259
1196				900.000000	200.000000	0.000000	0.358720	0.641820	-1.651100	-124.040010	-84.160146	180.949766	299.028505	200.926870	0.000000	300.000000	200.000000	0.000000	7.507920	10.559920	2232.743836	2069.463954	2169.099924	-1409.908474				-505.000000	200.000000	0.000000	0.181110	0.357340	7.078860	601.268962	-150.246811	0.324627
1197				900.000000	200.000000	0.000000	0.302670	0.585520	-2.172500	-50.508540	-96.565015	171.316835	299.091752	200.995449	0.000000	300.000000	200.000000	0.000000	7.385840	10.834600	2232.209778	2222.051158	2027.399929	-1373.287475				-505.000000	200.000000	0.000000	0.000000	-1.250690	18.876959	-653.249104	777.505810	57.557194
1198				900.000000	200.000000	0.000000	0.313880	0.574260	-1.477300	-90.457302	-87.541239	139.969168	299.072220	200.944181	0.000000	300.000000	200.000000	0.000000	7.752080	10.743040	2232.209778	2107.610755	2070.999928	-1336.666476				-505.000000	200.000000	0.000000	0.543330	-0.714680	1.573080	72.696562	893.620302	116.766500
1199				900.000000	200.000000	0.000000	0.448400	0.529220	-1.346950	-68.053825	-62.806178	159.065199	299.058150	200.922252	0.000000	300.000000	200.000000	0.000000	7.568960	10.773560	2233.583070	2059.927254	2103.699926	-1342.769976				-505.000000	200.000000	0.000000	1.086660	-0.536010	10.225020	-842.327977	587.392700	-1057.989382
1200				900.000000	200.000000	0.000000	0.381140	0.484180	-1.129700	-73.704032	-34.908604	149.454353	299.033089	200.982699	0.000000	300.000000	200.000000	0.000000	7.507920	9.980040	2232.057190	2193.441057	2158.199924	-1354.976975				-505.000000	200.000000	0.000000	0.724440	1.429360	11.011560	-375.892510	-584.565861	529.995395
1201				900.000000	200.000000	0.000000	0.504450	0.675600	-1.694550	-78.468131	-79.988959	156.733604	299.077040	200.978427	0.000000	300.000000	200.000000	0.000000	7.477400	10.895640	2232.057190	2183.904357	2060.099928	-1281.734977				-505.000000	200.000000	0.000000	0.181110	-1.072020	4.719240	-1106.834408	2635.962622	410.176855
1202				900.000000	200.000000	0.000000	0.392350	0.641820	-1.955250	-35.903445	-70.064260	132.721724	298.989450	200.905514	0.000000	300.000000	200.000000	0.000000	7.507920	9.919000	2232.743836	2021.780453	2256.299921	-1458.736474				-505.000000	200.000000	0.000000	0.000000	-1.250690	11.011560	156.833677	1447.820110	-588.627891
1203				900.000000	200.000000	0.000000	0.336300	0.574260	-1.520750	-34.214893	-123.885875	164.042542	298.950538	200.969451	0.000000	300.000000	200.000000	0.000000	7.721560	9.735880	2233.049012	2164.830956	2343.499918	-1489.253973				-505.000000	200.000000	0.000000	0.362220	0.000000	2.359620	-694.707242	108.412797	-704.958162
1204				900.000000	200.000000	0.000000	0.437190	0.517960	-1.173150	-76.378516	-42.242305	156.656681	299.077261	200.999551	0.000000	300.000000	200.000000	0.000000	7.416360	10.865120	2232.591248	2231.587858	2060.099928	-1324.459476				-505.000000	200.000000	0.000000	0.724440	0.536010	15.730799	-82.123573	1797.215712	411.659409
[truncated: 3,206 more rows]
