# Supplementary material for: A Plyometric Warm-Up Protocol Improves Running Economy in Recreational Endurance Athletes
Source: Front Physiol. 2020 Mar 12;11:197. doi: 10.3389/fphys.2020.00197 (PMC7080849; doi:10.3389/fphys.2020.00197)
Supplement: Supplementary file 1 [file Data_Sheet_1.zip › Datasheet 1/Force plate data -leg stiffness/7/7 Control .csv]

FORCE PLATES
600.000000	Hz
	Corner 1			Corner 2			Corner 3			Corner 4
Plate#	X	Y	Z	X	Y	Z	X	Y	Z	X	Y	Z
1	1200.000000	400.000000	0.000000	1200.000000	0.000000	0.000000	600.000000	0.000000	0.000000	600.000000	400.000000	0.000000
2	600.000000	400.000000	0.000000	600.000000	0.000000	0.000000	0.000000	0.000000	0.000000	0.000000	400.000000	0.000000
3	-55.000000	500.000000	0.000000	-55.000000	-100.000000	0.000000	-955.000000	-100.000000	0.000000	-955.000000	500.000000	0.000000
	Force Plate 1												Force Plate 2												Force Plate 3
Sample #	COP:X	COP:Y	COP:Z	Ref:X	Ref:Y	Ref:Z	Force:X	Force:Y	Force:Z	Moment:X	Moment:Y	Moment:Z	COP:X	COP:Y	COP:Z	Ref:X	Ref:Y	Ref:Z	Force:X	Force:Y	Force:Z	Moment:X	Moment:Y	Moment:Z	COP:X	COP:Y	COP:Z	Ref:X	Ref:Y	Ref:Z	Force:X	Force:Y	Force:Z	Moment:X	Moment:Y	Moment:Z
Units:	mm	mm	mm	mm	mm	mm	N	N	N	Nmm	Nmm	Nmm	mm	mm	mm	mm	mm	mm	N	N	N	Nmm	Nmm	Nmm	mm	mm	mm	mm	mm	mm	N	N	N	Nmm	Nmm	Nmm
1				900.000000	200.000000	0.000000	0.358720	0.709380	-0.738650	-92.168879	-79.942755	154.506336	298.989450	200.956769	0.000000	300.000000	200.000000	0.000000	7.019600	10.407320	2232.743836	2136.220856	2256.299921	-1318.355976				-505.000000	200.000000	0.000000	0.362220	0.714680	3.932700	738.455914	1300.050010	353.113846
2				900.000000	200.000000	0.000000	0.302670	0.450400	-0.999350	-103.103761	-97.656044	173.600833	299.047381	201.042908	0.000000	300.000000	200.000000	0.000000	6.958560	10.651480	2231.217956	2326.954861	2125.499926	-1428.218974				-505.000000	200.000000	0.000000	1.811100	-2.144040	5.505780	-129.295397	-645.094669	-60.923681
3				900.000000	200.000000	0.000000	0.403560	0.608040	-1.433850	-20.672214	-126.736459	159.184956	299.057828	200.943923	0.000000	300.000000	200.000000	0.000000	7.660520	10.529400	2232.820130	2107.610755	2103.699926	-1458.736474				-505.000000	200.000000	0.000000	2.173320	0.893350	0.000000	169.872610	2387.322553	0.673924
4				900.000000	200.000000	0.000000	0.414770	0.731900	-1.433850	-108.043854	-41.076598	135.191931	299.023489	200.944085	0.000000	300.000000	200.000000	0.000000	7.782600	10.529400	2232.438660	2107.610755	2179.999924	-1385.494475				-505.000000	200.000000	0.000000	2.897760	0.357340	0.786540	-94.130435	221.620148	470.060084
5				900.000000	200.000000	0.000000	0.414770	0.574260	-1.651100	-62.493647	-76.336345	163.961247	299.022822	200.957555	0.000000	300.000000	200.000000	0.000000	7.385840	10.529400	2230.912780	2136.220856	2179.999924	-1318.355976				-505.000000	200.000000	0.000000	1.086660	2.144040	0.786540	2214.486817	2452.329920	413.156452
6				900.000000	200.000000	0.000000	0.414770	0.653080	-1.520750	-131.482341	-71.391601	166.444210	299.033354	200.986702	0.000000	300.000000	200.000000	0.000000	7.568960	10.651480	2232.667542	2202.977757	2158.199924	-1367.183975				-505.000000	200.000000	0.000000	0.362220	0.357340	10.225020	369.888651	1426.648606	529.007026
7				900.000000	200.000000	0.000000	0.437190	0.585520	-1.955250	-70.386120	-122.570471	183.225772	299.023356	200.974121	0.000000	300.000000	200.000000	0.000000	7.324800	10.041080	2232.133484	2174.367657	2179.999924	-1385.494475				-505.000000	200.000000	0.000000	-0.362220	0.536010	6.292320	843.649364	413.656541	118.025848
8				900.000000	200.000000	0.000000	0.448400	0.754420	-1.781450	-63.250761	-118.127763	178.551916	299.028007	200.923072	0.000000	300.000000	200.000000	0.000000	7.813120	10.956680	2231.599426	2059.927254	2169.099924	-1367.183975				-505.000000	200.000000	0.000000	1.629990	0.178670	0.786540	126.690247	1756.602987	352.503751
9				900.000000	200.000000	0.000000	0.269040	0.619300	-1.651100	-60.638900	-65.269214	156.925130	298.979267	200.927251	0.000000	300.000000	200.000000	0.000000	7.385840	10.865120	2231.828308	2069.463954	2278.099920	-1342.769976				-505.000000	200.000000	0.000000	1.267770	0.536010	4.719240	1190.971523	449.088712	235.383647
10				900.000000	200.000000	0.000000	0.437190	0.529220	-0.999350	-87.796363	-67.733788	156.667152	299.008333	201.004406	0.000000	300.000000	200.000000	0.000000	7.050120	11.536560	2231.294250	2241.124558	2212.699923	-1354.976975				-505.000000	200.000000	0.000000	1.267770	0.714680	11.011560	-534.953798	1371.107352	-58.167289
11				900.000000	200.000000	0.000000	0.369930	0.608040	-1.390400	-76.914623	-94.996165	188.135718	298.999419	200.956573	0.000000	300.000000	200.000000	0.000000	7.416360	11.475520	2233.201600	2136.220856	2234.499922	-1361.080475				-505.000000	200.000000	0.000000	0.181110	0.178670	2.359620	-683.895920	1179.931821	0.155069
12				900.000000	200.000000	0.000000	0.123310	0.608040	-1.303500	-133.112017	-125.448930	159.475295	298.969817	200.952596	0.000000	300.000000	200.000000	0.000000	8.087800	11.048240	2232.514954	2126.684155	2299.899920	-1379.390975				-505.000000	200.000000	0.000000	2.897760	-1.072020	-1.573080	-296.625780	-438.990609	-59.993266
13				900.000000	200.000000	0.000000	0.347510	0.439140	-1.781450	-100.357173	-58.247443	156.676286	298.930904	200.931110	0.000000	300.000000	200.000000	0.000000	7.446880	10.620960	2232.820130	2079.000654	2387.099916	-1379.390975				-505.000000	200.000000	0.000000	1.992210	1.429360	3.146160	-492.337744	-918.954370	1.197086
14				900.000000	200.000000	0.000000	0.437190	0.574260	-1.173150	-114.265384	-67.572154	168.757340	299.027973	200.953019	0.000000	300.000000	200.000000	0.000000	7.568960	10.590440	2231.523132	2126.684155	2169.099924	-1342.769976				-505.000000	200.000000	0.000000	3.259980	1.072020	9.438480	65.623008	854.341563	176.988845
15				900.000000	200.000000	0.000000	0.201780	0.551740	-1.911800	-59.670576	-117.982665	149.703000	299.086682	200.910189	0.000000	300.000000	200.000000	0.000000	7.446880	10.865120	2231.752014	2031.317153	2038.299929	-1354.976975				-505.000000	200.000000	0.000000	1.629990	-1.786700	11.798100	-917.881382	2276.433046	56.918121
16				900.000000	200.000000	0.000000	0.179360	0.641820	-1.520750	-79.679135	-66.763387	152.219662	299.042889	200.927124	0.000000	300.000000	200.000000	0.000000	7.568960	10.651480	2232.133484	2069.463954	2136.399925	-1342.769976				-505.000000	200.000000	0.000000	-0.905550	0.893350	5.505780	-756.214943	49.569842	-234.056161
17				900.000000	200.000000	0.000000	0.482030	0.574260	-1.260050	-86.211701	-114.931578	151.843265	299.097129	200.888156	0.000000	300.000000	200.000000	0.000000	7.568960	10.163160	2233.430482	1983.633652	2016.499929	-1440.425974				-505.000000	200.000000	0.000000	2.535540	-0.357340	6.292320	-831.831271	370.883101	-0.541959
18				900.000000	200.000000	0.000000	0.336300	0.517960	-1.390400	-88.665177	-53.083522	178.448143	299.077166	200.927029	0.000000	300.000000	200.000000	0.000000	7.477400	9.980040	2232.362366	2069.463954	2060.099928	-1318.355976				-505.000000	200.000000	0.000000	1.267770	-0.178670	2.359620	915.905463	716.468006	-587.711966
19				900.000000	200.000000	0.000000	0.269040	0.698120	-1.607650	-13.122246	-85.573502	185.914354	298.994332	200.956769	0.000000	300.000000	200.000000	0.000000	7.874160	9.735880	2232.743836	2136.220856	2245.399921	-1275.631477				-505.000000	200.000000	0.000000	0.181110	2.680050	12.584640	-994.983423	772.518256	-526.168009
20				900.000000	200.000000	0.000000	0.369930	0.619300	-1.173150	-76.225865	-69.868358	147.181968	298.965005	200.952531	0.000000	300.000000	200.000000	0.000000	7.385840	9.949520	2232.667542	2126.684155	2310.799919	-1385.494475				-505.000000	200.000000	0.000000	2.716650	2.144040	13.371180	14.989552	1016.056334	-174.414934
21				900.000000	200.000000	0.000000	0.336300	0.563000	-1.694550	-83.104999	-118.658272	139.935469	299.028405	200.909878	0.000000	300.000000	200.000000	0.000000	7.416360	11.109280	2232.514954	2031.317153	2169.099924	-1416.011974				-505.000000	200.000000	0.000000	0.724440	1.250690	4.719240	191.872793	-48.314420	294.849443
22				900.000000	200.000000	0.000000	0.538080	0.641820	-1.086250	-59.126342	-56.609712	173.534969	298.984047	200.987174	0.000000	300.000000	200.000000	0.000000	7.599480	11.200840	2231.599426	2202.977757	2267.199921	-1434.322474				-505.000000	200.000000	0.000000	2.897760	-0.536010	0.786540	662.524970	1149.610199	-294.460988
23				900.000000	200.000000	0.000000	0.257830	0.596780	-1.216600	-85.239313	-110.805400	159.325460	299.008367	200.965906	0.000000	300.000000	200.000000	0.000000	7.477400	11.841760	2231.370544	2155.294256	2212.699923	-1416.011974				-505.000000	200.000000	0.000000	1.448880	-0.178670	4.719240	-242.065786	-357.290297	-587.726455
24				900.000000	200.000000	0.000000	0.392350	0.506700	-1.520750	-109.366558	-131.259984	163.921643	299.072030	200.944375	0.000000	300.000000	200.000000	0.000000	7.752080	11.109280	2231.752014	2107.610755	2070.999928	-1440.425974				-505.000000	200.000000	0.000000	0.905550	1.072020	3.932700	180.998548	471.753070	235.921298
25				900.000000	200.000000	0.000000	0.437190	0.608040	-1.173150	-128.956444	-108.099914	188.066036	299.042987	200.969749	0.000000	300.000000	200.000000	0.000000	7.507920	11.200840	2232.362366	2164.830956	2136.399925	-1416.011974				-505.000000	200.000000	0.000000	0.000000	0.714680	1.573080	-883.156882	263.647162	-351.786361
26				900.000000	200.000000	0.000000	0.425980	0.472920	-1.260050	-78.323291	-112.623439	151.807087	299.038170	200.956867	0.000000	300.000000	200.000000	0.000000	7.294280	10.529400	2232.514954	2136.220856	2147.299925	-1397.701475				-505.000000	200.000000	0.000000	4.346640	-1.250690	4.719240	40.514290	793.066329	-60.278735
27				900.000000	200.000000	0.000000	0.358720	0.540480	-1.781450	-7.732327	-144.830560	171.216880	299.053011	200.973755	0.000000	300.000000	200.000000	0.000000	7.477400	10.468360	2232.972718	2174.367657	2114.599926	-1361.080475				-505.000000	200.000000	0.000000	-0.543330	0.357340	9.438480	601.457731	2675.319926	-352.082010
28				900.000000	200.000000	0.000000	0.414770	0.551740	-1.086250	-66.856366	-102.191505	185.627244	299.008401	200.965873	0.000000	300.000000	200.000000	0.000000	7.050120	10.620960	2231.446838	2155.294256	2212.699923	-1403.804975				-505.000000	200.000000	0.000000	1.448880	-1.786700	9.438480	-223.174140	433.651188	115.676709
29				900.000000	200.000000	0.000000	0.470820	0.653080	-0.651750	-82.335694	-23.848210	159.157162	298.952413	200.890864	0.000000	300.000000	200.000000	0.000000	8.026760	10.163160	2226.640316	1983.633652	2332.599918	-1409.908474				-505.000000	200.000000	0.000000	2.535540	2.144040	-1.573080	940.322027	2366.897475	119.320048
30				900.000000	200.000000	0.000000	0.302670	0.608040	-1.173150	-84.730612	-87.362470	149.650837	298.993816	200.923072	0.000000	300.000000	200.000000	0.000000	7.813120	9.888480	2231.599426	2059.927254	2245.399921	-1330.562976				-505.000000	200.000000	0.000000	1.629990	-0.893350	3.146160	872.723100	693.803649	-118.466386
31				900.000000	200.000000	0.000000	0.369930	0.698120	-1.346950	-73.160114	-145.696273	178.580852	299.106523	200.914150	0.000000	300.000000	200.000000	0.000000	7.477400	10.132640	2232.514954	2040.853853	1994.699930	-1403.804975				-505.000000	200.000000	0.000000	1.448880	-0.714680	-1.573080	72.444869	1504.661217	410.414549
32				900.000000	200.000000	0.000000	0.594130	0.608040	-1.738000	-69.233676	-98.839483	192.722767	299.018406	200.965642	0.000000	300.000000	200.000000	0.000000	7.538440	11.445000	2231.980896	2155.294256	2190.899923	-1416.011974				-505.000000	200.000000	0.000000	2.716650	0.536010	7.078860	-1009.343743	889.457739	-763.381941
33				900.000000	200.000000	0.000000	0.336300	0.698120	-1.520750	-93.442822	-108.687966	193.073653	298.974664	201.029522	0.000000	300.000000	200.000000	0.000000	7.782600	10.743040	2232.438660	2298.344760	2288.999920	-1464.839973				-505.000000	200.000000	0.000000	2.535540	2.680050	3.932700	-1111.491580	1168.542424	-232.635870
34				900.000000	200.000000	0.000000	0.493240	0.630560	-1.346950	-108.106477	-155.840149	173.570951	299.028438	200.918390	0.000000	300.000000	200.000000	0.000000	7.721560	11.261880	2232.591248	2050.390553	2169.099924	-1422.115474				-505.000000	200.000000	0.000000	2.354430	1.250690	12.584640	-386.577985	1303.860706	0.998550
35				900.000000	200.000000	0.000000	0.414770	0.686860	-1.564200	-126.115765	-106.812982	180.933586	298.979163	200.982901	0.000000	300.000000	200.000000	0.000000	7.385840	11.261880	2231.599426	2193.441057	2278.099920	-1379.390975				-505.000000	200.000000	0.000000	1.811100	-0.178670	14.944259	-241.247785	-388.911772	410.894245
36				900.000000	200.000000	0.000000	0.414770	0.596780	-1.433850	-97.525975	-112.000177	147.114570	298.984151	200.952889	0.000000	300.000000	200.000000	0.000000	7.385840	11.231360	2231.828308	2126.684155	2267.199921	-1446.529474				-505.000000	200.000000	0.000000	1.267770	-0.536010	3.932700	778.592664	1245.255183	704.319089
37				900.000000	200.000000	0.000000	0.347510	0.776940	-1.824900	-78.450523	-48.075095	154.580780	299.023523	200.922694	0.000000	300.000000	200.000000	0.000000	7.568960	10.987200	2232.514954	2059.927254	2179.999924	-1409.908474				-505.000000	200.000000	0.000000	3.259980	0.893350	0.786540	633.199541	199.702217	118.075188
38				900.000000	200.000000	0.000000	0.257830	0.506700	-1.129700	-169.269384	-60.226518	144.783725	299.096635	200.892914	0.000000	300.000000	200.000000	0.000000	7.599480	10.529400	2232.209778	1993.170352	2016.499929	-1397.701475				-505.000000	200.000000	0.000000	2.173320	1.786700	7.078860	-933.664492	-668.505453	1.521713
39				900.000000	200.000000	0.000000	0.381140	0.563000	-1.781450	-135.461921	-145.753815	137.479355	299.042954	201.012504	0.000000	300.000000	200.000000	0.000000	7.385840	10.804080	2232.286072	2260.197959	2136.399925	-1336.666476				-505.000000	200.000000	0.000000	0.905550	0.178670	4.719240	-1841.867169	1001.286673	-587.343873
40				900.000000	200.000000	0.000000	0.280250	0.686860	-1.824900	-70.098427	-131.426817	171.434308	299.082111	200.986770	0.000000	300.000000	200.000000	0.000000	7.324800	10.376800	2232.514954	2202.977757	2049.199928	-1336.666476				-505.000000	200.000000	0.000000	4.708860	0.178670	7.078860	11.377630	238.629089	-58.951250
41				900.000000	200.000000	0.000000	0.336300	0.709380	-1.868350	-33.031295	-67.836938	147.300583	298.998906	201.004062	0.000000	300.000000	200.000000	0.000000	7.630000	9.705360	2232.057190	2241.124558	2234.499922	-1397.701475				-505.000000	200.000000	0.000000	1.267770	-0.714680	-0.786540	72.507792	1780.013771	292.940840
42				900.000000	200.000000	0.000000	0.392350	0.563000	-2.042150	-87.485643	-14.257774	159.154682	299.067018	200.910314	0.000000	300.000000	200.000000	0.000000	7.630000	9.613800	2231.446838	2031.317153	2081.899927	-1361.080475				-505.000000	200.000000	0.000000	1.448880	0.000000	0.786540	-347.385082	309.291872	293.604583
43				900.000000	200.000000	0.000000	0.381140	0.630560	-0.955900	-99.660288	-80.663968	173.687087	298.989035	201.021257	0.000000	300.000000	200.000000	0.000000	7.691040	10.193680	2231.828308	2279.271359	2256.299921	-1397.701475				-505.000000	200.000000	0.000000	0.724440	-0.714680	5.505780	-853.516837	-49.060847	-118.224384
44				900.000000	200.000000	0.000000	0.224200	0.686860	-1.346950	-89.705922	-53.573622	178.721356	299.091566	200.927282	0.000000	300.000000	200.000000	0.000000	7.355320	10.041080	2231.752014	2069.463954	2027.399929	-1391.597975				-505.000000	200.000000	0.000000	0.543330	-1.250690	4.719240	-886.013726	492.924574	57.513727
45				900.000000	200.000000	0.000000	0.403560	0.686860	-1.433850	-65.672769	-60.878850	164.077579	298.994435	200.905421	0.000000	300.000000	200.000000	0.000000	7.660520	11.383960	2232.972718	2021.780453	2245.399921	-1330.562976				-505.000000	200.000000	0.000000	1.992210	0.000000	6.292320	927.031401	271.189990	293.561117
46				900.000000	200.000000	0.000000	0.313880	0.664340	-1.303500	-66.465100	-107.966753	156.920563	298.994057	200.957031	0.000000	300.000000	200.000000	0.000000	7.599480	10.834600	2232.133484	2136.220856	2245.399921	-1373.287475				-505.000000	200.000000	0.000000	0.543330	1.072020	7.078860	1107.778256	92.975273	59.717979
47				900.000000	200.000000	0.000000	0.403560	0.574260	-1.390400	-114.490455	-50.787319	147.105240	299.047805	200.910003	0.000000	300.000000	200.000000	0.000000	7.355320	11.078760	2232.209778	2031.317153	2125.499926	-1348.873476				-505.000000	200.000000	0.000000	1.448880	2.680050	4.719240	857.443375	835.839769	-115.060740
48				900.000000	200.000000	0.000000	0.437190	0.608040	-1.086250	-44.435281	-72.718941	161.559775	299.037775	200.974354	0.000000	300.000000	200.000000	0.000000	7.813120	11.078760	2231.599426	2174.367657	2147.299925	-1373.287475				-505.000000	200.000000	0.000000	2.173320	0.357340	8.651940	-325.133207	920.841782	235.141645
49				900.000000	200.000000	0.000000	0.302670	0.698120	-1.998700	-37.650555	-51.132919	156.963592	299.018540	200.931333	0.000000	300.000000	200.000000	0.000000	7.263760	10.865120	2232.286072	2079.000654	2190.899923	-1373.287475				-505.000000	200.000000	0.000000	1.811100	1.250690	7.078860	423.693566	16.262515	-586.398970
50				900.000000	200.000000	0.000000	0.347510	0.619300	-1.824900	-105.044789	-88.602854	132.747234	299.023289	200.880187	0.000000	300.000000	200.000000	0.000000	7.568960	10.437840	2231.980896	1964.560251	2179.999924	-1397.701475				-505.000000	200.000000	0.000000	2.716650	-1.250690	3.146160	40.388443	1688.609915	821.013144
51				900.000000	200.000000	0.000000	0.269040	0.574260	-1.303500	-90.277245	-121.318151	178.570184	298.984325	200.982632	0.000000	300.000000	200.000000	0.000000	7.477400	10.071600	2232.209778	2193.441057	2267.199921	-1300.045476				-505.000000	200.000000	0.000000	-0.724440	-1.072020	-2.359620	166.575304	1106.635200	351.505200
52				900.000000	200.000000	0.000000	0.403560	0.596780	-1.129700	-73.087694	-86.491559	197.729046	299.027840	200.965972	0.000000	300.000000	200.000000	0.000000	7.324800	10.376800	2231.217956	2155.294256	2169.099924	-1312.252476				-505.000000	200.000000	0.000000	0.543330	1.786700	3.932700	455.875838	1421.661052	-585.788875
53				900.000000	200.000000	0.000000	0.235410	0.686860	-2.302850	-70.593583	-88.608053	188.348383	299.013825	200.901273	0.000000	300.000000	200.000000	0.000000	7.507920	10.743040	2232.667542	2012.243752	2201.799923	-1403.804975				-505.000000	200.000000	0.000000	0.362220	2.322710	3.146160	835.694885	505.376393	-232.801120
54				900.000000	200.000000	0.000000	0.257830	0.686860	-1.998700	-102.442725	-99.946108	144.951274	299.052752	200.944117	0.000000	300.000000	200.000000	0.000000	7.141680	9.491720	2232.362366	2107.610755	2114.599926	-1373.287475				-505.000000	200.000000	0.000000	1.086660	1.786700	9.438480	687.948304	720.709134	-409.600045
55				900.000000	200.000000	0.000000	0.425980	0.641820	-1.303500	-75.433534	-72.055271	149.554504	298.998871	200.888732	0.000000	300.000000	200.000000	0.000000	7.568960	10.498880	2231.980896	1983.633652	2234.499922	-1373.287475				-505.000000	200.000000	0.000000	-0.724440	-1.072020	12.584640	399.402849	959.883090	-0.959392
56				900.000000	200.000000	0.000000	0.325090	0.686860	-1.781450	-53.971292	-47.192248	137.652612	299.003005	200.979197	0.000000	300.000000	200.000000	0.000000	7.446880	9.949520	2230.302428	2183.904357	2223.599922	-1391.597975				-505.000000	200.000000	0.000000	0.905550	1.072020	14.944259	529.327478	328.733092	0.944903
57				900.000000	200.000000	0.000000	0.403560	0.709380	-1.477300	-40.667228	-35.508592	173.737163	299.023656	200.943923	0.000000	300.000000	200.000000	0.000000	7.507920	10.346280	2232.820130	2107.610755	2179.999924	-1428.218974				-505.000000	200.000000	0.000000	3.259980	-1.250690	9.438480	40.891829	854.341563	351.016889
58				900.000000	200.000000	0.000000	0.459610	0.506700	-1.303500	-105.120957	-134.231794	163.851962	298.994022	200.974154	0.000000	300.000000	200.000000	0.000000	7.568960	11.231360	2232.057190	2174.367657	2245.399921	-1391.597975				-505.000000	200.000000	0.000000	1.448880	0.000000	-0.786540	-694.958935	178.214717	-176.348206
59				900.000000	200.000000	0.000000	0.325090	0.563000	-1.346950	-114.909128	-108.387972	185.730625	298.994125	200.918516	0.000000	300.000000	200.000000	0.000000	7.813120	10.834600	2232.286072	2050.390553	2245.399921	-1385.494475				-505.000000	200.000000	0.000000	0.724440	1.429360	6.292320	-723.718055	-49.807273	412.507198
60				900.000000	200.000000	0.000000	0.313880	0.653080	-1.216600	-78.900349	-21.926080	149.681111	299.023356	200.948486	0.000000	300.000000	200.000000	0.000000	7.385840	11.170320	2232.133484	2117.147455	2179.999924	-1373.287475				-505.000000	200.000000	0.000000	2.535540	0.714680	8.651940	-535.142568	-1089.626259	411.684079
61				900.000000	200.000000	0.000000	0.313880	0.664340	-1.433850	-126.908096	-92.647617	156.920563	299.120780	200.995755	0.000000	300.000000	200.000000	0.000000	6.867000	10.620960	2231.523132	2222.051158	1961.999931	-1428.218974				-505.000000	200.000000	0.000000	3.259980	0.714680	3.932700	391.007908	992.136555	-234.558962
62				900.000000	200.000000	0.000000	0.347510	0.574260	-1.781450	-86.751871	-68.379383	166.440588	298.993816	200.965807	0.000000	300.000000	200.000000	0.000000	7.477400	10.987200	2231.599426	2155.294256	2245.399921	-1416.011974				-505.000000	200.000000	0.000000	0.000000	2.144040	7.865400	-101.266912	1185.665802	119.522891
63				900.000000	200.000000	0.000000	0.347510	0.585520	-1.346950	-122.022814	-73.849438	166.451060	298.994022	200.965609	0.000000	300.000000	200.000000	0.000000	7.752080	10.254720	2232.057190	2155.294256	2245.399921	-1354.976975				-505.000000	200.000000	0.000000	1.267770	0.000000	-4.719240	-926.905554	988.325859	293.619072
64				900.000000	200.000000	0.000000	0.448400	0.495440	-1.042800	-97.273498	-164.408437	144.575823	298.986263	200.981210	0.000000	300.000000	200.000000	0.000000	7.538440	10.102120	2225.724788	2183.904357	2256.299921	-1342.769976				-505.000000	200.000000	0.000000	3.259980	1.072020	6.292320	-397.892692	1917.887327	-645.428537
65				900.000000	200.000000	0.000000	0.437190	0.698120	-0.999350	-88.882121	-103.195578	185.740151	299.018271	200.940134	0.000000	300.000000	200.000000	0.000000	7.233240	10.590440	2231.675720	2098.074055	2190.899923	-1409.908474				-505.000000	200.000000	0.000000	4.527750	-0.893350	7.078860	62.325702	1442.718121	-353.674601
66				900.000000	200.000000	0.000000	0.493240	0.641820	-1.260050	-51.265338	-140.723056	171.171763	298.952556	200.967825	0.000000	300.000000	200.000000	0.000000	7.538440	10.590440	2226.945492	2155.294256	2332.599918	-1367.183975				-505.000000	200.000000	0.000000	1.086660	0.178670	-3.146160	-684.336382	1130.361979	-58.661474
67				900.000000	200.000000	0.000000	0.302670	0.574260	-1.303500	-74.195124	-51.779455	164.077383	298.969746	200.944117	0.000000	300.000000	200.000000	0.000000	7.782600	9.583280	2232.362366	2107.610755	2299.899920	-1428.218974				-505.000000	200.000000	0.000000	0.000000	-0.536010	4.719240	-1074.400443	790.941485	293.211820
68				900.000000	200.000000	0.000000	0.414770	0.641820	-1.086250	-35.003160	-76.861656	123.059856	299.062870	200.977925	0.000000	300.000000	200.000000	0.000000	7.477400	9.705360	2233.201600	2183.904357	2092.799927	-1397.701475				-505.000000	200.000000	0.000000	0.724440	-1.786700	5.505780	-455.120760	1541.779241	174.478762
69				900.000000	200.000000	0.000000	0.470820	0.765680	-2.346300	-119.659682	-17.206309	168.900520	299.072093	200.961402	0.000000	300.000000	200.000000	0.000000	7.446880	11.139800	2231.904602	2145.757556	2070.999928	-1324.459476				-505.000000	200.000000	0.000000	2.535540	-1.072020	12.584640	-758.757170	895.191719	-59.964289
70				900.000000	200.000000	0.000000	0.336300	0.630560	-1.694550	-100.425530	-83.196482	166.504561	298.955562	201.007749	0.000000	300.000000	200.000000	0.000000	7.355320	11.200840	2233.354188	2250.661259	2332.599918	-1428.218974				-505.000000	200.000000	0.000000	-0.181110	0.714680	5.505780	-419.578259	2391.994112	1175.574693
71				900.000000	200.000000	0.000000	0.414770	0.653080	-1.477300	-123.396266	-86.629919	125.479988	298.994160	200.948389	0.000000	300.000000	200.000000	0.000000	7.385840	11.017720	2232.362366	2117.147455	2245.399921	-1373.287475				-505.000000	200.000000	0.000000	0.362220	-1.072020	-1.573080	166.638228	1570.415010	-59.790423
72				900.000000	200.000000	0.000000	0.358720	0.596780	-1.303500	-125.534644	-84.483414	178.498219	299.042692	200.965774	0.000000	300.000000	200.000000	0.000000	7.813120	10.895640	2231.675720	2155.294256	2136.399925	-1409.908474				-505.000000	200.000000	0.000000	-0.362220	1.250690	-0.786540	191.432330	1746.074453	177.448178
73				900.000000	200.000000	0.000000	0.313880	0.709380	-1.433850	-72.786456	-107.845527	176.239731	299.086807	200.948518	0.000000	300.000000	200.000000	0.000000	7.691040	11.353440	2232.057190	2117.147455	2038.299929	-1422.115474				-505.000000	200.000000	0.000000	1.448880	-1.072020	7.865400	-64.238698	2158.554136	-118.621455
74				900.000000	200.000000	0.000000	0.325090	0.472920	-0.955900	-69.967132	-58.091949	159.140589	298.983839	200.961731	0.000000	300.000000	200.000000	0.000000	7.660520	11.261880	2231.141662	2145.757556	2267.199921	-1373.287475				-505.000000	200.000000	0.000000	2.173320	-0.357340	13.371180	1137.607070	783.793216	-235.489376
75				900.000000	200.000000	0.000000	0.459610	0.574260	-1.477300	-98.498362	-118.872250	130.179551	299.023623	200.935413	0.000000	300.000000	200.000000	0.000000	7.233240	10.498880	2232.743836	2088.537354	2179.999924	-1409.908474				-505.000000	200.000000	0.000000	2.354430	2.144040	7.078860	593.566176	1441.655699	178.078636
76				900.000000	200.000000	0.000000	0.325090	0.574260	-1.564200	-78.485740	-123.383839	154.415515	299.033354	200.961073	0.000000	300.000000	200.000000	0.000000	7.050120	10.102120	2232.667542	2145.757556	2158.199924	-1348.873476				-505.000000	200.000000	0.000000	1.629990	0.357340	3.146160	21.874336	1356.653686	-234.767678
77				900.000000	200.000000	0.000000	0.269040	0.551740	-1.520750	-31.121737	-100.852229	156.862299	299.115805	201.004406	0.000000	300.000000	200.000000	0.000000	7.385840	10.865120	2231.294250	2241.124558	1972.899931	-1385.494475				-505.000000	200.000000	0.000000	1.267770	0.178670	-3.932700	242.128709	1252.719447	-234.908258
78				900.000000	200.000000	0.000000	0.392350	0.472920	-1.694550	-70.732373	-70.306711	154.251587	299.033023	200.910127	0.000000	300.000000	200.000000	0.000000	7.324800	10.804080	2231.904602	2031.317153	2158.199924	-1361.080475				-505.000000	200.000000	0.000000	1.448880	-0.178670	11.011560	221.701607	2022.998423	-294.005962
79				900.000000	200.000000	0.000000	0.470820	0.653080	-1.433850	-79.125420	-119.374286	166.386142	298.974524	200.897217	0.000000	300.000000	200.000000	0.000000	7.935200	9.644320	2232.133484	2002.707052	2288.999920	-1379.390975				-505.000000	200.000000	0.000000	-0.181110	0.178670	-2.359620	242.254556	1073.758303	293.904540
80				900.000000	200.000000	0.000000	0.414770	0.619300	-1.260050	-104.459605	-107.095841	173.641775	298.950000	200.948583	0.000000	300.000000	200.000000	0.000000	7.477400	10.010560	2231.904602	2117.147455	2343.499918	-1397.701475				-505.000000	200.000000	0.000000	2.173320	-0.357340	6.292320	-1179.279277	1718.501105	-59.257080
81				900.000000	200.000000	0.000000	0.403560	0.788200	-1.260050	-113.586424	-86.370334	193.087746	299.008333	200.961665	0.000000	300.000000	200.000000	0.000000	7.172200	10.102120	2231.294250	2145.757556	2212.699923	-1336.666476				-505.000000	200.000000	0.000000	1.629990	1.072020	7.865400	876.209175	821.895098	-57.857151
82				900.000000	200.000000	0.000000	0.437190	0.596780	-1.520750	-89.574943	-87.512766	163.958963	299.037907	200.931492	0.000000	300.000000	200.000000	0.000000	7.721560	9.980040	2231.904602	2079.000654	2147.299925	-1385.494475				-505.000000	200.000000	0.000000	1.992210	0.714680	6.292320	622.828682	138.619983	-116.969343
83				900.000000	200.000000	0.000000	0.257830	0.698120	-2.042150	-81.921402	-104.971669	183.516307	299.033122	200.939941	0.000000	300.000000	200.000000	0.000000	7.172200	10.468360	2232.133484	2098.074055	2158.199924	-1397.701475				-505.000000	200.000000	0.000000	2.535540	0.893350	0.000000	864.768621	-20.855509	-234.331449
84				900.000000	200.000000	0.000000	0.470820	0.720640	-1.346950	-23.986378	-89.059284	180.906933	298.959732	200.944343	0.000000	300.000000	200.000000	0.000000	7.477400	11.078760	2231.828308	2107.610755	2321.699919	-1464.839973				-505.000000	200.000000	0.000000	3.984420	-1.072020	11.011560	-295.619009	941.582855	-530.032989
85				900.000000	200.000000	0.000000	0.358720	0.698120	-1.520750	-113.545473	-109.611221	152.086204	299.047609	201.012746	0.000000	300.000000	200.000000	0.000000	7.355320	11.658640	2231.752014	2260.197959	2125.499926	-1379.390975				-505.000000	200.000000	0.000000	-1.267770	1.250690	-3.146160	538.691566	344.838479	647.473412
86				900.000000	200.000000	0.000000	0.358720	0.608040	-1.129700	-68.603477	-94.776988	164.050730	298.998734	200.910221	0.000000	300.000000	200.000000	0.000000	7.538440	11.048240	2231.675720	2031.317153	2234.499922	-1385.494475				-505.000000	200.000000	0.000000	0.362220	1.250690	3.932700	-39.822134	1697.760032	236.134322
87				900.000000	200.000000	0.000000	0.347510	0.709380	-1.911800	-101.425323	-78.390097	166.566250	299.062358	200.974187	0.000000	300.000000	200.000000	0.000000	7.385840	10.193680	2231.980896	2174.367657	2092.799927	-1416.011974				-505.000000	200.000000	0.000000	2.354430	0.178670	9.438480	822.278413	511.426368	646.166289
88				900.000000	200.000000	0.000000	0.381140	0.608040	-1.173150	-72.669021	-65.264015	164.027503	299.072347	200.939781	0.000000	300.000000	200.000000	0.000000	7.263760	10.102120	2232.514954	2098.074055	2070.999928	-1367.183975				-505.000000	200.000000	0.000000	-0.362220	-1.072020	-4.719240	-760.141480	158.966497	-294.708863
89				900.000000	200.000000	0.000000	0.448400	0.686860	-1.781450	-118.299775	-133.325673	168.850444	299.111254	200.974121	0.000000	300.000000	200.000000	0.000000	7.568960	10.773560	2232.133484	2174.367657	1983.799931	-1281.734977				-505.000000	200.000000	0.000000	0.724440	-0.536010	2.359620	199.386808	1147.054925	-529.263517
90				900.000000	200.000000	0.000000	0.313880	0.574260	-1.173150	-66.019021	-82.758128	197.801010	299.096851	200.956769	0.000000	300.000000	200.000000	0.000000	7.172200	10.804080	2232.743836	2136.220856	2016.499929	-1385.494475				-505.000000	200.000000	0.000000	2.897760	2.501380	0.786540	-543.474585	1149.610199	2.141989
91				900.000000	200.000000	0.000000	0.313880	0.675600	-2.172500	-42.778516	-86.894703	188.256616	299.018204	200.978661	0.000000	300.000000	200.000000	0.000000	7.691040	10.010560	2231.523132	2183.904357	2190.899923	-1446.529474				-505.000000	200.000000	0.000000	2.716650	1.072020	3.932700	-977.161471	229.593408	118.288212
92				900.000000	200.000000	0.000000	0.493240	0.675600	-0.999350	-73.727374	-100.437747	166.383858	299.004163	200.948162	0.000000	300.000000	200.000000	0.000000	7.446880	9.735880	2232.896424	2117.147455	2223.599922	-1428.218974				-505.000000	200.000000	0.000000	1.448880	1.072020	-8.651940	-399.088233	715.959011	118.389634
93				900.000000	200.000000	0.000000	0.336300	0.596780	-1.738000	-69.697363	-83.156073	130.328244	299.043052	200.961139	0.000000	300.000000	200.000000	0.000000	7.538440	11.109280	2232.514954	2145.757556	2136.399925	-1416.011974				-505.000000	200.000000	0.000000	1.448880	-1.429360	2.359620	-433.749809	1368.359077	350.992219
94				900.000000	200.000000	0.000000	0.313880	0.743160	-1.564200	-123.797331	-41.866692	183.500127	299.047772	200.999756	0.000000	300.000000	200.000000	0.000000	7.813120	10.254720	2232.133484	2231.587858	2125.499926	-1348.873476				-505.000000	200.000000	0.000000	1.811100	1.608030	-0.786540	676.318981	819.146823	-409.827558
95				900.000000	200.000000	0.000000	0.313880	0.653080	-1.824900	-47.366306	-97.349911	166.548732	298.998940	200.965576	0.000000	300.000000	200.000000	0.000000	7.477400	10.895640	2232.133484	2155.294256	2234.499922	-1391.597975				-505.000000	200.000000	0.000000	-0.905550	0.000000	0.000000	-231.632004	187.364835	-58.671655
96				900.000000	200.000000	0.000000	0.280250	0.416620	-1.173150	-92.613288	-132.032944	151.905704	298.989312	200.931269	0.000000	300.000000	200.000000	0.000000	7.080640	10.926160	2232.438660	2079.000654	2256.299921	-1385.494475				-505.000000	200.000000	0.000000	1.267770	-1.429360	-4.719240	144.763891	723.185844	-353.922476
97				900.000000	200.000000	0.000000	0.414770	0.608040	-1.390400	-137.222576	-56.314916	156.763682	299.058150	200.977758	0.000000	300.000000	200.000000	0.000000	7.416360	11.292400	2233.583070	2183.904357	2103.699926	-1428.218974				-505.000000	200.000000	0.000000	3.078870	0.357340	-6.292320	-210.512746	1543.079094	58.836905
98				900.000000	200.000000	0.000000	0.257830	0.653080	-1.520750	-83.235978	-64.928811	161.787479	299.076566	200.953280	0.000000	300.000000	200.000000	0.000000	7.080640	11.109280	2230.912780	2126.684155	2060.099928	-1324.459476				-505.000000	200.000000	0.000000	3.259980	0.893350	0.000000	517.320616	1923.858739	176.819287
99				900.000000	200.000000	0.000000	0.235410	0.608040	-0.738650	-96.342061	-130.590518	161.768819	299.003653	201.012746	0.000000	300.000000	200.000000	0.000000	7.477400	10.376800	2231.752014	2260.197959	2223.599922	-1391.597975				-505.000000	200.000000	0.000000	0.724440	0.893350	3.932700	170.187226	747.852050	-939.115745
100				900.000000	200.000000	0.000000	0.392350	0.698120	-1.303500	-101.258811	-30.142628	166.509324	299.018607	200.905638	0.000000	300.000000	200.000000	0.000000	7.904680	10.041080	2232.438660	2021.780453	2190.899923	-1391.597975				-505.000000	200.000000	0.000000	3.441090	1.072020	3.146160	412.567628	451.643987	411.950750
101				900.000000	200.000000	0.000000	0.381140	0.540480	-1.477300	-91.848362	-75.113096	130.229431	298.994091	200.931364	0.000000	300.000000	200.000000	0.000000	7.416360	10.651480	2232.209778	2079.000654	2245.399921	-1373.287475				-505.000000	200.000000	0.000000	0.362220	0.178670	-5.505780	821.082873	381.017076	176.372876
102				900.000000	200.000000	0.000000	0.403560	0.608040	-1.433850	-97.062288	-116.604519	154.365635	299.052688	200.982632	0.000000	300.000000	200.000000	0.000000	7.385840	10.865120	2232.209778	2193.441057	2114.599926	-1379.390975				-505.000000	200.000000	0.000000	1.629990	0.357340	9.438480	-209.254282	1085.542259	470.161506
103				900.000000	200.000000	0.000000	0.235410	0.810720	-1.955250	-36.989203	-93.997290	174.005612	298.993919	200.969981	0.000000	300.000000	200.000000	0.000000	7.507920	10.865120	2231.828308	2164.830956	2245.399921	-1361.080475				-505.000000	200.000000	0.000000	1.811100	-0.714680	7.865400	-1664.040081	678.366125	-235.799514
104				900.000000	200.000000	0.000000	0.526870	0.517960	-1.260050	-92.550665	-71.184360	154.154112	299.023356	200.927124	0.000000	300.000000	200.000000	0.000000	7.813120	9.369640	2232.133484	2069.463954	2179.999924	-1434.322474				-505.000000	200.000000	0.000000	2.354430	0.536010	13.371180	728.399671	1700.824302	411.529010
105				900.000000	200.000000	0.000000	0.538080	0.495440	-1.477300	-97.723640	-91.707825	139.663594	299.067592	200.956737	0.000000	300.000000	200.000000	0.000000	7.446880	9.735880	2232.820130	2136.220856	2081.899927	-1348.873476				-505.000000	200.000000	0.000000	2.897760	0.000000	9.438480	-115.060924	611.119479	-822.649202
106				900.000000	200.000000	0.000000	0.313880	0.585520	-1.607650	-70.026007	-67.156133	168.895561	299.033089	200.944246	0.000000	300.000000	200.000000	0.000000	7.233240	10.163160	2232.057190	2107.610755	2158.199924	-1367.183975				-505.000000	200.000000	0.000000	1.629990	0.000000	6.292320	347.951391	1353.667980	-293.850893
107				900.000000	200.000000	0.000000	0.336300	0.574260	-1.303500	-62.133534	-139.285828	173.681182	299.032560	200.944763	0.000000	300.000000	200.000000	0.000000	7.355320	11.200840	2230.836486	2107.610755	2158.199924	-1354.976975				-505.000000	200.000000	0.000000	2.897760	-0.178670	7.865400	-10.182090	-580.517734	-999.051056
108				900.000000	200.000000	0.000000	0.369930	0.517960	-1.738000	-105.107412	-74.409017	137.449081	298.969676	200.948454	0.000000	300.000000	200.000000	0.000000	7.477400	10.834600	2232.209778	2117.147455	2299.899920	-1397.701475				-505.000000	200.000000	0.000000	4.346640	-1.072020	3.932700	398.710694	-664.457325	468.587711
109				900.000000	200.000000	0.000000	0.302670	0.585520	-1.477300	-94.014145	-137.739310	185.774795	299.018339	200.935797	0.000000	300.000000	200.000000	0.000000	7.477400	11.200840	2231.828308	2088.537354	2190.899923	-1446.529474				-505.000000	200.000000	0.000000	2.354430	0.536010	5.505780	843.586441	250.018486	411.529010
110				900.000000	200.000000	0.000000	0.470820	0.529220	-1.520750	-88.336533	-114.227499	139.764691	299.022855	200.983170	0.000000	300.000000	200.000000	0.000000	7.202720	11.536560	2230.989074	2193.441057	2179.999924	-1361.080475				-505.000000	200.000000	0.000000	3.622200	-1.072020	8.651940	-411.623780	1893.730117	292.413370
111				900.000000	200.000000	0.000000	0.358720	0.709380	-1.129700	-60.409765	-145.436687	161.735316	299.008367	200.978728	0.000000	300.000000	200.000000	0.000000	7.477400	11.292400	2231.370544	2183.904357	2212.699923	-1318.355976				-505.000000	200.000000	0.000000	2.173320	0.536010	6.292320	148.753352	1585.931098	-175.897488
112				900.000000	200.000000	0.000000	0.347510	0.844500	-1.260050	-67.042157	-129.655924	193.198173	299.033122	200.939941	0.000000	300.000000	200.000000	0.000000	7.630000	10.620960	2232.133484	2098.074055	2158.199924	-1391.597975	-602.950049	193.735960	0.000000	-505.000000	200.000000	0.000000	1.629990	-2.144040	20.450039	-128.099857	2003.082341	-237.141488
113				900.000000	200.000000	0.000000	0.381140	0.608040	-1.303500	-76.824594	-80.340700	161.617843	299.028737	200.935189	0.000000	300.000000	200.000000	0.000000	7.507920	10.224200	2233.277894	2088.537354	2169.099924	-1373.287475				-505.000000	200.000000	0.000000	1.448880	0.357340	0.786540	-441.578441	972.141908	235.199600
114				900.000000	200.000000	0.000000	0.381140	0.675600	-1.477300	-98.345711	-59.915186	166.499994	299.042758	200.957162	0.000000	300.000000	200.000000	0.000000	7.385840	10.773560	2231.828308	2136.220856	2136.399925	-1342.769976				-505.000000	200.000000	0.000000	1.448880	1.072020	13.371180	65.937624	429.919056	-469.051353
115				900.000000	200.000000	0.000000	0.425980	0.675600	-1.260050	-73.997459	-92.359559	178.501840	299.028073	200.944375	0.000000	300.000000	200.000000	0.000000	7.538440	10.651480	2231.752014	2107.610755	2169.099924	-1391.597975				-505.000000	200.000000	0.000000	-1.086660	-0.357340	-6.292320	-717.022040	336.865219	-411.460874
116				900.000000	200.000000	0.000000	0.347510	0.675600	-1.781450	-74.537630	-73.445353	149.667214	299.028472	200.909816	0.000000	300.000000	200.000000	0.000000	7.294280	10.010560	2232.667542	2031.317153	2169.099924	-1409.908474				-505.000000	200.000000	0.000000	1.992210	-2.144040	6.292320	-824.128485	1464.320056	-178.426367
117				900.000000	200.000000	0.000000	0.504450	0.596780	-1.520750	-133.800775	-85.216563	144.612001	298.974769	200.926902	0.000000	300.000000	200.000000	0.000000	7.446880	9.827440	2232.667542	2069.463954	2288.999920	-1385.494475				-505.000000	200.000000	0.000000	1.086660	-1.965370	13.371180	-1160.198861	-873.863086	-354.416661
118				900.000000	200.000000	0.000000	0.325090	0.574260	-1.346950	-138.568622	-93.190062	164.054155	298.984637	200.939620	0.000000	300.000000	200.000000	0.000000	7.477400	9.888480	2232.896424	2098.074055	2267.199921	-1367.183975				-505.000000	200.000000	0.000000	0.724440	-0.178670	5.505780	-242.002863	1541.779241	-293.948006
119				900.000000	200.000000	0.000000	0.291460	0.641820	-0.955900	-95.176071	-107.366765	176.200127	299.022955	200.936053	0.000000	300.000000	200.000000	0.000000	7.721560	11.536560	2231.217956	2088.537354	2179.999924	-1379.390975				-505.000000	200.000000	0.000000	1.086660	0.893350	0.000000	-988.287409	199.386222	-57.983242
120				900.000000	200.000000	0.000000	0.179360	0.664340	-1.607650	-90.903380	-132.540179	178.746867	299.097129	200.947935	0.000000	300.000000	200.000000	0.000000	7.050120	10.773560	2233.430482	2117.147455	2016.499929	-1458.736474				-505.000000	200.000000	0.000000	2.535540	-2.858720	4.719240	-983.315620	1432.936013	173.316527
121				900.000000	200.000000	0.000000	0.325090	0.574260	-1.477300	-178.908967	-67.738987	183.331436	299.033354	200.922631	0.000000	300.000000	200.000000	0.000000	7.630000	11.017720	2232.667542	2059.927254	2158.199924	-1403.804975				-505.000000	200.000000	0.000000	2.173320	0.893350	6.292320	1096.904011	1320.791083	-586.767063
122				900.000000	200.000000	0.000000	0.392350	0.619300	-1.694550	-104.909747	-39.910891	183.303642	299.023556	200.956835	0.000000	300.000000	200.000000	0.000000	7.782600	10.926160	2232.591248	2136.220856	2179.999924	-1422.115474				-505.000000	200.000000	0.000000	1.448880	-2.322710	12.584640	902.803607	-497.324569	291.400331
123				900.000000	200.000000	0.000000	0.425980	0.675600	-1.868350	-78.648188	-122.189660	190.550141	299.072442	200.961041	0.000000	300.000000	200.000000	0.000000	7.446880	11.414480	2232.743836	2145.757556	2070.999928	-1391.597975				-505.000000	200.000000	0.000000	2.535540	1.429360	7.865400	318.751809	1827.660329	-116.334578
124				900.000000	200.000000	0.000000	0.246620	0.574260	-0.869000	-97.868164	-49.875401	171.364431	299.009011	200.956737	0.000000	300.000000	200.000000	0.000000	6.989080	10.315760	2232.820130	2136.220856	2212.699923	-1263.424477				-505.000000	200.000000	0.000000	0.724440	0.000000	4.719240	811.089552	349.395601	-0.057955
125				900.000000	200.000000	0.000000	0.392350	0.585520	-1.824900	-78.292138	-95.515335	151.946645	299.014331	200.934966	0.000000	300.000000	200.000000	0.000000	7.294280	10.437840	2233.811952	2088.537354	2201.799923	-1391.597975				-505.000000	200.000000	0.000000	0.905550	1.250690	-1.573080	-156.078599	1272.398099	-175.117835
126				900.000000	200.000000	0.000000	0.313880	0.596780	-1.868350	-89.935056	-16.253983	195.412294	299.042529	200.936021	0.000000	300.000000	200.000000	0.000000	7.691040	10.315760	2231.294250	2088.537354	2136.399925	-1373.287475				-505.000000	200.000000	0.000000	2.173320	-0.357340	1.573080	-600.576806	794.989613	-0.512981
127				900.000000	200.000000	0.000000	0.302670	0.698120	-1.868350	-117.926117	-66.452055	130.457331	299.052461	200.974321	0.000000	300.000000	200.000000	0.000000	7.630000	10.132640	2231.675720	2174.367657	2114.599926	-1336.666476				-505.000000	200.000000	0.000000	1.992210	-2.144040	8.651940	-823.939716	1064.370755	-60.938169
128				900.000000	200.000000	0.000000	0.403560	0.686860	-1.781450	-82.115003	-70.687522	164.077579	299.116288	200.931237	0.000000	300.000000	200.000000	0.000000	7.263760	10.834600	2232.514954	2079.000654	1972.899931	-1361.080475				-505.000000	200.000000	0.000000	1.992210	1.965370	4.719240	119.302077	1598.382916	-292.014734
129				900.000000	200.000000	0.000000	0.448400	0.630560	-1.564200	-116.372608	-87.933986	168.798085	299.008740	200.914275	0.000000	300.000000	200.000000	0.000000	7.111160	10.712520	2232.209778	2040.853853	2212.699923	-1336.666476				-505.000000	200.000000	0.000000	3.078870	-1.429360	16.517339	1536.254840	726.012683	-412.811463
130				900.000000	200.000000	0.000000	0.313880	0.540480	-1.564200	-91.938391	-92.526392	183.311634	298.970169	200.875405	0.000000	300.000000	200.000000	0.000000	7.660520	10.956680	2233.277894	1955.023551	2299.899920	-1361.080475				-505.000000	200.000000	0.000000	-0.543330	-0.357340	5.505780	326.265825	1618.491999	645.889436
131				900.000000	200.000000	0.000000	0.425980	0.484180	-1.260050	-101.982786	-107.557469	173.504499	298.974594	200.961238	0.000000	300.000000	200.000000	0.000000	7.538440	10.132640	2232.286072	2145.757556	2288.999920	-1281.734977				-505.000000	200.000000	0.000000	3.078870	1.429360	3.146160	202.558268	473.561918	236.086548
132				900.000000	200.000000	0.000000	0.369930	0.574260	-1.781450	-58.608160	-59.170699	192.923622	299.018506	200.901458	0.000000	300.000000	200.000000	0.000000	7.752080	11.109280	2232.209778	2012.243752	2190.899923	-1434.322474				-505.000000	200.000000	0.000000	2.897760	0.357340	-2.359620	368.881879	-173.104168	58.851394
133				900.000000	200.000000	0.000000	0.325090	0.596780	-1.173150	-97.255889	-98.417666	159.255779	299.023423	200.944149	0.000000	300.000000	200.000000	0.000000	7.111160	11.078760	2232.286072	2107.610755	2179.999924	-1458.736474				-505.000000	200.000000	0.000000	2.535540	-0.536010	5.505780	662.902509	2360.179638	351.753075
134				900.000000	200.000000	0.000000	0.381140	0.630560	-1.955250	-68.531373	-74.668602	166.458107	299.013556	200.905792	0.000000	300.000000	200.000000	0.000000	7.080640	11.231360	2232.057190	2021.780453	2201.799923	-1403.804975				-505.000000	200.000000	0.000000	1.992210	1.965370	3.146160	-691.535782	9.035681	-996.943918
135				900.000000	200.000000	0.000000	0.257830	0.630560	-1.694550	-20.014925	-64.767177	173.814836	299.028106	200.922977	0.000000	300.000000	200.000000	0.000000	7.538440	10.712520	2231.828308	2059.927254	2169.099924	-1440.425974				-505.000000	200.000000	0.000000	2.354430	1.072020	6.292320	991.899331	1309.832118	353.293585
136				900.000000	200.000000	0.000000	0.336300	0.709380	-1.738000	-57.019434	-93.288013	188.264804	299.027774	200.948940	0.000000	300.000000	200.000000	0.000000	7.385840	10.773560	2231.065368	2117.147455	2169.099924	-1300.045476				-505.000000	200.000000	0.000000	2.354430	-0.178670	1.573080	1147.474544	1579.450691	-764.031195
137				900.000000	200.000000	0.000000	0.291460	0.709380	-1.694550	-36.871769	-132.009670	159.395338	299.009113	200.935285	0.000000	300.000000	200.000000	0.000000	7.355320	10.468360	2233.049012	2088.537354	2212.699923	-1293.941977				-505.000000	200.000000	0.000000	1.629990	-0.178670	3.932700	-357.944711	1090.767244	-235.276352
138				900.000000	200.000000	0.000000	0.325090	0.664340	-1.129700	-62.264513	-73.128225	149.679969	299.013691	200.974021	0.000000	300.000000	200.000000	0.000000	7.630000	10.346280	2232.362366	2174.367657	2201.799923	-1367.183975				-505.000000	200.000000	0.000000	2.354430	1.072020	7.078860	-861.093777	115.955626	-762.844290
139				900.000000	200.000000	0.000000	0.493240	0.731900	-1.477300	-31.698794	-18.937735	166.436217	298.984151	200.982800	0.000000	300.000000	200.000000	0.000000	7.507920	10.254720	2231.828308	2193.441057	2267.199921	-1489.253973				-505.000000	200.000000	0.000000	0.905550	1.429360	11.011560	782.267509	597.605239	353.748611
140				900.000000	200.000000	0.000000	0.425980	0.664340	-1.390400	-74.596189	-92.238334	178.491368	299.032825	201.012885	0.000000	300.000000	200.000000	0.000000	7.538440	11.048240	2231.446838	2260.197959	2158.199924	-1391.597975				-505.000000	200.000000	0.000000	0.000000	0.178670	8.651940	-1146.656542	3306.039492	-352.295034
141				900.000000	200.000000	0.000000	0.313880	0.720640	-1.564200	-52.355160	-97.592362	171.430883	299.018808	200.965246	0.000000	300.000000	200.000000	0.000000	7.477400	10.407320	2232.896424	2155.294256	2190.899923	-1416.011974				-505.000000	200.000000	0.000000	1.448880	0.178670	8.651940	-335.944529	1362.387666	411.262338
142				900.000000	200.000000	0.000000	0.235410	0.596780	-1.738000	-105.882135	-68.869483	135.252086	299.003993	200.952596	0.000000	300.000000	200.000000	0.000000	7.630000	9.735880	2232.514954	2126.684155	2223.599922	-1416.011974				-505.000000	200.000000	0.000000	1.629990	2.680050	1.573080	-69.336333	695.296502	-115.075229
143				900.000000	200.000000	0.000000	0.448400	0.596780	-0.912450	-56.780502	-83.474143	135.031429	299.008706	200.982666	0.000000	300.000000	200.000000	0.000000	7.599480	9.705360	2232.133484	2193.441057	2212.699923	-1452.632974				-505.000000	200.000000	0.000000	-0.181110	0.714680	0.786540	-651.587802	-1978.337571	470.645509
144				900.000000	200.000000	0.000000	0.381140	0.641820	-1.781450	-55.826039	-84.962176	173.697559	299.096697	200.914213	0.000000	300.000000	200.000000	0.000000	7.477400	11.536560	2232.362366	2040.853853	2016.499929	-1330.562976				-505.000000	200.000000	0.000000	1.267770	1.429360	11.011560	-954.972519	1238.537345	-174.977255
145				900.000000	200.000000	0.000000	0.257830	0.675600	-1.955250	-66.676626	-79.722636	185.905024	298.998529	200.936053	0.000000	300.000000	200.000000	0.000000	7.355320	11.414480	2231.217956	2088.537354	2234.499922	-1361.080475				-505.000000	200.000000	0.000000	0.362220	0.893350	5.505780	633.577080	105.427091	-821.598570
146				900.000000	200.000000	0.000000	0.336300	0.517960	-1.042800	-108.407715	-73.670670	178.448143	299.067496	200.914119	0.000000	300.000000	200.000000	0.000000	7.477400	10.834600	2232.591248	2040.853853	2081.899927	-1434.322474				-505.000000	200.000000	0.000000	0.000000	1.786700	8.651940	-586.090640	256.929324	-527.001310
147				900.000000	200.000000	0.000000	0.437190	0.574260	-1.129700	-114.220370	-82.810473	168.757340	299.028239	200.905761	0.000000	300.000000	200.000000	0.000000	7.660520	11.017720	2232.133484	2021.780453	2169.099924	-1391.597975				-505.000000	200.000000	0.000000	-0.724440	0.536010	1.573080	264.191815	174.913016	118.054826
148				900.000000	200.000000	0.000000	0.347510	0.653080	-1.086250	-135.052729	-89.289799	188.200832	299.028272	200.995449	0.000000	300.000000	200.000000	0.000000	7.416360	11.292400	2232.209778	2222.051158	2169.099924	-1336.666476				-505.000000	200.000000	0.000000	0.905550	1.965370	4.719240	1509.094100	736.146658	119.280890
149				900.000000	200.000000	0.000000	0.403560	0.664340	-1.651100	-82.907334	-60.676808	185.743576	299.023323	200.982699	0.000000	300.000000	200.000000	0.000000	7.416360	10.926160	2232.057190	2193.441057	2179.999924	-1300.045476				-505.000000	200.000000	0.000000	1.811100	0.000000	0.000000	-463.264008	1216.110419	-58.888987
150				900.000000	200.000000	0.000000	0.448400	0.731900	-1.998700	-68.423736	-82.463931	139.976410	298.935931	200.969418	0.000000	300.000000	200.000000	0.000000	7.385840	10.376800	2233.125306	2164.830956	2376.199917	-1495.357473				-505.000000	200.000000	0.000000	0.905550	-0.178670	3.146160	-589.639638	1533.059555	-0.242002
151				900.000000	200.000000	0.000000	0.459610	0.641820	-1.694550	-91.920782	-93.340358	163.977623	299.062902	200.935189	0.000000	300.000000	200.000000	0.000000	7.904680	10.468360	2233.277894	2088.537354	2092.799927	-1409.908474				-505.000000	200.000000	0.000000	1.992210	0.357340	4.719240	-1367.791840	1996.092938	-176.052557
152				900.000000	200.000000	0.000000	0.313880	0.698120	-1.607650	-121.676562	-87.420013	159.361639	298.993575	200.953215	0.000000	300.000000	200.000000	0.000000	8.087800	10.590440	2231.065368	2126.684155	2245.399921	-1293.941977				-505.000000	200.000000	0.000000	0.000000	0.178670	-3.146160	-684.336382	2124.105823	-176.062738
153				900.000000	200.000000	0.000000	0.403560	0.698120	-1.520750	-33.134868	-101.325793	166.497710	299.042660	200.957260	0.000000	300.000000	200.000000	0.000000	7.752080	11.139800	2231.599426	2136.220856	2136.399925	-1477.046973				-505.000000	200.000000	0.000000	1.629990	1.608030	0.000000	1139.645912	-363.770704	1352.509891
154				900.000000	200.000000	0.000000	0.381140	0.585520	-1.738000	-94.284231	-115.398404	159.187239	299.004402	200.918045	0.000000	300.000000	200.000000	0.000000	7.630000	10.132640	2233.430482	2050.390553	2223.599922	-1403.804975				-505.000000	200.000000	0.000000	0.905550	0.178670	11.011560	1054.036263	862.745254	117.585311
155				900.000000	200.000000	0.000000	0.369930	0.427880	-1.260050	-128.424401	-29.259781	192.787489	299.008706	200.944214	0.000000	300.000000	200.000000	0.000000	7.813120	10.193680	2232.133484	2107.610755	2212.699923	-1379.390975				-505.000000	200.000000	0.000000	0.543330	1.072020	-0.786540	-630.091005	2486.699669	-527.723007
156				900.000000	200.000000	0.000000	0.437190	0.653080	-1.868350	-79.575562	-82.123528	147.143702	299.023323	201.004062	0.000000	300.000000	200.000000	0.000000	7.813120	11.017720	2232.057190	2241.124558	2179.999924	-1361.080475				-505.000000	200.000000	0.000000	1.267770	0.714680	11.798100	739.085146	-87.909155	-116.911388
157				900.000000	200.000000	0.000000	0.358720	0.585520	-1.694550	-45.992854	-109.449587	164.029787	299.096635	200.978360	0.000000	300.000000	200.000000	0.000000	6.928040	10.895640	2232.209778	2183.904357	2016.499929	-1281.734977				-505.000000	200.000000	0.000000	1.448880	0.714680	3.146160	970.024994	174.482585	411.771012
158				900.000000	200.000000	0.000000	0.414770	0.585520	-1.738000	-58.099459	-157.311047	176.020019	299.018305	200.935829	0.000000	300.000000	200.000000	0.000000	7.660520	11.383960	2231.752014	2088.537354	2190.899923	-1306.148976				-505.000000	200.000000	0.000000	1.629990	0.536010	5.505780	-1125.285592	161.284340	-234.598120
159				900.000000	200.000000	0.000000	0.392350	0.585520	-1.651100	-138.420035	-95.676969	173.633586	299.091938	200.926902	0.000000	300.000000	200.000000	0.000000	7.294280	11.048240	2232.667542	2069.463954	2027.399929	-1489.253973				-505.000000	200.000000	0.000000	0.905550	1.608030	7.865400	-828.596888	-327.399106	177.685872
160				900.000000	200.000000	0.000000	0.280250	0.686860	-1.042800	-89.390822	-61.230591	166.614988	299.057313	200.923072	0.000000	300.000000	200.000000	0.000000	7.385840	10.437840	2231.599426	2059.927254	2103.699926	-1391.597975				-505.000000	200.000000	0.000000	1.448880	-0.178670	7.078860	-1052.589030	435.890468	-587.726455
161				900.000000	200.000000	0.000000	0.493240	0.664340	-1.260050	-70.440616	-59.667537	166.373387	299.057152	200.914682	0.000000	300.000000	200.000000	0.000000	7.233240	10.254720	2231.217956	2040.853853	2103.699926	-1330.562976				-505.000000	200.000000	0.000000	0.724440	0.178670	6.292320	937.842722	1408.462807	117.599800
162				900.000000	200.000000	0.000000	0.425980	0.754420	-1.433850	-58.870118	-97.263895	166.526842	299.013893	200.935381	0.000000	300.000000	200.000000	0.000000	7.233240	10.620960	2232.820130	2088.537354	2201.799923	-1373.287475				-505.000000	200.000000	0.000000	2.716650	1.786700	3.932700	-239.020173	1953.003503	-116.009951
163				900.000000	200.000000	0.000000	0.347510	0.720640	-1.651100	-108.732612	-68.500608	176.215362	299.023256	201.012677	0.000000	300.000000	200.000000	0.000000	7.904680	10.743040	2231.904602	2260.197959	2179.999924	-1434.322474				-505.000000	200.000000	0.000000	2.173320	1.608030	14.944259	-596.398576	649.730356	-409.856536
164				900.000000	200.000000	0.000000	0.392350	0.563000	-1.086250	-86.495331	-81.004370	168.793322	299.130727	200.969915	0.000000	300.000000	200.000000	0.000000	7.507920	10.498880	2231.980896	2164.830956	1940.199932	-1416.011974				-505.000000	200.000000	0.000000	-1.086660	-0.714680	0.000000	1346.546736	-331.956229	-0.591299
165				900.000000	200.000000	0.000000	0.358720	0.664340	-1.477300	-62.624626	-84.321780	197.838331	299.097036	200.973655	0.000000	300.000000	200.000000	0.000000	7.111160	10.193680	2233.201600	2174.367657	2016.499929	-1428.218974				-505.000000	200.000000	0.000000	1.448880	0.357340	7.865400	-1135.908144	170.004027	176.455501
166				900.000000	200.000000	0.000000	0.291460	0.664340	-1.781450	-46.857605	-81.269154	161.763110	299.023189	200.978560	0.000000	300.000000	200.000000	0.000000	7.233240	10.956680	2231.752014	2183.904357	2179.999924	-1525.874972				-505.000000	200.000000	0.000000	1.629990	0.000000	13.371180	464.333702	286.390083	587.310587
167				900.000000	200.000000	0.000000	0.257830	0.641820	-1.260050	-47.244808	-49.973353	185.873608	299.032792	200.901797	0.000000	300.000000	200.000000	0.000000	7.752080	11.414480	2231.370544	2012.243752	2158.199924	-1409.908474				-505.000000	200.000000	0.000000	1.086660	-0.178670	3.932700	-821.208719	1388.784156	-117.744688
168				900.000000	200.000000	0.000000	0.246620	0.551740	-1.433850	-119.483373	-105.075760	207.488389	298.969429	200.935861	0.000000	300.000000	200.000000	0.000000	7.568960	10.987200	2231.675720	2088.537354	2299.899920	-1354.976975				-505.000000	200.000000	0.000000	2.354430	-0.714680	14.157719	421.151339	-686.182256	-353.331178
169				900.000000	200.000000	0.000000	0.515660	0.675600	-0.999350	-113.932676	-86.163093	197.686213	299.032593	201.004577	0.000000	300.000000	200.000000	0.000000	7.446880	11.353440	2230.912780	2241.124558	2158.199924	-1361.080475				-505.000000	200.000000	0.000000	1.629990	-2.322710	3.932700	438.847444	825.627230	467.618138
170				900.000000	200.000000	0.000000	0.302670	0.698120	-1.824900	-69.634740	-117.152163	183.469853	299.057087	200.944666	0.000000	300.000000	200.000000	0.000000	7.721560	11.200840	2231.065368	2107.610755	2103.699926	-1318.355976				-505.000000	200.000000	0.000000	0.905550	-0.536010	3.932700	662.776662	471.753070	-411.789808
171				900.000000	200.000000	0.000000	0.403560	0.585520	-0.999350	-73.416338	-76.480845	171.212313	299.013556	200.918610	0.000000	300.000000	200.000000	0.000000	7.355320	10.712520	2232.057190	2050.390553	2201.799923	-1464.839973				-505.000000	200.000000	0.000000	1.992210	-1.250690	4.719240	-1465.093735	2393.802960	233.630113
172				900.000000	200.000000	0.000000	0.313880	0.641820	-1.781450	-92.010811	-87.258379	161.718940	299.018339	200.897339	0.000000	300.000000	200.000000	0.000000	7.904680	10.468360	2231.828308	2002.707052	2190.899923	-1336.666476				-505.000000	200.000000	0.000000	1.629990	-0.893350	6.292320	1104.606796	558.247936	351.486404
173				900.000000	200.000000	0.000000	0.235410	0.720640	-1.346950	-96.355922	-150.288679	183.560478	298.988897	200.974387	0.000000	300.000000	200.000000	0.000000	7.172200	10.682000	2231.523132	2174.367657	2256.299921	-1336.666476				-505.000000	200.000000	0.000000	0.181110	0.536010	3.932700	-546.331429	515.588932	59.238283
174				900.000000	200.000000	0.000000	0.123310	0.630560	-1.390400	-39.802477	-135.500052	181.183179	298.974454	200.948551	0.000000	300.000000	200.000000	0.000000	7.172200	10.987200	2231.980896	2117.147455	2288.999920	-1342.769976				-505.000000	200.000000	0.000000	0.724440	1.429360	9.438480	434.693657	1405.477101	-703.630676
175				900.000000	200.000000	0.000000	0.493240	0.619300	-1.781450	-60.773943	-104.776364	161.512179	298.984151	200.965708	0.000000	300.000000	200.000000	0.000000	7.080640	10.895640	2231.828308	2155.294256	2267.199921	-1373.287475				-505.000000	200.000000	0.000000	0.905550	0.536010	7.865400	148.879199	1130.870974	176.668525
176				900.000000	200.000000	0.000000	0.392350	0.653080	-1.607650	-59.202825	-60.255588	168.877097	298.969781	200.948356	0.000000	300.000000	200.000000	0.000000	7.630000	10.468360	2232.438660	2117.147455	2299.899920	-1397.701475				-505.000000	200.000000	0.000000	1.992210	-0.357340	6.292320	-21.119258	1862.030078	586.942494
177				900.000000	200.000000	0.000000	0.437190	0.596780	-1.390400	-81.398840	-97.765932	173.597604	299.047772	201.046753	0.000000	300.000000	200.000000	0.000000	7.568960	9.949520	2232.133484	2336.491561	2125.499926	-1324.459476				-505.000000	200.000000	0.000000	1.629990	-0.536010	3.932700	894.408666	693.057223	175.593223
178				900.000000	200.000000	0.000000	0.280250	0.653080	-1.433850	-119.330722	-65.932884	176.222213	299.052072	200.953345	0.000000	300.000000	200.000000	0.000000	7.294280	10.682000	2230.760192	2126.684155	2114.599926	-1312.252476				-505.000000	200.000000	0.000000	0.181110	-2.501380	-5.505780	195.649040	1850.246122	-648.573384
179				900.000000	200.000000	0.000000	0.381140	0.698120	-1.564200	-61.323594	-69.966309	168.930598	299.008706	200.974121	0.000000	300.000000	200.000000	0.000000	7.538440	11.383960	2232.133484	2174.367657	2212.699923	-1373.287475				-505.000000	200.000000	0.000000	0.181110	-0.178670	5.505780	-242.002863	2502.646189	939.721532
180				900.000000	200.000000	0.000000	0.269040	0.540480	-1.129700	-55.303477	-131.611725	139.984207	299.009113	200.935285	0.000000	300.000000	200.000000	0.000000	7.660520	9.644320	2233.049012	2088.537354	2212.699923	-1361.080475				-505.000000	200.000000	0.000000	0.724440	-0.536010	5.505780	-31.993503	-579.340876	-705.495813
181				900.000000	200.000000	0.000000	0.347510	0.585520	-1.433850	-97.989661	-53.504741	147.173779	299.052752	200.961205	0.000000	300.000000	200.000000	0.000000	7.294280	11.017720	2232.362366	2145.757556	2114.599926	-1342.769976				-505.000000	200.000000	0.000000	0.181110	0.536010	-3.932700	958.647364	-139.796841	-351.970407
182				900.000000	200.000000	0.000000	0.313880	0.540480	-1.781450	-27.834978	-87.258379	147.166733	299.091379	200.914650	0.000000	300.000000	200.000000	0.000000	7.324800	11.322920	2231.294250	2040.853853	2027.399929	-1354.976975				-505.000000	200.000000	0.000000	1.629990	0.536010	0.786540	379.944894	1491.462972	-58.365824
183				900.000000	200.000000	0.000000	0.269040	0.608040	-1.303500	-56.721943	-126.384121	193.059560	299.004129	200.922567	0.000000	300.000000	200.000000	0.000000	7.050120	11.261880	2232.820130	2059.927254	2223.599922	-1348.873476				-505.000000	200.000000	0.000000	0.000000	0.893350	1.573080	-409.081553	131.077154	-292.872704
184				900.000000	200.000000	0.000000	0.425980	0.551740	-1.346950	-115.372814	-117.608592	149.470729	299.023623	200.918328	0.000000	300.000000	200.000000	0.000000	7.294280	11.200840	2232.743836	2050.390553	2179.999924	-1403.804975				-505.000000	200.000000	0.000000	1.086660	-0.357340	0.786540	557.520289	463.779810	234.550346
185				900.000000	200.000000	0.000000	0.470820	0.653080	-1.390400	-75.059875	-38.359176	137.470221	299.013353	200.935893	0.000000	300.000000	200.000000	0.000000	7.507920	10.620960	2231.599426	2088.537354	2201.799923	-1342.769976				-505.000000	200.000000	0.000000	3.984420	-0.536010	5.505780	1357.798520	1477.087870	234.148968
186				900.000000	200.000000	0.000000	0.291460	0.664340	-1.477300	-38.501445	-76.486043	166.582431	298.974348	200.948648	0.000000	300.000000	200.000000	0.000000	7.385840	10.559920	2231.752014	2117.147455	2288.999920	-1373.287475				-505.000000	200.000000	0.000000	1.992210	-1.072020	5.505780	514.652542	2658.196549	-588.617710
187				900.000000	200.000000	0.000000	0.291460	0.731900	-1.607650	-92.141790	-86.496758	157.006621	299.018640	200.995313	0.000000	300.000000	200.000000	0.000000	7.416360	11.139800	2232.514954	2222.051158	2190.899923	-1452.632974				-505.000000	200.000000	0.000000	1.811100	-0.357340	13.371180	790.159064	673.141140	-0.484004
188				900.000000	200.000000	0.000000	0.347510	0.619300	-1.781450	-104.999775	-43.049533	142.385875	299.042692	200.987141	0.000000	300.000000	200.000000	0.000000	7.813120	10.529400	2231.675720	2202.977757	2136.399925	-1379.390975				-505.000000	200.000000	0.000000	1.811100	-0.714680	9.438480	536.589801	411.733257	-294.543613
189				900.000000	200.000000	0.000000	0.459610	0.608040	-1.694550	-65.168131	-52.812598	185.633149	298.927679	200.976758	0.000000	300.000000	200.000000	0.000000	7.752080	10.773560	2226.106258	2174.367657	2387.099916	-1348.873476				-505.000000	200.000000	0.000000	2.897760	-0.714680	7.865400	768.095959	214.902310	-353.374644
190				900.000000	200.000000	0.000000	0.414770	0.641820	-1.433850	-71.548046	-30.944658	161.614418	299.057248	200.953052	0.000000	300.000000	200.000000	0.000000	7.385840	10.193680	2231.446838	2126.684155	2103.699926	-1391.597975				-505.000000	200.000000	0.000000	1.267770	1.429360	8.651940	-28.633274	2036.196668	412.463732
191				900.000000	200.000000	0.000000	0.381140	0.686860	-1.129700	-65.357669	-115.964123	185.787747	299.012948	201.030332	0.000000	300.000000	200.000000	0.000000	7.324800	10.102120	2230.683898	2298.344760	2201.799923	-1403.804975				-505.000000	200.000000	0.000000	1.448880	0.714680	7.865400	-303.573487	700.284056	-469.390468
192				900.000000	200.000000	0.000000	0.437190	0.731900	-1.129700	-99.687694	-72.678533	168.903945	298.974489	200.922883	0.000000	300.000000	200.000000	0.000000	7.599480	10.926160	2232.057190	2059.927254	2288.999920	-1434.322474				-505.000000	200.000000	0.000000	1.267770	-0.714680	6.292320	767.970112	1110.445896	469.173136
193				900.000000	200.000000	0.000000	0.257830	0.574260	-1.303500	-58.113003	-156.318313	185.810778	299.038006	200.884399	0.000000	300.000000	200.000000	0.000000	7.050120	10.834600	2232.133484	1974.096951	2147.299925	-1440.425974				-505.000000	200.000000	0.000000	3.622200	-0.357340	9.438480	905.660450	-890.986463	-529.325780
194				900.000000	200.000000	0.000000	0.414770	0.450400	-1.303500	-71.254619	-66.527673	180.713678	299.096789	200.944020	0.000000	300.000000	200.000000	0.000000	7.263760	10.651480	2232.591248	2107.610755	2016.499929	-1324.459476				-505.000000	200.000000	0.000000	2.716650	0.714680	-5.505780	390.252830	1033.970569	-469.491890
195				900.000000	200.000000	0.000000	0.302670	0.551740	-1.390400	-71.191996	-61.830578	149.598478	299.038104	200.909941	0.000000	300.000000	200.000000	0.000000	6.836480	11.261880	2232.362366	2031.317153	2147.299925	-1385.494475				-505.000000	200.000000	0.000000	0.181110	0.714680	10.225020	1318.039309	-683.512546	294.384236
196				900.000000	200.000000	0.000000	0.302670	0.574260	-1.694550	-58.518131	-132.471298	195.402964	299.018305	200.948648	0.000000	300.000000	200.000000	0.000000	7.385840	10.865120	2231.752014	2117.147455	2190.899923	-1434.322474				-505.000000	200.000000	0.000000	1.992210	-0.536010	5.505780	431.270505	1995.346512	821.749331
197				900.000000	200.000000	0.000000	0.470820	0.653080	-1.260050	-99.048014	-84.074131	154.337841	298.984811	200.952270	0.000000	300.000000	200.000000	0.000000	7.324800	10.651480	2233.277894	2126.684155	2267.199921	-1513.667973				-505.000000	200.000000	0.000000	4.165530	1.072020	5.505780	1223.468411	272.998838	-410.524586
198				900.000000	200.000000	0.000000	0.392350	0.619300	-1.651100	-104.864733	-70.347120	154.387721	299.008537	200.970014	0.000000	300.000000	200.000000	0.000000	7.446880	11.017720	2231.752014	2164.830956	2212.699923	-1428.218974				-505.000000	200.000000	0.000000	0.362220	-1.965370	7.865400	229.152700	1296.317878	233.082281
199				900.000000	200.000000	0.000000	0.325090	0.563000	-0.955900	-94.401349	-98.619708	171.272664	299.003789	200.974154	0.000000	300.000000	200.000000	0.000000	7.568960	11.048240	2232.057190	2174.367657	2223.599922	-1409.908474				-505.000000	200.000000	0.000000	1.629990	0.357340	6.292320	832.838042	558.247936	-176.023580
200				900.000000	200.000000	0.000000	0.414770	0.675600	-1.738000	-82.533676	-91.453438	171.284473	299.033354	200.935445	0.000000	300.000000	200.000000	0.000000	7.874160	10.437840	2232.667542	2088.537354	2158.199924	-1391.597975				-505.000000	200.000000	0.000000	1.086660	-0.536010	0.000000	-379.881971	2453.076346	704.333578
201				900.000000	200.000000	0.000000	0.425980	0.563000	-1.433850	-86.855444	-142.857625	178.397122	299.037841	200.935829	0.000000	300.000000	200.000000	0.000000	7.782600	10.712520	2231.752014	2088.537354	2147.299925	-1464.839973				-505.000000	200.000000	0.000000	0.362220	0.536010	5.505780	-662.021584	-159.712923	-821.937685
202				900.000000	200.000000	0.000000	0.414770	0.506700	-1.694550	-85.423433	-81.361907	137.392155	299.033122	200.927124	0.000000	300.000000	200.000000	0.000000	7.507920	10.132640	2232.133484	2069.463954	2158.199924	-1373.287475				-505.000000	200.000000	0.000000	3.078870	1.965370	10.225020	467.190545	2985.674219	-174.613469
203				900.000000	200.000000	0.000000	0.313880	0.675600	-1.086250	-37.632630	-98.036855	171.388995	299.081798	200.982834	0.000000	300.000000	200.000000	0.000000	7.172200	9.919000	2231.752014	2193.441057	2049.199928	-1306.148976				-505.000000	200.000000	0.000000	1.086660	-1.429360	6.292320	-1012.515203	458.554825	-236.419790
204				900.000000	200.000000	0.000000	0.269040	0.574260	-1.781450	-74.690281	-90.477838	156.883243	298.998734	200.944407	0.000000	300.000000	200.000000	0.000000	7.385840	10.071600	2231.675720	2107.610755	2234.499922	-1318.355976				-505.000000	200.000000	0.000000	1.448880	-1.072020	11.798100	-1222.084101	829.121931	-294.853751
205				900.000000	200.000000	0.000000	0.336300	0.585520	-0.869000	-77.301826	-119.426033	156.824033	298.974804	200.926870	0.000000	300.000000	200.000000	0.000000	7.416360	9.919000	2232.743836	2069.463954	2288.999920	-1385.494475				-505.000000	200.000000	0.000000	3.078870	-0.178670	0.000000	-1053.155339	1404.537675	234.560527
206				900.000000	200.000000	0.000000	0.414770	0.551740	-1.651100	-87.544202	-56.072465	154.301663	298.979721	200.914025	0.000000	300.000000	200.000000	0.000000	7.538440	10.834600	2232.820130	2040.853853	2278.099920	-1367.183975				-505.000000	200.000000	0.000000	1.086660	0.714680	7.865400	43.874519	1517.622031	-116.896899
207				900.000000	200.000000	0.000000	0.437190	0.484180	-1.651100	-142.593216	-107.655420	156.625265	299.071934	200.965840	0.000000	300.000000	200.000000	0.000000	7.202720	11.139800	2231.523132	2155.294256	2070.999928	-1342.769976				-505.000000	200.000000	0.000000	0.362220	1.429360	3.932700	86.805189	2625.750083	-351.137107
208				900.000000	200.000000	0.000000	0.302670	0.619300	-1.651100	-72.700491	-81.852007	188.215871	299.042332	200.987512	0.000000	300.000000	200.000000	0.000000	7.263760	11.383960	2230.836486	2202.977757	2136.399925	-1342.769976				-505.000000	200.000000	0.000000	1.267770	-0.357340	10.225020	-484.068649	974.143757	763.232745
209				900.000000	200.000000	0.000000	0.358720	0.585520	-1.433850	-118.092313	-104.626068	166.439447	298.999384	200.866924	0.000000	300.000000	200.000000	0.000000	7.355320	10.254720	2233.125306	1935.950150	2234.499922	-1458.736474				-505.000000	200.000000	0.000000	1.267770	1.072020	3.932700	-861.345469	980.115168	-469.036864
210				900.000000	200.000000	0.000000	0.504450	0.563000	-1.564200	-54.826245	-29.450485	156.628886	298.920218	200.944730	0.000000	300.000000	200.000000	0.000000	7.538440	11.200840	2230.912780	2107.610755	2408.899916	-1354.976975				-505.000000	200.000000	0.000000	0.181110	-0.714680	0.786540	1346.609659	1711.704703	-118.180917
211				900.000000	200.000000	0.000000	0.437190	0.439140	-1.520750	-104.107618	-128.040526	173.450999	298.998598	201.021467	0.000000	300.000000	200.000000	0.000000	7.599480	11.078760	2231.370544	2279.271359	2234.499922	-1300.045476				-505.000000	200.000000	0.000000	2.716650	0.536010	2.359620	380.070740	363.656268	822.708723
212				900.000000	200.000000	0.000000	0.347510	0.664340	-1.868350	-54.988694	-129.090205	144.837422	298.969605	200.974154	0.000000	300.000000	200.000000	0.000000	7.416360	10.620960	2232.057190	2174.367657	2299.899920	-1440.425974				-505.000000	200.000000	0.000000	0.724440	-2.501380	14.944259	197.285043	339.692058	761.241518
213				900.000000	200.000000	0.000000	0.437190	0.585520	-1.694550	-130.423988	-97.483072	142.261551	299.006329	200.976457	0.000000	300.000000	200.000000	0.000000	7.538440	10.682000	2226.792904	2174.367657	2212.699923	-1373.287475				-505.000000	200.000000	0.000000	1.267770	0.178670	5.505780	821.963797	-744.787780	-117.420061
214				900.000000	200.000000	0.000000	0.448400	0.686860	-1.042800	-57.226580	-47.891128	142.344183	299.018339	200.965708	0.000000	300.000000	200.000000	0.000000	7.752080	9.674840	2231.828308	2155.294256	2190.899923	-1367.183975				-505.000000	200.000000	0.000000	0.905550	0.714680	2.359620	-651.461955	1136.095959	235.582182
215				900.000000	200.000000	0.000000	0.302670	0.765680	-1.303500	-78.374039	-41.647515	161.845743	299.033288	200.969683	0.000000	300.000000	200.000000	0.000000	7.324800	10.254720	2232.514954	2164.830956	2158.199924	-1440.425974				-505.000000	200.000000	0.000000	1.448880	0.178670	9.438480	359.014406	433.651188	58.797746
216				900.000000	200.000000	0.000000	0.257830	0.472920	-1.781450	-74.842932	-120.412030	183.306871	299.092217	200.905266	0.000000	300.000000	200.000000	0.000000	7.385840	10.102120	2233.354188	2021.780453	2027.399929	-1446.529474				-505.000000	200.000000	0.000000	3.441090	1.250690	11.011560	-502.519833	444.179723	177.143914
217				900.000000	200.000000	0.000000	0.437190	0.709380	-1.607650	-101.110224	-77.300009	142.376741	298.984811	200.896757	0.000000	300.000000	200.000000	0.000000	7.172200	9.735880	2233.277894	2002.707052	2267.199921	-1306.148976				-505.000000	200.000000	0.000000	0.181110	-0.357340	4.719240	1252.730917	249.702491	645.831481
218				900.000000	200.000000	0.000000	0.358720	0.517960	-1.564200	-68.742583	-145.032602	192.882877	299.038433	200.884006	0.000000	300.000000	200.000000	0.000000	7.721560	11.322920	2233.125306	1974.096951	2147.299925	-1379.390975				-505.000000	200.000000	0.000000	2.535540	1.072020	0.000000	1686.291956	1039.704549	294.534997
219				900.000000	200.000000	0.000000	0.448400	0.439140	-1.694550	-112.328736	-92.878730	149.342784	299.023356	200.939941	0.000000	300.000000	200.000000	0.000000	7.111160	11.048240	2232.133484	2098.074055	2179.999924	-1269.527977				-505.000000	200.000000	0.000000	0.724440	1.250690	4.719240	-39.759211	1012.245638	236.105344
220				900.000000	200.000000	0.000000	0.224200	0.596780	-1.086250	-121.289042	-48.750103	166.589281	298.974629	200.982565	0.000000	300.000000	200.000000	0.000000	7.324800	11.628120	2232.362366	2193.441057	2288.999920	-1354.976975				-505.000000	200.000000	0.000000	2.716650	2.322710	7.865400	372.808417	756.141305	295.707413
221				900.000000	200.000000	0.000000	0.336300	0.630560	-1.260050	-132.139629	-88.666537	193.010822	298.984221	200.897278	0.000000	300.000000	200.000000	0.000000	7.843640	10.834600	2231.980896	2002.707052	2267.199921	-1348.873476				-505.000000	200.000000	0.000000	2.173320	-0.357340	-3.146160	557.205673	2125.168245	-705.442165
222				900.000000	200.000000	0.000000	0.470820	0.551740	-1.607650	-87.499188	-88.816833	187.978837	298.974874	200.909723	0.000000	300.000000	200.000000	0.000000	7.507920	10.346280	2232.896424	2031.317153	2288.999920	-1403.804975				-505.000000	200.000000	0.000000	0.905550	-1.965370	13.371180	1271.937179	1390.786004	468.015209
223				900.000000	200.000000	0.000000	0.425980	0.641820	-1.911800	-76.063733	-112.017312	192.928385	298.989070	201.012677	0.000000	300.000000	200.000000	0.000000	7.691040	10.987200	2231.904602	2260.197959	2256.299921	-1300.045476				-505.000000	200.000000	0.000000	0.905550	0.714680	-4.719240	-767.844266	1407.953812	411.814478
224				900.000000	200.000000	0.000000	0.336300	0.619300	-1.955250	-48.892409	-118.415821	183.361710	298.989381	200.952563	0.000000	300.000000	200.000000	0.000000	7.050120	10.743040	2232.591248	2126.684155	2256.299921	-1416.011974				-505.000000	200.000000	0.000000	2.173320	0.178670	-1.573080	-2189.818561	1593.395362	117.483890
225				900.000000	200.000000	0.000000	0.269040	0.630560	-1.738000	-72.326832	-90.518246	171.393563	299.008910	200.948292	0.000000	300.000000	200.000000	0.000000	7.630000	10.834600	2232.591248	2117.147455	2212.699923	-1354.976975				-505.000000	200.000000	0.000000	1.448880	3.930740	2.359620	-456.858166	1898.639107	179.846658
226				900.000000	200.000000	0.000000	0.414770	0.596780	-1.477300	-85.509398	-35.970220	163.982191	299.012982	200.931970	0.000000	300.000000	200.000000	0.000000	7.172200	10.407320	2230.760192	2079.000654	2201.799923	-1409.908474				-505.000000	200.000000	0.000000	1.629990	1.786700	7.865400	-122.889555	1087.035112	295.285672
227				900.000000	200.000000	0.000000	0.313880	0.641820	-1.390400	-111.708334	-112.951905	137.622339	299.018674	200.969649	0.000000	300.000000	200.000000	0.000000	7.538440	9.888480	2232.591248	2164.830956	2190.899923	-1483.150473				-505.000000	200.000000	0.000000	1.448880	1.786700	11.011560	456.442147	1757.858409	295.300161
228				900.000000	200.000000	0.000000	0.358720	0.551740	-1.607650	-79.458128	-58.870705	171.227351	298.945152	200.974187	0.000000	300.000000	200.000000	0.000000	7.477400	10.163160	2231.980896	2174.367657	2354.399918	-1348.873476				-505.000000	200.000000	0.000000	3.078870	0.714680	10.225020	-1345.728735	-1256.566015	235.408316
229				900.000000	200.000000	0.000000	0.336300	0.641820	-1.955250	-84.149807	-93.085971	178.563333	298.984186	200.935765	0.000000	300.000000	200.000000	0.000000	7.843640	10.071600	2231.904602	2088.537354	2267.199921	-1361.080475				-505.000000	200.000000	0.000000	1.992210	-0.178670	14.157719	-1052.022721	926.575763	293.391559
230				900.000000	200.000000	0.000000	0.313880	0.675600	-1.260050	-94.100110	-67.479401	159.340695	298.989381	200.973921	0.000000	300.000000	200.000000	0.000000	7.660520	10.712520	2232.591248	2174.367657	2256.299921	-1293.941977				-505.000000	200.000000	0.000000	2.535540	-0.357340	13.371180	95.263053	496.735271	-764.215241
231				900.000000	200.000000	0.000000	0.313880	0.619300	-2.215950	-125.552568	-56.458475	161.697996	299.004095	200.978126	0.000000	300.000000	200.000000	0.000000	7.904680	11.414480	2232.743836	2183.904357	2223.599922	-1281.734977				-505.000000	200.000000	0.000000	0.543330	0.536010	7.078860	380.448279	1153.535332	235.441602
232				900.000000	200.000000	0.000000	0.269040	0.596780	-1.955250	-65.901903	-70.052324	183.410448	299.126083	201.008094	0.000000	300.000000	200.000000	0.000000	7.294280	11.383960	2232.591248	2250.661259	1951.099932	-1428.218974				-505.000000	200.000000	0.000000	1.267770	1.429360	-7.865400	664.941351	2184.441631	471.207830
233				900.000000	200.000000	0.000000	0.392350	0.698120	-1.520750	-69.319640	-110.996105	149.641703	299.042758	200.927251	0.000000	300.000000	200.000000	0.000000	7.630000	11.017720	2231.828308	2069.463954	2136.399925	-1348.873476				-505.000000	200.000000	0.000000	0.181110	0.714680	11.798100	-71.626867	1170.974704	-116.824455
234				900.000000	200.000000	0.000000	0.425980	0.675600	-1.477300	-86.284121	-87.091547	142.356939	299.014028	200.956606	0.000000	300.000000	200.000000	0.000000	7.385840	11.200840	2233.125306	2136.220856	2201.799923	-1354.976975				-505.000000	200.000000	0.000000	3.259980	0.893350	0.786540	54.119531	67.132210	235.563385
235				900.000000	200.000000	0.000000	0.313880	0.653080	-2.433200	-80.160746	-106.916131	176.187372	298.998940	200.927124	0.000000	300.000000	200.000000	0.000000	7.630000	10.865120	2232.133484	2069.463954	2234.499922	-1391.597975				-505.000000	200.000000	0.000000	1.992210	0.178670	0.786540	126.690247	2264.965085	-117.478016
236				900.000000	200.000000	0.000000	0.414770	0.506700	-1.433850	-77.112288	-127.198087	163.898416	298.979407	200.974121	0.000000	300.000000	200.000000	0.000000	7.568960	10.956680	2232.133484	2174.367657	2278.099920	-1397.701475				-505.000000	200.000000	0.000000	0.543330	0.357340	13.371180	485.956345	1280.133927	294.016143
237				900.000000	200.000000	0.000000	0.437190	0.529220	-1.390400	-72.119370	-148.425631	197.631374	298.935312	200.995619	0.000000	300.000000	200.000000	0.000000	7.935200	10.956680	2231.828308	2222.051158	2376.199917	-1416.011974				-505.000000	200.000000	0.000000	2.354430	-0.536010	6.292320	431.333428	1309.832118	-470.649817
238				900.000000	200.000000	0.000000	0.414770	0.461660	-1.738000	-79.282134	-162.377017	161.446869	298.998837	201.012677	0.000000	300.000000	200.000000	0.000000	7.294280	10.376800	2231.904602	2260.197959	2234.499922	-1477.046973				-505.000000	200.000000	0.000000	1.086660	-0.714680	1.573080	-738.015452	330.463376	-294.485657
239				900.000000	200.000000	0.000000	0.403560	0.585520	-1.564200	-150.391597	-96.219414	137.477071	299.033089	200.910065	0.000000	300.000000	200.000000	0.000000	7.568960	10.712520	2232.057190	2031.317153	2158.199924	-1397.701475				-505.000000	200.000000	0.000000	-0.362220	0.536010	-1.573080	-1010.035898	1614.250872	470.490440
240				900.000000	200.000000	0.000000	0.246620	0.574260	-1.738000	1.744808	-94.660961	178.593411	299.023122	200.944440	0.000000	300.000000	200.000000	0.000000	7.324800	9.552760	2231.599426	2107.610755	2179.999924	-1348.873476				-505.000000	200.000000	0.000000	1.448880	1.608030	1.573080	1023.955756	-486.874599	1.410110
241				900.000000	200.000000	0.000000	0.190570	0.619300	-1.520750	-80.606509	-97.620834	173.874046	298.989035	200.961435	0.000000	300.000000	200.000000	0.000000	7.263760	11.414480	2231.828308	2145.757556	2256.299921	-1373.287475				-505.000000	200.000000	0.000000	3.441090	0.000000	-4.719240	1157.782480	1121.958288	-293.995781
242				900.000000	200.000000	0.000000	0.325090	0.619300	-1.086250	-128.402729	-73.168633	183.373323	299.042692	200.905947	0.000000	300.000000	200.000000	0.000000	7.294280	11.445000	2231.675720	2021.780453	2136.399925	-1361.080475				-505.000000	200.000000	0.000000	1.448880	-1.072020	7.078860	746.410392	-226.959569	292.587236
243				900.000000	200.000000	0.000000	0.381140	0.517960	-1.216600	-136.731483	-126.015246	185.630670	299.003959	200.931269	0.000000	300.000000	200.000000	0.000000	7.660520	10.804080	2232.438660	2079.000654	2223.599922	-1397.701475				-505.000000	200.000000	0.000000	2.354430	0.893350	10.225020	286.506614	775.819956	176.891731
244				900.000000	200.000000	0.000000	0.448400	0.585520	-1.433850	-77.887010	-72.857301	183.214159	299.076945	200.987073	0.000000	300.000000	200.000000	0.000000	6.958560	10.926160	2231.828308	2202.977757	2060.099928	-1361.080475				-505.000000	200.000000	0.000000	3.441090	-0.893350	4.719240	-285.311073	185.011119	175.109220
245				900.000000	200.000000	0.000000	0.392350	0.664340	-2.042150	-67.230341	-130.775082	149.610288	299.013455	201.008438	0.000000	300.000000	200.000000	0.000000	7.538440	11.292400	2231.828308	2250.661259	2201.799923	-1373.287475				-505.000000	200.000000	0.000000	-0.543330	-1.250690	3.932700	1546.059391	426.854786	-177.375734
246				900.000000	200.000000	0.000000	0.347510	0.574260	-1.651100	-58.473117	-27.972849	156.801948	299.043150	200.901243	0.000000	300.000000	200.000000	0.000000	7.507920	10.468360	2232.743836	2012.243752	2136.399925	-1391.597975				-505.000000	200.000000	0.000000	1.448880	1.250690	5.505780	655.199723	437.383320	-292.649499
247				900.000000	200.000000	0.000000	0.369930	0.574260	-0.999350	-77.900555	-90.293871	156.778721	298.935749	200.969583	0.000000	300.000000	200.000000	0.000000	7.538440	10.376800	2232.743836	2164.830956	2376.199917	-1428.218974				-505.000000	200.000000	0.000000	1.811100	0.357340	0.786540	600.765576	2143.354043	-234.782167
248				900.000000	200.000000	0.000000	0.257830	0.720640	-1.477300	-108.552555	-75.101160	159.440650	298.979546	201.025250	0.000000	300.000000	200.000000	0.000000	7.874160	10.834600	2232.438660	2288.808060	2278.099920	-1385.494475				-505.000000	200.000000	0.000000	1.629990	1.608030	11.011560	-365.081188	1349.189421	-233.580773
249				900.000000	200.000000	0.000000	0.392350	0.506700	-1.738000	-61.345266	-75.332273	175.969944	299.022955	200.983069	0.000000	300.000000	200.000000	0.000000	7.477400	10.804080	2231.217956	2193.441057	2179.999924	-1403.804975				-505.000000	200.000000	0.000000	2.354430	0.178670	0.786540	-684.021767	387.067052	-704.947981
250				900.000000	200.000000	0.000000	0.313880	0.664340	-1.086250	-58.198968	-22.047306	188.246144	299.038137	200.961172	0.000000	300.000000	200.000000	0.000000	7.324800	10.804080	2232.438660	2145.757556	2147.299925	-1409.908474				-505.000000	200.000000	0.000000	2.173320	-0.536010	0.000000	430.830043	398.772444	234.293856
251				900.000000	200.000000	0.000000	0.369930	0.653080	-1.129700	-82.830851	-95.238616	185.767945	299.013792	200.969649	0.000000	300.000000	200.000000	0.000000	7.416360	9.796920	2232.591248	2164.830956	2201.799923	-1367.183975				-505.000000	200.000000	0.000000	-0.724440	1.429360	1.573080	202.432421	-753.077035	-644.770667
252				900.000000	200.000000	0.000000	0.325090	0.596780	-1.086250	-89.124801	-68.102663	171.304079	298.998324	200.953345	0.000000	300.000000	200.000000	0.000000	7.477400	9.674840	2230.760192	2126.684155	2234.499922	-1409.908474				-505.000000	200.000000	0.000000	0.000000	-0.536010	5.505780	-379.441508	259.915030	-235.485068
253				900.000000	200.000000	0.000000	0.358720	0.698120	-1.086250	-121.136391	-28.959787	176.182805	299.111588	200.888338	0.000000	300.000000	200.000000	0.000000	7.507920	9.552760	2232.972718	1983.633652	1983.799931	-1385.494475				-505.000000	200.000000	0.000000	2.716650	-0.357340	10.225020	1137.355377	488.762011	-176.788744
254				900.000000	200.000000	0.000000	0.269040	0.585520	-1.173150	-65.555334	-106.241467	166.532355	299.111740	200.960778	0.000000	300.000000	200.000000	0.000000	7.324800	9.919000	2233.354188	2145.757556	1983.799931	-1397.701475				-505.000000	200.000000	0.000000	2.354430	1.072020	4.719240	2149.933503	1046.184956	-351.635599
255				900.000000	200.000000	0.000000	0.470820	0.653080	-1.955250	-83.686120	-98.625505	147.108861	299.091938	200.952531	0.000000	300.000000	200.000000	0.000000	7.752080	10.987200	2232.667542	2126.684155	2027.399929	-1385.494475				-505.000000	200.000000	0.000000	-1.267770	0.357340	11.011560	-1019.840449	1524.532869	294.161031
256				900.000000	200.000000	0.000000	0.448400	0.450400	-1.260050	-147.599679	-98.348785	127.666315	298.979267	200.961435	0.000000	300.000000	200.000000	0.000000	7.355320	10.865120	2231.828308	2145.757556	2278.099920	-1403.804975				-505.000000	200.000000	0.000000	2.897760	1.429360	3.932700	1013.333204	1809.474530	-468.828147
257				900.000000	200.000000	0.000000	0.358720	0.506700	-0.999350	-56.559495	-84.766274	151.908183	299.003789	200.957064	0.000000	300.000000	200.000000	0.000000	7.477400	11.017720	2232.057190	2136.220856	2223.599922	-1348.873476				-505.000000	200.000000	0.000000	1.267770	-0.357340	-6.292320	209.505975	1520.098741	528.256351
258				900.000000	200.000000	0.000000	0.246620	0.686860	-1.303500	-73.578787	-54.537286	193.156090	299.003517	200.953052	0.000000	300.000000	200.000000	0.000000	7.660520	10.865120	2231.446838	2126.684155	2223.599922	-1342.769976				-505.000000	200.000000	0.000000	1.629990	1.608030	9.438480	1256.216992	3339.232384	-351.068971
259				900.000000	200.000000	0.000000	0.437190	0.641820	-1.346950	-87.540139	-26.882761	151.952550	299.013724	200.918453	0.000000	300.000000	200.000000	0.000000	7.507920	11.078760	2232.438660	2050.390553	2201.799923	-1373.287475				-505.000000	200.000000	0.000000	0.000000	1.429360	5.505780	1939.987066	922.765066	-233.619932
260				900.000000	200.000000	0.000000	0.369930	0.731900	-1.738000	-80.215242	-89.606927	176.202607	298.999282	200.978059	0.000000	300.000000	200.000000	0.000000	7.843640	10.956680	2232.896424	2183.904357	2234.499922	-1385.494475				-505.000000	200.000000	0.000000	1.811100	1.608030	0.000000	97.301895	1216.110419	-233.595262
261				900.000000	200.000000	0.000000	0.246620	0.686860	-1.607650	-25.647523	-64.386367	149.782208	299.018540	200.935605	0.000000	300.000000	200.000000	0.000000	7.782600	10.620960	2232.286072	2088.537354	2190.899923	-1342.769976				-505.000000	200.000000	0.000000	1.448880	-0.536010	-1.573080	-959.087826	-616.458900	351.840008
262				900.000000	200.000000	0.000000	0.448400	0.675600	-2.302850	-75.077800	-72.049131	147.153032	299.077040	201.016880	0.000000	300.000000	200.000000	0.000000	7.843640	10.743040	2232.057190	2269.734659	2060.099928	-1312.252476				-505.000000	200.000000	0.000000	1.267770	1.429360	3.932700	-144.826815	1908.105219	-644.930044
263				900.000000	200.000000	0.000000	0.347510	0.698120	-1.868350	-121.946647	-78.430506	183.423399	299.116318	200.935477	0.000000	300.000000	200.000000	0.000000	7.538440	10.743040	2232.591248	2088.537354	1972.899931	-1409.908474				-505.000000	200.000000	0.000000	1.267770	-1.608030	13.371180	-559.496208	175.738007	-706.556626
264				900.000000	200.000000	0.000000	0.482030	0.517960	-1.216600	-84.464590	-94.708107	149.381246	298.955134	200.965444	0.000000	300.000000	200.000000	0.000000	7.355320	9.888480	2232.438660	2155.294256	2332.599918	-1422.115474				-505.000000	200.000000	0.000000	3.441090	-1.250690	6.292320	-75.175866	1244.078325	292.258301
265				900.000000	200.000000	0.000000	0.358720	0.551740	-1.390400	-71.191996	-59.072747	173.637012	299.028272	200.875824	0.000000	300.000000	200.000000	0.000000	7.630000	10.163160	2232.209778	1955.023551	2169.099924	-1373.287475				-505.000000	200.000000	0.000000	1.267770	-1.072020	5.505780	-990.955483	1111.192323	-118.606966
266				900.000000	200.000000	0.000000	0.470820	0.630560	-1.564200	-104.311017	-73.659331	166.365198	299.013353	200.961533	0.000000	300.000000	200.000000	0.000000	7.233240	9.857960	2231.599426	2145.757556	2201.799923	-1306.148976				-505.000000	200.000000	0.000000	3.441090	1.786700	7.865400	-933.601569	447.165428	353.884883
267				900.000000	200.000000	0.000000	0.414770	0.529220	-1.607650	-52.241790	-56.112874	178.377320	298.866512	200.927599	0.000000	300.000000	200.000000	0.000000	7.446880	11.139800	2230.989074	2069.463954	2528.799911	-1330.562976				-505.000000	200.000000	0.000000	2.354430	-0.357340	2.359620	-21.433874	385.574199	58.216629
268				900.000000	200.000000	0.000000	0.392350	0.608040	-0.869000	-64.312861	-20.414773	137.509628	299.023256	200.978494	0.000000	300.000000	200.000000	0.000000	7.782600	11.170320	2231.904602	2183.904357	2179.999924	-1397.701475				-505.000000	200.000000	0.000000	1.629990	2.858720	3.932700	-58.336242	825.627230	120.070723
269				900.000000	200.000000	0.000000	0.291460	0.664340	-1.390400	-74.596189	-56.302980	178.630731	299.062742	200.943891	0.000000	300.000000	200.000000	0.000000	7.355320	11.200840	2232.896424	2107.610755	2092.799927	-1318.355976				-505.000000	200.000000	0.000000	1.448880	-0.357340	-1.573080	1599.675537	-86.178871	-235.431421
270				900.000000	200.000000	0.000000	0.369930	0.686860	-1.651100	-61.877309	-130.215503	166.522079	299.086838	200.957031	0.000000	300.000000	200.000000	0.000000	7.050120	10.712520	2232.133484	2136.220856	2038.299929	-1330.562976				-505.000000	200.000000	0.000000	1.267770	0.536010	7.865400	1654.487223	976.383036	-117.080945
271				900.000000	200.000000	0.000000	0.437190	0.754420	-1.346950	-34.656908	-52.212611	188.202170	298.989277	200.952661	0.000000	300.000000	200.000000	0.000000	7.111160	11.292400	2232.362366	2126.684155	2256.299921	-1409.908474				-505.000000	200.000000	0.000000	0.000000	1.072020	18.090419	529.579171	778.252236	353.481939
272				900.000000	200.000000	0.000000	0.425980	0.653080	-1.477300	-91.232025	-82.025577	159.203616	298.935640	200.935509	0.000000	300.000000	200.000000	0.000000	7.843640	10.498880	2232.514954	2088.537354	2376.199917	-1416.011974				-505.000000	200.000000	0.000000	-0.543330	-0.714680	2.359620	-1085.400534	30.637617	-0.634765
273				900.000000	200.000000	0.000000	0.414770	0.675600	-1.694550	-106.611843	-96.559816	139.958892	298.998392	200.953280	0.000000	300.000000	200.000000	0.000000	7.904680	10.773560	2230.912780	2126.684155	2234.499922	-1336.666476				-505.000000	200.000000	0.000000	0.905550	0.714680	4.719240	506.886833	1531.566702	59.349886
274				900.000000	200.000000	0.000000	0.425980	0.731900	-1.346950	-23.522691	-72.014863	154.457598	298.993781	201.004303	0.000000	300.000000	200.000000	0.000000	7.630000	10.620960	2231.523132	2241.124558	2245.399921	-1367.183975				-505.000000	200.000000	0.000000	1.448880	1.786700	10.225020	803.827229	1758.604835	-350.884924
275				900.000000	200.000000	0.000000	0.403560	0.551740	-1.433850	-91.339661	-126.736459	183.229198	299.052590	200.918642	0.000000	300.000000	200.000000	0.000000	7.843640	10.041080	2231.980896	2050.390553	2114.599926	-1470.943473				-505.000000	200.000000	0.000000	2.897760	-0.357340	11.798100	-1063.022812	1536.870251	293.149557
276				900.000000	200.000000	0.000000	0.302670	0.495440	-1.520750	-117.871305	-81.973233	202.558642	299.062742	200.909723	0.000000	300.000000	200.000000	0.000000	7.935200	9.735880	2232.896424	2031.317153	2092.799927	-1416.011974				-505.000000	200.000000	0.000000	2.173320	0.714680	7.865400	43.874519	-271.541857	470.457155
277				900.000000	200.000000	0.000000	0.291460	0.619300	-0.651750	-95.788345	-82.319775	171.359864	299.028272	200.952726	0.000000	300.000000	200.000000	0.000000	7.721560	10.865120	2232.209778	2126.684155	2169.099924	-1385.494475				-505.000000	200.000000	0.000000	1.448880	-0.536010	3.932700	-147.935351	-91.403856	175.607712
278				900.000000	200.000000	0.000000	0.336300	0.698120	-1.607650	-81.471260	-68.079389	200.302633	299.066826	200.974620	0.000000	300.000000	200.000000	0.000000	6.958560	11.322920	2230.989074	2174.367657	2081.899927	-1348.873476				-505.000000	200.000000	0.000000	2.716650	1.072020	7.078860	876.146252	1287.167761	235.776410
279				900.000000	200.000000	0.000000	0.246620	0.720640	-1.651100	-60.486249	-44.082078	181.139204	299.067145	200.923009	0.000000	300.000000	200.000000	0.000000	7.263760	10.285240	2231.752014	2059.927254	2081.899927	-1330.562976				-505.000000	200.000000	0.000000	2.716650	-0.893350	7.078860	-169.306301	94.037695	-118.553318
280				900.000000	200.000000	0.000000	0.212990	0.641820	-1.042800	-67.122388	-68.592764	159.413802	299.008503	200.961501	0.000000	300.000000	200.000000	0.000000	7.324800	10.773560	2231.675720	2145.757556	2212.699923	-1373.287475				-505.000000	200.000000	0.000000	0.543330	-0.357340	3.932700	557.771982	2084.511089	410.826109
281				900.000000	200.000000	0.000000	0.414770	0.754420	-1.651100	-95.279961	-86.468285	200.273697	299.009045	200.990872	0.000000	300.000000	200.000000	0.000000	7.538440	11.383960	2232.896424	2212.514458	2212.699923	-1312.252476				-505.000000	200.000000	0.000000	0.543330	-1.429360	0.786540	-1012.955665	98.946684	-60.144028
282				900.000000	200.000000	0.000000	0.526870	0.608040	-2.042150	-69.548775	-65.391037	180.744147	299.096512	200.987039	0.000000	300.000000	200.000000	0.000000	7.385840	11.078760	2231.904602	2202.977757	2016.499929	-1293.941977				-505.000000	200.000000	0.000000	-0.181110	-0.178670	4.719240	452.830225	1464.750487	587.285918
283				900.000000	200.000000	0.000000	0.358720	0.619300	-1.520750	-72.565448	-53.885552	166.470862	299.072315	200.973988	0.000000	300.000000	200.000000	0.000000	7.233240	10.620960	2232.438660	2174.367657	2070.999928	-1416.011974				-505.000000	200.000000	0.000000	1.992210	0.357340	14.944259	486.082192	2384.099417	-176.052557
284				900.000000	200.000000	0.000000	0.381140	0.461660	-1.564200	-147.451091	-85.164219	161.481710	298.984012	201.012850	0.000000	300.000000	200.000000	0.000000	7.660520	10.559920	2231.523132	2260.197959	2267.199921	-1403.804975				-505.000000	200.000000	0.000000	0.724440	1.965370	6.292320	3.611922	215.332741	119.295378
285				900.000000	200.000000	0.000000	0.403560	0.641820	-1.216600	-111.528277	-132.004472	166.445351	299.072283	200.931301	0.000000	300.000000	200.000000	0.000000	7.782600	10.437840	2232.362366	2079.000654	2070.999928	-1428.218974				-505.000000	200.000000	0.000000	-1.086660	1.608030	0.000000	676.381904	65.753793	471.565743
286				900.000000	200.000000	0.000000	0.269040	0.686860	-1.477300	-113.964146	-90.760697	164.216941	298.998940	200.974121	0.000000	300.000000	200.000000	0.000000	7.355320	10.437840	2232.133484	2174.367657	2234.499922	-1434.322474				-505.000000	200.000000	0.000000	0.181110	0.714680	11.798100	160.005136	2364.104770	-116.824455
287				900.000000	200.000000	0.000000	0.302670	0.529220	-1.260050	-116.210160	-72.083744	168.854816	299.042562	201.000097	0.000000	300.000000	200.000000	0.000000	7.477400	10.620960	2231.370544	2231.587858	2136.399925	-1361.080475				-505.000000	200.000000	0.000000	0.362220	1.786700	14.157719	456.693840	-300.493621	471.619390
288				900.000000	200.000000	0.000000	0.190570	0.630560	-1.477300	-64.015687	-57.133483	169.065197	298.988689	200.987411	0.000000	300.000000	200.000000	0.000000	7.355320	11.048240	2231.065368	2202.977757	2256.299921	-1361.080475				-505.000000	200.000000	0.000000	1.992210	-0.357340	2.359620	1020.910143	407.492130	998.151185
289				900.000000	200.000000	0.000000	0.403560	0.585520	-1.911800	-94.464287	-85.764206	132.657751	299.023489	200.918453	0.000000	300.000000	200.000000	0.000000	7.385840	10.498880	2232.438660	2050.390553	2179.999924	-1483.150473				-505.000000	200.000000	0.000000	4.165530	0.714680	-2.359620	1201.216536	15.323088	470.297778
290				900.000000	200.000000	0.000000	0.425980	0.574260	-1.955250	-107.034579	-137.306753	204.913855	299.101549	200.948421	0.000000	300.000000	200.000000	0.000000	7.080640	11.200840	2232.286072	2117.147455	2005.599930	-1312.252476				-505.000000	200.000000	0.000000	2.354430	-0.178670	2.359620	1263.353469	1578.704265	-705.287096
291				900.000000	200.000000	0.000000	0.336300	0.517960	-1.868350	-32.872911	-52.639028	156.761203	299.062614	200.978193	0.000000	300.000000	200.000000	0.000000	7.477400	10.132640	2232.591248	2183.904357	2092.799927	-1336.666476				-505.000000	200.000000	0.000000	1.992210	0.536010	5.505780	-1588.549599	1067.356461	-410.859394
292				900.000000	200.000000	0.000000	0.336300	0.698120	-1.651100	-61.413623	-52.841071	166.567392	298.984568	200.999482	0.000000	300.000000	200.000000	0.000000	7.324800	11.261880	2232.743836	2231.587858	2267.199921	-1361.080475				-505.000000	200.000000	0.000000	0.362220	0.893350	3.146160	170.124303	903.086415	177.051108
293				900.000000	200.000000	0.000000	0.358720	0.720640	-1.260050	-100.286423	-125.051582	164.155448	299.018808	200.922536	0.000000	300.000000	200.000000	0.000000	7.752080	11.170320	2232.896424	2059.927254	2190.899923	-1354.976975				-505.000000	200.000000	0.000000	2.354430	0.000000	1.573080	-463.138161	2242.300728	-117.676552
294				900.000000	200.000000	0.000000	0.470820	0.608040	-1.260050	-88.841171	-48.612341	183.211875	298.998769	200.888824	0.000000	300.000000	200.000000	0.000000	7.263760	11.078760	2231.752014	1983.633652	2234.499922	-1452.632974				-505.000000	200.000000	0.000000	2.173320	0.357340	7.865400	-441.012132	656.448194	0.165250
295				900.000000	200.000000	0.000000	0.493240	0.743160	-2.042150	-59.964003	-119.731823	183.314310	298.993919	200.957162	0.000000	300.000000	200.000000	0.000000	7.904680	10.987200	2231.828308	2136.220856	2245.399921	-1440.425974				-505.000000	200.000000	0.000000	2.897760	0.536010	3.146160	380.133663	484.520883	-117.211345
296				900.000000	200.000000	0.000000	0.280250	0.585520	-1.433850	-114.071782	-81.130794	173.749722	299.008401	201.008611	0.000000	300.000000	200.000000	0.000000	7.294280	11.353440	2231.446838	2250.661259	2212.699923	-1495.357473				-505.000000	200.000000	0.000000	2.354430	2.501380	3.932700	1425.649140	1046.931383	-937.720123
297				900.000000	200.000000	0.000000	0.414770	0.686860	-1.824900	-58.036836	-116.702471	154.427325	299.018573	200.901397	0.000000	300.000000	200.000000	0.000000	7.874160	10.682000	2232.362366	2012.243752	2190.899923	-1403.804975				-505.000000	200.000000	0.000000	0.362220	-1.250690	8.651940	-422.435102	1560.711466	116.272315
298				900.000000	200.000000	0.000000	0.403560	0.765680	-1.651100	-54.610972	-80.940687	140.054280	298.999008	200.918516	0.000000	300.000000	200.000000	0.000000	7.782600	10.712520	2232.286072	2050.390553	2234.499922	-1391.597975				-505.000000	200.000000	0.000000	1.629990	2.144040	7.078860	1172.646186	424.931502	471.857084
299				900.000000	200.000000	0.000000	0.313880	0.698120	-1.607650	-61.368608	-112.749863	183.458240	299.076787	200.961599	0.000000	300.000000	200.000000	0.000000	7.507920	10.773560	2231.446838	2145.757556	2060.099928	-1361.080475				-505.000000	200.000000	0.000000	1.448880	2.501380	7.865400	1194.331752	302.574034	765.931182
300				900.000000	200.000000	0.000000	0.325090	0.574260	-1.781450	-46.546569	-133.313737	190.560417	299.042889	200.982666	0.000000	300.000000	200.000000	0.000000	7.324800	10.773560	2232.133484	2193.441057	2136.399925	-1397.701475				-505.000000	200.000000	0.000000	2.535540	3.216060	0.000000	542.051795	774.564535	-55.894901
301				900.000000	200.000000	0.000000	0.381140	0.540480	-1.390400	-107.840455	-125.853612	180.832293	298.969676	200.892914	0.000000	300.000000	200.000000	0.000000	7.263760	9.644320	2232.209778	1993.170352	2299.899920	-1361.080475				-505.000000	200.000000	0.000000	1.448880	-0.536010	3.146160	546.897737	307.052592	234.351811
302				900.000000	200.000000	0.000000	0.302670	0.653080	-1.129700	-106.954032	-67.138999	149.692725	299.023456	200.939845	0.000000	300.000000	200.000000	0.000000	7.782600	10.132640	2232.362366	2098.074055	2179.999924	-1379.390975				-505.000000	200.000000	0.000000	0.905550	2.501380	4.719240	383.368046	2592.126761	-56.442733
303				900.000000	200.000000	0.000000	0.358720	0.574260	-1.564200	-86.526800	-48.779173	192.935236	299.013522	200.995551	0.000000	300.000000	200.000000	0.000000	7.233240	10.498880	2231.980896	2222.051158	2201.799923	-1342.769976				-505.000000	200.000000	0.000000	3.803310	0.714680	7.078860	-187.820408	1751.693997	-58.370132
304				900.000000	200.000000	0.000000	0.381140	0.619300	-1.173150	-32.000032	-136.187595	188.134576	299.047674	200.944310	0.000000	300.000000	200.000000	0.000000	7.233240	9.705360	2231.904602	2107.610755	2125.499926	-1373.287475				-505.000000	200.000000	0.000000	2.173320	0.000000	7.865400	-578.450777	391.308179	-587.614852
305				900.000000	200.000000	0.000000	0.347510	0.574260	-1.694550	-38.415480	-108.987959	154.392288	299.008774	200.944149	0.000000	300.000000	200.000000	0.000000	7.568960	11.261880	2232.286072	2107.610755	2212.699923	-1403.804975				-505.000000	200.000000	0.000000	-0.362220	0.357340	1.573080	1874.804520	1611.265166	587.809080
306				900.000000	200.000000	0.000000	0.425980	0.540480	-1.216600	-111.680928	-77.202058	149.460257	299.042758	200.927251	0.000000	300.000000	200.000000	0.000000	7.721560	10.895640	2231.828308	2069.463954	2136.399925	-1391.597975				-505.000000	200.000000	0.000000	2.716650	2.858720	4.719240	520.806691	1554.547055	2.495593
307				900.000000	200.000000	0.000000	0.414770	0.574260	-1.260050	-114.355412	-127.359721	163.961247	299.018036	200.995926	0.000000	300.000000	200.000000	0.000000	7.416360	11.261880	2231.141662	2222.051158	2190.899923	-1379.390975				-505.000000	200.000000	0.000000	-0.181110	0.357340	3.146160	-441.389671	1731.383355	235.329999
308				900.000000	200.000000	0.000000	0.369930	0.596780	-1.260050	-97.345918	-29.259781	166.438305	299.027907	200.923167	0.000000	300.000000	200.000000	0.000000	7.446880	10.743040	2231.370544	2059.927254	2169.099924	-1293.941977				-505.000000	200.000000	0.000000	2.535540	1.072020	15.730799	645.206403	2217.906087	-57.929595
309				900.000000	200.000000	0.000000	0.369930	0.653080	-0.912450	-26.318356	-90.374688	185.767945	298.974384	200.931524	0.000000	300.000000	200.000000	0.000000	7.385840	11.414480	2231.828308	2079.000654	2288.999920	-1342.769976				-505.000000	200.000000	0.000000	2.535540	0.357340	7.078860	-209.443052	-27.573347	-469.816517
310				900.000000	200.000000	0.000000	0.414770	0.461660	-1.303500	-131.098885	-96.923493	175.904829	299.008706	200.952759	0.000000	300.000000	200.000000	0.000000	7.843640	10.620960	2232.133484	2126.684155	2212.699923	-1373.287475				-505.000000	200.000000	0.000000	0.724440	-0.536010	0.000000	546.646045	751.584182	410.642062
311				900.000000	200.000000	0.000000	0.280250	0.686860	-1.781450	-82.115003	-121.335285	166.614988	299.037808	200.923041	0.000000	300.000000	200.000000	0.000000	8.240400	10.926160	2231.675720	2059.927254	2147.299925	-1354.976975				-505.000000	200.000000	0.000000	2.354430	1.608030	2.359620	-1987.197370	120.434184	-351.126926
312				900.000000	200.000000	0.000000	0.358720	0.517960	-1.998700	-73.213255	-53.441058	156.737975	299.033453	201.007956	0.000000	300.000000	200.000000	0.000000	7.294280	10.010560	2232.896424	2250.661259	2158.199924	-1367.183975				-505.000000	200.000000	0.000000	2.354430	1.250690	8.651940	308.003410	644.742802	118.486748
313				900.000000	200.000000	0.000000	0.515660	0.585520	-1.564200	-98.124704	-197.089121	159.047876	299.052914	200.926870	0.000000	300.000000	200.000000	0.000000	7.172200	10.071600	2232.743836	2069.463954	2114.599926	-1416.011974				-505.000000	200.000000	0.000000	0.905550	-1.072020	14.157719	746.976701	859.759548	-59.833890
314				900.000000	200.000000	0.000000	0.336300	0.608040	-1.651100	-109.348950	-62.973011	156.844977	298.931232	200.875316	0.000000	300.000000	200.000000	0.000000	7.446880	10.529400	2233.506776	1955.023551	2387.099916	-1336.666476				-505.000000	200.000000	0.000000	3.078870	0.893350	3.146160	-293.139705	1136.411954	529.298368
315				900.000000	200.000000	0.000000	0.257830	0.540480	-1.129700	-183.960444	-55.160548	166.502081	298.974454	200.918642	0.000000	300.000000	200.000000	0.000000	7.568960	9.827440	2231.980896	2050.390553	2288.999920	-1312.252476				-505.000000	200.000000	0.000000	3.078870	3.037390	2.359620	1342.141256	1402.298396	-56.107925
316				900.000000	200.000000	0.000000	0.313880	0.529220	-1.868350	-56.532405	-46.649803	185.710823	299.013589	200.944214	0.000000	300.000000	200.000000	0.000000	7.416360	10.010560	2232.133484	2107.610755	2201.799923	-1348.873476				-505.000000	200.000000	0.000000	-0.362220	1.608030	9.438480	329.688977	1338.660887	-820.862383
317				900.000000	200.000000	0.000000	0.403560	0.585520	-1.651100	-114.296853	-141.732327	168.802653	298.999350	200.952368	0.000000	300.000000	200.000000	0.000000	6.989080	10.834600	2233.049012	2126.684155	2234.499922	-1287.838477				-505.000000	200.000000	0.000000	2.897760	2.144040	0.786540	-101.833221	-43.519867	-585.638113
318				900.000000	200.000000	0.000000	0.425980	0.619300	-1.216600	-56.168228	-82.268028	163.991521	298.959981	200.969749	0.000000	300.000000	200.000000	0.000000	7.782600	11.109280	2232.362366	2164.830956	2321.699919	-1348.873476				-505.000000	200.000000	0.000000	0.905550	2.858720	5.505780	-58.210395	-988.009864	61.384580
319				900.000000	200.000000	0.000000	0.414770	0.563000	-1.651100	-131.306348	-76.336345	171.179755	299.028106	200.927251	0.000000	300.000000	200.000000	0.000000	7.630000	10.956680	2231.828308	2069.463954	2169.099924	-1403.804975				-505.000000	200.000000	0.000000	0.181110	0.714680	8.651940	-71.878560	1704.240439	-645.521343
320				900.000000	200.000000	0.000000	0.459610	0.585520	-1.477300	-81.952555	-47.948671	178.383225	299.111102	200.957195	0.000000	300.000000	200.000000	0.000000	6.867000	10.895640	2231.752014	2136.220856	1983.799931	-1446.529474				-505.000000	200.000000	0.000000	-0.181110	-0.714680	-0.786540	651.587802	1867.685494	116.824455
321				900.000000	200.000000	0.000000	0.437190	0.664340	-1.477300	-46.542505	-41.959445	149.563834	299.052331	200.953084	0.000000	300.000000	200.000000	0.000000	7.294280	10.987200	2231.370544	2126.684155	2114.599926	-1373.287475				-505.000000	200.000000	0.000000	0.905550	1.072020	5.505780	-397.955615	1795.960290	823.362284
322				900.000000	200.000000	0.000000	0.459610	0.709380	-1.173150	-72.516370	-88.759290	168.859775	298.940558	200.892761	0.000000	300.000000	200.000000	0.000000	7.965720	10.437840	2232.591248	1993.170352	2365.299917	-1367.183975				-505.000000	200.000000	0.000000	0.905550	0.893350	3.146160	-1103.851718	737.639511	-586.665641
323				900.000000	200.000000	0.000000	0.392350	0.517960	-1.520750	-96.841281	-126.194015	139.835514	298.964899	200.944085	0.000000	300.000000	200.000000	0.000000	7.477400	10.682000	2232.438660	2107.610755	2310.799919	-1403.804975				-505.000000	200.000000	0.000000	0.905550	0.714680	17.303879	160.445599	193.923806	-116.882410
324				900.000000	200.000000	0.000000	0.257830	0.450400	-1.346950	-79.340693	-39.760596	156.779667	299.023356	200.982666	0.000000	300.000000	200.000000	0.000000	7.416360	10.743040	2232.133484	2193.441057	2179.999924	-1391.597975				-505.000000	200.000000	0.000000	0.724440	-2.501380	-2.359620	-267.363274	1151.533483	-237.408160
325				900.000000	200.000000	0.000000	0.414770	0.698120	-1.607650	-53.327548	-152.366303	192.992358	299.042627	200.995755	0.000000	300.000000	200.000000	0.000000	7.355320	10.712520	2231.523132	2222.051158	2136.399925	-1458.736474				-505.000000	200.000000	0.000000	1.448880	-0.714680	8.651940	-42.553131	832.107637	234.182253
326				900.000000	200.000000	0.000000	0.313880	0.540480	-1.260050	-111.725943	-21.885672	183.311634	298.970309	200.888095	0.000000	300.000000	200.000000	0.000000	7.324800	9.766400	2233.583070	1983.633652	2299.899920	-1428.218974				-505.000000	200.000000	0.000000	0.362220	-0.178670	0.786540	220.883605	1170.465709	-763.871818
327				900.000000	200.000000	0.000000	0.425980	0.563000	-1.564200	-62.867306	-137.670429	132.613580	299.057893	200.913963	0.000000	300.000000	200.000000	0.000000	7.721560	9.705360	2232.972718	2040.853853	2103.699926	-1409.908474				-505.000000	200.000000	0.000000	2.173320	0.893350	3.146160	980.836316	2516.906855	-58.070175
328				900.000000	200.000000	0.000000	0.336300	0.720640	-1.042800	-75.938171	-83.802609	168.997995	299.042922	200.999721	0.000000	300.000000	200.000000	0.000000	7.507920	11.200840	2232.209778	2231.587858	2136.399925	-1330.562976				-505.000000	200.000000	0.000000	0.905550	2.144040	7.865400	-564.530920	2986.851077	-644.222835
329				900.000000	200.000000	0.000000	0.459610	0.686860	-1.651100	-65.897840	-93.380766	159.200190	299.052590	200.931460	0.000000	300.000000	200.000000	0.000000	7.050120	11.353440	2231.980896	2079.000654	2114.599926	-1361.080475				-505.000000	200.000000	0.000000	2.535540	-0.178670	4.719240	105.382219	372.375954	-117.860598
330				900.000000	200.000000	0.000000	0.381140	0.608040	-1.260050	-8.430566	-131.040808	176.075804	299.062261	200.948648	0.000000	300.000000	200.000000	0.000000	7.599480	11.048240	2231.752014	2117.147455	2092.799927	-1342.769976				-505.000000	200.000000	0.000000	0.362220	3.037390	-0.786540	1110.257560	376.538517	414.062196
331				900.000000	200.000000	0.000000	0.515660	0.619300	-1.086250	-96.238487	-45.554516	137.392351	299.057442	200.940038	0.000000	300.000000	200.000000	0.000000	7.782600	10.987200	2231.904602	2098.074055	2103.699926	-1440.425974				-505.000000	200.000000	0.000000	-0.543330	1.072020	6.292320	-166.260688	159.475492	353.525405
332				900.000000	200.000000	0.000000	0.425980	0.776940	-1.303500	-102.033534	-142.978850	171.367106	298.989139	200.999790	0.000000	300.000000	200.000000	0.000000	7.813120	11.353440	2232.057190	2231.587858	2256.299921	-1397.701475				-505.000000	200.000000	0.000000	0.362220	0.536010	3.146160	-662.210354	1433.366444	-469.473093
333				900.000000	200.000000	0.000000	0.336300	0.641820	-0.912450	-87.089997	-114.319655	190.611634	298.935203	201.012815	0.000000	300.000000	200.000000	0.000000	7.446880	10.498880	2231.599426	2260.197959	2376.199917	-1367.183975				-505.000000	200.000000	0.000000	0.905550	1.608030	5.505780	-18.073645	602.830224	177.685872
334				900.000000	200.000000	0.000000	0.336300	0.720640	-1.607650	-96.626007	-93.409239	156.949695	299.028505	200.986668	0.000000	300.000000	200.000000	0.000000	7.568960	10.620960	2232.743836	2202.977757	2169.099924	-1428.218974				-505.000000	200.000000	0.000000	1.811100	-2.144040	13.371180	-707.746175	1733.701198	-413.388273
335				900.000000	200.000000	0.000000	0.280250	0.675600	-1.346950	-74.087488	-91.343551	181.062477	299.023456	200.918485	0.000000	300.000000	200.000000	0.000000	7.446880	10.773560	2232.362366	2050.390553	2179.999924	-1416.011974				-505.000000	200.000000	0.000000	1.992210	1.965370	3.146160	-575.719780	1467.305762	354.170351
336				900.000000	200.000000	0.000000	0.224200	0.551740	-1.260050	-99.200665	-53.654439	152.089433	298.998871	200.982733	0.000000	300.000000	200.000000	0.000000	7.477400	10.682000	2231.980896	2193.441057	2234.499922	-1373.287475				-505.000000	200.000000	0.000000	2.173320	0.536010	3.932700	611.828590	-665.519747	176.567104
337				900.000000	200.000000	0.000000	0.302670	0.540480	-2.129050	-92.523576	-76.341544	173.684608	299.067241	200.931460	0.000000	300.000000	200.000000	0.000000	7.385840	10.224200	2231.980896	2079.000654	2081.899927	-1428.218974				-505.000000	200.000000	0.000000	3.803310	-0.714680	7.078860	-969.206993	1088.843960	292.737997
338				900.000000	200.000000	0.000000	0.325090	0.743160	-2.129050	-60.054032	-112.726589	137.704971	298.984290	201.012573	0.000000	300.000000	200.000000	0.000000	7.477400	10.651480	2232.133484	2260.197959	2267.199921	-1416.011974				-505.000000	200.000000	0.000000	2.354430	0.357340	6.292320	-1367.665994	1442.402125	0.150761
339				900.000000	200.000000	0.000000	0.358720	0.664340	-1.564200	-114.981548	-58.911113	161.693429	298.984325	200.969815	0.000000	300.000000	200.000000	0.000000	7.691040	9.583280	2232.209778	2164.830956	2267.199921	-1391.597975				-505.000000	200.000000	0.000000	0.362220	1.608030	4.719240	792.575445	1829.583613	-468.455746
340				900.000000	200.000000	0.000000	0.414770	0.563000	-1.433850	-155.204458	-25.878688	142.263834	299.003653	200.944375	0.000000	300.000000	200.000000	0.000000	7.294280	11.017720	2231.752014	2107.610755	2223.599922	-1397.701475				-505.000000	200.000000	0.000000	0.000000	1.429360	6.292320	-376.270049	789.448632	-527.340425
341				900.000000	200.000000	0.000000	0.313880	0.630560	-1.086250	-127.939042	-11.915366	159.298808	299.042954	200.948421	0.000000	300.000000	200.000000	0.000000	7.233240	10.956680	2232.286072	2117.147455	2136.399925	-1306.148976				-505.000000	200.000000	0.000000	1.448880	0.893350	11.798100	-987.343561	829.121931	-586.709108
342				900.000000	200.000000	0.000000	0.403560	0.619300	-1.303500	-80.381438	-131.923655	164.014748	299.066986	200.948810	0.000000	300.000000	200.000000	0.000000	6.867000	11.383960	2231.370544	2117.147455	2081.899927	-1403.804975				-505.000000	200.000000	0.000000	2.173320	0.893350	6.292320	-987.784023	2116.211127	-116.814274
343				900.000000	200.000000	0.000000	0.549290	0.664340	-1.433850	-50.518021	-71.945982	151.857358	298.984429	200.939813	0.000000	300.000000	200.000000	0.000000	7.660520	11.414480	2232.438660	2098.074055	2267.199921	-1373.287475				-505.000000	200.000000	0.000000	3.078870	0.357340	3.932700	716.833271	870.525513	411.301497
344				900.000000	200.000000	0.000000	0.459610	0.619300	-1.868350	-52.822911	-57.716934	161.547020	299.028571	200.999414	0.000000	300.000000	200.000000	0.000000	7.752080	11.170320	2232.896424	2231.587858	2169.099924	-1416.011974				-505.000000	200.000000	0.000000	1.267770	-0.536010	3.932700	-147.935351	1112.685175	-294.330588
345				900.000000	200.000000	0.000000	0.269040	0.698120	-1.651100	-85.536804	-65.269214	161.817753	299.042922	200.961271	0.000000	300.000000	200.000000	0.000000	7.568960	11.658640	2232.209778	2145.757556	2136.399925	-1391.597975				-505.000000	200.000000	0.000000	-0.181110	0.714680	1.573080	-767.340880	274.606127	59.436819
346				900.000000	200.000000	0.000000	0.347510	0.619300	-1.260050	-92.398014	-104.326075	152.024515	299.003755	201.008369	0.000000	300.000000	200.000000	0.000000	7.355320	11.017720	2231.980896	2250.661259	2223.599922	-1391.597975				-505.000000	200.000000	0.000000	1.448880	-0.714680	2.359620	-390.504523	1103.219063	1174.087832
347				900.000000	200.000000	0.000000	0.414770	0.551740	-1.738000	-75.572640	-71.189558	163.940303	298.969711	200.935605	0.000000	300.000000	200.000000	0.000000	7.477400	10.682000	2232.286072	2088.537354	2299.899920	-1446.529474				-505.000000	200.000000	0.000000	1.629990	0.178670	4.719240	590.268870	957.450811	-646.145927
348				900.000000	200.000000	0.000000	0.302670	0.585520	-1.955250	-58.324530	-61.305268	144.810574	299.028007	200.982901	0.000000	300.000000	200.000000	0.000000	7.507920	10.895640	2231.599426	2193.441057	2169.099924	-1367.183975				-505.000000	200.000000	0.000000	0.905550	-0.714680	1.573080	767.592573	473.992349	175.481621
349				900.000000	200.000000	0.000000	0.414770	0.675600	-1.694550	-54.344950	-81.361907	161.645833	299.057732	200.952563	0.000000	300.000000	200.000000	0.000000	7.752080	10.498880	2232.591248	2126.684155	2103.699926	-1312.252476				-505.000000	200.000000	0.000000	0.724440	-0.536010	9.438480	-958.206902	79.777028	234.409766
350				900.000000	200.000000	0.000000	0.392350	0.551740	-1.564200	-75.392583	-110.955696	190.469792	299.077418	200.990838	0.000000	300.000000	200.000000	0.000000	6.989080	10.682000	2232.972718	2212.514458	2060.099928	-1348.873476				-505.000000	200.000000	0.000000	1.267770	0.178670	3.932700	-1726.114091	847.545161	-411.140554
351				900.000000	200.000000	0.000000	0.403560	0.574260	-1.564200	-94.567861	-116.483294	173.611501	299.047870	200.897125	0.000000	300.000000	200.000000	0.000000	7.141680	10.498880	2232.362366	2002.707052	2125.499926	-1403.804975				-505.000000	200.000000	0.000000	1.086660	1.965370	3.932700	-807.288861	195.654090	236.754598
352				900.000000	200.000000	0.000000	0.313880	0.675600	-1.129700	-93.965068	-72.666597	188.256616	299.028405	200.897063	0.000000	300.000000	200.000000	0.000000	7.874160	10.651480	2232.514954	2002.707052	2169.099924	-1403.804975				-505.000000	200.000000	0.000000	2.354430	0.178670	0.000000	-568.268688	2111.223573	352.445795
353				900.000000	200.000000	0.000000	0.381140	0.551740	-1.260050	-38.892712	-151.304687	178.433105	298.989070	200.910127	0.000000	300.000000	200.000000	0.000000	7.172200	11.048240	2231.904602	2031.317153	2256.299921	-1391.597975				-505.000000	200.000000	0.000000	1.086660	0.178670	8.651940	243.135481	854.025568	-293.637868
354				900.000000	200.000000	0.000000	0.526870	0.596780	-1.651100	-97.751046	-101.216503	168.685375	299.003857	200.991177	0.000000	300.000000	200.000000	0.000000	7.233240	11.200840	2232.209778	2212.514458	2223.599922	-1379.390975				-505.000000	200.000000	0.000000	3.078870	-0.178670	3.932700	568.583304	1003.095521	-940.321446
355				900.000000	200.000000	0.000000	0.437190	0.765680	-1.781450	-94.951316	-72.072405	176.164341	299.008605	200.987039	0.000000	300.000000	200.000000	0.000000	8.026760	11.445000	2231.904602	2202.977757	2212.699923	-1391.597975				-505.000000	200.000000	0.000000	0.724440	0.893350	-2.359620	-525.212171	-41.596583	353.254426
356				900.000000	200.000000	0.000000	0.526870	0.686860	-1.738000	-106.193170	-85.937776	137.443568	298.993713	200.965906	0.000000	300.000000	200.000000	0.000000	7.172200	11.048240	2231.370544	2155.294256	2245.399921	-1403.804975				-505.000000	200.000000	0.000000	-0.181110	0.893350	15.730799	634.395082	-136.539571	118.350475
357				900.000000	200.000000	0.000000	0.459610	0.563000	-1.781450	-51.030786	8.059858	156.675341	299.077198	200.965444	0.000000	300.000000	200.000000	0.000000	7.752080	11.383960	2232.438660	2155.294256	2060.099928	-1470.943473				-505.000000	200.000000	0.000000	0.000000	-0.714680	10.225020	-621.507294	785.716500	-411.886922
358				900.000000	200.000000	0.000000	0.302670	0.608040	-1.824900	-113.549537	-76.624403	185.795739	299.106187	201.012781	0.000000	300.000000	200.000000	0.000000	7.752080	10.834600	2231.675720	2260.197959	1994.699930	-1367.183975				-505.000000	200.000000	0.000000	1.086660	1.429360	6.292320	-376.270049	325.984818	-292.450963
359				900.000000	200.000000	0.000000	0.437190	0.540480	-1.260050	-111.725943	-143.480887	190.412866	298.969429	200.970047	0.000000	300.000000	200.000000	0.000000	7.630000	11.048240	2231.675720	2164.830956	2299.899920	-1373.287475				-505.000000	200.000000	0.000000	3.259980	0.357340	1.573080	-557.331520	1126.945842	117.566515
360				900.000000	200.000000	0.000000	0.179360	0.517960	-1.303500	-68.472498	-66.965429	152.104472	298.928120	200.924970	0.000000	300.000000	200.000000	0.000000	7.721560	10.498880	2227.021786	2059.927254	2387.099916	-1397.701475				-505.000000	200.000000	0.000000	3.622200	2.501380	0.786540	151.421426	45.214279	530.780922
361				900.000000	200.000000	0.000000	0.246620	0.495440	-1.042800	-113.355619	-14.251978	188.158749	299.025975	200.972108	0.000000	300.000000	200.000000	0.000000	7.874160	10.285240	2226.945492	2164.830956	2169.099924	-1440.425974				-505.000000	200.000000	0.000000	2.716650	0.000000	1.573080	579.205856	894.682724	-176.449628
362				900.000000	200.000000	0.000000	0.336300	0.517960	-1.390400	-100.726768	-113.875161	204.954405	299.042987	200.927029	0.000000	300.000000	200.000000	0.000000	7.050120	9.766400	2232.362366	2069.463954	2136.399925	-1354.976975				-505.000000	200.000000	0.000000	0.543330	0.178670	3.932700	-1031.218079	2217.081096	293.846585
363				900.000000	200.000000	0.000000	0.414770	0.619300	-2.129050	-109.380419	-106.287671	166.412794	299.042954	200.939877	0.000000	300.000000	200.000000	0.000000	7.019600	10.682000	2232.286072	2098.074055	2136.399925	-1336.666476				-505.000000	200.000000	0.000000	0.905550	-0.536010	-2.359620	546.457275	2068.564569	-176.813413
364				900.000000	200.000000	0.000000	0.414770	0.529220	-1.738000	-60.417893	-15.463889	183.196641	298.994400	200.888368	0.000000	300.000000	200.000000	0.000000	7.477400	11.078760	2232.896424	1983.633652	2245.399921	-1422.115474				-505.000000	200.000000	0.000000	1.086660	0.000000	0.786540	810.774936	596.349817	293.633561
365				900.000000	200.000000	0.000000	0.313880	0.653080	-1.477300	-83.190964	-26.749599	173.777712	299.018775	200.965279	0.000000	300.000000	200.000000	0.000000	7.263760	10.865120	2232.820130	2155.294256	2190.899923	-1434.322474				-505.000000	200.000000	0.000000	3.078870	0.178670	3.932700	1400.917960	1135.665528	234.899643
366				900.000000	200.000000	0.000000	0.459610	0.574260	-1.651100	-62.493647	-98.446736	154.276152	299.042856	200.982699	0.000000	300.000000	200.000000	0.000000	7.416360	11.109280	2232.057190	2193.441057	2136.399925	-1342.769976				-505.000000	200.000000	0.000000	0.543330	1.608030	3.932700	-249.831495	1819.371074	-57.261545
367				900.000000	200.000000	0.000000	0.392350	0.641820	-1.520750	-99.781786	-60.336405	139.950704	299.013488	200.944310	0.000000	300.000000	200.000000	0.000000	7.507920	11.139800	2231.904602	2107.610755	2201.799923	-1403.804975				-505.000000	200.000000	0.000000	0.362220	0.357340	7.078860	-325.259054	-28.635769	176.542434
368				900.000000	200.000000	0.000000	0.269040	0.608040	-1.086250	-112.784295	-70.860494	176.191939	298.935676	200.918390	0.000000	300.000000	200.000000	0.000000	7.660520	11.139800	2232.591248	2050.390553	2376.199917	-1379.390975				-505.000000	200.000000	0.000000	1.448880	-1.429360	8.651940	-85.798418	1229.817659	350.992219
369				900.000000	200.000000	0.000000	0.347510	0.619300	-1.520750	-92.668099	-93.951684	161.663155	299.052752	200.995381	0.000000	300.000000	200.000000	0.000000	7.782600	11.048240	2232.362366	2222.051158	2114.599926	-1397.701475				-505.000000	200.000000	0.000000	3.622200	0.714680	-0.786540	390.630369	1637.547220	235.364850
370				900.000000	200.000000	0.000000	0.235410	0.619300	-1.824900	-113.085850	-73.854636	159.369631	299.033288	200.965411	0.000000	300.000000	200.000000	0.000000	7.568960	10.834600	2232.514954	2155.294256	2158.199924	-1306.148976				-505.000000	200.000000	0.000000	1.992210	1.250690	0.786540	-387.521833	541.554990	470.980317
371				900.000000	200.000000	0.000000	0.291460	0.585520	-1.738000	-106.345821	-66.111652	159.280148	299.037973	201.008335	0.000000	300.000000	200.000000	0.000000	7.446880	11.322920	2232.057190	2250.661259	2147.299925	-1269.527977				-505.000000	200.000000	0.000000	1.267770	2.501380	4.719240	-1122.239979	2039.928800	-173.959908
372				900.000000	200.000000	0.000000	0.257830	0.450400	-1.477300	-111.639978	-29.507430	173.647287	298.998700	200.940166	0.000000	300.000000	200.000000	0.000000	7.141680	10.437840	2231.599426	2098.074055	2234.499922	-1416.011974				-505.000000	200.000000	0.000000	1.629990	-0.178670	-0.786540	-242.506249	432.395766	58.444142
373				900.000000	200.000000	0.000000	0.358720	0.484180	-1.173150	-126.015939	-115.000459	132.609959	299.013859	200.990940	0.000000	300.000000	200.000000	0.000000	7.446880	10.254720	2232.743836	2212.514458	2201.799923	-1342.769976				-505.000000	200.000000	0.000000	1.086660	0.178670	-7.865400	357.630095	737.130515	117.570822
374				900.000000	200.000000	0.000000	0.347510	0.596780	-1.477300	-77.468338	-88.926122	154.413231	298.940595	200.901273	0.000000	300.000000	200.000000	0.000000	7.294280	9.919000	2232.667542	2012.243752	2365.299917	-1281.734977				-505.000000	200.000000	0.000000	1.992210	-0.178670	7.865400	-241.814093	667.407159	-0.328935
375				900.000000	200.000000	0.000000	0.201780	0.641820	-2.042150	-76.198775	-138.125320	183.522016	298.994297	200.948259	0.000000	300.000000	200.000000	0.000000	7.263760	10.468360	2232.667542	2117.147455	2245.399921	-1367.183975				-505.000000	200.000000	0.000000	-0.181110	0.357340	9.438480	-93.438280	532.281878	-704.575579
376				900.000000	200.000000	0.000000	0.179360	0.664340	-1.260050	-58.379025	-117.665537	159.469586	298.969993	200.952433	0.000000	300.000000	200.000000	0.000000	7.172200	10.407320	2232.896424	2126.684155	2299.899920	-1312.252476				-505.000000	200.000000	0.000000	1.629990	0.357340	3.932700	-1136.222760	1621.047274	705.137900
377				900.000000	200.000000	0.000000	0.459610	0.574260	-1.390400	-110.469925	-93.623217	168.734113	298.940414	200.978326	0.000000	300.000000	200.000000	0.000000	7.416360	10.712520	2232.286072	2183.904357	2365.299917	-1330.562976				-505.000000	200.000000	0.000000	1.086660	0.178670	3.932700	1979.997970	1653.924170	-469.870164
378				900.000000	200.000000	0.000000	0.414770	0.608040	-1.086250	-84.640584	-31.267926	163.992662	299.008774	200.965510	0.000000	300.000000	200.000000	0.000000	7.630000	10.956680	2232.286072	2155.294256	2212.699923	-1379.390975				-505.000000	200.000000	0.000000	-1.811100	0.357340	11.011560	1064.847585	1424.839758	-293.236490
379				900.000000	200.000000	0.000000	0.336300	0.506700	-1.477300	-117.362604	-123.926284	176.028012	298.979163	200.944440	0.000000	300.000000	200.000000	0.000000	7.477400	11.567080	2231.599426	2107.610755	2278.099920	-1379.390975				-505.000000	200.000000	0.000000	1.992210	1.786700	2.359620	455.749992	1335.482181	-57.207897
380				900.000000	200.000000	0.000000	0.269040	0.720640	-1.477300	-44.224071	-55.298908	166.658017	299.052493	200.982834	0.000000	300.000000	200.000000	0.000000	7.172200	11.353440	2231.752014	2193.441057	2114.599926	-1379.390975				-505.000000	200.000000	0.000000	1.086660	0.178670	1.573080	1400.729191	1391.023435	-58.661474
381				900.000000	200.000000	0.000000	0.381140	0.641820	-1.607650	-39.563861	-80.057840	180.926539	298.949964	200.914431	0.000000	300.000000	200.000000	0.000000	7.691040	11.170320	2231.828308	2040.853853	2343.499918	-1525.874972				-505.000000	200.000000	0.000000	1.629990	-1.608030	3.146160	482.029807	1886.933715	-177.888716
382				900.000000	200.000000	0.000000	0.403560	0.664340	-1.042800	-90.318196	-152.429986	183.333916	299.008740	200.986904	0.000000	300.000000	200.000000	0.000000	7.599480	10.498880	2232.209778	2202.977757	2212.699923	-1361.080475				-505.000000	200.000000	0.000000	0.905550	1.429360	1.573080	-376.647588	208.852334	-57.460080
383				900.000000	200.000000	0.000000	0.448400	0.563000	-1.651100	-127.285818	-143.578838	207.289816	299.008300	200.953149	0.000000	300.000000	200.000000	0.000000	7.141680	10.651480	2231.217956	2126.684155	2212.699923	-1379.390975				-505.000000	200.000000	0.000000	-0.181110	2.322710	7.078860	836.009501	1197.371193	-408.989950
384				900.000000	200.000000	0.000000	0.156940	0.596780	-1.651100	-73.627864	-45.455026	178.707263	299.023022	200.957358	0.000000	300.000000	200.000000	0.000000	7.080640	10.620960	2231.370544	2136.220856	2179.999924	-1422.115474				-505.000000	200.000000	0.000000	0.543330	1.072020	-3.146160	-1672.623791	-427.601213	529.670769
385				900.000000	200.000000	0.000000	0.347510	0.529220	-1.086250	-107.989042	-129.817558	159.169721	298.988931	200.952987	0.000000	300.000000	200.000000	0.000000	7.660520	10.712520	2231.599426	2126.684155	2256.299921	-1483.150473				-505.000000	200.000000	0.000000	0.362220	-0.357340	3.146160	326.077055	2759.066517	-352.832685
386				900.000000	200.000000	0.000000	0.358720	0.630560	-1.433850	-124.278626	-84.362189	183.348955	298.984603	200.918296	0.000000	300.000000	200.000000	0.000000	7.385840	10.620960	2232.820130	2050.390553	2267.199921	-1428.218974				-505.000000	200.000000	0.000000	0.724440	2.144040	-3.146160	592.748174	356.859866	413.185429
387				900.000000	200.000000	0.000000	0.459610	0.574260	-1.607650	-50.387042	-108.619085	173.553433	299.048358	200.977792	0.000000	300.000000	200.000000	0.000000	7.019600	10.590440	2233.506776	2183.904357	2125.499926	-1318.355976				-505.000000	200.000000	0.000000	2.897760	-1.250690	-1.573080	966.538919	1416.989493	-647.603811
388				900.000000	200.000000	0.000000	0.313880	0.720640	-1.390400	-72.277754	-36.962356	171.430883	299.057700	200.926965	0.000000	300.000000	200.000000	0.000000	7.446880	10.010560	2232.514954	2069.463954	2103.699926	-1385.494475				-505.000000	200.000000	0.000000	-0.905550	2.322710	10.225020	836.261194	1635.931372	-56.467403
389				900.000000	200.000000	0.000000	0.347510	0.641820	-1.390400	-63.461971	-63.677089	214.696621	299.028106	200.922977	0.000000	300.000000	200.000000	0.000000	7.904680	9.400160	2231.828308	2059.927254	2169.099924	-1367.183975				-505.000000	200.000000	0.000000	2.173320	1.965370	6.292320	698.507933	1320.791083	-350.773321
390				900.000000	200.000000	0.000000	0.347510	0.585520	-1.520750	-81.997569	-28.094074	183.318681	299.032825	200.927409	0.000000	300.000000	200.000000	0.000000	7.538440	11.017720	2231.446838	2069.463954	2158.199924	-1367.183975				-505.000000	200.000000	0.000000	2.173320	1.786700	3.146160	108.364909	660.926753	-409.686978
391				900.000000	200.000000	0.000000	0.336300	0.653080	-1.129700	-66.748730	-58.391943	171.344825	299.106157	200.978627	0.000000	300.000000	200.000000	0.000000	7.538440	11.200840	2231.599426	2183.904357	1994.699930	-1361.080475				-505.000000	200.000000	0.000000	0.905550	0.714680	7.865400	391.322524	202.880923	353.070379
392				900.000000	200.000000	0.000000	0.313880	0.596780	-1.346950	-97.435946	-112.992314	168.906033	298.988931	201.004268	0.000000	300.000000	200.000000	0.000000	7.538440	11.200840	2231.599426	2241.124558	2256.299921	-1446.529474				-505.000000	200.000000	0.000000	0.000000	0.178670	7.865400	-567.639456	1981.085846	117.657755
393				900.000000	200.000000	0.000000	0.302670	0.551740	-1.260050	-71.056954	-56.885834	185.743380	299.042562	200.987276	0.000000	300.000000	200.000000	0.000000	7.568960	10.926160	2231.370544	2202.977757	2136.399925	-1373.287475				-505.000000	200.000000	0.000000	4.889970	2.858720	5.505780	636.685616	-35.977038	61.065826
394				900.000000	200.000000	0.000000	0.269040	0.574260	-1.216600	-118.330928	-65.673299	171.341204	298.945765	200.939459	0.000000	300.000000	200.000000	0.000000	7.782600	10.682000	2233.277894	2098.074055	2354.399918	-1416.011974				-505.000000	200.000000	0.000000	0.362220	0.178670	-0.786540	-452.515609	111.398503	-234.835814
395				900.000000	200.000000	0.000000	0.336300	0.788200	-1.607650	-69.720705	-93.409239	164.241506	299.027907	200.944536	0.000000	300.000000	200.000000	0.000000	7.324800	10.773560	2231.370544	2107.610755	2169.099924	-1409.908474				-505.000000	200.000000	0.000000	2.897760	-1.072020	7.865400	-759.134709	1275.462369	-353.713760
396				900.000000	200.000000	0.000000	0.358720	0.563000	-1.607650	-103.117622	-94.332494	178.466804	299.047381	200.987343	0.000000	300.000000	200.000000	0.000000	7.355320	10.407320	2231.217956	2202.977757	2125.499926	-1300.045476				-505.000000	200.000000	0.000000	2.535540	0.357340	4.719240	22.000182	504.945961	-117.351925
397				900.000000	200.000000	0.000000	0.493240	0.574260	-1.694550	-66.559192	-59.263452	144.602671	298.999179	200.961073	0.000000	300.000000	200.000000	0.000000	8.118320	10.743040	2232.667542	2145.757556	2234.499922	-1391.597975				-505.000000	200.000000	0.000000	-0.543330	1.072020	7.078860	1107.778256	2544.989198	-116.427384
398				900.000000	200.000000	0.000000	0.269040	0.585520	-1.477300	-110.096266	-121.156517	149.664734	299.067305	200.914306	0.000000	300.000000	200.000000	0.000000	7.874160	10.010560	2232.133484	2040.853853	2081.899927	-1367.183975				-505.000000	200.000000	0.000000	2.354430	-0.714680	7.865400	-505.880062	-149.930815	-294.587079
399				900.000000	200.000000	0.000000	0.369930	0.619300	-1.824900	-88.962668	-104.724020	156.820608	298.984568	200.982397	0.000000	300.000000	200.000000	0.000000	7.202720	10.102120	2232.743836	2193.441057	2267.199921	-1385.494475				-505.000000	200.000000	0.000000	-0.543330	-1.250690	-1.573080	734.906915	1625.209837	527.553450
400				900.000000	200.000000	0.000000	0.325090	0.551740	-1.086250	-78.917957	-103.564453	159.213892	299.067145	200.948648	0.000000	300.000000	200.000000	0.000000	7.050120	10.163160	2231.752014	2117.147455	2081.899927	-1354.976975				-505.000000	200.000000	0.000000	2.173320	-1.608030	8.651940	1061.550279	523.131760	174.532410
401				900.000000	200.000000	0.000000	0.425980	0.664340	-1.390400	-42.431947	-137.832063	171.262388	299.106584	200.926902	0.000000	300.000000	200.000000	0.000000	7.507920	10.010560	2232.667542	2069.463954	1994.699930	-1391.597975				-505.000000	200.000000	0.000000	0.181110	0.000000	14.944259	-230.436463	-157.711075	117.473709
402				900.000000	200.000000	0.000000	0.437190	0.495440	-1.477300	-77.620989	-77.421235	178.322678	298.965182	200.965180	0.000000	300.000000	200.000000	0.000000	7.172200	11.139800	2233.049012	2155.294256	2310.799919	-1422.115474				-505.000000	200.000000	0.000000	2.354430	2.144040	0.786540	361.430787	652.207066	354.310932
403				900.000000	200.000000	0.000000	0.493240	0.743160	-1.303500	-39.096111	-135.616677	123.072807	298.989208	200.931364	0.000000	300.000000	200.000000	0.000000	7.507920	11.383960	2232.209778	2079.000654	2256.299921	-1416.011974				-505.000000	200.000000	0.000000	1.267770	1.429360	3.146160	86.742266	1246.001609	412.463732
404				900.000000	200.000000	0.000000	0.538080	0.596780	-1.390400	-97.480960	-117.118492	185.541382	299.013421	200.991380	0.000000	300.000000	200.000000	0.000000	7.507920	11.445000	2231.752014	2212.514458	2201.799923	-1385.494475				-505.000000	200.000000	0.000000	0.905550	1.786700	2.359620	687.381995	2064.086011	177.855430
405				900.000000	200.000000	0.000000	0.403560	0.664340	-1.390400	-50.473007	-111.578958	178.514596	299.023156	200.987141	0.000000	300.000000	200.000000	0.000000	7.263760	11.231360	2231.675720	2202.977757	2179.999924	-1373.287475				-505.000000	200.000000	0.000000	2.535540	1.429360	3.932700	-492.274820	1963.962468	-292.566874
406				900.000000	200.000000	0.000000	0.425980	0.585520	-1.129700	-73.551381	-97.546755	180.827726	298.930721	200.939813	0.000000	300.000000	200.000000	0.000000	7.568960	11.078760	2232.438660	2098.074055	2387.099916	-1428.218974				-505.000000	200.000000	0.000000	3.078870	-1.072020	16.517339	747.165471	1388.862720	116.224541
407				900.000000	200.000000	0.000000	0.358720	0.517960	-1.086250	-76.288487	-74.553517	147.099335	298.984221	200.948551	0.000000	300.000000	200.000000	0.000000	7.813120	11.200840	2231.980896	2117.147455	2267.199921	-1416.011974				-505.000000	200.000000	0.000000	0.724440	1.072020	4.719240	-282.202537	481.965609	235.935786
408				900.000000	200.000000	0.000000	0.504450	0.630560	-1.781450	-32.166544	-69.776202	188.017298	298.998803	200.982800	0.000000	300.000000	200.000000	0.000000	7.111160	11.414480	2231.828308	2193.441057	2234.499922	-1336.666476				-505.000000	200.000000	0.000000	1.448880	-1.429360	11.011560	-1012.137664	1095.008372	-471.425162
409				900.000000	200.000000	0.000000	0.448400	0.540480	-1.477300	-75.766242	-98.146742	168.714311	298.998734	200.961501	0.000000	300.000000	200.000000	0.000000	7.477400	10.285240	2231.675720	2145.757556	2234.499922	-1452.632974				-505.000000	200.000000	0.000000	2.535540	0.357340	16.517339	370.392036	-831.950508	0.136272
410				900.000000	200.000000	0.000000	0.369930	0.641820	-1.738000	-55.781025	-114.936777	159.251212	298.989484	200.905483	0.000000	300.000000	200.000000	0.000000	7.996240	10.376800	2232.820130	2021.780453	2256.299921	-1348.873476				-505.000000	200.000000	0.000000	1.811100	0.178670	5.505780	-220.380220	1343.455441	117.512867
411				900.000000	200.000000	0.000000	0.392350	0.472920	-1.042800	-126.344583	-81.044779	183.167509	299.077166	200.995381	0.000000	300.000000	200.000000	0.000000	7.111160	9.430680	2232.362366	2222.051158	2060.099928	-1428.218974				-505.000000	200.000000	0.000000	0.181110	0.536010	2.359620	-546.457275	914.791806	-116.994013
412				900.000000	200.000000	0.000000	0.336300	0.709380	-1.346950	-20.429534	-73.387810	188.264804	299.096264	200.957391	0.000000	300.000000	200.000000	0.000000	7.111160	10.132640	2231.294250	2136.220856	2016.499929	-1336.666476				-505.000000	200.000000	0.000000	1.448880	0.000000	-2.359620	231.443234	1372.837636	-58.860009
413				900.000000	200.000000	0.000000	0.381140	0.619300	-1.781450	-40.671292	-140.687846	195.363556	298.955027	200.948454	0.000000	300.000000	200.000000	0.000000	7.599480	9.980040	2232.209778	2117.147455	2332.599918	-1300.045476				-505.000000	200.000000	0.000000	2.535540	-0.357340	4.719240	442.018903	-290.474083	-0.541959
414				900.000000	200.000000	0.000000	0.425980	0.653080	-1.477300	-115.355206	-16.167968	171.251916	298.959839	200.939973	0.000000	300.000000	200.000000	0.000000	7.568960	9.278080	2232.057190	2098.074055	2321.699919	-1361.080475				-505.000000	200.000000	0.000000	1.448880	1.786700	9.438480	-1049.291724	1759.351262	354.044260
415				900.000000	200.000000	0.000000	0.381140	0.619300	-1.346950	-72.385391	-125.894021	173.676615	298.999111	200.982498	0.000000	300.000000	200.000000	0.000000	7.630000	11.200840	2232.514954	2193.441057	2234.499922	-1391.597975				-505.000000	200.000000	0.000000	2.354430	-0.178670	3.146160	-126.375631	915.107802	352.106680
416				900.000000	200.000000	0.000000	0.425980	0.653080	-1.477300	-63.088313	-112.421397	166.432596	299.018137	200.940263	0.000000	300.000000	200.000000	0.000000	7.874160	9.949520	2231.370544	2098.074055	2190.899923	-1409.908474				-505.000000	200.000000	0.000000	2.173320	-0.178670	3.146160	221.072375	130.646723	-411.552114
417				900.000000	200.000000	0.000000	0.313880	0.675600	-1.303500	-90.124594	-62.373023	185.846956	299.072473	201.003719	0.000000	300.000000	200.000000	0.000000	7.233240	11.017720	2232.820130	2241.124558	2070.999928	-1367.183975				-505.000000	200.000000	0.000000	1.267770	-0.714680	4.719240	1115.292272	1377.078764	175.452643
418				900.000000	200.000000	0.000000	0.347510	0.641820	-1.303500	-31.207701	-43.494027	176.142060	299.027840	200.983069	0.000000	300.000000	200.000000	0.000000	7.813120	10.651480	2231.217956	2193.441057	2169.099924	-1422.115474				-505.000000	200.000000	0.000000	1.086660	-0.536010	1.573080	315.139887	463.033384	-411.804297
419				900.000000	200.000000	0.000000	0.425980	0.675600	-1.086250	-53.714751	-11.465674	123.079658	298.955455	200.948065	0.000000	300.000000	200.000000	0.000000	7.813120	10.743040	2233.125306	2117.147455	2332.599918	-1385.494475				-505.000000	200.000000	0.000000	2.354430	0.000000	4.719240	926.905554	2106.745015	763.484928
420				900.000000	200.000000	0.000000	0.336300	0.506700	-0.999350	-88.723736	-83.843018	173.618351	299.003925	200.986837	0.000000	300.000000	200.000000	0.000000	7.172200	10.712520	2232.362366	2202.977757	2223.599922	-1385.494475				-505.000000	200.000000	0.000000	2.897760	1.072020	7.865400	-281.950844	745.182339	-57.958572
421				900.000000	200.000000	0.000000	0.392350	0.529220	-1.260050	-100.128039	-55.512886	168.761907	299.028505	200.978126	0.000000	300.000000	200.000000	0.000000	7.324800	10.559920	2232.743836	2183.904357	2169.099924	-1275.631477				-505.000000	200.000000	0.000000	1.992210	0.714680	4.719240	-419.641182	272.682843	-704.410329
422				900.000000	200.000000	0.000000	0.235410	0.619300	-2.085600	-97.273814	-58.414275	176.237252	299.013488	200.948583	0.000000	300.000000	200.000000	0.000000	7.965720	10.376800	2231.904602	2117.147455	2201.799923	-1281.734977				-505.000000	200.000000	0.000000	1.448880	-0.714680	-3.932700	303.888103	2037.180526	175.438154
423				900.000000	200.000000	0.000000	0.347510	0.608040	-1.998700	-105.688533	-27.649581	142.375403	298.984464	200.952596	0.000000	300.000000	200.000000	0.000000	7.385840	9.919000	2232.514954	2126.684155	2267.199921	-1379.390975				-505.000000	200.000000	0.000000	1.086660	-0.714680	2.359620	536.023492	1522.847016	116.723033
424				900.000000	200.000000	0.000000	0.425980	0.585520	-1.520750	-130.243932	-41.457409	166.369765	299.008842	200.986803	0.000000	300.000000	200.000000	0.000000	7.324800	10.102120	2232.438660	2202.977757	2212.699923	-1385.494475				-505.000000	200.000000	0.000000	1.086660	0.178670	1.573080	126.753170	1125.883420	0.082625
425				900.000000	200.000000	0.000000	0.291460	0.450400	-1.998700	-31.769544	-106.396961	163.973806	299.052688	200.922820	0.000000	300.000000	200.000000	0.000000	7.111160	10.743040	2232.209778	2059.927254	2114.599926	-1318.355976				-505.000000	200.000000	0.000000	1.811100	2.858720	14.157719	-520.782248	-520.735353	-56.176061
426				900.000000	200.000000	0.000000	0.302670	0.608040	-1.651100	-69.143647	-86.917977	178.566759	298.979372	200.952791	0.000000	300.000000	200.000000	0.000000	7.172200	10.285240	2232.057190	2126.684155	2278.099920	-1361.080475				-505.000000	200.000000	0.000000	-0.543330	-0.536010	7.865400	778.907280	1616.252720	58.278892
427				900.000000	200.000000	0.000000	0.403560	0.698120	-1.824900	-125.922163	-80.779053	156.859070	299.028704	200.935221	0.000000	300.000000	200.000000	0.000000	7.477400	11.017720	2233.201600	2088.537354	2169.099924	-1379.390975				-505.000000	200.000000	0.000000	-1.267770	0.357340	2.359620	253.443417	2460.733611	352.905129
428				900.000000	200.000000	0.000000	0.347510	0.675600	-1.433850	-130.464939	-104.164441	159.305854	299.003482	200.927441	0.000000	300.000000	200.000000	0.000000	7.691040	10.895640	2231.370544	2069.463954	2223.599922	-1348.873476				-505.000000	200.000000	0.000000	0.905550	-1.072020	-3.932700	-991.710561	1009.497363	762.583492
429				900.000000	200.000000	0.000000	0.425980	0.630560	-1.086250	-43.507908	-77.323284	171.230973	299.037611	200.991617	0.000000	300.000000	200.000000	0.000000	7.355320	11.109280	2231.217956	2212.514458	2147.299925	-1312.252476				-505.000000	200.000000	0.000000	0.724440	0.178670	4.719240	1053.532878	1675.095675	-234.864792
430				900.000000	200.000000	0.000000	0.414770	0.596780	-1.520750	-105.657064	-91.655481	156.753210	299.101365	200.965708	0.000000	300.000000	200.000000	0.000000	7.660520	11.536560	2231.828308	2155.294256	2005.599930	-1367.183975				-505.000000	200.000000	0.000000	-1.267770	-1.608030	16.517339	483.099502	856.457847	-412.633290
431				900.000000	200.000000	0.000000	0.313880	0.709380	-1.738000	-40.937313	-82.232818	164.191431	299.086557	200.935957	0.000000	300.000000	200.000000	0.000000	7.691040	11.109280	2231.446838	2088.537354	2038.299929	-1428.218974				-505.000000	200.000000	0.000000	1.992210	-0.714680	3.932700	-390.378676	1333.989328	292.882885
432				900.000000	200.000000	0.000000	0.313880	0.517960	-1.433850	-72.628071	-123.043437	159.194090	298.984498	200.961106	0.000000	300.000000	200.000000	0.000000	7.507920	10.529400	2232.591248	2145.757556	2267.199921	-1440.425974				-505.000000	200.000000	0.000000	2.173320	-1.250690	7.865400	40.765982	-1066.961901	351.103822
433				900.000000	200.000000	0.000000	0.459610	0.698120	-1.520750	-85.401761	-98.567962	154.391342	299.047935	200.918422	0.000000	300.000000	200.000000	0.000000	7.446880	10.590440	2232.514954	2050.390553	2125.499926	-1391.597975				-505.000000	200.000000	0.000000	1.267770	-1.072020	8.651940	-643.255784	-615.203478	57.625330
434				900.000000	200.000000	0.000000	0.212990	0.574260	-1.781450	-82.731341	-113.499549	209.953833	299.023456	201.008197	0.000000	300.000000	200.000000	0.000000	7.599480	10.773560	2232.362366	2250.661259	2179.999924	-1397.701475				-505.000000	200.000000	0.000000	1.448880	2.501380	10.225020	1078.704520	698.044777	-232.718495
435				900.000000	200.000000	0.000000	0.313880	0.529220	-1.911800	-92.762191	-117.532973	180.891502	298.979616	200.922662	0.000000	300.000000	200.000000	0.000000	7.355320	10.620960	2232.591248	2059.927254	2278.099920	-1379.390975				-505.000000	200.000000	0.000000	4.346640	2.680050	7.865400	-1111.176964	-535.619450	-115.292561
436				900.000000	200.000000	0.000000	0.470820	0.664340	-0.912450	-98.224214	-89.463369	159.167633	299.033552	200.854112	0.000000	300.000000	200.000000	0.000000	7.019600	9.308600	2233.125306	1907.340050	2158.199924	-1416.011974				-505.000000	200.000000	0.000000	-0.181110	1.250690	4.719240	76.056791	404.190429	118.689591
437				900.000000	200.000000	0.000000	0.504450	0.720640	-1.129700	-92.110320	-136.239939	190.510733	299.057442	201.008404	0.000000	300.000000	200.000000	0.000000	7.294280	9.522240	2231.904602	2250.661259	2103.699926	-1409.908474				-505.000000	200.000000	0.000000	2.173320	1.965370	5.505780	582.629008	393.547459	60.435369
438				900.000000	200.000000	0.000000	0.392350	0.731900	-1.781450	-32.013893	-115.819624	166.540739	299.091752	200.931364	0.000000	300.000000	200.000000	0.000000	7.355320	10.041080	2232.209778	2079.000654	2027.399929	-1391.597975				-505.000000	200.000000	0.000000	1.629990	-0.178670	5.505780	1147.789160	2017.264443	-176.532253
439				900.000000	200.000000	0.000000	0.392350	0.810720	-1.260050	-72.453748	-70.710796	176.252682	298.989070	200.901581	0.000000	300.000000	200.000000	0.000000	7.538440	9.613800	2231.904602	2012.243752	2256.299921	-1367.183975				-505.000000	200.000000	0.000000	1.448880	1.429360	13.371180	319.192271	2020.759144	-57.503546
440				900.000000	200.000000	0.000000	0.437190	0.720640	-1.390400	-112.483057	-128.161751	164.074153	298.979581	200.995313	0.000000	300.000000	200.000000	0.000000	8.179360	9.796920	2232.514954	2222.051158	2278.099920	-1416.011974				-505.000000	200.000000	0.000000	2.535540	0.000000	11.798100	116.759850	1028.508153	469.749946
441				900.000000	200.000000	0.000000	0.403560	0.709380	-1.477300	-109.016242	-86.168291	140.001921	298.998700	201.017089	0.000000	300.000000	200.000000	0.000000	7.599480	11.292400	2231.599426	2269.734659	2234.499922	-1440.425974				-505.000000	200.000000	0.000000	2.535540	0.893350	9.438480	402.259692	1030.747432	176.877242
442				900.000000	200.000000	0.000000	0.425980	0.664340	-1.086250	-114.486391	-92.521193	188.130009	298.998837	201.012677	0.000000	300.000000	200.000000	0.000000	7.446880	11.200840	2231.904602	2260.197959	2234.499922	-1312.252476				-505.000000	200.000000	0.000000	1.992210	-2.144040	2.359620	-940.259103	937.772159	467.758719
443				900.000000	200.000000	0.000000	0.280250	0.540480	-1.477300	-83.807302	-45.628596	183.346475	299.057635	200.944117	0.000000	300.000000	200.000000	0.000000	7.904680	11.414480	2232.362366	2107.610755	2103.699926	-1428.218974				-505.000000	200.000000	0.000000	0.362220	0.357340	19.663499	486.459731	2610.821555	-763.363145
444				900.000000	200.000000	0.000000	0.381140	0.630560	-1.433850	-144.381277	-70.087534	176.096747	298.984568	200.918328	0.000000	300.000000	200.000000	0.000000	7.599480	10.773560	2232.743836	2050.390553	2267.199921	-1409.908474				-505.000000	200.000000	0.000000	0.181110	-0.893350	3.146160	-1443.596938	648.905365	645.322807
445				900.000000	200.000000	0.000000	0.313880	0.585520	-1.129700	-113.756683	-113.194356	176.124541	299.047870	200.931301	0.000000	300.000000	200.000000	0.000000	7.691040	10.926160	2232.362366	2079.000654	2125.499926	-1330.562976				-505.000000	200.000000	0.000000	-1.448880	-1.072020	4.719240	-64.490391	1541.463246	-647.086522
446				900.000000	200.000000	0.000000	0.403560	0.574260	-1.390400	-86.346743	-136.908808	139.876259	299.067369	200.978326	0.000000	300.000000	200.000000	0.000000	7.660520	10.285240	2232.286072	2183.904357	2081.899927	-1330.562976				-505.000000	200.000000	0.000000	0.724440	0.000000	3.146160	-926.276322	1676.588528	352.406637
447				900.000000	200.000000	0.000000	0.291460	0.698120	-1.607650	-97.553380	-132.090487	161.794526	299.047870	200.892853	0.000000	300.000000	200.000000	0.000000	7.599480	10.468360	2232.362366	1993.170352	2125.499926	-1318.355976				-505.000000	200.000000	0.000000	1.811100	2.322710	7.865400	1530.968436	148.086096	119.547561
448				900.000000	200.000000	0.000000	0.347510	0.517960	-1.564200	-80.804174	-109.109185	154.339929	298.959910	200.948454	0.000000	300.000000	200.000000	0.000000	7.568960	9.674840	2232.209778	2117.147455	2321.699919	-1379.390975				-505.000000	200.000000	0.000000	-0.724440	-0.714680	-4.719240	535.457184	1241.444486	586.820710
449				900.000000	200.000000	0.000000	0.280250	0.664340	-1.477300	-118.912049	-70.958445	149.726423	299.013825	200.935445	0.000000	300.000000	200.000000	0.000000	7.446880	9.461200	2232.667542	2088.537354	2201.799923	-1318.355976				-505.000000	200.000000	0.000000	0.905550	-0.714680	6.292320	767.970112	1662.643856	-235.727070
450				900.000000	200.000000	0.000000	0.425980	0.574260	-1.694550	-62.538661	-46.361745	147.082013	299.130549	200.991482	0.000000	300.000000	200.000000	0.000000	7.385840	9.705360	2231.523132	2212.514458	1940.199932	-1318.355976				-505.000000	200.000000	0.000000	2.716650	-1.250690	-3.932700	155.638136	1032.477716	-60.148335
451				900.000000	200.000000	0.000000	0.392350	0.630560	-1.868350	-68.441345	-34.683288	164.036833	298.989173	200.969848	0.000000	300.000000	200.000000	0.000000	7.080640	9.705360	2232.133484	2164.830956	2256.299921	-1379.390975				-505.000000	200.000000	0.000000	1.086660	-0.536010	5.505780	-31.993503	1785.001325	-59.339705
452				900.000000	200.000000	0.000000	0.482030	0.709380	-1.390400	-76.761972	-119.876323	154.378587	298.921214	200.922504	0.000000	300.000000	200.000000	0.000000	7.477400	10.743040	2232.972718	2059.927254	2408.899916	-1373.287475				-505.000000	200.000000	0.000000	0.181110	1.072020	6.292320	644.451325	778.489667	1.002858
453				900.000000	200.000000	0.000000	0.425980	0.619300	-1.260050	-132.603316	-41.699860	149.533560	299.037841	200.970014	0.000000	300.000000	200.000000	0.000000	7.935200	11.780720	2231.752014	2164.830956	2147.299925	-1379.390975				-505.000000	200.000000	0.000000	1.086660	0.536010	4.719240	1190.971523	327.477671	411.630431
454				900.000000	200.000000	0.000000	0.347510	0.641820	-1.607650	-35.543331	-83.738927	144.816478	299.018003	200.961764	0.000000	300.000000	200.000000	0.000000	7.599480	11.322920	2231.065368	2145.757556	2190.899923	-1354.976975				-505.000000	200.000000	0.000000	0.362220	-1.429360	9.438480	-780.631506	-428.585070	-236.361835
455				900.000000	200.000000	0.000000	0.246620	0.754420	-1.868350	-91.484501	-59.077946	166.712659	299.086713	201.008438	0.000000	300.000000	200.000000	0.000000	7.660520	11.322920	2231.828308	2250.661259	2038.299929	-1324.459476				-505.000000	200.000000	0.000000	1.086660	-0.536010	3.932700	546.960661	-69.485925	175.636690
456				900.000000	200.000000	0.000000	0.358720	0.630560	-1.260050	-132.139629	-135.183522	173.710314	299.032990	200.957162	0.000000	300.000000	200.000000	0.000000	7.507920	10.651480	2231.828308	2136.220856	2158.199924	-1391.597975				-505.000000	200.000000	0.000000	3.078870	-0.893350	3.932700	62.074010	75.105469	233.882296
457				900.000000	200.000000	0.000000	0.313880	0.563000	-1.564200	-78.949427	-72.262512	139.958696	298.974524	200.939941	0.000000	300.000000	200.000000	0.000000	7.660520	11.078760	2232.133484	2098.074055	2288.999920	-1428.218974				-505.000000	200.000000	0.000000	1.267770	0.178670	0.000000	705.707333	718.707286	528.765024
458				900.000000	200.000000	0.000000	0.381140	0.563000	-1.738000	-34.903651	-69.804675	188.082217	299.047544	200.871790	0.000000	300.000000	200.000000	0.000000	7.263760	10.437840	2231.599426	1945.486851	2125.499926	-1416.011974				-505.000000	200.000000	0.000000	1.267770	-0.178670	-3.932700	-474.389945	987.579432	1350.843290
459				900.000000	200.000000	0.000000	0.257830	0.506700	-1.781450	-73.451871	-105.214120	176.109306	298.954705	200.931651	0.000000	300.000000	200.000000	0.000000	7.294280	10.376800	2231.523132	2079.000654	2332.599918	-1342.769976				-505.000000	200.000000	0.000000	1.086660	0.357340	6.292320	-209.505975	193.414810	-763.421100
460				900.000000	200.000000	0.000000	0.493240	0.630560	-1.607650	-31.986487	-155.597698	166.341971	299.052623	200.935701	0.000000	300.000000	200.000000	0.000000	7.111160	9.644320	2232.057190	2088.537354	2114.599926	-1336.666476				-505.000000	200.000000	0.000000	-0.905550	0.000000	-2.359620	1042.155247	719.884143	-469.880345
461				900.000000	200.000000	0.000000	0.493240	0.529220	-1.260050	-92.086978	-90.063356	171.067045	298.970415	200.896542	0.000000	300.000000	200.000000	0.000000	7.416360	10.132640	2233.811952	2002.707052	2299.899920	-1391.597975				-505.000000	200.000000	0.000000	0.724440	1.429360	14.157719	-144.008813	-985.261589	-409.910183
462				900.000000	200.000000	0.000000	0.493240	0.585520	-1.086250	-81.547427	-120.620810	144.613143	299.057732	200.944020	0.000000	300.000000	200.000000	0.000000	7.050120	9.949520	2232.591248	2107.610755	2103.699926	-1409.908474				-505.000000	200.000000	0.000000	0.362220	2.858720	-1.573080	404.487304	1968.125032	2.683948
463				900.000000	200.000000	0.000000	0.470820	0.754420	-1.607650	-63.070705	-104.014742	168.890048	299.018339	201.008438	0.000000	300.000000	200.000000	0.000000	7.477400	10.376800	2231.828308	2250.661259	2190.899923	-1354.976975				-505.000000	200.000000	0.000000	2.173320	-1.429360	13.371180	609.475133	1446.643253	-882.691808
464				900.000000	200.000000	0.000000	0.358720	0.776940	-1.260050	-49.721627	-104.787702	202.762369	298.974313	200.923041	0.000000	300.000000	200.000000	0.000000	7.355320	10.132640	2231.675720	2059.927254	2288.999920	-1397.701475				-505.000000	200.000000	0.000000	1.811100	0.178670	4.719240	1053.532878	2272.191919	117.512867
465				900.000000	200.000000	0.000000	0.470820	0.731900	-1.651100	-76.104683	-129.304184	183.327065	298.950251	200.956900	0.000000	300.000000	200.000000	0.000000	7.446880	11.139800	2232.438660	2136.220856	2343.499918	-1391.597975				-505.000000	200.000000	0.000000	2.354430	0.536010	11.798100	-82.438189	1039.467118	998.969996
466				900.000000	200.000000	0.000000	0.403560	0.664340	-1.607650	-82.862320	-86.047066	164.056635	299.047772	200.952759	0.000000	300.000000	200.000000	0.000000	7.416360	11.109280	2232.133484	2126.684155	2125.499926	-1391.597975				-505.000000	200.000000	0.000000	2.354430	-0.178670	6.292320	105.508066	1707.542140	-294.078406
467				900.000000	200.000000	0.000000	0.347510	0.608040	-1.042800	-116.759811	-165.319756	185.749285	299.022755	200.970445	0.000000	300.000000	200.000000	0.000000	7.477400	11.353440	2230.760192	2164.830956	2179.999924	-1385.494475				-505.000000	200.000000	0.000000	1.811100	1.786700	4.719240	-7.325246	1211.631860	-409.658000
468				900.000000	200.000000	0.000000	0.269040	0.641820	-1.173150	-115.503793	-106.241467	166.584714	299.110768	201.000303	0.000000	300.000000	200.000000	0.000000	7.324800	10.895640	2230.912780	2231.587858	1983.799931	-1489.253973				-505.000000	200.000000	0.000000	0.181110	0.000000	1.573080	-463.138161	-12.451818	-58.758587
469				900.000000	200.000000	0.000000	0.302670	0.720640	-1.260050	-43.999000	-87.281653	178.671477	299.047935	200.918422	0.000000	300.000000	200.000000	0.000000	7.599480	10.468360	2232.514954	2050.390553	2125.499926	-1354.976975				-505.000000	200.000000	0.000000	1.448880	1.429360	2.359620	-376.584665	1235.789070	882.402032
470				900.000000	200.000000	0.000000	0.358720	0.630560	-1.086250	-79.692680	-104.949336	161.662014	299.048065	200.952466	0.000000	300.000000	200.000000	0.000000	7.599480	10.620960	2232.820130	2126.684155	2125.499926	-1361.080475				-505.000000	200.000000	0.000000	3.622200	0.893350	-0.786540	-409.270323	1107.267190	353.022605
471				900.000000	200.000000	0.000000	0.269040	0.675600	-1.260050	-82.038520	-55.500950	195.532051	299.018607	200.952628	0.000000	300.000000	200.000000	0.000000	7.263760	10.987200	2232.438660	2126.684155	2190.899923	-1373.287475				-505.000000	200.000000	0.000000	2.897760	1.250690	5.505780	655.199723	-47.998425	-175.277212
472				900.000000	200.000000	0.000000	0.336300	0.529220	-1.520750	-80.295473	-73.226176	192.916576	298.998871	200.922914	0.000000	300.000000	200.000000	0.000000	7.080640	10.926160	2231.980896	2059.927254	2234.499922	-1409.908474				-505.000000	200.000000	0.000000	2.354430	-0.357340	1.573080	789.215216	1579.450691	469.425319
473				900.000000	200.000000	0.000000	0.381140	0.754420	-1.564200	-71.066751	-80.098249	154.524996	298.989346	200.922694	0.000000	300.000000	200.000000	0.000000	7.446880	10.285240	2232.514954	2059.927254	2256.299921	-1348.873476				-505.000000	200.000000	0.000000	3.078870	0.000000	0.786540	810.774936	475.801197	528.450578
474				900.000000	200.000000	0.000000	0.313880	0.653080	-2.129050	-99.948298	-41.341382	142.452131	298.994366	200.931110	0.000000	300.000000	200.000000	0.000000	7.660520	9.644320	2232.820130	2079.000654	2245.399921	-1318.355976				-505.000000	200.000000	0.000000	1.267770	1.072020	-1.573080	296.374087	1250.480168	118.404123
475				900.000000	200.000000	0.000000	0.313880	0.551740	-1.694550	-75.527626	-137.998896	171.273806	299.081641	200.935989	0.000000	300.000000	200.000000	0.000000	7.324800	10.132640	2231.370544	2088.537354	2049.199928	-1354.976975				-505.000000	200.000000	0.000000	0.362220	1.072020	3.932700	1107.526563	2095.470054	-175.243927
476				900.000000	200.000000	0.000000	0.280250	0.664340	-1.346950	-62.489584	-81.211611	178.642345	299.008333	200.936021	0.000000	300.000000	200.000000	0.000000	7.843640	11.322920	2231.294250	2088.537354	2212.699923	-1348.873476				-505.000000	200.000000	0.000000	3.803310	1.786700	7.865400	224.558450	2811.507629	-57.352785
477				900.000000	200.000000	0.000000	0.425980	0.686860	-1.477300	-73.758843	-132.685276	161.644691	298.901088	200.974287	0.000000	300.000000	200.000000	0.000000	7.446880	11.200840	2231.752014	2174.367657	2452.499914	-1330.562976				-505.000000	200.000000	0.000000	2.354430	-1.429360	0.786540	492.652360	254.497044	174.687479
478				900.000000	200.000000	0.000000	0.347510	0.585520	-1.260050	-89.768544	-53.666375	156.812420	298.896430	200.965543	0.000000	300.000000	200.000000	0.000000	7.538440	11.506040	2232.209778	2155.294256	2463.399914	-1397.701475				-505.000000	200.000000	0.000000	2.716650	-2.144040	3.146160	-129.484167	1290.899893	291.468467
479				900.000000	200.000000	0.000000	0.235410	0.641820	-1.303500	-115.638836	-89.537448	176.258195	299.081703	200.935925	0.000000	300.000000	200.000000	0.000000	7.630000	11.597600	2231.523132	2088.537354	2049.199928	-1428.218974				-505.000000	200.000000	0.000000	1.086660	1.965370	6.292320	-228.020082	723.694840	178.010499
480				900.000000	200.000000	0.000000	0.392350	0.585520	-1.520750	-73.956509	-151.523864	163.994946	298.983978	200.948778	0.000000	300.000000	200.000000	0.000000	7.782600	10.346280	2231.446838	2117.147455	2267.199921	-1464.839973				-505.000000	200.000000	0.000000	2.354430	0.000000	4.719240	-578.702470	648.474934	352.276238
481				900.000000	200.000000	0.000000	0.425980	0.664340	-1.520750	-98.854412	-81.985168	180.901028	299.023156	200.974321	0.000000	300.000000	200.000000	0.000000	7.385840	11.109280	2231.675720	2174.367657	2179.999924	-1416.011974				-505.000000	200.000000	0.000000	1.629990	0.893350	14.944259	-60.563853	2140.877333	-762.955893
482				900.000000	200.000000	0.000000	0.212990	0.540480	-1.955250	-112.446170	-47.480305	149.680915	299.028704	200.922410	0.000000	300.000000	200.000000	0.000000	7.782600	10.193680	2233.201600	2059.927254	2169.099924	-1428.218974				-505.000000	200.000000	0.000000	-0.181110	-0.714680	-3.146160	-43.496979	941.934722	116.824455
483				900.000000	200.000000	0.000000	0.336300	0.461660	-1.781450	-51.183437	-88.181635	149.479863	299.086713	200.867428	0.000000	300.000000	200.000000	0.000000	7.324800	10.590440	2231.828308	1935.950150	2038.299929	-1300.045476				-505.000000	200.000000	0.000000	2.535540	0.178670	-1.573080	473.949483	245.777358	-587.474272
484				900.000000	200.000000	0.000000	0.414770	0.619300	-1.998700	-73.060604	-20.287408	183.280415	299.043118	200.939716	0.000000	300.000000	200.000000	0.000000	7.111160	10.498880	2232.667542	2098.074055	2136.399925	-1300.045476				-505.000000	200.000000	0.000000	0.724440	0.893350	6.292320	286.191998	745.612771	-292.930659
485				900.000000	200.000000	0.000000	0.246620	0.551740	-1.651100	-75.482612	-94.741778	147.246886	299.057313	200.905978	0.000000	300.000000	200.000000	0.000000	7.507920	10.743040	2231.599426	2021.780453	2103.699926	-1324.459476				-505.000000	200.000000	0.000000	2.535540	-1.786700	11.011560	-338.864295	1559.534609	-413.107112
486				900.000000	200.000000	0.000000	0.336300	0.596780	-1.651100	-97.751046	-98.434800	152.015185	299.052526	200.901612	0.000000	300.000000	200.000000	0.000000	7.477400	10.437840	2231.828308	2012.243752	2114.599926	-1440.425974				-505.000000	200.000000	0.000000	0.000000	0.893350	-3.146160	401.252921	1593.825794	-351.616803
487				900.000000	200.000000	0.000000	0.482030	0.563000	-0.999350	-86.405302	-59.448360	142.194153	299.057055	200.893402	0.000000	300.000000	200.000000	0.000000	7.507920	10.010560	2230.989074	1993.170352	2103.699926	-1391.597975				-505.000000	200.000000	0.000000	2.535540	1.608030	5.505780	213.558359	1167.049572	-821.094204
488				900.000000	200.000000	0.000000	0.403560	0.754420	-1.868350	-43.238139	-75.672675	200.285311	298.959412	200.961731	0.000000	300.000000	200.000000	0.000000	7.446880	10.010560	2231.141662	2145.757556	2321.699919	-1391.597975				-505.000000	200.000000	0.000000	-0.181110	-1.250690	7.078860	-538.376950	2390.501259	-236.148811
489				900.000000	200.000000	0.000000	0.381140	0.765680	-1.564200	-50.500413	-39.570489	161.764448	298.944683	201.017367	0.000000	300.000000	200.000000	0.000000	7.416360	11.475520	2230.989074	2269.734659	2354.399918	-1330.562976				-505.000000	200.000000	0.000000	0.724440	-0.357340	6.292320	1021.224759	1673.602822	-235.373466
490				900.000000	200.000000	0.000000	0.381140	0.686860	-1.824900	-162.570622	-89.987738	176.149106	299.028239	200.939941	0.000000	300.000000	200.000000	0.000000	7.630000	10.895640	2232.133484	2098.074055	2169.099924	-1361.080475				-505.000000	200.000000	0.000000	-0.543330	0.000000	3.146160	-115.564309	1090.451249	117.531664
491				900.000000	200.000000	0.000000	0.358720	0.686860	-1.477300	-37.574071	-109.651630	161.714373	299.057345	200.957227	0.000000	300.000000	200.000000	0.000000	7.568960	11.353440	2231.675720	2136.220856	2103.699926	-1464.839973				-505.000000	200.000000	0.000000	0.543330	1.250690	1.573080	1465.597121	1556.470339	177.375734
492				900.000000	200.000000	0.000000	0.358720	0.641820	-1.651100	-55.690996	-79.094176	156.853165	298.988931	200.970080	0.000000	300.000000	200.000000	0.000000	7.446880	11.261880	2231.599426	2164.830956	2256.299921	-1348.873476				-505.000000	200.000000	0.000000	2.535540	-0.893350	7.078860	-516.754307	104.996660	175.181664
493				900.000000	200.000000	0.000000	0.470820	0.641820	-1.651100	-51.670466	-93.842394	176.014310	298.950251	200.961172	0.000000	300.000000	200.000000	0.000000	7.263760	10.682000	2232.438660	2145.757556	2343.499918	-1367.183975				-505.000000	200.000000	0.000000	0.905550	1.072020	2.359620	-166.575304	1136.095959	118.433100
494				900.000000	200.000000	0.000000	0.325090	0.675600	-1.477300	-82.263591	-148.794506	159.329081	299.023256	200.944310	0.000000	300.000000	200.000000	0.000000	7.538440	10.590440	2231.904602	2107.610755	2179.999924	-1373.287475				-505.000000	200.000000	0.000000	3.078870	-1.786700	9.438480	471.721871	-62.689523	-354.406480
495				900.000000	200.000000	0.000000	0.437190	0.731900	-1.086250	-139.847982	3.270608	139.988024	298.994228	200.948324	0.000000	300.000000	200.000000	0.000000	7.599480	10.590440	2232.514954	2117.147455	2245.399921	-1379.390975				-505.000000	200.000000	0.000000	2.716650	1.072020	-1.573080	-51.073918	1295.378451	-175.432281
496				900.000000	200.000000	0.000000	0.470820	0.675600	-1.260050	-69.976929	-109.403980	159.178105	299.023122	200.987174	0.000000	300.000000	200.000000	0.000000	6.836480	10.163160	2231.599426	2202.977757	2179.999924	-1312.252476				-505.000000	200.000000	0.000000	2.535540	-1.608030	6.292320	482.281500	-1219.956987	-354.193456
497				900.000000	200.000000	0.000000	0.392350	0.675600	-1.911800	-74.672672	-59.972729	164.078720	299.018171	200.982968	0.000000	300.000000	200.000000	0.000000	7.111160	10.437840	2231.446838	2193.441057	2190.899923	-1287.838477				-505.000000	200.000000	0.000000	-0.905550	-0.357340	12.584640	-136.431874	2031.402114	-59.010770
498				900.000000	200.000000	0.000000	0.482030	0.686860	-0.738650	-81.034662	-115.416480	154.357643	299.072759	200.947903	0.000000	300.000000	200.000000	0.000000	7.385840	10.529400	2233.506776	2117.147455	2070.999928	-1348.873476				-505.000000	200.000000	0.000000	-0.362220	-1.965370	11.798100	-1855.220719	1999.271644	-178.068455
499				900.000000	200.000000	0.000000	0.369930	0.517960	-1.738000	-137.271654	-79.474987	151.907042	299.003857	200.965543	0.000000	300.000000	200.000000	0.000000	7.446880	9.705360	2232.209778	2155.294256	2223.599922	-1440.425974				-505.000000	200.000000	0.000000	-1.448880	0.536010	14.157719	265.198586	2327.926172	-58.119515
500				900.000000	200.000000	0.000000	0.538080	0.821980	-1.738000	-64.444157	-86.399404	161.654217	298.964226	200.987444	0.000000	300.000000	200.000000	0.000000	7.538440	11.628120	2230.989074	2202.977757	2310.799919	-1354.976975				-505.000000	200.000000	0.000000	3.078870	1.429360	11.798100	666.514431	3381.891388	1.110153
501				900.000000	200.000000	0.000000	0.414770	0.540480	-1.520750	-79.831786	-101.787420	190.436093	298.969323	200.987242	0.000000	300.000000	200.000000	0.000000	7.050120	11.231360	2231.446838	2202.977757	2299.899920	-1354.976975				-505.000000	200.000000	0.000000	3.078870	1.965370	9.438480	582.943624	732.730521	-57.125272
502				900.000000	200.000000	0.000000	0.381140	0.675600	-1.086250	-142.166416	-126.136472	166.499994	299.033519	200.969451	0.000000	300.000000	200.000000	0.000000	7.477400	11.109280	2233.049012	2164.830956	2158.199924	-1397.701475				-505.000000	200.000000	0.000000	0.543330	0.178670	0.000000	-568.268688	1690.533199	293.846585
503				900.000000	200.000000	0.000000	0.347510	0.630560	-1.346950	-140.270718	-89.047348	171.312268	298.989553	200.913963	0.000000	300.000000	200.000000	0.000000	7.538440	10.804080	2232.972718	2040.853853	2256.299921	-1361.080475				-505.000000	200.000000	0.000000	-0.181110	0.714680	7.078860	-651.084416	1064.801186	294.413213
504				900.000000	200.000000	0.000000	0.403560	0.585520	-1.868350	-62.255031	-70.606705	161.573672	299.037677	200.948810	0.000000	300.000000	200.000000	0.000000	7.263760	11.109280	2231.370544	2117.147455	2147.299925	-1379.390975				-505.000000	200.000000	0.000000	-0.905550	-1.429360	1.573080	376.899281	1909.282077	-295.004512
505				900.000000	200.000000	0.000000	0.257830	0.630560	-1.694550	-48.158637	-105.294937	164.176196	299.096388	200.905978	0.000000	300.000000	200.000000	0.000000	7.294280	11.292400	2231.599426	2021.780453	2016.499929	-1373.287475				-505.000000	200.000000	0.000000	0.905550	-1.608030	13.371180	19.583801	-67.484077	468.354325
506				900.000000	200.000000	0.000000	0.224200	0.675600	-1.390400	-82.173562	-109.258883	176.301224	299.023856	200.905297	0.000000	300.000000	200.000000	0.000000	7.111160	10.285240	2233.277894	2021.780453	2179.999924	-1434.322474				-505.000000	200.000000	0.000000	0.543330	1.786700	3.146160	-470.715100	494.417427	236.628507
507				900.000000	200.000000	0.000000	0.313880	0.596780	-1.173150	-117.358541	-148.615738	166.496373	299.028505	200.892700	0.000000	300.000000	200.000000	0.000000	7.263760	10.254720	2232.743836	1993.170352	2169.099924	-1306.148976				-505.000000	200.000000	0.000000	2.354430	-0.357340	4.719240	-137.061106	-146.945110	763.145813
508				900.000000	200.000000	0.000000	0.336300	0.563000	-1.173150	-62.462178	-63.417504	166.441730	299.048000	200.952531	0.000000	300.000000	200.000000	0.000000	7.294280	10.590440	2232.667542	2126.684155	2125.499926	-1336.666476				-505.000000	200.000000	0.000000	3.441090	2.858720	8.651940	636.937309	1639.549068	296.158131
509				900.000000	200.000000	0.000000	0.403560	0.686860	-0.999350	-41.099445	-117.008604	183.354859	299.043020	200.978260	0.000000	300.000000	200.000000	0.000000	7.080640	10.315760	2232.438660	2183.904357	2136.399925	-1312.252476				-505.000000	200.000000	0.000000	1.267770	2.144040	14.944259	130.931400	-356.034875	-115.554925
510				900.000000	200.000000	0.000000	0.347510	0.675600	-1.260050	-69.976929	-48.600405	149.667214	299.028239	200.965576	0.000000	300.000000	200.000000	0.000000	7.691040	9.796920	2232.133484	2155.294256	2169.099924	-1324.459476				-505.000000	200.000000	0.000000	2.535540	-0.357340	7.865400	94.822591	1032.240285	-118.030156
511				900.000000	200.000000	0.000000	0.291460	0.551740	-1.260050	-75.077484	-41.226296	176.116353	299.018741	200.926870	0.000000	300.000000	200.000000	0.000000	7.477400	10.010560	2232.743836	2069.463954	2190.899923	-1409.908474				-505.000000	200.000000	0.000000	3.441090	0.893350	-2.359620	-177.764165	589.438979	-704.356682
512				900.000000	200.000000	0.000000	0.302670	0.540480	-0.999350	-71.250555	-36.864405	171.274947	299.038236	200.918359	0.000000	300.000000	200.000000	0.000000	7.416360	11.109280	2232.667542	2050.390553	2147.299925	-1403.804975				-505.000000	200.000000	0.000000	2.173320	-1.072020	9.438480	1557.311175	1052.665363	410.017478
513				900.000000	200.000000	0.000000	0.347510	0.551740	-1.868350	-115.912985	-124.024235	159.190664	299.047707	200.918642	0.000000	300.000000	200.000000	0.000000	7.233240	9.949520	2231.980896	2050.390553	2125.499926	-1403.804975				-505.000000	200.000000	0.000000	-0.724440	1.965370	9.438480	698.759626	1360.578818	471.875881
514				900.000000	200.000000	0.000000	0.392350	0.608040	-1.433850	-76.959637	-75.615132	183.293170	298.959839	200.978427	0.000000	300.000000	200.000000	0.000000	7.721560	11.231360	2232.057190	2183.904357	2321.699919	-1428.218974				-505.000000	200.000000	0.000000	2.173320	-0.714680	11.798100	-273.933442	917.856076	351.612495
515				900.000000	200.000000	0.000000	0.325090	0.472920	-1.173150	-98.335914	-93.351696	166.369569	298.935676	200.914119	0.000000	300.000000	200.000000	0.000000	7.660520	10.895640	2232.591248	2040.853853	2376.199917	-1416.011974				-505.000000	200.000000	0.000000	0.362220	-0.357340	4.719240	-368.693110	-158.966497	-176.600389
516				900.000000	200.000000	0.000000	0.358720	0.686860	-1.477300	-85.820434	-109.651630	183.401314	298.998837	200.931492	0.000000	300.000000	200.000000	0.000000	7.904680	11.170320	2231.904602	2079.000654	2234.499922	-1361.080475				-505.000000	200.000000	0.000000	1.992210	0.714680	-3.932700	-420.333337	15.753519	352.983447
517				900.000000	200.000000	0.000000	0.493240	0.630560	-1.216600	-71.786662	-59.707945	156.703331	298.974068	200.995926	0.000000	300.000000	200.000000	0.000000	7.385840	11.292400	2231.141662	2222.051158	2288.999920	-1245.113977				-505.000000	200.000000	0.000000	1.992210	-0.714680	6.292320	-158.557903	1596.890064	-59.581707
518				900.000000	200.000000	0.000000	0.224200	0.698120	-1.433850	-73.250142	-119.350414	183.551148	299.071553	200.957686	0.000000	300.000000	200.000000	0.000000	7.416360	10.773560	2230.607604	2136.220856	2070.999928	-1373.287475				-505.000000	200.000000	0.000000	2.716650	2.501380	6.292320	-1122.114132	-1628.625974	-291.564016
519				900.000000	200.000000	0.000000	0.291460	0.619300	-1.607650	-120.901839	-25.705118	152.082583	298.979337	200.824641	0.000000	300.000000	200.000000	0.000000	7.691040	10.468360	2231.980896	1840.583148	2278.099920	-1416.011974				-505.000000	200.000000	0.000000	-0.724440	0.000000	7.865400	-231.002772	1494.641678	763.731238
520				900.000000	200.000000	0.000000	0.470820	0.484180	-0.912450	-93.581612	-119.859188	180.687025	299.121291	200.884127	0.000000	300.000000	200.000000	0.000000	6.989080	10.010560	2232.820130	1974.096951	1961.999931	-1458.736474				-505.000000	200.000000	0.000000	2.354430	0.000000	3.146160	1737.491721	384.827772	-470.141144
521				900.000000	200.000000	0.000000	0.313880	0.653080	-0.955900	-42.445492	-88.026141	176.187372	299.047479	200.948778	0.000000	300.000000	200.000000	0.000000	7.263760	10.590440	2231.446838	2117.147455	2125.499926	-1257.320977				-505.000000	200.000000	0.000000	1.629990	0.357340	0.786540	484.949574	1756.602987	-234.767678
522				900.000000	200.000000	0.000000	0.470820	0.709380	-1.173150	-84.577961	-89.220918	171.257821	299.052526	200.991346	0.000000	300.000000	200.000000	0.000000	7.324800	10.804080	2231.828308	2212.514458	2114.599926	-1324.459476				-505.000000	200.000000	0.000000	0.362220	-0.357340	0.786540	-1063.903737	-420.374379	-587.809080
523				900.000000	200.000000	0.000000	0.302670	0.630560	-1.260050	-103.995918	-107.545533	164.129742	299.032957	200.935829	0.000000	300.000000	200.000000	0.000000	7.202720	10.682000	2231.752014	2088.537354	2158.199924	-1373.287475				-505.000000	200.000000	0.000000	0.362220	1.786700	9.438480	-1165.107726	-296.015063	-57.077498
524				900.000000	200.000000	0.000000	0.313880	0.720640	-1.346950	-76.253271	-82.596494	154.563262	299.013589	200.905761	0.000000	300.000000	200.000000	0.000000	7.660520	10.010560	2232.133484	2021.780453	2201.799923	-1403.804975				-505.000000	200.000000	0.000000	1.267770	-0.536010	4.719240	-147.872428	846.798734	-176.842391
525				900.000000	200.000000	0.000000	0.515660	0.585520	-1.433850	-81.907541	-141.484677	171.096177	299.106432	200.961238	0.000000	300.000000	200.000000	0.000000	7.477400	10.041080	2232.286072	2145.757556	1994.699930	-1367.183975				-505.000000	200.000000	0.000000	1.629990	3.216060	10.225020	774.501801	421.945796	-232.054753
526				900.000000	200.000000	0.000000	0.325090	0.731900	-1.303500	-71.724039	-67.900621	181.068381	299.008300	200.983069	0.000000	300.000000	200.000000	0.000000	7.324800	11.475520	2231.217956	2193.441057	2212.699923	-1348.873476				-505.000000	200.000000	0.000000	1.811100	0.536010	1.573080	32.559811	419.197522	-117.124412
527				900.000000	200.000000	0.000000	0.347510	0.619300	-1.651100	-76.721021	-58.368669	147.205195	299.052655	200.914306	0.000000	300.000000	200.000000	0.000000	7.721560	11.811240	2232.133484	2040.853853	2114.599926	-1379.390975				-505.000000	200.000000	0.000000	0.905550	1.072020	11.011560	644.828864	2983.865371	-57.799196
528				900.000000	200.000000	0.000000	0.381140	0.517960	-1.173150	-60.296395	-156.451474	163.943729	299.071966	200.961533	0.000000	300.000000	200.000000	0.000000	7.355320	11.109280	2231.599426	2145.757556	2070.999928	-1379.390975				-505.000000	200.000000	0.000000	4.346640	-0.178670	3.932700	-10.496706	926.382762	-411.725980
529				900.000000	200.000000	0.000000	0.571710	0.630560	-1.998700	-128.884341	-92.607806	168.670336	299.081798	201.004200	0.000000	300.000000	200.000000	0.000000	7.385840	10.987200	2231.752014	2241.124558	2049.199928	-1458.736474				-505.000000	200.000000	0.000000	1.992210	-0.357340	11.011560	326.706287	1327.271490	-352.963084
530				900.000000	200.000000	0.000000	0.347510	0.675600	-1.651100	-94.505238	-124.226278	156.896194	299.058086	201.024795	0.000000	300.000000	200.000000	0.000000	7.477400	11.322920	2233.430482	2288.808060	2103.699926	-1361.080475				-505.000000	200.000000	0.000000	1.992210	-0.893350	3.146160	525.275094	1599.875769	-470.959955
531				900.000000	200.000000	0.000000	0.235410	0.686860	-1.303500	-85.640377	-84.471478	185.938723	299.018573	200.956933	0.000000	300.000000	200.000000	0.000000	8.087800	11.200840	2232.362366	2136.220856	2190.899923	-1367.183975				-505.000000	200.000000	0.000000	4.527750	0.178670	2.359620	11.000091	1579.766686	-0.192662
532				900.000000	200.000000	0.000000	0.358720	0.529220	-1.824900	-96.692693	-48.536722	173.616068	298.989035	200.961435	0.000000	300.000000	200.000000	0.000000	7.416360	10.529400	2231.828308	2145.757556	2256.299921	-1373.287475				-505.000000	200.000000	0.000000	0.724440	0.178670	3.146160	590.143024	-311.961582	-939.793976
533				900.000000	200.000000	0.000000	0.414770	0.506700	-1.433850	-101.235469	-66.406448	142.211475	299.062838	200.960876	0.000000	300.000000	200.000000	0.000000	7.385840	10.315760	2233.125306	2145.757556	2092.799927	-1293.941977				-505.000000	200.000000	0.000000	1.629990	-1.250690	7.078860	735.599071	-105.348527	116.170893
534				900.000000	200.000000	0.000000	0.325090	0.731900	-1.303500	-55.641918	-42.570771	185.887702	299.081798	200.948648	0.000000	300.000000	200.000000	0.000000	7.233240	10.743040	2231.752014	2117.147455	2049.199928	-1306.148976				-505.000000	200.000000	0.000000	1.267770	-1.429360	3.932700	-549.439965	1245.255183	292.262609
535				900.000000	200.000000	0.000000	0.470820	0.709380	-1.694550	-65.015480	-83.670046	151.980540	299.023389	200.948454	0.000000	300.000000	200.000000	0.000000	7.233240	9.949520	2232.209778	2117.147455	2179.999924	-1452.632974				-505.000000	200.000000	0.000000	1.992210	2.501380	11.011560	-195.208578	796.991461	589.655420
536				900.000000	200.000000	0.000000	0.459610	0.630560	-1.390400	-63.925658	-48.029488	166.376812	299.013825	200.939716	0.000000	300.000000	200.000000	0.000000	7.477400	9.949520	2232.667542	2098.074055	2201.799923	-1403.804975				-505.000000	200.000000	0.000000	0.000000	-0.357340	6.292320	-252.751261	-271.111426	-0.339116
537				900.000000	200.000000	0.000000	0.336300	0.675600	-1.129700	-53.759765	-48.260003	161.727128	299.067050	200.940198	0.000000	300.000000	200.000000	0.000000	7.752080	10.193680	2231.523132	2098.074055	2081.899927	-1409.908474				-505.000000	200.000000	0.000000	1.992210	-0.178670	8.651940	568.960843	2124.930814	234.647460
538				900.000000	200.000000	0.000000	0.493240	0.675600	-1.868350	-98.750839	-48.969878	173.612839	299.057571	200.999721	0.000000	300.000000	200.000000	0.000000	7.233240	10.163160	2232.209778	2231.587858	2103.699926	-1403.804975				-505.000000	200.000000	0.000000	1.448880	1.250690	8.651940	192.187409	169.257600	-351.393598
539				900.000000	200.000000	0.000000	0.325090	0.585520	-1.390400	-97.944647	-77.951744	168.883947	298.979372	200.999790	0.000000	300.000000	200.000000	0.000000	7.416360	11.292400	2232.057190	2231.587858	2278.099920	-1403.804975				-505.000000	200.000000	0.000000	0.181110	0.000000	3.932700	347.762622	-147.261105	234.961906
540				900.000000	200.000000	0.000000	0.414770	0.686860	-1.607650	-65.852825	-76.376754	171.294945	298.945909	200.913713	0.000000	300.000000	200.000000	0.000000	7.263760	11.017720	2233.583070	2040.853853	2354.399918	-1416.011974				-505.000000	200.000000	0.000000	2.354430	1.250690	3.932700	1465.785890	2372.631456	118.486748
541				900.000000	200.000000	0.000000	0.392350	0.585520	-1.260050	-105.850665	-96.040646	178.452906	299.071998	200.948681	0.000000	300.000000	200.000000	0.000000	7.874160	10.956680	2231.675720	2117.147455	2070.999928	-1434.322474				-505.000000	200.000000	0.000000	0.905550	3.216060	-3.146160	-384.727913	345.900900	120.467794
542				900.000000	200.000000	0.000000	0.414770	0.540480	-1.651100	-63.884708	-71.270375	166.339492	298.998734	200.927314	0.000000	300.000000	200.000000	0.000000	7.385840	11.109280	2231.675720	2069.463954	2234.499922	-1367.183975				-505.000000	200.000000	0.000000	-0.362220	-0.357340	-1.573080	209.883514	553.690813	117.178059
543				900.000000	200.000000	0.000000	0.313880	0.698120	-1.433850	-81.291203	-87.581647	142.494018	299.126202	200.896910	0.000000	300.000000	200.000000	0.000000	7.568960	10.620960	2232.896424	2002.707052	1951.099932	-1324.459476				-505.000000	200.000000	0.000000	2.716650	0.178670	9.438480	-567.513609	1284.928481	-470.000563
544				900.000000	200.000000	0.000000	0.381140	0.608040	-1.303500	-121.050427	-105.670549	209.811045	298.960052	200.935509	0.000000	300.000000	200.000000	0.000000	7.294280	10.254720	2232.514954	2088.537354	2321.699919	-1477.046973				-505.000000	200.000000	0.000000	3.441090	3.216060	3.932700	79.102404	1246.317604	179.009050
545				900.000000	200.000000	0.000000	0.269040	0.574260	-1.607650	-90.592345	-50.111712	183.389504	298.994125	200.905700	0.000000	300.000000	200.000000	0.000000	7.233240	9.980040	2232.286072	2021.780453	2245.399921	-1416.011974				-505.000000	200.000000	0.000000	3.078870	-0.357340	-3.146160	441.389671	1540.093388	-0.585425
546				900.000000	200.000000	0.000000	0.437190	0.517960	-1.129700	-132.620925	-92.942413	156.656681	298.969605	200.961336	0.000000	300.000000	200.000000	0.000000	7.446880	10.010560	2232.057190	2145.757556	2299.899920	-1348.873476				-505.000000	200.000000	0.000000	1.086660	0.357340	3.932700	-209.694745	1256.214148	58.996282
547				900.000000	200.000000	0.000000	0.269040	0.698120	-1.520750	-109.524943	-65.390439	178.685374	299.013488	200.999858	0.000000	300.000000	200.000000	0.000000	7.477400	10.590440	2231.904602	2231.587858	2201.799923	-1336.666476				-505.000000	200.000000	0.000000	0.724440	1.072020	11.011560	181.564856	873.704219	353.423984
548				900.000000	200.000000	0.000000	0.325090	0.754420	-1.651100	-83.218370	-97.973172	185.908645	299.013016	200.889188	0.000000	300.000000	200.000000	0.000000	7.416360	9.980040	2230.836486	1983.633652	2201.799923	-1416.011974				-505.000000	200.000000	0.000000	0.181110	-0.536010	2.359620	83.570807	-1206.328311	58.220936
549				900.000000	200.000000	0.000000	0.190570	0.630560	-1.781450	-100.515558	-82.180473	159.426557	298.994194	200.926997	0.000000	300.000000	200.000000	0.000000	7.477400	9.613800	2232.438660	2069.463954	2245.399921	-1440.425974				-505.000000	200.000000	0.000000	1.448880	-1.072020	9.438480	399.151156	698.791203	-294.853751
550				900.000000	200.000000	0.000000	0.313880	0.675600	-1.042800	-109.957160	-98.077264	140.063414	299.052526	200.944343	0.000000	300.000000	200.000000	0.000000	7.294280	10.041080	2231.828308	2107.610755	2114.599926	-1379.390975				-505.000000	200.000000	0.000000	-0.362220	-0.893350	19.663499	642.412483	1328.957343	234.157583
551				900.000000	200.000000	0.000000	0.347510	0.720640	-1.260050	-48.019531	-114.458014	173.805702	299.018339	200.944343	0.000000	300.000000	200.000000	0.000000	7.721560	11.750200	2231.828308	2107.610755	2190.899923	-1354.976975				-505.000000	200.000000	0.000000	1.992210	0.893350	16.517339	287.009999	1189.476498	353.153004
552				900.000000	200.000000	0.000000	0.381140	0.585520	-1.564200	-98.124704	-80.098249	168.825880	298.974384	200.944343	0.000000	300.000000	200.000000	0.000000	7.630000	11.353440	2231.828308	2107.610755	2288.999920	-1342.769976				-505.000000	200.000000	0.000000	2.535540	0.536010	4.719240	-430.452503	1300.366005	117.794028
553				900.000000	200.000000	0.000000	0.381140	0.585520	-1.260050	-129.973846	-85.447078	144.729279	299.018439	200.965609	0.000000	300.000000	200.000000	0.000000	7.630000	11.139800	2232.057190	2155.294256	2190.899923	-1361.080475				-505.000000	200.000000	0.000000	3.441090	1.429360	0.786540	781.449508	1116.733303	764.754458
554				900.000000	200.000000	0.000000	0.235410	0.630560	-1.433850	-120.258096	-64.086373	159.380103	298.989242	200.969782	0.000000	300.000000	200.000000	0.000000	7.294280	11.139800	2232.286072	2164.830956	2256.299921	-1354.976975				-505.000000	200.000000	0.000000	1.992210	0.893350	-3.146160	-525.275094	1473.277173	646.873498
555				900.000000	200.000000	0.000000	0.201780	0.641820	-1.303500	-71.413004	-98.284505	166.654395	298.998563	200.918924	0.000000	300.000000	200.000000	0.000000	6.744920	11.445000	2231.294250	2050.390553	2234.499922	-1318.355976				-505.000000	200.000000	0.000000	-0.724440	-0.357340	10.225020	789.907372	2818.102472	-352.745752
556				900.000000	200.000000	0.000000	0.369930	0.563000	-1.998700	-99.502220	6.888953	161.587569	299.013185	200.965972	0.000000	300.000000	200.000000	0.000000	7.538440	10.132640	2231.217956	2155.294256	2201.799923	-1464.839973				-505.000000	200.000000	0.000000	3.259980	-0.893350	6.292320	-169.369225	724.757261	-647.293673
557				900.000000	200.000000	0.000000	0.269040	0.641820	-1.911800	-108.227974	0.830847	154.536414	299.033321	200.897033	0.000000	300.000000	200.000000	0.000000	7.599480	10.346280	2232.591248	2002.707052	2158.199924	-1379.390975				-505.000000	200.000000	0.000000	1.086660	0.000000	5.505780	-462.823545	1122.151288	58.657166
558				900.000000	200.000000	0.000000	0.313880	0.506700	-0.825550	-80.502619	-113.477216	168.822258	298.979895	200.892517	0.000000	300.000000	200.000000	0.000000	7.324800	10.834600	2233.201600	1993.170352	2278.099920	-1318.355976				-505.000000	200.000000	0.000000	0.724440	1.786700	3.932700	-7.388169	1543.272094	530.334511
559				900.000000	200.000000	0.000000	0.493240	0.630560	-1.086250	-55.569498	-90.224990	168.751631	298.974173	200.948810	0.000000	300.000000	200.000000	0.000000	7.019600	10.712520	2231.370544	2117.147455	2288.999920	-1391.597975				-505.000000	200.000000	0.000000	-0.543330	-1.072020	9.438480	-527.376859	2012.469889	351.490711
560				900.000000	200.000000	0.000000	0.302670	0.619300	-2.042150	-81.146679	-30.828631	176.167570	299.028272	200.944181	0.000000	300.000000	200.000000	0.000000	7.507920	10.041080	2232.209778	2107.610755	2169.099924	-1342.769976				-505.000000	200.000000	0.000000	-0.543330	0.357340	5.505780	716.959117	1220.781977	-175.849714
561				900.000000	200.000000	0.000000	0.470820	0.563000	-1.173150	-86.585359	-139.880617	173.531348	298.960016	200.926997	0.000000	300.000000	200.000000	0.000000	7.843640	10.315760	2232.438660	2069.463954	2321.699919	-1428.218974				-505.000000	200.000000	0.000000	0.181110	0.357340	12.584640	601.709424	1567.938299	-58.419472
562				900.000000	200.000000	0.000000	0.369930	0.540480	-1.477300	-99.889423	-125.311167	159.156966	298.998871	200.922914	0.000000	300.000000	200.000000	0.000000	7.874160	11.109280	2231.980896	2059.927254	2234.499922	-1367.183975				-505.000000	200.000000	0.000000	0.181110	1.608030	2.359620	329.122668	1179.931821	295.232025
563				900.000000	200.000000	0.000000	0.235410	0.698120	-1.086250	-84.951619	-135.333220	178.720214	299.042627	200.961566	0.000000	300.000000	200.000000	0.000000	7.446880	10.956680	2231.523132	2145.757556	2136.399925	-1348.873476				-505.000000	200.000000	0.000000	1.267770	-0.536010	14.157719	-147.117349	970.411624	351.854497
564				900.000000	200.000000	0.000000	0.291460	0.608040	-1.911800	-113.639565	-81.147928	171.349392	298.998666	200.940198	0.000000	300.000000	200.000000	0.000000	7.691040	11.353440	2231.523132	2098.074055	2234.499922	-1385.494475				-505.000000	200.000000	0.000000	2.897760	0.893350	1.573080	-524.897555	220.873722	-234.360426
565				900.000000	200.000000	0.000000	0.269040	0.517960	-1.564200	-84.824704	-55.218091	161.650204	299.003619	200.888854	0.000000	300.000000	200.000000	0.000000	7.446880	10.254720	2231.675720	1983.633652	2223.599922	-1409.908474				-505.000000	200.000000	0.000000	3.078870	1.072020	0.786540	991.458868	475.801197	177.003333
566				900.000000	200.000000	0.000000	0.414770	0.563000	-0.912450	-62.192093	-92.221200	151.902475	298.940920	200.909537	0.000000	300.000000	200.000000	0.000000	7.172200	10.865120	2233.354188	2031.317153	2365.299917	-1434.322474				-505.000000	200.000000	0.000000	3.441090	2.144040	3.146160	709.067562	-78.636042	60.503505
567				900.000000	200.000000	0.000000	0.403560	0.619300	-0.695200	-63.669118	-102.093554	190.521009	299.115895	200.974387	0.000000	300.000000	200.000000	0.000000	7.324800	11.445000	2231.523132	2174.367657	1972.899931	-1293.941977				-505.000000	200.000000	0.000000	0.362220	-0.178670	11.011560	684.965614	1558.472187	587.242451
568				900.000000	200.000000	0.000000	0.302670	0.653080	-1.738000	-75.419989	-86.837160	140.054084	299.018573	201.012469	0.000000	300.000000	200.000000	0.000000	7.416360	10.437840	2232.362366	2260.197959	2190.899923	-1293.941977				-505.000000	200.000000	0.000000	2.716650	0.357340	7.078860	601.268962	-568.812342	235.098178
569				900.000000	200.000000	0.000000	0.302670	0.664340	-1.520750	-94.833882	-102.237112	161.751497	298.989035	200.948616	0.000000	300.000000	200.000000	0.000000	7.630000	10.559920	2231.828308	2117.147455	2256.299921	-1373.287475				-505.000000	200.000000	0.000000	2.897760	-2.501380	10.225020	-729.620511	1405.793097	-120.093828
570				900.000000	200.000000	0.000000	0.459610	0.551740	-1.694550	-79.548156	-73.076478	149.435888	298.920919	200.918485	0.000000	300.000000	200.000000	0.000000	7.355320	10.163160	2232.362366	2050.390553	2408.899916	-1324.459476				-505.000000	200.000000	0.000000	-0.362220	0.536010	7.865400	148.879199	147.023674	-58.206448
571				900.000000	200.000000	0.000000	0.414770	0.799460	-1.173150	-64.786346	-97.044718	185.857624	298.964899	200.922725	0.000000	300.000000	200.000000	0.000000	7.080640	10.559920	2232.438660	2059.927254	2310.799919	-1245.113977				-505.000000	200.000000	0.000000	1.629990	1.429360	5.505780	434.379041	558.994362	-175.006233
572				900.000000	200.000000	0.000000	0.291460	0.731900	-1.911800	-44.210527	-101.411808	147.367981	299.047967	200.948292	0.000000	300.000000	200.000000	0.000000	7.111160	10.773560	2232.591248	2117.147455	2125.499926	-1397.701475				-505.000000	200.000000	0.000000	1.811100	2.322710	12.584640	-1364.054072	1867.017632	-174.172932
573				900.000000	200.000000	0.000000	0.336300	0.664340	-1.260050	-54.358495	-83.600567	159.306996	299.057474	200.905823	0.000000	300.000000	200.000000	0.000000	7.477400	10.193680	2231.980896	2021.780453	2103.699926	-1385.494475				-505.000000	200.000000	0.000000	2.354430	0.178670	10.225020	-683.266688	-549.880117	352.445795
574				900.000000	200.000000	0.000000	0.325090	0.720640	-1.173150	-72.052683	-98.417666	120.816407	298.984394	200.952661	0.000000	300.000000	200.000000	0.000000	7.477400	11.383960	2232.362366	2126.684155	2267.199921	-1428.218974				-505.000000	200.000000	0.000000	-0.362220	1.250690	18.090419	-154.505519	-392.959899	-57.528216
575				900.000000	200.000000	0.000000	0.448400	0.484180	-1.303500	-106.048330	-108.440316	149.384671	298.989070	201.004131	0.000000	300.000000	200.000000	0.000000	7.691040	11.139800	2231.904602	2241.124558	2256.299921	-1446.529474				-505.000000	200.000000	0.000000	-2.716650	-1.429360	11.011560	-548.873656	949.354556	292.581363
576				900.000000	200.000000	0.000000	0.392350	0.619300	-1.738000	-52.687868	-90.530182	159.207041	299.013286	200.978694	0.000000	300.000000	200.000000	0.000000	7.477400	11.231360	2231.446838	2183.904357	2201.799923	-1336.666476				-505.000000	200.000000	0.000000	1.992210	-0.714680	8.651940	304.894874	931.800748	-59.581707
577				900.000000	200.000000	0.000000	0.246620	0.698120	-1.607650	-109.614971	-69.452337	135.334719	299.043052	200.969683	0.000000	300.000000	200.000000	0.000000	7.782600	11.017720	2232.514954	2164.830956	2136.399925	-1458.736474				-505.000000	200.000000	0.000000	2.897760	-0.714680	11.011560	-1084.708379	1537.616678	469.042737
578				900.000000	200.000000	0.000000	0.325090	0.664340	-1.173150	-78.391648	-62.955876	149.679969	298.910818	200.905947	0.000000	300.000000	200.000000	0.000000	7.568960	10.743040	2231.675720	2021.780453	2430.699915	-1367.183975				-505.000000	200.000000	0.000000	2.354430	-1.786700	9.438480	-223.174140	2234.836463	233.092462
579				900.000000	200.000000	0.000000	0.358720	0.484180	-0.782100	-25.097555	-110.298166	147.067920	299.155145	200.931460	0.000000	300.000000	200.000000	0.000000	7.660520	9.980040	2231.980896	2079.000654	1885.699934	-1379.390975				-505.000000	200.000000	0.000000	-0.362220	-1.965370	3.146160	692.039168	1212.062291	291.884335
580				900.000000	200.000000	0.000000	0.336300	0.641820	-1.738000	-63.822085	-138.881743	166.515033	299.081860	200.982766	0.000000	300.000000	200.000000	0.000000	7.111160	10.773560	2231.904602	2193.441057	2049.199928	-1336.666476				-505.000000	200.000000	0.000000	-0.543330	-0.178670	-1.573080	-242.569172	1890.349852	-235.102486
581				900.000000	200.000000	0.000000	0.392350	0.653080	-1.868350	-27.308669	-100.540897	139.961176	299.038038	200.939909	0.000000	300.000000	200.000000	0.000000	7.568960	10.468360	2232.209778	2098.074055	2147.299925	-1324.459476				-505.000000	200.000000	0.000000	2.535540	-0.893350	10.225020	62.577395	-295.699068	175.181664
582				900.000000	200.000000	0.000000	0.482030	0.630560	-1.346950	-100.065416	-140.180611	168.763245	298.989588	200.948097	0.000000	300.000000	200.000000	0.000000	7.965720	10.834600	2233.049012	2117.147455	2256.299921	-1434.322474				-505.000000	200.000000	0.000000	1.629990	0.178670	11.798100	706.651181	553.022951	-234.937236
583				900.000000	200.000000	0.000000	0.470820	0.675600	-1.260050	-65.956399	2.047358	144.720145	298.999111	200.956867	0.000000	300.000000	200.000000	0.000000	7.324800	10.163160	2232.514954	2136.220856	2234.499922	-1354.976975				-505.000000	200.000000	0.000000	2.354430	1.429360	6.292320	1360.969980	2105.252162	706.097292
584				900.000000	200.000000	0.000000	0.381140	0.776940	-0.999350	-65.533662	-131.283259	169.003900	298.989312	200.969716	0.000000	300.000000	200.000000	0.000000	7.477400	10.163160	2232.438660	2164.830956	2256.299921	-1452.632974				-505.000000	200.000000	0.000000	0.724440	0.178670	13.371180	127.697018	1799.454991	176.343899
585				900.000000	200.000000	0.000000	0.336300	0.664340	-1.651100	-82.907334	-83.236890	171.355297	298.994297	200.952531	0.000000	300.000000	200.000000	0.000000	7.416360	9.980040	2232.667542	2126.684155	2245.399921	-1403.804975				-505.000000	200.000000	0.000000	-0.181110	-0.357340	8.651940	-715.826499	1328.448348	410.884064
586				900.000000	200.000000	0.000000	0.269040	0.495440	-1.260050	-125.642280	-90.962740	164.038921	298.935276	200.961468	0.000000	300.000000	200.000000	0.000000	7.721560	11.353440	2231.752014	2145.757556	2376.199917	-1440.425974				-505.000000	200.000000	0.000000	2.354430	1.786700	-0.786540	-1397.557731	388.559905	-350.957368
587				900.000000	200.000000	0.000000	0.437190	0.653080	-1.564200	-111.424704	-57.076538	149.553362	298.999042	200.995381	0.000000	300.000000	200.000000	0.000000	7.660520	10.773560	2232.362366	2222.051158	2234.499922	-1318.355976				-505.000000	200.000000	0.000000	1.086660	1.250690	-1.573080	191.369407	1394.009141	236.076367
588				900.000000	200.000000	0.000000	0.336300	0.439140	-1.694550	-108.308205	-88.262452	178.374841	299.013218	201.000132	0.000000	300.000000	200.000000	0.000000	7.385840	11.353440	2231.294250	2231.587858	2201.799923	-1416.011974				-505.000000	200.000000	0.000000	0.362220	0.000000	7.078860	579.646318	-426.345791	-411.237668
589				900.000000	200.000000	0.000000	0.470820	0.563000	-2.172500	-103.702807	-138.951222	168.712028	299.057345	201.008507	0.000000	300.000000	200.000000	0.000000	7.477400	11.445000	2231.675720	2250.661259	2103.699926	-1330.562976				-505.000000	200.000000	0.000000	3.259980	0.357340	17.303879	138.822955	714.307291	117.566515
590				900.000000	200.000000	0.000000	0.190570	0.506700	-1.607650	-117.497647	-122.869867	168.950008	298.969535	200.948583	0.000000	300.000000	200.000000	0.000000	7.141680	10.804080	2231.904602	2117.147455	2299.899920	-1342.769976				-505.000000	200.000000	0.000000	1.992210	1.250690	2.359620	-271.579985	1600.622196	177.259824
591				900.000000	200.000000	0.000000	0.403560	0.563000	-1.042800	-70.368196	-91.638346	147.094768	299.032990	200.948616	0.000000	300.000000	200.000000	0.000000	7.507920	10.804080	2231.828308	2117.147455	2158.199924	-1367.183975				-505.000000	200.000000	0.000000	0.000000	1.965370	3.146160	814.072242	1322.714368	589.306123
592				900.000000	200.000000	0.000000	0.526870	0.585520	-1.346950	-81.817512	-71.103543	151.807283	299.032858	200.987208	0.000000	300.000000	200.000000	0.000000	7.416360	10.834600	2231.523132	2202.977757	2158.199924	-1379.390975				-505.000000	200.000000	0.000000	0.905550	-1.608030	5.505780	-560.125440	205.120202	468.354325
593				900.000000	200.000000	0.000000	0.336300	0.551740	-1.303500	-115.327800	-53.164339	176.069899	299.018473	200.939941	0.000000	300.000000	200.000000	0.000000	7.080640	10.498880	2232.133484	2098.074055	2190.899923	-1336.666476				-505.000000	200.000000	0.000000	3.078870	1.608030	11.011560	-828.345196	1394.087705	-116.208486
594				900.000000	200.000000	0.000000	0.369930	0.619300	-1.173150	-64.164274	-90.132237	168.868909	298.999179	200.858559	0.000000	300.000000	200.000000	0.000000	7.477400	10.682000	2232.667542	1916.876750	2234.499922	-1354.976975				-505.000000	200.000000	0.000000	1.086660	-1.250690	0.786540	-191.432330	463.779810	-471.226627
595				900.000000	200.000000	0.000000	0.470820	0.596780	-1.042800	-68.977135	-64.012293	175.972423	298.949713	200.948843	0.000000	300.000000	200.000000	0.000000	7.752080	10.498880	2231.294250	2117.147455	2343.499918	-1416.011974				-505.000000	200.000000	0.000000	1.267770	1.072020	10.225020	-165.946072	1504.423786	-57.828173
596				900.000000	200.000000	0.000000	0.414770	0.709380	-1.303500	-56.569292	-81.725583	156.857928	299.082049	200.961205	0.000000	300.000000	200.000000	0.000000	7.660520	9.980040	2232.362366	2145.757556	2049.199928	-1391.597975				-505.000000	200.000000	0.000000	0.362220	0.893350	18.090419	287.135846	1154.044327	118.307009
597				900.000000	200.000000	0.000000	0.313880	0.686860	-1.694550	-57.901793	-107.603076	125.615925	299.057377	201.055478	0.000000	300.000000	200.000000	0.000000	7.507920	11.231360	2231.752014	2355.564961	2103.699926	-1464.839973				-505.000000	200.000000	0.000000	1.629990	-1.072020	-0.786540	977.413164	432.395766	-294.868240
598				900.000000	200.000000	0.000000	0.325090	0.563000	-2.129050	-87.575672	-102.594649	161.634024	298.964226	200.948973	0.000000	300.000000	200.000000	0.000000	7.538440	10.102120	2230.989074	2117.147455	2310.799919	-1409.908474				-505.000000	200.000000	0.000000	1.267770	-0.178670	9.438480	221.575760	-615.949905	-411.479670
599				900.000000	200.000000	0.000000	0.425980	0.608040	-1.086250	-104.743235	-92.521193	159.161729	298.974313	200.871761	0.000000	300.000000	200.000000	0.000000	7.813120	11.170320	2231.675720	1945.486851	2288.999920	-1477.046973				-505.000000	200.000000	0.000000	-1.448880	1.250690	-1.573080	-1661.686623	1017.154628	941.208394
600				900.000000	200.000000	0.000000	0.526870	0.686860	-1.260050	-65.492712	-101.580180	202.504391	299.013185	200.991617	0.000000	300.000000	200.000000	0.000000	7.416360	11.078760	2231.217956	2212.514458	2201.799923	-1342.769976				-505.000000	200.000000	0.000000	3.441090	0.536010	7.865400	264.695201	-1143.674660	411.442077
601				900.000000	200.000000	0.000000	0.470820	0.371580	-1.824900	-91.122718	-78.482850	166.124347	299.076850	200.961533	0.000000	300.000000	200.000000	0.000000	7.080640	11.475520	2231.599426	2145.757556	2060.099928	-1342.769976				-505.000000	200.000000	0.000000	1.629990	1.250690	4.719240	-155.575213	1752.870855	118.544703
602				900.000000	200.000000	0.000000	0.336300	0.675600	-1.607650	-50.234391	-159.266848	156.907808	299.013589	200.918579	0.000000	300.000000	200.000000	0.000000	7.538440	11.383960	2232.133484	2050.390553	2201.799923	-1385.494475				-505.000000	200.000000	0.000000	1.267770	-0.178670	0.000000	220.820682	55.857249	175.961317
603				900.000000	200.000000	0.000000	0.381140	0.664340	-1.260050	-54.358495	-85.447078	154.441222	299.062614	200.884218	0.000000	300.000000	200.000000	0.000000	7.874160	11.109280	2232.591248	1974.096951	2092.799927	-1342.769976				-505.000000	200.000000	0.000000	1.448880	1.429360	0.786540	1013.081511	1104.711916	471.193342
604				900.000000	200.000000	0.000000	0.347510	0.608040	-0.955900	-92.546601	-18.487445	178.520304	299.023289	200.974187	0.000000	300.000000	200.000000	0.000000	7.172200	11.048240	2231.980896	2174.367657	2179.999924	-1379.390975				-505.000000	200.000000	0.000000	1.992210	-1.786700	-0.786540	239.271866	145.337821	350.609637
605				900.000000	200.000000	0.000000	0.437190	0.551740	-1.607650	-71.417067	-31.706280	178.375037	299.067082	200.952987	0.000000	300.000000	200.000000	0.000000	7.324800	10.682000	2231.599426	2126.684155	2081.899927	-1379.390975				-505.000000	200.000000	0.000000	1.086660	2.144040	5.505780	361.808326	-336.118793	-409.260929
606				900.000000	200.000000	0.000000	0.269040	0.653080	-1.564200	-35.034630	-80.547941	178.643486	298.964828	200.974054	0.000000	300.000000	200.000000	0.000000	7.904680	10.773560	2232.286072	2174.367657	2310.799919	-1342.769976				-505.000000	200.000000	0.000000	2.354430	-0.357340	3.932700	1368.483995	1046.931383	-176.759766
607				900.000000	200.000000	0.000000	0.381140	0.765680	-1.868350	-99.061875	-130.475089	173.812749	298.979721	200.931110	0.000000	300.000000	200.000000	0.000000	7.416360	10.346280	2232.820130	2079.000654	2278.099920	-1409.908474				-505.000000	200.000000	0.000000	-0.543330	2.501380	0.000000	-311.905505	2021.427006	472.370065
608				900.000000	200.000000	0.000000	0.482030	0.529220	-1.520750	-80.295473	-84.293308	187.946279	299.052785	200.973988	0.000000	300.000000	200.000000	0.000000	7.752080	10.468360	2232.438660	2174.367657	2114.599926	-1391.597975				-505.000000	200.000000	0.000000	2.716650	2.144040	3.146160	-449.092457	1025.759878	413.026053
609				900.000000	200.000000	0.000000	0.291460	0.472920	-1.477300	-122.774195	-137.277683	178.452711	299.042431	200.948940	0.000000	300.000000	200.000000	0.000000	7.782600	9.735880	2231.065368	2117.147455	2136.399925	-1397.701475				-505.000000	200.000000	0.000000	2.354430	1.429360	7.078860	897.768895	778.805662	471.120898
610				900.000000	200.000000	0.000000	0.224200	0.698120	-1.694550	-57.438107	-98.844084	164.273867	299.032726	200.953149	0.000000	300.000000	200.000000	0.000000	7.416360	10.407320	2231.217956	2126.684155	2158.199924	-1385.494475				-505.000000	200.000000	0.000000	2.173320	-0.893350	11.011560	1568.248343	1714.022547	292.698839
611				900.000000	200.000000	0.000000	0.336300	0.653080	-1.173150	-58.752683	-134.341083	164.115844	298.960229	200.909723	0.000000	300.000000	200.000000	0.000000	7.507920	10.254720	2232.896424	2031.317153	2321.699919	-1385.494475				-505.000000	200.000000	0.000000	0.905550	-0.536010	0.786540	-148.187044	739.878790	175.651178
612				900.000000	200.000000	0.000000	0.526870	0.619300	-0.651750	-115.890997	-71.750079	180.754619	298.964616	200.969981	0.000000	300.000000	200.000000	0.000000	7.568960	10.926160	2231.828308	2164.830956	2310.799919	-1336.666476				-505.000000	200.000000	0.000000	1.992210	-1.429360	0.786540	145.204354	1602.115049	233.460555
613				900.000000	200.000000	0.000000	0.437190	0.495440	-1.564200	-121.936850	-77.340418	180.732338	299.008977	200.973855	0.000000	300.000000	200.000000	0.000000	7.507920	11.475520	2232.743836	2174.367657	2212.699923	-1300.045476				-505.000000	200.000000	0.000000	3.078870	0.893350	5.505780	286.129074	603.892646	294.321973
614				900.000000	200.000000	0.000000	0.280250	0.698120	-1.694550	-125.787120	-45.426553	200.360701	299.081829	200.931524	0.000000	300.000000	200.000000	0.000000	7.141680	11.261880	2231.828308	2079.000654	2049.199928	-1361.080475				-505.000000	200.000000	0.000000	2.716650	1.072020	11.798100	-50.004224	752.409173	-351.664577
615				900.000000	200.000000	0.000000	0.257830	0.686860	-1.607650	-61.832295	-74.979934	169.047875	299.072188	200.935669	0.000000	300.000000	200.000000	0.000000	7.202720	10.651480	2232.133484	2088.537354	2070.999928	-1397.701475				-505.000000	200.000000	0.000000	0.724440	0.714680	3.146160	275.128983	483.458462	-58.123823
616				900.000000	200.000000	0.000000	0.313880	0.574260	-0.869000	-85.806573	-37.447258	156.836789	299.008571	200.871701	0.000000	300.000000	200.000000	0.000000	7.355320	10.285240	2231.828308	1945.486851	2212.699923	-1391.597975				-505.000000	200.000000	0.000000	0.362220	-0.893350	-0.786540	988.224486	641.678532	351.587825
617				900.000000	200.000000	0.000000	0.470820	0.517960	-1.520750	-76.738629	-73.699740	142.163879	299.087243	200.909630	0.000000	300.000000	200.000000	0.000000	7.141680	10.468360	2233.125306	2031.317153	2038.299929	-1336.666476				-505.000000	200.000000	0.000000	1.629990	-0.714680	8.651940	768.158882	1086.288686	-59.552729
618				900.000000	200.000000	0.000000	0.470820	0.889540	-2.042150	-86.100317	-58.016928	152.148089	299.037940	200.922914	0.000000	300.000000	200.000000	0.000000	7.111160	10.254720	2231.980896	2059.927254	2147.299925	-1373.287475				-505.000000	200.000000	0.000000	1.267770	0.714680	0.786540	-767.403803	585.390852	588.017796
619				900.000000	200.000000	0.000000	0.448400	0.731900	-1.520750	-51.846459	-57.578574	180.940632	298.998529	200.944601	0.000000	300.000000	200.000000	0.000000	7.294280	10.620960	2231.217956	2107.610755	2234.499922	-1446.529474				-505.000000	200.000000	0.000000	1.448880	0.178670	7.078860	-1262.598390	833.600490	646.238733
620				900.000000	200.000000	0.000000	0.425980	0.664340	-1.303500	-66.465100	-127.780940	183.310689	298.940341	200.952759	0.000000	300.000000	200.000000	0.000000	7.782600	10.559920	2232.133484	2126.684155	2365.299917	-1391.597975				-505.000000	200.000000	0.000000	0.181110	0.714680	10.225020	623.143298	642.187528	118.151940
621				900.000000	200.000000	0.000000	0.381140	0.765680	-1.129700	-78.193983	-90.634274	130.438867	299.028040	200.965774	0.000000	300.000000	200.000000	0.000000	7.233240	9.980040	2231.675720	2155.294256	2169.099924	-1373.287475				-505.000000	200.000000	0.000000	2.897760	-0.536010	0.786540	315.076964	1282.180207	-411.949185
622				900.000000	200.000000	0.000000	0.403560	0.596780	-1.607650	-69.562320	-106.310946	168.813124	299.032792	200.935989	0.000000	300.000000	200.000000	0.000000	7.324800	10.773560	2231.370544	2088.537354	2158.199924	-1391.597975				-505.000000	200.000000	0.000000	0.362220	-0.893350	10.225020	757.473407	1691.788621	-647.061852
623				900.000000	200.000000	0.000000	0.381140	0.720640	-1.173150	-108.237456	-131.121625	176.180522	298.959910	200.974088	0.000000	300.000000	200.000000	0.000000	7.477400	10.102120	2232.209778	2174.367657	2321.699919	-1525.874972				-505.000000	200.000000	0.000000	1.629990	1.250690	9.438480	-734.277683	422.692223	236.032900
624				900.000000	200.000000	0.000000	0.269040	0.619300	-1.086250	-88.197427	-40.464675	137.647849	298.994194	200.922725	0.000000	300.000000	200.000000	0.000000	7.477400	10.712520	2232.438660	2059.927254	2245.399921	-1397.701475				-505.000000	200.000000	0.000000	0.543330	1.072020	0.786540	-861.597162	894.366728	-57.770218
625				900.000000	200.000000	0.000000	0.437190	0.563000	-1.651100	-107.183167	-36.731841	173.566188	298.959732	200.957162	0.000000	300.000000	200.000000	0.000000	7.202720	11.261880	2231.828308	2136.220856	2321.699919	-1422.115474				-505.000000	200.000000	0.000000	2.173320	0.536010	5.505780	843.586441	-667.012600	-352.129784
626				900.000000	200.000000	0.000000	0.403560	0.641820	-1.086250	-26.962100	-127.059727	180.903312	299.081829	200.940070	0.000000	300.000000	200.000000	0.000000	7.599480	11.231360	2231.828308	2098.074055	2049.199928	-1354.976975				-505.000000	200.000000	0.000000	2.897760	-1.072020	-1.573080	398.270231	1416.989493	-59.993266
627				900.000000	200.000000	0.000000	0.325090	0.574260	-1.520750	-58.338074	-77.830518	192.970077	299.008435	200.931651	0.000000	300.000000	200.000000	0.000000	7.141680	10.895640	2231.523132	2079.000654	2212.699923	-1397.701475				-505.000000	200.000000	0.000000	0.362220	0.357340	7.865400	832.963888	368.327827	-293.410355
628				900.000000	200.000000	0.000000	0.291460	0.608040	-0.955900	-112.649253	-132.696615	164.120412	299.008639	200.927187	0.000000	300.000000	200.000000	0.000000	7.324800	11.017720	2231.980896	2069.463954	2212.699923	-1354.976975				-505.000000	200.000000	0.000000	3.622200	1.250690	3.146160	886.642958	970.965051	-351.567463
629				900.000000	200.000000	0.000000	0.381140	0.596780	-1.303500	-105.431993	-60.076820	168.836351	299.023356	200.905761	0.000000	300.000000	200.000000	0.000000	7.904680	10.285240	2232.133484	2021.780453	2179.999924	-1281.734977				-505.000000	200.000000	0.000000	0.905550	0.178670	0.000000	821.523335	-54.794827	0.097114
630				900.000000	200.000000	0.000000	0.313880	0.585520	-1.173150	-65.555334	-72.626188	176.124541	299.057281	200.944472	0.000000	300.000000	200.000000	0.000000	7.630000	10.407320	2231.523132	2107.610755	2103.699926	-1403.804975				-505.000000	200.000000	0.000000	0.724440	-0.357340	6.292320	1137.040761	2071.312844	293.323422
631				900.000000	200.000000	0.000000	0.425980	0.664340	-1.911800	-63.074768	-96.819402	183.310689	299.042758	200.940070	0.000000	300.000000	200.000000	0.000000	7.691040	10.895640	2231.828308	2098.074055	2136.399925	-1361.080475				-505.000000	200.000000	0.000000	1.992210	2.322710	2.359620	-1364.872074	142.352115	-291.675618
632				900.000000	200.000000	0.000000	0.358720	0.574260	-1.694550	-86.661843	-129.713467	171.248295	299.018439	200.901520	0.000000	300.000000	200.000000	0.000000	7.721560	10.498880	2232.057190	2012.243752	2190.899923	-1409.908474				-505.000000	200.000000	0.000000	2.354430	2.501380	14.157719	-79.140883	2097.787898	883.346935
633				900.000000	200.000000	0.000000	0.392350	0.720640	-1.303500	-44.044015	-75.736358	147.252987	298.945188	200.952791	0.000000	300.000000	200.000000	0.000000	7.477400	10.254720	2232.057190	2126.684155	2354.399918	-1409.908474				-505.000000	200.000000	0.000000	-0.724440	-1.072020	-0.786540	166.701151	840.002332	410.249299
634				900.000000	200.000000	0.000000	0.347510	0.630560	-1.303500	-124.143583	-124.549546	176.131588	299.042791	200.948583	0.000000	300.000000	200.000000	0.000000	7.416360	10.712520	2231.904602	2117.147455	2136.399925	-1367.183975				-505.000000	200.000000	0.000000	1.811100	1.429360	0.786540	434.001502	3071.344095	-175.020721
635				900.000000	200.000000	0.000000	0.414770	0.551740	-1.390400	-87.274117	-96.842676	183.217584	299.047707	200.982733	0.000000	300.000000	200.000000	0.000000	6.958560	10.132640	2231.980896	2193.441057	2125.499926	-1434.322474				-505.000000	200.000000	0.000000	0.000000	-2.322710	3.932700	786.295450	1189.397934	291.516241
636				900.000000	200.000000	0.000000	0.448400	0.563000	-1.390400	-94.851491	-113.425469	183.193215	299.008605	200.893036	0.000000	300.000000	200.000000	0.000000	7.904680	9.766400	2231.904602	1993.170352	2212.699923	-1367.183975				-505.000000	200.000000	0.000000	2.897760	0.178670	-1.573080	-452.578532	621.569449	117.425934
637				900.000000	200.000000	0.000000	0.269040	0.529220	-1.738000	-84.541074	-65.188397	147.202715	299.028803	200.935125	0.000000	300.000000	200.000000	0.000000	7.477400	9.857960	2233.430482	2088.537354	2169.099924	-1342.769976				-505.000000	200.000000	0.000000	0.905550	-0.536010	7.865400	-842.516746	1528.580996	-118.069315
638				900.000000	200.000000	0.000000	0.190570	0.653080	-1.694550	-63.313384	-51.865471	166.676481	298.994057	200.986938	0.000000	300.000000	200.000000	0.000000	7.660520	11.322920	2232.133484	2202.977757	2245.399921	-1379.390975				-505.000000	200.000000	0.000000	1.086660	0.000000	1.573080	695.021858	860.743406	117.401265
639				900.000000	200.000000	0.000000	0.336300	0.529220	-1.390400	-23.873007	-48.017552	147.133034	299.037710	200.927409	0.000000	300.000000	200.000000	0.000000	7.691040	11.200840	2231.446838	2069.463954	2147.299925	-1409.908474				-505.000000	200.000000	0.000000	1.811100	-0.893350	17.303879	178.959706	271.698986	175.239619
640				900.000000	200.000000	0.000000	0.336300	0.641820	-1.520750	-55.555954	-83.358116	188.201974	299.028306	200.944149	0.000000	300.000000	200.000000	0.000000	7.446880	11.048240	2232.286072	2107.610755	2169.099924	-1361.080475				-505.000000	200.000000	0.000000	3.078870	-0.357340	1.573080	-716.392808	209.914756	469.367364
641				900.000000	200.000000	0.000000	0.381140	0.506700	-1.216600	-125.133579	-110.817336	156.704277	298.965182	200.956639	0.000000	300.000000	200.000000	0.000000	7.599480	10.224200	2233.049012	2136.220856	2310.799919	-1446.529474				-505.000000	200.000000	0.000000	0.905550	-0.893350	3.146160	641.091096	1400.489547	116.567964
642				900.000000	200.000000	0.000000	0.358720	0.596780	-0.912450	-48.739442	-34.187391	185.727199	299.052590	200.918642	0.000000	300.000000	200.000000	0.000000	7.477400	10.559920	2231.980896	2050.390553	2114.599926	-1318.355976				-505.000000	200.000000	0.000000	1.086660	1.608030	2.359620	-134.141339	727.426972	-409.769603
643				900.000000	200.000000	0.000000	0.482030	0.596780	-1.173150	-53.030057	-89.682545	212.105711	298.998769	200.978560	0.000000	300.000000	200.000000	0.000000	7.446880	10.407320	2231.752014	2183.904357	2234.499922	-1385.494475				-505.000000	200.000000	0.000000	1.629990	0.714680	11.011560	-650.769800	3072.599516	-586.893154
644				900.000000	200.000000	0.000000	0.313880	0.585520	-1.390400	-25.575103	-107.885936	159.256921	298.930282	200.970114	0.000000	300.000000	200.000000	0.000000	7.965720	10.468360	2231.523132	2164.830956	2387.099916	-1409.908474				-505.000000	200.000000	0.000000	0.543330	0.178670	7.865400	-220.191450	2080.778956	-411.082599
645				900.000000	200.000000	0.000000	0.291460	0.619300	-1.694550	-100.889217	-101.613850	147.263263	298.947734	200.933502	0.000000	300.000000	200.000000	0.000000	7.507920	9.919000	2227.098080	2079.000654	2343.499918	-1409.908474				-505.000000	200.000000	0.000000	1.992210	1.072020	3.932700	1454.974569	1864.269357	-116.630227
646				900.000000	200.000000	0.000000	0.448400	0.585520	-1.607650	-33.841235	-67.629697	192.852799	298.969147	200.948940	0.000000	300.000000	200.000000	0.000000	7.630000	10.773560	2231.065368	2117.147455	2299.899920	-1361.080475				-505.000000	200.000000	0.000000	1.267770	-1.072020	13.371180	167.833768	1236.298066	351.345823
647				900.000000	200.000000	0.000000	0.403560	0.653080	-1.390400	-46.916164	-86.249108	147.178542	299.042791	200.918673	0.000000	300.000000	200.000000	0.000000	7.111160	10.651480	2231.904602	2050.390553	2136.399925	-1391.597975				-505.000000	200.000000	0.000000	0.181110	0.893350	3.932700	54.371224	780.728946	235.809695
648				900.000000	200.000000	0.000000	0.302670	0.720640	-1.911800	-44.674213	-91.741496	178.671477	298.979651	200.969616	0.000000	300.000000	200.000000	0.000000	7.630000	11.322920	2232.667542	2164.830956	2278.099920	-1361.080475				-505.000000	200.000000	0.000000	3.078870	0.714680	15.730799	739.399762	-333.800949	-410.776769
649				900.000000	200.000000	0.000000	0.425980	0.675600	-1.216600	-65.911384	-112.663848	149.585919	299.003585	200.923072	0.000000	300.000000	200.000000	0.000000	7.782600	11.200840	2231.599426	2059.927254	2223.599922	-1342.769976				-505.000000	200.000000	0.000000	1.448880	0.893350	0.000000	1096.400625	177.468291	294.452372
650				900.000000	200.000000	0.000000	0.280250	0.675600	-1.042800	-93.875039	9.692989	178.652816	299.013893	200.943923	0.000000	300.000000	200.000000	0.000000	7.752080	11.292400	2232.820130	2107.610755	2201.799923	-1373.287475				-505.000000	200.000000	0.000000	0.905550	0.536010	0.786540	1190.656907	474.738776	-117.051968
651				900.000000	200.000000	0.000000	0.425980	0.574260	-1.260050	-82.191171	-117.689409	154.310993	299.023189	200.987107	0.000000	300.000000	200.000000	0.000000	7.294280	11.017720	2231.752014	2202.977757	2179.999924	-1293.941977				-505.000000	200.000000	0.000000	0.905550	-0.893350	3.932700	988.602025	1399.743121	234.056161
652				900.000000	200.000000	0.000000	0.313880	0.551740	-1.651100	-83.523672	-36.719905	161.635165	299.067241	200.944278	0.000000	300.000000	200.000000	0.000000	7.446880	11.139800	2231.980896	2107.610755	2081.899927	-1336.666476				-505.000000	200.000000	0.000000	3.984420	1.608030	8.651940	-249.453956	280.972098	-410.001424
653				900.000000	200.000000	0.000000	0.291460	0.709380	-1.651100	-64.970466	-121.918139	154.576017	299.003857	200.952726	0.000000	300.000000	200.000000	0.000000	7.080640	10.956680	2232.209778	2126.684155	2223.599922	-1385.494475				-505.000000	200.000000	0.000000	1.267770	0.357340	-2.359620	832.145887	1648.936616	-352.226898
654				900.000000	200.000000	0.000000	0.448400	0.641820	-1.390400	-99.646743	-47.567860	183.266518	299.038334	200.884097	0.000000	300.000000	200.000000	0.000000	7.111160	10.437840	2232.896424	1974.096951	2147.299925	-1342.769976				-505.000000	200.000000	0.000000	1.629990	0.893350	7.078860	865.334930	2280.911605	588.158377
655				900.000000	200.000000	0.000000	0.459610	0.686860	-1.781450	-53.971292	-57.797751	176.067811	299.003823	200.974121	0.000000	300.000000	200.000000	0.000000	7.691040	10.620960	2232.133484	2174.367657	2223.599922	-1397.701475				-505.000000	200.000000	0.000000	-0.905550	-0.178670	5.505780	221.261145	1110.129901	-411.305804
656				900.000000	200.000000	0.000000	0.325090	0.664340	-1.694550	-54.808637	-113.130674	140.041329	299.037479	200.931906	0.000000	300.000000	200.000000	0.000000	7.507920	10.865120	2230.912780	2079.000654	2147.299925	-1464.839973				-505.000000	200.000000	0.000000	0.905550	-0.178670	4.719240	105.382219	1398.996695	-763.915284
657				900.000000	200.000000	0.000000	0.470820	0.653080	-1.216600	-94.982470	-114.510359	135.060561	298.950108	200.969848	0.000000	300.000000	200.000000	0.000000	7.904680	10.743040	2232.133484	2164.830956	2343.499918	-1373.287475				-505.000000	200.000000	0.000000	0.000000	0.000000	-1.573080	1042.218171	1327.192926	352.464592
658				900.000000	200.000000	0.000000	0.269040	0.619300	-1.520750	-132.873401	-146.445958	190.660372	298.974489	200.965609	0.000000	300.000000	200.000000	0.000000	7.691040	10.102120	2232.057190	2155.294256	2288.999920	-1367.183975				-505.000000	200.000000	0.000000	0.905550	2.501380	3.932700	151.673119	1002.033099	413.510056
659				900.000000	200.000000	0.000000	0.425980	0.596780	-1.781450	-117.988739	-96.940627	161.560917	298.989035	200.974254	0.000000	300.000000	200.000000	0.000000	7.416360	10.346280	2231.828308	2174.367657	2256.299921	-1379.390975				-505.000000	200.000000	0.000000	0.543330	0.714680	4.719240	-419.641182	1951.194655	-469.318024
660				900.000000	200.000000	0.000000	0.336300	0.619300	-1.607650	-72.655477	-108.607149	159.265109	298.983873	201.008714	0.000000	300.000000	200.000000	0.000000	7.691040	10.132640	2231.217956	2250.661259	2267.199921	-1312.252476				-505.000000	200.000000	0.000000	2.354430	-1.429360	4.719240	261.334972	648.474934	-354.009409
661				900.000000	200.000000	0.000000	0.257830	0.765680	-1.216600	-66.222420	-65.211671	183.579138	299.043249	200.969484	0.000000	300.000000	200.000000	0.000000	7.813120	10.315760	2232.972718	2164.830956	2136.399925	-1312.252476				-505.000000	200.000000	0.000000	0.724440	-1.072020	7.078860	746.410392	1407.716381	-59.819401
662				900.000000	200.000000	0.000000	0.280250	0.630560	-1.346950	-120.168067	-76.145641	190.659230	299.067528	200.973888	0.000000	300.000000	200.000000	0.000000	7.538440	10.987200	2232.667542	2174.367657	2081.899927	-1440.425974				-505.000000	200.000000	0.000000	2.354430	1.072020	5.505780	181.124394	1443.148552	-351.635599
663				900.000000	200.000000	0.000000	0.482030	0.619300	-1.694550	-60.683914	-94.263613	185.620394	299.072220	200.965543	0.000000	300.000000	200.000000	0.000000	7.507920	11.048240	2232.209778	2155.294256	2070.999928	-1373.287475				-505.000000	200.000000	0.000000	4.527750	1.072020	3.932700	644.262555	517.713775	-293.065366
664				900.000000	200.000000	0.000000	0.403560	0.608040	-1.303500	-72.804064	-111.659775	156.775296	299.155030	200.965774	0.000000	300.000000	200.000000	0.000000	7.630000	11.322920	2231.675720	2155.294256	1885.699934	-1373.287475				-505.000000	200.000000	0.000000	4.346640	1.965370	3.932700	-575.656857	-1.607289	-703.411779
665				900.000000	200.000000	0.000000	0.381140	0.619300	-2.085600	-69.130103	-59.349467	190.544236	298.994091	201.003994	0.000000	300.000000	200.000000	0.000000	7.141680	11.109280	2232.209778	2241.124558	2245.399921	-1367.183975				-505.000000	200.000000	0.000000	0.543330	0.893350	3.932700	1328.347245	891.381023	-116.683875
666				900.000000	200.000000	0.000000	0.246620	0.585520	-0.782100	-113.396569	-85.418008	176.194223	298.970204	200.892456	0.000000	300.000000	200.000000	0.000000	7.172200	10.620960	2233.354188	1993.170352	2299.899920	-1367.183975				-505.000000	200.000000	0.000000	1.811100	-0.893350	11.798100	178.519244	-518.496073	-529.689565
667				900.000000	200.000000	0.000000	0.392350	0.608040	-1.607650	-125.386056	-90.651408	151.967589	299.023523	200.948324	0.000000	300.000000	200.000000	0.000000	7.599480	10.346280	2232.514954	2117.147455	2179.999924	-1330.562976				-505.000000	200.000000	0.000000	1.448880	1.429360	0.786540	-260.894509	972.141908	-1056.153224
668				900.000000	200.000000	0.000000	0.269040	0.574260	-1.564200	-70.444679	-126.141670	202.666785	299.047381	201.000166	0.000000	300.000000	200.000000	0.000000	7.172200	10.529400	2231.217956	2231.587858	2125.499926	-1397.701475				-505.000000	200.000000	0.000000	1.086660	-0.357340	9.438480	-368.315571	853.279141	469.526741
669				900.000000	200.000000	0.000000	0.358720	0.596780	-1.651100	-69.607334	-53.764326	164.040258	299.013792	200.918390	0.000000	300.000000	200.000000	0.000000	7.080640	11.017720	2232.591248	2050.390553	2201.799923	-1403.804975				-505.000000	200.000000	0.000000	0.905550	0.000000	3.932700	-115.501386	471.753070	58.671655
670				900.000000	200.000000	0.000000	0.302670	0.551740	-1.520750	-111.532341	-51.577413	168.875759	299.077292	200.918359	0.000000	300.000000	200.000000	0.000000	7.752080	10.590440	2232.667542	2050.390553	2060.099928	-1403.804975				-505.000000	200.000000	0.000000	1.811100	0.714680	-2.359620	853.768530	290.359647	-116.954854
671				900.000000	200.000000	0.000000	0.313880	0.596780	-1.477300	-73.447808	-72.343329	190.592974	299.008774	200.978326	0.000000	300.000000	200.000000	0.000000	7.752080	11.017720	2232.286072	2183.904357	2212.699923	-1416.011974				-505.000000	200.000000	0.000000	-0.181110	-0.536010	-7.078860	-843.712287	547.956833	528.202703
672				900.000000	200.000000	0.000000	0.414770	0.551740	-2.042150	-63.826149	-121.566398	192.856225	299.003551	200.982934	0.000000	300.000000	200.000000	0.000000	7.355320	10.193680	2231.523132	2193.441057	2223.599922	-1403.804975				-505.000000	200.000000	0.000000	1.267770	-0.893350	9.438480	-400.749536	709.750168	-412.157901
673				900.000000	200.000000	0.000000	0.336300	0.630560	-1.477300	-80.097808	-103.662404	168.914221	299.023089	200.987208	0.000000	300.000000	200.000000	0.000000	7.050120	11.139800	2231.523132	2202.977757	2179.999924	-1330.562976				-505.000000	200.000000	0.000000	1.992210	0.536010	6.292320	-661.958661	801.470020	-352.115295
674				900.000000	200.000000	0.000000	0.325090	0.529220	-1.738000	-88.561604	-82.694446	147.144648	299.004129	200.905483	0.000000	300.000000	200.000000	0.000000	7.691040	11.139800	2232.820130	2021.780453	2223.599922	-1336.666476				-505.000000	200.000000	0.000000	1.992210	1.429360	14.157719	898.335204	1589.425799	118.685283
675				900.000000	200.000000	0.000000	0.325090	0.664340	-1.303500	-70.485630	-52.702711	161.728270	299.018607	200.918453	0.000000	300.000000	200.000000	0.000000	7.141680	10.376800	2232.438660	2050.390553	2190.899923	-1379.390975				-505.000000	200.000000	0.000000	1.811100	1.429360	-8.651940	1475.590441	163.761051	118.699772
676				900.000000	200.000000	0.000000	0.291460	0.529220	-1.694550	-68.413939	-66.152061	164.047109	299.067719	200.948065	0.000000	300.000000	200.000000	0.000000	7.385840	11.322920	2233.125306	2117.147455	2081.899927	-1330.562976				-505.000000	200.000000	0.000000	1.448880	-0.714680	-3.932700	419.704105	1904.610518	-235.770536
677				900.000000	200.000000	0.000000	0.347510	0.675600	-1.651100	-46.258875	-38.104789	200.270076	299.047512	201.000029	0.000000	300.000000	200.000000	0.000000	7.172200	10.682000	2231.523132	2231.587858	2125.499926	-1409.908474				-505.000000	200.000000	0.000000	3.259980	-0.893350	15.730799	-516.062152	715.800144	233.867807
678				900.000000	200.000000	0.000000	0.336300	0.653080	-1.651100	-39.145189	-93.368830	173.754485	299.023356	200.927124	0.000000	300.000000	200.000000	0.000000	7.599480	10.620960	2232.133484	2069.463954	2179.999924	-1416.011974				-505.000000	200.000000	0.000000	0.724440	0.714680	14.944259	1086.784844	1400.252116	353.084868
679				900.000000	200.000000	0.000000	0.235410	0.630560	-1.303500	-83.938281	-89.537448	173.838063	298.950359	200.879916	0.000000	300.000000	200.000000	0.000000	8.179360	10.804080	2232.667542	1964.560251	2343.499918	-1446.529474				-505.000000	200.000000	0.000000	0.000000	1.072020	1.573080	-166.638228	793.927191	-351.447245
680				900.000000	200.000000	0.000000	0.403560	0.709380	-1.738000	-61.039964	-111.255690	149.640561	298.989139	200.982699	0.000000	300.000000	200.000000	0.000000	7.324800	10.834600	2232.057190	2193.441057	2256.299921	-1373.287475				-505.000000	200.000000	0.000000	3.803310	0.714680	9.438480	1086.344382	291.184637	294.094460
681				900.000000	200.000000	0.000000	0.403560	0.686860	-1.824900	-102.262669	-121.306813	156.848598	299.042758	200.952889	0.000000	300.000000	200.000000	0.000000	7.263760	10.804080	2231.828308	2126.684155	2136.399925	-1397.701475				-505.000000	200.000000	0.000000	1.629990	0.178670	-3.146160	1516.167653	567.205053	-352.425433
682				900.000000	200.000000	0.000000	0.325090	0.551740	-1.433850	-67.216480	-123.505065	171.262192	298.979546	201.012435	0.000000	300.000000	200.000000	0.000000	7.691040	10.224200	2232.438660	2260.197959	2278.099920	-1409.908474				-505.000000	200.000000	0.000000	2.354430	0.893350	5.505780	-524.582939	647.728508	118.147632
683				900.000000	200.000000	0.000000	0.358720	0.517960	-1.433850	-68.607541	-109.692038	202.521517	299.100934	200.884944	0.000000	300.000000	200.000000	0.000000	7.233240	10.651480	2230.760192	1974.096951	2005.599930	-1379.390975				-505.000000	200.000000	0.000000	0.362220	0.536010	9.438480	1075.533060	631.974988	-293.240797
684				900.000000	200.000000	0.000000	0.369930	0.664340	-1.173150	-50.247936	-29.340598	159.272155	299.008605	200.978494	0.000000	300.000000	200.000000	0.000000	7.630000	10.895640	2231.904602	2183.904357	2212.699923	-1361.080475				-505.000000	200.000000	0.000000	1.629990	-1.072020	11.011560	-758.883016	-1037.070711	586.293240
685				900.000000	200.000000	0.000000	0.392350	0.574260	-1.824900	-50.612113	-90.449365	188.081075	299.101303	200.944407	0.000000	300.000000	200.000000	0.000000	7.385840	9.919000	2231.675720	2107.610755	2005.599930	-1434.322474				-505.000000	200.000000	0.000000	0.905550	0.000000	4.719240	926.905554	471.006643	822.344937
686				900.000000	200.000000	0.000000	0.313880	0.731900	-1.086250	-27.273136	-108.168795	176.260675	299.023523	200.914150	0.000000	300.000000	200.000000	0.000000	7.507920	11.292400	2232.514954	2040.853853	2179.999924	-1336.666476				-505.000000	200.000000	0.000000	0.181110	-0.893350	14.944259	-1674.285094	1698.269027	-412.070969
687				900.000000	200.000000	0.000000	0.358720	0.551740	-1.346950	-151.557586	-33.783306	156.769391	298.979616	200.944020	0.000000	300.000000	200.000000	0.000000	7.599480	10.590440	2232.591248	2107.610755	2278.099920	-1397.701475				-505.000000	200.000000	0.000000	1.992210	0.893350	13.371180	-871.401713	397.042160	176.920708
688				900.000000	200.000000	0.000000	0.392350	0.608040	-1.738000	-97.377387	-85.464212	132.690308	298.988931	200.952987	0.000000	300.000000	200.000000	0.000000	7.477400	10.895640	2231.599426	2126.684155	2256.299921	-1354.976975				-505.000000	200.000000	0.000000	0.000000	1.250690	3.932700	-387.270140	924.257919	-644.998180
689				900.000000	200.000000	0.000000	0.459610	0.709380	-1.129700	-96.594537	-28.008059	200.185356	299.072347	200.995313	0.000000	300.000000	200.000000	0.000000	7.050120	11.017720	2232.514954	2222.051158	2070.999928	-1318.355976				-505.000000	200.000000	0.000000	0.543330	-0.357340	0.000000	94.193359	364.833126	469.570207
690				900.000000	200.000000	0.000000	0.448400	0.698120	-1.129700	-80.976103	-108.601950	180.909217	299.018070	200.948875	0.000000	300.000000	200.000000	0.000000	7.233240	10.834600	2231.217956	2117.147455	2190.899923	-1361.080475				-505.000000	200.000000	0.000000	0.724440	0.178670	8.651940	-915.024538	478.233477	763.784885
691				900.000000	200.000000	0.000000	0.302670	0.675600	-1.564200	-118.538391	-56.602974	152.123328	299.096759	200.935509	0.000000	300.000000	200.000000	0.000000	7.294280	10.529400	2232.514954	2088.537354	2016.499929	-1397.701475				-505.000000	200.000000	0.000000	0.724440	1.429360	-7.078860	-377.339743	2084.002093	-644.886578
692				900.000000	200.000000	0.000000	0.358720	0.686860	-1.781450	-86.135533	-43.511161	161.714373	298.998734	200.944407	0.000000	300.000000	200.000000	0.000000	7.568960	10.804080	2231.675720	2107.610755	2234.499922	-1318.355976				-505.000000	200.000000	0.000000	1.267770	0.536010	3.932700	-198.883423	184.695124	411.615943
693				900.000000	200.000000	0.000000	0.347510	0.517960	-1.303500	-80.534089	-18.164177	166.388229	299.038006	200.952759	0.000000	300.000000	200.000000	0.000000	7.782600	10.407320	2232.133484	2126.684155	2147.299925	-1409.908474				-505.000000	200.000000	0.000000	2.535540	-1.965370	4.719240	113.085005	1565.506020	-60.812078
694				900.000000	200.000000	0.000000	0.257830	0.675600	-1.651100	-98.525768	-64.807586	149.760122	298.964863	201.016741	0.000000	300.000000	200.000000	0.000000	7.752080	9.888480	2232.362366	2269.734659	2310.799919	-1428.218974				-505.000000	200.000000	0.000000	0.905550	-0.178670	10.225020	-357.441326	1924.051739	410.966689
695				900.000000	200.000000	0.000000	0.257830	0.776940	-1.346950	-45.791125	-80.288355	159.493009	298.991540	200.972274	0.000000	300.000000	200.000000	0.000000	7.630000	10.529400	2226.564022	2164.830956	2245.399921	-1361.080475				-505.000000	200.000000	0.000000	-0.362220	2.501380	3.146160	-195.837810	1344.632298	-173.829509
696				900.000000	200.000000	0.000000	0.269040	0.675600	-1.129700	-57.780296	-116.413815	166.616130	298.965146	200.948130	0.000000	300.000000	200.000000	0.000000	7.385840	9.461200	2232.972718	2117.147455	2310.799919	-1342.769976				-505.000000	200.000000	0.000000	0.362220	0.357340	-3.146160	137.186952	909.057826	117.798335
697				900.000000	200.000000	0.000000	0.336300	0.461660	-1.607650	-59.044441	-57.947449	183.215105	299.013320	200.978661	0.000000	300.000000	200.000000	0.000000	7.141680	10.193680	2231.523132	2183.904357	2201.799923	-1422.115474				-505.000000	200.000000	0.000000	3.441090	-1.786700	7.865400	1050.676034	-1276.244667	-60.714964
698				900.000000	200.000000	0.000000	0.347510	0.574260	-1.911800	-42.661081	-98.653977	185.717869	299.043020	200.944085	0.000000	300.000000	200.000000	0.000000	7.263760	11.231360	2232.438660	2107.610755	2136.399925	-1379.390975				-505.000000	200.000000	0.000000	3.441090	0.178670	-2.359620	589.702562	1119.719009	939.799849
699				900.000000	200.000000	0.000000	0.403560	0.641820	-1.477300	-87.675181	-126.696051	166.445351	299.077261	200.879946	0.000000	300.000000	200.000000	0.000000	7.568960	10.865120	2232.591248	1964.560251	2060.099928	-1330.562976				-505.000000	200.000000	0.000000	2.173320	-0.178670	0.000000	-10.811322	133.632429	117.144774
700				900.000000	200.000000	0.000000	0.302670	0.653080	-1.260050	-58.842712	-77.149714	176.198986	299.028505	200.931142	0.000000	300.000000	200.000000	0.000000	7.568960	11.048240	2232.743836	2079.000654	2169.099924	-1348.873476				-505.000000	200.000000	0.000000	0.181110	0.893350	1.573080	1096.526472	517.828211	881.994780
701				900.000000	200.000000	0.000000	0.313880	0.529220	-1.477300	-56.127277	-82.475269	173.662522	299.047381	200.978795	0.000000	300.000000	200.000000	0.000000	7.507920	11.261880	2231.217956	2183.904357	2125.499926	-1324.459476				-505.000000	200.000000	0.000000	2.354430	0.714680	3.932700	43.559903	1179.501390	294.210370
702				900.000000	200.000000	0.000000	0.470820	0.731900	-2.215950	-84.730928	-108.514993	178.507745	298.988966	200.978594	0.000000	300.000000	200.000000	0.000000	7.324800	11.475520	2231.675720	2183.904357	2256.299921	-1434.322474				-505.000000	200.000000	0.000000	1.267770	1.429360	8.651940	1129.526745	2433.906690	-292.465452
703				900.000000	200.000000	0.000000	0.302670	0.608040	-1.433850	-52.836455	-76.988080	144.831517	298.974979	200.896818	0.000000	300.000000	200.000000	0.000000	7.507920	10.498880	2233.125306	2002.707052	2288.999920	-1495.357473				-505.000000	200.000000	0.000000	2.897760	0.536010	5.505780	-430.389580	1675.411670	470.229642
704				900.000000	200.000000	0.000000	0.425980	0.563000	-1.477300	-90.920989	-66.827667	159.119841	299.032990	200.987073	0.000000	300.000000	200.000000	0.000000	7.721560	10.132640	2231.828308	2202.977757	2158.199924	-1452.632974				-505.000000	200.000000	0.000000	1.629990	-1.250690	10.225020	-190.677252	156.805782	292.403189
705				900.000000	200.000000	0.000000	0.358720	0.731900	-0.695200	-111.299143	-110.378983	164.165920	298.979198	200.978594	0.000000	300.000000	200.000000	0.000000	7.630000	10.407320	2231.675720	2183.904357	2278.099920	-1336.666476				-505.000000	200.000000	0.000000	1.811100	0.178670	16.517339	-103.683293	139.875405	-234.951725
706				900.000000	200.000000	0.000000	0.302670	0.653080	-1.564200	-67.198872	-76.866854	168.970005	298.998426	200.944698	0.000000	300.000000	200.000000	0.000000	7.233240	10.773560	2230.989074	2107.610755	2234.499922	-1434.322474				-505.000000	200.000000	0.000000	1.448880	-2.501380	2.359620	543.726278	2694.059151	-531.186608
707				900.000000	200.000000	0.000000	0.280250	0.776940	-1.868350	-66.433946	-60.462829	147.421481	298.979546	200.944085	0.000000	300.000000	200.000000	0.000000	7.538440	10.590440	2232.438660	2107.610755	2278.099920	-1324.459476				-505.000000	200.000000	0.000000	3.078870	0.178670	13.371180	-103.934986	1922.128455	-528.773640
708				900.000000	200.000000	0.000000	0.347510	0.664340	-1.781450	-127.268209	-119.039082	178.572663	298.969394	200.961533	0.000000	300.000000	200.000000	0.000000	7.599480	9.919000	2231.599426	2145.757556	2299.899920	-1452.632974				-505.000000	200.000000	0.000000	2.354430	-0.714680	-3.146160	883.031036	390.799184	116.621612
709				900.000000	200.000000	0.000000	0.381140	0.630560	-1.260050	-132.139629	-34.787379	185.735388	299.042692	200.940134	0.000000	300.000000	200.000000	0.000000	7.538440	9.857960	2231.675720	2098.074055	2136.399925	-1379.390975				-505.000000	200.000000	0.000000	0.543330	1.608030	9.438480	-596.839038	621.016023	-174.749742
710				900.000000	200.000000	0.000000	0.358720	0.630560	-1.520750	-56.019640	-104.545251	190.577935	299.096820	200.995245	0.000000	300.000000	200.000000	0.000000	7.782600	10.346280	2232.667542	2222.051158	2016.499929	-1391.597975				-505.000000	200.000000	0.000000	0.181110	-0.893350	10.225020	525.841403	244.477506	-118.350475
711				900.000000	200.000000	0.000000	0.280250	0.720640	-2.172500	-52.985359	-80.443849	210.020285	298.989139	200.901520	0.000000	300.000000	200.000000	0.000000	7.355320	10.926160	2232.057190	2012.243752	2256.299921	-1416.011974				-505.000000	200.000000	0.000000	1.629990	0.000000	7.865400	-1968.242800	291.615068	-352.594991
712				900.000000	200.000000	0.000000	0.504450	0.596780	-1.086250	-56.960559	-110.950498	156.660302	299.023656	200.956737	0.000000	300.000000	200.000000	0.000000	7.721560	10.926160	2232.820130	2136.220856	2179.999924	-1464.839973				-505.000000	200.000000	0.000000	0.905550	1.429360	7.865400	666.199815	2058.861025	-586.156968
713				900.000000	200.000000	0.000000	0.437190	0.630560	-1.564200	-108.331548	-92.538328	156.761399	299.072188	200.965576	0.000000	300.000000	200.000000	0.000000	7.813120	10.804080	2232.133484	2155.294256	2070.999928	-1336.666476				-505.000000	200.000000	0.000000	1.811100	0.714680	11.011560	-534.953798	542.810412	118.021541
714				900.000000	200.000000	0.000000	0.425980	0.686860	-1.520750	-122.050220	-107.315018	192.970273	299.047935	200.918422	0.000000	300.000000	200.000000	0.000000	7.538440	10.956680	2232.514954	2050.390553	2125.499926	-1348.873476				-505.000000	200.000000	0.000000	1.448880	0.536010	4.719240	611.891514	703.269762	-469.560026
715				900.000000	200.000000	0.000000	0.347510	0.574260	-1.260050	-90.232231	-68.864285	154.392288	299.027973	200.957293	0.000000	300.000000	200.000000	0.000000	7.599480	11.475520	2231.523132	2136.220856	2169.099924	-1342.769976				-505.000000	200.000000	0.000000	0.905550	1.250690	10.225020	423.945259	1393.771710	236.090855
716				900.000000	200.000000	0.000000	0.470820	0.709380	-1.694550	-77.077071	-73.538106	183.306122	298.935531	200.952693	0.000000	300.000000	200.000000	0.000000	7.660520	10.682000	2232.286072	2126.684155	2376.199917	-1336.666476				-505.000000	200.000000	0.000000	0.724440	-2.144040	5.505780	913.048620	746.359197	-119.580847
717				900.000000	200.000000	0.000000	0.381140	0.664340	-1.564200	-106.940487	-59.834369	200.224764	299.018775	200.935381	0.000000	300.000000	200.000000	0.000000	7.568960	10.376800	2232.820130	2088.537354	2190.899923	-1397.701475				-505.000000	200.000000	0.000000	1.086660	1.429360	5.505780	-1418.676989	1519.861310	353.734122
718				900.000000	200.000000	0.000000	0.437190	0.472920	-1.824900	-127.154839	-87.229907	163.843774	299.013320	200.982934	0.000000	300.000000	200.000000	0.000000	7.507920	10.895640	2231.523132	2193.441057	2201.799923	-1385.494475				-505.000000	200.000000	0.000000	0.724440	-0.357340	13.371180	-20.552949	1004.034947	-235.373466
719				900.000000	200.000000	0.000000	0.347510	0.484180	-1.824900	-54.321608	-124.064644	171.176134	299.047414	200.987309	0.000000	300.000000	200.000000	0.000000	6.897520	10.987200	2231.294250	2202.977757	2125.499926	-1416.011974				-505.000000	200.000000	0.000000	1.811100	0.000000	13.371180	-1388.722328	2396.551235	-411.353579
720				900.000000	200.000000	0.000000	0.414770	0.619300	-1.477300	-112.725736	-71.432009	161.593474	298.989208	200.850190	0.000000	300.000000	200.000000	0.000000	7.477400	9.980040	2232.209778	1897.803349	2256.299921	-1428.218974				-505.000000	200.000000	0.000000	3.078870	-1.786700	0.000000	-108.113216	1271.967668	879.219592
721				900.000000	200.000000	0.000000	0.347510	0.619300	-1.433850	-60.413829	-99.098471	166.482476	299.077544	200.948000	0.000000	300.000000	200.000000	0.000000	7.874160	10.193680	2233.277894	2117.147455	2060.099928	-1385.494475				-505.000000	200.000000	0.000000	1.086660	-0.357340	8.651940	-136.746490	323.745538	880.735431
722				900.000000	200.000000	0.000000	0.358720	0.686860	-1.477300	-49.635662	-79.255810	135.208112	299.042725	200.948648	0.000000	300.000000	200.000000	0.000000	7.538440	11.261880	2231.752014	2117.147455	2136.399925	-1348.873476				-505.000000	200.000000	0.000000	-0.724440	1.072020	0.786540	-166.701151	1103.649494	118.563500
723				900.000000	200.000000	0.000000	0.470820	0.563000	-1.781450	-87.215558	-93.721169	137.386446	299.018976	200.926649	0.000000	300.000000	200.000000	0.000000	7.538440	11.261880	2233.277894	2069.463954	2190.899923	-1397.701475				-505.000000	200.000000	0.000000	1.992210	0.536010	6.292320	-1009.406667	668.900012	-293.371197
724				900.000000	200.000000	0.000000	0.392350	0.405360	-1.129700	-109.114081	-86.029931	185.514338	299.018540	200.986871	0.000000	300.000000	200.000000	0.000000	7.507920	10.987200	2232.286072	2202.977757	2190.899923	-1416.011974				-505.000000	200.000000	0.000000	0.724440	0.714680	3.932700	1201.719921	747.852050	294.340769
725				900.000000	200.000000	0.000000	0.482030	0.450400	-1.086250	-131.337501	-104.961272	173.415016	298.984603	200.926839	0.000000	300.000000	200.000000	0.000000	7.233240	11.109280	2232.820130	2069.463954	2267.199921	-1434.322474				-505.000000	200.000000	0.000000	1.629990	-0.357340	4.719240	326.202902	-1826.519343	-0.469515
726				900.000000	200.000000	0.000000	0.392350	0.788200	-1.173150	-57.208972	-85.989523	161.773778	299.067177	200.922977	0.000000	300.000000	200.000000	0.000000	7.080640	10.712520	2231.828308	2059.927254	2081.899927	-1324.459476				-505.000000	200.000000	0.000000	2.716650	0.357340	2.359620	-441.452595	761.366290	-293.598710
727				900.000000	200.000000	0.000000	0.336300	0.686860	-1.824900	-37.934185	-88.141226	193.063181	298.998495	200.948908	0.000000	300.000000	200.000000	0.000000	7.050120	10.712520	2231.141662	2117.147455	2234.499922	-1391.597975				-505.000000	200.000000	0.000000	-1.267770	0.536010	5.505780	496.138435	2060.037883	-58.134004
728				900.000000	200.000000	0.000000	0.425980	0.641820	-1.390400	-55.420911	-51.710574	164.012464	299.018003	200.927568	0.000000	300.000000	200.000000	0.000000	7.538440	10.682000	2231.065368	2069.463954	2190.899923	-1489.253973				-505.000000	200.000000	0.000000	1.992210	0.536010	-2.359620	842.957209	677.110703	470.302086
729				900.000000	200.000000	0.000000	0.358720	0.675600	-1.260050	-78.017989	-64.259943	164.113561	298.989173	200.931396	0.000000	300.000000	200.000000	0.000000	7.660520	10.407320	2232.133484	2079.000654	2256.299921	-1385.494475				-505.000000	200.000000	0.000000	0.905550	1.786700	8.651940	340.437375	599.844518	60.367233
730				900.000000	200.000000	0.000000	0.358720	0.585520	-1.303500	-69.710907	-84.483414	156.800806	298.984221	200.952824	0.000000	300.000000	200.000000	0.000000	7.782600	10.743040	2231.980896	2126.684155	2267.199921	-1348.873476				-505.000000	200.000000	0.000000	1.086660	0.178670	9.438480	-451.697608	2841.829251	470.035414
731				900.000000	200.000000	0.000000	0.235410	0.563000	-1.303500	-98.781992	-79.405508	176.184893	299.066571	200.991990	0.000000	300.000000	200.000000	0.000000	7.446880	10.804080	2230.378722	2212.514458	2081.899927	-1300.045476				-505.000000	200.000000	0.000000	2.716650	0.000000	19.663499	-345.874926	612.374901	293.503161
732				900.000000	200.000000	0.000000	0.336300	0.731900	-1.346950	-51.666402	-48.057960	183.466428	298.974454	200.995551	0.000000	300.000000	200.000000	0.000000	7.630000	10.590440	2231.980896	2222.051158	2288.999920	-1336.666476				-505.000000	200.000000	0.000000	1.629990	-0.178670	2.359620	-358.070558	2683.100185	-0.299957
733				900.000000	200.000000	0.000000	0.269040	0.686860	-1.346950	-65.582740	-30.090284	185.903882	298.984603	200.926839	0.000000	300.000000	200.000000	0.000000	7.507920	9.919000	2232.820130	2069.463954	2267.199921	-1403.804975				-505.000000	200.000000	0.000000	2.897760	0.536010	-0.786540	-315.076964	1813.953089	-293.443641
734				900.000000	200.000000	0.000000	0.302670	0.585520	-1.042800	-121.707715	-82.417726	185.774795	299.067209	200.982766	0.000000	300.000000	200.000000	0.000000	7.355320	11.475520	2231.904602	2193.441057	2081.899927	-1367.183975				-505.000000	200.000000	0.000000	1.267770	0.536010	11.011560	149.130892	-1147.722787	-352.057340
735				900.000000	200.000000	0.000000	0.257830	0.743160	-0.651750	-50.482488	-121.462651	169.100234	299.125724	200.918767	0.000000	300.000000	200.000000	0.000000	7.477400	11.078760	2231.675720	2050.390553	1951.099932	-1416.011974				-505.000000	200.000000	0.000000	1.267770	1.429360	7.865400	-260.328201	1108.953043	118.743238
736				900.000000	200.000000	0.000000	0.470820	0.540480	-1.607650	-148.270828	-109.080712	185.558705	299.047707	200.957096	0.000000	300.000000	200.000000	0.000000	7.416360	11.780720	2231.980896	2136.220856	2125.499926	-1306.148976				-505.000000	200.000000	0.000000	2.535540	-0.714680	14.157719	-389.560675	1689.118910	116.607123
737				900.000000	200.000000	0.000000	0.381140	0.574260	-1.651100	-102.698950	-80.017432	190.502349	299.062966	200.922315	0.000000	300.000000	200.000000	0.000000	7.965720	10.682000	2233.430482	2059.927254	2092.799927	-1361.080475				-505.000000	200.000000	0.000000	2.716650	1.072020	11.011560	992.276870	-307.404459	0.800015
738				900.000000	200.000000	0.000000	0.459610	0.563000	-1.216600	-94.671434	-93.784851	175.952621	299.008435	200.935925	0.000000	300.000000	200.000000	0.000000	7.416360	11.078760	2231.523132	2088.537354	2212.699923	-1354.976975				-505.000000	200.000000	0.000000	1.267770	-0.178670	11.798100	-588.947483	-87.909155	-235.247374
739				900.000000	200.000000	0.000000	0.369930	0.551740	-1.607650	-87.499188	-104.926062	139.890157	299.013657	201.038137	0.000000	300.000000	200.000000	0.000000	7.630000	11.383960	2232.286072	2317.418160	2201.799923	-1324.459476				-505.000000	200.000000	0.000000	1.629990	-0.893350	5.505780	-169.432148	2282.404458	468.974601
740				900.000000	200.000000	0.000000	0.313880	0.731900	-2.129050	-48.456128	-41.341382	156.983394	299.042627	200.957293	0.000000	300.000000	200.000000	0.000000	7.141680	10.865120	2231.523132	2136.220856	2136.399925	-1385.494475				-505.000000	200.000000	0.000000	1.448880	0.178670	13.371180	127.697018	32.209034	-411.155043
741				900.000000	200.000000	0.000000	0.347510	0.596780	-1.433850	-41.238552	-83.900561	164.051872	299.008943	200.931173	0.000000	300.000000	200.000000	0.000000	7.691040	10.773560	2232.667542	2079.000654	2212.699923	-1354.976975				-505.000000	200.000000	0.000000	0.181110	-0.714680	7.078860	-274.310982	2368.583328	175.539576
742				900.000000	200.000000	0.000000	0.336300	0.495440	-1.433850	-89.637565	-108.768783	168.788559	298.974524	200.965576	0.000000	300.000000	200.000000	0.000000	7.721560	10.468360	2232.133484	2155.294256	2288.999920	-1312.252476				-505.000000	200.000000	0.000000	1.086660	0.178670	3.932700	-683.770074	991.074134	235.059020
743				900.000000	200.000000	0.000000	0.347510	0.563000	-1.781450	-79.174498	-53.181473	139.923855	298.998906	200.961336	0.000000	300.000000	200.000000	0.000000	7.263760	10.315760	2232.057190	2145.757556	2234.499922	-1373.287475				-505.000000	200.000000	0.000000	2.716650	0.893350	8.651940	54.748763	2346.234966	-351.834135
744				900.000000	200.000000	0.000000	0.347510	0.619300	-1.998700	-65.019544	-174.562709	190.579077	299.023656	200.978092	0.000000	300.000000	200.000000	0.000000	6.897520	10.895640	2232.820130	2183.904357	2179.999924	-1440.425974				-505.000000	200.000000	0.000000	3.078870	0.893350	7.865400	-524.394169	999.363389	235.577874
745				900.000000	200.000000	0.000000	0.392350	0.540480	-1.564200	-39.671498	-80.559877	147.085438	299.038269	200.956769	0.000000	300.000000	200.000000	0.000000	7.599480	9.919000	2232.743836	2136.220856	2147.299925	-1385.494475				-505.000000	200.000000	0.000000	2.716650	0.000000	1.573080	115.941848	2352.952804	-587.658319
746				900.000000	200.000000	0.000000	0.313880	0.495440	-1.738000	-138.199027	-148.090427	154.353826	298.994572	200.892486	0.000000	300.000000	200.000000	0.000000	7.385840	9.308600	2233.277894	1993.170352	2245.399921	-1452.632974				-505.000000	200.000000	0.000000	2.173320	1.965370	3.146160	350.808235	1058.636775	-233.285124
747				900.000000	200.000000	0.000000	0.212990	0.472920	-1.346950	-62.331199	-68.309904	135.160124	298.945297	200.961238	0.000000	300.000000	200.000000	0.000000	7.446880	11.109280	2232.286072	2145.757556	2354.399918	-1342.769976				-505.000000	200.000000	0.000000	2.173320	1.072020	8.651940	65.560085	788.271775	-292.877012
748				900.000000	200.000000	0.000000	0.392350	0.517960	-2.085600	-101.446995	-105.404824	154.293475	299.028538	200.969550	0.000000	300.000000	200.000000	0.000000	7.294280	11.414480	2232.820130	2164.830956	2169.099924	-1397.701475				-505.000000	200.000000	0.000000	0.181110	0.893350	4.719240	1212.594166	1177.692542	529.530188
749				900.000000	200.000000	0.000000	0.269040	0.551740	-1.824900	-111.847440	-39.777730	137.585019	299.038499	200.892486	0.000000	300.000000	200.000000	0.000000	7.568960	10.590440	2233.277894	1993.170352	2147.299925	-1379.390975				-505.000000	200.000000	0.000000	3.622200	-0.893350	2.359620	-517.131846	971.711477	233.838829
750				900.000000	200.000000	0.000000	0.291460	0.641820	-1.260050	-71.367989	-112.149875	164.151827	299.038038	200.935637	0.000000	300.000000	200.000000	0.000000	7.446880	10.590440	2232.209778	2088.537354	2147.299925	-1312.252476				-505.000000	200.000000	0.000000	0.724440	0.893350	1.573080	1096.526472	1147.801351	-586.651153
751				900.000000	200.000000	0.000000	0.358720	0.731900	-1.086250	-59.437378	-104.949336	159.346600	299.013825	200.939716	0.000000	300.000000	200.000000	0.000000	7.477400	11.841760	2232.667542	2098.074055	2201.799923	-1342.769976				-505.000000	200.000000	0.000000	-1.811100	0.714680	0.000000	969.773302	2495.849787	-116.665078
752				900.000000	200.000000	0.000000	0.313880	0.619300	-1.607650	-68.634946	-107.683893	188.204257	299.018372	200.982766	0.000000	300.000000	200.000000	0.000000	7.385840	11.506040	2231.904602	2193.441057	2190.899923	-1416.011974				-505.000000	200.000000	0.000000	0.362220	1.250690	4.719240	423.504796	1034.163569	1.157927
753				900.000000	200.000000	0.000000	0.448400	0.619300	-1.564200	-104.774704	-103.131895	156.739313	299.003925	200.956933	0.000000	300.000000	200.000000	0.000000	7.568960	10.895640	2232.362366	2136.220856	2223.599922	-1452.632974				-505.000000	200.000000	0.000000	0.362220	-1.608030	4.719240	1177.051665	1962.153620	-60.299097
754				900.000000	200.000000	0.000000	0.336300	0.619300	-1.086250	-72.115306	-104.026081	171.313409	298.969711	200.935605	0.000000	300.000000	200.000000	0.000000	7.874160	10.682000	2232.286072	2088.537354	2299.899920	-1440.425974				-505.000000	200.000000	0.000000	1.629990	-0.536010	8.651940	-726.637821	1086.288686	351.825519
755				900.000000	200.000000	0.000000	0.325090	0.540480	-1.173150	-131.738565	-42.691997	159.203420	298.978988	200.931778	0.000000	300.000000	200.000000	0.000000	7.660520	10.620960	2231.217956	2079.000654	2278.099920	-1324.459476				-505.000000	200.000000	0.000000	1.448880	1.250690	0.000000	307.311255	1105.458342	-527.625894
756				900.000000	200.000000	0.000000	0.437190	0.461660	-1.694550	-75.216590	-143.076802	159.013982	299.008537	200.940102	0.000000	300.000000	200.000000	0.000000	7.080640	10.590440	2231.752014	2098.074055	2212.699923	-1403.804975				-505.000000	200.000000	0.000000	3.441090	2.322710	6.292320	141.050567	316.088274	1.928965
757				900.000000	200.000000	0.000000	0.313880	0.563000	-1.781450	-47.010256	-82.192409	212.248499	299.081829	200.995619	0.000000	300.000000	200.000000	0.000000	7.385840	10.559920	2231.828308	2222.051158	2049.199928	-1348.873476				-505.000000	200.000000	0.000000	1.267770	1.965370	13.371180	-459.085777	308.308014	-56.980384
758				900.000000	200.000000	0.000000	0.235410	0.517960	-1.781450	-93.090835	-63.763105	142.407764	299.037874	200.871701	0.000000	300.000000	200.000000	0.000000	7.294280	9.705360	2231.828308	1945.486851	2147.299925	-1428.218974				-505.000000	200.000000	0.000000	2.897760	1.072020	-1.573080	-398.521924	223.859427	0.785526
759				900.000000	200.000000	0.000000	0.313880	0.653080	-1.260050	-135.232786	-57.347462	171.368052	299.062229	200.927314	0.000000	300.000000	200.000000	0.000000	7.568960	9.888480	2231.675720	2069.463954	2092.799927	-1397.701475				-505.000000	200.000000	0.000000	0.905550	0.357340	6.292320	-209.505975	867.223812	-469.686118
760				900.000000	200.000000	0.000000	0.302670	0.585520	-1.738000	-54.078928	-61.507310	183.365135	299.038006	200.965576	0.000000	300.000000	200.000000	0.000000	7.324800	10.010560	2232.133484	2155.294256	2147.299925	-1428.218974				-505.000000	200.000000	0.000000	0.724440	0.357340	7.865400	138.067877	1274.399947	528.978048
761				900.000000	200.000000	0.000000	0.425980	0.585520	-1.738000	-37.996808	-137.508795	202.514667	299.067273	200.888702	0.000000	300.000000	200.000000	0.000000	7.752080	11.200840	2232.057190	1983.633652	2081.899927	-1306.148976				-505.000000	200.000000	0.000000	-0.181110	1.965370	3.932700	582.503162	7.226833	765.552908
762				900.000000	200.000000	0.000000	0.336300	0.563000	-2.129050	-107.678323	-92.924337	171.261050	298.989415	200.948259	0.000000	300.000000	200.000000	0.000000	7.172200	11.109280	2232.667542	2117.147455	2256.299921	-1324.459476				-505.000000	200.000000	0.000000	0.724440	-0.178670	0.786540	1147.411620	353.127734	-646.412598
763				900.000000	200.000000	0.000000	0.459610	0.709380	-1.781450	-81.187630	-47.665811	139.943853	298.994332	200.939684	0.000000	300.000000	200.000000	0.000000	7.874160	10.804080	2232.743836	2098.074055	2245.399921	-1379.390975				-505.000000	200.000000	0.000000	1.448880	-0.536010	3.932700	431.144659	1366.866225	116.863613
764				900.000000	200.000000	0.000000	0.526870	0.731900	-0.999350	-51.306289	-71.426811	151.943416	299.096481	200.999892	0.000000	300.000000	200.000000	0.000000	7.507920	10.651480	2231.828308	2231.587858	2016.499929	-1403.804975				-505.000000	200.000000	0.000000	1.086660	0.000000	3.932700	-1042.029401	63.084082	117.401265
765				900.000000	200.000000	0.000000	0.414770	0.608040	-1.303500	-80.845124	-132.385283	151.944362	299.076756	200.961632	0.000000	300.000000	200.000000	0.000000	7.385840	10.834600	2231.370544	2145.757556	2060.099928	-1464.839973				-505.000000	200.000000	0.000000	0.181110	-1.786700	14.944259	703.794338	1565.699020	174.522229
766				900.000000	200.000000	0.000000	0.246620	0.675600	-1.738000	-98.615797	-74.397081	144.952416	298.989415	200.884188	0.000000	300.000000	200.000000	0.000000	7.904680	10.559920	2232.667542	1974.096951	2256.299921	-1379.390975				-505.000000	200.000000	0.000000	2.535540	-0.357340	11.011560	1716.498310	-296.445494	-118.030156
767				900.000000	200.000000	0.000000	0.437190	0.506700	-1.346950	-121.248092	-128.202160	134.959268	298.984394	200.918485	0.000000	300.000000	200.000000	0.000000	7.996240	10.712520	2232.362366	2050.390553	2267.199921	-1489.253973				-505.000000	200.000000	0.000000	0.905550	1.429360	7.865400	666.199815	-459.969114	-644.901067
768				900.000000	200.000000	0.000000	0.381140	0.698120	-1.216600	-109.209843	-95.619427	159.291957	298.989484	201.012262	0.000000	300.000000	200.000000	0.000000	7.752080	10.315760	2232.820130	2260.197959	2256.299921	-1318.355976				-505.000000	200.000000	0.000000	1.267770	-0.893350	8.651940	1104.795566	2433.906690	175.283085
769				900.000000	200.000000	0.000000	0.448400	0.608040	-1.173150	-124.935914	-103.495572	183.235102	299.047446	201.025741	0.000000	300.000000	200.000000	0.000000	7.630000	9.796920	2231.370544	2288.808060	2125.499926	-1385.494475				-505.000000	200.000000	0.000000	2.535540	-0.357340	-0.786540	-948.213582	-20.109083	-176.774255
770				900.000000	200.000000	0.000000	0.336300	0.686860	-1.390400	-53.566164	-7.489792	176.195560	299.004265	200.922441	0.000000	300.000000	200.000000	0.000000	7.324800	9.430680	2233.125306	2059.927254	2223.599922	-1440.425974				-505.000000	200.000000	0.000000	1.448880	-0.357340	6.292320	-947.647273	38.926872	-59.199125
771				900.000000	200.000000	0.000000	0.392350	0.619300	-1.868350	-149.315636	-80.277017	176.074662	299.096573	200.905792	0.000000	300.000000	200.000000	0.000000	7.111160	9.583280	2232.057190	2021.780453	2016.499929	-1342.769976				-505.000000	200.000000	0.000000	1.448880	0.893350	11.011560	54.937533	1492.718394	0.731879
772				900.000000	200.000000	0.000000	0.414770	0.495440	-1.694550	-57.743409	-61.098027	163.887944	299.057635	200.965477	0.000000	300.000000	200.000000	0.000000	7.599480	10.346280	2232.362366	2155.294256	2103.699926	-1336.666476				-505.000000	200.000000	0.000000	4.346640	0.536010	1.573080	959.087826	1856.612093	117.649140
773				900.000000	200.000000	0.000000	0.392350	0.653080	-1.824900	-71.489487	-90.449365	168.877097	299.077040	200.978427	0.000000	300.000000	200.000000	0.000000	7.416360	11.109280	2232.057190	2183.904357	2060.099928	-1336.666476				-505.000000	200.000000	0.000000	1.629990	0.536010	-2.359620	495.509203	433.888619	-293.342219
774				900.000000	200.000000	0.000000	0.224200	0.563000	-1.520750	-86.945473	-134.467507	161.738546	299.008774	200.918516	0.000000	300.000000	200.000000	0.000000	7.721560	11.261880	2232.286072	2050.390553	2212.699923	-1324.459476				-505.000000	200.000000	0.000000	2.897760	0.357340	17.303879	138.822955	338.515200	0.107295
775				900.000000	200.000000	0.000000	0.515660	0.540480	-1.303500	-131.873608	-90.946203	149.367349	298.940160	200.965741	0.000000	300.000000	200.000000	0.000000	7.843640	11.017720	2231.752014	2155.294256	2365.299917	-1403.804975				-505.000000	200.000000	0.000000	-0.181110	-0.893350	6.292320	-53.553223	667.837591	527.863588
776				900.000000	200.000000	0.000000	0.414770	0.765680	-1.129700	-90.255573	-92.019157	183.416548	299.028505	200.995211	0.000000	300.000000	200.000000	0.000000	7.538440	10.926160	2232.743836	2222.051158	2169.099924	-1428.218974				-505.000000	200.000000	0.000000	-0.543330	1.429360	5.505780	318.563039	823.071955	177.632225
777				900.000000	200.000000	0.000000	0.381140	0.574260	-1.694550	-82.641313	-105.306873	147.128467	299.057023	200.974654	0.000000	300.000000	200.000000	0.000000	7.263760	10.468360	2230.912780	2174.367657	2103.699926	-1397.701475				-505.000000	200.000000	0.000000	2.354430	1.072020	2.359620	180.872701	-1072.695882	177.061289
778				900.000000	200.000000	0.000000	0.403560	0.619300	-1.955250	-121.261953	-111.053647	159.195427	298.959625	200.970080	0.000000	300.000000	200.000000	0.000000	7.416360	10.773560	2231.599426	2164.830956	2321.699919	-1452.632974				-505.000000	200.000000	0.000000	0.543330	0.893350	15.730799	1560.923097	747.614619	-57.939776
779				900.000000	200.000000	0.000000	0.347510	0.630560	-1.694550	-104.446060	-103.921990	173.721928	298.979442	200.931364	0.000000	300.000000	200.000000	0.000000	7.141680	10.620960	2232.209778	2079.000654	2278.099920	-1428.218974				-505.000000	200.000000	0.000000	-0.362220	1.608030	14.944259	330.129439	1466.005909	-115.933199
780				900.000000	200.000000	0.000000	0.336300	0.540480	-1.564200	-75.856270	-88.383677	173.649767	299.052785	200.952628	0.000000	300.000000	200.000000	0.000000	7.507920	10.620960	2232.438660	2126.684155	2114.599926	-1477.046973				-505.000000	200.000000	0.000000	3.259980	-0.536010	7.865400	-1074.148750	2048.964482	469.183317
781				900.000000	200.000000	0.000000	0.381140	0.608040	-1.260050	-56.676929	-125.974838	156.798523	299.018540	201.059498	0.000000	300.000000	200.000000	0.000000	7.111160	9.919000	2232.286072	2365.101662	2190.899923	-1379.390975				-505.000000	200.000000	0.000000	1.629990	1.250690	12.584640	655.766032	419.706517	-175.175790
782				900.000000	200.000000	0.000000	0.291460	0.731900	-1.868350	-56.227103	-25.462667	149.777641	299.052623	200.935701	0.000000	300.000000	200.000000	0.000000	7.721560	9.857960	2232.057190	2088.537354	2114.599926	-1342.769976				-505.000000	200.000000	0.000000	3.078870	-0.357340	11.798100	-599.758805	-330.068817	-353.050017
783				900.000000	200.000000	0.000000	0.291460	0.574260	-1.216600	-70.084566	-122.322224	144.811715	299.009113	200.935285	0.000000	300.000000	200.000000	0.000000	7.233240	9.857960	2233.049012	2088.537354	2212.699923	-1348.873476				-505.000000	200.000000	0.000000	0.905550	-1.072020	-5.505780	-181.124394	83.000165	116.398406
784				900.000000	200.000000	0.000000	0.358720	0.664340	-1.955250	-103.325085	-78.811317	173.741730	298.974594	200.986871	0.000000	300.000000	200.000000	0.000000	7.630000	11.048240	2232.286072	2202.977757	2288.999920	-1428.218974				-505.000000	200.000000	0.000000	3.259980	1.608030	5.505780	-18.073645	2714.053798	118.753419
785				900.000000	200.000000	0.000000	0.392350	0.630560	-1.694550	-56.199697	-95.636561	166.446493	298.974348	200.893097	0.000000	300.000000	200.000000	0.000000	7.111160	10.926160	2231.752014	1993.170352	2288.999920	-1336.666476				-505.000000	200.000000	0.000000	3.622200	0.714680	-0.786540	390.630369	2565.537271	-410.820235
786				900.000000	200.000000	0.000000	0.381140	0.472920	-1.477300	-94.630483	-44.717276	171.130822	299.062293	200.948616	0.000000	300.000000	200.000000	0.000000	7.660520	10.590440	2231.828308	2117.147455	2092.799927	-1300.045476				-505.000000	200.000000	0.000000	0.905550	0.893350	11.011560	286.569537	1923.305312	-57.968753
787				900.000000	200.000000	0.000000	0.437190	0.821980	-1.651100	-92.497840	-132.985270	183.445680	298.983908	200.927472	0.000000	300.000000	200.000000	0.000000	7.599480	11.109280	2231.294250	2069.463954	2267.199921	-1391.597975				-505.000000	200.000000	0.000000	0.362220	-0.893350	4.719240	-285.311073	1034.163569	116.611431
788				900.000000	200.000000	0.000000	0.448400	0.754420	-1.911800	-103.591106	-62.280868	168.913275	298.960087	200.986736	0.000000	300.000000	200.000000	0.000000	7.507920	10.956680	2232.591248	2202.977757	2321.699919	-1391.597975				-505.000000	200.000000	0.000000	3.441090	2.322710	0.000000	-91.084822	1250.049737	295.649458
789				900.000000	200.000000	0.000000	0.425980	0.630560	-0.912450	-71.471562	-67.352978	168.821313	299.018238	200.961533	0.000000	300.000000	200.000000	0.000000	7.568960	10.651480	2231.599426	2145.757556	2190.899923	-1458.736474				-505.000000	200.000000	0.000000	1.992210	0.536010	8.651940	-82.689882	268.950711	0.349297
790				900.000000	200.000000	0.000000	0.347510	0.709380	-1.216600	-60.499794	-144.894243	161.746930	299.022888	200.957489	0.000000	300.000000	200.000000	0.000000	7.568960	10.895640	2231.065368	2136.220856	2179.999924	-1391.597975				-505.000000	200.000000	0.000000	0.362220	0.000000	14.944259	117.011543	361.609989	-235.005372
791				900.000000	200.000000	0.000000	0.425980	0.664340	-1.086250	-102.424801	-77.323284	151.985107	298.998700	200.910252	0.000000	300.000000	200.000000	0.000000	7.477400	10.743040	2231.599426	2031.317153	2234.499922	-1354.976975				-505.000000	200.000000	0.000000	2.716650	3.216060	15.730799	-1309.745771	1544.097084	-290.885784
792				900.000000	200.000000	0.000000	0.246620	0.675600	-1.260050	-82.038520	-64.709635	128.084795	298.979442	200.910003	0.000000	300.000000	200.000000	0.000000	7.507920	10.743040	2232.209778	2031.317153	2278.099920	-1361.080475				-505.000000	200.000000	0.000000	3.078870	-0.536010	10.225020	-31.615963	1659.974146	-118.243180
793				900.000000	200.000000	0.000000	0.269040	0.754420	-0.912450	-106.576310	-111.549888	152.231472	299.023489	200.995347	0.000000	300.000000	200.000000	0.000000	7.477400	10.743040	2232.438660	2222.051158	2179.999924	-1379.390975				-505.000000	200.000000	0.000000	-0.362220	1.072020	5.505780	-397.955615	2402.953078	294.766818
794				900.000000	200.000000	0.000000	0.392350	0.574260	-1.129700	-82.056128	-80.963962	190.490735	299.096697	200.922757	0.000000	300.000000	200.000000	0.000000	7.141680	10.163160	2232.362366	2059.927254	2016.499929	-1361.080475				-505.000000	200.000000	0.000000	0.905550	-0.178670	1.573080	684.210536	-984.277731	-528.938890
795				900.000000	200.000000	0.000000	0.325090	0.472920	-1.260050	-70.282231	-57.809089	151.911609	299.106554	200.905576	0.000000	300.000000	200.000000	0.000000	7.538440	9.613800	2232.591248	2021.780453	1994.699930	-1409.908474				-505.000000	200.000000	0.000000	1.992210	1.786700	9.438480	-1049.291724	931.054321	119.024399
796				900.000000	200.000000	0.000000	0.201780	0.686860	-1.433850	-49.590648	-62.701489	145.009342	299.048162	200.892578	0.000000	300.000000	200.000000	0.000000	7.233240	10.529400	2233.049012	1993.170352	2125.499926	-1367.183975				-505.000000	200.000000	0.000000	2.173320	0.714680	1.573080	-72.444869	264.709583	-763.168917
797				900.000000	200.000000	0.000000	0.381140	0.619300	-1.477300	-52.417783	-59.915186	180.905596	299.052752	200.978293	0.000000	300.000000	200.000000	0.000000	7.141680	9.705360	2232.362366	2183.904357	2114.599926	-1318.355976				-505.000000	200.000000	0.000000	3.078870	1.072020	-3.932700	-514.526696	1408.269807	59.515136
798				900.000000	200.000000	0.000000	0.403560	0.585520	-1.824900	-90.353729	-116.240843	149.525372	299.077292	200.973888	0.000000	300.000000	200.000000	0.000000	7.416360	11.017720	2232.667542	2174.367657	2060.099928	-1324.459476				-505.000000	200.000000	0.000000	0.181110	0.893350	8.651940	402.196769	2897.370505	353.297892
799				900.000000	200.000000	0.000000	0.313880	0.653080	-1.651100	-103.473672	-82.313635	164.139072	298.989001	200.961468	0.000000	300.000000	200.000000	0.000000	7.172200	11.475520	2231.752014	2145.757556	2256.299921	-1452.632974				-505.000000	200.000000	0.000000	1.267770	0.714680	9.438480	159.816367	444.610154	-58.167289
800				900.000000	200.000000	0.000000	0.459610	0.574260	-2.085600	-87.066971	-113.240561	149.456832	298.979407	200.948486	0.000000	300.000000	200.000000	0.000000	7.568960	10.865120	2232.133484	2117.147455	2278.099920	-1391.597975				-505.000000	200.000000	0.000000	1.448880	1.786700	13.371180	572.446918	2020.759144	-468.373121
801				900.000000	200.000000	0.000000	0.313880	0.653080	-1.433850	-50.981708	-47.053888	166.548732	299.047707	200.995551	0.000000	300.000000	200.000000	0.000000	7.874160	10.834600	2231.980896	2222.051158	2125.499926	-1373.287475				-505.000000	200.000000	0.000000	2.535540	0.357340	2.359620	-1020.532604	772.325255	0.136272
802				900.000000	200.000000	0.000000	0.336300	0.619300	-1.955250	-73.015590	-123.481790	183.361710	299.047414	200.970213	0.000000	300.000000	200.000000	0.000000	7.111160	10.620960	2231.294250	2164.830956	2125.499926	-1342.769976				-505.000000	200.000000	0.000000	1.267770	1.429360	2.359620	-144.952661	2042.168080	-233.721354
803				900.000000	200.000000	0.000000	0.336300	0.551740	-1.564200	-91.474704	-83.317707	156.792618	298.998871	200.969915	0.000000	300.000000	200.000000	0.000000	7.538440	10.987200	2231.980896	2164.830956	2234.499922	-1300.045476				-505.000000	200.000000	0.000000	0.543330	1.429360	1.573080	-492.463590	893.620302	471.265786
804				900.000000	200.000000	0.000000	0.347510	0.653080	-1.607650	-43.120705	-104.002807	135.188310	298.969570	200.922914	0.000000	300.000000	200.000000	0.000000	7.965720	10.926160	2231.980896	2059.927254	2299.899920	-1354.976975				-505.000000	200.000000	0.000000	1.992210	-1.072020	0.786540	398.459001	11.274961	116.311474
805				900.000000	200.000000	0.000000	0.403560	0.608040	-1.086250	-60.517402	-86.531968	149.546315	298.979337	200.948551	0.000000	300.000000	200.000000	0.000000	8.240400	10.285240	2231.980896	2117.147455	2278.099920	-1385.494475				-505.000000	200.000000	0.000000	1.448880	-1.072020	-6.292320	-65.371315	1509.139776	-1.133257
806				900.000000	200.000000	0.000000	0.336300	0.596780	-1.260050	-73.222737	-93.732507	149.605525	299.106157	200.944440	0.000000	300.000000	200.000000	0.000000	7.019600	10.865120	2231.599426	2107.610755	1994.699930	-1306.148976				-505.000000	200.000000	0.000000	1.267770	0.536010	16.517339	381.203358	1100.742352	294.127745
807				900.000000	200.000000	0.000000	0.291460	0.596780	-1.433850	-89.484914	-81.592422	168.929260	299.018674	200.999551	0.000000	300.000000	200.000000	0.000000	7.416360	9.888480	2232.591248	2231.587858	2190.899923	-1434.322474				-505.000000	200.000000	0.000000	2.354430	0.893350	3.932700	401.819230	-278.768691	-528.037453
808				900.000000	200.000000	0.000000	0.403560	0.754420	-1.433850	-131.239662	-96.340640	168.959730	298.970098	200.905359	0.000000	300.000000	200.000000	0.000000	7.233240	9.674840	2233.125306	2021.780453	2299.899920	-1385.494475				-505.000000	200.000000	0.000000	5.252190	0.893350	7.865400	2255.189876	-325.274263	-469.525175
809				900.000000	200.000000	0.000000	0.526870	0.619300	-1.260050	-20.028470	-76.250330	180.754619	299.038038	200.914275	0.000000	300.000000	200.000000	0.000000	7.019600	10.102120	2232.209778	2040.853853	2147.299925	-1361.080475				-505.000000	200.000000	0.000000	1.992210	0.893350	3.932700	749.267236	140.859262	235.664807
810				900.000000	200.000000	0.000000	0.437190	0.698120	-1.216600	-97.148253	-67.531746	164.053210	298.994160	200.956933	0.000000	300.000000	200.000000	0.000000	7.477400	11.261880	2232.362366	2136.220856	2245.399921	-1312.252476				-505.000000	200.000000	0.000000	2.897760	-0.893350	11.798100	-168.928762	608.880200	116.408587
811				900.000000	200.000000	0.000000	0.358720	0.743160	-1.868350	-99.989249	-109.287953	164.176392	299.023122	200.987174	0.000000	300.000000	200.000000	0.000000	7.263760	11.170320	2231.599426	2202.977757	2179.999924	-1312.252476				-505.000000	200.000000	0.000000	1.086660	-1.072020	11.798100	51.891920	1381.319891	-588.545266
812				900.000000	200.000000	0.000000	0.403560	0.720640	-1.260050	-92.245363	-81.304364	176.157294	298.989208	200.995449	0.000000	300.000000	200.000000	0.000000	7.782600	10.987200	2232.209778	2222.051158	2256.299921	-1416.011974				-505.000000	200.000000	0.000000	1.629990	-0.178670	1.573080	-705.581487	430.156487	-59.044056
813				900.000000	200.000000	0.000000	0.313880	0.675600	-1.520750	-74.267544	-52.039041	173.798656	298.984360	200.956966	0.000000	300.000000	200.000000	0.000000	7.568960	10.651480	2232.286072	2136.220856	2267.199921	-1409.908474				-505.000000	200.000000	0.000000	0.724440	-0.178670	-3.146160	-242.695018	1682.559939	58.516586
814				900.000000	200.000000	0.000000	0.313880	0.765680	-1.607650	-50.545427	-67.156133	176.292090	298.959447	201.004440	0.000000	300.000000	200.000000	0.000000	7.141680	10.712520	2231.217956	2241.124558	2321.699919	-1342.769976				-505.000000	200.000000	0.000000	2.173320	-1.608030	4.719240	-1255.084375	1587.423951	-119.188083
815				900.000000	200.000000	0.000000	0.470820	0.574260	-1.129700	-41.850826	-109.525206	166.312839	299.037644	200.987309	0.000000	300.000000	200.000000	0.000000	7.507920	10.987200	2231.294250	2202.977757	2147.299925	-1428.218974				-505.000000	200.000000	0.000000	1.448880	-0.178670	9.438480	-936.584258	-229.198848	175.946828
816				900.000000	200.000000	0.000000	0.347510	0.619300	-1.520750	-92.668099	-43.291984	147.205195	298.960016	201.012435	0.000000	300.000000	200.000000	0.000000	7.660520	10.529400	2232.438660	2260.197959	2321.699919	-1385.494475				-505.000000	200.000000	0.000000	1.267770	0.357340	5.505780	716.959117	1641.472352	-234.738701
817				900.000000	200.000000	0.000000	0.403560	0.619300	-1.607650	-64.614416	-86.047066	171.243728	298.979616	200.935477	0.000000	300.000000	200.000000	0.000000	7.538440	10.285240	2232.591248	2088.537354	2278.099920	-1373.287475				-505.000000	200.000000	0.000000	0.362220	1.608030	4.719240	-18.136568	1166.733576	471.449832
818				900.000000	200.000000	0.000000	0.336300	0.619300	-1.042800	-96.193473	-68.604700	161.674769	299.082080	200.956900	0.000000	300.000000	200.000000	0.000000	7.080640	9.919000	2232.438660	2136.220856	2049.199928	-1293.941977				-505.000000	200.000000	0.000000	0.905550	0.178670	6.292320	590.394717	-458.476261	-587.343873
819				900.000000	200.000000	0.000000	0.313880	0.619300	-1.564200	-76.630993	-138.120121	183.384937	299.048162	200.999346	0.000000	300.000000	200.000000	0.000000	7.446880	9.705360	2233.049012	2231.587858	2125.499926	-1361.080475				-505.000000	200.000000	0.000000	1.629990	1.250690	4.719240	1697.480817	957.450811	1.056506
820				900.000000	200.000000	0.000000	0.403560	0.686860	-1.303500	-81.619847	-40.736196	164.077579	299.033023	200.918673	0.000000	300.000000	200.000000	0.000000	7.324800	10.132640	2231.904602	2050.390553	2158.199924	-1367.183975				-505.000000	200.000000	0.000000	1.448880	3.037390	11.798100	300.552318	298.841902	296.487066
821				900.000000	200.000000	0.000000	0.392350	0.630560	-1.260050	-112.036978	-35.249007	176.085134	298.989829	200.930792	0.000000	300.000000	200.000000	0.000000	7.691040	11.017720	2233.583070	2079.000654	2256.299921	-1379.390975				-505.000000	200.000000	0.000000	0.181110	-1.250690	3.146160	735.284455	1709.465424	116.286804
822				900.000000	200.000000	0.000000	0.280250	0.709380	-1.260050	-76.626929	-66.094518	149.768311	298.979546	200.939813	0.000000	300.000000	200.000000	0.000000	7.477400	9.919000	2232.438660	2098.074055	2278.099920	-1342.769976				-505.000000	200.000000	0.000000	2.535540	0.357340	7.865400	138.067877	-160.889781	0.136272
823				900.000000	200.000000	0.000000	0.280250	0.664340	-1.303500	-82.547221	-30.592320	166.594044	299.003448	200.957391	0.000000	300.000000	200.000000	0.000000	7.691040	10.773560	2231.294250	2136.220856	2223.599922	-1354.976975				-505.000000	200.000000	0.000000	2.173320	1.250690	11.798100	-502.456910	255.006040	529.709927
824				900.000000	200.000000	0.000000	0.336300	0.686860	-1.911800	-86.270576	-98.192349	185.834201	299.033519	200.956639	0.000000	300.000000	200.000000	0.000000	7.050120	10.987200	2233.049012	2136.220856	2158.199924	-1440.425974				-505.000000	200.000000	0.000000	2.354430	0.178670	3.146160	11.063014	1312.817824	-293.739290
825				900.000000	200.000000	0.000000	0.302670	0.540480	-1.564200	-31.630438	-92.064764	159.226647	299.018271	200.935861	0.000000	300.000000	200.000000	0.000000	7.660520	11.017720	2231.675720	2088.537354	2190.899923	-1354.976975				-505.000000	200.000000	0.000000	0.543330	2.144040	3.932700	940.762489	1023.951030	1.991228
826				900.000000	200.000000	0.000000	0.369930	0.472920	-1.651100	-70.687359	-104.885654	147.045834	299.023523	200.978226	0.000000	300.000000	200.000000	0.000000	7.752080	10.834600	2232.514954	2183.904357	2179.999924	-1336.666476				-505.000000	200.000000	0.000000	-0.724440	0.536010	3.932700	-1009.595436	702.953766	-351.897963
827				900.000000	200.000000	0.000000	0.168150	0.619300	-1.607650	-64.614416	-157.408401	193.174554	299.032858	201.029944	0.000000	300.000000	200.000000	0.000000	7.324800	10.682000	2231.523132	2298.344760	2158.199924	-1434.322474				-505.000000	200.000000	0.000000	0.724440	-1.250690	6.292320	40.640136	480.472756	409.963831
828				900.000000	200.000000	0.000000	0.291460	0.540480	-1.260050	-103.684882	-66.556146	171.286561	298.979128	200.965840	0.000000	300.000000	200.000000	0.000000	7.752080	10.926160	2231.523132	2155.294256	2278.099920	-1348.873476				-505.000000	200.000000	0.000000	1.629990	0.893350	7.865400	402.133846	159.045061	646.902475
829				900.000000	200.000000	0.000000	0.358720	0.427880	-1.260050	-80.178039	-69.325913	156.654201	298.964899	200.935541	0.000000	300.000000	200.000000	0.000000	7.599480	11.292400	2232.438660	2088.537354	2310.799919	-1336.666476				-505.000000	200.000000	0.000000	3.259980	-0.893350	7.078860	525.589710	856.580842	233.867807
830				900.000000	200.000000	0.000000	0.224200	0.461660	-1.607650	-99.249743	-28.001321	176.102260	299.028438	200.931205	0.000000	300.000000	200.000000	0.000000	7.355320	10.315760	2232.591248	2079.000654	2169.099924	-1379.390975				-505.000000	200.000000	0.000000	-0.362220	0.893350	4.719240	54.434147	150.009380	470.829556
831				900.000000	200.000000	0.000000	0.459610	0.675600	-1.520750	-82.308605	-37.776322	164.009039	299.042954	200.991143	0.000000	300.000000	200.000000	0.000000	7.050120	10.468360	2232.286072	2212.514458	2136.399925	-1367.183975				-505.000000	200.000000	0.000000	2.716650	-0.178670	8.651940	-241.751170	755.394878	587.054097
832				900.000000	200.000000	0.000000	0.358720	0.517960	-1.738000	-52.840519	-73.947389	161.557296	299.047772	200.927124	0.000000	300.000000	200.000000	0.000000	7.324800	9.949520	2232.133484	2069.463954	2125.499926	-1367.183975				-505.000000	200.000000	0.000000	2.173320	-1.250690	-3.146160	155.701059	2257.738252	57.383328
833				900.000000	200.000000	0.000000	0.313880	0.630560	-1.824900	-124.683754	-61.888121	176.166428	299.038499	200.948000	0.000000	300.000000	200.000000	0.000000	7.172200	10.102120	2233.277894	2117.147455	2147.299925	-1446.529474				-505.000000	200.000000	0.000000	1.448880	0.357340	-2.359620	368.881879	1770.547658	-528.473683
834				900.000000	200.000000	0.000000	0.302670	0.574260	-1.433850	-106.494409	-71.922110	176.125683	298.944936	200.910283	0.000000	300.000000	200.000000	0.000000	7.385840	10.926160	2231.523132	2031.317153	2354.399918	-1409.908474				-505.000000	200.000000	0.000000	-0.181110	-0.357340	-4.719240	-948.528198	15.437524	-411.533318
835				900.000000	200.000000	0.000000	0.437190	0.563000	-1.607650	-123.220273	-133.025679	166.337208	299.013522	200.952824	0.000000	300.000000	200.000000	0.000000	7.599480	11.261880	2231.980896	2126.684155	2201.799923	-1385.494475				-505.000000	200.000000	0.000000	2.897760	-1.072020	2.359620	1672.560868	1413.257361	-236.225562
836				900.000000	200.000000	0.000000	0.358720	0.585520	-1.390400	-101.965178	-99.600507	204.994008	299.003653	200.905916	0.000000	300.000000	200.000000	0.000000	7.141680	11.445000	2231.752014	2021.780453	2223.599922	-1416.011974				-505.000000	200.000000	0.000000	3.441090	1.250690	0.786540	-387.521833	188.743252	999.561295
837				900.000000	200.000000	0.000000	0.425980	0.641820	-1.564200	-83.744679	-117.406550	154.373824	299.008740	200.952726	0.000000	300.000000	200.000000	0.000000	7.599480	11.261880	2232.209778	2126.684155	2212.699923	-1434.322474				-505.000000	200.000000	0.000000	1.267770	1.608030	11.011560	-17.633182	310.547294	236.400994
838				900.000000	200.000000	0.000000	0.493240	0.664340	-1.303500	-66.465100	-140.682647	151.915426	298.979163	200.914525	0.000000	300.000000	200.000000	0.000000	7.630000	11.109280	2231.599426	2040.853853	2278.099920	-1416.011974				-505.000000	200.000000	0.000000	1.448880	1.072020	-4.719240	-167.141613	-83.193165	-645.283649
839				900.000000	200.000000	0.000000	0.212990	0.506700	-1.781450	-85.513462	-67.905819	164.107460	299.008876	200.948324	0.000000	300.000000	200.000000	0.000000	7.630000	10.529400	2232.514954	2117.147455	2212.699923	-1428.218974				-505.000000	200.000000	0.000000	1.448880	1.429360	9.438480	434.693657	1096.501225	236.216947
840				900.000000	200.000000	0.000000	0.381140	0.619300	-2.215950	-37.100903	-89.624061	171.266955	299.067177	200.927251	0.000000	300.000000	200.000000	0.000000	7.477400	11.078760	2231.828308	2069.463954	2081.899927	-1354.976975				-505.000000	200.000000	0.000000	0.724440	-0.357340	-2.359620	94.004589	1018.963476	704.532113
841				900.000000	200.000000	0.000000	0.280250	0.574260	-1.520750	-54.317544	-157.039526	156.871629	298.935531	200.927060	0.000000	300.000000	200.000000	0.000000	7.294280	10.407320	2232.286072	2069.463954	2376.199917	-1361.080475				-505.000000	200.000000	0.000000	2.716650	2.322710	10.225020	-900.978834	1416.752062	530.683808
842				900.000000	200.000000	0.000000	0.280250	0.585520	-1.173150	-65.555334	-106.703095	152.062781	298.960158	200.943955	0.000000	300.000000	200.000000	0.000000	7.141680	10.376800	2232.743836	2107.610755	2321.699919	-1416.011974				-505.000000	200.000000	0.000000	0.181110	1.072020	-1.573080	-514.337926	653.383924	1.002858
843				900.000000	200.000000	0.000000	0.470820	0.484180	-0.869000	-97.557128	-69.239897	171.048385	298.989346	200.931237	0.000000	300.000000	200.000000	0.000000	7.599480	9.735880	2232.514954	2079.000654	2256.299921	-1361.080475				-505.000000	200.000000	0.000000	1.811100	-0.893350	7.078860	1452.117725	-514.017515	-118.480874
844				900.000000	200.000000	0.000000	0.325090	0.709380	-1.564200	-60.859907	-77.790110	202.734379	299.057248	200.948778	0.000000	300.000000	200.000000	0.000000	7.050120	9.796920	2231.446838	2117.147455	2103.699926	-1312.252476				-505.000000	200.000000	0.000000	0.181110	0.357340	10.225020	369.888651	774.757535	-175.907669
845				900.000000	200.000000	0.000000	0.403560	0.641820	-1.477300	-75.613591	-106.432171	178.493652	299.052947	200.935381	0.000000	300.000000	200.000000	0.000000	7.141680	9.552760	2232.820130	2088.537354	2114.599926	-1416.011974				-505.000000	200.000000	0.000000	0.724440	-1.072020	6.292320	-1106.708561	2734.162880	410.133388
846				900.000000	200.000000	0.000000	0.414770	0.675600	-1.173150	-94.010082	-112.242628	168.874813	298.974699	200.901335	0.000000	300.000000	200.000000	0.000000	7.721560	11.078760	2232.514954	2012.243752	2288.999920	-1354.976975				-505.000000	200.000000	0.000000	1.086660	0.714680	3.932700	275.191906	2051.634192	235.567693
847				900.000000	200.000000	0.000000	0.325090	0.585520	-1.303500	-53.628786	-78.032561	149.606667	299.066890	200.944633	0.000000	300.000000	200.000000	0.000000	7.660520	10.956680	2231.141662	2107.610755	2081.899927	-1348.873476				-505.000000	200.000000	0.000000	2.354430	-0.536010	3.932700	431.144659	1577.211412	-176.929324
848				900.000000	200.000000	0.000000	0.369930	0.686860	-1.433850	-45.570118	-110.153666	173.751060	299.038006	200.969848	0.000000	300.000000	200.000000	0.000000	7.599480	10.987200	2232.133484	2164.830956	2147.299925	-1342.769976				-505.000000	200.000000	0.000000	1.267770	0.536010	8.651940	1075.470137	312.786573	470.360041
849				900.000000	200.000000	0.000000	0.515660	0.619300	-1.346950	-76.405922	-136.499524	149.440651	299.018506	200.969815	0.000000	300.000000	200.000000	0.000000	7.477400	11.658640	2232.209778	2164.830956	2190.899923	-1403.804975				-505.000000	200.000000	0.000000	2.897760	0.178670	7.865400	474.704561	480.042325	-0.062263
850				900.000000	200.000000	0.000000	0.269040	0.596780	-1.955250	-138.271447	-39.656505	161.723507	298.983873	200.944601	0.000000	300.000000	200.000000	0.000000	7.477400	10.987200	2231.217956	2107.610755	2267.199921	-1458.736474				-505.000000	200.000000	0.000000	1.086660	1.429360	-3.146160	433.686886	865.221964	-57.474569
851				900.000000	200.000000	0.000000	0.403560	0.495440	-1.173150	-105.449601	-71.253241	137.393297	299.072378	201.012365	0.000000	300.000000	200.000000	0.000000	7.355320	10.926160	2232.591248	2260.197959	2070.999928	-1361.080475				-505.000000	200.000000	0.000000	1.811100	1.429360	4.719240	1129.212129	1344.201867	-116.276623
852				900.000000	200.000000	0.000000	0.325090	0.608040	-1.477300	-81.025181	-88.002867	168.904891	299.047381	200.987343	0.000000	300.000000	200.000000	0.000000	7.294280	10.773560	2231.217956	2202.977757	2125.499926	-1391.597975				-505.000000	200.000000	0.000000	0.181110	2.680050	8.651940	973.573993	-947.159708	707.458063
853				900.000000	200.000000	0.000000	0.493240	0.596780	-1.477300	-81.488868	-79.729374	171.129876	299.047739	201.033971	0.000000	300.000000	200.000000	0.000000	7.324800	10.804080	2232.057190	2307.881460	2125.499926	-1330.562976				-505.000000	200.000000	0.000000	2.173320	-1.250690	16.517339	-885.069878	383.097489	762.312512
854				900.000000	200.000000	0.000000	0.302670	0.574260	-1.390400	-94.387804	-61.830578	185.764323	298.994022	200.922883	0.000000	300.000000	200.000000	0.000000	7.813120	9.796920	2232.057190	2059.927254	2245.399921	-1403.804975				-505.000000	200.000000	0.000000	2.173320	-0.178670	3.146160	336.888377	395.786738	234.632971
855				900.000000	200.000000	0.000000	0.392350	0.551740	-2.042150	-140.216223	-110.511203	151.915230	299.038137	200.871463	0.000000	300.000000	200.000000	0.000000	7.660520	10.254720	2232.438660	1945.486851	2147.299925	-1312.252476				-505.000000	200.000000	0.000000	3.078870	1.072020	3.932700	180.998548	737.955506	-586.669949
856				900.000000	200.000000	0.000000	0.425980	0.585520	-1.173150	-81.637455	-77.242467	166.369765	298.989346	201.003856	0.000000	300.000000	200.000000	0.000000	7.507920	9.735880	2232.514954	2241.124558	2256.299921	-1293.941977				-505.000000	200.000000	0.000000	1.629990	2.680050	-4.719240	45.976284	2026.967987	-56.331130
857				900.000000	200.000000	0.000000	0.392350	0.630560	-1.216600	-111.991964	-101.147024	164.036833	299.043150	201.020839	0.000000	300.000000	200.000000	0.000000	7.477400	11.536560	2232.743836	2279.271359	2136.399925	-1452.632974				-505.000000	200.000000	0.000000	2.354430	-2.322710	0.000000	206.900824	-672.746580	-61.136705
858				900.000000	200.000000	0.000000	0.313880	0.585520	-1.651100	-90.173672	-112.709454	166.485901	299.023156	200.923041	0.000000	300.000000	200.000000	0.000000	7.782600	11.231360	2231.675720	2059.927254	2179.999924	-1330.562976				-505.000000	200.000000	0.000000	2.173320	-0.893350	3.146160	756.907098	395.786738	351.442937
859				900.000000	200.000000	0.000000	0.336300	0.641820	-1.607650	-67.707573	-113.673119	166.515033	299.023323	200.914338	0.000000	300.000000	200.000000	0.000000	7.202720	11.506040	2232.057190	2040.853853	2179.999924	-1428.218974				-505.000000	200.000000	0.000000	0.181110	2.501380	-5.505780	-543.977971	-668.584017	-232.617074
860				900.000000	200.000000	0.000000	0.358720	0.506700	-1.260050	-117.137533	-125.051582	159.137164	298.984360	200.927060	0.000000	300.000000	200.000000	0.000000	7.355320	10.987200	2232.286072	2069.463954	2267.199921	-1434.322474				-505.000000	200.000000	0.000000	0.181110	1.250690	8.651940	655.451416	113.400351	59.916515
861				900.000000	200.000000	0.000000	0.381140	0.675600	-1.346950	-74.087488	-44.838502	190.596595	299.081829	201.068261	0.000000	300.000000	200.000000	0.000000	7.385840	10.956680	2231.828308	2384.175062	2049.199928	-1452.632974				-505.000000	200.000000	0.000000	2.354430	-0.536010	1.573080	1010.035898	2109.730721	-176.929324
862				900.000000	200.000000	0.000000	0.347510	0.765680	-1.781450	-66.807605	-83.577293	166.618609	299.032858	200.944472	0.000000	300.000000	200.000000	0.000000	7.599480	10.926160	2231.523132	2107.610755	2158.199924	-1391.597975				-505.000000	200.000000	0.000000	1.992210	1.965370	4.719240	3.486075	1465.812909	-526.991129
863				900.000000	200.000000	0.000000	0.291460	0.653080	-1.564200	-95.342583	-71.339256	156.933318	298.944864	200.995823	0.000000	300.000000	200.000000	0.000000	7.843640	11.292400	2231.370544	2222.051158	2354.399918	-1409.908474				-505.000000	200.000000	0.000000	0.000000	-0.178670	2.359620	-1052.966569	660.610757	763.503725
864				900.000000	200.000000	0.000000	0.414770	0.574260	-1.303500	-94.297775	-142.517222	183.238528	299.003380	200.944633	0.000000	300.000000	200.000000	0.000000	7.538440	10.651480	2231.141662	2107.610755	2223.599922	-1440.425974				-505.000000	200.000000	0.000000	0.543330	0.893350	0.786540	169.935533	98.946684	118.292520
865				900.000000	200.000000	0.000000	0.313880	0.551740	-1.824900	-83.703729	-122.679760	185.731766	299.042889	200.935669	0.000000	300.000000	200.000000	0.000000	7.385840	10.773560	2232.133484	2088.537354	2136.399925	-1385.494475				-505.000000	200.000000	0.000000	2.173320	-0.893350	7.078860	-169.306301	789.764628	292.698839
866				900.000000	200.000000	0.000000	0.313880	0.517960	-1.433850	-112.833373	-77.449707	144.736129	299.032891	200.931619	0.000000	300.000000	200.000000	0.000000	7.172200	10.865120	2231.599426	2079.000654	2158.199924	-1361.080475				-505.000000	200.000000	0.000000	3.078870	0.000000	-1.573080	-231.757850	1273.460520	-176.478606
867				900.000000	200.000000	0.000000	0.482030	0.585520	-2.129050	-118.812540	-93.859528	195.227619	298.964687	200.888732	0.000000	300.000000	200.000000	0.000000	7.843640	9.949520	2231.980896	1983.633652	2310.799919	-1434.322474				-505.000000	200.000000	0.000000	3.078870	-1.250690	-3.932700	850.534148	-712.850310	762.240068
868				900.000000	200.000000	0.000000	0.291460	0.551740	-2.172500	-128.289675	-75.839507	166.477713	299.047642	200.910158	0.000000	300.000000	200.000000	0.000000	7.080640	9.430680	2231.828308	2031.317153	2125.499926	-1354.976975				-505.000000	200.000000	0.000000	2.716650	1.250690	-0.786540	-40.199674	2222.622076	-468.983216
869				900.000000	200.000000	0.000000	0.369930	0.517960	-1.346950	-88.620163	-130.498363	180.822963	299.110920	200.965939	0.000000	300.000000	200.000000	0.000000	7.294280	9.857960	2231.294250	2155.294256	1983.799931	-1385.494475				-505.000000	200.000000	0.000000	0.905550	-0.536010	12.584640	200.204810	1656.672445	-529.278005
870				900.000000	200.000000	0.000000	0.302670	0.653080	-1.694550	-47.231263	-127.405328	171.379665	298.998598	200.935989	0.000000	300.000000	200.000000	0.000000	7.385840	9.980040	2231.370544	2088.537354	2234.499922	-1403.804975				-505.000000	200.000000	0.000000	3.803310	-1.072020	7.865400	167.393306	955.527527	-295.042105
871				900.000000	200.000000	0.000000	0.437190	0.641820	-1.781450	-59.846569	-117.666135	176.049151	298.930538	200.901520	0.000000	300.000000	200.000000	0.000000	7.599480	10.010560	2232.057190	2012.243752	2387.099916	-1416.011974				-505.000000	200.000000	0.000000	-0.543330	1.965370	4.719240	814.198089	293.538352	-174.323693
872				900.000000	200.000000	0.000000	0.515660	0.698120	-1.824900	-57.573149	-146.186971	195.297496	298.999077	200.961172	0.000000	300.000000	200.000000	0.000000	7.782600	11.445000	2232.438660	2145.757556	2234.499922	-1446.529474				-505.000000	200.000000	0.000000	1.086660	-0.893350	7.865400	1220.548645	1650.192038	-353.399314
873				900.000000	200.000000	0.000000	0.482030	0.563000	-1.390400	-131.036263	-89.480503	207.254976	299.027641	200.961895	0.000000	300.000000	200.000000	0.000000	7.843640	11.322920	2230.760192	2145.757556	2169.099924	-1373.287475				-505.000000	200.000000	0.000000	2.897760	0.357340	5.505780	-1251.912915	84.571582	235.083690
874				900.000000	200.000000	0.000000	0.392350	0.641820	-1.694550	-51.715480	-151.362230	197.782546	299.022922	200.893341	0.000000	300.000000	200.000000	0.000000	7.446880	11.475520	2231.141662	1993.170352	2179.999924	-1391.597975				-505.000000	200.000000	0.000000	0.181110	2.144040	14.944259	1173.275417	1698.269027	-467.932584
875				900.000000	200.000000	0.000000	0.403560	0.641820	-1.564200	-87.765210	-81.021504	171.264672	298.935785	200.956737	0.000000	300.000000	200.000000	0.000000	7.874160	11.139800	2232.820130	2136.220856	2376.199917	-1434.322474				-505.000000	200.000000	0.000000	1.267770	-0.536010	7.865400	84.011269	2699.793131	-294.330588
876				900.000000	200.000000	0.000000	0.425980	0.698120	-1.868350	-101.843996	-81.661900	159.245503	299.037710	200.974421	0.000000	300.000000	200.000000	0.000000	7.599480	10.620960	2231.446838	2174.367657	2147.299925	-1446.529474				-505.000000	200.000000	0.000000	2.173320	-0.893350	0.786540	-517.257693	-264.824019	-1.021655
877				900.000000	200.000000	0.000000	0.437190	0.517960	-1.173150	-136.686469	-6.780515	192.801582	299.067145	200.957195	0.000000	300.000000	200.000000	0.000000	7.172200	10.559920	2231.752014	2136.220856	2081.899927	-1397.701475				-505.000000	200.000000	0.000000	0.724440	-0.536010	4.719240	-147.872428	1940.235689	-235.543023
878				900.000000	200.000000	0.000000	0.313880	0.574260	-1.694550	-74.600252	-107.603076	200.210670	298.998871	200.927187	0.000000	300.000000	200.000000	0.000000	7.355320	10.743040	2231.980896	2069.463954	2234.499922	-1342.769976				-505.000000	200.000000	0.000000	0.724440	1.072020	17.303879	-860.275775	1663.152852	-57.784707
879				900.000000	200.000000	0.000000	0.325090	0.619300	-1.998700	-97.183786	-31.792295	127.951141	298.998940	200.910034	0.000000	300.000000	200.000000	0.000000	7.568960	9.461200	2232.133484	2031.317153	2234.499922	-1409.908474				-505.000000	200.000000	0.000000	3.259980	0.357340	0.000000	832.334657	1393.578709	-234.898077
880				900.000000	200.000000	0.000000	0.414770	0.540480	-1.564200	-116.061572	-71.351192	175.978132	299.057925	200.884037	0.000000	300.000000	200.000000	0.000000	7.263760	10.437840	2233.049012	1974.096951	2103.699926	-1361.080475				-505.000000	200.000000	0.000000	1.086660	3.037390	-4.719240	-974.745090	1396.994846	-55.948548
881				900.000000	200.000000	0.000000	0.347510	0.698120	-0.869000	-36.480186	-94.557811	178.604079	298.998632	200.987242	0.000000	300.000000	200.000000	0.000000	7.263760	9.766400	2231.446838	2202.977757	2234.499922	-1379.390975				-505.000000	200.000000	0.000000	2.716650	1.072020	3.146160	-1672.120406	1158.329885	353.264607
882				900.000000	200.000000	0.000000	0.437190	0.653080	-1.824900	-59.427896	-102.427817	164.011322	299.082206	200.948227	0.000000	300.000000	200.000000	0.000000	7.080640	10.590440	2232.743836	2117.147455	2049.199928	-1464.839973				-505.000000	200.000000	0.000000	0.543330	0.178670	7.078860	590.457640	490.685295	-352.338501
883				900.000000	200.000000	0.000000	0.302670	0.551740	-1.086250	-127.164320	-67.179408	149.598478	299.028239	200.961303	0.000000	300.000000	200.000000	0.000000	7.477400	11.109280	2232.133484	2145.757556	2169.099924	-1367.183975				-505.000000	200.000000	0.000000	3.078870	-0.357340	14.944259	-367.875108	197.225507	-235.561820
884				900.000000	200.000000	0.000000	0.392350	0.608040	-1.173150	-64.627961	-91.055493	168.835210	298.930721	201.012435	0.000000	300.000000	200.000000	0.000000	7.477400	11.475520	2232.438660	2260.197959	2387.099916	-1348.873476				-505.000000	200.000000	0.000000	2.535540	0.536010	3.932700	1075.092598	373.122381	-352.158762
885				900.000000	200.000000	0.000000	0.448400	0.439140	-0.912450	-67.292648	-78.408173	197.535986	298.999350	201.012158	0.000000	300.000000	200.000000	0.000000	7.446880	11.139800	2233.049012	2260.197959	2234.499922	-1385.494475				-505.000000	200.000000	0.000000	0.362220	0.536010	-5.505780	-547.086507	248.447069	587.920683
886				900.000000	200.000000	0.000000	0.369930	0.596780	-1.607650	-73.582850	-84.662182	147.161024	299.057506	200.914338	0.000000	300.000000	200.000000	0.000000	7.324800	11.200840	2232.057190	2040.853853	2103.699926	-1330.562976				-505.000000	200.000000	0.000000	2.173320	1.250690	6.292320	886.894650	1453.361091	764.686322
887				900.000000	200.000000	0.000000	0.403560	0.675600	-1.129700	-61.800826	-81.425589	190.573368	299.086775	200.961369	0.000000	300.000000	200.000000	0.000000	7.752080	11.475520	2231.980896	2145.757556	2038.299929	-1312.252476				-505.000000	200.000000	0.000000	1.086660	0.536010	7.865400	-1819.992833	2445.612082	0.421741
888				900.000000	200.000000	0.000000	0.437190	0.472920	-1.390400	-74.437804	-87.633992	144.566493	298.964616	200.922977	0.000000	300.000000	200.000000	0.000000	7.416360	10.926160	2231.828308	2059.927254	2310.799919	-1464.839973				-505.000000	200.000000	0.000000	1.448880	0.000000	7.865400	-231.002772	435.144041	-0.115910
889				900.000000	200.000000	0.000000	0.381140	0.484180	-1.173150	-89.831167	-80.461925	171.141294	299.008842	200.888550	0.000000	300.000000	200.000000	0.000000	7.050120	10.712520	2232.438660	1983.633652	2212.699923	-1397.701475				-505.000000	200.000000	0.000000	2.354430	0.178670	1.573080	358.385174	-541.669426	352.445795
890				900.000000	200.000000	0.000000	0.482030	0.563000	-1.738000	-119.334786	-124.619025	183.158375	299.072252	200.914244	0.000000	300.000000	200.000000	0.000000	6.805960	10.559920	2232.286072	2040.853853	2070.999928	-1318.355976				-505.000000	200.000000	0.000000	2.535540	-0.714680	4.719240	-390.315753	637.515969	880.280405
891				900.000000	200.000000	0.000000	0.425980	0.596780	-1.738000	-29.492060	-107.112976	161.560917	299.018406	200.927187	0.000000	300.000000	200.000000	0.000000	7.446880	10.437840	2231.980896	2069.463954	2190.899923	-1330.562976				-505.000000	200.000000	0.000000	2.716650	0.357340	4.719240	832.712196	626.557003	0.121784
892				900.000000	200.000000	0.000000	0.358720	0.585520	-1.564200	-98.124704	-114.636783	144.752506	299.043249	200.995109	0.000000	300.000000	200.000000	0.000000	7.965720	10.651480	2232.972718	2222.051158	2136.399925	-1434.322474				-505.000000	200.000000	0.000000	2.173320	-0.178670	2.359620	-1168.782571	1722.233238	-0.343423
893				900.000000	200.000000	0.000000	0.493240	0.563000	-1.564200	-74.928896	-89.780497	137.363219	299.024090	200.913619	0.000000	300.000000	200.000000	0.000000	7.446880	10.285240	2233.811952	2040.853853	2179.999924	-1361.080475				-505.000000	200.000000	0.000000	0.905550	-0.178670	5.505780	-473.634867	1398.250268	58.502097
894				900.000000	200.000000	0.000000	0.459610	0.596780	-1.651100	-41.463623	-113.644646	161.526076	299.052364	200.982968	0.000000	300.000000	200.000000	0.000000	6.989080	9.705360	2231.446838	2193.441057	2114.599926	-1403.804975				-505.000000	200.000000	0.000000	1.992210	-0.178670	2.359620	915.905463	407.492130	-352.793527
895				900.000000	200.000000	0.000000	0.291460	0.743160	-1.651100	-71.620466	-101.654259	135.330152	298.998255	200.936309	0.000000	300.000000	200.000000	0.000000	7.385840	11.048240	2230.607604	2088.537354	2234.499922	-1318.355976				-505.000000	200.000000	0.000000	1.086660	-1.608030	5.505780	-444.309438	1387.291303	-119.101151
896				900.000000	200.000000	0.000000	0.291460	0.641820	-1.042800	-59.081328	-87.022068	195.477408	298.955062	200.927060	0.000000	300.000000	200.000000	0.000000	7.355320	10.132640	2232.286072	2069.463954	2332.599918	-1409.908474				-505.000000	200.000000	0.000000	2.173320	1.608030	5.505780	-18.073645	128.407444	118.840352
897				900.000000	200.000000	0.000000	0.414770	0.653080	-1.129700	-114.995092	-152.810796	183.311830	298.989242	200.956966	0.000000	300.000000	200.000000	0.000000	7.782600	11.322920	2232.286072	2136.220856	2256.299921	-1385.494475				-505.000000	200.000000	0.000000	1.267770	-1.250690	13.371180	-422.057563	1634.008088	527.408562
898				900.000000	200.000000	0.000000	0.482030	0.608040	-1.564200	-69.053619	-79.186929	142.236040	299.028173	200.940005	0.000000	300.000000	200.000000	0.000000	7.416360	11.261880	2231.980896	2098.074055	2169.099924	-1397.701475				-505.000000	200.000000	0.000000	1.448880	-1.250690	7.078860	-1464.904965	1496.450526	-295.023309
899				900.000000	200.000000	0.000000	0.302670	0.810720	-1.520750	-96.847014	-122.500992	161.887630	299.037874	200.995619	0.000000	300.000000	200.000000	0.000000	7.416360	11.109280	2231.828308	2222.051158	2147.299925	-1458.736474				-505.000000	200.000000	0.000000	0.181110	-0.536010	14.157719	-1536.909372	1566.445447	-0.523162
900				900.000000	200.000000	0.000000	0.448400	0.754420	-1.955250	-71.471879	-72.372399	159.274635	298.993919	200.974254	0.000000	300.000000	200.000000	0.000000	7.538440	11.322920	2231.828308	2174.367657	2245.399921	-1434.322474				-505.000000	200.000000	0.000000	2.716650	0.000000	9.438480	1158.915097	1947.778518	-411.426023
901				900.000000	200.000000	0.000000	0.302670	0.585520	-1.564200	-94.104174	-16.075215	161.678194	298.959945	200.931333	0.000000	300.000000	200.000000	0.000000	7.660520	10.407320	2232.286072	2079.000654	2321.699919	-1434.322474				-505.000000	200.000000	0.000000	0.905550	0.893350	3.932700	749.267236	869.463092	-469.177444
902				900.000000	200.000000	0.000000	0.392350	0.540480	-1.520750	-116.016558	-126.194015	168.772379	298.994263	200.991007	0.000000	300.000000	200.000000	0.000000	7.294280	10.407320	2232.591248	2212.514458	2245.399921	-1385.494475				-505.000000	200.000000	0.000000	1.267770	0.357340	11.011560	949.031583	1105.967338	-175.994602
903				900.000000	200.000000	0.000000	0.257830	0.698120	-1.173150	-40.815815	-131.109689	183.516307	299.023423	200.935605	0.000000	300.000000	200.000000	0.000000	7.141680	10.682000	2232.286072	2088.537354	2179.999924	-1391.597975				-505.000000	200.000000	0.000000	1.992210	0.893350	14.157719	402.637231	1721.995807	-58.055686
904				900.000000	200.000000	0.000000	0.369930	0.506700	-1.433850	-125.358650	-64.559937	168.764191	299.043085	200.939748	0.000000	300.000000	200.000000	0.000000	7.538440	10.224200	2232.591248	2098.074055	2136.399925	-1385.494475				-505.000000	200.000000	0.000000	-1.086660	2.501380	19.663499	1542.723606	1505.363213	178.693038
905				900.000000	200.000000	0.000000	0.381140	0.540480	-1.173150	-103.594854	-90.593865	163.964672	299.048000	200.892730	0.000000	300.000000	200.000000	0.000000	7.294280	9.827440	2232.667542	1993.170352	2125.499926	-1391.597975				-505.000000	200.000000	0.000000	1.811100	-1.072020	7.078860	-411.749627	413.972537	116.325962
906				900.000000	200.000000	0.000000	0.246620	0.641820	-1.955250	-112.293519	-38.733249	176.246582	299.023222	200.927251	0.000000	300.000000	200.000000	0.000000	7.050120	9.644320	2231.828308	2069.463954	2179.999924	-1336.666476				-505.000000	200.000000	0.000000	-0.181110	0.714680	4.719240	-303.825180	1332.180480	176.925016
907				900.000000	200.000000	0.000000	0.392350	0.641820	-1.955250	-108.272989	-115.657990	192.963226	299.052720	201.008232	0.000000	300.000000	200.000000	0.000000	7.630000	10.071600	2232.286072	2250.661259	2114.599926	-1397.701475				-505.000000	200.000000	0.000000	0.181110	-0.714680	7.865400	-1084.960072	909.566821	-940.598299
908				900.000000	200.000000	0.000000	0.437190	0.686860	-1.346950	-53.521150	-87.674400	176.091038	298.979686	200.978126	0.000000	300.000000	200.000000	0.000000	7.477400	11.353440	2232.743836	2183.904357	2278.099920	-1361.080475				-505.000000	200.000000	0.000000	0.181110	1.250690	0.786540	-1545.681852	651.144645	-292.548077
909				900.000000	200.000000	0.000000	0.459610	0.551740	-1.694550	-71.507096	-118.670207	137.387588	298.989346	200.973954	0.000000	300.000000	200.000000	0.000000	7.477400	11.383960	2232.514954	2174.367657	2256.299921	-1336.666476				-505.000000	200.000000	0.000000	0.362220	0.000000	8.651940	811.404168	2356.131510	-352.493570
910				900.000000	200.000000	0.000000	0.369930	0.585520	-1.911800	-66.320576	-79.313353	178.476134	298.979198	200.982867	0.000000	300.000000	200.000000	0.000000	7.752080	10.804080	2231.675720	2193.441057	2278.099920	-1342.769976				-505.000000	200.000000	0.000000	0.362220	2.322710	-1.573080	-91.210669	2100.695039	-115.312923
911				900.000000	200.000000	0.000000	0.392350	0.596780	-1.781450	-65.721847	-95.555744	166.415078	298.989173	200.952759	0.000000	300.000000	200.000000	0.000000	7.935200	11.231360	2232.133484	2126.684155	2256.299921	-1342.769976				-505.000000	200.000000	0.000000	0.000000	2.144040	3.932700	709.130485	1189.397934	119.522891
912				900.000000	200.000000	0.000000	0.347510	0.585520	-1.520750	-49.833327	-124.347503	176.089701	299.008401	200.961599	0.000000	300.000000	200.000000	0.000000	7.050120	10.468360	2231.446838	2145.757556	2212.699923	-1409.908474				-505.000000	200.000000	0.000000	2.897760	0.536010	1.573080	148.375813	220.873722	-175.955443
913				900.000000	200.000000	0.000000	0.302670	0.439140	-1.477300	-83.959953	-76.947671	159.132401	299.004027	200.939748	0.000000	300.000000	200.000000	0.000000	7.507920	10.834600	2232.591248	2098.074055	2223.599922	-1379.390975				-505.000000	200.000000	0.000000	1.448880	0.357340	4.719240	137.816184	1631.259813	-528.473683
914				900.000000	200.000000	0.000000	0.358720	0.596780	-1.303500	-129.555174	-150.341023	149.582298	298.999213	200.914056	0.000000	300.000000	200.000000	0.000000	7.568960	10.285240	2232.743836	2040.853853	2234.499922	-1391.597975				-505.000000	200.000000	0.000000	1.448880	0.893350	5.505780	517.761078	2028.223408	-997.917799
915				900.000000	200.000000	0.000000	0.549290	0.664340	-1.824900	-79.066861	-96.912155	168.724979	299.023590	200.995245	0.000000	300.000000	200.000000	0.000000	7.294280	10.743040	2232.667542	2222.051158	2179.999924	-1342.769976				-505.000000	200.000000	0.000000	0.724440	0.536010	4.719240	-893.716511	1012.245638	-117.037479
916				900.000000	200.000000	0.000000	0.538080	0.596780	-1.607650	-81.623911	-61.190780	161.444781	299.013758	200.995313	0.000000	300.000000	200.000000	0.000000	7.324800	10.529400	2232.514954	2222.051158	2201.799923	-1354.976975				-505.000000	200.000000	0.000000	0.543330	-1.429360	4.719240	840.414981	-832.775499	116.088268
917				900.000000	200.000000	0.000000	0.269040	0.596780	-1.346950	-37.127993	-75.684013	195.458748	298.984082	200.927314	0.000000	300.000000	200.000000	0.000000	7.446880	9.766400	2231.675720	2069.463954	2267.199921	-1422.115474				-505.000000	200.000000	0.000000	0.905550	1.072020	0.786540	-50.885149	1137.588812	-175.287393
918				900.000000	200.000000	0.000000	0.358720	0.540480	-1.303500	-59.504064	-33.823715	161.578239	299.037841	200.893097	0.000000	300.000000	200.000000	0.000000	7.691040	9.705360	2231.752014	1993.170352	2147.299925	-1397.701475				-505.000000	200.000000	0.000000	-0.181110	3.752070	-4.719240	-120.787790	413.147546	-113.912994
919				900.000000	200.000000	0.000000	0.336300	0.709380	-1.260050	-76.626929	-144.392206	164.168203	299.018674	200.969649	0.000000	300.000000	200.000000	0.000000	7.294280	9.857960	2232.591248	2164.830956	2190.899923	-1428.218974				-505.000000	200.000000	0.000000	3.622200	1.786700	14.157719	-6.570168	-1293.175044	-703.523382
920				900.000000	200.000000	0.000000	0.392350	0.754420	-1.216600	-34.521865	-116.344934	164.152023	299.013252	200.918893	0.000000	300.000000	200.000000	0.000000	6.989080	11.445000	2231.370544	2050.390553	2201.799923	-1434.322474				-505.000000	200.000000	0.000000	0.181110	-0.536010	5.505780	431.270505	1176.946115	-529.220050
921				900.000000	200.000000	0.000000	0.336300	0.540480	-1.824900	-64.064765	-113.471076	164.011126	299.018171	200.935957	0.000000	300.000000	200.000000	0.000000	7.355320	11.231360	2231.446838	2088.537354	2190.899923	-1409.908474				-505.000000	200.000000	0.000000	0.362220	-0.178670	18.876959	917.226850	-835.252209	645.986550
922				900.000000	200.000000	0.000000	0.425980	0.630560	-1.738000	-116.552665	-117.244916	192.917914	298.969570	200.880187	0.000000	300.000000	200.000000	0.000000	7.507920	11.200840	2231.980896	1964.560251	2299.899920	-1354.976975				-505.000000	200.000000	0.000000	0.362220	1.608030	1.573080	676.507751	1434.859297	-57.247056
923				900.000000	200.000000	0.000000	0.280250	0.630560	-1.651100	-116.462636	-91.060691	183.430249	298.974348	200.974287	0.000000	300.000000	200.000000	0.000000	7.630000	10.956680	2231.752014	2174.367657	2288.999920	-1391.597975				-505.000000	200.000000	0.000000	2.535540	2.322710	14.157719	489.127805	628.558852	-350.463183
924				900.000000	200.000000	0.000000	0.414770	0.664340	-1.303500	-66.465100	-86.791553	190.551282	298.940196	200.935797	0.000000	300.000000	200.000000	0.000000	7.416360	11.048240	2231.828308	2088.537354	2365.299917	-1452.632974				-505.000000	200.000000	0.000000	1.267770	-2.144040	8.651940	-592.307712	1240.776624	-237.112510
925				900.000000	200.000000	0.000000	0.392350	0.596780	-1.303500	-113.473053	-75.736358	149.547457	298.994606	200.956508	0.000000	300.000000	200.000000	0.000000	7.324800	11.200840	2233.354188	2136.220856	2245.399921	-1452.632974				-505.000000	200.000000	0.000000	2.173320	-0.536010	6.292320	-842.642593	-667.759026	-646.867624
926				900.000000	200.000000	0.000000	0.392350	0.641820	-0.738650	-107.012591	-131.987338	178.505265	299.043052	200.922694	0.000000	300.000000	200.000000	0.000000	7.416360	10.315760	2232.514954	2059.927254	2136.399925	-1385.494475				-505.000000	200.000000	0.000000	2.535540	1.608030	3.146160	1950.609618	1434.428866	60.067276
927				900.000000	200.000000	0.000000	0.291460	0.630560	-1.738000	-140.675846	-76.243592	156.912375	299.062998	200.939363	0.000000	300.000000	200.000000	0.000000	7.416360	10.376800	2233.506776	2098.074055	2092.799927	-1379.390975				-505.000000	200.000000	0.000000	2.897760	-0.357340	2.359620	210.198130	882.977332	-176.803232
928				900.000000	200.000000	0.000000	0.280250	0.675600	-1.824900	-46.438932	-75.701147	154.556215	299.042692	200.995687	0.000000	300.000000	200.000000	0.000000	7.507920	10.498880	2231.675720	2222.051158	2136.399925	-1373.287475				-505.000000	200.000000	0.000000	1.448880	1.429360	3.932700	202.621191	1366.866225	-174.991744
929				900.000000	200.000000	0.000000	0.302670	0.563000	-1.564200	-82.969957	-36.339095	154.428270	299.013758	200.999585	0.000000	300.000000	200.000000	0.000000	7.263760	10.010560	2232.514954	2231.587858	2201.799923	-1397.701475				-505.000000	200.000000	0.000000	2.354430	-0.178670	1.573080	336.762530	121.180611	469.594877
930				900.000000	200.000000	0.000000	0.246620	0.675600	-1.694550	-126.714494	-64.305550	157.000716	299.042791	200.957129	0.000000	300.000000	200.000000	0.000000	7.263760	9.705360	2231.904602	2136.220856	2136.399925	-1397.701475				-505.000000	200.000000	0.000000	1.992210	-0.536010	0.000000	662.462046	807.441431	293.052443
931				900.000000	200.000000	0.000000	0.291460	0.551740	-1.651100	-75.482612	-81.390379	176.116353	298.979477	200.991143	0.000000	300.000000	200.000000	0.000000	7.568960	11.109280	2232.286072	2212.514458	2278.099920	-1342.769976				-505.000000	200.000000	0.000000	2.716650	1.608030	12.584640	677.388675	1414.512783	-762.364594
932				900.000000	200.000000	0.000000	0.459610	0.551740	-1.129700	-74.942441	-33.074029	171.122829	298.989070	200.995585	0.000000	300.000000	200.000000	0.000000	7.782600	11.261880	2231.904602	2222.051158	2256.299921	-1379.390975				-505.000000	200.000000	0.000000	1.629990	1.429360	7.078860	1824.296910	1750.631575	-292.494430
933				900.000000	200.000000	0.000000	0.414770	0.630560	-1.564200	-128.434199	-30.823433	192.929527	298.998289	201.000405	0.000000	300.000000	200.000000	0.000000	7.813120	11.322920	2230.683898	2231.587858	2234.499922	-1416.011974				-505.000000	200.000000	0.000000	1.086660	1.429360	6.292320	202.809961	723.694840	-233.706865
934				900.000000	200.000000	0.000000	0.538080	0.619300	-1.824900	-113.085850	-40.724858	166.285045	299.008943	200.935445	0.000000	300.000000	200.000000	0.000000	7.752080	10.895640	2232.667542	2088.537354	2212.699923	-1440.425974				-505.000000	200.000000	0.000000	0.000000	3.037390	6.292320	184.295853	2115.148706	-232.093911
935				900.000000	200.000000	0.000000	0.347510	0.551740	-1.260050	-71.056954	-68.864285	156.781004	299.003823	200.974121	0.000000	300.000000	200.000000	0.000000	7.752080	10.926160	2232.133484	2174.367657	2223.599922	-1379.390975				-505.000000	200.000000	0.000000	-1.811100	1.786700	3.932700	-239.020173	1298.987588	1.840466
936				900.000000	200.000000	0.000000	0.325090	0.563000	-1.086250	-30.207908	-57.970723	161.634024	299.111224	200.974154	0.000000	300.000000	200.000000	0.000000	7.080640	11.292400	2232.057190	2174.367657	1983.799931	-1373.287475				-505.000000	200.000000	0.000000	3.441090	2.501380	-8.651940	-1354.941677	595.410391	-291.621971
937				900.000000	200.000000	0.000000	0.179360	0.506700	-1.520750	-69.161256	-46.499507	171.371281	299.047902	200.952628	0.000000	300.000000	200.000000	0.000000	7.233240	11.414480	2232.438660	2126.684155	2125.499926	-1361.080475				-505.000000	200.000000	0.000000	2.354430	-0.357340	-6.292320	209.505975	526.354897	-0.527470
938				900.000000	200.000000	0.000000	0.302670	0.720640	-1.738000	-72.637868	-102.035070	185.900457	298.965358	200.943665	0.000000	300.000000	200.000000	0.000000	7.446880	10.773560	2233.430482	2107.610755	2310.799919	-1391.597975				-505.000000	200.000000	0.000000	0.724440	0.536010	3.932700	1885.804611	1012.992065	235.427113
939				900.000000	200.000000	0.000000	0.313880	0.641820	-1.520750	-99.781786	-62.170981	140.031999	299.018707	200.909816	0.000000	300.000000	200.000000	0.000000	7.630000	10.285240	2232.667542	2031.317153	2190.899923	-1391.597975				-505.000000	200.000000	0.000000	2.897760	-0.714680	12.584640	884.289500	1005.843795	527.786836
940				900.000000	200.000000	0.000000	0.437190	0.608040	-1.651100	-69.143647	-67.127661	185.656376	299.038006	200.944214	0.000000	300.000000	200.000000	0.000000	7.507920	10.102120	2232.133484	2107.610755	2147.299925	-1293.941977				-505.000000	200.000000	0.000000	1.629990	0.714680	10.225020	391.511294	-240.904240	118.036029
941				900.000000	200.000000	0.000000	0.347510	0.675600	-1.520750	-58.185423	-104.083624	173.763815	298.999111	200.952596	0.000000	300.000000	200.000000	0.000000	7.294280	10.468360	2232.514954	2126.684155	2234.499922	-1348.873476				-505.000000	200.000000	0.000000	2.354430	0.714680	7.078860	1201.971614	1176.515684	-821.927504
942				900.000000	200.000000	0.000000	0.336300	0.630560	-1.694550	-80.322879	-113.592302	166.504561	299.013758	200.961139	0.000000	300.000000	200.000000	0.000000	7.355320	9.491720	2232.514954	2145.757556	2201.799923	-1367.183975				-505.000000	200.000000	0.000000	2.716650	-0.536010	1.573080	546.771891	2618.092819	527.970882
943				900.000000	200.000000	0.000000	0.392350	0.653080	-0.825550	-94.577342	-111.642641	147.190156	299.033023	200.918673	0.000000	300.000000	200.000000	0.000000	7.630000	10.559920	2231.904602	2050.390553	2158.199924	-1409.908474				-505.000000	200.000000	0.000000	1.629990	1.429360	7.865400	550.383813	954.465105	471.178853
944				900.000000	200.000000	0.000000	0.369930	0.664340	-1.173150	-90.453238	-80.000297	176.139776	299.018339	200.969981	0.000000	300.000000	200.000000	0.000000	7.538440	10.010560	2231.828308	2164.830956	2190.899923	-1397.701475				-505.000000	200.000000	0.000000	0.362220	-0.536010	1.573080	662.587893	109.159224	-176.769947
945				900.000000	200.000000	0.000000	0.459610	0.675600	-1.607650	-30.131740	-78.223265	139.912438	299.013556	200.957064	0.000000	300.000000	200.000000	0.000000	7.599480	10.590440	2232.057190	2136.220856	2201.799923	-1361.080475				-505.000000	200.000000	0.000000	0.000000	-1.429360	6.292320	-549.251195	2777.998742	-60.100561
946				900.000000	200.000000	0.000000	0.594130	0.596780	-1.824900	-61.746330	-103.824636	173.435014	298.994022	200.952791	0.000000	300.000000	200.000000	0.000000	7.385840	11.109280	2232.057190	2126.684155	2245.399921	-1483.150473				-505.000000	200.000000	0.000000	0.905550	1.786700	7.865400	456.190454	2324.001040	-115.865063
947				900.000000	200.000000	0.000000	0.437190	0.574260	-1.694550	-82.641313	-87.351132	122.973798	298.940269	200.944278	0.000000	300.000000	200.000000	0.000000	7.904680	10.926160	2231.980896	2107.610755	2365.299917	-1452.632974				-505.000000	200.000000	0.000000	1.086660	1.965370	6.292320	1740.851950	60.844803	236.754598
948				900.000000	200.000000	0.000000	0.437190	0.529220	-1.173150	-71.894299	-128.363794	187.992734	299.052331	200.953084	0.000000	300.000000	200.000000	0.000000	7.630000	11.536560	2231.370544	2126.684155	2114.599926	-1361.080475				-505.000000	200.000000	0.000000	1.992210	0.357340	3.146160	-557.205673	671.885718	-587.261248
949				900.000000	200.000000	0.000000	0.538080	0.720640	-1.173150	-27.826851	-147.716354	151.921331	299.028106	200.974254	0.000000	300.000000	200.000000	0.000000	6.714400	11.017720	2231.828308	2174.367657	2169.099924	-1397.701475				-505.000000	200.000000	0.000000	2.716650	-1.429360	1.573080	29.451275	-165.877335	350.890797
950				900.000000	200.000000	0.000000	0.269040	0.630560	-1.433850	-96.134914	-85.735136	193.080503	299.013825	200.939716	0.000000	300.000000	200.000000	0.000000	7.324800	10.712520	2232.667542	2098.074055	2201.799923	-1416.011974				-505.000000	200.000000	0.000000	1.086660	0.893350	3.146160	1675.732327	1522.100589	-57.983242
951				900.000000	200.000000	0.000000	0.515660	0.698120	-1.346950	-81.201174	-141.565494	173.610555	299.038170	200.897063	0.000000	300.000000	200.000000	0.000000	8.057280	9.980040	2232.514954	2002.707052	2147.299925	-1373.287475				-505.000000	200.000000	0.000000	2.897760	-0.714680	19.663499	1000.671810	2059.686016	-59.654151
952				900.000000	200.000000	0.000000	0.414770	0.472920	-1.173150	-158.643867	-137.572478	163.867001	299.018339	200.969981	0.000000	300.000000	200.000000	0.000000	7.446880	10.773560	2231.828308	2164.830956	2190.899923	-1324.459476				-505.000000	200.000000	0.000000	2.354430	2.680050	7.078860	1089.264149	115.955626	2.355013
953				900.000000	200.000000	0.000000	0.437190	0.495440	-1.346950	-85.527007	-72.476490	168.684037	299.067624	200.956704	0.000000	300.000000	200.000000	0.000000	7.721560	10.529400	2232.896424	2136.220856	2081.899927	-1312.252476				-505.000000	200.000000	0.000000	0.905550	-0.178670	11.011560	800.781616	597.605239	117.246195
954				900.000000	200.000000	0.000000	0.403560	0.641820	-1.260050	-43.224278	-71.172424	147.168071	298.984082	200.982867	0.000000	300.000000	200.000000	0.000000	7.111160	9.949520	2231.675720	2193.441057	2267.199921	-1318.355976				-505.000000	200.000000	0.000000	0.181110	1.965370	1.573080	-807.477631	385.258204	-291.869846
955				900.000000	200.000000	0.000000	0.381140	0.731900	-1.564200	-63.953064	-44.636459	164.142693	299.003482	200.906071	0.000000	300.000000	200.000000	0.000000	7.416360	9.583280	2231.370544	2021.780453	2223.599922	-1464.839973				-505.000000	200.000000	0.000000	0.905550	-1.072020	1.573080	-1338.718104	1932.262430	-353.554383
956				900.000000	200.000000	0.000000	0.403560	0.574260	-1.564200	-82.506270	-65.823595	156.743880	299.022989	200.961665	0.000000	300.000000	200.000000	0.000000	7.843640	9.613800	2231.294250	2145.757556	2179.999924	-1409.908474				-505.000000	200.000000	0.000000	0.543330	-0.178670	8.651940	1148.040852	2477.742552	-470.165814
957				900.000000	200.000000	0.000000	0.403560	0.608040	-1.042800	-120.780341	-132.166106	168.823596	299.023523	200.965411	0.000000	300.000000	200.000000	0.000000	7.233240	9.766400	2232.514954	2155.294256	2179.999924	-1403.804975				-505.000000	200.000000	0.000000	3.984420	1.072020	3.146160	-629.776389	-111.512939	235.674988
958				900.000000	200.000000	0.000000	0.414770	0.653080	-1.998700	-67.649014	-76.013077	178.492510	299.027707	200.991753	0.000000	300.000000	200.000000	0.000000	7.843640	11.506040	2230.912780	2212.514458	2169.099924	-1367.183975				-505.000000	200.000000	0.000000	3.441090	0.714680	17.303879	-302.818409	703.348326	59.147043
959				900.000000	200.000000	0.000000	0.594130	0.529220	-1.346950	-76.094886	-84.005250	154.094902	298.989622	200.926712	0.000000	300.000000	200.000000	0.000000	7.507920	10.895640	2233.125306	2069.463954	2256.299921	-1361.080475				-505.000000	200.000000	0.000000	2.354430	1.250690	7.865400	-618.587528	1971.189302	412.207241
960				900.000000	200.000000	0.000000	0.425980	0.506700	-1.216600	-121.113049	-72.136088	173.525443	299.038071	200.999687	0.000000	300.000000	200.000000	0.000000	8.026760	11.048240	2232.286072	2231.587858	2147.299925	-1422.115474				-505.000000	200.000000	0.000000	2.354430	0.536010	0.000000	-1125.726054	122.673464	59.064418
961				900.000000	200.000000	0.000000	0.336300	0.529220	-1.346950	-60.012765	-37.926020	149.542694	299.033023	200.952856	0.000000	300.000000	200.000000	0.000000	7.568960	10.773560	2231.904602	2126.684155	2158.199924	-1318.355976				-505.000000	200.000000	0.000000	-0.181110	2.322710	8.651940	1183.583354	1461.018355	-350.245851
962				900.000000	200.000000	0.000000	0.425980	0.619300	-1.390400	-96.553587	-71.974454	173.630161	299.023556	200.948292	0.000000	300.000000	200.000000	0.000000	7.416360	10.590440	2232.591248	2117.147455	2179.999924	-1385.494475				-505.000000	200.000000	0.000000	1.086660	0.893350	-0.786540	1443.785708	730.412678	646.945942
963				900.000000	200.000000	0.000000	0.381140	0.574260	-1.346950	-114.445441	-110.696111	161.586428	298.954884	200.935765	0.000000	300.000000	200.000000	0.000000	7.507920	10.163160	2231.904602	2088.537354	2332.599918	-1348.873476				-505.000000	200.000000	0.000000	2.173320	-1.429360	10.225020	1072.487447	-406.351144	-412.739019
964				900.000000	200.000000	0.000000	0.358720	0.630560	-1.086250	-87.733740	-64.421577	176.119974	298.970169	200.909568	0.000000	300.000000	200.000000	0.000000	7.507920	10.437840	2233.277894	2031.317153	2299.899920	-1361.080475				-505.000000	200.000000	0.000000	1.086660	1.072020	3.146160	1802.359651	1256.960575	-410.278276
965				900.000000	200.000000	0.000000	0.336300	0.686860	-1.303500	-97.701968	-124.087918	159.327940	299.071966	200.888884	0.000000	300.000000	200.000000	0.000000	7.568960	10.437840	2231.599426	1983.633652	2070.999928	-1342.769976				-505.000000	200.000000	0.000000	2.354430	1.965370	1.573080	1508.842407	1049.170662	-115.811416
966				900.000000	200.000000	0.000000	0.347510	0.574260	-0.955900	-61.773420	-104.608934	176.079229	299.013724	200.973988	0.000000	300.000000	200.000000	0.000000	7.355320	10.651480	2232.438660	2174.367657	2201.799923	-1397.701475				-505.000000	200.000000	0.000000	-1.267770	3.216060	2.359620	-268.471448	1532.743560	238.129857
967				900.000000	200.000000	0.000000	0.414770	0.641820	-1.260050	-83.429580	-117.227781	149.566117	299.072473	200.931110	0.000000	300.000000	200.000000	0.000000	7.538440	10.865120	2232.820130	2079.000654	2070.999928	-1434.322474				-505.000000	200.000000	0.000000	-0.181110	0.178670	14.944259	243.638866	1189.906929	-234.792348
968				900.000000	200.000000	0.000000	0.347510	0.517960	-0.825550	-80.038932	-79.400310	176.026870	298.974699	200.961139	0.000000	300.000000	200.000000	0.000000	7.507920	10.041080	2232.514954	2145.757556	2288.999920	-1434.322474				-505.000000	200.000000	0.000000	1.811100	-0.893350	2.359620	-632.947848	551.021103	-177.224973
969				900.000000	200.000000	0.000000	0.414770	0.675600	-1.868350	-94.730309	-66.002363	144.778212	298.955169	200.969683	0.000000	300.000000	200.000000	0.000000	7.477400	10.102120	2232.514954	2164.830956	2332.599918	-1342.769976				-505.000000	200.000000	0.000000	-0.181110	1.786700	2.359620	-239.146020	538.999715	-233.266328
970				900.000000	200.000000	0.000000	0.381140	0.517960	-1.433850	-108.812843	-75.153504	147.076108	299.008876	200.995313	0.000000	300.000000	200.000000	0.000000	7.324800	11.567080	2232.514954	2222.051158	2212.699923	-1354.976975				-505.000000	200.000000	0.000000	-0.181110	1.786700	3.932700	-586.468179	802.646877	1.710067
971				900.000000	200.000000	0.000000	0.381140	0.563000	-1.651100	-70.998395	-69.885492	171.214596	299.067209	200.901581	0.000000	300.000000	200.000000	0.000000	7.141680	11.231360	2231.904602	2012.243752	2081.899927	-1452.632974				-505.000000	200.000000	0.000000	0.905550	-1.608030	9.438480	-675.626826	2057.368173	233.377930
972				900.000000	200.000000	0.000000	0.392350	0.540480	-0.782100	-139.374498	-91.419169	185.640000	298.969641	200.884399	0.000000	300.000000	200.000000	0.000000	7.660520	11.475520	2232.133484	1974.096951	2299.899920	-1342.769976				-505.000000	200.000000	0.000000	1.086660	-1.429360	7.078860	-549.188272	1120.658435	292.277098
973				900.000000	200.000000	0.000000	0.403560	0.585520	-1.346950	-122.022814	-66.025637	161.573672	299.052849	200.982464	0.000000	300.000000	200.000000	0.000000	7.630000	11.139800	2232.591248	2193.441057	2114.599926	-1348.873476				-505.000000	200.000000	0.000000	1.629990	-0.893350	-0.786540	872.408484	167.255752	762.695094
974				900.000000	200.000000	0.000000	0.414770	0.686860	-1.520750	-77.824388	-111.919360	195.391546	299.047870	200.961205	0.000000	300.000000	200.000000	0.000000	7.263760	11.109280	2232.362366	2145.757556	2125.499926	-1342.769976				-505.000000	200.000000	0.000000	2.716650	1.429360	-0.786540	-145.204354	101.501959	236.115525
975				900.000000	200.000000	0.000000	0.425980	0.608040	-1.694550	-109.393964	-152.747114	163.981049	299.038006	200.931396	0.000000	300.000000	200.000000	0.000000	7.111160	10.651480	2232.133484	2079.000654	2147.299925	-1373.287475				-505.000000	200.000000	0.000000	-0.543330	0.357340	-2.359620	-1368.358149	432.826198	352.847174
976				900.000000	200.000000	0.000000	0.325090	0.585520	-0.912450	-113.531612	-73.330267	164.064627	299.018707	200.884188	0.000000	300.000000	200.000000	0.000000	7.721560	10.254720	2232.667542	1974.096951	2190.899923	-1428.218974				-505.000000	200.000000	0.000000	1.629990	0.357340	-3.932700	832.020041	-360.038572	-293.511777
977				900.000000	200.000000	0.000000	0.347510	0.686860	-1.390400	-77.689345	-104.204849	154.497006	299.038137	200.922725	0.000000	300.000000	200.000000	0.000000	7.721560	10.224200	2232.438660	2059.927254	2147.299925	-1348.873476				-505.000000	200.000000	0.000000	1.992210	-0.893350	3.146160	525.275094	1732.445777	410.201525
978				900.000000	200.000000	0.000000	0.347510	0.630560	-1.390400	-55.884598	-99.138879	168.902608	299.017902	200.978962	0.000000	300.000000	200.000000	0.000000	7.202720	10.407320	2230.836486	2183.904357	2190.899923	-1361.080475				-505.000000	200.000000	0.000000	1.448880	-0.893350	-3.146160	293.139705	47.883989	-235.940094
979				900.000000	200.000000	0.000000	0.414770	0.630560	-1.998700	-76.617448	-111.474867	183.290887	299.086713	200.918704	0.000000	300.000000	200.000000	0.000000	7.385840	9.888480	2231.828308	2050.390553	2038.299929	-1336.666476				-505.000000	200.000000	0.000000	0.362220	2.680050	4.719240	1204.891381	1034.163569	-291.206103
980				900.000000	200.000000	0.000000	0.302670	0.743160	-1.433850	-71.395395	-56.724200	144.957179	299.013657	200.892883	0.000000	300.000000	200.000000	0.000000	7.019600	9.857960	2232.286072	1993.170352	2201.799923	-1397.701475				-505.000000	200.000000	0.000000	1.267770	1.429360	10.225020	-375.955433	2034.703815	-821.162340
981				900.000000	200.000000	0.000000	0.392350	0.641820	-1.477300	-79.634121	-70.508754	171.276285	298.998940	200.965576	0.000000	300.000000	200.000000	0.000000	7.507920	9.919000	2232.133484	2155.294256	2234.499922	-1348.873476				-505.000000	200.000000	0.000000	1.448880	1.786700	11.011560	1382.970162	-230.691701	354.044260
982				900.000000	200.000000	0.000000	0.470820	0.653080	-1.086250	-38.560004	-38.642035	176.024782	298.979198	200.957227	0.000000	300.000000	200.000000	0.000000	7.446880	9.949520	2231.675720	2136.220856	2278.099920	-1379.390975				-505.000000	200.000000	0.000000	2.716650	0.714680	5.505780	275.317753	1553.800628	-175.771397
983				900.000000	200.000000	0.000000	0.246620	0.585520	-1.520750	-98.079690	-59.401214	171.374902	299.047707	200.987006	0.000000	300.000000	200.000000	0.000000	7.233240	11.567080	2231.980896	2202.977757	2125.499926	-1373.287475				-505.000000	200.000000	0.000000	0.724440	0.536010	3.146160	495.949665	616.028469	529.147606
984				900.000000	200.000000	0.000000	0.336300	0.529220	-2.042150	-100.938294	-62.609334	188.097256	298.979163	200.957260	0.000000	300.000000	200.000000	0.000000	7.935200	10.987200	2231.599426	2136.220856	2278.099920	-1354.976975				-505.000000	200.000000	0.000000	1.448880	-2.680050	-2.359620	879.985423	-85.432444	-178.891574
985				900.000000	200.000000	0.000000	0.381140	0.472920	-1.303500	-86.409366	-29.681000	144.624561	298.998734	200.910221	0.000000	300.000000	200.000000	0.000000	7.599480	11.139800	2231.675720	2031.317153	2234.499922	-1348.873476				-505.000000	200.000000	0.000000	1.086660	-0.536010	6.292320	315.517426	856.264847	-294.316100
986				900.000000	200.000000	0.000000	0.437190	0.540480	-1.303500	-115.791487	-92.780779	183.183885	299.086900	200.939877	0.000000	300.000000	200.000000	0.000000	7.507920	11.139800	2232.286072	2098.074055	2038.299929	-1385.494475				-505.000000	200.000000	0.000000	1.811100	-1.786700	7.865400	-570.747992	1738.926183	350.624126
987				900.000000	200.000000	0.000000	0.381140	0.540480	-1.651100	-75.946298	-110.413251	178.422633	299.042529	200.927472	0.000000	300.000000	200.000000	0.000000	7.233240	11.292400	2231.294250	2069.463954	2136.399925	-1361.080475				-505.000000	200.000000	0.000000	1.629990	0.893350	16.517339	-60.438007	2669.664509	-645.467695
988				900.000000	200.000000	0.000000	0.291460	0.596780	-0.955900	-60.846046	-107.366765	164.109940	299.047739	200.944246	0.000000	300.000000	200.000000	0.000000	7.111160	10.682000	2232.057190	2107.610755	2125.499926	-1397.701475				-505.000000	200.000000	0.000000	0.181110	1.429360	0.000000	-376.773434	1712.451130	295.062467
989				900.000000	200.000000	0.000000	0.470820	0.529220	-0.999350	-103.878484	-114.712401	139.764691	299.042922	200.910003	0.000000	300.000000	200.000000	0.000000	7.691040	10.620960	2232.209778	2031.317153	2136.399925	-1336.666476				-505.000000	200.000000	0.000000	3.803310	1.608030	7.865400	2182.619161	2413.797607	-175.010540
990				900.000000	200.000000	0.000000	0.369930	0.540480	-1.781450	-88.142932	-79.434578	173.614926	298.954669	200.961599	0.000000	300.000000	200.000000	0.000000	7.477400	10.590440	2231.446838	2145.757556	2332.599918	-1354.976975				-505.000000	200.000000	0.000000	1.086660	1.786700	4.719240	803.386767	62.337656	119.096843
991				900.000000	200.000000	0.000000	0.235410	0.653080	-1.260050	-95.027484	-54.116067	152.172066	299.018339	200.987073	0.000000	300.000000	200.000000	0.000000	7.477400	10.712520	2231.828308	2202.977757	2190.899923	-1324.459476				-505.000000	200.000000	0.000000	0.362220	0.893350	-0.786540	517.257693	1437.098576	235.795206
992				900.000000	200.000000	0.000000	0.325090	0.641820	-2.172500	-96.436469	-132.950060	159.297666	299.057571	200.944181	0.000000	300.000000	200.000000	0.000000	7.202720	10.895640	2232.209778	2107.610755	2103.699926	-1409.908474				-505.000000	200.000000	0.000000	2.535540	-0.536010	7.865400	-31.804733	1562.520314	234.264878
993				900.000000	200.000000	0.000000	0.246620	0.619300	-1.260050	-84.356954	-54.577695	193.093259	298.974594	200.922788	0.000000	300.000000	200.000000	0.000000	7.813120	11.109280	2232.286072	2059.927254	2288.999920	-1330.562976				-505.000000	200.000000	0.000000	0.905550	1.429360	-1.573080	202.180729	609.548062	295.004512
994				900.000000	200.000000	0.000000	0.403560	0.540480	-1.651100	-116.151601	-75.874717	163.941445	298.974629	200.956933	0.000000	300.000000	200.000000	0.000000	7.843640	10.926160	2232.362366	2136.220856	2288.999920	-1391.597975				-505.000000	200.000000	0.000000	0.362220	-0.714680	12.584640	-1663.662542	231.279261	-176.939505
995				900.000000	200.000000	0.000000	0.269040	0.517960	-1.738000	-109.127942	-39.858547	166.469524	299.086588	201.004303	0.000000	300.000000	200.000000	0.000000	7.355320	11.475520	2231.523132	2241.124558	2038.299929	-1391.597975				-505.000000	200.000000	0.000000	2.354430	1.965370	1.573080	-112.581619	916.600655	-409.531909
996				900.000000	200.000000	0.000000	0.235410	0.698120	-1.303500	-53.012449	-155.395057	154.623613	298.984012	200.923104	0.000000	300.000000	200.000000	0.000000	7.965720	11.383960	2231.523132	2059.927254	2267.199921	-1281.734977				-505.000000	200.000000	0.000000	3.622200	0.000000	-3.146160	-0.251693	1109.506470	-235.266171
997				900.000000	200.000000	0.000000	0.269040	0.517960	-1.086250	-76.288487	-75.926464	168.879184	298.950179	200.978326	0.000000	300.000000	200.000000	0.000000	7.416360	11.231360	2232.286072	2183.904357	2343.499918	-1348.873476				-505.000000	200.000000	0.000000	3.259980	-1.429360	1.573080	608.531285	-331.324239	-412.825952
998				900.000000	200.000000	0.000000	0.325090	0.472920	-1.129700	-102.311430	-103.524044	154.321269	298.989208	200.961271	0.000000	300.000000	200.000000	0.000000	7.477400	10.926160	2232.209778	2145.757556	2256.299921	-1293.941977				-505.000000	200.000000	0.000000	3.078870	0.536010	-3.146160	611.262282	-315.886715	-410.946327
999				900.000000	200.000000	0.000000	0.448400	0.653080	-1.303500	-70.949317	-113.506286	176.048009	299.081735	201.012815	0.000000	300.000000	200.000000	0.000000	7.324800	10.865120	2231.599426	2260.197959	2049.199928	-1403.804975				-505.000000	200.000000	0.000000	2.173320	0.178670	5.505780	-683.644227	923.827488	763.668975
1000				900.000000	200.000000	0.000000	0.291460	0.664340	-1.868350	-107.255587	-65.990427	173.811411	299.062582	200.922694	0.000000	300.000000	200.000000	0.000000	7.752080	10.498880	2232.514954	2059.927254	2092.799927	-1403.804975				-505.000000	200.000000	0.000000	1.086660	1.608030	7.865400	445.379132	1252.482016	-820.978294
1001				900.000000	200.000000	0.000000	0.358720	0.551740	-1.564200	-119.618416	-94.372903	171.227351	298.980069	200.896634	0.000000	300.000000	200.000000	0.000000	7.324800	10.529400	2233.583070	2002.707052	2278.099920	-1342.769976				-505.000000	200.000000	0.000000	2.535540	2.144040	9.438480	1404.466959	-162.382634	-56.912248
1002				900.000000	200.000000	0.000000	0.325090	0.506700	-0.999350	-68.621085	-37.787661	166.400985	299.023856	200.930919	0.000000	300.000000	200.000000	0.000000	7.599480	10.376800	2233.277894	2079.000654	2179.999924	-1397.701475				-505.000000	200.000000	0.000000	3.078870	1.965370	4.719240	1393.278098	737.209080	-527.078061
1003				900.000000	200.000000	0.000000	0.336300	0.653080	-1.824900	-79.530548	-72.943317	166.525505	299.028007	201.008542	0.000000	300.000000	200.000000	0.000000	7.355320	10.743040	2231.599426	2250.661259	2169.099924	-1361.080475				-505.000000	200.000000	0.000000	2.897760	-2.858720	3.932700	-751.746540	-444.215594	-414.153437
1004				900.000000	200.000000	0.000000	0.392350	0.517960	-1.911800	-133.431180	-135.962278	156.703135	299.047446	200.948810	0.000000	300.000000	200.000000	0.000000	7.294280	10.407320	2231.370544	2117.147455	2125.499926	-1354.976975				-505.000000	200.000000	0.000000	1.811100	-1.786700	3.146160	702.850490	1610.834735	291.880027
1005				900.000000	200.000000	0.000000	0.448400	0.585520	-1.781450	-62.165003	-37.072244	173.575518	298.945080	200.918704	0.000000	300.000000	200.000000	0.000000	7.843640	9.827440	2231.828308	2050.390553	2354.399918	-1428.218974				-505.000000	200.000000	0.000000	-0.543330	3.216060	1.573080	-384.350373	296.524058	355.560099
1006				900.000000	200.000000	0.000000	0.403560	0.788200	-1.781450	-77.941822	-35.225732	152.123524	299.111163	200.884490	0.000000	300.000000	200.000000	0.000000	7.599480	11.475520	2231.904602	1974.096951	1983.799931	-1489.253973				-505.000000	200.000000	0.000000	1.086660	-1.608030	3.932700	-1023.515294	195.654090	292.107540
1007				900.000000	200.000000	0.000000	0.470820	0.619300	-1.477300	-52.417783	-58.542238	147.077446	298.993953	200.969948	0.000000	300.000000	200.000000	0.000000	7.324800	11.200840	2231.904602	2164.830956	2245.399921	-1391.597975				-505.000000	200.000000	0.000000	2.716650	1.250690	12.584640	192.502025	2209.932827	-292.750920
1008				900.000000	200.000000	0.000000	0.347510	0.630560	-1.564200	-76.167306	-114.175155	166.492947	299.042758	200.999892	0.000000	300.000000	200.000000	0.000000	7.477400	11.445000	2231.828308	2231.587858	2136.399925	-1409.908474				-505.000000	200.000000	0.000000	2.173320	0.714680	3.146160	854.208993	395.786738	352.968958
1009				900.000000	200.000000	0.000000	0.381140	0.506700	-1.086250	-88.813765	-50.146923	173.571897	299.048065	200.896941	0.000000	300.000000	200.000000	0.000000	7.630000	10.926160	2232.820130	2002.707052	2125.499926	-1348.873476				-505.000000	200.000000	0.000000	-0.181110	-0.357340	11.798100	-715.574807	662.612606	410.884064
1010				900.000000	200.000000	0.000000	0.269040	0.585520	-1.260050	-61.624833	-106.160650	178.580656	299.013927	200.913994	0.000000	300.000000	200.000000	0.000000	7.446880	11.109280	2232.896424	2040.853853	2201.799923	-1416.011974				-505.000000	200.000000	0.000000	0.724440	0.000000	10.225020	-114.998000	1537.300682	-0.057955
1011				900.000000	200.000000	0.000000	0.291460	0.630560	-0.738650	-119.537868	-97.436868	142.454414	299.057410	201.038350	0.000000	300.000000	200.000000	0.000000	7.446880	10.559920	2231.828308	2317.418160	2103.699926	-1354.976975				-505.000000	200.000000	0.000000	2.897760	0.714680	11.011560	391.574217	211.916604	235.422805
1012				900.000000	200.000000	0.000000	0.425980	0.585520	-1.303500	-113.936740	-132.846910	156.731125	299.018372	200.974221	0.000000	300.000000	200.000000	0.000000	7.263760	10.865120	2231.904602	2174.367657	2190.899923	-1354.976975				-505.000000	200.000000	0.000000	2.535540	0.714680	3.146160	275.128983	639.008822	-821.941993
1013				900.000000	200.000000	0.000000	0.381140	0.743160	-1.477300	-83.502000	-146.036675	137.646904	298.993816	200.944440	0.000000	300.000000	200.000000	0.000000	7.843640	10.590440	2231.599426	2107.610755	2245.399921	-1287.838477				-505.000000	200.000000	0.000000	2.535540	0.357340	16.517339	1412.736053	361.179558	-176.096024
1014				900.000000	200.000000	0.000000	0.235410	0.641820	-0.999350	-127.385327	-105.018217	176.258195	298.984394	200.927029	0.000000	300.000000	200.000000	0.000000	7.416360	9.888480	2232.362366	2069.463954	2267.199921	-1354.976975				-505.000000	200.000000	0.000000	0.724440	0.178670	-5.505780	-684.525152	2612.789270	-176.120693
1015				900.000000	200.000000	0.000000	0.437190	0.540480	-2.129050	-100.564636	-66.683167	154.267964	299.004197	200.973755	0.000000	300.000000	200.000000	0.000000	7.416360	10.285240	2232.972718	2174.367657	2223.599922	-1324.459476				-505.000000	200.000000	0.000000	0.905550	1.072020	14.157719	-281.447458	329.479519	-57.799196
1016				900.000000	200.000000	0.000000	0.369930	0.563000	-1.390400	-118.974672	-84.864225	166.406889	299.037940	200.974187	0.000000	300.000000	200.000000	0.000000	7.630000	11.261880	2231.980896	2174.367657	2147.299925	-1416.011974				-505.000000	200.000000	0.000000	1.086660	-1.072020	2.359620	630.216851	1125.136994	175.128016
1017				900.000000	200.000000	0.000000	0.269040	0.495440	-1.868350	-69.985056	-75.199111	142.351980	299.018070	200.918956	0.000000	300.000000	200.000000	0.000000	7.782600	9.613800	2231.217956	2050.390553	2190.899923	-1458.736474				-505.000000	200.000000	0.000000	-0.724440	0.357340	5.505780	485.327113	834.030921	-880.764409
1018				900.000000	200.000000	0.000000	0.325090	0.596780	-1.477300	-105.612049	-62.673017	154.436459	298.994400	200.965246	0.000000	300.000000	200.000000	0.000000	7.782600	10.987200	2232.896424	2155.294256	2245.399921	-1422.115474				-505.000000	200.000000	0.000000	1.267770	-0.178670	2.359620	-126.438554	1379.318043	645.914106
1019				900.000000	200.000000	0.000000	0.302670	0.540480	-1.390400	-95.778864	-87.160428	166.455627	299.052461	200.935861	0.000000	300.000000	200.000000	0.000000	7.660520	9.949520	2231.675720	2088.537354	2114.599926	-1336.666476				-505.000000	200.000000	0.000000	-0.724440	0.357340	0.000000	369.070649	43.835862	-410.811620
1020				900.000000	200.000000	0.000000	0.280250	0.529220	-1.607650	-96.467622	-91.101100	197.793964	299.052267	201.008714	0.000000	300.000000	200.000000	0.000000	7.324800	11.414480	2231.217956	2250.661259	2114.599926	-1391.597975				-505.000000	200.000000	0.000000	0.181110	-1.072020	8.651940	399.088233	511.110373	-294.752329
1021				900.000000	200.000000	0.000000	0.325090	0.596780	-1.303500	-89.349872	-128.692260	166.484759	299.008605	201.025495	0.000000	300.000000	200.000000	0.000000	7.507920	11.261880	2231.904602	2288.808060	2212.699923	-1354.976975				-505.000000	200.000000	0.000000	1.086660	1.072020	4.719240	412.693475	62.337656	-410.278276
1022				900.000000	200.000000	0.000000	0.358720	0.585520	-1.564200	-94.104174	-53.845143	176.078087	298.979965	200.930887	0.000000	300.000000	200.000000	0.000000	7.568960	10.224200	2233.354188	2079.000654	2278.099920	-1452.632974				-505.000000	200.000000	0.000000	1.267770	0.714680	-3.932700	622.010680	1385.289454	529.273698
1023				900.000000	200.000000	0.000000	0.313880	0.540480	-0.999350	-67.230025	-47.457973	147.166733	299.013792	200.969649	0.000000	300.000000	200.000000	0.000000	7.233240	10.651480	2232.591248	2164.830956	2201.799923	-1385.494475				-505.000000	200.000000	0.000000	0.362220	1.965370	3.146160	-344.087777	1963.646473	530.533047
1024				900.000000	200.000000	0.000000	0.448400	0.776940	-1.824900	-34.224690	-148.483174	178.572859	299.096264	200.957391	0.000000	300.000000	200.000000	0.000000	7.507920	11.017720	2231.294250	2136.220856	2016.499929	-1312.252476				-505.000000	200.000000	0.000000	1.448880	0.000000	2.359620	116.004771	3224.339180	-176.348206
1025				900.000000	200.000000	0.000000	0.403560	0.551740	-1.781450	-59.535533	-20.027823	159.132597	299.038006	200.944214	0.000000	300.000000	200.000000	0.000000	7.263760	10.834600	2232.133484	2107.610755	2147.299925	-1336.666476				-505.000000	200.000000	0.000000	3.441090	1.608030	3.932700	676.696520	1909.167641	236.227128
1026				900.000000	200.000000	0.000000	0.280250	0.686860	-1.955250	-74.254000	-75.579922	147.337707	299.009011	200.952466	0.000000	300.000000	200.000000	0.000000	7.538440	10.285240	2232.820130	2126.684155	2212.699923	-1391.597975				-505.000000	200.000000	0.000000	1.448880	0.357340	13.371180	717.588349	2816.179188	176.455501
1027				900.000000	200.000000	0.000000	0.392350	0.664340	-1.520750	-126.998124	-85.666255	195.393830	298.974664	200.965444	0.000000	300.000000	200.000000	0.000000	7.355320	10.254720	2232.438660	2155.294256	2288.999920	-1361.080475				-505.000000	200.000000	0.000000	1.811100	0.893350	3.146160	-293.139705	947.984698	-410.505789
1028				900.000000	200.000000	0.000000	0.448400	0.720640	-1.260050	-60.081121	-118.612665	166.472200	299.052558	200.922946	0.000000	300.000000	200.000000	0.000000	7.355320	10.682000	2231.904602	2059.927254	2114.599926	-1348.873476				-505.000000	200.000000	0.000000	1.629990	1.429360	-4.719240	433.561040	833.837921	-116.262134
1029				900.000000	200.000000	0.000000	0.392350	0.619300	-1.738000	-76.811049	-50.002423	154.387721	298.998871	200.948551	0.000000	300.000000	200.000000	0.000000	7.660520	10.346280	2231.980896	2117.147455	2234.499922	-1342.769976				-505.000000	200.000000	0.000000	0.905550	1.250690	3.932700	-155.638136	471.753070	-175.117835
1030				900.000000	200.000000	0.000000	0.504450	0.653080	-1.868350	-63.493441	-95.025235	161.531981	299.052752	200.931301	0.000000	300.000000	200.000000	0.000000	7.385840	9.796920	2232.362366	2079.000654	2114.599926	-1428.218974				-505.000000	200.000000	0.000000	-0.543330	1.965370	3.932700	-344.024854	-103.425243	-409.300088
1031				900.000000	200.000000	0.000000	0.560500	0.653080	-1.520750	-87.256509	-41.930973	195.209155	299.033255	200.880006	0.000000	300.000000	200.000000	0.000000	7.843640	9.674840	2232.438660	1964.560251	2158.199924	-1458.736474				-505.000000	200.000000	0.000000	0.543330	-0.178670	12.584640	-1052.148568	-575.099749	-176.445320
1032				900.000000	200.000000	0.000000	0.291460	0.653080	-1.520750	-34.989616	-76.445635	168.981619	299.042856	200.948518	0.000000	300.000000	200.000000	0.000000	7.691040	11.353440	2232.057190	2117.147455	2136.399925	-1391.597975				-505.000000	200.000000	0.000000	0.905550	1.429360	15.730799	-491.330972	725.696688	-233.692376
1033				900.000000	200.000000	0.000000	0.392350	0.596780	-1.303500	-12.959797	-106.132177	149.547457	299.027874	200.978761	0.000000	300.000000	200.000000	0.000000	7.355320	11.170320	2231.294250	2183.904357	2169.099924	-1318.355976				-505.000000	200.000000	0.000000	1.267770	0.178670	5.505780	590.331793	1376.332337	-176.164160
1034				900.000000	200.000000	0.000000	0.246620	0.709380	-1.433850	-76.806986	-125.339640	161.851452	298.940522	200.909878	0.000000	300.000000	200.000000	0.000000	7.294280	11.139800	2232.514954	2031.317153	2365.299917	-1385.494475				-505.000000	200.000000	0.000000	1.811100	-1.250690	7.865400	-306.682023	2269.206213	-177.564089
1035				900.000000	200.000000	0.000000	0.392350	0.551740	-1.260050	-34.872182	-90.974676	130.228289	298.964970	200.965378	0.000000	300.000000	200.000000	0.000000	7.752080	10.468360	2232.591248	2155.294256	2310.799919	-1391.597975				-505.000000	200.000000	0.000000	2.716650	0.714680	12.584640	854.964071	1812.222805	-586.980087
1036				900.000000	200.000000	0.000000	0.448400	0.664340	-1.738000	-139.284786	-47.244592	183.287461	299.057345	200.974321	0.000000	300.000000	200.000000	0.000000	7.507920	10.773560	2231.675720	2174.367657	2103.699926	-1324.459476				-505.000000	200.000000	0.000000	0.362220	0.357340	11.798100	833.278504	-563.394357	294.030631
1037				900.000000	200.000000	0.000000	0.246620	0.608040	-0.999350	-112.694267	-105.479845	183.444147	299.057571	201.003994	0.000000	300.000000	200.000000	0.000000	7.477400	10.407320	2232.209778	2241.124558	2103.699926	-1373.287475				-505.000000	200.000000	0.000000	1.811100	1.072020	6.292320	-397.892692	2138.129058	-234.103936
1038				900.000000	200.000000	0.000000	0.437190	0.686860	-1.390400	-142.017829	-128.161751	166.452398	299.048293	200.905266	0.000000	300.000000	200.000000	0.000000	7.446880	10.559920	2233.354188	2021.780453	2125.499926	-1428.218974				-505.000000	200.000000	0.000000	1.448880	2.680050	7.078860	278.552135	1894.160548	707.356641
1039				900.000000	200.000000	0.000000	0.302670	0.619300	-1.346950	-60.323801	-122.662626	147.251649	298.989484	200.965279	0.000000	300.000000	200.000000	0.000000	7.782600	10.254720	2232.820130	2155.294256	2256.299921	-1361.080475				-505.000000	200.000000	0.000000	3.259980	-1.429360	4.719240	608.782977	2317.090202	468.335528
1040				900.000000	200.000000	0.000000	0.392350	0.709380	-0.564850	-120.132534	-96.687182	166.519796	299.023356	200.991211	0.000000	300.000000	200.000000	0.000000	7.568960	10.529400	2232.133484	2212.514458	2179.999924	-1403.804975				-505.000000	200.000000	0.000000	1.992210	1.072020	-0.786540	1686.229033	675.617850	-410.350720
1041				900.000000	200.000000	0.000000	0.280250	0.563000	-1.390400	-106.913081	-116.632992	166.499798	298.959945	201.021048	0.000000	300.000000	200.000000	0.000000	7.416360	9.949520	2232.286072	2279.271359	2321.699919	-1336.666476				-505.000000	200.000000	0.000000	2.897760	2.144040	3.146160	1403.963573	-45.759146	589.243860
1042				900.000000	200.000000	0.000000	0.325090	0.720640	-1.477300	-60.306192	-103.200776	166.599949	298.959590	200.918830	0.000000	300.000000	200.000000	0.000000	7.752080	10.651480	2231.523132	2050.390553	2321.699919	-1428.218974				-505.000000	200.000000	0.000000	2.716650	0.536010	1.573080	32.559811	2485.522812	294.011835
1043				900.000000	200.000000	0.000000	0.336300	0.585520	-1.564200	-114.206825	-88.383677	135.137092	298.984394	200.956933	0.000000	300.000000	200.000000	0.000000	7.630000	10.987200	2232.362366	2136.220856	2267.199921	-1354.976975				-505.000000	200.000000	0.000000	0.181110	-0.178670	11.798100	-1399.659496	3292.094821	469.768743
1044				900.000000	200.000000	0.000000	0.381140	0.608040	-1.781450	-85.360811	-34.302477	168.846823	298.960123	200.982431	0.000000	300.000000	200.000000	0.000000	7.752080	11.139800	2232.667542	2193.441057	2321.699919	-1324.459476				-505.000000	200.000000	0.000000	3.622200	-1.965370	17.303879	461.539782	824.959368	-354.619504
1045				900.000000	200.000000	0.000000	0.302670	0.619300	-1.520750	-88.647569	-122.500992	142.432329	299.096882	200.965279	0.000000	300.000000	200.000000	0.000000	7.233240	11.200840	2232.820130	2155.294256	2016.499929	-1336.666476				-505.000000	200.000000	0.000000	1.629990	0.178670	3.932700	242.757941	2283.897310	176.271455
1046				900.000000	200.000000	0.000000	0.336300	0.675600	-1.390400	-54.029851	-83.479341	209.920330	299.106157	200.867517	0.000000	300.000000	200.000000	0.000000	7.599480	10.804080	2231.599426	1935.950150	1994.699930	-1312.252476				-505.000000	200.000000	0.000000	0.724440	0.357340	10.225020	-93.375357	-451.249428	235.257555
1047				900.000000	200.000000	0.000000	0.280250	0.540480	-1.868350	-92.253490	-55.396859	156.840214	299.067528	200.901273	0.000000	300.000000	200.000000	0.000000	7.752080	11.200840	2232.667542	2012.243752	2081.899927	-1416.011974				-505.000000	200.000000	0.000000	1.629990	0.714680	14.157719	391.825910	2009.053752	-528.149056
1048				900.000000	200.000000	0.000000	0.392350	0.619300	-1.824900	-80.921608	-34.723696	178.484322	298.999419	200.977925	0.000000	300.000000	200.000000	0.000000	7.294280	10.254720	2233.201600	2183.904357	2234.499922	-1391.597975				-505.000000	200.000000	0.000000	1.629990	1.072020	1.573080	412.441782	165.016473	-821.530433
1049				900.000000	200.000000	0.000000	0.538080	0.641820	-1.390400	-67.482502	-101.920582	161.486668	299.013724	200.956900	0.000000	300.000000	200.000000	0.000000	7.111160	10.559920	2232.438660	2136.220856	2201.799923	-1342.769976				-505.000000	200.000000	0.000000	3.078870	-1.072020	0.000000	-64.867930	476.547624	-294.984150
1050				900.000000	200.000000	0.000000	0.313880	0.641820	-0.912450	-58.946285	-98.198489	168.947920	299.023489	200.952628	0.000000	300.000000	200.000000	0.000000	7.477400	10.895640	2232.438660	2126.684155	2179.999924	-1348.873476				-505.000000	200.000000	0.000000	1.629990	0.714680	11.798100	1202.349153	2409.003053	-175.684464
1051				900.000000	200.000000	0.000000	0.325090	0.551740	-1.477300	-83.343615	-128.530626	151.984911	299.023256	200.880217	0.000000	300.000000	200.000000	0.000000	7.568960	10.865120	2231.904602	1964.560251	2179.999924	-1391.597975				-505.000000	200.000000	0.000000	0.543330	-0.178670	7.078860	-10.245013	1286.105339	234.763370
1052				900.000000	200.000000	0.000000	0.347510	0.619300	-0.999350	-128.312701	-79.238676	180.940436	298.969394	200.961533	0.000000	300.000000	200.000000	0.000000	7.294280	10.437840	2231.599426	2145.757556	2299.899920	-1318.355976				-505.000000	200.000000	0.000000	2.535540	0.893350	7.865400	170.501842	-160.889781	0.644946
1053				900.000000	200.000000	0.000000	0.347510	0.675600	-0.912450	-85.698936	-48.923673	197.860416	299.081735	200.957260	0.000000	300.000000	200.000000	0.000000	7.507920	10.010560	2231.599426	2136.220856	2049.199928	-1434.322474				-505.000000	200.000000	0.000000	0.905550	0.178670	3.932700	1053.469955	74.043048	-117.391083
1054				900.000000	200.000000	0.000000	0.403560	0.619300	-1.477300	-36.335662	-111.498141	144.737467	299.018305	200.999926	0.000000	300.000000	200.000000	0.000000	7.538440	10.041080	2231.752014	2231.587858	2190.899923	-1391.597975				-505.000000	200.000000	0.000000	0.000000	0.714680	1.573080	-651.524878	1324.207220	118.166429
1055				900.000000	200.000000	0.000000	0.269040	0.574260	-1.477300	-62.313590	-90.760697	195.437805	298.955062	200.956966	0.000000	300.000000	200.000000	0.000000	7.538440	9.919000	2232.286072	2136.220856	2332.599918	-1446.529474				-505.000000	200.000000	0.000000	1.811100	2.680050	7.078860	1436.712154	944.252566	-350.066112
1056				900.000000	200.000000	0.000000	0.313880	0.596780	-1.520750	-73.492822	-52.039041	152.038412	299.043281	200.956639	0.000000	300.000000	200.000000	0.000000	7.568960	9.735880	2233.049012	2136.220856	2136.399925	-1367.183975				-505.000000	200.000000	0.000000	0.724440	-0.536010	8.651940	-263.373814	1671.363543	-353.031221
1057				900.000000	200.000000	0.000000	0.235410	0.574260	-1.738000	-66.604206	-68.869483	164.147064	298.984637	200.948162	0.000000	300.000000	200.000000	0.000000	7.141680	11.322920	2232.896424	2117.147455	2267.199921	-1391.597975				-505.000000	200.000000	0.000000	3.259980	3.216060	8.651940	311.111947	589.947975	-290.929251
1058				900.000000	200.000000	0.000000	0.280250	0.596780	-1.477300	-93.550459	-116.552175	156.892573	299.028372	200.944085	0.000000	300.000000	200.000000	0.000000	7.599480	11.170320	2232.438660	2107.610755	2169.099924	-1354.976975				-505.000000	200.000000	0.000000	0.543330	0.536010	9.438480	33.189043	-439.544036	235.441602
1059				900.000000	200.000000	0.000000	0.493240	0.743160	-1.346950	-75.325897	-105.180449	183.314310	298.984707	200.948097	0.000000	300.000000	200.000000	0.000000	7.172200	10.926160	2233.049012	2117.147455	2267.199921	-1525.874972				-505.000000	200.000000	0.000000	2.535540	0.893350	8.651940	1212.908782	766.353844	118.133143
1060				900.000000	200.000000	0.000000	0.392350	0.563000	-1.781450	-91.236088	-80.357834	168.793322	299.028306	200.939877	0.000000	300.000000	200.000000	0.000000	8.026760	10.254720	2232.286072	2098.074055	2169.099924	-1416.011974				-505.000000	200.000000	0.000000	2.354430	-0.357340	1.573080	-368.944803	1181.740669	234.448925
1061				900.000000	200.000000	0.000000	0.437190	0.675600	-1.086250	-81.858463	-77.784911	144.754985	299.091535	200.880307	0.000000	300.000000	200.000000	0.000000	7.782600	10.773560	2231.675720	1964.560251	2027.399929	-1300.045476				-505.000000	200.000000	0.000000	2.897760	0.893350	0.786540	401.567537	1414.750214	-351.848624
1062				900.000000	200.000000	0.000000	0.437190	0.698120	-1.477300	-81.336217	-82.487205	156.824229	299.057152	200.987343	0.000000	300.000000	200.000000	0.000000	6.958560	10.743040	2231.217956	2202.977757	2103.699926	-1275.631477				-505.000000	200.000000	0.000000	2.173320	0.357340	13.371180	1528.300362	2639.773319	235.141645
1063				900.000000	200.000000	0.000000	0.448400	0.765680	-1.868350	-87.000284	-143.376795	183.381708	298.991195	200.964038	0.000000	300.000000	200.000000	0.000000	7.355320	10.346280	2225.801082	2145.757556	2245.399921	-1416.011974				-505.000000	200.000000	0.000000	-1.086660	1.072020	11.011560	-50.067147	-872.686229	764.777562
1064				900.000000	200.000000	0.000000	0.470820	0.698120	-1.216600	-60.963481	-84.114539	156.789389	298.986610	200.959458	0.000000	300.000000	200.000000	0.000000	7.630000	10.376800	2226.487728	2136.220856	2256.299921	-1409.908474				-505.000000	200.000000	0.000000	1.448880	0.714680	3.146160	-767.215034	969.902629	-175.669975
1065				900.000000	200.000000	0.000000	0.369930	0.641820	-1.173150	-103.442203	-64.802388	161.660872	299.013994	200.973721	0.000000	300.000000	200.000000	0.000000	7.691040	10.132640	2233.049012	2174.367657	2201.799923	-1416.011974				-505.000000	200.000000	0.000000	2.897760	-1.429360	15.730799	30.583893	737.718075	174.644013
1066				900.000000	200.000000	0.000000	0.414770	0.540480	-0.999350	-95.373736	-56.678593	156.700851	299.067145	200.970014	0.000000	300.000000	200.000000	0.000000	7.935200	9.857960	2231.752014	2164.830956	2081.899927	-1379.390975				-505.000000	200.000000	0.000000	1.448880	0.714680	3.932700	-767.152111	2029.716261	176.794617
1067				900.000000	200.000000	0.000000	0.358720	0.630560	-1.346950	-55.839584	-48.981216	156.842693	299.013758	200.948324	0.000000	300.000000	200.000000	0.000000	7.752080	10.407320	2232.514954	2117.147455	2201.799923	-1379.390975				-505.000000	200.000000	0.000000	1.448880	1.965370	8.651940	-459.463316	301.827607	412.957916
1068				900.000000	200.000000	0.000000	0.313880	0.439140	-1.303500	-119.964668	-42.109143	168.759428	298.989208	200.927092	0.000000	300.000000	200.000000	0.000000	8.026760	10.926160	2232.209778	2069.463954	2256.299921	-1391.597975				-505.000000	200.000000	0.000000	-1.086660	0.357340	3.932700	-672.958752	2183.141778	-352.038544
1069				900.000000	200.000000	0.000000	0.470820	0.495440	-1.346950	-157.896551	-109.323163	161.420216	299.052849	200.939748	0.000000	300.000000	200.000000	0.000000	7.507920	10.865120	2232.591248	2098.074055	2114.599926	-1342.769976				-505.000000	200.000000	0.000000	1.992210	0.178670	3.932700	242.757941	538.569284	176.242477
1070				900.000000	200.000000	0.000000	0.425980	0.540480	-1.564200	-108.020512	-41.417000	175.966518	298.989312	200.986803	0.000000	300.000000	200.000000	0.000000	7.263760	10.926160	2232.438660	2202.977757	2256.299921	-1354.976975				-505.000000	200.000000	0.000000	3.259980	1.250690	6.292320	1234.342656	724.757261	118.414304
1071				900.000000	200.000000	0.000000	0.347510	0.731900	-1.520750	-67.928580	-134.479443	166.587194	298.955098	200.944117	0.000000	300.000000	200.000000	0.000000	7.263760	11.109280	2232.362366	2107.610755	2332.599918	-1324.459476				-505.000000	200.000000	0.000000	2.897760	1.072020	5.505780	-50.507610	217.141589	646.970612
1072				900.000000	200.000000	0.000000	0.425980	0.517960	-1.738000	-117.169003	-127.376855	147.029654	298.969993	200.943891	0.000000	300.000000	200.000000	0.000000	7.538440	11.445000	2232.896424	2107.610755	2299.899920	-1367.183975				-505.000000	200.000000	0.000000	3.078870	-0.714680	4.719240	-1085.211764	1134.919102	-0.924541
1073				900.000000	200.000000	0.000000	0.291460	0.698120	-1.651100	-125.742106	-25.664710	205.168408	298.969746	200.939845	0.000000	300.000000	200.000000	0.000000	7.446880	10.102120	2232.362366	2098.074055	2299.899920	-1422.115474				-505.000000	200.000000	0.000000	2.716650	-0.357340	7.078860	1484.551690	359.177709	-470.509237
1074				900.000000	200.000000	0.000000	0.482030	0.821980	-1.738000	-84.546808	-119.553055	152.073645	299.038038	200.956998	0.000000	300.000000	200.000000	0.000000	7.355320	10.407320	2232.209778	2136.220856	2147.299925	-1373.287475				-505.000000	200.000000	0.000000	2.716650	-0.714680	0.000000	-274.877290	1956.735635	-118.383761
1075				900.000000	200.000000	0.000000	0.313880	0.686860	-1.520750	-118.029690	-46.973071	168.989807	298.969464	200.957195	0.000000	300.000000	200.000000	0.000000	7.538440	10.590440	2231.752014	2136.220856	2299.899920	-1379.390975				-505.000000	200.000000	0.000000	0.724440	1.429360	11.798100	1477.226444	740.387786	295.019001
1076				900.000000	200.000000	0.000000	0.448400	0.754420	-1.303500	-74.817196	-108.440316	137.587694	299.023423	200.961238	0.000000	300.000000	200.000000	0.000000	7.660520	10.468360	2232.286072	2145.757556	2179.999924	-1330.562976				-505.000000	200.000000	0.000000	1.629990	0.357340	0.000000	-441.641364	1094.499377	-117.279481
1077				900.000000	200.000000	0.000000	0.302670	0.619300	-1.824900	-56.798427	-71.558433	164.119270	299.033651	200.871105	0.000000	300.000000	200.000000	0.000000	7.507920	10.315760	2233.354188	1945.486851	2158.199924	-1361.080475				-505.000000	200.000000	0.000000	1.086660	2.144040	8.651940	477.876021	854.025568	60.691860
1078				900.000000	200.000000	0.000000	0.347510	0.585520	-1.564200	-118.227355	-83.779335	159.222080	298.989139	200.957064	0.000000	300.000000	200.000000	0.000000	7.630000	10.743040	2232.057190	2136.220856	2256.299921	-1354.976975				-505.000000	200.000000	0.000000	2.716650	0.893350	5.505780	286.129074	890.950591	588.071444
1079				900.000000	200.000000	0.000000	0.280250	0.754420	-1.346950	-62.800619	-76.145641	154.629518	299.048423	200.981994	0.000000	300.000000	200.000000	0.000000	7.385840	10.407320	2233.659364	2193.441057	2125.499926	-1391.597975				-505.000000	200.000000	0.000000	1.811100	1.250690	0.786540	1697.166201	1082.793985	-351.422575
1080				900.000000	200.000000	0.000000	0.313880	0.608040	-1.694550	-93.311843	-6.283677	202.651746	298.998803	200.927251	0.000000	300.000000	200.000000	0.000000	7.050120	9.980040	2231.828308	2069.463954	2234.499922	-1373.287475				-505.000000	200.000000	0.000000	0.543330	-0.536010	2.359620	431.018812	892.873876	-294.272633
1081				900.000000	200.000000	0.000000	0.448400	0.630560	-0.869000	-79.467609	-113.910371	137.472504	298.994057	200.939941	0.000000	300.000000	200.000000	0.000000	7.691040	11.170320	2232.133484	2098.074055	2245.399921	-1489.253973				-505.000000	200.000000	0.000000	0.543330	-2.144040	11.011560	-13.038933	354.383155	1055.315616
1082				900.000000	200.000000	0.000000	0.392350	0.551740	-1.086250	-90.979548	-65.806460	156.734550	299.032990	200.944343	0.000000	300.000000	200.000000	0.000000	7.507920	10.804080	2231.828308	2107.610755	2158.199924	-1446.529474				-505.000000	200.000000	0.000000	1.629990	-0.178670	3.146160	336.888377	958.943664	410.908734
1083				900.000000	200.000000	0.000000	0.358720	0.608040	-1.129700	-64.582947	-69.447138	183.328011	299.066922	201.004440	0.000000	300.000000	200.000000	0.000000	7.355320	11.780720	2231.217956	2241.124558	2081.899927	-1348.873476				-505.000000	200.000000	0.000000	0.724440	-0.536010	10.225020	431.648044	1669.870690	-470.519418
1084				900.000000	200.000000	0.000000	0.269040	0.653080	-1.346950	-66.973801	-95.947893	183.462807	298.989001	200.944375	0.000000	300.000000	200.000000	0.000000	7.538440	11.322920	2231.752014	2107.610755	2256.299921	-1397.701475				-505.000000	200.000000	0.000000	1.629990	-1.786700	3.146160	123.770480	958.943664	-1.825978
1085				900.000000	200.000000	0.000000	0.392350	0.551740	-1.433850	-71.237010	-80.681102	154.324890	299.092062	200.973755	0.000000	300.000000	200.000000	0.000000	7.599480	10.407320	2232.972718	2174.367657	2027.399929	-1489.253973				-505.000000	200.000000	0.000000	0.543330	1.072020	0.000000	-398.396078	762.543148	-116.514317
1086				900.000000	200.000000	0.000000	0.414770	0.641820	-1.651100	-91.875768	-116.864105	164.024078	299.008401	200.884671	0.000000	300.000000	200.000000	0.000000	7.446880	10.132640	2231.446838	1974.096951	2212.699923	-1385.494475				-505.000000	200.000000	0.000000	3.259980	-0.178670	5.505780	221.261145	725.503688	-235.406751
1087				900.000000	200.000000	0.000000	0.381140	0.619300	-1.042800	-60.008701	-95.781061	147.170354	299.042463	200.936085	0.000000	300.000000	200.000000	0.000000	7.233240	10.834600	2231.141662	2088.537354	2136.399925	-1379.390975				-505.000000	200.000000	0.000000	3.622200	-1.786700	4.719240	587.160334	1499.752227	232.991040
1088				900.000000	200.000000	0.000000	0.257830	0.664340	-1.738000	-95.058953	-54.594829	178.665572	298.998940	200.995483	0.000000	300.000000	200.000000	0.000000	7.507920	10.834600	2232.133484	2222.051158	2234.499922	-1385.494475				-505.000000	200.000000	0.000000	3.078870	0.178670	11.011560	1517.300271	-64.182376	-176.309048
1089				900.000000	200.000000	0.000000	0.403560	0.664340	-1.477300	-98.809398	-91.234261	178.514596	299.042922	200.961271	0.000000	300.000000	200.000000	0.000000	8.026760	10.529400	2232.209778	2145.757556	2136.399925	-1324.459476				-505.000000	200.000000	0.000000	1.448880	-0.536010	10.225020	663.280048	1758.604835	1056.769192
1090				900.000000	200.000000	0.000000	0.414770	0.653080	-1.955250	-135.953013	-45.657666	159.215229	298.964899	200.999619	0.000000	300.000000	200.000000	0.000000	7.385840	10.071600	2232.438660	2231.587858	2310.799919	-1342.769976				-505.000000	200.000000	0.000000	1.448880	-1.072020	6.292320	-1454.156567	1364.626945	-59.877356
1091				900.000000	200.000000	0.000000	0.414770	0.563000	-1.086250	-74.433740	-127.521355	183.228056	299.032858	200.944472	0.000000	300.000000	200.000000	0.000000	7.599480	10.041080	2231.523132	2107.610755	2158.199924	-1373.287475				-505.000000	200.000000	0.000000	-2.716650	1.608030	6.292320	-481.274729	1351.543137	412.952043
1092				900.000000	200.000000	0.000000	0.235410	0.585520	-1.216600	-49.518228	-84.552295	159.338216	299.038236	200.986702	0.000000	300.000000	200.000000	0.000000	6.989080	10.254720	2232.667542	2202.977757	2147.299925	-1354.976975				-505.000000	200.000000	0.000000	2.173320	0.893350	10.225020	-871.653405	-273.781137	0.673924
1093				900.000000	200.000000	0.000000	0.347510	0.574260	-1.260050	-126.417003	-68.864285	147.163308	299.018741	200.914056	0.000000	300.000000	200.000000	0.000000	7.385840	10.102120	2232.743836	2040.853853	2190.899923	-1391.597975				-505.000000	200.000000	0.000000	1.811100	-0.357340	5.505780	-368.630187	1608.595455	-59.228102
1094				900.000000	200.000000	0.000000	0.392350	0.630560	-1.216600	-140.135676	-111.278964	192.952754	298.959874	200.935669	0.000000	300.000000	200.000000	0.000000	7.630000	10.773560	2232.133484	2088.537354	2321.699919	-1330.562976				-505.000000	200.000000	0.000000	1.811100	1.429360	3.146160	-29.073736	1213.124713	999.861252
1095				900.000000	200.000000	0.000000	0.482030	0.630560	-1.303500	-51.774039	-54.099530	161.534264	299.003448	200.965939	0.000000	300.000000	200.000000	0.000000	7.874160	11.078760	2231.294250	2155.294256	2223.599922	-1385.494475				-505.000000	200.000000	0.000000	2.716650	1.072020	-3.146160	1106.960254	2092.291348	118.288212
1096				900.000000	200.000000	0.000000	0.369930	0.574260	-1.868350	-50.657128	-54.023912	202.562263	299.086838	200.961303	0.000000	300.000000	200.000000	0.000000	7.294280	11.567080	2232.133484	2145.757556	2038.299929	-1318.355976				-505.000000	200.000000	0.000000	0.724440	0.178670	1.573080	-1263.038853	617.521322	411.320293
1097				900.000000	200.000000	0.000000	0.381140	0.731900	-1.651100	-88.166274	-125.611161	144.865412	299.043249	200.973755	0.000000	300.000000	200.000000	0.000000	7.568960	10.804080	2232.972718	2174.367657	2136.399925	-1391.597975				-505.000000	200.000000	0.000000	0.905550	1.429360	-3.146160	433.686886	1539.030966	118.772216
1098				900.000000	200.000000	0.000000	0.381140	0.630560	-1.607650	-136.520273	-85.123810	161.638787	298.984117	200.944375	0.000000	300.000000	200.000000	0.000000	7.568960	10.285240	2231.752014	2107.610755	2267.199921	-1373.287475				-505.000000	200.000000	0.000000	-1.267770	-0.178670	-0.786540	-1748.114273	475.169207	117.420061
1099				900.000000	200.000000	0.000000	0.403560	0.585520	-1.607650	-61.984946	-182.300495	142.296391	299.018640	200.961139	0.000000	300.000000	200.000000	0.000000	7.630000	10.712520	2232.514954	2145.757556	2190.899923	-1330.562976				-505.000000	200.000000	0.000000	0.000000	-0.178670	14.157719	453.585303	3698.524529	-58.913656
1100				900.000000	200.000000	0.000000	0.313880	0.619300	-1.477300	-100.664145	-107.805119	168.926976	298.998666	200.982934	0.000000	300.000000	200.000000	0.000000	7.538440	10.651480	2231.523132	2193.441057	2234.499922	-1342.769976				-505.000000	200.000000	0.000000	1.992210	-0.893350	14.157719	-1095.268008	-1459.684369	-294.727659
1101				900.000000	200.000000	0.000000	0.381140	0.540480	-1.216600	-91.578277	-65.223607	171.193653	298.916073	200.982531	0.000000	300.000000	200.000000	0.000000	7.599480	10.895640	2232.438660	2193.441057	2419.799915	-1458.736474				-505.000000	200.000000	0.000000	1.448880	0.178670	5.505780	127.067786	569.953328	528.750535
1102				900.000000	200.000000	0.000000	0.347510	0.664340	-1.390400	-82.637249	-53.545150	188.211304	299.033354	200.965345	0.000000	300.000000	200.000000	0.000000	8.057280	10.407320	2232.667542	2155.294256	2158.199924	-1361.080475				-505.000000	200.000000	0.000000	1.267770	0.536010	7.078860	1538.608298	-481.140618	-293.313241
1103				900.000000	200.000000	0.000000	0.448400	0.585520	-0.999350	-105.580580	-27.667657	183.214159	298.979267	200.987073	0.000000	300.000000	200.000000	0.000000	7.660520	9.919000	2231.828308	2202.977757	2278.099920	-1379.390975				-505.000000	200.000000	0.000000	2.354430	1.965370	-0.786540	929.573628	1051.409941	-409.531909
1104				900.000000	200.000000	0.000000	0.280250	0.664340	-1.738000	-111.141074	-14.990325	173.823024	298.993988	200.965642	0.000000	300.000000	200.000000	0.000000	7.233240	10.285240	2231.980896	2155.294256	2245.399921	-1391.597975				-505.000000	200.000000	0.000000	2.354430	0.178670	10.225020	-2188.874713	908.389964	176.213499
1105				900.000000	200.000000	0.000000	0.313880	0.630560	-1.824900	-68.396331	-72.020061	178.576089	299.067369	200.914244	0.000000	300.000000	200.000000	0.000000	7.233240	11.261880	2232.286072	2040.853853	2081.899927	-1397.701475				-505.000000	200.000000	0.000000	1.267770	0.178670	0.786540	937.402260	2308.800947	-117.420061
1106				900.000000	200.000000	0.000000	0.437190	0.551740	-1.390400	-103.356238	-87.633992	163.917076	299.048325	200.905235	0.000000	300.000000	200.000000	0.000000	7.324800	10.895640	2233.430482	2021.780453	2125.499926	-1391.597975				-505.000000	200.000000	0.000000	-0.724440	0.178670	3.932700	242.757941	835.523774	0.227513
1107				900.000000	200.000000	0.000000	0.369930	0.461660	-1.564200	-95.184199	-79.636621	173.541624	299.067209	200.905854	0.000000	300.000000	200.000000	0.000000	7.507920	10.987200	2231.904602	2021.780453	2081.899927	-1483.150473				-505.000000	200.000000	0.000000	1.086660	0.000000	1.573080	-347.322159	1258.453428	-293.807426
1108				900.000000	200.000000	0.000000	0.179360	0.585520	-1.564200	-33.796221	-117.382678	214.818466	299.076598	200.940423	0.000000	300.000000	200.000000	0.000000	7.172200	11.017720	2230.989074	2098.074055	2060.099928	-1336.666476				-505.000000	200.000000	0.000000	2.716650	-0.178670	6.292320	105.508066	625.064150	117.101308
1109				900.000000	200.000000	0.000000	0.369930	0.619300	-1.346950	-84.446982	-100.102543	180.917209	299.018036	200.978828	0.000000	300.000000	200.000000	0.000000	7.355320	10.804080	2231.141662	2183.904357	2190.899923	-1361.080475				-505.000000	200.000000	0.000000	1.448880	1.429360	-3.146160	1591.846905	-217.256025	529.937440
1110				900.000000	200.000000	0.000000	0.392350	0.585520	-1.781450	-38.041822	-110.753654	168.814266	299.047772	200.897217	0.000000	300.000000	200.000000	0.000000	7.691040	11.048240	2232.133484	2002.707052	2125.499926	-1428.218974				-505.000000	200.000000	0.000000	1.267770	0.536010	14.944259	-661.266506	2030.225257	-352.057340
1111				900.000000	200.000000	0.000000	0.437190	0.653080	-1.260050	-82.965893	-37.095518	161.601662	298.989001	200.914463	0.000000	300.000000	200.000000	0.000000	7.416360	10.651480	2231.752014	2040.853853	2256.299921	-1348.873476				-505.000000	200.000000	0.000000	2.716650	-1.429360	2.359620	724.410210	2352.206378	174.658501
1112				900.000000	200.000000	0.000000	0.425980	0.709380	-1.520750	-105.040726	-51.589349	139.978694	299.047512	200.978661	0.000000	300.000000	200.000000	0.000000	7.233240	10.590440	2231.523132	2183.904357	2125.499926	-1409.908474				-505.000000	200.000000	0.000000	2.173320	-0.536010	6.292320	199.701424	127.661018	58.061560
1113				900.000000	200.000000	0.000000	0.369930	0.664340	-1.868350	-63.029754	-69.221822	156.862495	298.983908	201.021502	0.000000	300.000000	200.000000	0.000000	7.172200	10.468360	2231.294250	2279.271359	2267.199921	-1342.769976				-505.000000	200.000000	0.000000	3.441090	1.786700	6.292320	571.880610	2172.068376	-233.556103
1114				900.000000	200.000000	0.000000	0.325090	0.619300	-0.999350	-100.168989	-128.975120	183.373323	299.077198	200.918453	0.000000	300.000000	200.000000	0.000000	7.752080	10.041080	2232.438660	2050.390553	2060.099928	-1403.804975				-505.000000	200.000000	0.000000	1.629990	1.429360	8.651940	1129.526745	556.008657	-468.726726
1115				900.000000	200.000000	0.000000	0.437190	0.563000	-1.433850	-90.875975	-128.121343	175.975849	299.033321	200.986736	0.000000	300.000000	200.000000	0.000000	7.996240	9.766400	2232.591248	2202.977757	2158.199924	-1385.494475				-505.000000	200.000000	0.000000	1.629990	0.714680	11.011560	-303.321794	288.629363	-351.916760
1116				900.000000	200.000000	0.000000	0.369930	0.517960	-1.086250	-96.391138	-125.674844	161.545682	299.042725	200.995653	0.000000	300.000000	200.000000	0.000000	7.507920	10.285240	2231.752014	2222.051158	2136.399925	-1428.218974				-505.000000	200.000000	0.000000	0.181110	-0.536010	9.438480	547.401123	775.503961	528.173726
1117				900.000000	200.000000	0.000000	0.302670	0.551740	-2.129050	-19.690345	-86.473483	188.153040	299.052526	200.914431	0.000000	300.000000	200.000000	0.000000	7.324800	10.041080	2231.828308	2040.853853	2114.599926	-1397.701475				-505.000000	200.000000	0.000000	0.543330	1.965370	14.157719	583.321163	2074.807545	589.262656
1118				900.000000	200.000000	0.000000	0.459610	0.664340	-1.173150	-74.371118	-58.363470	202.553129	299.067305	200.952759	0.000000	300.000000	200.000000	0.000000	7.538440	9.644320	2232.133484	2126.684155	2081.899927	-1434.322474				-505.000000	200.000000	0.000000	2.716650	-0.893350	6.292320	2146.950813	1685.624209	-294.785614
1119				900.000000	200.000000	0.000000	0.448400	0.653080	-1.477300	-111.334676	-103.212712	151.951408	298.964863	200.914213	0.000000	300.000000	200.000000	0.000000	7.263760	11.139800	2232.362366	2040.853853	2310.799919	-1428.218974				-505.000000	200.000000	0.000000	2.897760	-0.893350	8.651940	-748.260464	1937.565979	57.664489
1120				900.000000	200.000000	0.000000	0.336300	0.461660	-1.129700	-114.836708	-124.249552	175.986124	298.954848	201.008438	0.000000	300.000000	200.000000	0.000000	7.172200	10.987200	2231.828308	2250.661259	2332.599918	-1293.941977				-505.000000	200.000000	0.000000	2.897760	1.250690	0.786540	1581.350199	1282.180207	177.187380
1121				900.000000	200.000000	0.000000	0.291460	0.574260	-1.651100	-58.473117	-132.050079	144.811715	298.974243	200.927377	0.000000	300.000000	200.000000	0.000000	7.538440	11.139800	2231.523132	2069.463954	2288.999920	-1300.045476				-505.000000	200.000000	0.000000	2.354430	-0.536010	9.438480	-610.758896	909.136390	-0.697028
1122				900.000000	200.000000	0.000000	0.224200	0.686860	-1.390400	-77.689345	-129.522763	147.395775	299.062614	200.918390	0.000000	300.000000	200.000000	0.000000	7.294280	11.078760	2232.591248	2050.390553	2092.799927	-1373.287475				-505.000000	200.000000	0.000000	1.992210	0.000000	5.505780	-810.271551	1597.636490	-0.159377
1123				900.000000	200.000000	0.000000	0.313880	0.619300	-1.260050	-68.274833	-32.017612	176.155957	299.018540	200.909972	0.000000	300.000000	200.000000	0.000000	8.057280	10.315760	2232.286072	2031.317153	2190.899923	-1409.908474				-505.000000	200.000000	0.000000	0.543330	0.536010	11.011560	-82.501112	884.663185	59.209306
1124				900.000000	200.000000	0.000000	0.403560	0.585520	-1.824900	-130.559031	-85.845023	173.621973	298.935640	200.978226	0.000000	300.000000	200.000000	0.000000	7.538440	10.376800	2232.514954	2183.904357	2376.199917	-1452.632974				-505.000000	200.000000	0.000000	-0.362220	-1.608030	-4.719240	-213.495436	954.386541	115.991154
1125				900.000000	200.000000	0.000000	0.313880	0.484180	-1.477300	-106.228387	-67.277359	173.620635	299.008266	201.008749	0.000000	300.000000	200.000000	0.000000	7.538440	11.078760	2231.141662	2250.661259	2212.699923	-1324.459476				-505.000000	200.000000	0.000000	0.000000	1.072020	7.865400	-976.846855	522.815765	-57.726752
1126				900.000000	200.000000	0.000000	0.280250	0.653080	-1.868350	-43.390790	-80.726709	164.173912	299.003517	200.914588	0.000000	300.000000	200.000000	0.000000	7.294280	10.346280	2231.446838	2040.853853	2223.599922	-1428.218974				-505.000000	200.000000	0.000000	1.629990	-1.072020	6.292320	51.451458	-900.022145	233.828648
1127				900.000000	200.000000	0.000000	0.425980	0.641820	-1.824900	-100.096886	-107.032159	168.831784	298.940884	200.943730	0.000000	300.000000	200.000000	0.000000	7.630000	9.644320	2233.277894	2107.610755	2365.299917	-1330.562976				-505.000000	200.000000	0.000000	1.267770	-0.893350	2.359620	-1443.659861	1114.178028	-0.949211
1128				900.000000	200.000000	0.000000	0.437190	0.653080	-1.564200	-119.465765	-72.274448	154.372682	299.052817	200.922694	0.000000	300.000000	200.000000	0.000000	7.416360	10.620960	2232.514954	2059.927254	2114.599926	-1403.804975				-505.000000	200.000000	0.000000	0.000000	1.072020	-0.786540	64.805007	1061.306485	-821.400034
1129				900.000000	200.000000	0.000000	0.358720	0.574260	-1.607650	-70.489694	-69.002645	195.344896	299.042660	200.940166	0.000000	300.000000	200.000000	0.000000	7.111160	11.231360	2231.599426	2098.074055	2136.399925	-1324.459476				-505.000000	200.000000	0.000000	2.173320	-2.144040	5.505780	-13.479395	2249.527561	-119.696757
1130				900.000000	200.000000	0.000000	0.235410	0.585520	-2.215950	-102.820447	-68.424990	159.338216	299.042594	200.970147	0.000000	300.000000	200.000000	0.000000	7.233240	11.414480	2231.446838	2164.830956	2136.399925	-1367.183975				-505.000000	200.000000	0.000000	1.267770	0.000000	9.438480	927.283093	1240.030198	-528.798310
1131				900.000000	200.000000	0.000000	0.392350	0.686860	-1.086250	-73.353715	-86.070340	178.547153	298.945513	200.918328	0.000000	300.000000	200.000000	0.000000	7.538440	10.865120	2232.743836	2050.390553	2354.399918	-1422.115474				-505.000000	200.000000	0.000000	1.629990	1.786700	-4.719240	339.367681	1231.547943	-644.619906
1132				900.000000	200.000000	0.000000	0.224200	0.574260	-0.912450	-113.995299	-104.637407	166.568338	299.008808	200.952661	0.000000	300.000000	200.000000	0.000000	7.416360	11.200840	2232.362366	2126.684155	2212.699923	-1342.769976				-505.000000	200.000000	0.000000	2.716650	-1.608030	2.359620	-444.561131	-34.053754	-471.696142
1133				900.000000	200.000000	0.000000	0.291460	0.461660	-1.173150	-106.840661	-71.702933	188.080879	298.984290	200.918579	0.000000	300.000000	200.000000	0.000000	6.897520	11.689160	2232.133484	2050.390553	2267.199921	-1293.941977				-505.000000	200.000000	0.000000	1.811100	3.394730	4.719240	1248.136667	283.641809	238.053106
1134				900.000000	200.000000	0.000000	0.437190	0.585520	-2.302850	-62.705174	-127.313173	161.538832	299.003823	200.961303	0.000000	300.000000	200.000000	0.000000	6.958560	11.506040	2232.133484	2145.757556	2223.599922	-1379.390975				-505.000000	200.000000	0.000000	1.267770	-1.072020	14.157719	-295.367316	1102.981632	-588.559755
1135				900.000000	200.000000	0.000000	0.414770	0.709380	-0.955900	-116.517132	-87.114821	139.990308	298.930611	200.914275	0.000000	300.000000	200.000000	0.000000	7.630000	10.407320	2232.209778	2040.853853	2387.099916	-1428.218974				-505.000000	200.000000	0.000000	0.724440	0.714680	4.719240	622.702835	1277.385653	176.852572
1136				900.000000	200.000000	0.000000	0.414770	0.698120	-1.477300	-85.356747	-51.168129	166.486097	299.097191	200.956410	0.000000	300.000000	200.000000	0.000000	7.538440	10.804080	2233.583070	2136.220856	2016.499929	-1354.976975				-505.000000	200.000000	0.000000	1.086660	3.394730	13.371180	669.748813	1247.257031	-525.562222
1137				900.000000	200.000000	0.000000	0.448400	0.563000	-1.781450	-107.318209	-67.468063	149.457974	299.101150	200.931747	0.000000	300.000000	200.000000	0.000000	7.874160	10.682000	2231.294250	2079.000654	2005.599930	-1354.976975				-505.000000	200.000000	0.000000	1.086660	-0.536010	7.865400	-726.700744	324.491965	-411.804297
1138				900.000000	200.000000	0.000000	0.280250	0.664340	-0.869000	-70.035488	-117.117894	183.461665	299.071966	200.987174	0.000000	300.000000	200.000000	0.000000	8.026760	10.682000	2231.599426	2202.977757	2070.999928	-1379.390975				-505.000000	200.000000	0.000000	3.078870	1.072020	15.730799	1340.102415	63.909073	-57.973061
1139				900.000000	200.000000	0.000000	0.392350	0.540480	-1.824900	-84.167416	-75.251456	183.230339	298.979407	200.922851	0.000000	300.000000	200.000000	0.000000	7.568960	9.888480	2232.133484	2059.927254	2278.099920	-1373.287475				-505.000000	200.000000	0.000000	1.086660	-1.250690	3.932700	503.715374	1388.784156	644.911248
1140				900.000000	200.000000	0.000000	0.403560	0.574260	-1.824900	-82.776355	-161.834572	137.466599	299.052267	200.983069	0.000000	300.000000	200.000000	0.000000	7.446880	10.193680	2231.217956	2193.441057	2114.599926	-1318.355976				-505.000000	200.000000	0.000000	0.905550	1.965370	8.651940	-343.647314	-1123.565577	589.233679
1141				900.000000	200.000000	0.000000	0.414770	0.641820	-1.824900	-100.096886	-116.702471	166.433738	299.028239	200.922851	0.000000	300.000000	200.000000	0.000000	7.111160	9.857960	2232.133484	2059.927254	2169.099924	-1422.115474				-505.000000	200.000000	0.000000	1.629990	0.536010	1.573080	32.559811	430.156487	352.842866
1142				900.000000	200.000000	0.000000	0.392350	0.709380	-1.390400	-64.700381	-90.853450	154.471495	299.023356	200.978393	0.000000	300.000000	200.000000	0.000000	7.141680	10.956680	2232.133484	2183.904357	2179.999924	-1428.218974				-505.000000	200.000000	0.000000	1.267770	1.250690	8.651940	-502.708603	1638.486646	118.573681
1143				900.000000	200.000000	0.000000	0.392350	0.551740	-1.346950	-75.167512	-85.827889	166.373191	298.993850	200.867487	0.000000	300.000000	200.000000	0.000000	7.721560	11.109280	2231.675720	1935.950150	2245.399921	-1342.769976				-505.000000	200.000000	0.000000	1.267770	0.000000	8.651940	927.220170	-350.063464	-646.286507
1144				900.000000	200.000000	0.000000	0.381140	0.709380	-1.433850	-112.991758	-95.417384	123.157528	298.988931	200.910252	0.000000	300.000000	200.000000	0.000000	7.416360	11.139800	2231.599426	2031.317153	2256.299921	-1324.459476				-505.000000	200.000000	0.000000	2.716650	0.714680	3.146160	854.208993	1556.039907	352.925491
1145				900.000000	200.000000	0.000000	0.369930	0.608040	-1.651100	-89.246298	-94.753714	159.219796	299.018674	200.956835	0.000000	300.000000	200.000000	0.000000	7.752080	10.956680	2232.591248	2136.220856	2190.899923	-1281.734977				-505.000000	200.000000	0.000000	4.346640	-0.536010	0.786540	430.892966	399.088439	175.375891
1146				900.000000	200.000000	0.000000	0.325090	0.551740	-1.346950	-26.921149	-88.124092	180.900833	299.018238	201.004268	0.000000	300.000000	200.000000	0.000000	7.416360	11.292400	2231.599426	2241.124558	2190.899923	-1385.494475				-505.000000	200.000000	0.000000	1.992210	0.178670	6.292320	127.130709	1331.750049	-587.430806
1147				900.000000	200.000000	0.000000	0.381140	0.596780	-1.651100	-93.730515	-69.885492	166.426691	298.979477	200.974054	0.000000	300.000000	200.000000	0.000000	7.813120	10.773560	2232.286072	2174.367657	2278.099920	-1348.873476				-505.000000	200.000000	0.000000	1.267770	0.893350	3.932700	633.451234	2305.815241	411.955058
1148				900.000000	200.000000	0.000000	0.403560	0.608040	-1.303500	-96.927245	-25.538286	168.823596	299.048325	200.918045	0.000000	300.000000	200.000000	0.000000	7.324800	10.956680	2233.430482	2050.390553	2125.499926	-1379.390975				-505.000000	200.000000	0.000000	1.992210	1.072020	11.798100	-50.004224	1326.525064	235.834365
1149				900.000000	200.000000	0.000000	0.392350	0.686860	-1.694550	-82.024975	-90.570591	173.727832	299.028405	200.978226	0.000000	300.000000	200.000000	0.000000	7.477400	10.498880	2232.514954	2183.904357	2169.099924	-1342.769976				-505.000000	200.000000	0.000000	2.354430	1.608030	3.932700	1371.592532	1312.071397	-174.894630
1150				900.000000	200.000000	0.000000	0.313880	0.540480	-1.477300	-87.827832	-102.739149	171.263334	299.013657	200.969782	0.000000	300.000000	200.000000	0.000000	7.691040	10.865120	2232.286072	2164.830956	2201.799923	-1354.976975				-505.000000	200.000000	0.000000	-0.724440	1.250690	5.505780	307.751718	966.600928	-527.452028
1151				900.000000	200.000000	0.000000	0.291460	0.630560	-1.738000	-104.491074	-86.375532	154.502715	299.067209	200.935765	0.000000	300.000000	200.000000	0.000000	7.691040	10.956680	2231.904602	2088.537354	2081.899927	-1300.045476				-505.000000	200.000000	0.000000	-0.181110	1.608030	2.359620	-1523.933362	1201.849752	-585.900477
1152				900.000000	200.000000	0.000000	0.280250	0.608040	-1.173150	-100.812733	-66.175335	154.493385	298.989312	200.892822	0.000000	300.000000	200.000000	0.000000	7.630000	10.041080	2232.438660	1993.170352	2256.299921	-1470.943473				-505.000000	200.000000	0.000000	-0.543330	0.893350	-0.786540	864.705698	1491.893403	-645.293830
1153				900.000000	200.000000	0.000000	0.336300	0.664340	-1.607650	-78.841790	-68.079389	168.945636	298.988793	200.944569	0.000000	300.000000	200.000000	0.000000	7.507920	9.796920	2231.294250	2107.610755	2256.299921	-1293.941977				-505.000000	200.000000	0.000000	1.267770	0.714680	5.505780	275.317753	1774.042359	-586.864177
1154				900.000000	200.000000	0.000000	0.246620	0.698120	-1.607650	-81.471260	-99.848156	173.889281	299.023222	200.987073	0.000000	300.000000	200.000000	0.000000	7.660520	9.888480	2231.828308	2202.977757	2179.999924	-1367.183975				-505.000000	200.000000	0.000000	3.441090	2.144040	-3.146160	13.668165	457.615398	119.247604
1155				900.000000	200.000000	0.000000	0.381140	0.765680	-2.085600	-79.184295	-89.745287	164.174108	299.042791	200.940038	0.000000	300.000000	200.000000	0.000000	7.446880	11.506040	2231.904602	2098.074055	2136.399925	-1428.218974				-505.000000	200.000000	0.000000	3.622200	1.429360	11.011560	319.003502	3084.620904	-292.653807
1156				900.000000	200.000000	0.000000	0.302670	0.630560	-1.173150	-75.762178	-92.428440	171.358722	299.013657	200.905700	0.000000	300.000000	200.000000	0.000000	7.172200	10.895640	2232.286072	2021.780453	2201.799923	-1397.701475				-505.000000	200.000000	0.000000	3.259980	0.178670	16.517339	822.844722	1377.903754	-470.044030
1157				900.000000	200.000000	0.000000	0.392350	0.551740	-1.173150	-54.884804	-65.725643	159.144210	298.969535	201.025495	0.000000	300.000000	200.000000	0.000000	7.538440	10.865120	2231.904602	2288.808060	2299.899920	-1434.322474				-505.000000	200.000000	0.000000	5.252190	0.714680	3.146160	854.208993	2065.464427	-528.438832
1158				900.000000	200.000000	0.000000	0.336300	0.551740	-1.477300	-2.933011	-53.002705	168.840918	299.121080	201.021048	0.000000	300.000000	200.000000	0.000000	7.416360	11.017720	2232.286072	2279.271359	1961.999931	-1336.666476				-505.000000	200.000000	0.000000	2.173320	1.429360	0.000000	-724.221440	266.202436	706.111781
1159				900.000000	200.000000	0.000000	0.414770	0.574260	-1.781450	-50.567099	-126.874819	161.551587	299.047609	200.897370	0.000000	300.000000	200.000000	0.000000	7.050120	11.109280	2231.752014	2002.707052	2125.499926	-1446.529474				-505.000000	200.000000	0.000000	1.629990	0.178670	-0.786540	10.748398	299.825759	58.783257
1160				900.000000	200.000000	0.000000	0.571710	0.551740	-1.694550	-107.691868	-123.286486	180.645334	298.979651	200.905545	0.000000	300.000000	200.000000	0.000000	7.172200	10.865120	2232.667542	2021.780453	2278.099920	-1373.287475				-505.000000	200.000000	0.000000	0.181110	-0.357340	-3.146160	788.837677	1848.006843	-176.585900
1161				900.000000	200.000000	0.000000	0.482030	0.630560	-1.520750	-84.163352	-69.095398	166.353585	298.949785	200.970147	0.000000	300.000000	200.000000	0.000000	7.599480	10.498880	2231.446838	2164.830956	2343.499918	-1385.494475				-505.000000	200.000000	0.000000	2.173320	-0.178670	-7.865400	683.455458	1599.366774	-411.552114
1162				900.000000	200.000000	0.000000	0.459610	0.563000	-1.607650	-103.117622	-68.091325	168.723641	298.998803	200.974254	0.000000	300.000000	200.000000	0.000000	7.202720	10.468360	2231.828308	2174.367657	2234.499922	-1416.011974				-505.000000	200.000000	0.000000	3.441090	-0.178670	3.146160	-126.375631	-78.636042	-822.862226
1163				900.000000	200.000000	0.000000	0.313880	0.641820	-1.303500	-95.536185	-67.438993	195.454181	299.086650	200.965774	0.000000	300.000000	200.000000	0.000000	7.233240	10.926160	2231.675720	2155.294256	2038.299929	-1385.494475				-505.000000	200.000000	0.000000	-2.173320	0.893350	3.146160	865.020314	1586.791960	-645.163431
1164				900.000000	200.000000	0.000000	0.358720	0.686860	-1.260050	-77.554303	-104.787702	156.895052	299.013522	200.905823	0.000000	300.000000	200.000000	0.000000	6.928040	9.888480	2231.980896	2021.780453	2201.799923	-1379.390975				-505.000000	200.000000	0.000000	1.629990	1.608030	13.371180	-17.444413	-376.459953	-57.348477
1165				900.000000	200.000000	0.000000	0.459610	0.630560	-1.303500	-87.958811	-108.901944	154.328511	299.028505	200.914056	0.000000	300.000000	200.000000	0.000000	7.538440	9.919000	2232.743836	2040.853853	2169.099924	-1361.080475				-505.000000	200.000000	0.000000	3.259980	0.357340	14.944259	138.634186	451.406556	58.822416
1166				900.000000	200.000000	0.000000	0.325090	0.585520	-1.520750	-49.833327	-138.622158	173.703268	299.067241	200.918642	0.000000	300.000000	200.000000	0.000000	7.324800	9.949520	2231.980896	2050.390553	2081.899927	-1300.045476				-505.000000	200.000000	0.000000	1.448880	-0.178670	2.359620	-126.438554	440.369026	469.667321
1167				900.000000	200.000000	0.000000	0.358720	0.641820	-1.738000	-87.945266	-144.870968	164.082146	299.033122	200.965576	0.000000	300.000000	200.000000	0.000000	7.263760	11.383960	2232.133484	2155.294256	2158.199924	-1403.804975				-505.000000	200.000000	0.000000	3.078870	-0.357340	14.157719	211.141978	2451.662058	351.879167
1168				900.000000	200.000000	0.000000	0.302670	0.461660	-1.433850	-66.905444	-71.922110	159.153344	299.023289	200.897278	0.000000	300.000000	200.000000	0.000000	7.385840	11.445000	2231.980896	2002.707052	2179.999924	-1367.183975				-505.000000	200.000000	0.000000	2.173320	2.322710	11.011560	-90.203898	918.602503	-350.434206
1169				900.000000	200.000000	0.000000	0.347510	0.540480	-1.303500	-79.606715	-73.889846	183.276794	298.955027	200.922820	0.000000	300.000000	200.000000	0.000000	7.813120	11.139800	2232.209778	2059.927254	2332.599918	-1397.701475				-505.000000	200.000000	0.000000	1.448880	1.072020	8.651940	-166.071919	1627.527681	-527.795451
1170				900.000000	200.000000	0.000000	0.414770	0.653080	-0.825550	-130.762114	-117.631866	156.805569	299.023656	200.935381	0.000000	300.000000	200.000000	0.000000	7.752080	11.475520	2232.820130	2088.537354	2179.999924	-1385.494475				-505.000000	200.000000	0.000000	0.724440	1.250690	11.011560	-270.887829	1669.124263	-351.335642
1171				900.000000	200.000000	0.000000	0.381140	0.551740	-1.303500	-75.122498	-115.802489	183.252425	299.111284	200.978360	0.000000	300.000000	200.000000	0.000000	7.507920	11.231360	2232.209778	2183.904357	1983.799931	-1440.425974				-505.000000	200.000000	0.000000	0.724440	-0.357340	7.078860	-21.056335	612.296337	-235.373466
1172				900.000000	200.000000	0.000000	0.313880	0.686860	-1.781450	-21.807050	-87.258379	159.351167	299.018372	200.982766	0.000000	300.000000	200.000000	0.000000	7.752080	10.712520	2231.904602	2193.441057	2190.899923	-1440.425974				-505.000000	200.000000	0.000000	3.441090	-2.680050	8.651940	-740.557679	1506.979060	-120.306852
1173				900.000000	200.000000	0.000000	0.336300	0.596780	-0.999350	-68.932121	-109.172868	178.521446	298.969922	200.956769	0.000000	300.000000	200.000000	0.000000	7.813120	10.743040	2232.743836	2136.220856	2299.899920	-1416.011974				-505.000000	200.000000	0.000000	0.724440	-1.786700	3.146160	587.034488	1809.158535	409.455157
1174				900.000000	200.000000	0.000000	0.381140	0.596780	-1.216600	-97.300904	-105.751366	156.788051	299.003517	200.953052	0.000000	300.000000	200.000000	0.000000	7.721560	10.651480	2231.446838	2126.684155	2223.599922	-1391.597975				-505.000000	200.000000	0.000000	2.354430	-0.536010	14.157719	1011.042670	-686.182256	586.743959
1175				900.000000	200.000000	0.000000	0.470820	0.630560	-1.651100	-40.072562	-114.106274	185.642479	299.071934	200.918830	0.000000	300.000000	200.000000	0.000000	7.385840	10.651480	2231.523132	2050.390553	2070.999928	-1373.287475				-505.000000	200.000000	0.000000	0.000000	0.000000	12.584640	927.534786	1578.897265	352.464592
1176				900.000000	200.000000	0.000000	0.369930	0.709380	-1.433850	-80.827516	-54.427997	159.314043	299.077292	201.008059	0.000000	300.000000	200.000000	0.000000	7.355320	10.651480	2232.667542	2250.661259	2060.099928	-1403.804975				-505.000000	200.000000	0.000000	3.259980	0.178670	7.865400	-683.455458	325.554386	176.141055
1177				900.000000	200.000000	0.000000	0.403560	0.517960	-1.216600	-16.115577	-126.938502	151.872201	298.999419	200.935221	0.000000	300.000000	200.000000	0.000000	7.813120	10.010560	2233.201600	2088.537354	2234.499922	-1361.080475				-505.000000	200.000000	0.000000	2.535540	0.893350	9.438480	1097.155704	633.037410	294.365439
1178				900.000000	200.000000	0.000000	0.448400	0.563000	-1.520750	-151.273956	-98.106334	166.325595	299.067624	200.905452	0.000000	300.000000	200.000000	0.000000	7.416360	10.926160	2232.896424	2021.780453	2081.899927	-1281.734977				-505.000000	200.000000	0.000000	3.441090	0.536010	5.505780	148.690429	1775.104781	117.721584
1179				900.000000	200.000000	0.000000	0.347510	0.675600	-1.607650	-74.357573	-33.079227	159.305854	299.008571	200.927251	0.000000	300.000000	200.000000	0.000000	7.263760	10.682000	2231.828308	2069.463954	2212.699923	-1367.183975				-505.000000	200.000000	0.000000	2.173320	0.178670	5.505780	1516.859809	1851.817539	293.716186
1180				900.000000	200.000000	0.000000	0.269040	0.619300	-1.520750	-104.729690	-105.918199	176.202411	299.062133	200.978694	0.000000	300.000000	200.000000	0.000000	7.477400	10.987200	2231.446838	2183.904357	2092.799927	-1336.666476				-505.000000	200.000000	0.000000	1.267770	1.250690	-0.786540	-156.015675	189.173683	236.061878
1181				900.000000	200.000000	0.000000	0.280250	0.698120	-1.607650	-93.532850	-101.233040	147.348179	298.871822	200.893066	0.000000	300.000000	200.000000	0.000000	7.294280	11.383960	2231.828308	1993.170352	2517.899912	-1287.838477				-505.000000	200.000000	0.000000	1.448880	0.357340	5.505780	22.063106	1763.083394	-234.753189
1182				900.000000	200.000000	0.000000	0.448400	0.563000	-1.520750	-82.924943	-27.182755	188.012535	299.067305	200.918579	0.000000	300.000000	200.000000	0.000000	7.080640	10.956680	2232.133484	2050.390553	2081.899927	-1312.252476				-505.000000	200.000000	0.000000	1.629990	-0.357340	-0.786540	-21.685566	1625.525832	234.506880
1183				900.000000	200.000000	0.000000	0.347510	0.630560	-1.433850	-112.217035	-23.108921	166.492947	298.993781	200.961566	0.000000	300.000000	200.000000	0.000000	7.385840	11.353440	2231.523132	2145.757556	2245.399921	-1348.873476				-505.000000	200.000000	0.000000	0.724440	-1.965370	6.292320	-118.421152	480.472756	-883.084571
1184				900.000000	200.000000	0.000000	0.392350	0.529220	-1.260050	-108.169099	-80.842736	154.303946	299.013522	200.918642	0.000000	300.000000	200.000000	0.000000	7.507920	10.834600	2231.980896	2050.390553	2201.799923	-1306.148976				-505.000000	200.000000	0.000000	0.362220	1.608030	4.719240	-713.032579	238.743525	118.985240
1185				900.000000	200.000000	0.000000	0.504450	0.765680	-1.433850	-70.468021	-59.967530	195.371940	298.950251	200.986803	0.000000	300.000000	200.000000	0.000000	7.263760	10.285240	2232.438660	2202.977757	2343.499918	-1446.529474				-505.000000	200.000000	0.000000	3.803310	-0.536010	8.651940	-610.821819	2147.911166	116.675259
1186				900.000000	200.000000	0.000000	0.369930	0.484180	-2.129050	-74.739358	-129.771010	149.465966	298.999145	200.961106	0.000000	300.000000	200.000000	0.000000	7.446880	10.804080	2232.591248	2145.757556	2234.499922	-1373.287475				-505.000000	200.000000	0.000000	1.811100	1.072020	7.078860	-1092.725780	679.112551	-234.103936
1187				900.000000	200.000000	0.000000	0.448400	0.608040	-1.129700	-100.767719	-83.272101	168.777142	299.052429	200.952987	0.000000	300.000000	200.000000	0.000000	7.233240	10.651480	2231.599426	2126.684155	2114.599926	-1403.804975				-505.000000	200.000000	0.000000	1.448880	-0.536010	11.798100	547.589892	-98.868120	-588.065571
1188				900.000000	200.000000	0.000000	0.482030	0.551740	-1.390400	-63.150936	-165.470052	195.196203	299.037775	200.923072	0.000000	300.000000	200.000000	0.000000	7.599480	10.712520	2231.599426	2059.927254	2147.299925	-1318.355976				-505.000000	200.000000	0.000000	2.173320	2.501380	11.011560	268.055430	520.892481	2.199944
1189				900.000000	200.000000	0.000000	0.325090	0.630560	-1.303500	-35.691918	-52.702711	159.287194	298.962239	200.997905	0.000000	300.000000	200.000000	0.000000	7.324800	10.620960	2226.716610	2222.051158	2310.799919	-1477.046973				-505.000000	200.000000	0.000000	2.897760	-1.786700	4.719240	1397.872347	483.028030	409.281292
1190				900.000000	200.000000	0.000000	0.291460	0.675600	-1.390400	-74.132502	-142.424470	222.015085	299.072410	200.935445	0.000000	300.000000	200.000000	0.000000	7.660520	11.109280	2232.667542	2088.537354	2070.999928	-1379.390975				-505.000000	200.000000	0.000000	1.267770	0.714680	5.505780	-419.578259	-214.507751	294.297303
1191				900.000000	200.000000	0.000000	0.280250	0.574260	-1.086250	-114.175356	-91.586002	164.100610	299.057571	200.969815	0.000000	300.000000	200.000000	0.000000	7.416360	9.888480	2232.209778	2164.830956	2103.699926	-1385.494475				-505.000000	200.000000	0.000000	1.629990	-1.608030	9.438480	250.901189	422.692223	115.831778
1192				900.000000	200.000000	0.000000	0.425980	0.630560	-2.129050	-60.670369	-132.079149	178.459953	299.052299	200.936021	0.000000	300.000000	200.000000	0.000000	7.691040	11.353440	2231.294250	2088.537354	2114.599926	-1409.908474				-505.000000	200.000000	0.000000	1.448880	0.357340	9.438480	833.089735	-96.628841	235.199600
1193				900.000000	200.000000	0.000000	0.291460	0.630560	-1.651100	-68.216274	-86.456349	168.960675	299.052849	200.914119	0.000000	300.000000	200.000000	0.000000	7.538440	11.475520	2232.591248	2040.853853	2114.599926	-1403.804975				-505.000000	200.000000	0.000000	2.897760	-0.178670	11.798100	1495.740551	-186.539844	-0.401379
1194				900.000000	200.000000	0.000000	0.515660	0.653080	-0.955900	-62.548143	-121.665291	144.652747	298.969676	200.948454	0.000000	300.000000	200.000000	0.000000	7.477400	10.987200	2232.209778	2117.147455	2299.899920	-1446.529474				-505.000000	200.000000	0.000000	0.000000	0.357340	3.146160	21.874336	1587.854382	-58.404983
1195				900.000000	200.000000	0.000000	0.448400	0.653080	-1.564200	-99.363113	-92.999955	159.180389	298.989450	200.914056	0.000000	300.000000	200.000000	0.000000	7.355320	10.224200	2232.743836	2040.853853	2256.299921	-1342.769976				-505.000000	200.000000	0.000000	1.448880	0.536010	-2.359620	-1357.546827	179.707570	411.601454
1196				900.000000	200.000000	0.000000	0.280250	0.641820	-0.999350	-103.262146	-142.326518	164.163440	299.003585	200.905978	0.000000	300.000000	200.000000	0.000000	7.294280	11.139800	2231.599426	2021.780453	2223.599922	-1397.701475				-505.000000	200.000000	0.000000	-0.724440	-0.357340	11.798100	-947.206810	1358.339539	-117.769358
1197				900.000000	200.000000	0.000000	0.347510	0.698120	-1.651100	-65.434153	-109.028368	168.965438	299.008367	200.970180	0.000000	300.000000	200.000000	0.000000	7.538440	10.468360	2231.370544	2164.830956	2212.699923	-1391.597975				-505.000000	200.000000	0.000000	0.905550	-1.250690	7.865400	-1233.210038	1396.010989	-60.003447
1198				900.000000	200.000000	0.000000	0.459610	0.608040	-1.173150	-116.894854	-58.363470	139.849607	298.960229	200.922536	0.000000	300.000000	200.000000	0.000000	7.568960	10.895640	2232.896424	2059.927254	2321.699919	-1391.597975				-505.000000	200.000000	0.000000	3.259980	0.178670	14.157719	-219.688065	717.292997	411.117450
1199				900.000000	200.000000	0.000000	0.414770	0.641820	-1.086250	-119.434295	-31.267926	166.433738	298.979407	200.931396	0.000000	300.000000	200.000000	0.000000	7.752080	10.743040	2232.133484	2079.000654	2278.099920	-1367.183975				-505.000000	200.000000	0.000000	-1.086660	0.893350	7.865400	54.685840	2046.839638	412.143413
1200				900.000000	200.000000	0.000000	0.425980	0.596780	-0.955900	-97.030818	-102.774359	166.380237	299.086838	200.961303	0.000000	300.000000	200.000000	0.000000	7.446880	10.559920	2232.133484	2145.757556	2038.299929	-1361.080475				-505.000000	200.000000	0.000000	2.535540	0.714680	9.438480	970.528380	898.177425	117.963585
1201				900.000000	200.000000	0.000000	0.392350	0.574260	-2.042150	-131.247789	-151.038962	183.261755	299.023189	200.957195	0.000000	300.000000	200.000000	0.000000	7.477400	10.071600	2231.752014	2136.220856	2179.999924	-1269.527977				-505.000000	200.000000	0.000000	1.086660	0.178670	0.000000	474.075329	1525.086295	-117.405572
1202				900.000000	200.000000	0.000000	0.302670	0.506700	-1.520750	-89.263907	-107.303082	149.556591	298.974489	200.982699	0.000000	300.000000	200.000000	0.000000	7.660520	10.590440	2232.057190	2193.441057	2288.999920	-1379.390975				-505.000000	200.000000	0.000000	0.905550	0.000000	-2.359620	1042.155247	212.584467	293.648049
1203				900.000000	200.000000	0.000000	0.369930	0.641820	-1.260050	-83.429580	-90.051420	176.118832	299.028239	200.961303	0.000000	300.000000	200.000000	0.000000	7.111160	9.735880	2232.133484	2145.757556	2169.099924	-1367.183975				-505.000000	200.000000	0.000000	0.724440	-1.250690	-0.786540	-1233.902194	2343.170696	644.940225
1204				900.000000	200.000000	0.000000	0.313880	0.517960	-1.390400	-104.747298	-62.292206	135.097489	299.028339	200.961205	0.000000	300.000000	200.000000	0.000000	7.294280	10.773560	2232.362366	2145.757556	2169.099924	-1348.873476				-505.000000	200.000000	0.000000	0.724440	2.322710	14.157719	952.391812	1003.288521	648.331382
1205				900.000000	200.000000	0.000000	0.313880	0.484180	-1.781450	-62.317654	-36.598680	161.572334	299.028405	200.969683	0.000000	300.000000	200.000000	0.000000	7.416360	11.231360	2232.514954	2164.830956	2169.099924	-1385.494475				-505.000000	200.000000	0.000000	1.992210	1.072020	3.932700	-282.265460	273.429270	-762.815312
1206				900.000000	200.000000	0.000000	0.336300	0.551740	-1.260050	-167.549679	-63.336687	192.937519	299.008706	200.914306	0.000000	300.000000	200.000000	0.000000	7.324800	11.231360	2232.133484	2040.853853	2212.699923	-1391.597975				-505.000000	200.000000	0.000000	1.086660	1.786700	13.371180	1267.342930	2572.957104	530.305534
1207				900.000000	200.000000	0.000000	0.347510	0.517960	-0.695200	-91.965480	-69.389595	144.701288	299.038203	200.901304	0.000000	300.000000	200.000000	0.000000	7.782600	11.750200	2232.591248	2012.243752	2147.299925	-1477.046973				-505.000000	200.000000	0.000000	2.535540	0.536010	-2.359620	-1010.098822	-2670.016376	-58.438268
1208				900.000000	200.000000	0.000000	0.605340	0.506700	-1.824900	-81.537946	-58.692534	170.929966	299.047674	201.025495	0.000000	300.000000	200.000000	0.000000	7.721560	11.383960	2231.904602	2288.808060	2125.499926	-1342.769976				-505.000000	200.000000	0.000000	-1.629990	0.893350	-5.505780	-409.647862	1164.415733	294.698682
[truncated: 3,752 more rows]
