# Supplementary material for: A Plyometric Warm-Up Protocol Improves Running Economy in Recreational Endurance Athletes
Source: Front Physiol. 2020 Mar 12;11:197. doi: 10.3389/fphys.2020.00197 (PMC7080849; doi:10.3389/fphys.2020.00197)
Supplement: Supplementary file 1 [file Data_Sheet_1.zip › Datasheet 1/Force plate data -leg stiffness/7/7 Plyometric .csv]

FORCE PLATES
600.000000	Hz
	Corner 1			Corner 2			Corner 3			Corner 4
Plate#	X	Y	Z	X	Y	Z	X	Y	Z	X	Y	Z
1	1200.000000	400.000000	0.000000	1200.000000	0.000000	0.000000	600.000000	0.000000	0.000000	600.000000	400.000000	0.000000
2	600.000000	400.000000	0.000000	600.000000	0.000000	0.000000	0.000000	0.000000	0.000000	0.000000	400.000000	0.000000
3	-55.000000	500.000000	0.000000	-55.000000	-100.000000	0.000000	-955.000000	-100.000000	0.000000	-955.000000	500.000000	0.000000
	Force Plate 1												Force Plate 2												Force Plate 3
Sample #	COP:X	COP:Y	COP:Z	Ref:X	Ref:Y	Ref:Z	Force:X	Force:Y	Force:Z	Moment:X	Moment:Y	Moment:Z	COP:X	COP:Y	COP:Z	Ref:X	Ref:Y	Ref:Z	Force:X	Force:Y	Force:Z	Moment:X	Moment:Y	Moment:Z	COP:X	COP:Y	COP:Z	Ref:X	Ref:Y	Ref:Z	Force:X	Force:Y	Force:Z	Moment:X	Moment:Y	Moment:Z
Units:	mm	mm	mm	mm	mm	mm	N	N	N	Nmm	Nmm	Nmm	mm	mm	mm	mm	mm	mm	N	N	N	Nmm	Nmm	Nmm	mm	mm	mm	mm	mm	mm	N	N	N	Nmm	Nmm	Nmm
1				900.000000	200.000000	0.000000	0.919220	2.285780	0.608300	-335.438114	-904.700060	215.633212	278.966600	100.347739	0.000000	300.000000	200.000000	0.000000	6.104000	2.807840	-27.465839	2737.032971	-577.699980	-775.144486				-505.000000	200.000000	0.000000	2.354430	0.178670	18.090419	-566.821454	-1352.764425	646.166289
2				900.000000	200.000000	0.000000	1.020110	2.465940	0.521400	-211.513777	-832.784344	124.129155	265.946442	101.027910	0.000000	300.000000	200.000000	0.000000	5.859840	3.845520	-27.847309	2756.106372	-948.299967	-854.489985				-505.000000	200.000000	0.000000	1.086660	2.680050	12.584640	163.176596	-1270.826682	178.688731
3				900.000000	200.000000	0.000000	1.121000	2.420900	0.043450	-213.863680	-765.570921	155.308327	276.811939	96.924618	0.000000	300.000000	200.000000	0.000000	5.981920	3.692920	-29.144307	3004.060578	-675.799976	-823.972485				-505.000000	200.000000	0.000000	1.448880	0.536010	8.651940	-314.321886	-228.452422	352.857355
4				900.000000	200.000000	0.000000	0.773490	2.375860	0.912450	-194.715492	-929.377577	199.000342	273.472715	101.857273	0.000000	300.000000	200.000000	0.000000	6.073480	3.540320	-28.762837	2822.863274	-762.999973	-787.351486				-505.000000	200.000000	0.000000	2.716650	0.536010	13.371180	612.583669	-972.493775	-117.196856
5				900.000000	200.000000	0.000000	0.919220	2.342080	0.130350	-172.793627	-914.387506	174.721350	282.333480	99.866110	0.000000	300.000000	200.000000	0.000000	6.409200	3.296160	-28.381367	2841.936674	-501.399982	-848.386485				-505.000000	200.000000	0.000000	0.181110	2.144040	7.865400	593.629099	-681.273266	60.764304
6				900.000000	200.000000	0.000000	0.986480	2.533500	-0.260700	-225.624032	-805.342258	131.455807	277.664782	104.313164	0.000000	300.000000	200.000000	0.000000	6.073480	3.387720	-28.305073	2708.422871	-632.199978	-756.833986				-505.000000	200.000000	0.000000	0.724440	-0.178670	9.438480	800.655770	-2173.913096	-117.715710
7				900.000000	200.000000	0.000000	0.807120	2.285780	0.477950	-162.690357	-758.115398	182.014107	266.882263	95.216177	0.000000	300.000000	200.000000	0.000000	5.981920	3.906560	-28.305073	2965.913777	-937.399967	-769.040986				-505.000000	200.000000	0.000000	0.905550	2.680050	4.719240	-648.164649	868.716665	178.703220
8				900.000000	200.000000	0.000000	0.784700	2.038060	1.607650	-308.419125	-1021.673200	196.264915	270.062064	98.541640	0.000000	300.000000	200.000000	0.000000	5.615680	3.540320	-28.762837	2918.230276	-861.099970	-775.144486				-505.000000	200.000000	0.000000	1.629990	3.930740	7.865400	-224.785699	424.185076	-55.144226
9				900.000000	200.000000	0.000000	0.851960	2.105620	1.042800	-326.324840	-1008.719747	217.945005	272.697928	105.105204	0.000000	300.000000	200.000000	0.000000	6.561800	3.265640	-29.144307	2765.643072	-795.699972	-793.454986				-505.000000	200.000000	0.000000	0.362220	0.178670	12.584640	706.714104	1291.839319	176.372876
10				900.000000	200.000000	0.000000	1.053740	2.274520	1.216600	-246.819937	-1001.992772	227.531678	270.362411	100.266474	0.000000	300.000000	200.000000	0.000000	6.409200	3.143560	-28.686543	2861.010075	-850.199970	-817.868985				-505.000000	200.000000	0.000000	1.267770	0.178670	-5.505780	-1031.973158	-999.477825	58.812235
11				900.000000	200.000000	0.000000	0.885590	2.297040	0.999350	-238.076574	-923.942733	172.304643	271.273114	99.799447	0.000000	300.000000	200.000000	0.000000	6.317640	3.204600	-28.457661	2851.473374	-817.499971	-811.765485				-505.000000	200.000000	0.000000	0.181110	3.037390	6.292320	647.559861	-547.210406	-55.876104
12				900.000000	200.000000	0.000000	0.840750	2.161920	1.564200	-251.096691	-1008.743021	225.237958	268.462566	97.606914	0.000000	300.000000	200.000000	0.000000	5.890360	3.448760	-28.686543	2937.303677	-904.699968	-769.040986				-505.000000	200.000000	0.000000	-0.543330	2.501380	14.157719	-310.772887	284.581235	707.346460
13				900.000000	200.000000	0.000000	1.076160	2.432160	0.608300	-313.328064	-961.822549	215.606756	268.116944	94.421451	0.000000	300.000000	200.000000	0.000000	6.317640	3.479280	-27.008075	2851.473374	-861.099970	-854.489985				-505.000000	200.000000	0.000000	0.000000	2.501380	14.944259	-79.077960	781.237942	1059.767586
14				900.000000	200.000000	0.000000	1.121000	2.522240	0.173800	-233.678637	-765.692147	157.812234	271.109719	96.814939	0.000000	300.000000	200.000000	0.000000	6.836480	2.929920	-27.542133	2841.936674	-795.699972	-756.833986				-505.000000	200.000000	0.000000	-1.267770	0.357340	7.865400	-556.828134	1660.088582	-175.791759
15				900.000000	200.000000	0.000000	0.997690	2.218220	0.086900	-246.288210	-780.797304	128.741323	267.235519	102.000508	0.000000	300.000000	200.000000	0.000000	5.829320	3.723440	-28.610249	2803.789873	-937.399967	-787.351486				-505.000000	200.000000	0.000000	-0.362220	1.608030	14.157719	-364.829495	-389.227767	941.460577
16				900.000000	200.000000	0.000000	0.986480	2.364600	0.521400	-203.625367	-841.531400	177.082272	270.803465	95.095912	0.000000	300.000000	200.000000	0.000000	5.890360	3.479280	-27.999897	2937.303677	-817.499971	-683.591988				-505.000000	200.000000	0.000000	1.992210	0.357340	14.944259	-324.629822	-399.870737	470.132528
17				900.000000	200.000000	0.000000	1.121000	2.465940	0.217250	-304.301071	-861.985984	162.579195	277.957450	100.714800	0.000000	300.000000	200.000000	0.000000	6.287120	3.113040	-26.702899	2651.202669	-588.599979	-811.765485				-505.000000	200.000000	0.000000	0.724440	3.752070	14.157719	1154.698387	-852.691582	179.735055
18				900.000000	200.000000	0.000000	1.053740	2.499720	0.086900	-258.819221	-833.765142	145.812671	276.258025	89.942261	0.000000	300.000000	200.000000	0.000000	6.805960	3.174080	-26.168841	2880.083475	-621.299978	-726.316487				-505.000000	200.000000	0.000000	-0.724440	0.000000	0.786540	1042.406940	-222.050579	117.546153
19				900.000000	200.000000	0.000000	0.616550	2.454680	1.086250	-195.310158	-796.427174	170.320314	270.318204	99.238749	0.000000	300.000000	200.000000	0.000000	6.165040	3.418240	-27.542133	2775.179772	-817.499971	-714.109487				-505.000000	200.000000	0.000000	-0.362220	2.680050	12.584640	-415.903414	142.545115	-173.659951
20				900.000000	200.000000	0.000000	0.829540	2.128140	1.694550	-316.681192	-998.270679	232.447136	265.527737	103.150636	0.000000	300.000000	200.000000	0.000000	5.554640	3.815000	-28.457661	2756.106372	-980.999966	-573.728990				-505.000000	200.000000	0.000000	0.362220	-1.250690	11.798100	-885.447417	-828.534371	586.225104
21				900.000000	200.000000	0.000000	0.818330	2.161920	1.390400	-271.379399	-967.130372	225.261185	269.011648	95.070966	0.000000	300.000000	200.000000	0.000000	6.683880	3.601360	-27.084369	2841.936674	-839.299971	-744.626987				-505.000000	200.000000	0.000000	1.448880	1.965370	14.157719	-1153.918865	959.452659	1.749226
22				900.000000	200.000000	0.000000	0.986480	2.161920	0.999350	-283.846117	-887.569623	155.206839	283.359081	94.886909	0.000000	300.000000	200.000000	0.000000	5.981920	4.272800	-26.855487	2822.863274	-446.899984	-823.972485				-505.000000	200.000000	0.000000	-0.905550	4.288080	7.865400	260.100951	-615.519474	-172.090464
23				900.000000	200.000000	0.000000	0.964060	2.218220	1.173150	-269.286036	-937.467701	203.475627	275.724315	97.632843	0.000000	300.000000	200.000000	0.000000	6.622840	3.570840	-27.389545	2803.789873	-664.899977	-659.177988				-505.000000	200.000000	0.000000	1.086660	1.429360	7.078860	-1071.103137	855.518421	177.501826
24				900.000000	200.000000	0.000000	0.773490	2.285780	0.999350	-262.663442	-954.788244	247.109770	268.020741	88.081975	0.000000	300.000000	200.000000	0.000000	5.798800	3.845520	-26.245135	2937.303677	-839.299971	-708.005987				-505.000000	200.000000	0.000000	-1.448880	2.501380	9.438480	-1006.046438	343.854621	1059.883496
25				900.000000	200.000000	0.000000	1.020110	2.443420	0.825550	-308.618776	-909.056753	210.855975	275.739332	94.879251	0.000000	300.000000	200.000000	0.000000	5.737760	3.998120	-28.305073	2975.450478	-686.699976	-817.868985				-505.000000	200.000000	0.000000	0.905550	-0.536010	9.438480	547.401123	-1124.312003	528.115770
26				900.000000	200.000000	0.000000	0.908010	2.533500	-0.477950	-177.602741	-781.644941	179.730304	279.703935	96.588280	0.000000	300.000000	200.000000	0.000000	6.073480	3.540320	-27.389545	2832.399974	-555.899981	-830.075985				-505.000000	200.000000	0.000000	1.992210	-0.178670	12.584640	685.091461	928.068615	469.623855
27				900.000000	200.000000	0.000000	0.919220	2.465940	0.173800	-183.730179	-818.174486	148.330278	278.049872	100.943910	0.000000	300.000000	200.000000	0.000000	6.256600	3.296160	-28.305073	2803.789873	-621.299978	-799.558486				-505.000000	200.000000	0.000000	-0.543330	0.357340	3.932700	-325.510746	-1031.415294	294.103075
28				900.000000	200.000000	0.000000	0.952850	2.229480	0.782100	-225.001644	-875.850758	198.678392	279.590232	100.606984	0.000000	300.000000	200.000000	0.000000	5.615680	3.509800	-28.305073	2813.326573	-577.699980	-756.833986				-505.000000	200.000000	0.000000	-0.543330	2.501380	14.157719	-774.036895	417.151243	178.649572
29				900.000000	200.000000	0.000000	1.064950	2.330820	0.130350	-249.647388	-879.860908	205.885483	274.696336	96.798900	0.000000	300.000000	200.000000	0.000000	6.439720	3.357200	-27.999897	2889.620175	-708.499975	-781.247986				-505.000000	200.000000	0.000000	-0.724440	0.357340	12.584640	-209.002589	-630.956998	411.605762
30				900.000000	200.000000	0.000000	0.952850	2.398380	0.086900	-218.766570	-849.874372	155.461587	280.064878	107.300222	0.000000	300.000000	200.000000	0.000000	6.348160	3.387720	-29.525777	2737.032971	-588.599979	-683.591988				-505.000000	200.000000	0.000000	1.086660	1.786700	8.651940	-933.538645	191.175531	295.329139
31				900.000000	200.000000	0.000000	0.538080	2.116880	0.955900	-237.499516	-818.404403	194.184056	274.023931	98.760855	0.000000	300.000000	200.000000	0.000000	6.104000	2.960440	-27.694721	2803.789873	-719.399975	-744.626987				-505.000000	200.000000	0.000000	-0.905550	3.573400	4.719240	-941.556047	315.456283	532.160489
32				900.000000	200.000000	0.000000	0.739860	2.150660	2.129050	-279.118905	-959.519952	261.476910	268.604233	107.716528	0.000000	300.000000	200.000000	0.000000	5.493600	3.387720	-30.899069	2851.473374	-970.099966	-677.488488				-505.000000	200.000000	0.000000	-1.629990	1.608030	14.157719	-943.909505	217.765021	295.376913
33				900.000000	200.000000	0.000000	1.031320	2.263260	1.173150	-327.739242	-919.973588	229.954094	270.973971	104.024244	0.000000	300.000000	200.000000	0.000000	5.829320	3.937080	-28.915425	2775.179772	-839.299971	-756.833986				-505.000000	200.000000	0.000000	-1.267770	4.109410	8.651940	-329.727457	333.642082	1002.650929
34				900.000000	200.000000	0.000000	0.930430	2.173180	1.216600	-263.054709	-936.123226	196.239600	277.125007	98.525807	0.000000	300.000000	200.000000	0.000000	5.890360	3.082520	-27.160663	2756.106372	-621.299978	-762.937486				-505.000000	200.000000	0.000000	-1.992210	2.144040	4.719240	1172.457416	-679.349982	60.938169
35				900.000000	200.000000	0.000000	0.784700	2.229480	1.129700	-244.744182	-945.239158	220.539536	269.356922	104.248407	0.000000	300.000000	200.000000	0.000000	6.439720	2.746800	-27.389545	2622.592568	-839.299971	-781.247986				-505.000000	200.000000	0.000000	-0.362220	0.178670	1.573080	937.465183	-377.284944	58.942634
36				900.000000	200.000000	0.000000	0.672600	2.173180	1.607650	-278.731702	-1006.924982	213.374333	267.184294	82.703689	0.000000	300.000000	200.000000	0.000000	6.042960	3.509800	-27.236957	3194.794583	-893.799969	-811.765485				-505.000000	200.000000	0.000000	-1.992210	1.786700	4.719240	-1397.117269	-811.919990	1000.504632
37				900.000000	200.000000	0.000000	1.098580	2.297040	0.434500	-307.010772	-947.386260	198.590247	266.036458	103.101277	0.000000	300.000000	200.000000	0.000000	5.890360	3.387720	-29.525777	2861.010075	-1002.799965	-811.765485				-505.000000	200.000000	0.000000	-0.543330	1.429360	-0.786540	86.427650	1757.033418	236.376324
38				900.000000	200.000000	0.000000	0.885590	2.420900	0.434500	-165.212190	-837.295933	141.094252	266.841437	94.341522	0.000000	300.000000	200.000000	0.000000	6.409200	3.204600	-26.626605	2813.326573	-882.899969	-701.902487				-505.000000	200.000000	0.000000	0.905550	0.178670	14.944259	127.822864	1256.723144	352.561706
39				900.000000	200.000000	0.000000	0.997690	2.375860	0.521400	-255.428573	-811.597209	136.116909	269.444335	89.451440	0.000000	300.000000	200.000000	0.000000	6.592320	3.113040	-26.397723	2918.230276	-806.599972	-823.972485				-505.000000	200.000000	0.000000	1.086660	1.608030	3.932700	908.328524	-1130.045984	295.159581
40				900.000000	200.000000	0.000000	0.986480	2.375860	1.129700	-250.777844	-831.965180	167.454103	274.170689	95.833873	0.000000	300.000000	200.000000	0.000000	6.348160	3.540320	-27.008075	2813.326573	-697.599976	-726.316487				-505.000000	200.000000	0.000000	2.173320	0.714680	1.573080	-419.892875	-133.000439	705.433550
41				900.000000	200.000000	0.000000	0.919220	2.488460	0.173800	-227.028637	-929.625825	194.134764	276.956713	95.497854	0.000000	300.000000	200.000000	0.000000	6.195560	3.479280	-28.381367	2965.913777	-653.999977	-787.351486				-505.000000	200.000000	0.000000	-0.362220	2.680050	12.584640	510.624601	-520.304921	472.525134
42				900.000000	200.000000	0.000000	0.919220	2.477200	-0.304150	-211.905360	-848.125812	124.244149	273.557510	100.207700	0.000000	300.000000	200.000000	0.000000	6.378680	3.296160	-27.618427	2756.106372	-730.299974	-671.384988				-505.000000	200.000000	0.000000	1.992210	-0.893350	5.505780	293.831860	-390.913620	-1.007166
43				900.000000	200.000000	0.000000	0.829540	2.263260	0.999350	-163.077560	-764.589525	201.247217	275.578055	92.806823	0.000000	300.000000	200.000000	0.000000	6.561800	3.570840	-26.779193	2870.546775	-653.999977	-744.626987				-505.000000	200.000000	0.000000	0.181110	0.714680	10.225020	44.063288	377.047513	411.872433
44				900.000000	200.000000	0.000000	0.829540	1.981760	1.433850	-310.917615	-1048.687927	232.311003	266.841437	90.043550	0.000000	300.000000	200.000000	0.000000	6.622840	3.204600	-26.626605	2927.766976	-882.899969	-665.281488				-505.000000	200.000000	0.000000	0.000000	-1.429360	7.865400	-664.941351	-272.604279	938.549116
45				900.000000	200.000000	0.000000	0.975270	2.263260	1.390400	-307.411520	-938.131372	225.192841	266.092572	96.667202	0.000000	300.000000	200.000000	0.000000	5.859840	4.272800	-28.610249	2956.377077	-970.099966	-689.695487				-505.000000	200.000000	0.000000	-0.905550	2.680050	16.517339	-878.852805	-491.160157	648.800897
46				900.000000	200.000000	0.000000	0.930430	2.477200	1.129700	-266.707314	-880.316740	198.931999	278.629107	97.161198	0.000000	300.000000	200.000000	0.000000	6.165040	4.150720	-27.542133	2832.399974	-588.599979	-677.488488	-484.603115	186.413936	0.000000	-505.000000	200.000000	0.000000	0.000000	3.037390	20.450039	-277.835537	-417.117109	296.602976
47				900.000000	200.000000	0.000000	0.986480	2.285780	0.521400	-271.199658	-917.520950	201.105570	269.301010	96.350400	0.000000	300.000000	200.000000	0.000000	6.195560	3.570840	-27.694721	2870.546775	-850.199970	-866.696984				-505.000000	200.000000	0.000000	-2.354430	2.144040	14.157719	-1027.291542	-401.249154	1000.872726
48				900.000000	200.000000	0.000000	0.964060	2.308300	1.868350	-236.712603	-1009.037816	246.933283	269.942992	99.590684	0.000000	300.000000	200.000000	0.000000	6.134520	3.448760	-27.923603	2803.789873	-839.299971	-714.109487				-505.000000	200.000000	0.000000	-2.173320	1.608030	10.225020	-1407.488128	519.514064	589.140873
49				900.000000	200.000000	0.000000	0.997690	2.330820	0.086900	-257.733462	-983.436102	222.822785	267.495554	100.132793	0.000000	300.000000	200.000000	0.000000	6.165040	3.296160	-28.839131	2880.083475	-937.399967	-830.075985				-505.000000	200.000000	0.000000	-0.181110	2.501380	17.303879	-657.969200	-1198.592482	237.364693
50				900.000000	200.000000	0.000000	0.930430	2.499720	0.217250	-230.540467	-757.884883	129.072799	267.581318	104.354058	0.000000	300.000000	200.000000	0.000000	5.768280	3.815000	-28.915425	2765.643072	-937.399967	-793.454986	-476.718837	252.187087	0.000000	-505.000000	200.000000	0.000000	0.000000	0.178670	29.101979	1518.747505	-823.037822	528.866446
51				900.000000	200.000000	0.000000	0.941640	2.465940	1.086250	-190.825941	-759.154681	124.210450	285.275404	102.855657	0.000000	300.000000	200.000000	0.000000	6.012440	3.509800	-27.389545	2660.739369	-403.299986	-732.419987				-505.000000	200.000000	0.000000	-1.086660	2.680050	5.505780	162.610287	-72.041200	825.047682
52				900.000000	200.000000	0.000000	0.908010	2.308300	1.086250	-241.543389	-843.891286	210.846449	277.322480	106.415829	0.000000	300.000000	200.000000	0.000000	5.981920	3.021480	-28.839131	2698.886170	-653.999977	-769.040986				-505.000000	200.000000	0.000000	-0.905550	1.608030	16.517339	909.335295	-2082.000245	119.086662
53				900.000000	200.000000	0.000000	0.885590	2.398380	0.130350	-230.783146	-862.342923	186.856850	276.188604	90.716941	0.000000	300.000000	200.000000	0.000000	6.042960	3.387720	-26.092547	2851.473374	-621.299978	-720.212987				-505.000000	200.000000	0.000000	0.000000	2.858720	9.438480	-289.527783	1184.172949	120.201123
54				900.000000	200.000000	0.000000	1.188260	2.409640	-0.477950	-214.867537	-843.845335	147.999194	274.158175	104.070265	0.000000	300.000000	200.000000	0.000000	5.890360	3.326680	-29.525777	2832.399974	-762.999973	-775.144486				-505.000000	200.000000	0.000000	-0.543330	0.893350	0.786540	169.935533	-2486.699669	-116.596942
55				900.000000	200.000000	0.000000	0.616550	2.409640	0.304150	-189.934100	-841.293550	153.410806	267.675032	103.282624	0.000000	300.000000	200.000000	0.000000	6.012440	2.960440	-27.313251	2641.665969	-882.899969	-720.212987				-505.000000	200.000000	0.000000	-0.724440	1.786700	9.438480	-122.763709	-1290.821329	295.474027
56				900.000000	200.000000	0.000000	0.863170	2.083100	1.998700	-229.769175	-984.740512	220.322108	273.065798	102.322911	0.000000	300.000000	200.000000	0.000000	6.226080	2.960440	-27.923603	2727.496271	-752.099974	-787.351486				-505.000000	200.000000	0.000000	-0.543330	1.429360	-1.573080	-145.267277	166.939757	1.399929
57				900.000000	200.000000	0.000000	0.874380	2.263260	1.346950	-339.620776	-939.002283	227.707024	270.733163	100.606984	0.000000	300.000000	200.000000	0.000000	5.615680	3.906560	-28.305073	2813.326573	-828.399971	-836.179485				-505.000000	200.000000	0.000000	1.086660	0.536010	6.292320	-1935.934682	-602.005234	117.909938
58				900.000000	200.000000	0.000000	0.908010	2.308300	0.651750	-282.198833	-884.014961	225.304410	269.385348	91.140674	0.000000	300.000000	200.000000	0.000000	5.524120	4.028640	-27.771015	3023.133979	-850.199970	-744.626987				-505.000000	200.000000	0.000000	-1.448880	-0.178670	6.292320	1263.668085	346.840327	293.666846
59				900.000000	200.000000	0.000000	0.672600	2.218220	0.477950	-278.047324	-914.686902	227.874180	277.651874	103.282624	0.000000	300.000000	200.000000	0.000000	6.134520	3.326680	-27.313251	2641.665969	-610.399979	-878.903984				-505.000000	200.000000	0.000000	0.181110	0.714680	2.359620	159.250058	-808.618289	176.896039
60				900.000000	200.000000	0.000000	0.840750	2.004280	1.260050	-298.108708	-962.866432	227.501013	276.329500	92.382215	0.000000	300.000000	200.000000	0.000000	6.531280	2.929920	-25.787371	2775.179772	-610.399979	-695.798987				-505.000000	200.000000	0.000000	-0.543330	2.144040	7.865400	-564.530920	-372.297390	-409.130530
61				900.000000	200.000000	0.000000	0.997690	2.364600	0.260700	-308.429238	-836.684607	189.118959	262.945902	100.401586	0.000000	300.000000	200.000000	0.000000	6.073480	3.326680	-28.533955	2841.936674	-1057.299963	-817.868985				-505.000000	200.000000	0.000000	1.992210	0.893350	10.225020	-755.837403	797.737887	-234.287982
62				900.000000	200.000000	0.000000	1.165840	2.477200	0.217250	-199.303599	-762.513097	152.904572	268.583917	101.505746	0.000000	300.000000	200.000000	0.000000	6.104000	3.296160	-29.144307	2870.546775	-915.599968	-811.765485				-505.000000	200.000000	0.000000	0.724440	3.037390	11.011560	647.937400	-451.995854	472.777317
63				900.000000	200.000000	0.000000	0.964060	2.297040	-0.173800	-235.271427	-855.159519	136.078447	260.820029	99.931267	0.000000	300.000000	200.000000	0.000000	5.981920	2.929920	-27.542133	2756.106372	-1079.099962	-805.661985				-505.000000	200.000000	0.000000	-1.267770	0.714680	14.157719	970.905919	-1129.852983	177.011949
64				900.000000	200.000000	0.000000	1.053740	2.128140	0.477950	-213.407804	-884.788518	169.563703	271.582039	101.567268	0.000000	300.000000	200.000000	0.000000	6.714400	3.021480	-27.999897	2756.106372	-795.699972	-744.626987				-505.000000	200.000000	0.000000	-1.086660	1.250690	14.157719	424.259875	450.028139	647.458923
65				900.000000	200.000000	0.000000	1.053740	2.420900	-0.217250	-242.277477	-833.482283	177.064950	266.429835	94.809288	0.000000	300.000000	200.000000	0.000000	6.165040	3.631880	-27.923603	2937.303677	-937.399967	-750.730486				-505.000000	200.000000	0.000000	0.724440	0.000000	0.000000	-231.632004	751.584182	998.591722
66				900.000000	200.000000	0.000000	1.053740	2.668620	-0.347600	-187.985577	-843.492997	133.921448	267.616501	94.667213	0.000000	300.000000	200.000000	0.000000	6.500760	3.540320	-28.610249	3013.597279	-926.499968	-689.695487				-505.000000	200.000000	0.000000	3.078870	0.000000	3.932700	-1621.109411	-190.034545	763.426973
67				900.000000	200.000000	0.000000	0.762280	2.240740	1.346950	-195.809061	-853.330486	174.789693	274.487790	97.665366	0.000000	300.000000	200.000000	0.000000	6.317640	3.601360	-27.771015	2841.936674	-708.499975	-750.730486				-505.000000	200.000000	0.000000	0.905550	-0.178670	3.146160	-705.455640	1267.919540	175.990294
68				900.000000	200.000000	0.000000	0.863170	1.970500	1.955250	-347.025904	-949.238314	198.530449	275.731947	97.945734	0.000000	300.000000	200.000000	0.000000	6.714400	3.235120	-27.847309	2841.936674	-675.799976	-793.454986				-505.000000	200.000000	0.000000	0.181110	0.357340	4.719240	1064.344199	-1208.567590	-410.884064
69				900.000000	200.000000	0.000000	0.818330	2.375860	2.693900	-309.465286	-958.210687	206.182869	264.184511	97.727803	0.000000	300.000000	200.000000	0.000000	6.165040	3.082520	-27.694721	2832.399974	-991.899965	-720.212987				-505.000000	200.000000	0.000000	0.543330	-0.357340	4.719240	673.650907	1023.204604	939.522997
70				900.000000	200.000000	0.000000	1.031320	2.297040	0.912450	-254.248723	-924.797107	189.021288	269.279598	101.554914	0.000000	300.000000	200.000000	0.000000	5.798800	3.601360	-29.449483	2899.156876	-904.699968	-744.626987				-505.000000	200.000000	0.000000	0.905550	1.429360	11.798100	434.882427	-65.991224	236.260413
71				900.000000	200.000000	0.000000	0.930430	2.240740	1.607650	-215.641627	-921.288993	227.628012	265.925071	94.037906	0.000000	300.000000	200.000000	0.000000	6.439720	3.509800	-26.550311	2813.326573	-904.699968	-756.833986				-505.000000	200.000000	0.000000	0.181110	0.178670	8.651940	-104.312525	-947.159708	587.596056
72				900.000000	200.000000	0.000000	0.807120	2.116880	1.607650	-216.721652	-1063.124215	237.279212	274.170689	96.540084	0.000000	300.000000	200.000000	0.000000	6.226080	3.265640	-27.008075	2794.253173	-697.599976	-775.144486				-505.000000	200.000000	0.000000	1.629990	1.429360	10.225020	-607.587437	24.235774	-57.518035
73				900.000000	200.000000	0.000000	1.076160	2.409640	-0.391050	-347.455006	-900.101514	217.995473	272.883339	94.122362	0.000000	300.000000	200.000000	0.000000	6.867000	3.326680	-26.931781	2851.473374	-730.299974	-769.040986				-505.000000	200.000000	0.000000	3.078870	1.965370	11.798100	4.052384	-1258.058868	589.059813
74				900.000000	200.000000	0.000000	0.818330	2.454680	-0.391050	-196.840641	-737.504976	138.785688	269.982442	96.609578	0.000000	300.000000	200.000000	0.000000	5.279960	3.723440	-28.686543	2965.913777	-861.099970	-738.523487				-505.000000	200.000000	0.000000	-1.086660	3.037390	13.371180	-46.769842	450.774565	-114.518781
75				900.000000	200.000000	0.000000	1.109790	2.443420	0.521400	-208.420620	-882.071096	162.569865	269.222504	96.609578	0.000000	300.000000	200.000000	0.000000	5.615680	3.692920	-28.686543	2965.913777	-882.899969	-793.454986				-505.000000	200.000000	0.000000	-0.181110	3.037390	4.719240	184.170007	-523.799622	2.896972
76				900.000000	200.000000	0.000000	1.064950	2.353340	0.651750	-276.323555	-875.279840	176.990505	282.093830	107.333814	0.000000	300.000000	200.000000	0.000000	6.042960	3.662400	-28.610249	2651.202669	-512.299982	-769.040986				-505.000000	200.000000	0.000000	0.905550	-0.714680	9.438480	-389.938214	1924.798165	762.922607
77				900.000000	200.000000	0.000000	1.031320	2.544760	0.000000	-204.787609	-837.827040	189.251667	276.463880	98.844455	0.000000	300.000000	200.000000	0.000000	6.500760	3.204600	-26.397723	2670.276070	-621.299978	-659.177988				-505.000000	200.000000	0.000000	1.267770	2.501380	11.011560	-311.024580	443.117301	295.992881
78				900.000000	200.000000	0.000000	0.941640	2.488460	0.000000	-207.106043	-844.265957	165.195616	275.864198	95.095912	0.000000	300.000000	200.000000	0.000000	5.920880	3.784480	-27.999897	2937.303677	-675.799976	-610.349989				-505.000000	200.000000	0.000000	0.905550	2.858720	0.786540	-290.219938	-320.681268	-349.824111
79				900.000000	200.000000	0.000000	0.683810	2.297040	0.782100	-145.829449	-819.177961	174.923347	270.618329	105.848817	0.000000	300.000000	200.000000	0.000000	6.012440	3.692920	-29.678365	2794.253173	-871.999969	-701.902487				-505.000000	200.000000	0.000000	1.086660	3.037390	0.786540	-511.040620	1656.909876	883.957030
80				900.000000	200.000000	0.000000	0.807120	2.094360	1.694550	-257.764299	-966.951604	196.294047	276.995770	102.189773	0.000000	300.000000	200.000000	0.000000	6.195560	3.418240	-27.008075	2641.665969	-621.299978	-720.212987				-505.000000	200.000000	0.000000	-0.543330	0.893350	17.303879	750.336930	546.735544	0.891256
81				900.000000	200.000000	0.000000	1.087370	2.240740	1.781450	-271.748994	-1024.166845	208.188142	271.653100	104.431712	0.000000	300.000000	200.000000	0.000000	5.981920	3.540320	-28.839131	2756.106372	-817.499971	-732.419987				-505.000000	200.000000	0.000000	-0.724440	-0.178670	-2.359620	104.815911	443.785163	411.097088
82				900.000000	200.000000	0.000000	0.941640	2.364600	0.825550	-299.802993	-865.297598	230.141249	267.825888	98.794090	0.000000	300.000000	200.000000	0.000000	6.073480	3.448760	-28.457661	2880.083475	-915.599968	-695.798987				-505.000000	200.000000	0.000000	1.086660	1.072020	3.146160	-50.696379	461.540531	118.418612
83				900.000000	200.000000	0.000000	0.863170	2.308300	0.825550	-197.587641	-912.725903	234.989505	276.001112	110.105453	0.000000	300.000000	200.000000	0.000000	5.951400	3.479280	-29.068013	2613.055868	-697.599976	-732.419987				-505.000000	200.000000	0.000000	1.086660	1.965370	12.584640	4.115307	-873.116660	530.475091
84				900.000000	200.000000	0.000000	0.795910	2.083100	1.607650	-282.441196	-1001.870948	215.572469	276.059894	97.973502	0.000000	300.000000	200.000000	0.000000	5.951400	3.692920	-28.228779	2880.083475	-675.799976	-805.661985				-505.000000	200.000000	0.000000	0.724440	2.144040	14.157719	-216.579528	-454.981560	648.161824
85				900.000000	200.000000	0.000000	1.255520	2.454680	-0.304150	-313.345989	-867.040616	198.574262	274.292121	90.118564	0.000000	300.000000	200.000000	0.000000	6.714400	2.868880	-25.863665	2841.936674	-664.899977	-830.075985				-505.000000	200.000000	0.000000	1.448880	2.858720	0.786540	867.940081	-220.988158	883.758495
86				900.000000	200.000000	0.000000	0.885590	2.454680	0.695200	-191.694755	-832.472414	138.716007	267.089940	97.019504	0.000000	300.000000	200.000000	0.000000	6.134520	3.174080	-28.152485	2899.156876	-926.499968	-744.626987				-505.000000	200.000000	0.000000	-2.173320	0.893350	-3.932700	169.557994	-1057.890348	823.439036
87				900.000000	200.000000	0.000000	0.941640	2.420900	0.260700	-229.720730	-879.970198	165.132785	267.882303	106.977226	0.000000	300.000000	200.000000	0.000000	6.775440	3.021480	-29.525777	2746.569672	-948.299967	-878.903984				-505.000000	200.000000	0.000000	-0.543330	3.037390	14.944259	-509.908003	151.264801	531.622838
88				900.000000	200.000000	0.000000	0.930430	2.240740	0.782100	-236.599548	-920.521231	177.025150	272.335831	105.172905	0.000000	300.000000	200.000000	0.000000	6.226080	3.692920	-28.762837	2727.496271	-795.699972	-805.661985				-505.000000	200.000000	0.000000	-0.362220	2.501380	12.584640	36.549272	-1580.864980	61.146886
89				900.000000	200.000000	0.000000	0.874380	2.263260	-0.304150	-277.002832	-846.279301	131.320620	272.142656	97.632843	0.000000	300.000000	200.000000	0.000000	6.470240	3.174080	-27.389545	2803.789873	-762.999973	-793.454986				-505.000000	200.000000	0.000000	1.992210	3.573400	5.505780	795.746905	-1451.473678	884.393260
90				900.000000	200.000000	0.000000	1.042530	2.364600	0.000000	-204.165538	-863.618517	136.059983	270.333342	98.224571	0.000000	300.000000	200.000000	0.000000	6.256600	2.319520	-27.923603	2841.936674	-828.399971	-811.765485				-505.000000	200.000000	0.000000	1.086660	2.680050	2.359620	1552.150617	64.576935	119.944632
91				900.000000	200.000000	0.000000	1.020110	2.297040	1.173150	-185.629624	-853.654351	172.165280	260.601757	89.624528	0.000000	300.000000	200.000000	0.000000	5.920880	3.387720	-27.389545	3023.133979	-1079.099962	-793.454986				-505.000000	200.000000	0.000000	0.724440	1.786700	3.932700	1034.955848	-445.278016	295.358116
92				900.000000	200.000000	0.000000	0.885590	2.083100	1.346950	-270.649691	-1025.585400	234.756842	274.298810	100.463479	0.000000	300.000000	200.000000	0.000000	6.287120	3.326680	-28.839131	2870.546775	-741.199974	-653.074488				-505.000000	200.000000	0.000000	0.543330	-0.357340	9.438480	326.580441	-837.254058	645.802503
93				900.000000	200.000000	0.000000	0.952850	2.274520	1.129700	-299.176858	-906.569845	208.358920	267.935790	92.401126	0.000000	300.000000	200.000000	0.000000	6.195560	2.990960	-26.855487	2889.620175	-861.099970	-793.454986				-505.000000	200.000000	0.000000	1.629990	1.786700	5.505780	803.449690	-2490.115806	236.541574
94				900.000000	200.000000	0.000000	1.020110	2.465940	1.086250	-311.441848	-878.903384	194.009298	272.142656	85.098089	0.000000	300.000000	200.000000	0.000000	6.195560	2.868880	-27.389545	3147.111082	-762.999973	-744.626987				-505.000000	200.000000	0.000000	0.362220	1.608030	11.011560	-944.161197	-2418.628033	177.729339
95				900.000000	200.000000	0.000000	0.941640	2.308300	1.173150	-237.432830	-956.808325	193.943988	264.658875	97.697899	0.000000	300.000000	200.000000	0.000000	6.134520	3.815000	-28.991719	2965.913777	-1024.599964	-775.144486				-505.000000	200.000000	0.000000	0.543330	1.786700	5.505780	-702.158334	757.318162	177.884408
96				900.000000	200.000000	0.000000	0.863170	2.195700	1.651100	-261.677193	-943.889484	220.426826	274.949106	93.151239	0.000000	300.000000	200.000000	0.000000	6.470240	3.937080	-27.847309	2975.450478	-697.599976	-762.937486				-505.000000	200.000000	0.000000	-1.267770	2.322710	3.146160	835.694885	-323.982969	472.258463
97				900.000000	200.000000	0.000000	1.210680	2.398380	0.130350	-275.008979	-906.125949	164.833116	268.992852	96.635151	0.000000	300.000000	200.000000	0.000000	6.439720	3.265640	-27.771015	2870.546775	-861.099970	-671.384988				-505.000000	200.000000	0.000000	-0.905550	0.893350	-0.786540	-61.822317	-342.168768	705.849417
98				900.000000	200.000000	0.000000	1.031320	2.544760	-0.217250	-221.094801	-776.833358	131.419825	266.841437	94.341522	0.000000	300.000000	200.000000	0.000000	6.500760	3.662400	-26.626605	2813.326573	-882.899969	-842.282985				-505.000000	200.000000	0.000000	0.000000	3.216060	7.078860	774.250108	-6.717838	531.748929
99				900.000000	200.000000	0.000000	0.829540	2.465940	0.434500	-163.357442	-728.602425	165.290808	268.941657	91.984256	0.000000	300.000000	200.000000	0.000000	6.165040	3.876040	-28.076191	3032.670679	-871.999969	-793.454986				-505.000000	200.000000	0.000000	1.629990	1.965370	0.786540	118.987461	-99.377116	1000.384414
100				900.000000	200.000000	0.000000	1.008900	2.263260	0.782100	-231.651645	-807.235317	198.651740	274.093201	91.000565	0.000000	300.000000	200.000000	0.000000	5.829320	4.120200	-28.610249	3118.500981	-741.199974	-775.144486				-505.000000	200.000000	0.000000	0.000000	2.501380	8.651940	1541.842681	-671.060727	766.047092
101				900.000000	200.000000	0.000000	1.031320	2.375860	0.000000	-312.256167	-842.893010	119.214447	277.270940	95.242020	0.000000	300.000000	200.000000	0.000000	5.951400	3.692920	-26.855487	2813.326573	-610.399979	-732.419987				-505.000000	200.000000	0.000000	0.543330	1.786700	11.798100	-1164.918956	-972.063344	589.093099
102				900.000000	200.000000	0.000000	0.986480	2.556020	-0.347600	-168.499264	-820.459351	172.440972	275.995015	102.778282	0.000000	300.000000	200.000000	0.000000	6.226080	3.418240	-28.152485	2737.032971	-675.799976	-823.972485				-505.000000	200.000000	0.000000	0.362220	0.000000	5.505780	695.336474	105.427091	352.435614
103				900.000000	200.000000	0.000000	0.672600	2.387120	1.738000	-108.965401	-885.462929	175.018735	275.188125	93.557975	0.000000	300.000000	200.000000	0.000000	6.439720	3.784480	-27.236957	2899.156876	-675.799976	-836.179485				-505.000000	200.000000	0.000000	-1.811100	1.429360	6.292320	781.889970	-1487.221845	882.662831
104				900.000000	200.000000	0.000000	0.762280	2.139400	1.433850	-304.426000	-1040.852190	225.298309	274.417508	101.171311	0.000000	300.000000	200.000000	0.000000	6.531280	4.028640	-27.694721	2737.032971	-708.499975	-720.212987				-505.000000	200.000000	0.000000	0.362220	2.858720	9.438480	-289.527783	-2549.705187	-408.524743
105				900.000000	200.000000	0.000000	0.874380	2.477200	1.607650	-350.643293	-853.123245	206.219047	277.279692	98.585431	0.000000	300.000000	200.000000	0.000000	6.592320	3.265640	-28.305073	2870.546775	-643.099977	-817.868985				-505.000000	200.000000	0.000000	-3.441090	2.680050	10.225020	-647.724187	-331.763229	-55.925444
106				900.000000	200.000000	0.000000	0.952850	2.195700	1.086250	-254.221317	-871.067647	205.875957	279.300320	98.793138	0.000000	300.000000	200.000000	0.000000	6.500760	3.479280	-26.855487	2717.959571	-555.899981	-775.144486				-505.000000	200.000000	0.000000	0.362220	0.357340	17.303879	138.822955	-568.619342	294.030631
107				900.000000	200.000000	0.000000	0.795910	2.443420	1.911800	-190.898045	-885.636499	167.714365	276.254563	99.238749	0.000000	300.000000	200.000000	0.000000	5.768280	3.570840	-27.542133	2775.179772	-653.999977	-738.523487				-505.000000	200.000000	0.000000	1.811100	1.965370	8.651940	351.248697	-117.800345	1294.090419
108				900.000000	200.000000	0.000000	0.952850	2.105620	1.824900	-269.227161	-937.612201	256.395045	276.906207	100.342982	0.000000	300.000000	200.000000	0.000000	5.890360	3.662400	-27.847309	2775.179772	-643.099977	-744.626987				-505.000000	200.000000	0.000000	-1.448880	1.965370	11.798100	-690.843627	-453.804702	295.701540
109				900.000000	200.000000	0.000000	1.109790	2.420900	0.391050	-322.057882	-846.488081	203.513143	275.571728	104.793240	0.000000	300.000000	200.000000	0.000000	5.920880	3.631880	-29.449483	2803.789873	-719.399975	-750.730486				-505.000000	200.000000	0.000000	0.362220	2.144040	16.517339	-1027.102772	1022.967173	-467.947073
110				900.000000	200.000000	0.000000	0.997690	2.488460	-0.043450	-179.007346	-770.544138	138.631287	269.521413	105.000492	0.000000	300.000000	200.000000	0.000000	6.317640	3.540320	-28.610249	2717.959571	-871.999969	-836.179485				-505.000000	200.000000	0.000000	0.905550	1.786700	11.798100	688.137074	-993.981275	824.040516
111				900.000000	200.000000	0.000000	0.919220	2.342080	-0.130350	-197.186893	-782.429837	148.215089	268.591938	99.464328	0.000000	300.000000	200.000000	0.000000	5.707240	2.563680	-28.457661	2861.010075	-893.799969	-781.247986				-505.000000	200.000000	0.000000	0.362220	1.965370	-1.573080	697.878701	-948.415129	882.997639
112				900.000000	200.000000	0.000000	1.020110	2.353340	0.434500	-268.507566	-878.297256	181.856280	265.565058	98.077451	0.000000	300.000000	200.000000	0.000000	6.226080	3.937080	-29.754659	3032.670679	-1024.599964	-823.972485				-505.000000	200.000000	0.000000	-0.543330	0.714680	7.865400	507.138526	688.262669	235.698092
113				900.000000	200.000000	0.000000	0.964060	2.274520	0.651750	-243.384591	-855.927280	184.250705	270.733163	105.997792	0.000000	300.000000	200.000000	0.000000	5.829320	3.784480	-28.305073	2660.739369	-828.399971	-878.903984				-505.000000	200.000000	0.000000	-0.362220	1.608030	9.438480	-133.575031	-782.459230	530.251886
114				900.000000	200.000000	0.000000	0.997690	2.477200	0.086900	-179.335990	-730.137604	160.307756	270.851567	95.833873	0.000000	300.000000	200.000000	0.000000	6.409200	3.296160	-26.550311	2765.643072	-773.899973	-927.731983				-505.000000	200.000000	0.000000	0.362220	4.109410	3.932700	-98.472992	504.629966	-172.361443
115				900.000000	200.000000	0.000000	0.762280	2.083100	1.824900	-225.928702	-874.038859	174.643088	266.267189	98.264416	0.000000	300.000000	200.000000	0.000000	6.561800	2.594200	-27.465839	2794.253173	-926.499968	-793.454986				-505.000000	200.000000	0.000000	-1.992210	-0.178670	0.786540	684.147613	-808.187858	-0.010181
116				900.000000	200.000000	0.000000	0.784700	2.173180	0.738650	-283.652516	-955.007421	239.764458	272.697928	98.887959	0.000000	300.000000	200.000000	0.000000	5.829320	3.723440	-29.144307	2946.840377	-795.699972	-787.351486				-505.000000	200.000000	0.000000	-1.267770	1.429360	7.078860	-1071.103137	202.564928	-409.750806
117				900.000000	200.000000	0.000000	0.863170	2.274520	0.825550	-263.307185	-943.121723	208.451828	263.703710	101.351863	0.000000	300.000000	200.000000	0.000000	6.226080	3.204600	-28.228779	2784.716473	-1024.599964	-750.730486				-505.000000	200.000000	0.000000	1.086660	-1.250690	6.292320	-1464.967889	1253.974869	-60.017936
118				900.000000	200.000000	0.000000	0.829540	2.285780	0.825550	-327.171982	-946.802809	181.990880	264.679762	101.736620	0.000000	300.000000	200.000000	0.000000	6.104000	2.990960	-27.465839	2698.886170	-970.099966	-830.075985				-505.000000	200.000000	0.000000	0.905550	2.501380	9.438480	-79.518422	996.808114	530.998254
119				900.000000	200.000000	0.000000	0.885590	2.263260	0.912450	-295.845085	-893.466096	193.960169	266.182751	101.596255	0.000000	300.000000	200.000000	0.000000	6.531280	3.387720	-28.686543	2822.863274	-970.099966	-805.661985				-505.000000	200.000000	0.000000	0.362220	1.072020	3.146160	-398.144385	-1218.033703	588.429356
120				900.000000	200.000000	0.000000	0.728650	2.128140	1.824900	-320.566680	-984.105314	225.322678	276.769370	95.664497	0.000000	300.000000	200.000000	0.000000	6.226080	3.326680	-28.152485	2937.303677	-653.999977	-750.730486				-505.000000	200.000000	0.000000	1.086660	-0.714680	4.719240	-158.683749	-70.232351	-118.253361
121				900.000000	200.000000	0.000000	1.020110	2.510980	0.130350	-282.433701	-908.410217	189.231865	263.796297	93.052325	0.000000	300.000000	200.000000	0.000000	5.890360	3.601360	-27.999897	2994.523878	-1013.699965	-811.765485				-505.000000	200.000000	0.000000	-1.086660	0.893350	8.651940	633.828773	-340.166920	705.863906
122				900.000000	200.000000	0.000000	0.952850	2.477200	-0.086900	-215.700819	-778.789159	129.028629	272.616894	97.917196	0.000000	300.000000	200.000000	0.000000	6.561800	2.960440	-27.465839	2803.789873	-752.099974	-860.593484				-505.000000	200.000000	0.000000	-0.543330	1.429360	2.359620	86.679343	428.347639	60.144028
123				900.000000	200.000000	0.000000	1.008900	2.465940	0.391050	-183.505108	-811.937611	194.020912	267.092115	97.121320	0.000000	300.000000	200.000000	0.000000	6.714400	3.296160	-27.160663	2794.253173	-893.799969	-775.144486				-505.000000	200.000000	0.000000	1.267770	0.536010	5.505780	-314.573578	-1009.927795	-234.569143
124				900.000000	200.000000	0.000000	0.728650	2.285780	0.477950	-222.998310	-891.665192	150.769820	261.215787	96.122422	0.000000	300.000000	200.000000	0.000000	6.439720	3.723440	-27.542133	2861.010075	-1068.199963	-683.591988				-505.000000	200.000000	0.000000	-1.811100	3.573400	4.719240	1953.844000	370.251111	-172.696251
125				900.000000	200.000000	0.000000	0.896800	2.420900	0.521400	-237.491705	-792.244648	179.637200	267.089940	97.697007	0.000000	300.000000	200.000000	0.000000	5.798800	4.181240	-28.152485	2880.083475	-926.499968	-708.005987				-505.000000	200.000000	0.000000	0.362220	-0.893350	14.157719	178.708013	-1361.053680	234.099628
126				900.000000	200.000000	0.000000	0.986480	2.488460	0.304150	-206.790944	-800.801598	121.775280	277.223882	93.116496	0.000000	300.000000	200.000000	0.000000	6.317640	4.150720	-26.321429	2813.326573	-599.499979	-775.144486				-505.000000	200.000000	0.000000	2.535540	0.357340	11.011560	833.215581	631.544557	293.856766
127				900.000000	200.000000	0.000000	0.762280	2.071840	2.085600	-165.814350	-864.149370	167.403636	271.929087	95.894968	0.000000	300.000000	200.000000	0.000000	6.836480	3.570840	-26.016253	2708.422871	-730.299974	-842.282985				-505.000000	200.000000	0.000000	-0.362220	3.037390	5.505780	300.048932	414.402968	-114.576737
128				900.000000	200.000000	0.000000	0.930430	2.195700	1.129700	-258.196833	-1022.163898	246.863406	278.876987	94.153774	0.000000	300.000000	200.000000	0.000000	6.439720	3.570840	-28.381367	3004.060578	-599.499979	-744.626987				-505.000000	200.000000	0.000000	0.181110	1.608030	2.359620	908.202678	251.941770	-57.232567
129				900.000000	200.000000	0.000000	0.807120	2.218220	1.216600	-317.487384	-931.045320	244.602438	264.183415	91.713653	0.000000	300.000000	200.000000	0.000000	6.256600	3.540320	-27.389545	2965.913777	-980.999966	-769.040986				-505.000000	200.000000	0.000000	-1.448880	1.072020	9.438480	-629.273003	-1777.265496	-175.099039
130				900.000000	200.000000	0.000000	0.930430	2.252000	0.955900	-264.099516	-935.880775	193.903243	274.283692	95.357685	0.000000	300.000000	200.000000	0.000000	5.859840	3.845520	-26.702899	2794.253173	-686.699976	-842.282985				-505.000000	200.000000	0.000000	1.629990	0.893350	5.505780	633.577080	-1031.845726	-58.026709
131				900.000000	200.000000	0.000000	0.908010	2.229480	1.390400	-272.617808	-955.625484	203.544167	273.841001	97.535742	0.000000	300.000000	200.000000	0.000000	6.195560	3.876040	-27.084369	2775.179772	-708.499975	-823.972485				-505.000000	200.000000	0.000000	-0.543330	0.536010	4.719240	611.891514	-104.171670	411.760831
132				900.000000	200.000000	0.000000	0.863170	2.060580	1.607650	-379.861295	-979.310865	254.036406	267.124038	93.466461	0.000000	300.000000	200.000000	0.000000	5.859840	3.662400	-26.855487	2861.010075	-882.899969	-787.351486				-505.000000	200.000000	0.000000	0.543330	4.466750	13.371180	-307.727274	617.283891	62.939578
133				900.000000	200.000000	0.000000	1.121000	2.375860	0.260700	-263.739719	-856.960423	176.953381	274.896513	103.424273	0.000000	300.000000	200.000000	0.000000	5.798800	3.631880	-29.525777	2851.473374	-741.199974	-708.005987				-505.000000	200.000000	0.000000	1.086660	2.501380	9.438480	-890.230436	588.139127	119.775074
134				900.000000	200.000000	0.000000	0.908010	2.601060	-0.347600	-162.623986	-746.304377	150.877214	275.137191	104.545949	0.000000	300.000000	200.000000	0.000000	5.646200	3.387720	-29.373189	2803.789873	-730.299974	-823.972485				-505.000000	200.000000	0.000000	-0.905550	1.965370	8.651940	-575.279318	1637.424224	178.169876
135				900.000000	200.000000	0.000000	0.885590	2.544760	0.260700	-212.558584	-882.728029	162.896382	270.621432	98.592075	0.000000	300.000000	200.000000	0.000000	6.531280	2.807840	-27.084369	2746.569672	-795.699972	-793.454986				-505.000000	200.000000	0.000000	1.267770	1.250690	7.865400	307.940487	2036.943095	177.317779
136				900.000000	200.000000	0.000000	0.941640	2.398380	0.521400	-206.254837	-834.618919	181.979462	275.169934	102.072700	0.000000	300.000000	200.000000	0.000000	6.134520	3.540320	-28.533955	2794.253173	-708.499975	-842.282985				-505.000000	200.000000	0.000000	2.535540	0.714680	3.146160	-535.583030	-951.831266	764.148671
137				900.000000	200.000000	0.000000	0.919220	2.353340	0.130350	-256.761075	-797.870197	153.044881	269.659673	93.145715	0.000000	300.000000	200.000000	0.000000	6.073480	4.059160	-28.381367	3032.670679	-861.099970	-769.040986				-505.000000	200.000000	0.000000	-0.905550	1.965370	3.146160	1740.600257	-1008.750937	-291.782913
138				900.000000	200.000000	0.000000	1.087370	2.432160	0.086900	-169.129147	-789.556296	145.715000	276.504405	99.536330	0.000000	300.000000	200.000000	0.000000	6.104000	3.631880	-28.762837	2889.620175	-675.799976	-787.351486				-505.000000	200.000000	0.000000	2.354430	3.573400	6.292320	-14.902185	249.272059	238.179197
139				900.000000	200.000000	0.000000	0.751070	2.229480	1.346950	-188.231688	-918.726467	198.887436	279.035619	100.136387	0.000000	300.000000	200.000000	0.000000	5.737760	3.143560	-28.076191	2803.789873	-588.599979	-842.282985				-505.000000	200.000000	0.000000	1.629990	5.360100	11.011560	-138.043434	1084.049407	474.909125
140				900.000000	200.000000	0.000000	0.930430	2.161920	1.738000	-307.204057	-997.399768	229.964370	273.438555	97.535742	0.000000	300.000000	200.000000	0.000000	6.500760	2.929920	-27.084369	2775.179772	-719.399975	-775.144486				-505.000000	200.000000	0.000000	-1.086660	2.144040	-4.719240	-797.169695	-194.907663	530.818515
141				900.000000	200.000000	0.000000	0.908010	2.330820	1.303500	-276.575716	-899.818998	191.590112	265.681747	96.541006	0.000000	300.000000	200.000000	0.000000	6.561800	2.838360	-29.220601	3023.133979	-1002.799965	-744.626987				-505.000000	200.000000	0.000000	1.448880	0.536010	-1.573080	-430.955889	-351.318886	235.369158
142				900.000000	200.000000	0.000000	0.952850	2.375860	0.782100	-251.137958	-926.510457	201.224186	258.853907	95.333876	0.000000	300.000000	200.000000	0.000000	5.676720	3.174080	-28.610249	2994.523878	-1177.199959	-805.661985				-505.000000	200.000000	0.000000	1.267770	4.824090	5.505780	987.242158	-744.787780	180.708936
143				900.000000	200.000000	0.000000	0.874380	2.173180	1.086250	-279.271872	-928.627892	215.574949	265.085537	90.098884	0.000000	300.000000	200.000000	0.000000	6.378680	3.631880	-27.160663	2984.987178	-948.299967	-848.386485				-505.000000	200.000000	0.000000	0.181110	1.608030	11.011560	-133.449184	-286.548950	530.208420
144				900.000000	200.000000	0.000000	0.695020	1.981760	1.911800	-302.381399	-927.075578	239.679346	277.894291	95.057851	0.000000	300.000000	200.000000	0.000000	6.134520	2.533160	-26.626605	2794.253173	-588.599979	-854.489985				-505.000000	200.000000	0.000000	1.811100	1.608030	3.146160	1139.897605	-1570.845441	471.333922
145				900.000000	200.000000	0.000000	1.121000	2.432160	0.173800	-229.347071	-912.605275	177.005740	263.334664	92.330942	0.000000	300.000000	200.000000	0.000000	6.073480	3.113040	-25.863665	2784.716473	-948.299967	-781.247986				-505.000000	200.000000	0.000000	2.716650	3.216060	-1.573080	-847.866074	-958.311673	1001.484386
146				900.000000	200.000000	0.000000	1.031320	2.522240	-0.217250	-222.022175	-761.635448	126.579561	268.388319	92.601131	0.000000	300.000000	200.000000	0.000000	5.463080	3.418240	-26.550311	2851.473374	-839.299971	-744.626987				-505.000000	200.000000	0.000000	-0.724440	2.858720	8.651940	752.753311	-759.794873	-232.205514
147				900.000000	200.000000	0.000000	0.795910	2.420900	0.477950	-265.680431	-853.907199	143.596820	270.348073	99.933133	0.000000	300.000000	200.000000	0.000000	5.829320	3.448760	-28.305073	2832.399974	-839.299971	-836.179485				-505.000000	200.000000	0.000000	0.362220	-0.714680	9.438480	884.037807	-163.445055	351.757383
148				900.000000	200.000000	0.000000	1.008900	2.375860	-0.260700	-203.971936	-867.057153	157.792236	278.303656	96.490508	0.000000	300.000000	200.000000	0.000000	6.287120	2.990960	-26.626605	2756.106372	-577.699980	-817.868985				-505.000000	200.000000	0.000000	1.267770	0.000000	6.292320	0.503386	315.025852	411.107269
149				900.000000	200.000000	0.000000	1.031320	2.477200	0.173800	-219.451264	-777.197034	162.682575	266.820186	91.394006	0.000000	300.000000	200.000000	0.000000	5.951400	3.509800	-27.923603	3032.670679	-926.499968	-695.798987				-505.000000	200.000000	0.000000	-0.543330	0.178670	12.584640	-451.445915	286.074088	-469.739765
150				900.000000	200.000000	0.000000	0.975270	2.601060	0.217250	-186.161983	-744.533484	141.168892	270.703956	89.747763	0.000000	300.000000	200.000000	0.000000	6.287120	4.059160	-27.160663	2994.523878	-795.699972	-762.937486				-505.000000	200.000000	0.000000	1.086660	1.786700	10.225020	224.747220	-870.877380	-644.576440
151				900.000000	200.000000	0.000000	0.964060	2.116880	1.607650	-248.885894	-927.739846	176.875120	274.061361	95.173454	0.000000	300.000000	200.000000	0.000000	5.920880	3.662400	-26.474017	2775.179772	-686.699976	-756.833986				-505.000000	200.000000	0.000000	1.629990	3.573400	5.505780	-14.965109	-236.425682	1119.398632
152				900.000000	200.000000	0.000000	0.986480	2.038060	1.433850	-336.742893	-1004.491017	237.020092	278.989945	104.078037	0.000000	300.000000	200.000000	0.000000	5.951400	3.113040	-28.533955	2737.032971	-599.499979	-836.179485				-505.000000	200.000000	0.000000	0.905550	0.714680	11.798100	-998.154883	1259.708849	118.093985
153				900.000000	200.000000	0.000000	0.885590	2.443420	0.955900	-304.463203	-994.825903	215.814658	269.074223	86.052420	0.000000	300.000000	200.000000	0.000000	5.890360	3.387720	-25.024431	2851.473374	-773.899973	-683.591988				-505.000000	200.000000	0.000000	0.181110	0.714680	7.078860	-72.004407	-547.956833	1469.266209
154				900.000000	200.000000	0.000000	0.975270	2.420900	0.695200	-237.311648	-856.429316	162.688284	275.739332	94.205400	0.000000	300.000000	200.000000	0.000000	5.676720	3.265640	-28.305073	2994.523878	-686.699976	-708.005987				-505.000000	200.000000	0.000000	1.086660	1.965370	11.011560	698.885472	-208.773770	119.266401
155				900.000000	200.000000	0.000000	0.930430	2.218220	0.999350	-265.445563	-875.129544	198.691147	269.472569	93.519070	0.000000	300.000000	200.000000	0.000000	5.981920	3.753960	-26.779193	2851.473374	-817.499971	-811.765485				-505.000000	200.000000	0.000000	0.543330	1.429360	8.651940	-144.449275	886.902464	236.289391
156				900.000000	200.000000	0.000000	0.840750	2.139400	1.868350	-348.201691	-917.838422	244.494295	272.348056	108.266605	0.000000	300.000000	200.000000	0.000000	6.348160	3.418240	-28.381367	2603.519168	-784.799973	-860.593484				-505.000000	200.000000	0.000000	-1.629990	1.786700	12.584640	-238.328018	-1106.442200	824.243359
157				900.000000	200.000000	0.000000	1.064950	2.589800	0.217250	-275.077335	-839.413966	169.981433	278.293479	101.243606	0.000000	300.000000	200.000000	0.000000	5.890360	3.174080	-27.618427	2727.496271	-599.499979	-787.351486				-505.000000	200.000000	0.000000	1.448880	-1.072020	9.438480	51.703150	-494.338863	645.051828
158				900.000000	200.000000	0.000000	0.964060	2.387120	0.651750	-170.398709	-815.399521	165.078142	277.543724	98.374511	0.000000	300.000000	200.000000	0.000000	5.554640	3.662400	-28.152485	2861.010075	-632.199978	-762.937486				-505.000000	200.000000	0.000000	0.181110	1.608030	7.078860	-133.763800	-1078.236862	118.999729
159				900.000000	200.000000	0.000000	0.840750	2.240740	0.477950	-196.709346	-845.621770	140.973157	272.132817	99.038985	0.000000	300.000000	200.000000	0.000000	5.646200	3.662400	-27.771015	2803.789873	-773.899973	-756.833986				-505.000000	200.000000	0.000000	1.992210	3.216060	-4.719240	-616.485763	16.499946	120.380862
160				900.000000	200.000000	0.000000	0.930430	2.330820	0.000000	-253.802961	-853.936269	189.157225	282.092792	104.292049	0.000000	300.000000	200.000000	0.000000	5.951400	2.990960	-27.999897	2679.812770	-501.399982	-726.316487				-505.000000	200.000000	0.000000	-0.724440	4.109410	3.932700	480.607018	570.383759	-54.786313
161				900.000000	200.000000	0.000000	0.829540	2.353340	0.434500	-272.528096	-804.591974	136.270168	277.382315	105.013685	0.000000	300.000000	200.000000	0.000000	6.042960	2.777320	-28.915425	2746.569672	-653.999977	-836.179485				-505.000000	200.000000	0.000000	1.448880	0.714680	10.225020	-71.752714	-627.655297	588.003308
162				900.000000	200.000000	0.000000	0.997690	2.308300	-0.434500	-194.872523	-790.444342	131.234758	267.333126	93.939944	0.000000	300.000000	200.000000	0.000000	5.554640	3.082520	-27.694721	2937.303677	-904.699968	-817.868985				-505.000000	200.000000	0.000000	-1.629990	2.144040	16.517339	-563.838765	1806.365829	-585.275893
163				900.000000	200.000000	0.000000	0.728650	2.049320	1.433850	-191.540118	-988.807608	160.188553	268.546219	104.509779	0.000000	300.000000	200.000000	0.000000	6.012440	3.662400	-28.762837	2746.569672	-904.699968	-836.179485				-505.000000	200.000000	0.000000	2.354430	-0.178670	1.573080	-358.133481	651.460640	234.618482
164				900.000000	200.000000	0.000000	0.829540	1.981760	2.085600	-338.386114	-927.710776	205.804742	271.426325	103.425158	0.000000	300.000000	200.000000	0.000000	5.981920	3.570840	-27.847309	2689.349470	-795.699972	-848.386485				-505.000000	200.000000	0.000000	2.173320	1.072020	17.303879	-512.827769	780.061084	529.540369
165				900.000000	200.000000	0.000000	0.863170	2.297040	0.955900	-326.573253	-867.253399	215.701752	272.600585	101.027910	0.000000	300.000000	200.000000	0.000000	6.409200	2.899400	-27.847309	2756.106372	-762.999973	-787.351486				-505.000000	200.000000	0.000000	0.000000	1.965370	5.505780	1509.157023	-1993.775095	119.353334
166				900.000000	200.000000	0.000000	0.941640	2.342080	1.607650	-215.488976	-926.816591	218.072004	268.675917	102.741146	0.000000	300.000000	200.000000	0.000000	5.829320	3.296160	-28.533955	2775.179772	-893.799969	-744.626987				-505.000000	200.000000	0.000000	0.362220	0.714680	5.505780	854.397762	237.997099	1116.787128
167				900.000000	200.000000	0.000000	0.717440	2.195700	1.346950	-197.663809	-973.067253	203.710182	265.983720	94.841815	0.000000	300.000000	200.000000	0.000000	6.012440	3.448760	-28.839131	3032.670679	-980.999966	-854.489985				-505.000000	200.000000	0.000000	-1.992210	2.680050	11.011560	-531.845262	-287.611372	178.935040
168				900.000000	200.000000	0.000000	0.795910	2.195700	1.477300	-314.124143	-1037.211512	234.954468	272.435721	100.476059	0.000000	300.000000	200.000000	0.000000	6.348160	3.937080	-28.076191	2794.253173	-773.899973	-903.317984				-505.000000	200.000000	0.000000	0.362220	1.786700	16.517339	-585.461408	-1098.152945	1235.292673
169				900.000000	200.000000	0.000000	1.210680	2.488460	-0.608300	-288.146846	-910.504975	174.555531	277.589274	105.462675	0.000000	300.000000	200.000000	0.000000	6.653360	2.868880	-27.236957	2574.909067	-610.399979	-744.626987				-505.000000	200.000000	0.000000	-0.181110	0.893350	11.011560	-524.142476	-1325.191078	118.350475
170				900.000000	200.000000	0.000000	0.941640	2.454680	-0.043450	-172.357346	-823.961669	150.706240	269.057918	101.738477	0.000000	300.000000	200.000000	0.000000	6.989080	3.937080	-28.533955	2803.789873	-882.899969	-756.833986				-505.000000	200.000000	0.000000	0.000000	2.501380	7.865400	-311.276273	125.105743	119.862007
171				900.000000	200.000000	0.000000	0.997690	2.420900	-0.347600	-178.084036	-876.646648	153.026417	261.322925	99.171793	0.000000	300.000000	200.000000	0.000000	6.195560	3.448760	-27.618427	2784.716473	-1068.199963	-659.177988				-505.000000	200.000000	0.000000	2.716650	2.858720	3.146160	-521.663172	-565.080210	2.495593
172				900.000000	200.000000	0.000000	0.919220	2.443420	0.521400	-228.523271	-919.817153	124.212734	264.666960	101.546209	0.000000	300.000000	200.000000	0.000000	6.714400	3.387720	-28.381367	2794.253173	-1002.799965	-714.109487				-505.000000	200.000000	0.000000	0.181110	1.250690	9.438480	76.434330	245.223932	236.148811
173				900.000000	200.000000	0.000000	1.109790	2.499720	0.130350	-250.733146	-856.377570	150.573923	277.802936	93.715240	0.000000	300.000000	200.000000	0.000000	6.134520	3.143560	-27.008075	2870.546775	-599.499979	-793.454986				-505.000000	200.000000	0.000000	-0.181110	1.608030	11.011560	-365.081188	133.079003	647.725595
174				900.000000	200.000000	0.000000	1.143420	2.465940	-0.173800	-184.090292	-700.434525	124.001406	271.943161	105.685243	0.000000	300.000000	200.000000	0.000000	6.104000	3.174080	-29.525777	2784.716473	-828.399971	-769.040986				-505.000000	200.000000	0.000000	0.000000	2.680050	6.292320	-879.670807	-536.251441	413.752058
175				900.000000	200.000000	0.000000	0.795910	2.038060	2.129050	-267.673652	-906.102421	210.711262	272.610726	103.497910	0.000000	300.000000	200.000000	0.000000	5.646200	4.028640	-29.449483	2841.936674	-806.599972	-781.247986				-505.000000	200.000000	0.000000	1.992210	0.178670	8.651940	358.951482	1859.790799	469.962970
176				900.000000	200.000000	0.000000	0.874380	2.150660	1.390400	-308.027858	-1030.230150	205.915365	267.001530	99.606820	0.000000	300.000000	200.000000	0.000000	6.042960	3.998120	-29.068013	2918.230276	-959.199966	-769.040986				-505.000000	200.000000	0.000000	1.086660	2.144040	5.505780	361.808326	-336.118793	765.621044
177				900.000000	200.000000	0.000000	0.908010	2.229480	1.303500	-280.748897	-970.742577	208.363487	273.637383	90.253545	0.000000	300.000000	200.000000	0.000000	6.897520	3.357200	-25.634783	2813.326573	-675.799976	-823.972485				-505.000000	200.000000	0.000000	0.724440	1.072020	-1.573080	-398.521924	885.647042	235.935786
178				900.000000	200.000000	0.000000	0.930430	2.308300	0.173800	-254.550277	-894.625663	184.316961	272.011166	91.082436	0.000000	300.000000	200.000000	0.000000	6.439720	2.899400	-26.092547	2841.936674	-730.299974	-665.281488				-505.000000	200.000000	0.000000	0.362220	2.322710	-1.573080	-786.106680	1040.134981	707.104458
179				900.000000	200.000000	0.000000	0.986480	2.229480	1.129700	-172.374638	-907.954729	208.282192	258.445486	96.814939	0.000000	300.000000	200.000000	0.000000	6.439720	3.509800	-27.542133	2841.936674	-1144.499960	-793.454986				-505.000000	200.000000	0.000000	1.448880	1.608030	4.719240	-481.400575	-755.000319	-409.798581
180				900.000000	200.000000	0.000000	0.818330	2.083100	1.607650	-362.851801	-982.530324	215.549242	269.863702	105.599448	0.000000	300.000000	200.000000	0.000000	5.585160	3.509800	-29.296895	2765.643072	-882.899969	-769.040986				-505.000000	200.000000	0.000000	1.086660	1.429360	9.438480	-955.098366	985.849149	764.942812
181				900.000000	200.000000	0.000000	1.289150	2.556020	0.260700	-312.608153	-848.686930	145.621145	277.355156	95.533683	0.000000	300.000000	200.000000	0.000000	5.920880	3.387720	-26.474017	2765.643072	-599.499979	-842.282985				-505.000000	200.000000	0.000000	0.724440	1.250690	7.865400	76.308483	-183.870134	-57.615149
182				900.000000	200.000000	0.000000	0.964060	2.342080	0.347600	-196.691737	-774.588901	174.674896	277.776030	97.917196	0.000000	300.000000	200.000000	0.000000	6.042960	3.570840	-27.465839	2803.789873	-610.399979	-781.247986				-505.000000	200.000000	0.000000	0.543330	3.216060	6.292320	79.291173	-966.838359	237.984969
183				900.000000	200.000000	0.000000	0.952850	2.173180	0.086900	-155.670762	-799.214672	179.348752	282.538309	94.097771	0.000000	300.000000	200.000000	0.000000	6.165040	3.998120	-27.465839	2908.693576	-479.599983	-799.558486				-505.000000	200.000000	0.000000	-1.086660	-0.714680	1.573080	-1201.279459	-68.309067	-294.311792
184				900.000000	200.000000	0.000000	0.863170	2.443420	0.086900	-232.993943	-851.247319	191.741284	274.091227	99.935752	0.000000	300.000000	200.000000	0.000000	5.768280	3.723440	-29.449483	2946.840377	-762.999973	-683.591988				-505.000000	200.000000	0.000000	1.267770	2.322710	6.292320	-90.581437	1375.585911	2.102830
185				900.000000	200.000000	0.000000	1.098580	2.387120	0.173800	-239.242879	-861.022320	176.987080	272.862990	97.346901	0.000000	300.000000	200.000000	0.000000	6.287120	3.570840	-27.313251	2803.789873	-741.199974	-781.247986				-505.000000	200.000000	0.000000	0.724440	0.000000	14.944259	-462.068467	-1118.578023	-235.034350
186				900.000000	200.000000	0.000000	1.132210	2.477200	-0.477950	-208.064886	-765.547647	119.204171	275.171023	97.792553	0.000000	300.000000	200.000000	0.000000	6.165040	3.204600	-26.779193	2737.032971	-664.899977	-714.109487				-505.000000	200.000000	0.000000	-0.362220	2.501380	11.011560	-774.288587	-651.382076	-115.085410
187				900.000000	200.000000	0.000000	0.695020	2.083100	1.477300	-202.165634	-865.879854	227.725292	275.072445	101.367699	0.000000	300.000000	200.000000	0.000000	5.981920	3.753960	-29.296895	2889.620175	-730.299974	-848.386485				-505.000000	200.000000	0.000000	0.905550	1.965370	-0.786540	466.309621	-849.468445	295.513185
188				900.000000	200.000000	0.000000	0.784700	2.184440	1.564200	-266.251438	-930.445333	254.232891	273.556496	104.563477	0.000000	300.000000	200.000000	0.000000	5.737760	4.181240	-29.678365	2832.399974	-784.799973	-738.523487				-505.000000	200.000000	0.000000	-1.267770	0.714680	0.786540	-651.587802	75.966332	823.197034
189				900.000000	200.000000	0.000000	0.874380	2.398380	0.912450	-282.239783	-943.664168	210.965065	273.142237	103.721126	0.000000	300.000000	200.000000	0.000000	6.317640	3.448760	-29.220601	2813.326573	-784.799973	-744.626987				-505.000000	200.000000	0.000000	3.622200	1.608030	12.584640	-1059.851353	962.007934	647.421330
190				900.000000	200.000000	0.000000	0.919220	2.240740	0.825550	-288.821427	-854.242403	193.904384	279.110629	105.026602	0.000000	300.000000	200.000000	0.000000	6.592320	2.990960	-29.220601	2775.179772	-610.399979	-714.109487				-505.000000	200.000000	0.000000	0.000000	2.144040	16.517339	1057.585262	-1606.515043	589.475681
191				900.000000	200.000000	0.000000	0.896800	2.263260	1.303500	-215.029353	-863.895581	208.406516	268.560998	102.855657	0.000000	300.000000	200.000000	0.000000	6.042960	3.204600	-27.389545	2660.739369	-861.099970	-762.937486				-505.000000	200.000000	0.000000	0.905550	2.680050	10.225020	-647.724187	863.491680	472.423713
192				900.000000	200.000000	0.000000	0.964060	2.297040	1.520750	-305.885417	-973.252759	230.055191	267.282051	107.443228	0.000000	300.000000	200.000000	0.000000	5.615680	3.753960	-29.983541	2775.179772	-980.999966	-677.488488				-505.000000	200.000000	0.000000	2.354430	1.250690	11.011560	-270.887829	509.933515	0.998550
193				900.000000	200.000000	0.000000	1.277940	2.556020	0.217250	-284.509456	-782.327285	172.139020	273.259929	98.730471	0.000000	300.000000	200.000000	0.000000	5.951400	3.479280	-28.533955	2889.620175	-762.999973	-750.730486				-505.000000	200.000000	0.000000	0.181110	1.965370	7.865400	351.185774	114.146778	589.291634
194				900.000000	200.000000	0.000000	1.031320	2.364600	0.347600	-191.743833	-767.226728	150.529557	269.414094	98.592075	0.000000	300.000000	200.000000	0.000000	6.195560	3.021480	-27.084369	2746.569672	-828.399971	-805.661985				-505.000000	200.000000	0.000000	0.724440	1.608030	4.719240	-18.136568	-446.024442	647.653151
195				900.000000	200.000000	0.000000	0.930430	2.229480	0.651750	-192.972445	-803.882697	172.195358	277.401517	101.139923	0.000000	300.000000	200.000000	0.000000	6.592320	2.868880	-28.457661	2813.326573	-643.099977	-939.938983				-505.000000	200.000000	0.000000	0.000000	1.429360	2.359620	434.127348	-1327.939353	-57.387636
196				900.000000	200.000000	0.000000	0.751070	2.364600	0.434500	-227.838577	-887.482069	206.242078	268.210873	105.051643	0.000000	300.000000	200.000000	0.000000	6.470240	3.509800	-29.830953	2832.399974	-948.299967	-756.833986				-505.000000	200.000000	0.000000	2.716650	3.573400	3.932700	332.357051	-433.256629	238.150219
197				900.000000	200.000000	0.000000	1.008900	2.420900	0.564850	-217.344040	-847.561034	181.930724	265.059364	94.701633	0.000000	300.000000	200.000000	0.000000	5.890360	3.479280	-28.076191	2956.377077	-980.999966	-708.005987				-505.000000	200.000000	0.000000	0.543330	3.216060	16.517339	1469.901198	-446.261874	237.984969
198				900.000000	200.000000	0.000000	0.863170	2.432160	-0.391050	-185.706424	-810.275066	104.983049	279.699668	101.475042	0.000000	300.000000	200.000000	0.000000	6.439720	2.960440	-28.457661	2803.789873	-577.699980	-769.040986				-505.000000	200.000000	0.000000	-0.905550	-1.250690	-1.573080	-539.069105	453.997702	57.629638
199				900.000000	200.000000	0.000000	0.751070	2.071840	1.911800	-226.302360	-787.536559	181.873210	275.450786	94.366745	0.000000	300.000000	200.000000	0.000000	6.378680	3.845520	-27.084369	2861.010075	-664.899977	-726.316487				-505.000000	200.000000	0.000000	0.181110	0.536010	5.505780	-777.837586	-148.753958	411.702875
200				900.000000	200.000000	0.000000	0.851960	2.263260	1.390400	-363.698943	-1054.636744	244.597871	272.525312	93.544508	0.000000	300.000000	200.000000	0.000000	6.531280	3.296160	-27.771015	2956.377077	-762.999973	-781.247986				-505.000000	200.000000	0.000000	-0.724440	1.786700	3.146160	-7.451093	-621.999880	706.682717
201				900.000000	200.000000	0.000000	0.885590	2.195700	0.651750	-214.466157	-883.091705	213.174619	263.886049	97.569975	0.000000	300.000000	200.000000	0.000000	6.104000	3.296160	-27.465839	2813.326573	-991.899965	-744.626987				-505.000000	200.000000	0.000000	-0.181110	0.714680	11.798100	275.821138	-0.237431	235.669115
202				900.000000	200.000000	0.000000	0.784700	2.375860	1.390400	-270.610410	-960.679518	227.904650	277.125007	98.876929	0.000000	300.000000	200.000000	0.000000	6.592320	2.990960	-27.160663	2746.569672	-621.299978	-799.558486	-475.976927	254.374296	0.000000	-505.000000	200.000000	0.000000	0.724440	3.037390	20.450039	1111.956486	-593.522978	296.545021
203				900.000000	200.000000	0.000000	0.885590	2.173180	0.999350	-223.074477	-888.480943	225.201976	274.243447	90.845636	0.000000	300.000000	200.000000	0.000000	6.165040	3.174080	-27.084369	2956.377077	-697.599976	-811.765485				-505.000000	200.000000	0.000000	-2.535540	2.144040	11.011560	362.248788	540.685569	354.702129
204				900.000000	200.000000	0.000000	0.919220	2.173180	1.868350	-254.338435	-1012.257275	220.347815	269.806168	97.229914	0.000000	300.000000	200.000000	0.000000	6.348160	3.509800	-29.602071	3042.207379	-893.799969	-738.523487				-505.000000	200.000000	0.000000	0.905550	2.858720	7.865400	57.794376	600.590945	472.593271
205				900.000000	200.000000	0.000000	1.087370	2.522240	-0.347600	-254.321459	-834.745941	213.269257	267.388740	95.720649	0.000000	300.000000	200.000000	0.000000	5.615680	4.059160	-28.076191	2927.766976	-915.599968	-726.316487				-505.000000	200.000000	0.000000	0.905550	3.930740	2.359620	353.853848	-719.884143	356.122420
206				900.000000	200.000000	0.000000	0.874380	2.443420	0.391050	-156.288770	-796.266137	138.717149	280.157170	97.917196	0.000000	300.000000	200.000000	0.000000	5.859840	3.662400	-27.465839	2803.789873	-544.999981	-823.972485				-505.000000	200.000000	0.000000	0.181110	0.714680	8.651940	-187.694562	-2140.289773	353.128335
207				900.000000	200.000000	0.000000	0.986480	2.330820	1.216600	-244.501503	-897.903606	160.183236	276.392120	99.573170	0.000000	300.000000	200.000000	0.000000	6.500760	3.326680	-26.779193	2689.349470	-632.199978	-701.902487				-505.000000	200.000000	0.000000	0.543330	3.037390	3.932700	68.291082	-566.889058	649.024102
208				900.000000	200.000000	0.000000	0.941640	2.297040	0.608300	-238.481701	-829.633766	160.198275	275.716423	91.289515	0.000000	300.000000	200.000000	0.000000	6.470240	4.059160	-26.931781	2927.766976	-653.999977	-787.351486				-505.000000	200.000000	0.000000	1.629990	0.714680	5.505780	391.133755	-766.705711	587.988819
209				900.000000	200.000000	0.000000	1.053740	2.556020	0.217250	-212.139912	-920.007857	196.467892	266.515224	99.740103	0.000000	300.000000	200.000000	0.000000	5.524120	3.387720	-29.296895	2937.303677	-980.999966	-756.833986				-505.000000	200.000000	0.000000	0.905550	-1.072020	14.157719	-526.999320	-465.940525	821.327590
210				900.000000	200.000000	0.000000	0.885590	2.488460	0.391050	-170.516143	-766.331945	131.518442	272.083191	94.756293	0.000000	300.000000	200.000000	0.000000	6.226080	3.235120	-26.550311	2794.253173	-741.199974	-738.523487				-505.000000	200.000000	0.000000	1.992210	2.501380	1.573080	-311.779658	-387.181488	237.190828
211				900.000000	200.000000	0.000000	0.975270	2.026800	1.520750	-268.767538	-923.054687	205.695653	282.440758	106.774226	0.000000	300.000000	200.000000	0.000000	5.981920	3.387720	-27.313251	2546.298966	-479.599983	-854.489985				-505.000000	200.000000	0.000000	-1.267770	0.357340	3.932700	-788.774754	-192.159389	764.113820
212				900.000000	200.000000	0.000000	0.807120	2.105620	1.694550	-309.567506	-946.687724	239.678400	273.022195	101.928700	0.000000	300.000000	200.000000	0.000000	6.714400	3.845520	-28.686543	2813.326573	-773.899973	-854.489985				-505.000000	200.000000	0.000000	0.543330	1.786700	7.865400	224.558450	-2294.031285	706.581296
213				900.000000	200.000000	0.000000	1.031320	2.240740	1.694550	-336.167506	-981.250130	210.655869	272.840126	101.042180	0.000000	300.000000	200.000000	0.000000	5.920880	4.089680	-29.296895	2899.156876	-795.699972	-762.937486				-505.000000	200.000000	0.000000	0.724440	1.965370	10.225020	467.190545	211.600609	471.759970
214				900.000000	200.000000	0.000000	0.975270	2.195700	1.129700	-262.217363	-922.691011	208.262390	272.959940	101.130456	0.000000	300.000000	200.000000	0.000000	6.104000	3.631880	-27.008075	2670.276070	-730.299974	-805.661985				-505.000000	200.000000	0.000000	-0.181110	0.178670	0.786540	358.322251	540.492568	470.136836
215				900.000000	200.000000	0.000000	0.672600	2.308300	1.173150	-221.350709	-971.059108	201.451694	269.065537	84.615983	0.000000	300.000000	200.000000	0.000000	6.470240	3.265640	-26.779193	3089.890881	-828.399971	-744.626987				-505.000000	200.000000	0.000000	0.362220	1.429360	12.584640	-144.134660	-299.000769	295.047978
216				900.000000	200.000000	0.000000	0.863170	2.083100	1.129700	-315.100594	-988.998312	237.189729	270.235755	96.181094	0.000000	300.000000	200.000000	0.000000	6.439720	3.479280	-27.465839	2851.473374	-817.499971	-689.695487				-505.000000	200.000000	0.000000	0.362220	0.714680	14.944259	-187.191176	229.039981	764.322536
217				900.000000	200.000000	0.000000	1.020110	2.533500	-0.260700	-265.829335	-852.320871	184.433489	271.064632	103.797967	0.000000	300.000000	200.000000	0.000000	5.432560	4.120200	-30.136129	2899.156876	-871.999969	-805.661985				-505.000000	200.000000	0.000000	0.362220	2.144040	14.944259	362.563404	361.609989	-115.482481
218				900.000000	200.000000	0.000000	0.919220	2.544760	-0.347600	-185.045072	-848.085403	117.078000	267.089940	105.827046	0.000000	300.000000	200.000000	0.000000	5.890360	3.387720	-28.152485	2651.202669	-926.499968	-830.075985				-505.000000	200.000000	0.000000	-0.181110	0.178670	3.146160	-220.568989	-522.306770	0.184047
219				900.000000	200.000000	0.000000	0.919220	2.274520	1.129700	-190.622542	-910.250932	155.381238	274.307049	102.248463	0.000000	300.000000	200.000000	0.000000	5.920880	3.235120	-27.999897	2737.032971	-719.399975	-744.626987				-505.000000	200.000000	0.000000	2.716650	1.965370	4.719240	3.486075	-964.283085	295.368298
220				900.000000	200.000000	0.000000	1.042530	2.297040	0.564850	-214.403534	-869.209798	193.828994	272.184918	92.330942	0.000000	300.000000	200.000000	0.000000	6.317640	2.838360	-25.863665	2784.716473	-719.399975	-769.040986				-505.000000	200.000000	0.000000	-0.362220	-0.178670	7.865400	568.897920	-913.536385	411.068110
221				900.000000	200.000000	0.000000	0.896800	2.488460	0.564850	-262.808282	-827.746847	186.929011	267.409336	96.883824	0.000000	300.000000	200.000000	0.000000	6.256600	3.326680	-28.762837	2965.913777	-937.399967	-726.316487				-505.000000	200.000000	0.000000	0.724440	2.501380	9.438480	383.745585	-1776.203074	2.315854
222				900.000000	200.000000	0.000000	0.964060	2.657360	0.086900	-183.978592	-754.082571	134.003884	268.771939	92.760119	0.000000	300.000000	200.000000	0.000000	6.104000	3.265640	-27.923603	2994.523878	-871.999969	-750.730486				-505.000000	200.000000	0.000000	0.724440	1.429360	-0.786540	433.875656	-43.089435	353.763099
223				900.000000	200.000000	0.000000	0.941640	2.128140	1.303500	-284.922078	-961.995521	193.776439	272.714793	105.504469	0.000000	300.000000	200.000000	0.000000	5.768280	2.899400	-28.762837	2717.959571	-784.799973	-799.558486				-505.000000	200.000000	0.000000	-1.992210	1.965370	3.146160	-228.271775	647.842944	765.697796
224				900.000000	200.000000	0.000000	1.031320	2.161920	1.824900	-291.031908	-1001.635235	253.956449	281.703505	97.820693	0.000000	300.000000	200.000000	0.000000	6.714400	3.662400	-27.999897	2861.010075	-512.299982	-793.454986				-505.000000	200.000000	0.000000	-0.181110	1.608030	12.584640	-480.771344	-133.553865	765.213792
225				900.000000	200.000000	0.000000	0.863170	2.297040	1.607650	-249.507965	-984.376835	210.882432	267.788297	94.894444	0.000000	300.000000	200.000000	0.000000	6.195560	3.387720	-28.762837	3023.133979	-926.499968	-714.109487				-505.000000	200.000000	0.000000	0.000000	0.536010	1.573080	611.639821	528.787176	294.229167
226				900.000000	200.000000	0.000000	0.885590	2.432160	1.042800	-296.795801	-893.587322	208.575206	268.638649	95.664497	0.000000	300.000000	200.000000	0.000000	6.531280	3.113040	-28.152485	2937.303677	-882.899969	-762.937486				-505.000000	200.000000	0.000000	1.267770	2.322710	7.865400	488.624419	-1144.737081	-526.594058
227				900.000000	200.000000	0.000000	0.773490	2.161920	0.782100	-171.496342	-984.982021	227.717299	272.163181	89.327221	0.000000	300.000000	200.000000	0.000000	6.714400	3.357200	-26.626605	2946.840377	-741.199974	-714.109487				-505.000000	200.000000	0.000000	-0.362220	1.429360	4.719240	-839.659903	812.859416	530.082328
228				900.000000	200.000000	0.000000	0.930430	2.083100	1.303500	-379.249021	-966.599863	215.433107	267.875749	86.095265	0.000000	300.000000	200.000000	0.000000	6.317640	3.235120	-25.787371	2937.303677	-828.399971	-775.144486				-505.000000	200.000000	0.000000	0.543330	1.786700	9.438480	687.948304	-174.404021	412.860803
229				900.000000	200.000000	0.000000	1.053740	2.578540	-0.782100	-276.576348	-858.286822	160.343934	265.067897	94.231317	0.000000	300.000000	200.000000	0.000000	6.256600	3.601360	-27.771015	2937.303677	-970.099966	-756.833986				-505.000000	200.000000	0.000000	1.448880	1.429360	9.438480	87.245651	-626.908870	941.146131
230				900.000000	200.000000	0.000000	0.997690	2.409640	0.043450	-194.224716	-836.482565	128.919344	271.126338	99.606820	0.000000	300.000000	200.000000	0.000000	5.890360	3.906560	-29.068013	2918.230276	-839.299971	-738.523487				-505.000000	200.000000	0.000000	-1.086660	2.680050	11.011560	1089.578765	-342.406199	472.583090
231				900.000000	200.000000	0.000000	0.952850	2.229480	0.912450	-228.887132	-840.510193	193.859072	275.991815	96.694750	0.000000	300.000000	200.000000	0.000000	6.378680	3.692920	-27.694721	2861.010075	-664.899977	-775.144486				-505.000000	200.000000	0.000000	-1.086660	1.608030	13.371180	-828.156426	1246.194609	119.101151
232				900.000000	200.000000	0.000000	0.975270	2.240740	0.564850	-244.865680	-881.637941	172.159376	283.010247	101.014027	0.000000	300.000000	200.000000	0.000000	6.531280	3.418240	-28.228779	2794.253173	-479.599983	-756.833986				-505.000000	200.000000	0.000000	0.000000	1.072020	8.651940	644.640094	389.499331	588.458334
233				900.000000	200.000000	0.000000	1.031320	2.375860	0.260700	-223.534417	-812.739641	150.540029	273.139188	97.480095	0.000000	300.000000	200.000000	0.000000	6.256600	3.662400	-27.999897	2870.546775	-752.099974	-769.040986				-505.000000	200.000000	0.000000	2.173320	2.501380	5.505780	383.430969	-1860.142666	472.152733
234				900.000000	200.000000	0.000000	0.964060	2.567280	-0.043450	-183.802599	-784.357165	153.197391	268.422623	93.868475	0.000000	300.000000	200.000000	0.000000	5.951400	4.181240	-28.305073	3004.060578	-893.799969	-732.419987				-505.000000	200.000000	0.000000	3.259980	1.786700	14.944259	920.020770	1379.396607	177.667076
235				900.000000	200.000000	0.000000	0.739860	2.071840	1.651100	-258.736687	-872.953969	198.752445	265.541231	103.455785	0.000000	300.000000	200.000000	0.000000	5.859840	3.631880	-28.152485	2717.959571	-970.099966	-775.144486				-505.000000	200.000000	0.000000	0.181110	2.680050	3.932700	46.668439	-810.111142	-173.703417
236				900.000000	200.000000	0.000000	0.908010	2.139400	2.737350	-343.280876	-951.812178	222.737673	278.978495	102.929658	0.000000	300.000000	200.000000	0.000000	6.561800	3.937080	-27.999897	2717.959571	-588.599979	-878.903984				-505.000000	200.000000	0.000000	0.000000	1.608030	11.011560	561.446827	-143.019977	588.967007
237				900.000000	200.000000	0.000000	0.728650	2.252000	0.651750	-308.640448	-871.562946	232.666848	269.944117	93.732539	0.000000	300.000000	200.000000	0.000000	6.317640	4.059160	-26.474017	2813.326573	-795.699972	-799.558486				-505.000000	200.000000	0.000000	1.267770	2.144040	0.786540	-217.649223	-1005.449236	119.421470
238				900.000000	200.000000	0.000000	0.919220	2.353340	1.042800	-239.733656	-900.038175	201.238083	272.675447	97.541515	0.000000	300.000000	200.000000	0.000000	5.676720	3.998120	-27.923603	2861.010075	-762.999973	-769.040986				-505.000000	200.000000	0.000000	-1.267770	2.501380	6.292320	-658.850125	-61.828660	296.195725
239				900.000000	200.000000	0.000000	0.784700	2.173180	1.129700	-214.898374	-864.183639	213.258197	275.681978	96.609578	0.000000	300.000000	200.000000	0.000000	6.042960	4.089680	-28.686543	2965.913777	-697.599976	-695.798987				-505.000000	200.000000	0.000000	-0.543330	3.216060	7.865400	311.049023	1085.972691	-584.345479
240				900.000000	200.000000	0.000000	0.908010	2.150660	1.390400	-332.151039	-1006.285184	229.977125	273.484262	98.199974	0.000000	300.000000	200.000000	0.000000	6.165040	2.990960	-27.542133	2803.789873	-730.299974	-775.144486				-505.000000	200.000000	0.000000	1.086660	1.786700	6.292320	108.616602	-469.435226	-292.111848
241				900.000000	200.000000	0.000000	1.008900	2.510980	0.260700	-262.196007	-827.014295	184.424159	272.113926	102.406923	0.000000	300.000000	200.000000	0.000000	6.622840	3.540320	-28.533955	2784.716473	-795.699972	-793.454986				-505.000000	200.000000	0.000000	-0.181110	0.714680	5.505780	-187.946255	270.873995	353.157312
242				900.000000	200.000000	0.000000	0.952850	2.724920	-0.086900	-205.499709	-844.646768	150.945949	270.174385	105.606159	0.000000	300.000000	200.000000	0.000000	6.317640	3.723440	-29.602071	2794.253173	-882.899969	-701.902487				-505.000000	200.000000	0.000000	0.181110	1.250690	13.371180	-386.515062	374.061807	999.822093
243				900.000000	200.000000	0.000000	1.098580	2.398380	0.608300	-214.205869	-876.624315	155.310611	274.515371	102.365371	0.000000	300.000000	200.000000	0.000000	5.402040	3.753960	-28.228779	2756.106372	-719.399975	-842.282985				-505.000000	200.000000	0.000000	0.362220	-1.965370	2.359620	576.160243	-554.437240	409.314577
244				900.000000	200.000000	0.000000	0.762280	2.139400	1.260050	-272.441815	-878.579518	174.695447	284.608103	105.041929	0.000000	300.000000	200.000000	0.000000	6.073480	3.265640	-27.618427	2622.592568	-425.099985	-866.696984				-505.000000	200.000000	0.000000	-0.181110	1.608030	0.786540	213.180820	275.352554	119.028707
245				900.000000	200.000000	0.000000	0.952850	2.353340	0.608300	-224.101677	-921.282853	131.323099	282.547329	100.213585	0.000000	300.000000	200.000000	0.000000	6.287120	2.807840	-26.855487	2679.812770	-468.699984	-762.937486				-505.000000	200.000000	0.000000	0.362220	1.786700	11.798100	-354.206943	232.025687	354.131193
246				900.000000	200.000000	0.000000	1.109790	2.409640	-0.043450	-210.396865	-785.292356	140.851509	265.514530	101.857273	0.000000	300.000000	200.000000	0.000000	6.287120	3.265640	-28.762837	2822.863274	-991.899965	-799.558486				-505.000000	200.000000	0.000000	0.905550	1.608030	13.371180	98.371589	197.655938	-57.290522
247				900.000000	200.000000	0.000000	0.762280	2.297040	1.390400	-281.897278	-1005.349992	206.167634	264.377646	102.520399	0.000000	300.000000	200.000000	0.000000	6.378680	3.662400	-28.762837	2803.789873	-1024.599964	-769.040986				-505.000000	200.000000	0.000000	0.362220	1.965370	16.517339	-806.282090	-37.592886	413.044849
248				900.000000	200.000000	0.000000	0.930430	2.139400	1.346950	-336.680270	-1037.563851	203.437165	259.632758	97.507456	0.000000	300.000000	200.000000	0.000000	6.775440	3.479280	-27.542133	2822.863274	-1111.799961	-769.040986				-505.000000	200.000000	0.000000	1.086660	1.072020	11.798100	181.627780	718.469855	470.883204
249				900.000000	200.000000	0.000000	1.020110	2.184440	0.912450	-323.214074	-893.939660	200.976484	276.504405	102.188836	0.000000	300.000000	200.000000	0.000000	6.775440	3.143560	-28.762837	2813.326573	-675.799976	-878.903984				-505.000000	200.000000	0.000000	1.629990	3.930740	11.798100	702.056932	-1435.527159	3.599873
250				900.000000	200.000000	0.000000	1.076160	2.308300	0.912450	-245.743976	-906.379739	198.623946	268.785060	90.406731	0.000000	300.000000	200.000000	0.000000	6.256600	3.021480	-27.236957	2984.987178	-850.199970	-714.109487				-505.000000	200.000000	0.000000	-0.181110	3.216060	8.651940	311.111947	-262.391740	238.042924
251				900.000000	200.000000	0.000000	0.919220	2.116880	1.520750	-301.242815	-935.944458	213.066475	266.191453	102.354196	0.000000	300.000000	200.000000	0.000000	6.683880	3.479280	-29.983541	2927.766976	-1013.699965	-848.386485				-505.000000	200.000000	0.000000	-0.362220	1.429360	6.292320	-955.350058	-514.333510	177.617736
252				900.000000	200.000000	0.000000	0.885590	2.128140	1.781450	-360.816996	-1066.517244	246.847029	267.864295	101.084524	0.000000	300.000000	200.000000	0.000000	6.470240	3.540320	-28.152485	2784.716473	-904.699968	-695.798987				-505.000000	200.000000	0.000000	0.905550	3.037390	3.146160	299.860163	2063.339584	648.995124
253				900.000000	200.000000	0.000000	1.064950	2.601060	-0.130350	-270.953232	-808.694878	100.111762	274.645894	91.901969	0.000000	300.000000	200.000000	0.000000	6.317640	3.418240	-27.084369	2927.766976	-686.699976	-885.007484				-505.000000	200.000000	0.000000	2.354430	0.000000	1.573080	579.205856	-1999.939507	-235.164749
254				900.000000	200.000000	0.000000	1.020110	2.274520	0.391050	-211.490434	-822.531179	160.096036	268.925181	98.210077	0.000000	300.000000	200.000000	0.000000	6.317640	3.662400	-28.762837	2927.766976	-893.799969	-854.489985				-505.000000	200.000000	0.000000	0.543330	1.072020	-0.786540	-166.826997	-827.550514	0.973881
255				900.000000	200.000000	0.000000	0.919220	2.420900	1.086250	-200.721748	-879.814704	198.891253	262.861801	95.889134	0.000000	300.000000	200.000000	0.000000	6.012440	4.120200	-28.762837	2994.523878	-1068.199963	-769.040986				-505.000000	200.000000	0.000000	0.362220	-0.357340	6.292320	-1642.543284	369.820680	-176.600389
256				900.000000	200.000000	0.000000	0.964060	2.308300	0.738650	-253.965093	-835.744217	162.595180	271.687669	84.909133	0.000000	300.000000	200.000000	0.000000	6.073480	3.845520	-25.024431	2880.083475	-708.499975	-756.833986				-505.000000	200.000000	0.000000	1.811100	-0.357340	18.090419	790.536603	-1319.887529	410.724687
257				900.000000	200.000000	0.000000	1.210680	2.420900	0.347600	-245.712822	-855.668293	147.986439	276.606348	92.909912	0.000000	300.000000	200.000000	0.000000	6.500760	2.990960	-26.092547	2794.253173	-610.399979	-726.316487				-505.000000	200.000000	0.000000	2.535540	3.216060	-3.932700	-268.974834	248.016638	707.778382
258				900.000000	200.000000	0.000000	0.952850	2.601060	0.043450	-117.993026	-768.778444	136.372799	276.001112	104.528054	0.000000	300.000000	200.000000	0.000000	6.073480	3.326680	-29.068013	2775.179772	-697.599976	-732.419987				-505.000000	200.000000	0.000000	0.543330	3.037390	-0.786540	299.545547	-429.840492	61.583115
259				900.000000	200.000000	0.000000	0.695020	2.116880	1.260050	-217.081766	-906.205571	194.021466	266.702763	94.986994	0.000000	300.000000	200.000000	0.000000	6.256600	3.692920	-28.152485	2956.377077	-937.399967	-726.316487				-505.000000	200.000000	0.000000	0.905550	3.394730	19.663499	91.172189	59.114519	3.149155
260				900.000000	200.000000	0.000000	0.919220	2.184440	1.607650	-326.514377	-971.487065	266.141828	267.565017	94.257305	0.000000	300.000000	200.000000	0.000000	6.073480	4.394880	-28.228779	2984.987178	-915.599968	-799.558486				-505.000000	200.000000	0.000000	1.086660	-0.178670	3.932700	-1168.656725	195.654090	234.719904
261				900.000000	200.000000	0.000000	0.952850	2.330820	0.955900	-260.853709	-977.331790	218.049919	277.740055	98.371632	0.000000	300.000000	200.000000	0.000000	6.683880	3.418240	-26.931781	2737.032971	-599.499979	-805.661985				-505.000000	200.000000	0.000000	0.905550	2.144040	11.011560	-680.095229	-330.384812	295.682743
262				900.000000	200.000000	0.000000	0.863170	2.308300	0.869000	-294.035352	-867.172582	213.302564	276.520239	93.802779	0.000000	300.000000	200.000000	0.000000	6.439720	3.662400	-27.389545	2908.693576	-643.099977	-750.730486				-505.000000	200.000000	0.000000	1.811100	1.786700	17.303879	109.497527	6.558971	60.294789
263				900.000000	200.000000	0.000000	0.908010	2.173180	0.912450	-255.328747	-939.983081	186.624187	273.065798	93.101647	0.000000	300.000000	200.000000	0.000000	6.012440	4.089680	-27.923603	2984.987178	-752.099974	-762.937486				-505.000000	200.000000	0.000000	0.543330	0.714680	8.651940	-71.878560	1417.182493	470.587554
264				900.000000	200.000000	0.000000	0.751070	2.116880	1.520750	-369.591829	-959.415861	259.024221	273.059106	92.143416	0.000000	300.000000	200.000000	0.000000	5.798800	2.960440	-26.702899	2880.083475	-719.399975	-695.798987				-505.000000	200.000000	0.000000	0.724440	3.037390	7.865400	995.133713	-1111.860185	-349.640064
265				900.000000	200.000000	0.000000	1.098580	2.556020	0.043450	-248.504741	-779.845576	131.360615	274.741502	97.790585	0.000000	300.000000	200.000000	0.000000	6.012440	3.692920	-27.618427	2822.863274	-697.599976	-775.144486				-505.000000	200.000000	0.000000	2.535540	1.429360	6.292320	-1186.982062	-159.396928	706.082803
266				900.000000	200.000000	0.000000	0.919220	2.533500	0.260700	-180.858029	-762.529633	138.754469	267.984677	92.507560	0.000000	300.000000	200.000000	0.000000	6.226080	3.357200	-27.236957	2927.766976	-871.999969	-830.075985				-505.000000	200.000000	0.000000	0.362220	1.786700	14.944259	1614.916782	759.320011	354.131193
267				900.000000	200.000000	0.000000	0.919220	2.387120	0.738650	-254.739815	-788.303977	162.714936	272.178263	100.987355	0.000000	300.000000	200.000000	0.000000	6.042960	3.845520	-28.991719	2870.546775	-806.599972	-756.833986				-505.000000	200.000000	0.000000	1.811100	0.714680	7.865400	-998.469498	15.516088	0.533343
268				900.000000	200.000000	0.000000	0.908010	2.263260	1.260050	-203.012777	-925.108439	205.985242	273.043702	97.237729	0.000000	300.000000	200.000000	0.000000	6.165040	3.692920	-28.305073	2908.693576	-762.999973	-756.833986				-505.000000	200.000000	0.000000	1.629990	0.714680	0.786540	1664.732236	696.042928	294.268325
269				900.000000	200.000000	0.000000	1.020110	2.353340	-0.217250	-237.018537	-837.163369	177.036960	278.629107	102.701335	0.000000	300.000000	200.000000	0.000000	5.829320	3.387720	-27.542133	2679.812770	-588.599979	-842.282985				-505.000000	200.000000	0.000000	-0.181110	1.072020	-3.932700	-398.710694	-913.298954	588.472822
270				900.000000	200.000000	0.000000	1.210680	2.510980	-0.782100	-178.845214	-829.287822	133.612252	277.802936	97.952506	0.000000	300.000000	200.000000	0.000000	6.714400	3.052000	-27.008075	2756.106372	-599.499979	-787.351486				-505.000000	200.000000	0.000000	0.000000	0.178670	8.651940	243.135481	1715.199404	-293.550935
271				900.000000	200.000000	0.000000	0.728650	1.891680	1.260050	-274.601864	-917.722394	232.331751	269.754884	97.284655	0.000000	300.000000	200.000000	0.000000	5.798800	3.692920	-27.389545	2813.326573	-828.399971	-793.454986				-505.000000	200.000000	0.000000	0.905550	0.536010	11.011560	-661.581122	-330.384812	294.156723
272				900.000000	200.000000	0.000000	0.773490	2.229480	1.390400	-280.658869	-879.162372	227.780130	269.038968	95.888268	0.000000	300.000000	200.000000	0.000000	6.470240	3.906560	-29.220601	3042.207379	-904.699968	-738.523487				-505.000000	200.000000	0.000000	2.173320	1.250690	7.078860	1350.221581	-1198.785482	59.757138
273				900.000000	200.000000	0.000000	0.930430	2.274520	0.477950	-295.831541	-899.974492	227.659428	278.532731	102.526412	0.000000	300.000000	200.000000	0.000000	6.317640	3.448760	-29.449483	2870.546775	-632.199978	-732.419987				-505.000000	200.000000	0.000000	-0.362220	4.466750	14.944259	271.478582	-655.114208	591.708910
274				900.000000	200.000000	0.000000	0.964060	2.218220	1.086250	-245.252883	-836.067485	208.294947	274.236850	102.664439	0.000000	300.000000	200.000000	0.000000	6.409200	2.716280	-27.923603	2717.959571	-719.399975	-769.040986				-505.000000	200.000000	0.000000	0.181110	1.965370	4.719240	-807.225938	-810.857568	589.291634
275				900.000000	200.000000	0.000000	0.896800	2.173180	1.955250	-246.207346	-970.887077	249.286963	266.456990	97.464300	0.000000	300.000000	200.000000	0.000000	6.470240	3.082520	-26.321429	2698.886170	-882.899969	-823.972485				-505.000000	200.000000	0.000000	2.173320	2.144040	0.000000	-449.344150	-926.927630	119.349026
276				900.000000	200.000000	0.000000	0.818330	2.105620	1.433850	-342.001833	-992.500630	205.931545	271.055238	98.052477	0.000000	300.000000	200.000000	0.000000	5.707240	3.174080	-29.373189	2994.523878	-850.199970	-701.902487				-505.000000	200.000000	0.000000	-0.362220	1.608030	1.573080	213.243743	-112.144929	765.228281
277				900.000000	200.000000	0.000000	1.143420	2.646100	-0.521400	-237.339370	-887.552145	160.313857	268.794539	100.658410	0.000000	300.000000	200.000000	0.000000	6.348160	3.204600	-28.991719	2880.083475	-904.699968	-769.040986				-505.000000	200.000000	0.000000	3.622200	-0.714680	14.157719	305.335337	32.525029	-294.688501
278				900.000000	200.000000	0.000000	0.941640	2.499720	-0.434500	-259.359391	-803.334113	97.735605	266.245383	98.008770	0.000000	300.000000	200.000000	0.000000	6.195560	3.021480	-27.771015	2832.399974	-937.399967	-823.972485				-505.000000	200.000000	0.000000	0.724440	0.357340	7.078860	1527.796977	-2039.103810	763.954443
279				900.000000	200.000000	0.000000	0.896800	2.274520	1.173150	-214.700709	-853.642415	160.223785	271.662471	94.628645	0.000000	300.000000	200.000000	0.000000	6.653360	3.723440	-27.694721	2918.230276	-784.799973	-756.833986				-505.000000	200.000000	0.000000	1.267770	-0.357340	3.146160	-484.634958	-1140.258523	469.512252
280				900.000000	200.000000	0.000000	1.053740	2.274520	1.042800	-238.958933	-809.324280	167.290176	268.807713	97.911580	0.000000	300.000000	200.000000	0.000000	6.073480	3.570840	-28.305073	2889.620175	-882.899969	-677.488488				-505.000000	200.000000	0.000000	-0.905550	1.072020	5.505780	65.308392	447.279864	1175.971764
281				900.000000	200.000000	0.000000	0.930430	2.713660	-0.391050	-222.360616	-828.242743	160.597345	278.713021	94.341522	0.000000	300.000000	200.000000	0.000000	6.500760	4.089680	-26.626605	2813.326573	-566.799980	-750.730486				-505.000000	200.000000	0.000000	0.000000	0.536010	13.371180	-1240.472362	-12.689249	-410.700017
282				900.000000	200.000000	0.000000	1.087370	2.375860	0.391050	-179.173542	-825.300945	121.566040	272.917808	96.978556	0.000000	300.000000	200.000000	0.000000	6.500760	3.143560	-27.771015	2861.010075	-752.099974	-750.730486				-505.000000	200.000000	0.000000	0.543330	-0.536010	9.438480	-1074.022904	1018.726045	469.400649
283				900.000000	200.000000	0.000000	0.638970	2.083100	2.172500	-229.589118	-995.933470	220.554379	271.971327	93.733521	0.000000	300.000000	200.000000	0.000000	6.775440	3.357200	-27.999897	2975.450478	-784.799973	-732.419987				-505.000000	200.000000	0.000000	1.267770	0.714680	0.786540	622.388219	-1403.159258	0.576810
284				900.000000	200.000000	0.000000	1.087370	2.161920	1.694550	-259.002709	-1019.020058	241.850080	271.502318	97.274469	0.000000	300.000000	200.000000	0.000000	6.561800	3.631880	-28.686543	2946.840377	-817.499971	-823.972485				-505.000000	200.000000	0.000000	-1.629990	2.144040	14.944259	15.115399	1012.438638	119.653291
285				900.000000	200.000000	0.000000	1.042530	2.330820	1.651100	-272.195072	-946.209559	208.318370	272.805215	98.458971	0.000000	300.000000	200.000000	0.000000	5.981920	3.723440	-28.457661	2889.620175	-773.899973	-756.833986				-505.000000	200.000000	0.000000	0.543330	1.965370	11.011560	-1038.354556	354.383155	-996.828008
286				900.000000	200.000000	0.000000	0.885590	2.387120	0.738650	-250.719285	-908.502372	232.629920	278.773841	95.000544	0.000000	300.000000	200.000000	0.000000	6.012440	4.028640	-26.702899	2803.789873	-566.799980	-860.593484				-505.000000	200.000000	0.000000	2.173320	1.608030	3.146160	-481.526422	-1460.193365	236.328550
287				900.000000	200.000000	0.000000	0.896800	2.218220	1.781450	-236.491595	-980.857383	220.412929	280.064878	98.256341	0.000000	300.000000	200.000000	0.000000	6.775440	3.479280	-26.245135	2670.276070	-523.199982	-769.040986				-505.000000	200.000000	0.000000	-0.362220	3.930740	6.292320	-803.991555	15.946519	238.735645
288				900.000000	200.000000	0.000000	0.717440	2.038060	1.477300	-336.697879	-1044.112058	227.660177	270.525722	93.625193	0.000000	300.000000	200.000000	0.000000	6.226080	3.479280	-26.626605	2832.399974	-784.799973	-738.523487				-505.000000	200.000000	0.000000	0.181110	2.501380	11.798100	-426.777659	508.124667	942.264899
289				900.000000	200.000000	0.000000	1.143420	2.657360	0.173800	-264.299168	-842.604952	174.782289	269.007389	103.439654	0.000000	300.000000	200.000000	0.000000	6.012440	4.059160	-28.839131	2784.716473	-893.799969	-817.868985				-505.000000	200.000000	0.000000	0.905550	1.429360	13.371180	-28.255734	330.225945	823.701400
290				900.000000	200.000000	0.000000	1.143420	2.488460	0.173800	-206.925986	-812.209132	90.287108	275.724315	93.802779	0.000000	300.000000	200.000000	0.000000	6.195560	3.998120	-27.389545	2908.693576	-664.899977	-775.144486				-505.000000	200.000000	0.000000	0.362220	1.072020	8.651940	-397.703923	897.861430	764.661652
291				900.000000	200.000000	0.000000	0.851960	2.206960	0.217250	-306.924807	-896.500646	150.568769	272.348056	99.866110	0.000000	300.000000	200.000000	0.000000	6.104000	3.052000	-28.381367	2841.936674	-784.799973	-732.419987				-505.000000	200.000000	0.000000	-0.724440	1.429360	14.944259	-1302.105909	-102.916248	530.111306
292				900.000000	200.000000	0.000000	0.952850	2.465940	0.347600	-276.022317	-875.446673	194.078980	271.134011	104.731952	0.000000	300.000000	200.000000	0.000000	5.859840	3.784480	-29.830953	2841.936674	-861.099970	-769.040986				-505.000000	200.000000	0.000000	1.448880	1.786700	6.292320	-354.647406	-358.783150	119.067865
293				900.000000	200.000000	0.000000	1.042530	2.330820	-0.130350	-237.855882	-757.111923	184.221769	277.480695	101.163303	0.000000	300.000000	200.000000	0.000000	5.829320	3.784480	-29.525777	2918.230276	-664.899977	-787.351486				-505.000000	200.000000	0.000000	2.716650	1.250690	1.573080	1349.781119	-431.017350	-410.239118
294				900.000000	200.000000	0.000000	1.143420	2.612320	-0.260700	-133.926560	-811.805047	143.414820	277.898815	98.826491	0.000000	300.000000	200.000000	0.000000	5.707240	3.815000	-27.618427	2794.253173	-610.399979	-738.523487				-505.000000	200.000000	0.000000	-1.448880	1.608030	5.505780	329.374361	-182.693276	-115.846266
295				900.000000	200.000000	0.000000	0.638970	2.116880	1.781450	-244.685307	-970.239943	210.947154	275.220661	96.003249	0.000000	300.000000	200.000000	0.000000	6.561800	2.807840	-28.152485	2927.766976	-697.599976	-762.937486				-505.000000	200.000000	0.000000	-1.086660	-0.893350	4.719240	-748.575080	-734.144810	234.215538
296				900.000000	200.000000	0.000000	0.874380	2.071840	1.651100	-282.859869	-979.812902	232.348323	272.323927	106.414098	0.000000	300.000000	200.000000	0.000000	6.134520	3.479280	-29.144307	2727.496271	-806.599972	-744.626987				-505.000000	200.000000	0.000000	-0.181110	1.786700	5.505780	571.817686	-2115.386137	530.406955
297				900.000000	200.000000	0.000000	0.952850	2.308300	0.651750	-262.096182	-956.785051	186.703394	255.109663	91.052477	0.000000	300.000000	200.000000	0.000000	5.676720	3.937080	-27.923603	3042.207379	-1253.499956	-695.798987				-505.000000	200.000000	0.000000	0.000000	2.858720	7.865400	752.690388	920.525787	355.177517
298				900.000000	200.000000	0.000000	0.908010	2.128140	0.782100	-297.523840	-899.334096	215.498221	276.706243	99.117371	0.000000	300.000000	200.000000	0.000000	5.920880	3.540320	-28.076191	2832.399974	-653.999977	-799.558486				-505.000000	200.000000	0.000000	1.267770	1.250690	6.292320	771.078648	-878.104214	236.061878
299				900.000000	200.000000	0.000000	0.751070	2.105620	1.607650	-233.267460	-944.298768	218.049527	278.550592	101.475042	0.000000	300.000000	200.000000	0.000000	6.439720	3.418240	-28.457661	2803.789873	-610.399979	-775.144486				-505.000000	200.000000	0.000000	3.441090	3.037390	7.078860	1342.518796	447.911855	883.768676
300				900.000000	200.000000	0.000000	0.885590	2.173180	0.608300	-311.931270	-994.502635	208.334355	267.997483	102.333840	0.000000	300.000000	200.000000	0.000000	6.134520	3.052000	-28.610249	2794.253173	-915.599968	-799.558486				-505.000000	200.000000	0.000000	0.181110	1.429360	14.944259	666.766123	770.278976	353.806566
301				900.000000	200.000000	0.000000	1.098580	2.510980	0.130350	-242.228399	-901.509671	157.824989	261.376790	101.247231	0.000000	300.000000	200.000000	0.000000	6.195560	3.631880	-29.068013	2870.546775	-1122.699961	-720.212987				-505.000000	200.000000	0.000000	0.543330	-0.178670	7.078860	-1168.405032	-437.304756	-411.421715
302				900.000000	200.000000	0.000000	0.975270	2.330820	-0.260700	-189.744562	-850.474359	148.146549	266.383911	100.735809	0.000000	300.000000	200.000000	0.000000	6.622840	3.265640	-28.533955	2832.399974	-959.199966	-756.833986				-505.000000	200.000000	0.000000	0.905550	0.893350	4.719240	1907.490178	-456.983408	705.704529
303				900.000000	200.000000	0.000000	0.863170	2.285780	0.651750	-291.167267	-806.178900	150.630458	267.911915	100.735809	0.000000	300.000000	200.000000	0.000000	6.592320	2.746800	-28.533955	2832.399974	-915.599968	-860.593484				-505.000000	200.000000	0.000000	-0.543330	1.072020	-0.786540	-630.091005	-364.086699	471.013603
304				900.000000	200.000000	0.000000	0.975270	2.094360	0.955900	-246.467950	-871.869677	169.613582	275.153326	100.895654	0.000000	300.000000	200.000000	0.000000	6.409200	3.326680	-29.830953	2956.377077	-741.199974	-836.179485				-505.000000	200.000000	0.000000	2.354430	1.965370	7.078860	3.674845	-1077.174440	354.141374
305				900.000000	200.000000	0.000000	1.020110	2.465940	-0.304150	-252.574349	-877.610312	160.274057	270.702940	104.430875	0.000000	300.000000	200.000000	0.000000	6.195560	3.204600	-30.136129	2880.083475	-882.899969	-823.972485				-505.000000	200.000000	0.000000	0.724440	0.893350	7.865400	-61.130162	-1244.430192	-57.954265
306				900.000000	200.000000	0.000000	0.952850	2.454680	-0.347600	-176.692975	-798.810587	145.875306	268.872253	96.299420	0.000000	300.000000	200.000000	0.000000	5.646200	3.723440	-27.313251	2832.399974	-850.199970	-811.765485				-505.000000	200.000000	0.000000	0.905550	1.250690	2.359620	75.868021	2594.366040	-468.838328
307				900.000000	200.000000	0.000000	0.986480	2.161920	1.260050	-291.617093	-984.065503	172.074459	276.888939	93.015260	0.000000	300.000000	200.000000	0.000000	6.409200	3.509800	-25.939959	2775.179772	-599.499979	-842.282985				-505.000000	200.000000	0.000000	0.181110	-0.178670	-3.932700	452.138070	-1863.206936	-293.904540
308				900.000000	200.000000	0.000000	0.863170	2.173180	1.651100	-282.707218	-979.351274	230.044523	268.388319	88.290809	0.000000	300.000000	200.000000	0.000000	6.500760	3.509800	-26.550311	2965.913777	-839.299971	-714.109487				-505.000000	200.000000	0.000000	1.267770	4.109410	-1.573080	16.902548	57.350102	180.030705
309				900.000000	200.000000	0.000000	0.885590	2.297040	1.086250	-286.232908	-929.089520	191.581924	265.910763	97.453615	0.000000	300.000000	200.000000	0.000000	6.195560	3.601360	-28.457661	2918.230276	-970.099966	-701.902487				-505.000000	200.000000	0.000000	-0.543330	1.608030	4.719240	560.943442	-634.451699	412.778178
310				900.000000	200.000000	0.000000	0.919220	2.308300	0.651750	-254.055121	-864.212709	249.389397	266.182751	101.928700	0.000000	300.000000	200.000000	0.000000	6.104000	4.211760	-28.686543	2813.326573	-970.099966	-744.626987				-505.000000	200.000000	0.000000	2.173320	0.893350	11.011560	-408.326475	520.892481	-116.814274
311				900.000000	200.000000	0.000000	0.863170	2.038060	1.520750	-220.057488	-958.966169	222.689881	275.988508	98.459910	0.000000	300.000000	200.000000	0.000000	6.165040	3.815000	-27.236957	2765.643072	-653.999977	-793.454986				-505.000000	200.000000	0.000000	-0.905550	2.501380	4.719240	-427.343967	315.456283	531.143142
312				900.000000	200.000000	0.000000	0.975270	2.116880	1.216600	-293.516854	-988.629437	225.056708	281.160214	100.412604	0.000000	300.000000	200.000000	0.000000	6.287120	3.143560	-27.771015	2765.643072	-523.199982	-756.833986				-505.000000	200.000000	0.000000	0.724440	0.714680	14.157719	-418.886103	-57.271538	1116.758151
313				900.000000	200.000000	0.000000	1.132210	2.612320	0.000000	-226.128670	-831.849750	107.281532	271.956870	96.883824	0.000000	300.000000	200.000000	0.000000	6.409200	3.753960	-28.762837	2965.913777	-806.599972	-775.144486				-505.000000	200.000000	0.000000	0.181110	1.786700	14.944259	456.756763	-25.141068	471.633879
314				900.000000	200.000000	0.000000	1.031320	2.477200	0.477950	-219.136164	-833.205563	155.453595	270.643484	94.178631	0.000000	300.000000	200.000000	0.000000	6.165040	3.509800	-27.847309	2946.840377	-817.499971	-817.868985				-505.000000	200.000000	0.000000	0.362220	1.429360	12.584640	-28.318658	761.559290	177.559781
315				900.000000	200.000000	0.000000	0.896800	2.297040	0.434500	-222.579637	-782.031892	179.522010	270.979861	103.320814	0.000000	300.000000	200.000000	0.000000	6.195560	3.815000	-29.296895	2832.399974	-850.199970	-610.349989				-505.000000	200.000000	0.000000	-1.629990	3.037390	13.371180	532.310168	616.221469	355.477474
316				900.000000	200.000000	0.000000	0.941640	2.375860	0.738650	-295.408804	-804.425142	121.717016	280.641141	104.133288	0.000000	300.000000	200.000000	0.000000	6.439720	3.357200	-28.152485	2698.886170	-544.999981	-830.075985				-505.000000	200.000000	0.000000	-0.362220	1.072020	11.011560	297.380858	276.607976	353.510917
317				900.000000	200.000000	0.000000	1.064950	2.398380	0.086900	-271.033463	-722.775431	169.803412	271.573992	104.716256	0.000000	300.000000	200.000000	0.000000	5.920880	3.387720	-29.525777	2813.326573	-839.299971	-805.661985				-505.000000	200.000000	0.000000	1.992210	0.714680	2.359620	275.066060	-255.357907	587.959841
318				900.000000	200.000000	0.000000	0.930430	2.432160	0.043450	-149.071510	-742.525339	167.564530	274.275777	94.044871	0.000000	300.000000	200.000000	0.000000	5.768280	4.028640	-27.542133	2918.230276	-708.499975	-701.902487				-505.000000	200.000000	0.000000	1.267770	1.786700	2.359620	224.117988	-476.662060	177.826453
319				900.000000	200.000000	0.000000	0.795910	2.015540	2.172500	-240.412300	-966.934469	220.328959	275.853232	96.831521	0.000000	300.000000	200.000000	0.000000	6.256600	3.723440	-27.084369	2794.253173	-653.999977	-793.454986				-505.000000	200.000000	0.000000	-0.724440	-0.178670	15.730799	-588.632867	-633.942703	352.352989
320				900.000000	200.000000	0.000000	0.896800	2.060580	1.564200	-319.598356	-945.193551	266.049866	270.621432	95.423077	0.000000	300.000000	200.000000	0.000000	6.104000	3.296160	-27.084369	2832.399974	-795.699972	-811.765485				-505.000000	200.000000	0.000000	-0.181110	1.786700	1.573080	455.687068	-388.243909	177.942363
321				900.000000	200.000000	0.000000	0.829540	2.353340	0.477950	-252.380431	-875.555962	215.788952	262.239148	95.777107	0.000000	300.000000	200.000000	0.000000	6.165040	3.204600	-27.999897	2918.230276	-1057.299963	-665.281488				-505.000000	200.000000	0.000000	0.000000	1.250690	3.932700	-1082.166151	-666.582169	529.883793
322				900.000000	200.000000	0.000000	0.773490	2.488460	1.346950	-245.915905	-904.451813	201.514721	273.262063	95.601100	0.000000	300.000000	200.000000	0.000000	5.707240	3.418240	-27.313251	2851.473374	-730.299974	-799.558486				-505.000000	200.000000	0.000000	1.992210	3.216060	10.225020	658.685799	-2251.372281	355.357256
323				900.000000	200.000000	0.000000	0.818330	2.128140	1.260050	-272.905502	-875.821687	210.771809	280.048306	105.860837	0.000000	300.000000	200.000000	0.000000	6.042960	3.631880	-30.593893	2880.083475	-610.399979	-830.075985				-505.000000	200.000000	0.000000	-0.181110	4.109410	7.865400	-445.606382	798.914745	180.146615
324				900.000000	200.000000	0.000000	0.829540	1.993020	1.607650	-318.314932	-957.662102	241.960115	282.342111	101.334781	0.000000	300.000000	200.000000	0.000000	6.500760	3.021480	-27.160663	2679.812770	-479.599983	-842.282985				-505.000000	200.000000	0.000000	1.448880	2.680050	9.438480	47.108901	-759.478878	707.356641
325				900.000000	200.000000	0.000000	0.986480	2.432160	-0.304150	-177.575335	-866.093489	153.048502	267.030374	101.442819	0.000000	300.000000	200.000000	0.000000	6.561800	3.021480	-27.771015	2737.032971	-915.599968	-860.593484				-505.000000	200.000000	0.000000	-0.724440	0.000000	5.505780	695.336474	966.600928	117.546153
326				900.000000	200.000000	0.000000	0.975270	2.387120	0.086900	-203.148136	-703.884499	172.295509	272.096020	100.391141	0.000000	300.000000	200.000000	0.000000	6.134520	2.990960	-29.296895	2918.230276	-817.499971	-769.040986				-505.000000	200.000000	0.000000	0.181110	1.072020	8.651940	-50.255917	-682.019693	-57.741240
327				900.000000	200.000000	0.000000	0.829540	2.184440	0.304150	-223.331018	-819.668659	138.522752	267.147913	103.743814	0.000000	300.000000	200.000000	0.000000	6.073480	3.662400	-28.533955	2746.569672	-937.399967	-750.730486				-505.000000	200.000000	0.000000	1.267770	1.429360	12.584640	898.209358	-618.935611	647.440126
328				900.000000	200.000000	0.000000	0.997690	2.387120	0.347600	-218.960171	-846.897364	162.633642	271.964001	102.554269	0.000000	300.000000	200.000000	0.000000	6.531280	3.143560	-28.381367	2765.643072	-795.699972	-817.868985				-505.000000	200.000000	0.000000	1.629990	0.357340	13.371180	-903.835678	418.960091	293.929210
329				900.000000	200.000000	0.000000	0.975270	2.342080	-0.391050	-306.011295	-885.814924	157.795661	272.273522	102.291612	0.000000	300.000000	200.000000	0.000000	5.981920	3.387720	-28.305073	2765.643072	-784.799973	-781.247986				-505.000000	200.000000	0.000000	1.992210	1.965370	11.011560	351.437467	-1058.988642	177.938055
330				900.000000	200.000000	0.000000	1.031320	2.409640	0.086900	-97.686976	-787.248157	116.836203	270.362411	94.282463	0.000000	300.000000	200.000000	0.000000	6.348160	3.296160	-28.686543	3032.670679	-850.199970	-909.421484				-505.000000	200.000000	0.000000	0.724440	1.965370	5.505780	-922.979017	-1374.760920	706.736365
331				900.000000	200.000000	0.000000	0.672600	2.071840	1.738000	-222.461887	-885.462929	225.328387	266.690800	96.770198	0.000000	300.000000	200.000000	0.000000	5.859840	2.899400	-27.160663	2803.789873	-904.699968	-799.558486				-505.000000	200.000000	0.000000	-1.267770	2.322710	12.584640	489.001958	462.479957	413.514364
332				900.000000	200.000000	0.000000	0.885590	2.173180	1.738000	-326.843022	-1005.685196	242.069596	273.807464	98.958857	0.000000	300.000000	200.000000	0.000000	6.683880	3.174080	-27.465839	2775.179772	-719.399975	-689.695487				-505.000000	200.000000	0.000000	-0.543330	1.608030	3.146160	-597.342424	-367.818831	-292.151006
333				900.000000	200.000000	0.000000	0.863170	2.195700	1.390400	-213.700915	-963.910913	167.414304	272.152774	94.774557	0.000000	300.000000	200.000000	0.000000	6.683880	2.868880	-27.008075	2841.936674	-752.099974	-769.040986				-505.000000	200.000000	0.000000	-1.811100	1.786700	9.438480	-470.211715	-959.927521	178.072762
334				900.000000	200.000000	0.000000	0.986480	2.387120	0.912450	-222.395517	-846.961047	172.283895	269.821920	94.385574	0.000000	300.000000	200.000000	0.000000	5.890360	3.113040	-28.533955	3013.597279	-861.099970	-744.626987				-505.000000	200.000000	0.000000	-0.905550	1.608030	4.719240	1487.471457	-1275.383804	119.086662
335				900.000000	200.000000	0.000000	0.874380	2.173180	2.259400	-217.748535	-863.861312	208.345968	264.849844	95.172501	0.000000	300.000000	200.000000	0.000000	5.920880	3.753960	-28.839131	3023.133979	-1013.699965	-695.798987				-505.000000	200.000000	0.000000	-3.803310	4.288080	12.584640	-1245.129534	615.905474	239.350047
336				900.000000	200.000000	0.000000	0.818330	2.049320	1.173150	-288.302929	-1037.851909	215.517827	269.879601	93.162947	0.000000	300.000000	200.000000	0.000000	6.165040	3.631880	-26.779193	2861.010075	-806.599972	-830.075985				-505.000000	200.000000	0.000000	-1.448880	1.072020	7.078860	65.434239	-714.466158	177.365553
337				900.000000	200.000000	0.000000	0.975270	2.601060	-0.217250	-222.796897	-815.052978	153.217192	275.598239	97.383452	0.000000	300.000000	200.000000	0.000000	6.744920	3.326680	-27.694721	2841.936674	-675.799976	-787.351486				-505.000000	200.000000	0.000000	2.173320	1.250690	13.371180	-849.779069	-1072.186886	59.757138
338				900.000000	200.000000	0.000000	1.064950	2.443420	0.391050	-164.329830	-824.377690	133.700398	266.315586	93.631988	0.000000	300.000000	200.000000	0.000000	6.317640	3.174080	-28.152485	2994.523878	-948.299967	-793.454986				-505.000000	200.000000	0.000000	-0.905550	1.608030	0.000000	-481.778115	54.794827	177.830760
339				900.000000	200.000000	0.000000	0.773490	2.252000	0.434500	-220.413854	-898.537264	155.511271	267.815366	92.514293	0.000000	300.000000	200.000000	0.000000	6.104000	3.601360	-27.771015	2984.987178	-893.799969	-689.695487				-505.000000	200.000000	0.000000	-0.181110	1.786700	3.146160	455.812915	-522.306770	119.198264
340				900.000000	200.000000	0.000000	0.840750	2.409640	0.608300	-229.824303	-901.468665	172.455815	277.382315	101.715549	0.000000	300.000000	200.000000	0.000000	5.768280	3.998120	-28.915425	2841.936674	-653.999977	-842.282985				-505.000000	200.000000	0.000000	0.724440	1.072020	15.730799	645.206403	-589.044420	294.679885
341				900.000000	200.000000	0.000000	1.064950	2.420900	0.130350	-229.855773	-844.399119	136.089114	276.057772	98.695580	0.000000	300.000000	200.000000	0.000000	6.439720	3.906560	-27.771015	2813.326573	-664.899977	-848.386485				-505.000000	200.000000	0.000000	0.724440	1.786700	0.786540	918.888153	-1900.562391	295.358116
342				900.000000	200.000000	0.000000	0.997690	2.398380	0.477950	-202.279321	-771.029040	191.560035	275.169934	98.062026	0.000000	300.000000	200.000000	0.000000	6.317640	3.876040	-28.533955	2908.693576	-708.499975	-653.074488				-505.000000	200.000000	0.000000	-2.535540	2.858720	1.573080	636.371000	-113.207351	1060.309544
343				900.000000	200.000000	0.000000	0.795910	1.981760	1.564200	-262.536210	-996.764570	191.381622	273.472715	104.178216	0.000000	300.000000	200.000000	0.000000	5.798800	3.692920	-28.762837	2756.106372	-762.999973	-762.937486				-505.000000	200.000000	0.000000	-0.905550	1.250690	4.719240	655.136800	50.316269	588.700335
344				900.000000	200.000000	0.000000	0.818330	2.240740	1.173150	-320.625555	-977.060269	239.792448	273.212179	98.438026	0.000000	300.000000	200.000000	0.000000	6.042960	3.296160	-28.076191	2851.473374	-752.099974	-720.212987				-505.000000	200.000000	0.000000	1.086660	4.109410	11.011560	-97.906683	-76.203763	-172.419399
345				900.000000	200.000000	0.000000	0.908010	2.240740	1.607650	-288.011171	-854.508128	205.964298	277.802936	95.480768	0.000000	300.000000	200.000000	0.000000	6.012440	2.990960	-27.008075	2822.863274	-599.499979	-781.247986				-505.000000	200.000000	0.000000	0.181110	1.429360	2.359620	-839.848672	-543.478274	588.782961
346				900.000000	200.000000	0.000000	0.874380	2.263260	1.303500	-283.378367	-832.576505	227.707024	275.394891	100.694959	0.000000	300.000000	200.000000	0.000000	5.890360	3.631880	-27.465839	2727.496271	-675.799976	-805.661985				-505.000000	200.000000	0.000000	-0.362220	1.965370	11.011560	-922.538554	1337.168034	178.126410
347				900.000000	200.000000	0.000000	0.762280	2.173180	1.607650	-198.321097	-1010.618005	201.233124	265.983720	99.471421	0.000000	300.000000	200.000000	0.000000	5.981920	3.174080	-28.839131	2899.156876	-980.999966	-769.040986				-505.000000	200.000000	0.000000	0.000000	0.893350	13.371180	170.942304	-808.109293	235.824184
348				900.000000	200.000000	0.000000	0.952850	2.094360	1.303500	-330.538971	-1028.314758	234.697632	273.259929	103.743814	0.000000	300.000000	200.000000	0.000000	6.042960	3.387720	-28.533955	2746.569672	-762.999973	-830.075985				-505.000000	200.000000	0.000000	1.086660	2.322710	4.719240	256.740722	-70.232351	883.278799
349				900.000000	200.000000	0.000000	1.143420	2.601060	-0.217250	-238.879018	-821.977395	165.091290	277.990547	100.338354	0.000000	300.000000	200.000000	0.000000	6.317640	3.540320	-28.228779	2813.326573	-621.299978	-787.351486				-505.000000	200.000000	0.000000	-0.543330	1.072020	13.371180	-397.326383	683.037684	177.293109
350				900.000000	200.000000	0.000000	0.919220	2.443420	-0.086900	-140.701805	-797.668155	177.225256	275.311697	92.705939	0.000000	300.000000	200.000000	0.000000	5.615680	2.838360	-26.931781	2889.620175	-664.899977	-744.626987				-505.000000	200.000000	0.000000	0.543330	2.858720	11.011560	-405.217938	221.813148	707.598643
351				900.000000	200.000000	0.000000	1.008900	2.330820	0.695200	-176.692659	-852.748230	174.617969	267.911915	98.730471	0.000000	300.000000	200.000000	0.000000	6.378680	3.052000	-28.533955	2889.620175	-915.599968	-714.109487				-505.000000	200.000000	0.000000	-0.543330	1.786700	15.730799	920.083694	-777.471676	295.459538
352				900.000000	200.000000	0.000000	1.098580	2.375860	0.825550	-222.949232	-851.496508	155.289667	270.693666	103.846652	0.000000	300.000000	200.000000	0.000000	6.287120	3.631880	-29.754659	2861.010075	-871.999969	-762.937486				-505.000000	200.000000	0.000000	-0.905550	0.536010	11.798100	959.905828	839.018475	881.742597
353				900.000000	200.000000	0.000000	0.975270	2.477200	0.217250	-235.488371	-835.720943	116.957101	274.243447	94.366745	0.000000	300.000000	200.000000	0.000000	6.653360	3.601360	-27.084369	2861.010075	-697.599976	-817.868985				-505.000000	200.000000	0.000000	2.535540	1.429360	-8.651940	-30.017584	-1603.484906	529.850507
354				900.000000	200.000000	0.000000	0.964060	2.375860	0.477950	-195.165634	-779.776097	145.790390	270.632611	100.694959	0.000000	300.000000	200.000000	0.000000	6.744920	3.204600	-27.465839	2727.496271	-806.599972	-817.868985				-505.000000	200.000000	0.000000	1.992210	2.501380	8.651940	-1006.109361	401.520718	-56.529666
355				900.000000	200.000000	0.000000	0.695020	2.071840	1.868350	-242.429495	-967.562929	181.931278	269.718116	94.701633	0.000000	300.000000	200.000000	0.000000	6.073480	3.448760	-28.076191	2956.377077	-850.199970	-750.730486				-505.000000	200.000000	0.000000	0.905550	2.322710	2.359620	372.367955	-985.024158	-232.844587
356				900.000000	200.000000	0.000000	0.840750	2.285780	1.129700	-310.774762	-957.679237	256.678729	262.646273	99.259282	0.000000	300.000000	200.000000	0.000000	6.439720	3.540320	-28.305073	2851.473374	-1057.299963	-708.005987				-505.000000	200.000000	0.000000	1.086660	0.893350	10.225020	-60.941392	-605.737366	-175.471440
357				900.000000	200.000000	0.000000	0.930430	2.432160	1.042800	-236.487848	-930.895622	235.035013	265.925071	91.882744	0.000000	300.000000	200.000000	0.000000	6.165040	3.418240	-26.550311	2870.546775	-904.699968	-836.179485				-505.000000	200.000000	0.000000	-0.724440	3.394730	16.517339	90.920496	-369.549115	766.952837
358				900.000000	200.000000	0.000000	0.863170	2.353340	0.782100	-219.901090	-872.157735	177.199549	275.985088	93.875194	0.000000	300.000000	200.000000	0.000000	6.653360	3.296160	-26.779193	2841.936674	-643.099977	-701.902487				-505.000000	200.000000	0.000000	-0.724440	2.501380	5.505780	151.798965	701.460913	766.105047
359				900.000000	200.000000	0.000000	0.717440	2.195700	1.868350	-273.513713	-973.552155	239.855083	263.092336	94.792212	0.000000	300.000000	200.000000	0.000000	6.226080	3.265640	-27.465839	2889.620175	-1013.699965	-738.523487				-505.000000	200.000000	0.000000	1.267770	0.893350	2.359620	-872.282637	186.187977	823.163749
360				900.000000	200.000000	0.000000	0.829540	2.263260	0.695200	-336.275459	-956.813524	196.427897	264.188665	101.385735	0.000000	300.000000	200.000000	0.000000	6.134520	3.357200	-28.915425	2851.473374	-1035.499964	-732.419987				-505.000000	200.000000	0.000000	-0.543330	3.394730	7.865400	-1415.379683	-107.157375	296.985559
361				900.000000	200.000000	0.000000	1.031320	2.533500	0.130350	-253.362616	-767.024686	150.686634	273.036109	91.901969	0.000000	300.000000	200.000000	0.000000	6.500760	3.509800	-27.084369	2927.766976	-730.299974	-769.040986				-505.000000	200.000000	0.000000	0.000000	3.394730	11.011560	669.560044	-1733.860065	238.197993
362				900.000000	200.000000	0.000000	0.964060	2.285780	0.782100	-226.703741	-850.982536	152.935596	272.386784	92.157422	0.000000	300.000000	200.000000	0.000000	6.958560	3.296160	-27.236957	2937.303677	-752.099974	-701.902487				-505.000000	200.000000	0.000000	-0.181110	-1.250690	6.292320	503.904144	800.407598	-1.172416
363				900.000000	200.000000	0.000000	0.818330	2.330820	0.695200	-224.939022	-849.966527	160.357439	264.591699	85.447280	0.000000	300.000000	200.000000	0.000000	6.867000	3.448760	-26.474017	3032.670679	-937.399967	-769.040986				-505.000000	200.000000	0.000000	-0.181110	1.429360	-2.359620	317.933807	-384.511777	-233.605443
364				900.000000	200.000000	0.000000	0.885590	2.387120	0.217250	-255.279986	-867.489710	227.810600	264.282906	88.393436	0.000000	300.000000	200.000000	0.000000	6.104000	3.357200	-27.771015	3099.427581	-991.899965	-701.902487				-505.000000	200.000000	0.000000	-0.905550	3.752070	11.011560	343.734681	839.764901	179.865454
365				900.000000	200.000000	0.000000	1.109790	2.364600	0.391050	-264.068363	-881.949870	157.677242	269.469223	96.575879	0.000000	300.000000	200.000000	0.000000	6.073480	3.784480	-27.847309	2880.083475	-850.199970	-769.040986	-552.748642	230.511496	0.000000	-505.000000	200.000000	0.000000	3.259980	0.714680	20.450039	623.961299	976.461600	646.602518
366				900.000000	200.000000	0.000000	0.964060	2.499720	0.477950	-169.962428	-713.918488	184.460141	281.146402	96.261535	0.000000	300.000000	200.000000	0.000000	5.829320	3.815000	-26.016253	2698.886170	-490.499983	-823.972485				-505.000000	200.000000	0.000000	2.535540	2.680050	8.651940	741.941989	1164.063866	883.502004
367				900.000000	200.000000	0.000000	0.661390	2.094360	1.129700	-290.513726	-980.689011	234.999585	274.442900	96.994669	0.000000	300.000000	200.000000	0.000000	6.592320	3.876040	-26.016253	2679.812770	-664.899977	-671.384988				-505.000000	200.000000	0.000000	0.724440	1.608030	10.225020	-480.960113	211.600609	412.676756
368				900.000000	200.000000	0.000000	0.784700	2.218220	1.129700	-233.146278	-945.239158	230.167705	276.592187	92.655924	0.000000	300.000000	200.000000	0.000000	6.012440	3.967600	-27.008075	2899.156876	-632.199978	-689.695487				-505.000000	200.000000	0.000000	-1.992210	2.858720	3.146160	2257.920873	-147.577100	472.825091
369				900.000000	200.000000	0.000000	0.661390	2.285780	0.695200	-234.834830	-843.503738	191.803723	269.838898	94.097771	0.000000	300.000000	200.000000	0.000000	5.737760	3.418240	-27.465839	2908.693576	-828.399971	-689.695487				-505.000000	200.000000	0.000000	0.905550	1.608030	5.505780	213.558359	337.690210	118.941774
370				900.000000	200.000000	0.000000	0.941640	2.274520	0.912450	-251.155566	-870.444385	196.322233	275.326353	97.284655	0.000000	300.000000	200.000000	0.000000	6.012440	3.113040	-27.389545	2813.326573	-675.799976	-732.419987				-505.000000	200.000000	0.000000	0.181110	0.714680	4.719240	854.334839	-678.287561	470.616532
371				900.000000	200.000000	0.000000	0.661390	2.274520	0.695200	-275.503819	-975.218956	213.480192	271.740321	96.978556	0.000000	300.000000	200.000000	0.000000	5.890360	3.265640	-27.771015	2861.010075	-784.799973	-714.109487				-505.000000	200.000000	0.000000	-1.267770	3.752070	8.651940	-814.614107	-992.057991	356.126728
372				900.000000	200.000000	0.000000	0.851960	2.252000	0.999350	-320.341925	-978.283519	189.165217	270.811837	96.841933	0.000000	300.000000	200.000000	0.000000	5.951400	3.326680	-28.381367	2927.766976	-828.399971	-732.419987				-505.000000	200.000000	0.000000	0.905550	1.429360	6.292320	-955.350058	71.803768	999.933696
373				900.000000	200.000000	0.000000	0.908010	2.510980	-0.217250	-250.629573	-837.613061	155.612760	271.650139	104.700233	0.000000	300.000000	200.000000	0.000000	5.981920	4.089680	-29.220601	2784.716473	-828.399971	-823.972485				-505.000000	200.000000	0.000000	1.448880	4.109410	16.517339	-329.098225	-103.346679	1061.177696
374				900.000000	200.000000	0.000000	1.064950	2.533500	0.347600	-176.747471	-890.194891	189.206355	271.006123	92.279970	0.000000	300.000000	200.000000	0.000000	6.470240	3.265640	-25.939959	2794.253173	-752.099974	-750.730486				-505.000000	200.000000	0.000000	0.181110	-0.357340	6.292320	-136.935260	248.209638	998.296073
375				900.000000	200.000000	0.000000	1.031320	2.263260	0.477950	-155.576670	-802.809744	174.531912	275.081097	94.259269	0.000000	300.000000	200.000000	0.000000	6.714400	3.265640	-26.245135	2775.179772	-653.999977	-781.247986				-505.000000	200.000000	0.000000	-1.629990	1.250690	18.090419	656.206494	-51.107126	295.037797
376				900.000000	200.000000	0.000000	0.784700	2.387120	0.651750	-250.809314	-884.003025	158.034979	268.086544	102.273234	0.000000	300.000000	200.000000	0.000000	6.439720	3.387720	-29.373189	2870.546775	-937.399967	-769.040986				-505.000000	200.000000	0.000000	-0.181110	1.429360	11.798100	-491.645588	132.332576	-468.581838
377				900.000000	200.000000	0.000000	1.008900	2.443420	-0.434500	-209.410932	-897.291338	140.987446	266.078737	92.807818	0.000000	300.000000	200.000000	0.000000	5.554640	3.631880	-27.313251	2927.766976	-926.499968	-775.144486				-505.000000	200.000000	0.000000	-0.181110	-0.178670	3.932700	568.583304	802.646877	939.750510
378				900.000000	200.000000	0.000000	0.896800	2.432160	0.564850	-176.675051	-832.812816	141.093110	275.804549	102.554269	0.000000	300.000000	200.000000	0.000000	6.134520	3.692920	-28.381367	2765.643072	-686.699976	-799.558486				-505.000000	200.000000	0.000000	-1.267770	3.037390	19.663499	532.813554	-74.517910	-349.480687
379				900.000000	200.000000	0.000000	0.784700	2.128140	1.694550	-260.393769	-976.160288	208.396990	271.122349	110.572272	0.000000	300.000000	200.000000	0.000000	6.500760	3.235120	-28.686543	2565.372367	-828.399971	-769.040986				-505.000000	200.000000	0.000000	1.267770	2.680050	9.438480	278.740905	-483.379897	354.906538
380				900.000000	200.000000	0.000000	0.874380	2.026800	0.912450	-261.356676	-928.466258	188.932554	269.881802	102.027535	0.000000	300.000000	200.000000	0.000000	6.592320	3.509800	-28.228779	2765.643072	-850.199970	-842.282985				-505.000000	200.000000	0.000000	-1.267770	2.322710	1.573080	488.121033	-322.490117	-115.182524
381				900.000000	200.000000	0.000000	0.762280	2.263260	0.999350	-287.713997	-913.798857	218.184519	269.413003	100.745772	0.000000	300.000000	200.000000	0.000000	6.378680	3.326680	-28.152485	2794.253173	-861.099970	-585.935989				-505.000000	200.000000	0.000000	2.535540	2.144040	11.011560	-564.279227	-429.015501	1.831851
382				900.000000	200.000000	0.000000	0.818330	2.274520	1.260050	-206.569620	-987.273026	179.582361	269.879601	93.875194	0.000000	300.000000	200.000000	0.000000	6.409200	3.296160	-26.779193	2841.936674	-806.599972	-799.558486				-505.000000	200.000000	0.000000	1.086660	1.608030	11.798100	-17.570259	-739.800226	1.439088
383				900.000000	200.000000	0.000000	0.908010	2.218220	1.260050	-228.990705	-899.778590	191.485394	266.596971	101.761073	0.000000	300.000000	200.000000	0.000000	6.653360	2.960440	-27.084369	2660.739369	-904.699968	-793.454986				-505.000000	200.000000	0.000000	1.448880	1.429360	9.438480	-1534.178375	-626.908870	1117.378427
384				900.000000	200.000000	0.000000	0.964060	2.128140	0.825550	-313.560946	-1008.068012	198.572532	264.489363	86.200012	0.000000	300.000000	200.000000	0.000000	6.226080	2.990960	-26.397723	3004.060578	-937.399967	-787.351486				-505.000000	200.000000	0.000000	0.181110	3.573400	14.157719	-245.904957	-819.814685	297.097161
385				900.000000	200.000000	0.000000	1.109790	2.578540	-0.130350	-227.654773	-780.145569	126.550625	268.251472	98.810048	0.000000	300.000000	200.000000	0.000000	6.378680	3.113040	-28.839131	2918.230276	-915.599968	-793.454986				-505.000000	200.000000	0.000000	-1.992210	1.786700	1.573080	-586.656949	-1604.354328	824.272336
386				900.000000	200.000000	0.000000	0.997690	2.364600	-0.217250	-200.370078	-800.778324	150.564397	267.275958	91.411177	0.000000	300.000000	200.000000	0.000000	6.012440	3.631880	-27.313251	2965.913777	-893.799969	-799.558486				-505.000000	200.000000	0.000000	-0.362220	0.893350	12.584640	286.695383	672.825145	118.364964
387				900.000000	200.000000	0.000000	0.919220	2.150660	0.912450	-252.235591	-798.597550	174.543329	275.474911	102.929658	0.000000	300.000000	200.000000	0.000000	5.981920	2.960440	-27.999897	2717.959571	-686.699976	-750.730486				-505.000000	200.000000	0.000000	-0.543330	2.322710	-3.146160	-786.232527	433.572624	765.921001
388				900.000000	200.000000	0.000000	1.031320	2.229480	0.608300	-269.407534	-873.854548	152.813555	272.209165	98.288198	0.000000	300.000000	200.000000	0.000000	6.104000	3.296160	-27.847309	2832.399974	-773.899973	-738.523487				-505.000000	200.000000	0.000000	0.905550	0.000000	-0.786540	-115.878925	-319.188416	176.159852
389				900.000000	200.000000	0.000000	0.952850	2.533500	0.173800	-225.173890	-865.153099	124.261668	264.189650	97.846483	0.000000	300.000000	200.000000	0.000000	5.798800	3.601360	-29.220601	2984.987178	-1046.399963	-708.005987				-505.000000	200.000000	0.000000	-0.543330	2.858720	14.157719	174.113764	-1041.118838	413.965082
390				900.000000	200.000000	0.000000	0.863170	2.353340	0.173800	-172.284926	-775.338587	136.235328	268.207861	94.231317	0.000000	300.000000	200.000000	0.000000	5.951400	3.631880	-27.771015	2937.303677	-882.899969	-720.212987				-505.000000	200.000000	0.000000	0.905550	0.536010	6.292320	-82.878651	-1916.746341	-234.540165
391				900.000000	200.000000	0.000000	0.997690	2.060580	1.651100	-303.426207	-964.626928	227.390782	277.750007	96.516930	0.000000	300.000000	200.000000	0.000000	6.226080	3.326680	-27.923603	2889.620175	-621.299978	-775.144486				-505.000000	200.000000	0.000000	-0.905550	-0.714680	-7.078860	72.004407	1122.072724	116.882410
392				900.000000	200.000000	0.000000	0.896800	2.206960	1.042800	-318.131128	-1000.434318	239.679738	274.099885	94.371893	0.000000	300.000000	200.000000	0.000000	6.378680	3.570840	-26.092547	2756.106372	-675.799976	-732.419987				-505.000000	200.000000	0.000000	0.000000	1.429360	1.573080	434.064425	-531.772882	530.053351
393				900.000000	200.000000	0.000000	0.896800	2.387120	1.042800	-262.465776	-924.444769	174.786464	264.382954	96.359081	0.000000	300.000000	200.000000	0.000000	6.165040	3.570840	-27.236957	2822.863274	-970.099966	-750.730486				-505.000000	200.000000	0.000000	2.716650	1.608030	0.000000	-945.042122	-2152.934592	941.214267
394				900.000000	200.000000	0.000000	0.964060	2.206960	0.217250	-218.473142	-946.710654	201.055495	270.158041	99.804697	0.000000	300.000000	200.000000	0.000000	6.317640	3.540320	-29.220601	2927.766976	-871.999969	-823.972485				-505.000000	200.000000	0.000000	-0.362220	2.858720	6.292320	-58.147472	1209.076585	-56.002196
395				900.000000	200.000000	0.000000	0.739860	2.173180	1.824900	-274.486100	-908.577393	215.714311	277.421346	105.995038	0.000000	300.000000	200.000000	0.000000	5.951400	2.838360	-27.999897	2632.129269	-632.199978	-781.247986				-505.000000	200.000000	0.000000	-1.448880	4.645420	7.865400	-992.252426	80.207459	474.477203
396				900.000000	200.000000	0.000000	1.008900	2.218220	0.695200	-346.171266	-933.803749	208.248493	272.556357	101.836667	0.000000	300.000000	200.000000	0.000000	6.104000	3.265640	-27.008075	2651.202669	-741.199974	-762.937486	-475.389085	154.396430	0.000000	-505.000000	200.000000	0.000000	-1.267770	1.786700	20.450039	-932.594797	-605.544366	706.726184
397				900.000000	200.000000	0.000000	1.199470	2.398380	-0.477950	-271.618647	-753.119504	126.290168	275.315935	107.395768	0.000000	300.000000	200.000000	0.000000	6.195560	4.150720	-29.144307	2698.886170	-719.399975	-756.833986				-505.000000	200.000000	0.000000	0.181110	2.858720	0.786540	-290.219938	-1469.975472	237.674831
398				900.000000	200.000000	0.000000	1.031320	2.578540	0.043450	-167.166762	-847.999388	194.102403	273.851676	100.531020	0.000000	300.000000	200.000000	0.000000	5.981920	3.845520	-28.762837	2861.010075	-752.099974	-744.626987				-505.000000	200.000000	0.000000	0.181110	2.322710	8.651940	1183.583354	643.680380	295.910256
399				900.000000	200.000000	0.000000	0.784700	2.285780	0.738650	-222.728225	-894.215782	148.302092	273.914482	102.388146	0.000000	300.000000	200.000000	0.000000	6.317640	3.723440	-27.160663	2651.202669	-708.499975	-769.040986				-505.000000	200.000000	0.000000	0.000000	1.250690	5.505780	-734.592299	-402.935007	236.163299
400				900.000000	200.000000	0.000000	0.975270	2.342080	1.086250	-236.131798	-917.584632	174.663282	271.823181	98.611637	0.000000	300.000000	200.000000	0.000000	6.378680	2.746800	-27.465839	2784.716473	-773.899973	-744.626987				-505.000000	200.000000	0.000000	0.181110	1.608030	2.359620	1024.018680	384.511777	60.255630
401				900.000000	200.000000	0.000000	1.064950	2.454680	-0.608300	-245.312074	-798.118445	174.675091	267.864295	96.003249	0.000000	300.000000	200.000000	0.000000	5.951400	3.143560	-28.152485	2927.766976	-904.699968	-732.419987				-505.000000	200.000000	0.000000	1.629990	1.072020	-4.719240	411.938396	303.557891	529.583836
402				900.000000	200.000000	0.000000	0.896800	2.454680	0.564850	-171.727147	-797.351027	119.427113	265.591909	100.196852	0.000000	300.000000	200.000000	0.000000	5.890360	4.089680	-29.144307	2908.693576	-1002.799965	-787.351486				-505.000000	200.000000	0.000000	2.716650	0.714680	7.865400	-882.653497	-569.558768	587.901886
403				900.000000	200.000000	0.000000	0.964060	2.116880	1.216600	-285.475794	-972.969899	213.020021	274.922040	104.920706	0.000000	300.000000	200.000000	0.000000	5.737760	3.357200	-28.686543	2727.496271	-719.399975	-775.144486				-505.000000	200.000000	0.000000	2.716650	0.536010	7.865400	-430.200811	-39.278739	294.011835
404				900.000000	200.000000	0.000000	0.829540	2.049320	1.129700	-316.491654	-1038.273128	239.602814	275.169934	103.075369	0.000000	300.000000	200.000000	0.000000	6.470240	3.021480	-28.533955	2765.643072	-708.499975	-848.386485				-505.000000	200.000000	0.000000	-0.905550	0.714680	11.798100	507.453142	-1016.961628	940.656254
405				900.000000	200.000000	0.000000	0.896800	2.274520	0.434500	-263.712313	-928.945020	191.549367	267.493431	97.823563	0.000000	300.000000	200.000000	0.000000	6.134520	2.838360	-27.160663	2775.179772	-882.899969	-726.316487				-505.000000	200.000000	0.000000	1.086660	0.893350	7.078860	-1682.617111	-1133.031689	118.249054
406				900.000000	200.000000	0.000000	0.672600	2.218220	1.173150	-221.039673	-905.201498	213.416220	263.914688	99.162894	0.000000	300.000000	200.000000	0.000000	6.409200	3.174080	-29.602071	2984.987178	-1068.199963	-750.730486				-505.000000	200.000000	0.000000	-1.267770	0.178670	6.292320	-104.501295	70.741347	176.503275
407				900.000000	200.000000	0.000000	0.829540	2.206960	1.346950	-329.877619	-972.617561	210.833498	267.965080	100.451547	0.000000	300.000000	200.000000	0.000000	5.554640	3.723440	-29.602071	2946.840377	-948.299967	-836.179485				-505.000000	200.000000	0.000000	-2.897760	6.074780	11.011560	21.017855	-1691.086625	-287.723706
408				900.000000	200.000000	0.000000	0.863170	2.173180	1.042800	-323.542719	-953.455705	184.260981	273.954290	102.815517	0.000000	300.000000	200.000000	0.000000	6.409200	3.113040	-28.457661	2765.643072	-741.199974	-848.386485				-505.000000	200.000000	0.000000	-0.724440	1.072020	14.157719	-165.631456	-367.309836	412.283993
409				900.000000	200.000000	0.000000	0.941640	2.432160	-0.130350	-249.764822	-813.748912	119.359715	275.798253	94.809288	0.000000	300.000000	200.000000	0.000000	6.378680	3.204600	-27.923603	2937.303677	-675.799976	-860.593484				-505.000000	200.000000	0.000000	-1.448880	1.965370	-1.573080	1276.958711	221.734584	530.677935
410				900.000000	200.000000	0.000000	0.930430	2.488460	-0.782100	-199.875238	-843.076976	138.700968	264.849844	96.825932	0.000000	300.000000	200.000000	0.000000	6.104000	3.143560	-28.839131	2975.450478	-1013.699965	-842.282985				-505.000000	200.000000	0.000000	0.000000	2.144040	3.146160	-680.724461	-1858.965808	178.266990
411				900.000000	200.000000	0.000000	0.941640	2.308300	1.129700	-149.026179	-880.778368	191.534328	270.507064	99.799447	0.000000	300.000000	200.000000	0.000000	6.378680	3.906560	-28.457661	2851.473374	-839.299971	-823.972485				-505.000000	200.000000	0.000000	-1.811100	1.965370	8.651940	1046.144708	-163.761051	589.451011
412				900.000000	200.000000	0.000000	0.952850	2.252000	0.695200	-216.123239	-931.495610	191.470355	274.243447	97.535742	0.000000	300.000000	200.000000	0.000000	6.805960	3.174080	-27.084369	2775.179772	-697.599976	-769.040986				-505.000000	200.000000	0.000000	-0.543330	1.965370	3.146160	-112.455773	1488.161271	530.605491
413				900.000000	200.000000	0.000000	1.076160	2.634840	-0.347600	-225.561410	-859.614163	136.276465	268.513856	98.760855	0.000000	300.000000	200.000000	0.000000	6.805960	2.746800	-27.694721	2803.789873	-871.999969	-769.040986				-505.000000	200.000000	0.000000	2.173320	0.714680	0.000000	-304.202719	-1457.207659	646.689451
414				900.000000	200.000000	0.000000	0.818330	2.353340	0.695200	-151.642104	-865.164437	162.788043	266.039484	90.369421	0.000000	300.000000	200.000000	0.000000	6.378680	3.052000	-27.923603	3061.280780	-948.299967	-756.833986				-505.000000	200.000000	0.000000	0.905550	3.216060	11.798100	-267.716370	199.148791	237.955992
415				900.000000	200.000000	0.000000	1.008900	2.094360	2.389750	-301.269905	-970.841470	244.278205	275.551935	101.070032	0.000000	300.000000	200.000000	0.000000	5.676720	3.998120	-28.533955	2822.863274	-697.599976	-708.005987				-505.000000	200.000000	0.000000	-0.724440	1.072020	10.225020	-860.842084	-496.147711	-233.901092
416				900.000000	200.000000	0.000000	0.919220	2.229480	1.955250	-324.299517	-941.414513	213.171193	274.557686	98.288198	0.000000	300.000000	200.000000	0.000000	6.500760	3.418240	-27.847309	2832.399974	-708.499975	-775.144486				-505.000000	200.000000	0.000000	2.716650	1.072020	10.225020	992.213947	356.192004	764.473298
417				900.000000	200.000000	0.000000	0.941640	2.319560	1.346950	-200.604314	-891.112350	203.593100	274.337316	97.788734	0.000000	300.000000	200.000000	0.000000	6.561800	3.204600	-28.457661	2908.693576	-730.299974	-726.316487				-505.000000	200.000000	0.000000	0.724440	3.216060	3.932700	310.734407	482.712035	472.946875
418				900.000000	200.000000	0.000000	0.975270	2.094360	0.955900	-230.385829	-947.859226	227.445425	272.360614	97.139498	0.000000	300.000000	200.000000	0.000000	6.592320	3.204600	-27.999897	2880.083475	-773.899973	-744.626987				-505.000000	200.000000	0.000000	-0.543330	0.357340	5.505780	-209.568898	-104.918096	117.870779
419				900.000000	200.000000	0.000000	0.818330	2.229480	1.694550	-348.692783	-972.479201	213.275715	273.989662	97.757786	0.000000	300.000000	200.000000	0.000000	5.737760	3.723440	-28.915425	2956.377077	-752.099974	-756.833986				-505.000000	200.000000	0.000000	1.629990	2.501380	3.932700	499.121125	427.917208	413.452101
420				900.000000	200.000000	0.000000	0.919220	2.229480	0.695200	-309.522808	-960.506546	181.845612	268.907433	94.284295	0.000000	300.000000	200.000000	0.000000	5.951400	3.753960	-27.694721	2927.766976	-861.099970	-787.351486				-505.000000	200.000000	0.000000	1.267770	0.893350	5.505780	-177.134933	-877.357787	353.210960
421				900.000000	200.000000	0.000000	1.053740	2.601060	0.434500	-193.977973	-823.956470	157.955218	273.914482	95.716833	0.000000	300.000000	200.000000	0.000000	6.134520	3.540320	-27.160663	2832.399974	-708.499975	-756.833986				-505.000000	200.000000	0.000000	0.905550	0.000000	3.932700	347.762622	1532.313128	117.415753
422				900.000000	200.000000	0.000000	0.930430	2.465940	0.347600	-191.591182	-768.138048	184.463566	275.519744	96.770198	0.000000	300.000000	200.000000	0.000000	6.287120	3.387720	-27.160663	2803.789873	-664.899977	-769.040986				-505.000000	200.000000	0.000000	-2.173320	2.144040	6.292320	-333.024762	523.246196	119.696757
423				900.000000	200.000000	0.000000	0.896800	2.353340	0.825550	-223.876606	-893.846907	208.490290	271.731925	103.409592	0.000000	300.000000	200.000000	0.000000	6.317640	3.815000	-28.533955	2756.106372	-806.599972	-744.626987				-505.000000	200.000000	0.000000	1.992210	-0.357340	7.078860	-252.688338	-127.266458	351.966100
424				900.000000	200.000000	0.000000	0.930430	2.274520	0.086900	-215.826064	-935.072605	218.020787	271.727894	105.013685	0.000000	300.000000	200.000000	0.000000	5.981920	3.784480	-28.915425	2746.569672	-817.499971	-732.419987				-505.000000	200.000000	0.000000	1.086660	-0.714680	18.876959	-1547.343154	-746.518064	351.699428
425				900.000000	200.000000	0.000000	0.975270	2.465940	-0.695200	-188.650993	-845.004304	184.417112	281.028318	100.068269	0.000000	300.000000	200.000000	0.000000	6.714400	3.479280	-28.152485	2813.326573	-534.099981	-793.454986				-505.000000	200.000000	0.000000	1.992210	-0.714680	11.011560	1231.611659	-130.998590	175.394688
426				900.000000	200.000000	0.000000	0.874380	2.206960	0.912450	-201.670794	-730.893430	133.677921	272.188289	99.667187	0.000000	300.000000	200.000000	0.000000	6.195560	3.265640	-28.610249	2870.546775	-795.699972	-854.489985				-505.000000	200.000000	0.000000	0.905550	1.072020	3.932700	-398.081462	-986.517011	-116.543294
427				900.000000	200.000000	0.000000	0.919220	2.049320	1.694550	-299.824349	-941.172062	237.100246	263.811704	102.045363	0.000000	300.000000	200.000000	0.000000	5.524120	4.211760	-28.915425	2832.399974	-1046.399963	-775.144486				-505.000000	200.000000	0.000000	0.905550	2.680050	5.505780	46.794285	1928.530297	413.679614
428				900.000000	200.000000	0.000000	0.829540	2.398380	1.477300	-261.551948	-982.870726	244.746760	274.922040	102.261145	0.000000	300.000000	200.000000	0.000000	5.768280	3.845520	-28.686543	2803.789873	-719.399975	-793.454986				-505.000000	200.000000	0.000000	1.992210	3.573400	16.517339	449.179824	-533.933597	-231.744615
429				900.000000	200.000000	0.000000	0.807120	2.285780	0.304150	-311.630032	-894.734952	220.568668	279.092433	104.472040	0.000000	300.000000	200.000000	0.000000	6.470240	3.601360	-28.152485	2689.349470	-588.599979	-860.593484				-505.000000	200.000000	0.000000	-0.724440	1.608030	11.798100	214.061745	-99.930542	706.513160
430				900.000000	200.000000	0.000000	0.840750	2.308300	0.912450	-273.887687	-952.411224	213.325791	271.105272	95.365711	0.000000	300.000000	200.000000	0.000000	6.348160	3.235120	-27.160663	2841.936674	-784.799973	-708.005987				-505.000000	200.000000	0.000000	0.543330	1.786700	7.865400	-1512.681578	92.228847	530.349000
431				900.000000	200.000000	0.000000	0.795910	2.308300	1.433850	-233.142214	-956.115585	206.143265	271.059995	105.449208	0.000000	300.000000	200.000000	0.000000	6.104000	3.662400	-29.754659	2813.326573	-861.099970	-677.488488				-505.000000	200.000000	0.000000	1.629990	2.680050	8.651940	-416.218030	2014.278737	472.365758
432				900.000000	200.000000	0.000000	0.919220	2.387120	0.564850	-311.207295	-965.451291	198.859838	266.001910	95.054020	0.000000	300.000000	200.000000	0.000000	5.859840	3.479280	-28.533955	2994.523878	-970.099966	-799.558486				-505.000000	200.000000	0.000000	-0.181110	1.786700	7.078860	456.127531	-1056.318931	706.639251
433				900.000000	200.000000	0.000000	1.076160	2.769960	-0.043450	-304.113203	-794.039413	160.498728	272.692748	98.199974	0.000000	300.000000	200.000000	0.000000	5.859840	2.990960	-27.542133	2803.789873	-752.099974	-903.317984				-505.000000	200.000000	0.000000	-1.267770	0.536010	13.371180	33.503659	992.013560	-234.366300
434				900.000000	200.000000	0.000000	0.908010	2.330820	-0.304150	-177.727986	-791.938515	157.854871	269.800180	99.052014	0.000000	300.000000	200.000000	0.000000	6.439720	3.204600	-28.152485	2841.936674	-850.199970	-836.179485				-505.000000	200.000000	0.000000	1.267770	2.322710	-1.573080	-554.474676	-340.359920	178.335126
435				900.000000	200.000000	0.000000	0.964060	2.477200	-0.217250	-235.938513	-850.053140	172.390897	270.043727	100.874170	0.000000	300.000000	200.000000	0.000000	6.378680	3.387720	-28.381367	2813.326573	-850.199970	-744.626987				-505.000000	200.000000	0.000000	-1.086660	1.786700	-7.078860	-355.717100	-1650.938464	-115.705686
436				900.000000	200.000000	0.000000	0.952850	2.375860	0.130350	-247.792641	-844.848810	189.175885	269.301010	91.529488	0.000000	300.000000	200.000000	0.000000	6.409200	3.509800	-27.694721	3004.060578	-850.199970	-708.005987				-505.000000	200.000000	0.000000	0.905550	1.072020	1.573080	296.625780	208.852334	764.618186
437				900.000000	200.000000	0.000000	0.840750	2.387120	-0.217250	-259.750658	-799.381505	136.289970	265.870332	96.181094	0.000000	300.000000	200.000000	0.000000	6.500760	3.296160	-27.465839	2851.473374	-937.399967	-775.144486				-505.000000	200.000000	0.000000	1.629990	2.680050	3.146160	-416.658492	296.093627	178.645264
438				900.000000	200.000000	0.000000	0.773490	2.285780	0.825550	-222.638196	-757.053782	167.590987	272.056047	94.628645	0.000000	300.000000	200.000000	0.000000	6.561800	3.113040	-27.694721	2918.230276	-773.899973	-744.626987				-505.000000	200.000000	0.000000	0.543330	1.429360	4.719240	1013.396127	-435.065477	-174.919300
439				900.000000	200.000000	0.000000	0.762280	2.038060	1.303500	-312.754754	-1086.324694	230.023383	267.495554	105.093085	0.000000	300.000000	200.000000	0.000000	5.890360	3.479280	-28.839131	2737.032971	-937.399967	-817.868985				-505.000000	200.000000	0.000000	-0.181110	1.429360	4.719240	-492.211897	-921.509644	118.859149
440				900.000000	200.000000	0.000000	0.964060	2.173180	1.390400	-351.326317	-993.395413	239.578641	267.873513	94.841815	0.000000	300.000000	200.000000	0.000000	5.829320	3.937080	-28.839131	3032.670679	-926.499968	-781.247986				-505.000000	200.000000	0.000000	-0.905550	2.858720	1.573080	173.106993	583.582004	-55.958729
441				900.000000	200.000000	0.000000	0.952850	2.420900	1.129700	-244.902567	-906.569845	198.856413	273.767106	97.246295	0.000000	300.000000	200.000000	0.000000	6.256600	4.059160	-27.008075	2775.179772	-708.499975	-701.902487				-505.000000	200.000000	0.000000	0.543330	1.429360	7.078860	550.320889	358.115288	-57.431102
442				900.000000	200.000000	0.000000	0.986480	2.285780	1.260050	-246.311236	-953.669684	234.840812	270.757934	93.640902	0.000000	300.000000	200.000000	0.000000	6.561800	3.174080	-26.092547	2775.179772	-762.999973	-769.040986				-505.000000	200.000000	0.000000	2.716650	2.501380	13.371180	1310.588216	-442.213746	237.132872
443				900.000000	200.000000	0.000000	0.885590	2.015540	1.868350	-256.809520	-1005.806422	241.922991	270.632611	95.486653	0.000000	300.000000	200.000000	0.000000	6.439720	3.479280	-27.465839	2870.546775	-806.599972	-781.247986				-505.000000	200.000000	0.000000	0.543330	0.714680	0.000000	1896.301317	232.263118	-293.085728
444				900.000000	200.000000	0.000000	1.109790	2.342080	0.521400	-276.922285	-988.456465	196.210860	266.073472	99.077040	0.000000	300.000000	200.000000	0.000000	5.859840	3.631880	-28.915425	2918.230276	-980.999966	-762.937486				-505.000000	200.000000	0.000000	1.267770	0.893350	6.292320	-177.072010	-1408.384243	470.699157
445				900.000000	200.000000	0.000000	1.020110	2.533500	-0.347600	-229.734591	-796.514384	160.336888	268.431350	93.768256	0.000000	300.000000	200.000000	0.000000	5.341000	3.692920	-26.931781	2861.010075	-850.199970	-695.798987				-505.000000	200.000000	0.000000	1.629990	1.965370	5.505780	-343.899007	293.854348	471.687526
446				900.000000	200.000000	0.000000	0.885590	2.432160	0.651750	-204.728734	-802.036186	148.333704	278.052104	99.638201	0.000000	300.000000	200.000000	0.000000	6.378680	3.296160	-26.321429	2641.665969	-577.699980	-762.937486				-505.000000	200.000000	0.000000	0.724440	0.357340	9.438480	1296.353742	-980.783030	-117.207037
447				900.000000	200.000000	0.000000	0.952850	2.184440	0.521400	-259.290719	-860.410397	191.407525	278.251008	106.824630	0.000000	300.000000	200.000000	0.000000	6.500760	3.998120	-29.068013	2708.422871	-632.199978	-665.281488				-505.000000	200.000000	0.000000	-0.362220	0.714680	7.865400	-71.941483	-780.966377	-410.501482
448				900.000000	200.000000	0.000000	1.076160	2.420900	0.564850	-297.754644	-890.858561	196.319003	272.600585	97.603271	0.000000	300.000000	200.000000	0.000000	5.829320	3.540320	-27.847309	2851.473374	-762.999973	-799.558486				-505.000000	200.000000	0.000000	1.267770	0.000000	3.146160	463.515700	-742.548501	469.851368
449				900.000000	200.000000	0.000000	1.121000	2.499720	-0.825550	-215.538687	-871.148120	155.381630	269.329886	99.796715	0.000000	300.000000	200.000000	0.000000	5.981920	3.448760	-28.076191	2813.326573	-861.099970	-756.833986				-505.000000	200.000000	0.000000	0.181110	0.893350	9.438480	54.811687	-285.056097	-116.654897
450				900.000000	200.000000	0.000000	0.919220	2.285780	1.086250	-234.429702	-773.429335	162.620690	276.322376	97.472442	0.000000	300.000000	200.000000	0.000000	6.134520	3.143560	-27.160663	2784.716473	-643.099977	-823.972485				-505.000000	200.000000	0.000000	0.724440	1.250690	6.292320	1234.342656	-1640.647361	-410.079741
451				900.000000	200.000000	0.000000	0.885590	2.094360	1.260050	-298.419744	-1030.570553	225.128673	276.585460	102.431061	0.000000	300.000000	200.000000	0.000000	6.439720	3.784480	-27.465839	2679.812770	-643.099977	-799.558486				-505.000000	200.000000	0.000000	0.362220	1.608030	4.719240	97.679434	-954.386541	295.217536
452				900.000000	200.000000	0.000000	0.919220	2.274520	1.477300	-250.570382	-951.101959	232.490361	274.366624	101.055922	0.000000	300.000000	200.000000	0.000000	6.073480	3.845520	-28.915425	2861.010075	-741.199974	-726.316487				-505.000000	200.000000	0.000000	-0.362220	1.429360	0.786540	434.001502	286.311519	295.105934
453				900.000000	200.000000	0.000000	0.784700	2.522240	0.217250	-281.879986	-908.928789	208.763503	271.349924	104.078037	0.000000	300.000000	200.000000	0.000000	6.073480	3.815000	-28.533955	2737.032971	-817.499971	-836.179485	-506.837626	170.946684	0.000000	-505.000000	200.000000	0.000000	-0.905550	3.930740	19.663499	-571.289857	36.134167	238.779111
454				900.000000	200.000000	0.000000	0.863170	2.195700	1.738000	-241.484513	-888.244632	222.836486	279.072801	104.577959	0.000000	300.000000	200.000000	0.000000	6.378680	3.326680	-27.084369	2584.445767	-566.799980	-793.454986				-505.000000	200.000000	0.000000	2.173320	1.250690	0.000000	-155.952752	-1589.777666	529.709927
455				900.000000	200.000000	0.000000	0.807120	2.218220	1.911800	-272.541325	-941.823796	247.012099	276.382192	98.035759	0.000000	300.000000	200.000000	0.000000	6.256600	3.296160	-28.152485	2870.546775	-664.899977	-756.833986				-505.000000	200.000000	0.000000	1.267770	3.216060	7.078860	-615.541915	-613.710626	414.159310
456				900.000000	200.000000	0.000000	0.784700	2.308300	0.825550	-306.141957	-990.550028	203.745218	263.898851	99.530091	0.000000	300.000000	200.000000	0.000000	5.981920	3.631880	-28.381367	2851.473374	-1024.599964	-756.833986				-505.000000	200.000000	0.000000	1.629990	1.072020	2.359620	-1208.919321	-631.149998	470.839737
457				900.000000	200.000000	0.000000	0.986480	2.353340	0.130350	-176.350470	-825.969814	169.842820	268.335241	98.087600	0.000000	300.000000	200.000000	0.000000	5.371520	3.387720	-28.915425	2946.840377	-915.599968	-781.247986				-505.000000	200.000000	0.000000	-0.724440	2.144040	0.000000	-101.896144	441.545884	472.045439
458				900.000000	200.000000	0.000000	1.008900	2.420900	0.347600	-225.610171	-806.831232	177.111404	278.492932	101.882229	0.000000	300.000000	200.000000	0.000000	6.134520	3.387720	-28.381367	2784.716473	-610.399979	-817.868985				-505.000000	200.000000	0.000000	-0.724440	1.786700	13.371180	-6.633091	693.996649	412.962224
459				900.000000	200.000000	0.000000	0.874380	2.330820	0.999350	-248.747104	-832.293646	184.395973	279.305973	100.418343	0.000000	300.000000	200.000000	0.000000	6.683880	3.570840	-27.389545	2727.496271	-566.799980	-842.282985				-505.000000	200.000000	0.000000	0.362220	1.072020	1.573080	1570.601801	-686.260820	235.964764
460				900.000000	200.000000	0.000000	0.930430	2.342080	0.695200	-212.413744	-895.110565	167.480756	269.577893	97.237729	0.000000	300.000000	200.000000	0.000000	6.287120	3.662400	-28.305073	2908.693576	-861.099970	-805.661985				-505.000000	200.000000	0.000000	1.086660	0.536010	11.011560	-545.765120	1116.926303	294.142234
461				900.000000	200.000000	0.000000	0.863170	2.578540	-0.564850	-195.940673	-799.981492	109.938503	270.733163	101.617761	0.000000	300.000000	200.000000	0.000000	6.256600	3.479280	-28.305073	2784.716473	-828.399971	-762.937486				-505.000000	200.000000	0.000000	1.992210	0.893350	5.505780	517.761078	-1186.333664	411.897103
462				900.000000	200.000000	0.000000	0.807120	2.218220	0.912450	-205.227638	-763.585453	155.445015	270.664360	102.667171	0.000000	300.000000	200.000000	0.000000	6.195560	3.418240	-28.610249	2784.716473	-839.299971	-805.661985				-505.000000	200.000000	0.000000	-1.629990	1.786700	-0.786540	-1397.557731	1159.937174	178.058274
463				900.000000	200.000000	0.000000	1.109790	1.970500	1.651100	-250.848278	-969.243206	234.419852	272.959940	94.068346	0.000000	300.000000	200.000000	0.000000	6.378680	3.174080	-27.008075	2861.010075	-730.299974	-787.351486				-505.000000	200.000000	0.000000	0.000000	3.752070	13.371180	-235.156559	-1603.529337	121.048912
464				900.000000	200.000000	0.000000	0.997690	2.364600	1.216600	-343.623698	-974.354783	205.986580	269.495671	94.595141	0.000000	300.000000	200.000000	0.000000	6.409200	3.113040	-28.228779	2975.450478	-861.099970	-744.626987				-505.000000	200.000000	0.000000	1.992210	-0.178670	-7.078860	567.702379	-246.400790	880.832545
465				900.000000	200.000000	0.000000	0.964060	2.465940	0.608300	-267.711171	-830.557022	172.380425	267.322658	96.277133	0.000000	300.000000	200.000000	0.000000	6.256600	3.143560	-28.686543	2975.450478	-937.399967	-781.247986				-505.000000	200.000000	0.000000	0.362220	1.608030	6.292320	329.437284	-690.739379	295.217536
466				900.000000	200.000000	0.000000	0.896800	2.094360	1.477300	-294.174143	-990.706463	225.117059	273.212179	94.022288	0.000000	300.000000	200.000000	0.000000	6.134520	3.509800	-28.076191	2975.450478	-752.099974	-769.040986				-505.000000	200.000000	0.000000	0.362220	0.893350	7.865400	-176.946164	-29.382195	412.027502
467				900.000000	200.000000	0.000000	0.908010	2.150660	1.694550	-279.569047	-874.852825	246.844746	271.978854	99.862398	0.000000	300.000000	200.000000	0.000000	6.409200	3.357200	-27.618427	2765.643072	-773.899973	-830.075985				-505.000000	200.000000	0.000000	0.905550	0.536010	14.944259	265.261509	-731.826966	-58.307869
468				900.000000	200.000000	0.000000	1.020110	2.240740	0.695200	-264.833288	-939.331347	196.209522	260.228533	97.973502	0.000000	300.000000	200.000000	0.000000	6.592320	3.143560	-28.228779	2880.083475	-1122.699961	-695.798987				-505.000000	200.000000	0.000000	0.905550	0.714680	-0.786540	738.078375	1006.511658	118.093985
469				900.000000	200.000000	0.000000	1.020110	2.623580	0.564850	-213.018208	-787.231023	150.782022	268.251472	94.097771	0.000000	300.000000	200.000000	0.000000	6.042960	3.204600	-27.465839	2908.693576	-871.999969	-769.040986				-505.000000	200.000000	0.000000	0.181110	1.250690	1.573080	75.805098	385.258204	412.381107
470				900.000000	200.000000	0.000000	0.964060	2.488460	0.043450	-190.978908	-738.844252	145.895108	267.477117	92.954484	0.000000	300.000000	200.000000	0.000000	6.256600	3.998120	-28.152485	3013.597279	-915.599968	-750.730486				-505.000000	200.000000	0.000000	0.181110	2.322710	14.944259	952.454735	372.568954	295.910256
471				900.000000	200.000000	0.000000	0.952850	2.274520	0.521400	-231.458043	-855.344427	155.346397	276.258025	96.137565	0.000000	300.000000	200.000000	0.000000	6.683880	3.326680	-26.168841	2717.959571	-621.299978	-811.765485				-505.000000	200.000000	0.000000	0.543330	0.893350	7.865400	749.581852	489.938869	118.292520
472				900.000000	200.000000	0.000000	1.076160	2.646100	0.260700	-220.446994	-920.971521	184.480139	280.224434	103.602195	0.000000	300.000000	200.000000	0.000000	6.287120	3.479280	-27.008075	2603.519168	-534.099981	-781.247986				-505.000000	200.000000	0.000000	2.716650	1.786700	4.719240	455.938761	-964.283085	118.966444
473				900.000000	200.000000	0.000000	1.064950	2.477200	-0.564850	-236.298626	-833.620643	143.370454	266.841437	88.969057	0.000000	300.000000	200.000000	0.000000	6.073480	4.059160	-26.626605	2956.377077	-882.899969	-762.937486				-505.000000	200.000000	0.000000	0.362220	3.216060	-0.786540	426.172870	-21.171505	825.440445
474				900.000000	200.000000	0.000000	0.986480	2.398380	1.346950	-133.030023	-816.969312	157.836407	271.817745	93.836167	0.000000	300.000000	200.000000	0.000000	5.737760	3.540320	-27.847309	2956.377077	-784.799973	-799.558486				-505.000000	200.000000	0.000000	-1.629990	0.714680	3.146160	275.128983	-302.065038	1058.202406
475				900.000000	200.000000	0.000000	0.840750	2.206960	1.911800	-333.312965	-988.802409	227.689505	277.776030	100.347739	0.000000	300.000000	200.000000	0.000000	6.592320	3.113040	-27.465839	2737.032971	-610.399979	-756.833986				-505.000000	200.000000	0.000000	1.629990	2.144040	14.944259	246.747402	2008.307326	119.392492
476				900.000000	200.000000	0.000000	0.986480	2.139400	1.520750	-324.438623	-994.439894	210.608078	271.508907	90.535250	0.000000	300.000000	200.000000	0.000000	5.981920	3.570840	-26.397723	2889.620175	-752.099974	-811.765485				-505.000000	200.000000	0.000000	-0.724440	1.429360	9.438480	-491.834358	167.448752	1352.528687
477				900.000000	200.000000	0.000000	0.908010	2.252000	0.695200	-276.431192	-939.781039	208.384430	271.268894	98.416505	0.000000	300.000000	200.000000	0.000000	5.737760	3.753960	-27.694721	2813.326573	-795.699972	-720.212987				-505.000000	200.000000	0.000000	0.000000	1.429360	7.865400	550.383813	-7.464264	823.773844
478				900.000000	200.000000	0.000000	0.964060	2.353340	0.695200	-260.196420	-916.759328	191.552988	271.347825	103.159843	0.000000	300.000000	200.000000	0.000000	6.134520	3.631880	-27.771015	2689.349470	-795.699972	-695.798987				-505.000000	200.000000	0.000000	0.181110	-0.178670	2.359620	-2326.942590	-1338.898318	587.256940
479				900.000000	200.000000	0.000000	0.874380	2.128140	2.867700	-259.178386	-1026.538069	222.762042	284.512913	102.439530	0.000000	300.000000	200.000000	0.000000	6.256600	3.387720	-28.152485	2746.569672	-435.999985	-744.626987				-505.000000	200.000000	0.000000	0.543330	1.072020	11.798100	-744.900235	-574.353322	940.879459
480				900.000000	200.000000	0.000000	0.986480	2.330820	0.477950	-337.738939	-983.338150	220.424739	278.569743	100.694959	0.000000	300.000000	200.000000	0.000000	6.805960	3.235120	-27.465839	2727.496271	-588.599979	-738.523487				-505.000000	200.000000	0.000000	-0.543330	-0.178670	9.438480	-473.320251	-506.360250	881.035389
481				900.000000	200.000000	0.000000	1.008900	2.657360	-0.130350	-184.203663	-796.254799	172.511992	266.765912	98.730471	0.000000	300.000000	200.000000	0.000000	6.531280	3.235120	-28.533955	2889.620175	-948.299967	-805.661985				-505.000000	200.000000	0.000000	-0.362220	1.786700	4.719240	340.122759	-1971.110738	119.212753
482				900.000000	200.000000	0.000000	1.042530	2.364600	-0.260700	-184.332972	-827.914277	169.795224	272.751907	101.418037	0.000000	300.000000	200.000000	0.000000	6.104000	3.753960	-29.602071	2918.230276	-806.599972	-738.523487				-505.000000	200.000000	0.000000	1.992210	2.322710	8.651940	488.687342	1859.790799	706.974059
483				900.000000	200.000000	0.000000	0.908010	2.195700	0.477950	-258.872046	-954.776906	157.729209	275.626130	106.824630	0.000000	300.000000	200.000000	0.000000	6.073480	3.723440	-29.068013	2708.422871	-708.499975	-817.868985				-505.000000	200.000000	0.000000	-0.905550	1.072020	1.573080	-629.902235	1511.572055	412.298482
484				900.000000	200.000000	0.000000	0.941640	2.297040	0.564850	-230.485655	-834.659328	172.246575	273.557510	101.934210	0.000000	300.000000	200.000000	0.000000	6.195560	3.082520	-27.618427	2708.422871	-730.299974	-762.937486				-505.000000	200.000000	0.000000	-0.362220	2.680050	3.146160	-69.210486	151.502233	-56.171754
485				900.000000	200.000000	0.000000	1.154630	2.510980	-0.391050	-234.727509	-867.871119	119.212360	273.189225	107.455493	0.000000	300.000000	200.000000	0.000000	6.195560	2.990960	-29.678365	2746.569672	-795.699972	-799.558486				-505.000000	200.000000	0.000000	0.362220	1.429360	2.359620	-608.216669	771.262834	530.024373
486				900.000000	200.000000	0.000000	0.672600	2.499720	1.216600	-141.053475	-859.648177	163.075153	267.596863	101.418037	0.000000	300.000000	200.000000	0.000000	6.104000	2.929920	-29.602071	2918.230276	-959.199966	-823.972485				-505.000000	200.000000	0.000000	-0.724440	3.752070	11.798100	-698.546413	-895.350586	-583.822317
487				900.000000	200.000000	0.000000	0.784700	2.116880	1.564200	-252.951438	-1026.698762	208.386518	271.727894	100.726108	0.000000	300.000000	200.000000	0.000000	5.829320	3.265640	-28.915425	2870.546775	-817.499971	-708.005987				-505.000000	200.000000	0.000000	-0.543330	1.965370	7.865400	-922.790247	-1697.997463	-174.323693
488				900.000000	200.000000	0.000000	0.840750	2.274520	1.955250	-278.218937	-978.710878	198.836415	272.823950	99.117371	0.000000	300.000000	200.000000	0.000000	6.165040	3.143560	-28.076191	2832.399974	-762.999973	-830.075985				-505.000000	200.000000	0.000000	-0.543330	0.357340	6.292320	253.758033	-901.084566	176.614878
489				900.000000	200.000000	0.000000	0.863170	2.274520	1.086250	-279.119221	-988.957903	198.813188	263.801543	99.933133	0.000000	300.000000	200.000000	0.000000	6.439720	3.418240	-28.305073	2832.399974	-1024.599964	-799.558486				-505.000000	200.000000	0.000000	2.535540	2.322710	3.146160	-554.097137	108.728792	119.489606
490				900.000000	200.000000	0.000000	0.874380	2.229480	0.782100	-245.104296	-943.542942	239.723909	264.756607	93.568191	0.000000	300.000000	200.000000	0.000000	6.012440	3.265640	-28.762837	3061.280780	-1013.699965	-714.109487				-505.000000	200.000000	0.000000	-1.267770	3.037390	15.730799	-162.397074	-203.355785	884.145385
491				900.000000	200.000000	0.000000	0.851960	2.195700	1.738000	-293.751406	-989.102403	242.125381	269.240803	99.788055	0.000000	300.000000	200.000000	0.000000	6.500760	3.540320	-26.931781	2698.886170	-828.399971	-799.558486				-505.000000	200.000000	0.000000	0.543330	2.322710	2.359620	-322.528057	-1493.386256	648.345871
492				900.000000	200.000000	0.000000	0.930430	2.330820	0.130350	-293.873220	-960.442863	189.157225	277.750007	100.956798	0.000000	300.000000	200.000000	0.000000	6.958560	3.631880	-27.923603	2765.643072	-621.299978	-781.247986				-505.000000	200.000000	0.000000	-1.086660	1.965370	8.651940	930.328706	57.543102	530.648957
493				900.000000	200.000000	0.000000	1.087370	2.465940	0.521400	-223.575367	-835.554111	136.107775	270.468548	93.506139	0.000000	300.000000	200.000000	0.000000	6.683880	2.960440	-27.313251	2908.693576	-806.599972	-622.556989				-505.000000	200.000000	0.000000	0.000000	0.357340	6.292320	369.574035	391.738611	529.036004
494				900.000000	200.000000	0.000000	1.020110	2.240740	0.651750	-204.570349	-822.773630	119.100399	270.674386	98.684736	0.000000	300.000000	200.000000	0.000000	6.073480	3.113040	-28.991719	2937.303677	-850.199970	-677.488488				-505.000000	200.000000	0.000000	1.267770	3.037390	13.371180	-973.297857	440.878022	648.966147
495				900.000000	200.000000	0.000000	0.885590	2.330820	0.434500	-261.393879	-867.691753	174.745719	267.991238	95.492345	0.000000	300.000000	200.000000	0.000000	5.920880	3.906560	-27.923603	2918.230276	-893.799969	-683.591988				-505.000000	200.000000	0.000000	-0.362220	3.930740	7.865400	1165.006323	-648.396370	-113.728947
496				900.000000	200.000000	0.000000	0.997690	2.285780	0.086900	-283.711391	-836.522973	189.045656	272.867727	93.546546	0.000000	300.000000	200.000000	0.000000	6.226080	3.662400	-25.711077	2737.032971	-697.599976	-714.109487				-505.000000	200.000000	0.000000	0.000000	3.037390	0.786540	-47.776613	-1061.306485	-349.582109
497				900.000000	200.000000	0.000000	1.008900	2.522240	0.260700	-237.609139	-766.222656	186.844291	276.599145	90.445970	0.000000	300.000000	200.000000	0.000000	6.622840	3.265640	-26.550311	2908.693576	-621.299978	-762.937486				-505.000000	200.000000	0.000000	1.267770	2.144040	0.786540	1519.590806	717.960859	354.397864
498				900.000000	200.000000	0.000000	0.874380	2.060580	1.781450	-162.572606	-838.086969	169.686689	269.098694	92.556737	0.000000	300.000000	200.000000	0.000000	6.012440	3.570840	-27.160663	2918.230276	-839.299971	-744.626987				-505.000000	200.000000	0.000000	0.362220	2.501380	9.438480	-426.966428	-163.445055	-56.399267
499				900.000000	200.000000	0.000000	0.807120	2.139400	1.477300	-260.155153	-946.485681	198.745594	273.751217	99.934902	0.000000	300.000000	200.000000	0.000000	6.012440	3.998120	-29.068013	2908.693576	-762.999973	-726.316487				-505.000000	200.000000	0.000000	1.811100	0.536010	6.292320	380.385356	17.008941	176.596081
500				900.000000	200.000000	0.000000	0.863170	2.297040	0.651750	-342.970473	-912.564269	201.243791	279.074834	105.303521	0.000000	300.000000	200.000000	0.000000	5.890360	3.967600	-30.212423	2861.010075	-632.199978	-799.558486				-505.000000	200.000000	0.000000	0.362220	1.786700	14.944259	-122.323247	-36.100033	177.898897
501				900.000000	200.000000	0.000000	0.874380	2.139400	0.738650	-272.981986	-897.908804	213.133873	270.270164	95.954297	0.000000	300.000000	200.000000	0.000000	6.531280	3.692920	-26.397723	2746.569672	-784.799973	-787.351486				-505.000000	200.000000	0.000000	-0.181110	3.037390	12.584640	68.983237	-1326.683931	179.129268
502				900.000000	200.000000	0.000000	0.919220	2.432160	1.129700	-264.541531	-960.910631	225.407986	272.584717	96.622157	0.000000	300.000000	200.000000	0.000000	6.104000	3.570840	-28.228779	2918.230276	-773.899973	-750.730486				-505.000000	200.000000	0.000000	-0.724440	0.178670	14.944259	-914.521153	559.933789	58.971612
503				900.000000	200.000000	0.000000	0.650180	2.128140	1.651100	-236.315602	-965.514376	210.946013	271.828771	94.718856	0.000000	300.000000	200.000000	0.000000	5.676720	4.150720	-27.084369	2851.473374	-762.999973	-817.868985				-505.000000	200.000000	0.000000	-1.448880	0.000000	3.932700	0.314616	-446.340438	528.812798
504				900.000000	200.000000	0.000000	0.986480	2.297040	0.651750	-318.847292	-912.576205	205.935363	277.379174	95.139432	0.000000	300.000000	200.000000	0.000000	6.165040	3.265640	-27.465839	2880.083475	-621.299978	-817.868985				-505.000000	200.000000	0.000000	0.362220	2.322710	4.719240	835.820732	-954.386541	-115.312923
505				900.000000	200.000000	0.000000	0.952850	2.465940	-0.347600	-208.393530	-763.348798	155.524418	276.906207	103.082694	0.000000	300.000000	200.000000	0.000000	6.348160	3.082520	-27.847309	2698.886170	-643.099977	-769.040986				-505.000000	200.000000	0.000000	0.905550	1.429360	8.651940	434.630734	-593.285547	1.284019
506				900.000000	200.000000	0.000000	0.930430	2.612320	0.434500	-169.391104	-834.076474	124.358197	271.045342	94.333881	0.000000	300.000000	200.000000	0.000000	6.073480	3.052000	-28.610249	3023.133979	-828.399971	-665.281488				-505.000000	200.000000	0.000000	0.905550	1.965370	5.505780	-1849.507032	-1120.579871	-115.695505
507				900.000000	200.000000	0.000000	0.840750	2.330820	0.738650	-253.037719	-947.183620	162.743872	265.758819	92.906891	0.000000	300.000000	200.000000	0.000000	5.829320	3.815000	-27.694721	2965.913777	-948.299967	-701.902487				-505.000000	200.000000	0.000000	1.448880	1.072020	3.932700	-629.713466	1234.296217	999.551114
508				900.000000	200.000000	0.000000	0.952850	2.263260	-0.043450	-244.568505	-885.214936	179.432527	277.700438	103.439654	0.000000	300.000000	200.000000	0.000000	5.402040	3.631880	-28.839131	2784.716473	-643.099977	-762.937486				-505.000000	200.000000	0.000000	1.267770	2.680050	7.865400	-300.464951	578.673014	766.115229
509				900.000000	200.000000	0.000000	1.087370	2.420900	-0.304150	-210.203263	-834.786349	138.475547	281.276509	96.368059	0.000000	300.000000	200.000000	0.000000	6.561800	3.753960	-26.779193	2775.179772	-501.399982	-823.972485				-505.000000	200.000000	0.000000	0.905550	4.466750	-3.932700	-1235.639600	346.647327	62.910601
510				900.000000	200.000000	0.000000	0.728650	2.240740	0.825550	-184.287641	-891.988460	189.282495	277.959699	96.694750	0.000000	300.000000	200.000000	0.000000	6.165040	3.357200	-27.694721	2861.010075	-610.399979	-769.040986				-505.000000	200.000000	0.000000	0.905550	1.429360	7.865400	-144.512199	-459.969114	-57.460080
511				900.000000	200.000000	0.000000	1.008900	2.015540	1.694550	-313.277000	-985.392844	217.698641	266.942689	97.606914	0.000000	300.000000	200.000000	0.000000	6.317640	3.021480	-28.686543	2937.303677	-948.299967	-738.523487				-505.000000	200.000000	0.000000	0.181110	1.965370	13.371180	467.442238	506.631814	413.059338
512				900.000000	200.000000	0.000000	1.087370	2.195700	1.738000	-309.833527	-953.202858	193.688294	275.739332	97.574655	0.000000	300.000000	200.000000	0.000000	6.287120	3.357200	-28.305073	2899.156876	-686.699976	-714.109487				-505.000000	200.000000	0.000000	1.629990	0.893350	7.865400	865.397853	1882.455156	-234.259005
513				900.000000	200.000000	0.000000	1.031320	2.274520	1.390400	-274.783591	-884.713841	215.506605	266.690800	99.579172	0.000000	300.000000	200.000000	0.000000	6.165040	3.296160	-27.160663	2727.496271	-904.699968	-830.075985				-505.000000	200.000000	0.000000	-1.448880	0.893350	5.505780	-61.318931	347.586753	470.916489
514				900.000000	200.000000	0.000000	0.840750	2.071840	0.782100	-315.924394	-942.158059	217.925203	275.085624	98.161291	0.000000	300.000000	200.000000	0.000000	6.104000	3.387720	-27.999897	2851.473374	-697.599976	-805.661985				-505.000000	200.000000	0.000000	2.173320	1.608030	8.651940	445.442056	655.701768	647.537240
515				900.000000	200.000000	0.000000	0.952850	2.128140	1.998700	-332.448214	-973.235625	222.680747	270.158041	101.436542	0.000000	300.000000	200.000000	0.000000	5.920880	4.272800	-29.220601	2880.083475	-871.999969	-683.591988				-505.000000	200.000000	0.000000	-2.897760	1.786700	3.146160	-933.979108	-623.062302	-115.560798
516				900.000000	200.000000	0.000000	1.042530	2.285780	-0.347600	-280.141003	-934.218828	229.963424	271.572109	104.018355	0.000000	300.000000	200.000000	0.000000	6.012440	3.204600	-29.907247	2870.546775	-850.199970	-738.523487				-505.000000	200.000000	0.000000	1.448880	0.536010	6.292320	-198.694653	-226.213143	-58.351336
517				900.000000	200.000000	0.000000	1.098580	2.522240	0.217250	-253.736274	-780.007210	114.461579	272.463916	92.807818	0.000000	300.000000	200.000000	0.000000	6.714400	3.174080	-27.313251	2927.766976	-752.099974	-799.558486				-505.000000	200.000000	0.000000	1.992210	0.714680	11.798100	1086.533152	-529.455039	881.680334
518				900.000000	200.000000	0.000000	1.008900	2.409640	0.608300	-213.742182	-877.997263	131.317390	269.962983	107.345494	0.000000	300.000000	200.000000	0.000000	6.653360	3.296160	-28.305073	2622.592568	-850.199970	-775.144486				-505.000000	200.000000	0.000000	-1.086660	-0.357340	7.865400	1021.350606	190.859536	293.468310
519				900.000000	200.000000	0.000000	0.829540	2.342080	0.782100	-240.467428	-901.168671	206.139840	272.312330	102.778282	0.000000	300.000000	200.000000	0.000000	6.165040	3.387720	-29.525777	2870.546775	-817.499971	-738.523487				-505.000000	200.000000	0.000000	1.629990	1.250690	8.651940	308.003410	-239.411387	940.962084
520				900.000000	200.000000	0.000000	1.165840	2.330820	0.955900	-248.792118	-823.991681	179.274700	266.251564	104.528054	0.000000	300.000000	200.000000	0.000000	5.615680	3.631880	-29.068013	2775.179772	-980.999966	-775.144486				-505.000000	200.000000	0.000000	-1.448880	2.680050	5.505780	-1342.997738	745.296775	355.123870
521				900.000000	200.000000	0.000000	1.154630	2.578540	0.086900	-159.080688	-822.721883	165.058732	277.316163	94.499154	0.000000	300.000000	200.000000	0.000000	6.195560	3.570840	-27.389545	2889.620175	-621.299978	-744.626987				-505.000000	200.000000	0.000000	0.181110	1.965370	8.651940	351.248697	-284.309671	530.547535
522				900.000000	200.000000	0.000000	0.784700	2.128140	1.607650	-224.299026	-889.957982	186.710049	280.074737	85.757269	0.000000	300.000000	200.000000	0.000000	6.622840	3.296160	-25.711077	2937.303677	-512.299982	-683.591988				-505.000000	200.000000	0.000000	0.905550	1.072020	9.438480	760.519020	-1124.312003	-234.031492
523				900.000000	200.000000	0.000000	1.053740	2.229480	1.607650	-288.474858	-1022.620328	234.718772	270.819987	102.188836	0.000000	300.000000	200.000000	0.000000	6.775440	3.662400	-28.762837	2813.326573	-839.299971	-659.177988				-505.000000	200.000000	0.000000	-1.629990	2.680050	11.798100	-300.150335	-177.705722	-56.070332
524				900.000000	200.000000	0.000000	0.751070	2.229480	1.477300	-272.527780	-908.715753	206.116416	266.450434	93.800023	0.000000	300.000000	200.000000	0.000000	6.287120	3.845520	-28.915425	3070.817480	-970.099966	-720.212987				-505.000000	200.000000	0.000000	-0.362220	1.072020	7.865400	-745.214851	677.303703	294.766818
525				900.000000	200.000000	0.000000	0.840750	2.443420	0.304150	-285.035765	-860.658046	153.209950	281.295783	94.499154	0.000000	300.000000	200.000000	0.000000	6.226080	3.662400	-27.389545	2889.620175	-512.299982	-756.833986				-505.000000	200.000000	0.000000	-0.362220	2.680050	7.865400	-184.648949	279.593681	237.548740
526				900.000000	200.000000	0.000000	0.930430	2.353340	1.260050	-247.549645	-905.767815	215.684430	271.907903	99.228050	0.000000	300.000000	200.000000	0.000000	5.981920	3.723440	-27.160663	2737.032971	-762.999973	-744.626987				-505.000000	200.000000	0.000000	0.905550	2.680050	1.573080	625.559679	473.992349	1001.120601
527				900.000000	200.000000	0.000000	0.829540	2.105620	2.259400	-304.961791	-978.532110	263.751774	270.703956	98.174685	0.000000	300.000000	200.000000	0.000000	5.798800	3.296160	-27.160663	2765.643072	-795.699972	-762.937486				-505.000000	200.000000	0.000000	-0.543330	1.608030	10.225020	-712.592117	155.743360	823.986868
528				900.000000	200.000000	0.000000	1.064950	2.285780	0.347600	-243.236004	-991.514289	196.204955	269.153419	94.531797	0.000000	300.000000	200.000000	0.000000	6.042960	3.876040	-26.855487	2832.399974	-828.399971	-769.040986				-505.000000	200.000000	0.000000	1.267770	1.250690	10.225020	539.761261	709.003742	1.085483
529				900.000000	200.000000	0.000000	0.997690	2.432160	0.260700	-233.277573	-831.618637	169.904509	277.172546	99.449557	0.000000	300.000000	200.000000	0.000000	5.981920	3.753960	-27.694721	2784.716473	-632.199978	-866.696984				-505.000000	200.000000	0.000000	0.362220	2.322710	1.573080	488.121033	-1746.820879	530.872162
530				900.000000	200.000000	0.000000	0.952850	2.297040	0.434500	-202.476986	-834.999730	138.499720	280.046316	95.950260	0.000000	300.000000	200.000000	0.000000	6.042960	3.204600	-27.313251	2841.936674	-544.999981	-726.316487				-505.000000	200.000000	0.000000	1.811100	3.752070	6.292320	1269.885157	-1308.691132	-172.816469
531				900.000000	200.000000	0.000000	0.930430	2.432160	1.346950	-264.316460	-855.188933	169.974190	269.442042	95.139432	0.000000	300.000000	200.000000	0.000000	5.981920	2.960440	-27.465839	2880.083475	-839.299971	-830.075985				-505.000000	200.000000	0.000000	0.000000	2.322710	3.146160	-438.281135	-533.265735	-232.772143
532				900.000000	200.000000	0.000000	0.728650	2.510980	0.521400	-298.110694	-825.847991	201.582118	269.222504	95.612243	0.000000	300.000000	200.000000	0.000000	6.042960	4.181240	-28.686543	2994.523878	-882.899969	-762.937486				-505.000000	200.000000	0.000000	-1.992210	1.429360	9.438480	87.245651	-948.968556	647.700925
533				900.000000	200.000000	0.000000	0.986480	2.567280	0.217250	-175.491453	-831.116601	141.125863	281.130592	102.628537	0.000000	300.000000	200.000000	0.000000	5.524120	3.662400	-28.305073	2756.106372	-534.099981	-836.179485				-505.000000	200.000000	0.000000	0.181110	0.357340	10.225020	369.888651	1437.607571	587.765614
534				900.000000	200.000000	0.000000	0.874380	2.161920	1.520750	-247.121175	-868.240338	234.841758	288.094302	103.562328	0.000000	300.000000	200.000000	0.000000	6.317640	3.753960	-28.381367	2737.032971	-337.899988	-830.075985				-505.000000	200.000000	0.000000	-1.811100	2.144040	1.573080	129.861706	-554.753235	-232.796813
535				900.000000	200.000000	0.000000	0.739860	2.049320	1.477300	-304.069950	-963.979794	256.563343	277.335328	101.558584	0.000000	300.000000	200.000000	0.000000	6.073480	2.990960	-26.931781	2651.202669	-610.399979	-817.868985				-505.000000	200.000000	0.000000	-0.543330	1.965370	7.865400	-691.158243	1881.392735	236.884997
536				900.000000	200.000000	0.000000	1.053740	2.353340	1.216600	-283.779431	-956.399042	222.785661	269.521413	100.667182	0.000000	300.000000	200.000000	0.000000	5.951400	3.296160	-28.610249	2841.936674	-871.999969	-787.351486				-505.000000	200.000000	0.000000	-1.086660	0.893350	14.944259	171.068151	51.571691	999.584399
537				900.000000	200.000000	0.000000	1.020110	2.387120	0.521400	-299.190719	-934.103743	184.297355	263.434742	100.726108	0.000000	300.000000	200.000000	0.000000	6.378680	3.601360	-28.915425	2870.546775	-1057.299963	-775.144486				-505.000000	200.000000	0.000000	1.992210	1.429360	11.798100	-1070.725598	133.394998	941.102664
538				900.000000	200.000000	0.000000	0.840750	2.218220	0.912450	-285.638242	-891.619585	208.422696	268.123453	108.266605	0.000000	300.000000	200.000000	0.000000	6.012440	2.685760	-28.381367	2603.519168	-904.699968	-817.868985				-505.000000	200.000000	0.000000	0.000000	2.144040	18.876959	941.958030	-415.624256	295.755187
539				900.000000	200.000000	0.000000	0.952850	2.150660	1.955250	-299.401613	-963.063276	256.436932	271.971327	98.161291	0.000000	300.000000	200.000000	0.000000	6.287120	3.143560	-27.999897	2851.473374	-784.799973	-799.558486				-505.000000	200.000000	0.000000	1.267770	0.536010	16.517339	-892.772663	835.602338	529.104140
540				900.000000	200.000000	0.000000	1.121000	2.488460	-0.130350	-295.692751	-922.454356	201.154700	263.083107	98.902333	0.000000	300.000000	200.000000	0.000000	5.890360	3.387720	-29.525777	2984.987178	-1089.999962	-750.730486				-505.000000	200.000000	0.000000	-0.362220	0.357340	1.573080	-1599.675537	-244.714937	176.600389
541				900.000000	200.000000	0.000000	0.964060	2.488460	-0.086900	-211.216602	-809.646606	119.388847	270.597009	101.055922	0.000000	300.000000	200.000000	0.000000	5.707240	3.235120	-28.915425	2861.010075	-850.199970	-720.212987				-505.000000	200.000000	0.000000	1.448880	0.357340	6.292320	-672.769982	966.916923	-528.473683
542				900.000000	200.000000	0.000000	0.728650	2.330820	0.217250	-221.413648	-810.367221	148.402047	271.122349	102.261145	0.000000	300.000000	200.000000	0.000000	6.500760	3.387720	-28.686543	2803.789873	-828.399971	-744.626987				-505.000000	200.000000	0.000000	2.535540	3.394730	12.584640	901.317894	-32.798332	649.203841
543				900.000000	200.000000	0.000000	1.109790	2.353340	0.651750	-248.179844	-861.928442	155.257110	278.834314	89.601712	0.000000	300.000000	200.000000	0.000000	6.561800	2.777320	-26.779193	2956.377077	-566.799980	-726.316487				-505.000000	200.000000	0.000000	1.811100	2.322710	10.225020	-90.266821	-251.863206	883.220844
544				900.000000	200.000000	0.000000	1.008900	2.443420	0.651750	-248.490880	-933.763341	177.132348	267.600887	96.175402	0.000000	300.000000	200.000000	0.000000	6.317640	3.174080	-27.923603	2899.156876	-904.699968	-671.384988				-505.000000	200.000000	0.000000	0.724440	2.680050	7.865400	-763.728959	-1907.280229	2.485412
545				900.000000	200.000000	0.000000	1.098580	2.342080	-0.043450	-257.404818	-865.886248	152.848592	265.308723	99.478328	0.000000	300.000000	200.000000	0.000000	5.890360	3.479280	-29.220601	2937.303677	-1013.699965	-732.419987				-505.000000	200.000000	0.000000	-0.724440	1.608030	17.303879	-712.025808	-900.575571	412.792666
546				900.000000	200.000000	0.000000	0.795910	2.252000	1.303500	-223.534100	-829.345111	165.126684	274.717113	95.365711	0.000000	300.000000	200.000000	0.000000	6.409200	3.387720	-27.160663	2841.936674	-686.699976	-781.247986				-505.000000	200.000000	0.000000	0.000000	1.250690	13.371180	-386.515062	782.730795	999.836582
547				900.000000	200.000000	0.000000	0.941640	2.105620	1.216600	-281.918950	-926.452914	232.310057	275.272781	95.604937	0.000000	300.000000	200.000000	0.000000	6.561800	2.929920	-27.771015	2899.156876	-686.699976	-738.523487				-505.000000	200.000000	0.000000	2.173320	0.000000	6.292320	232.135389	-402.619012	-235.150260
548				900.000000	200.000000	0.000000	0.941640	2.364600	1.390400	-335.402580	-967.142308	222.912268	266.497173	99.596208	0.000000	300.000000	200.000000	0.000000	6.714400	3.479280	-28.305073	2841.936674	-948.299967	-701.902487				-505.000000	200.000000	0.000000	-0.905550	2.501380	0.000000	267.174505	1513.064908	2.446254
549				900.000000	200.000000	0.000000	0.874380	2.398380	0.695200	-202.054250	-902.934366	189.278124	267.442863	95.442901	0.000000	300.000000	200.000000	0.000000	6.378680	3.753960	-28.457661	2975.450478	-926.499968	-653.074488				-505.000000	200.000000	0.000000	-0.543330	1.429360	14.944259	-143.945890	416.404816	353.864521
550				900.000000	200.000000	0.000000	0.762280	2.128140	1.911800	-280.271349	-980.505045	206.010557	267.242886	96.754679	0.000000	300.000000	200.000000	0.000000	6.195560	3.143560	-27.618427	2851.473374	-904.699968	-750.730486				-505.000000	200.000000	0.000000	-1.629990	1.786700	3.932700	-586.468179	757.748594	765.499260
551				900.000000	200.000000	0.000000	0.840750	2.128140	1.955250	-272.185275	-958.446998	242.074163	280.046316	100.140182	0.000000	300.000000	200.000000	0.000000	6.134520	3.357200	-27.313251	2727.496271	-544.999981	-726.316487				-505.000000	200.000000	0.000000	0.181110	2.858720	8.651940	-752.854714	-19.169656	120.186634
552				900.000000	200.000000	0.000000	1.031320	2.556020	-0.173800	-256.770872	-837.665406	208.539420	274.645894	91.901969	0.000000	300.000000	200.000000	0.000000	6.409200	3.448760	-27.084369	2927.766976	-686.699976	-671.384988				-505.000000	200.000000	0.000000	1.811100	-1.072020	3.146160	-991.144252	-510.285382	645.022850
553				900.000000	200.000000	0.000000	1.143420	2.510980	-0.304150	-182.370588	-837.094488	181.875136	270.141265	101.786223	0.000000	300.000000	200.000000	0.000000	5.829320	4.150720	-28.839131	2832.399974	-861.099970	-726.316487				-505.000000	200.000000	0.000000	0.000000	4.288080	17.303879	1534.832051	-1342.121455	180.301684
554				900.000000	200.000000	0.000000	0.784700	2.387120	0.738650	-146.185499	-853.688022	167.673619	278.082692	91.690902	0.000000	300.000000	200.000000	0.000000	6.592320	3.540320	-26.855487	2908.693576	-588.599979	-738.523487	-358.790465	219.345019	0.000000	-505.000000	200.000000	0.000000	1.267770	0.357340	25.169279	486.900193	-3679.988602	-175.994602
555				900.000000	200.000000	0.000000	0.952850	2.589800	0.738650	-202.167620	-870.744379	170.097568	277.927638	103.090390	0.000000	300.000000	200.000000	0.000000	5.646200	3.143560	-27.160663	2632.129269	-599.499979	-756.833986				-505.000000	200.000000	0.000000	2.716650	3.573400	8.651940	216.918588	-1630.865253	3.173825
556				900.000000	200.000000	0.000000	0.807120	2.432160	0.738650	-216.700296	-849.545308	158.053639	276.450267	104.876867	0.000000	300.000000	200.000000	0.000000	5.981920	3.784480	-27.771015	2641.665969	-653.999977	-762.937486				-505.000000	200.000000	0.000000	0.362220	1.608030	4.719240	1140.023451	901.593562	177.729339
557				900.000000	200.000000	0.000000	0.964060	2.533500	0.130350	-189.034132	-749.057009	186.901217	270.494574	96.060321	0.000000	300.000000	200.000000	0.000000	5.646200	3.723440	-28.076191	2918.230276	-828.399971	-756.833986				-505.000000	200.000000	0.000000	0.362220	3.930740	8.651940	1049.253245	765.291422	1002.350972
558				900.000000	200.000000	0.000000	0.818330	2.274520	1.390400	-234.578289	-901.272763	177.172701	274.307049	98.161291	0.000000	300.000000	200.000000	0.000000	5.737760	3.815000	-27.999897	2851.473374	-719.399975	-793.454986				-505.000000	200.000000	0.000000	0.362220	0.893350	2.359620	285.877382	373.552812	-57.925287
559				900.000000	200.000000	0.000000	0.885590	2.094360	1.303500	-286.313139	-1005.281111	220.309353	274.376867	99.796715	0.000000	300.000000	200.000000	0.000000	6.500760	3.174080	-28.076191	2813.326573	-719.399975	-817.868985				-505.000000	200.000000	0.000000	-0.362220	1.429360	13.371180	-28.255734	-2111.891436	-57.358658
560				900.000000	200.000000	0.000000	0.919220	2.150660	1.260050	-288.060249	-986.361706	229.965511	279.648379	92.806823	0.000000	300.000000	200.000000	0.000000	6.409200	3.326680	-26.779193	2870.546775	-544.999981	-775.144486				-505.000000	200.000000	0.000000	-1.448880	0.893350	5.505780	170.313072	215.016746	177.195996
561				900.000000	200.000000	0.000000	0.908010	2.465940	1.042800	-303.445801	-884.378637	196.535094	271.349924	100.735809	0.000000	300.000000	200.000000	0.000000	5.890360	2.960440	-28.533955	2832.399974	-817.499971	-695.798987				-505.000000	200.000000	0.000000	-0.905550	2.680050	3.146160	2015.477548	-1008.750937	-56.128287
562				900.000000	200.000000	0.000000	0.829540	2.285780	1.390400	-205.970891	-927.064240	196.448840	274.855166	103.000503	0.000000	300.000000	200.000000	0.000000	6.226080	3.601360	-28.610249	2775.179772	-719.399975	-738.523487				-505.000000	200.000000	0.000000	1.267770	0.357340	7.078860	22.188952	-83.430596	1233.863766
563				900.000000	200.000000	0.000000	0.885590	2.375860	1.390400	-334.938894	-974.966109	194.064887	276.450267	101.099414	0.000000	300.000000	200.000000	0.000000	5.707240	3.601360	-27.771015	2746.569672	-653.999977	-848.386485				-505.000000	200.000000	0.000000	1.267770	1.965370	14.157719	1046.585171	-620.428463	589.204701
564				900.000000	200.000000	0.000000	1.076160	2.499720	-0.217250	-307.380683	-859.735388	165.066725	278.267909	101.408962	0.000000	300.000000	200.000000	0.000000	6.531280	3.204600	-27.084369	2670.276070	-588.599979	-817.868985				-505.000000	200.000000	0.000000	0.000000	2.322710	12.584640	489.001958	-409.652845	530.901140
565				900.000000	200.000000	0.000000	1.020110	2.443420	0.173800	-188.678082	-837.527046	162.662773	264.942588	102.045363	0.000000	300.000000	200.000000	0.000000	6.287120	3.021480	-28.915425	2832.399974	-1013.699965	-781.247986				-505.000000	200.000000	0.000000	-0.362220	0.714680	11.798100	275.821138	-917.268517	235.683604
566				900.000000	200.000000	0.000000	0.986480	2.308300	-0.173800	-202.643498	-886.478594	162.571952	271.802294	98.684736	0.000000	300.000000	200.000000	0.000000	6.195560	3.631880	-28.991719	2937.303677	-817.499971	-695.798987				-505.000000	200.000000	0.000000	1.629990	1.786700	4.719240	455.938761	-500.819270	177.797475
567				900.000000	200.000000	0.000000	0.952850	2.375860	0.738650	-235.100851	-799.820800	181.946905	270.481740	96.694750	0.000000	300.000000	200.000000	0.000000	5.951400	3.052000	-27.694721	2861.010075	-817.499971	-793.454986				-505.000000	200.000000	0.000000	-1.267770	0.714680	8.651940	623.017451	598.782097	-175.452643
568				900.000000	200.000000	0.000000	0.840750	2.375860	0.304150	-267.715235	-860.658046	165.195420	269.860644	100.342982	0.000000	300.000000	200.000000	0.000000	6.439720	3.296160	-27.847309	2775.179772	-839.299971	-720.212987				-505.000000	200.000000	0.000000	2.354430	0.714680	3.146160	-303.951026	-145.452257	881.651357
569				900.000000	200.000000	0.000000	1.064950	2.409640	0.130350	-157.949915	-753.211660	128.849662	267.267353	100.270059	0.000000	300.000000	200.000000	0.000000	5.951400	3.509800	-28.305073	2822.863274	-926.499968	-793.454986				-505.000000	200.000000	0.000000	3.441090	-0.178670	2.359620	221.009452	-210.459623	117.043352
570				900.000000	200.000000	0.000000	0.672600	2.116880	0.999350	-253.536623	-915.171804	196.454353	266.231111	106.169318	0.000000	300.000000	200.000000	0.000000	5.829320	4.089680	-29.373189	2756.106372	-991.899965	-775.144486				-505.000000	200.000000	0.000000	-1.448880	2.322710	6.292320	-322.213441	214.270320	354.784754
571				900.000000	200.000000	0.000000	0.829540	1.993020	1.694550	-282.040132	-988.138739	222.682834	276.255678	99.648408	0.000000	300.000000	200.000000	0.000000	6.104000	3.815000	-27.084369	2717.959571	-643.099977	-817.868985				-505.000000	200.000000	0.000000	0.000000	1.250690	10.225020	-618.398758	520.576486	647.371990
572				900.000000	200.000000	0.000000	0.784700	2.319560	1.433850	-268.863300	-945.522017	227.852291	272.616894	103.125502	0.000000	300.000000	200.000000	0.000000	6.531280	2.868880	-27.465839	2660.739369	-752.099974	-720.212987				-505.000000	200.000000	0.000000	-1.086660	1.429360	7.865400	-28.696197	1251.419594	588.884382
573				900.000000	200.000000	0.000000	1.020110	2.330820	0.521400	-249.242260	-863.180164	189.064317	270.897182	95.833873	0.000000	300.000000	200.000000	0.000000	6.348160	3.052000	-28.839131	3004.060578	-839.299971	-793.454986				-505.000000	200.000000	0.000000	0.724440	3.573400	0.000000	-15.405571	-574.115891	-231.643193
574				900.000000	200.000000	0.000000	0.986480	2.274520	1.086250	-267.057630	-867.386561	196.275778	264.862102	92.568124	0.000000	300.000000	200.000000	0.000000	5.951400	3.418240	-28.228779	3032.670679	-991.899965	-714.109487				-505.000000	200.000000	0.000000	1.448880	2.501380	15.730799	-79.015037	-367.740267	530.954787
575				900.000000	200.000000	0.000000	0.919220	2.173180	1.520750	-327.068093	-1011.934007	225.167135	268.032214	92.956356	0.000000	300.000000	200.000000	0.000000	5.768280	3.906560	-27.618427	2956.377077	-882.899969	-756.833986				-505.000000	200.000000	0.000000	-2.897760	1.608030	10.225020	213.935898	-762.350147	471.710631
576				900.000000	200.000000	0.000000	1.188260	2.589800	0.304150	-327.254199	-880.034478	167.444024	280.046316	101.536823	0.000000	300.000000	200.000000	0.000000	6.378680	2.746800	-27.313251	2689.349470	-544.999981	-738.523487				-505.000000	200.000000	0.000000	-0.362220	1.429360	9.438480	-723.466362	12.960814	-468.567349
577				900.000000	200.000000	0.000000	0.986480	2.330820	0.651750	-212.922445	-861.916506	152.954256	279.148940	98.649174	0.000000	300.000000	200.000000	0.000000	6.805960	3.387720	-28.228779	2861.010075	-588.599979	-689.695487				-505.000000	200.000000	0.000000	1.811100	1.965370	11.011560	1509.597486	12.530383	-57.023850
578				900.000000	200.000000	0.000000	0.885590	2.398380	0.217250	-182.446755	-821.895981	124.205687	267.152146	88.850992	0.000000	300.000000	200.000000	0.000000	6.561800	3.753960	-27.542133	3061.280780	-904.699968	-781.247986				-505.000000	200.000000	0.000000	0.362220	1.250690	11.798100	655.703109	-430.824349	412.366618
579				900.000000	200.000000	0.000000	0.829540	2.387120	0.434500	-218.870143	-824.855854	196.543086	276.254563	92.313578	0.000000	300.000000	200.000000	0.000000	6.195560	3.692920	-27.542133	2965.913777	-653.999977	-726.316487				-505.000000	200.000000	0.000000	1.992210	1.965370	14.157719	-1385.550869	-1724.824384	882.867239
580				900.000000	200.000000	0.000000	1.064950	2.533500	0.217250	-245.231527	-885.007695	165.109754	284.801236	102.593590	0.000000	300.000000	200.000000	0.000000	6.104000	3.235120	-28.686543	2794.253173	-435.999985	-793.454986				-505.000000	200.000000	0.000000	0.181110	1.250690	7.865400	423.756489	-681.273266	1293.542587
581				900.000000	200.000000	0.000000	1.221890	2.409640	0.477950	-197.795104	-800.525476	140.735373	279.590232	101.261016	0.000000	300.000000	200.000000	0.000000	6.104000	3.052000	-27.236957	2689.349470	-555.899981	-756.833986				-505.000000	200.000000	0.000000	0.905550	3.216060	13.371180	79.857482	860.505975	355.444189
582				900.000000	200.000000	0.000000	0.717440	2.116880	1.955250	-232.443659	-902.709393	186.769258	269.007389	99.471421	0.000000	300.000000	200.000000	0.000000	6.226080	4.181240	-28.839131	2899.156876	-893.799969	-653.074488				-505.000000	200.000000	0.000000	-0.905550	1.608030	8.651940	-1407.613975	576.864166	882.759944
583				900.000000	200.000000	0.000000	0.885590	2.026800	1.477300	-317.058914	-944.651106	268.439724	280.641141	98.713262	0.000000	300.000000	200.000000	0.000000	5.737760	4.089680	-28.152485	2851.473374	-544.999981	-854.489985				-505.000000	200.000000	0.000000	3.078870	3.394730	17.303879	-951.360597	62.416220	1060.369065
584				900.000000	200.000000	0.000000	0.919220	2.353340	0.825550	-247.999787	-920.100012	256.660265	285.914385	101.408962	0.000000	300.000000	200.000000	0.000000	6.714400	3.387720	-27.084369	2670.276070	-381.499987	-793.454986				-505.000000	200.000000	0.000000	-0.362220	2.144040	6.292320	1056.767260	413.656541	-56.680427
585				900.000000	200.000000	0.000000	0.795910	2.240740	1.477300	-260.002502	-925.760174	222.948055	272.386784	97.059357	0.000000	300.000000	200.000000	0.000000	6.439720	2.472120	-27.236957	2803.789873	-752.099974	-738.523487				-505.000000	200.000000	0.000000	0.181110	0.357340	19.663499	139.011725	-427.329648	646.509712
586				900.000000	200.000000	0.000000	0.717440	2.229480	0.347600	-237.513377	-962.005918	170.006356	270.742380	104.588261	0.000000	300.000000	200.000000	0.000000	6.104000	3.509800	-28.686543	2737.032971	-839.299971	-756.833986				-505.000000	200.000000	0.000000	1.086660	2.322710	6.292320	25.234565	-336.865219	648.302404
587				900.000000	200.000000	0.000000	0.751070	2.161920	2.042150	-294.827367	-959.900763	242.198487	273.057080	113.151815	0.000000	300.000000	200.000000	0.000000	5.798800	3.876040	-30.746481	2670.276070	-828.399971	-817.868985				-505.000000	200.000000	0.000000	1.267770	1.429360	11.798100	-375.829586	44.660853	177.487337
588				900.000000	200.000000	0.000000	1.031320	2.465940	0.434500	-316.137591	-843.297095	184.359044	279.013685	103.249089	0.000000	300.000000	200.000000	0.000000	5.890360	3.692920	-27.008075	2613.055868	-566.799980	-750.730486				-505.000000	200.000000	0.000000	1.086660	1.250690	7.865400	-386.955524	854.771994	177.332268
589				900.000000	200.000000	0.000000	1.031320	2.387120	0.347600	-194.836990	-853.348218	104.766958	266.119785	96.786249	0.000000	300.000000	200.000000	0.000000	6.226080	3.235120	-26.702899	2756.106372	-904.699968	-769.040986				-505.000000	200.000000	0.000000	2.173320	1.786700	11.798100	688.137074	917.856076	588.962699
590				900.000000	200.000000	0.000000	0.863170	2.285780	0.000000	-239.575587	-841.034562	172.317398	267.919894	100.783804	0.000000	300.000000	200.000000	0.000000	5.920880	2.746800	-29.220601	2899.156876	-937.399967	-762.937486				-505.000000	200.000000	0.000000	0.724440	2.858720	5.505780	-521.474403	-844.480891	707.584154
591				900.000000	200.000000	0.000000	0.807120	2.195700	-0.086900	-267.498291	-848.777546	172.291692	271.812455	93.581633	0.000000	300.000000	200.000000	0.000000	6.348160	3.143560	-28.228779	3004.060578	-795.699972	-714.109487				-505.000000	200.000000	0.000000	1.811100	1.786700	0.786540	-239.271866	287.373941	60.294789
592				900.000000	200.000000	0.000000	1.087370	2.488460	0.217250	-311.414758	-850.469161	186.731580	275.103366	97.788734	0.000000	300.000000	200.000000	0.000000	6.134520	2.960440	-28.457661	2908.693576	-708.499975	-756.833986				-505.000000	200.000000	0.000000	1.086660	2.322710	6.292320	-438.029443	60.844803	178.349615
593				900.000000	200.000000	0.000000	1.042530	2.522240	0.521400	-185.072161	-757.718050	104.881006	273.988638	105.571142	0.000000	300.000000	200.000000	0.000000	6.409200	2.441600	-28.076191	2651.202669	-730.299974	-756.833986				-505.000000	200.000000	0.000000	1.086660	2.680050	1.573080	162.295671	-597.526675	354.921027
594				900.000000	200.000000	0.000000	0.638970	2.206960	1.216600	-261.663648	-878.527174	158.018406	276.635466	95.778020	0.000000	300.000000	200.000000	0.000000	6.409200	3.296160	-28.457661	2965.913777	-664.899977	-848.386485				-505.000000	200.000000	0.000000	0.181110	-0.893350	9.438480	-979.829545	1040.643976	469.090511
595				900.000000	200.000000	0.000000	0.863170	2.150660	0.955900	-280.334288	-958.440858	239.662220	274.961212	98.518567	0.000000	300.000000	200.000000	0.000000	5.402040	3.845520	-29.602071	3004.060578	-741.199974	-701.902487				-505.000000	200.000000	0.000000	0.362220	2.680050	7.865400	-68.832947	-1487.652276	1001.164067
596				900.000000	200.000000	0.000000	0.784700	2.229480	1.390400	-300.761520	-899.887879	225.358857	274.059129	99.390765	0.000000	300.000000	200.000000	0.000000	6.195560	3.479280	-28.152485	2832.399974	-730.299974	-830.075985				-505.000000	200.000000	0.000000	0.724440	2.858720	6.292320	984.196545	-1375.507347	413.863661
597				900.000000	200.000000	0.000000	0.952850	2.443420	0.608300	-224.412712	-895.953003	184.419396	270.621432	97.535742	0.000000	300.000000	200.000000	0.000000	6.653360	3.021480	-27.084369	2775.179772	-795.699972	-799.558486				-505.000000	200.000000	0.000000	-1.267770	2.680050	-0.786540	-532.789110	-55.110823	178.877085
598				900.000000	200.000000	0.000000	0.795910	2.263260	1.042800	-227.361029	-869.630419	218.149678	269.962983	93.531549	0.000000	300.000000	200.000000	0.000000	6.317640	3.021480	-28.305073	3013.597279	-850.199970	-769.040986				-505.000000	200.000000	0.000000	-0.362220	3.216060	13.371180	-383.406526	-388.481340	649.266104
599				900.000000	200.000000	0.000000	0.616550	2.150660	1.824900	-303.557186	-989.620976	232.688738	262.362632	98.186012	0.000000	300.000000	200.000000	0.000000	5.768280	3.906560	-28.381367	2889.620175	-1068.199963	-714.109487				-505.000000	200.000000	0.000000	-1.448880	2.501380	11.011560	-658.472585	-850.768298	237.466115
600				900.000000	200.000000	0.000000	1.087370	2.432160	-0.086900	-205.493975	-865.384211	155.353640	266.054772	98.825590	0.000000	300.000000	200.000000	0.000000	6.042960	3.937080	-29.220601	2956.377077	-991.899965	-750.730486				-505.000000	200.000000	0.000000	0.724440	1.965370	3.932700	814.135165	-1240.698060	413.015872
601				900.000000	200.000000	0.000000	1.087370	2.364600	0.130350	-191.968904	-794.662675	160.110129	271.095993	93.786678	0.000000	300.000000	200.000000	0.000000	6.287120	3.418240	-26.397723	2803.789873	-762.999973	-726.316487				-505.000000	200.000000	0.000000	0.905550	1.608030	9.438480	-712.655040	-726.601981	412.662267
602				900.000000	200.000000	0.000000	0.975270	2.240740	0.130350	-205.110520	-774.848487	143.243454	278.730270	95.014589	0.000000	300.000000	200.000000	0.000000	7.172200	3.631880	-27.160663	2851.473374	-577.699980	-781.247986				-505.000000	200.000000	0.000000	1.267770	1.608030	6.292320	-133.826723	-480.394192	-57.319500
603				900.000000	200.000000	0.000000	0.964060	2.206960	0.651750	-177.817698	-891.389070	164.910594	269.170508	93.421605	0.000000	300.000000	200.000000	0.000000	6.714400	3.387720	-28.991719	3089.890881	-893.799969	-708.005987				-505.000000	200.000000	0.000000	0.181110	1.786700	3.932700	455.875838	-677.541134	530.377978
604				900.000000	200.000000	0.000000	0.975270	2.443420	0.000000	-257.207153	-860.848750	131.383646	263.816625	98.499221	0.000000	300.000000	200.000000	0.000000	6.134520	4.242280	-29.220601	2965.913777	-1057.299963	-793.454986				-505.000000	200.000000	0.000000	0.724440	1.608030	1.573080	-1060.732278	219.811300	-57.276033
605				900.000000	200.000000	0.000000	0.975270	2.623580	-0.043450	-213.648406	-789.884763	148.418816	276.514787	99.658054	0.000000	300.000000	200.000000	0.000000	6.348160	3.631880	-27.847309	2794.253173	-653.999977	-854.489985				-505.000000	200.000000	0.000000	0.905550	2.680050	3.146160	-300.842490	-1250.910599	178.703220
606				900.000000	200.000000	0.000000	0.863170	2.274520	1.694550	-190.037357	-928.731983	184.355227	276.956713	97.361236	0.000000	300.000000	200.000000	0.000000	5.951400	4.059160	-26.016253	2670.276070	-599.499979	-775.144486				-505.000000	200.000000	0.000000	1.267770	2.322710	14.944259	-668.969291	41.675147	178.335126
607				900.000000	200.000000	0.000000	0.751070	2.139400	1.781450	-243.757933	-924.196522	244.587204	273.284775	97.358256	0.000000	300.000000	200.000000	0.000000	6.165040	4.364360	-28.152485	2889.620175	-752.099974	-695.798987				-505.000000	200.000000	0.000000	-1.267770	1.250690	13.371180	192.564948	-333.686513	-233.688068
608				900.000000	200.000000	0.000000	0.952850	2.206960	1.173150	-354.180857	-947.138013	193.838128	276.459188	94.531797	0.000000	300.000000	200.000000	0.000000	6.165040	3.815000	-26.855487	2832.399974	-632.199978	-708.005987				-505.000000	200.000000	0.000000	1.086660	1.786700	19.663499	457.134302	-747.264490	647.793731
609				900.000000	200.000000	0.000000	0.829540	2.297040	0.869000	-242.232146	-865.787699	203.688292	272.883339	93.414150	0.000000	300.000000	200.000000	0.000000	6.134520	3.509800	-26.931781	2870.546775	-730.299974	-738.523487				-505.000000	200.000000	0.000000	0.000000	1.072020	17.303879	297.884244	-2137.541499	235.993742
610				900.000000	200.000000	0.000000	0.885590	2.375860	1.868350	-205.786770	-889.289113	206.113187	273.135861	99.217047	0.000000	300.000000	200.000000	0.000000	6.256600	3.418240	-26.779193	2698.886170	-719.399975	-799.558486				-505.000000	200.000000	0.000000	0.724440	0.178670	8.651940	358.951482	80.523455	411.320293
611				900.000000	200.000000	0.000000	0.795910	2.139400	1.564200	-312.332018	-1011.962480	249.360070	261.035897	96.350400	0.000000	300.000000	200.000000	0.000000	6.012440	3.662400	-27.694721	2870.546775	-1079.099962	-634.763988				-505.000000	200.000000	0.000000	0.724440	3.752070	6.292320	-467.354871	-580.087303	943.408338
612				900.000000	200.000000	0.000000	1.177050	2.522240	0.304150	-293.851548	-833.979121	198.718388	272.031058	98.810048	0.000000	300.000000	200.000000	0.000000	5.737760	3.723440	-28.839131	2918.230276	-806.599972	-708.005987				-505.000000	200.000000	0.000000	0.000000	2.501380	14.944259	-426.525966	913.807949	472.326599
613				900.000000	200.000000	0.000000	0.997690	2.556020	0.130350	-155.942517	-785.903682	131.465137	272.335831	101.525709	0.000000	300.000000	200.000000	0.000000	5.981920	3.998120	-28.762837	2832.399974	-795.699972	-781.247986				-505.000000	200.000000	0.000000	0.724440	2.858720	6.292320	1215.828549	-49.807273	-291.065523
614				900.000000	200.000000	0.000000	0.975270	2.297040	0.738650	-165.977115	-831.139875	186.669695	274.998034	103.125502	0.000000	300.000000	200.000000	0.000000	6.317640	3.265640	-27.465839	2660.739369	-686.699976	-744.626987				-505.000000	200.000000	0.000000	0.362220	1.072020	9.438480	1107.967025	-428.585070	-116.499828
615				900.000000	200.000000	0.000000	0.986480	2.375860	0.217250	-239.661552	-891.908240	191.550704	273.500220	103.226308	0.000000	300.000000	200.000000	0.000000	6.256600	3.784480	-28.381367	2746.569672	-752.099974	-830.075985				-505.000000	200.000000	0.000000	2.354430	1.072020	3.932700	528.446553	516.651353	353.293585
616				900.000000	200.000000	0.000000	0.863170	2.488460	0.217250	-259.147865	-831.104665	203.831472	264.473906	97.393580	0.000000	300.000000	200.000000	0.000000	5.798800	3.540320	-28.533955	2927.766976	-1013.699965	-689.695487				-505.000000	200.000000	0.000000	3.622200	2.501380	-1.573080	267.048658	-1675.956537	1353.198303
617				900.000000	200.000000	0.000000	1.008900	2.420900	0.086900	-189.695484	-771.126992	165.063103	267.835915	101.178523	0.000000	300.000000	200.000000	0.000000	5.859840	3.723440	-29.144307	2880.083475	-937.399967	-805.661985				-505.000000	200.000000	0.000000	0.000000	1.072020	18.876959	413.826092	1440.355846	470.970136
618				900.000000	200.000000	0.000000	0.773490	2.094360	1.694550	-245.702709	-828.785532	220.425488	272.728828	97.792553	0.000000	300.000000	200.000000	0.000000	6.195560	3.143560	-26.779193	2737.032971	-730.299974	-775.144486				-505.000000	200.000000	0.000000	2.354430	1.608030	9.438480	-249.391033	511.426368	236.314061
619				900.000000	200.000000	0.000000	0.840750	2.060580	1.390400	-311.737352	-978.185567	225.143712	274.787933	100.067363	0.000000	300.000000	200.000000	0.000000	6.714400	3.448760	-28.533955	2851.473374	-719.399975	-769.040986				-505.000000	200.000000	0.000000	-0.362220	3.037390	-3.146160	994.252788	157.473644	414.120151
620				900.000000	200.000000	0.000000	0.818330	2.353340	1.042800	-340.246911	-840.157855	215.800565	266.587234	99.530091	0.000000	300.000000	200.000000	0.000000	6.012440	3.479280	-28.381367	2851.473374	-948.299967	-756.833986				-505.000000	200.000000	0.000000	-0.543330	3.216060	1.573080	1237.073653	-1559.456044	355.560099
621				900.000000	200.000000	0.000000	0.997690	2.195700	1.042800	-193.958378	-969.127179	241.974404	270.088163	88.774681	0.000000	300.000000	200.000000	0.000000	5.859840	3.906560	-27.694721	3080.354180	-828.399971	-756.833986				-505.000000	200.000000	0.000000	2.716650	1.250690	5.505780	1581.727738	-567.319489	235.945968
622				900.000000	200.000000	0.000000	0.930430	2.330820	1.520750	-232.124812	-951.603996	191.566885	269.982442	102.261145	0.000000	300.000000	200.000000	0.000000	6.683880	2.746800	-28.686543	2803.789873	-861.099970	-848.386485				-505.000000	200.000000	0.000000	0.905550	0.714680	6.292320	-72.067330	-856.186283	-116.882410
623				900.000000	200.000000	0.000000	0.728650	2.105620	1.564200	-285.579367	-918.005254	263.856296	261.659616	89.124869	0.000000	300.000000	200.000000	0.000000	6.470240	3.113040	-27.008075	2994.523878	-1035.499964	-762.937486				-505.000000	200.000000	0.000000	1.448880	2.680050	9.438480	162.924903	-1952.608944	-56.316642
624				900.000000	200.000000	0.000000	1.087370	2.589800	-0.086900	-243.228193	-865.384211	169.958206	267.030374	106.017857	0.000000	300.000000	200.000000	0.000000	6.439720	3.509800	-30.746481	2889.620175	-1013.699965	-756.833986				-505.000000	200.000000	0.000000	1.086660	0.178670	7.078860	590.457640	-1133.031689	881.244105
625				900.000000	200.000000	0.000000	0.975270	2.443420	0.000000	-249.166093	-820.320991	104.877385	268.686383	98.973126	0.000000	300.000000	200.000000	0.000000	6.012440	3.906560	-27.847309	2813.326573	-871.999969	-799.558486				-505.000000	200.000000	0.000000	1.992210	2.858720	15.730799	-1331.368414	129.662866	355.018141
626				900.000000	200.000000	0.000000	1.031320	2.308300	0.695200	-205.763744	-863.803425	179.393119	274.093201	97.333866	0.000000	300.000000	200.000000	0.000000	6.287120	3.235120	-28.610249	2937.303677	-741.199974	-817.868985				-505.000000	200.000000	0.000000	0.000000	1.965370	3.146160	1045.704246	-135.555713	471.817925
627				900.000000	200.000000	0.000000	0.908010	2.454680	0.521400	-179.813222	-843.365976	165.199041	279.300320	90.625567	0.000000	300.000000	200.000000	0.000000	6.378680	3.204600	-26.855487	2937.303677	-555.899981	-732.419987				-505.000000	200.000000	0.000000	1.267770	-0.893350	12.584640	-632.129847	1237.044492	116.538987
628				900.000000	200.000000	0.000000	1.020110	2.398380	-0.608300	-255.671569	-836.799693	167.440206	269.838898	93.056110	0.000000	300.000000	200.000000	0.000000	6.317640	3.601360	-27.465839	2937.303677	-828.399971	-805.661985				-505.000000	200.000000	0.000000	1.086660	2.501380	7.078860	2120.796844	-867.891675	119.775074
629				900.000000	200.000000	0.000000	0.807120	2.556020	-0.477950	-148.531655	-752.160441	124.433587	266.969150	93.454591	0.000000	300.000000	200.000000	0.000000	6.104000	3.570840	-27.389545	2918.230276	-904.699968	-738.523487				-505.000000	200.000000	0.000000	0.905550	1.250690	1.573080	-734.906915	1667.122415	353.579053
630				900.000000	200.000000	0.000000	0.795910	2.229480	1.781450	-296.335862	-865.251394	230.166563	267.210536	97.541515	0.000000	300.000000	200.000000	0.000000	6.287120	3.753960	-27.923603	2861.010075	-915.599968	-756.833986				-505.000000	200.000000	0.000000	1.086660	3.216060	11.798100	-36.084366	188.189825	472.917898
631				900.000000	200.000000	0.000000	0.728650	2.105620	1.390400	-285.759424	-968.503319	234.940375	277.463017	95.423077	0.000000	300.000000	200.000000	0.000000	6.653360	3.235120	-27.084369	2832.399974	-610.399979	-756.833986				-505.000000	200.000000	0.000000	2.354430	0.893350	8.651940	1791.988792	-1211.237301	294.379928
632				900.000000	200.000000	0.000000	0.896800	2.342080	1.129700	-256.189435	-934.657526	242.215060	274.515371	102.365371	0.000000	300.000000	200.000000	0.000000	6.012440	3.723440	-28.228779	2756.106372	-719.399975	-683.591988				-505.000000	200.000000	0.000000	2.716650	0.178670	6.292320	-1146.845312	-833.205930	293.672719
633				900.000000	200.000000	0.000000	0.829540	2.150660	0.260700	-240.849213	-900.683769	203.552159	273.641930	99.398917	0.000000	300.000000	200.000000	0.000000	5.920880	3.998120	-28.533955	2870.546775	-752.099974	-762.937486	-509.261447	168.376525	0.000000	-505.000000	200.000000	0.000000	0.362220	0.357340	21.236579	-671.574442	90.498563	176.542434
634				900.000000	200.000000	0.000000	0.829540	2.116880	1.390400	-241.069904	-937.196180	222.798024	283.605268	100.615269	0.000000	300.000000	200.000000	0.000000	6.104000	3.174080	-27.923603	2775.179772	-457.799984	-817.868985				-505.000000	200.000000	0.000000	0.362220	1.608030	13.371180	793.267600	-1625.447268	823.914424
635				900.000000	200.000000	0.000000	0.784700	2.274520	1.607650	-298.681702	-940.617681	215.762103	268.609202	100.352629	0.000000	300.000000	200.000000	0.000000	6.500760	3.357200	-27.084369	2698.886170	-850.199970	-744.626987				-505.000000	200.000000	0.000000	-0.543330	0.178670	12.584640	359.266098	-244.205941	470.165814
636				900.000000	200.000000	0.000000	1.098580	2.612320	-0.260700	-234.439815	-921.409875	172.377196	270.609934	99.643377	0.000000	300.000000	200.000000	0.000000	6.165040	3.509800	-26.702899	2679.812770	-784.799973	-769.040986				-505.000000	200.000000	0.000000	0.905550	0.714680	14.944259	-1229.535194	-334.116944	470.558577
637				900.000000	200.000000	0.000000	1.087370	2.589800	-0.260700	-187.120826	-774.035118	138.632624	272.840126	102.669775	0.000000	300.000000	200.000000	0.000000	5.463080	3.784480	-29.296895	2851.473374	-795.699972	-750.730486				-505.000000	200.000000	0.000000	-0.724440	2.858720	4.719240	404.990689	304.497318	237.747275
638				900.000000	200.000000	0.000000	0.908010	2.252000	0.695200	-208.082178	-833.395670	196.336130	276.585460	101.042180	0.000000	300.000000	200.000000	0.000000	6.226080	3.662400	-27.465839	2717.959571	-643.099977	-769.040986				-505.000000	200.000000	0.000000	-1.448880	0.536010	11.798100	612.457822	-586.374709	294.345077
639				900.000000	200.000000	0.000000	0.964060	2.274520	0.347600	-267.822872	-886.040240	152.925124	286.136761	105.323941	0.000000	300.000000	200.000000	0.000000	6.439720	3.296160	-28.305073	2679.812770	-392.399986	-775.144486				-505.000000	200.000000	0.000000	1.086660	0.357340	-0.786540	137.375722	1393.262714	705.181367
640				900.000000	200.000000	0.000000	1.031320	2.465940	0.608300	-231.526399	-863.722608	148.214143	275.991815	97.727803	0.000000	300.000000	200.000000	0.000000	6.470240	3.387720	-27.694721	2832.399974	-664.899977	-817.868985				-505.000000	200.000000	0.000000	0.000000	1.072020	6.292320	528.635323	656.878625	705.946531
641				900.000000	200.000000	0.000000	0.975270	2.589800	-0.260700	-231.346659	-774.484810	145.977740	271.348889	96.003249	0.000000	300.000000	200.000000	0.000000	5.859840	3.204600	-28.152485	2927.766976	-806.599972	-720.212987				-505.000000	200.000000	0.000000	0.543330	2.501380	10.225020	615.440512	-572.860469	883.491823
642				900.000000	200.000000	0.000000	0.807120	2.116880	1.477300	-265.103057	-905.957922	169.808729	267.997483	103.000503	0.000000	300.000000	200.000000	0.000000	5.859840	4.150720	-28.610249	2775.179772	-915.599968	-799.558486				-505.000000	200.000000	0.000000	0.362220	0.714680	14.157719	-71.438098	-167.923614	529.346142
643				900.000000	200.000000	0.000000	0.840750	2.094360	1.824900	-293.814029	-988.721592	225.175127	277.837592	103.740111	0.000000	300.000000	200.000000	0.000000	6.531280	3.021480	-27.542133	2651.202669	-610.399979	-744.626987				-505.000000	200.000000	0.000000	1.086660	1.608030	0.000000	-597.594117	-198.323800	60.183186
644				900.000000	200.000000	0.000000	0.986480	2.274520	0.608300	-311.778619	-953.063556	222.782040	275.739332	105.660866	0.000000	300.000000	200.000000	0.000000	6.561800	3.326680	-28.305073	2670.276070	-686.699976	-756.833986				-505.000000	200.000000	0.000000	0.362220	0.357340	7.865400	832.963888	103.187812	763.983421
645				900.000000	200.000000	0.000000	1.031320	2.342080	0.955900	-220.184720	-970.431245	208.340456	269.777843	96.635151	0.000000	300.000000	200.000000	0.000000	5.798800	3.052000	-27.771015	2870.546775	-839.299971	-756.833986				-505.000000	200.000000	0.000000	1.086660	1.250690	14.944259	887.586805	-875.355939	647.285057
646				900.000000	200.000000	0.000000	0.941640	2.263260	1.520750	-250.989054	-962.197563	232.456662	270.043727	98.186012	0.000000	300.000000	200.000000	0.000000	5.737760	3.265640	-28.381367	2889.620175	-850.199970	-769.040986				-505.000000	200.000000	0.000000	-1.448880	1.250690	9.438480	76.434330	608.994636	118.791013
647				900.000000	200.000000	0.000000	0.773490	2.004280	2.042150	-313.380573	-981.087898	225.161034	263.169908	96.955208	0.000000	300.000000	200.000000	0.000000	6.653360	3.601360	-26.931781	2775.179772	-991.899965	-701.902487				-505.000000	200.000000	0.000000	-0.181110	3.216060	10.225020	542.869797	-661.594615	1001.716207
648				900.000000	200.000000	0.000000	1.165840	2.634840	-0.217250	-229.446897	-888.758260	160.280158	268.609202	97.183632	0.000000	300.000000	200.000000	0.000000	6.622840	2.533160	-27.084369	2784.716473	-850.199970	-781.247986				-505.000000	200.000000	0.000000	1.629990	2.322710	13.371180	836.512887	-1834.730034	648.258938
649				900.000000	200.000000	0.000000	1.020110	2.398380	0.173800	-178.471239	-756.471527	112.018024	266.143171	104.297371	0.000000	300.000000	200.000000	0.000000	5.859840	3.723440	-29.296895	2803.789873	-991.899965	-775.144486				-505.000000	200.000000	0.000000	-1.267770	0.000000	0.000000	-926.528015	209.282766	705.030606
650				900.000000	200.000000	0.000000	0.795910	2.533500	0.825550	-192.334435	-793.438828	153.340179	267.198587	101.148472	0.000000	300.000000	200.000000	0.000000	5.676720	3.784480	-29.907247	2956.377077	-980.999966	-738.523487				-505.000000	200.000000	0.000000	2.535540	1.250690	13.371180	-1081.411073	-33.544759	294.704555
651				900.000000	200.000000	0.000000	1.020110	2.229480	0.912450	-192.702360	-873.675780	179.331430	278.020250	95.261532	0.000000	300.000000	200.000000	0.000000	6.561800	2.838360	-27.771015	2908.693576	-610.399979	-823.972485				-505.000000	200.000000	0.000000	0.000000	2.501380	4.719240	383.368046	-1197.608625	531.070698
652				900.000000	200.000000	0.000000	1.064950	2.387120	0.651750	-335.240448	-844.884021	162.563960	276.906207	93.836167	0.000000	300.000000	200.000000	0.000000	6.653360	2.929920	-27.847309	2956.377077	-643.099977	-848.386485				-505.000000	200.000000	0.000000	1.448880	3.752070	16.517339	-3.272862	-103.346679	355.909396
653				900.000000	200.000000	0.000000	0.840750	2.488460	0.086900	-146.708061	-754.070635	121.926256	267.825888	99.464328	0.000000	300.000000	200.000000	0.000000	6.256600	2.716280	-28.457661	2861.010075	-915.599968	-799.558486				-505.000000	200.000000	0.000000	2.354430	2.501380	0.786540	1077.949441	-540.923000	354.650047
654				900.000000	200.000000	0.000000	0.795910	2.071840	0.999350	-267.452961	-915.183740	203.513697	264.475971	89.865436	0.000000	300.000000	200.000000	0.000000	5.890360	3.937080	-28.228779	3108.964281	-1002.799965	-695.798987				-505.000000	200.000000	0.000000	0.905550	2.144040	7.865400	14.549090	1263.440982	119.450447
655				900.000000	200.000000	0.000000	0.908010	2.218220	1.607650	-325.123317	-986.223347	227.630296	271.126338	101.903396	0.000000	300.000000	200.000000	0.000000	5.890360	3.326680	-29.068013	2851.473374	-839.299971	-683.591988				-505.000000	200.000000	0.000000	-0.905550	2.144040	11.011560	-795.911231	839.764901	413.315829
656				900.000000	200.000000	0.000000	1.020110	2.409640	1.607650	-285.076400	-894.586196	196.366599	277.507602	93.950987	0.000000	300.000000	200.000000	0.000000	6.104000	3.387720	-26.168841	2775.179772	-588.599979	-744.626987				-505.000000	200.000000	0.000000	-1.086660	1.072020	5.505780	-1092.851627	-337.181214	236.080674
657				900.000000	200.000000	0.000000	0.975270	2.364600	1.477300	-226.758236	-983.805918	210.829127	269.635604	98.842486	0.000000	300.000000	200.000000	0.000000	6.409200	3.235120	-27.999897	2832.399974	-850.199970	-726.316487				-505.000000	200.000000	0.000000	1.086660	2.322710	4.719240	-438.155289	-467.942373	119.605516
658				900.000000	200.000000	0.000000	0.773490	2.184440	1.868350	-269.956869	-985.992234	222.918923	269.962983	99.596208	0.000000	300.000000	200.000000	0.000000	5.920880	3.723440	-28.305073	2841.936674	-850.199970	-720.212987				-505.000000	200.000000	0.000000	-0.181110	1.786700	-0.786540	-355.213714	-1446.564689	236.686462
659				900.000000	200.000000	0.000000	0.986480	2.161920	1.346950	-291.527064	-999.344230	200.990381	265.928409	98.713262	0.000000	300.000000	200.000000	0.000000	6.226080	3.509800	-28.152485	2851.473374	-959.199966	-738.523487	-490.021385	138.937583	0.000000	-505.000000	200.000000	0.000000	0.724440	0.714680	22.023119	-1344.784887	-329.875817	470.573065
660				900.000000	200.000000	0.000000	1.087370	2.578540	-0.869000	-256.563726	-793.733279	136.212493	277.740055	96.601103	0.000000	300.000000	200.000000	0.000000	6.653360	3.326680	-26.931781	2784.716473	-599.499979	-738.523487				-505.000000	200.000000	0.000000	0.362220	1.786700	12.584640	-701.592026	-564.140783	177.898897
661				900.000000	200.000000	0.000000	1.064950	2.432160	0.304150	-209.109378	-793.901053	145.738227	275.929784	95.380977	0.000000	300.000000	200.000000	0.000000	6.042960	4.059160	-28.076191	2937.303677	-675.799976	-750.730486				-505.000000	200.000000	0.000000	1.448880	2.322710	4.719240	-553.971291	-357.290297	2.088341
662				900.000000	200.000000	0.000000	0.986480	2.297040	0.608300	-194.255869	-897.337887	162.561481	274.298810	105.754457	0.000000	300.000000	200.000000	0.000000	5.920880	3.692920	-28.839131	2717.959571	-741.199974	-708.005987				-505.000000	200.000000	0.000000	-0.181110	2.322710	6.292320	1067.578582	1065.547613	589.659727
663				900.000000	200.000000	0.000000	0.908010	2.454680	1.042800	-255.663125	-889.444607	186.885982	276.614895	113.683312	0.000000	300.000000	200.000000	0.000000	5.920880	3.723440	-29.830953	2574.909067	-697.599976	-799.558486				-505.000000	200.000000	0.000000	1.086660	-1.072020	7.865400	51.577304	-1398.918130	116.383918
664				900.000000	200.000000	0.000000	0.919220	2.353340	0.434500	-232.322794	-874.142606	169.912501	279.363457	104.167163	0.000000	300.000000	200.000000	0.000000	6.653360	3.723440	-27.465839	2632.129269	-566.799980	-689.695487				-505.000000	200.000000	0.000000	0.362220	3.752070	2.359620	-236.037483	-1614.997298	-407.676954
665				900.000000	200.000000	0.000000	0.930430	2.556020	0.304150	-175.865111	-752.899730	121.896178	284.776320	103.347496	0.000000	300.000000	200.000000	0.000000	5.981920	3.326680	-27.923603	2698.886170	-425.099985	-781.247986				-505.000000	200.000000	0.000000	1.811100	1.072020	4.719240	181.061471	-776.918250	470.825248
666				900.000000	200.000000	0.000000	0.762280	2.184440	1.260050	-186.155933	-893.777428	203.653256	267.546870	101.762911	0.000000	300.000000	200.000000	0.000000	6.073480	3.784480	-29.220601	2870.546775	-948.299967	-714.109487				-505.000000	200.000000	0.000000	0.181110	2.501380	10.225020	383.808508	642.187528	-467.593468
667				900.000000	200.000000	0.000000	0.807120	2.195700	1.346950	-270.033353	-956.496396	249.400815	271.956870	99.536330	0.000000	300.000000	200.000000	0.000000	5.920880	3.784480	-28.762837	2889.620175	-806.599972	-750.730486				-505.000000	200.000000	0.000000	-0.724440	1.072020	9.438480	-1671.617020	-760.541299	882.236782
668				900.000000	200.000000	0.000000	1.020110	2.330820	1.173150	-228.464396	-914.445991	196.293297	277.903024	105.000492	0.000000	300.000000	200.000000	0.000000	6.073480	3.204600	-28.610249	2717.959571	-632.199978	-756.833986	-501.470790	195.790947	0.000000	-505.000000	200.000000	0.000000	0.905550	2.322710	21.236579	-89.385896	-74.948341	-467.820981
669				900.000000	200.000000	0.000000	0.739860	2.353340	0.955900	-207.659442	-841.911613	223.110841	280.440639	89.509501	0.000000	300.000000	200.000000	0.000000	6.256600	2.960440	-25.634783	2832.399974	-501.399982	-799.558486				-505.000000	200.000000	0.000000	0.543330	3.037390	7.078860	1110.886792	888.395317	414.047707
670				900.000000	200.000000	0.000000	0.896800	2.195700	1.086250	-230.098136	-929.551147	230.030626	265.696511	103.694431	0.000000	300.000000	200.000000	0.000000	6.348160	3.021480	-28.915425	2784.716473	-991.899965	-701.902487				-505.000000	200.000000	0.000000	0.543330	1.965370	18.876959	-227.013311	-448.501153	471.774459
671				900.000000	200.000000	0.000000	0.930430	2.038060	1.129700	-333.037462	-1032.295838	246.716801	268.292919	105.026602	0.000000	300.000000	200.000000	0.000000	5.737760	3.570840	-29.220601	2775.179772	-926.499968	-811.765485				-505.000000	200.000000	0.000000	1.267770	1.965370	9.438480	-343.584391	-1411.369949	1.763715
672				900.000000	200.000000	0.000000	1.042530	2.556020	0.130350	-276.558424	-833.343923	206.118146	268.675917	105.080706	0.000000	300.000000	200.000000	0.000000	6.226080	2.899400	-28.533955	2708.422871	-893.799969	-775.144486				-505.000000	200.000000	0.000000	0.000000	1.072020	9.438480	-513.457001	786.462927	412.226038
673				900.000000	200.000000	0.000000	1.042530	2.432160	0.000000	-193.342356	-782.562998	107.206892	276.514787	101.027910	0.000000	300.000000	200.000000	0.000000	6.195560	3.265640	-27.847309	2756.106372	-653.999977	-805.661985				-505.000000	200.000000	0.000000	-0.362220	3.573400	6.292320	-825.614199	-1309.753554	649.605220
674				900.000000	200.000000	0.000000	1.053740	2.454680	0.608300	-227.969556	-889.975714	160.228744	268.941657	104.412260	0.000000	300.000000	200.000000	0.000000	6.195560	3.540320	-29.830953	2851.473374	-926.499968	-811.765485				-505.000000	200.000000	0.000000	1.448880	0.893350	6.292320	1096.904011	304.066887	646.916964
675				900.000000	200.000000	0.000000	0.896800	2.387120	1.042800	-182.055172	-833.257310	194.063745	272.123243	98.713262	0.000000	300.000000	200.000000	0.000000	5.707240	3.357200	-28.152485	2851.473374	-784.799973	-787.351486				-505.000000	200.000000	0.000000	0.362220	3.573400	8.651940	448.550592	-427.838644	-231.614216
676				900.000000	200.000000	0.000000	1.031320	2.432160	0.000000	-301.896672	-893.552709	174.688989	272.970848	98.649174	0.000000	300.000000	200.000000	0.000000	5.920880	3.143560	-28.228779	2861.010075	-762.999973	-781.247986				-505.000000	200.000000	0.000000	-0.543330	2.322710	5.505780	372.619648	160.221919	60.991817
677				900.000000	200.000000	0.000000	1.042530	2.499720	-0.217250	-162.641595	-848.218565	138.595304	274.307049	100.545475	0.000000	300.000000	200.000000	0.000000	6.439720	2.685760	-27.999897	2784.716473	-719.399975	-756.833986				-505.000000	200.000000	0.000000	2.354430	1.072020	-0.786540	-398.459001	-1467.420198	294.549486
678				900.000000	200.000000	0.000000	0.773490	1.981760	1.955250	-225.946310	-889.819622	213.091790	268.821542	98.135887	0.000000	300.000000	200.000000	0.000000	6.500760	3.174080	-27.618427	2813.326573	-861.099970	-646.970988				-505.000000	200.000000	0.000000	0.181110	1.608030	9.438480	-944.287044	377.793939	588.952518
679				900.000000	200.000000	0.000000	0.795910	2.206960	1.390400	-305.709424	-996.602936	251.832561	263.522967	95.279798	0.000000	300.000000	200.000000	0.000000	5.737760	3.387720	-28.686543	3004.060578	-1046.399963	-781.247986				-505.000000	200.000000	0.000000	0.905550	2.858720	5.505780	-1448.002418	-1120.579871	296.360975
680				900.000000	200.000000	0.000000	1.008900	2.308300	0.608300	-258.120666	-974.250692	217.970908	256.900043	97.346901	0.000000	300.000000	200.000000	0.000000	5.920880	3.387720	-27.313251	2803.789873	-1177.199959	-799.558486				-505.000000	200.000000	0.000000	0.543330	3.037390	12.584640	1111.327254	-1635.659807	-290.881477
681				900.000000	200.000000	0.000000	1.098580	2.071840	1.129700	-275.358979	-912.571007	183.922850	275.048340	99.296297	0.000000	300.000000	200.000000	0.000000	6.622840	3.204600	-27.084369	2727.496271	-675.799976	-927.731983				-505.000000	200.000000	0.000000	0.362220	1.250690	8.651940	-271.076599	-1488.398702	706.087111
682				900.000000	200.000000	0.000000	0.795910	2.094360	1.477300	-205.722478	-925.760174	234.860222	276.123367	98.288198	0.000000	300.000000	200.000000	0.000000	6.683880	3.052000	-27.847309	2832.399974	-664.899977	-799.558486				-505.000000	200.000000	0.000000	0.362220	2.144040	11.798100	-680.032306	497.165702	2.005716
683				900.000000	200.000000	0.000000	0.638970	2.083100	1.477300	-375.048434	-1015.550813	247.060640	268.781974	100.064785	0.000000	300.000000	200.000000	0.000000	5.737760	3.204600	-29.678365	2965.913777	-926.499968	-714.109487				-505.000000	200.000000	0.000000	0.724440	1.786700	8.651940	340.437375	-449.756575	530.334511
684				900.000000	200.000000	0.000000	1.098580	2.589800	0.043450	-231.031559	-810.241395	167.536932	266.477811	91.760338	0.000000	300.000000	200.000000	0.000000	6.134520	3.601360	-27.313251	2956.377077	-915.599968	-665.281488				-505.000000	200.000000	0.000000	1.992210	3.037390	12.584640	416.431243	-530.201465	472.675896
685				900.000000	200.000000	0.000000	0.986480	2.488460	0.347600	-174.581688	-876.831556	143.462220	276.053312	92.401126	0.000000	300.000000	200.000000	0.000000	6.439720	3.479280	-26.855487	2889.620175	-643.099977	-854.489985				-505.000000	200.000000	0.000000	1.267770	1.786700	14.157719	-122.386170	-885.568478	589.035143
686				900.000000	200.000000	0.000000	1.042530	2.387120	0.434500	-202.788022	-823.494843	155.358207	273.402164	104.255815	0.000000	300.000000	200.000000	0.000000	6.409200	3.326680	-28.686543	2746.569672	-762.999973	-836.179485				-505.000000	200.000000	0.000000	1.086660	1.429360	6.292320	-144.638045	-71.725204	236.245925
687				900.000000	200.000000	0.000000	0.908010	2.263260	0.086900	-208.248690	-863.225770	167.430680	270.786018	96.709219	0.000000	300.000000	200.000000	0.000000	5.829320	3.692920	-27.236957	2813.326573	-795.699972	-695.798987				-505.000000	200.000000	0.000000	0.362220	2.680050	11.798100	278.929674	-298.254342	296.234883
688				900.000000	200.000000	0.000000	0.997690	2.353340	0.521400	-248.314886	-872.388848	145.734605	276.320158	97.099981	0.000000	300.000000	200.000000	0.000000	6.073480	3.937080	-27.618427	2841.936674	-653.999977	-683.591988				-505.000000	200.000000	0.000000	-0.362220	3.037390	3.146160	-626.667853	-511.347804	61.655559
689				900.000000	200.000000	0.000000	1.098580	2.578540	-0.130350	-171.367350	-815.145731	167.526460	281.005938	92.702868	0.000000	300.000000	200.000000	0.000000	6.744920	3.235120	-26.397723	2832.399974	-501.399982	-799.558486				-505.000000	200.000000	0.000000	1.267770	0.893350	11.011560	-60.878469	177.977286	-234.230027
690				900.000000	200.000000	0.000000	0.751070	2.161920	2.476650	-278.295104	-970.436787	189.185965	281.940795	92.907858	0.000000	300.000000	200.000000	0.000000	6.439720	3.631880	-27.160663	2908.693576	-490.499983	-738.523487				-505.000000	200.000000	0.000000	0.000000	3.752070	7.865400	922.562998	1318.235809	943.466293
691				900.000000	200.000000	0.000000	0.941640	2.240740	1.911800	-271.613951	-947.363330	258.941980	269.140430	100.000518	0.000000	300.000000	200.000000	0.000000	5.890360	3.387720	-28.610249	2861.010075	-882.899969	-744.626987				-505.000000	200.000000	0.000000	0.905550	1.072020	11.798100	181.627780	199.148791	647.129988
692				900.000000	200.000000	0.000000	0.795910	2.274520	0.738650	-259.376683	-844.017710	189.244229	275.590327	103.580902	0.000000	300.000000	200.000000	0.000000	5.920880	3.845520	-30.365011	2927.766976	-741.199974	-787.351486				-505.000000	200.000000	0.000000	0.543330	0.536010	17.303879	-197.813729	-314.438293	881.626687
693				900.000000	200.000000	0.000000	0.874380	2.420900	1.042800	-317.362139	-923.521513	196.528048	271.740321	100.412604	0.000000	300.000000	200.000000	0.000000	6.317640	3.753960	-27.771015	2765.643072	-784.799973	-805.661985				-505.000000	200.000000	0.000000	-0.543330	0.178670	11.011560	-335.755759	-110.143081	352.677616
694				900.000000	200.000000	0.000000	0.952850	2.274520	1.651100	-242.349264	-952.648477	220.407220	276.055579	101.187663	0.000000	300.000000	200.000000	0.000000	6.317640	2.960440	-27.313251	2698.886170	-653.999977	-750.730486				-505.000000	200.000000	0.000000	0.724440	3.037390	10.225020	-626.101544	-1776.949501	296.545021
695				900.000000	200.000000	0.000000	0.896800	2.161920	1.173150	-291.707121	-980.291664	217.950910	276.320158	98.481189	0.000000	300.000000	200.000000	0.000000	6.378680	3.753960	-27.618427	2803.789873	-653.999977	-781.247986				-505.000000	200.000000	0.000000	-0.543330	1.250690	7.865400	-39.507518	-372.297390	412.439062
696				900.000000	200.000000	0.000000	1.109790	2.420900	-0.304150	-230.305915	-906.633184	184.235862	266.001910	98.062026	0.000000	300.000000	200.000000	0.000000	6.592320	3.937080	-28.533955	2908.693576	-970.099966	-750.730486				-505.000000	200.000000	0.000000	1.267770	1.250690	1.573080	539.069105	-873.625655	-586.355503
697				900.000000	200.000000	0.000000	0.874380	2.522240	0.086900	-225.727605	-816.247158	136.380791	268.129362	107.372275	0.000000	300.000000	200.000000	0.000000	5.768280	3.082520	-29.754659	2756.106372	-948.299967	-769.040986				-505.000000	200.000000	0.000000	0.543330	3.037390	11.011560	-1205.118630	1017.233192	237.815411
698				900.000000	200.000000	0.000000	0.840750	2.285780	0.477950	-210.936719	-784.830131	155.473005	267.776969	96.399994	0.000000	300.000000	200.000000	0.000000	6.165040	3.387720	-28.076191	2908.693576	-904.699968	-714.109487				-505.000000	200.000000	0.000000	1.448880	1.965370	16.517339	351.877929	-103.346679	589.190212
699				900.000000	200.000000	0.000000	0.919220	2.364600	1.086250	-178.917001	-803.825154	191.609914	273.236778	94.972996	0.000000	300.000000	200.000000	0.000000	5.981920	3.540320	-27.694721	2908.693576	-741.199974	-732.419987				-505.000000	200.000000	0.000000	1.086660	3.037390	6.292320	1226.639871	458.554825	296.516044
700				900.000000	200.000000	0.000000	1.031320	2.353340	-0.260700	-261.186733	-827.452649	124.012824	274.567933	100.851299	0.000000	300.000000	200.000000	0.000000	6.317640	3.937080	-29.144307	2889.620175	-741.199974	-744.626987				-505.000000	200.000000	0.000000	0.724440	2.144040	7.865400	593.629099	81.269881	119.464936
701				900.000000	200.000000	0.000000	0.964060	2.353340	0.564850	-163.838738	-855.846463	140.950126	271.040194	97.297830	0.000000	300.000000	200.000000	0.000000	5.737760	3.448760	-28.228779	2899.156876	-817.499971	-762.937486				-505.000000	200.000000	0.000000	0.181110	3.037390	0.786540	-626.856622	-939.695443	-232.108400
702				900.000000	200.000000	0.000000	0.605340	1.902940	1.520750	-273.868092	-943.282759	205.963711	272.142656	99.025593	0.000000	300.000000	200.000000	0.000000	6.348160	3.052000	-27.389545	2765.643072	-762.999973	-830.075985				-505.000000	200.000000	0.000000	1.448880	0.536010	14.157719	-82.249419	-896.527444	59.136862
703				900.000000	200.000000	0.000000	0.964060	2.161920	1.607650	-291.256979	-1074.652975	203.423268	270.811837	98.858051	0.000000	300.000000	200.000000	0.000000	6.378680	2.990960	-28.381367	2870.546775	-828.399971	-708.005987				-505.000000	200.000000	0.000000	0.724440	1.608030	4.719240	560.943442	747.105623	412.676756
704				900.000000	200.000000	0.000000	1.098580	2.353340	0.999350	-275.963442	-876.987992	193.823285	262.261183	97.911580	0.000000	300.000000	200.000000	0.000000	5.798800	3.387720	-28.305073	2889.620175	-1068.199963	-708.005987				-505.000000	200.000000	0.000000	1.267770	1.608030	5.505780	792.638369	-612.217773	647.609684
705				900.000000	200.000000	0.000000	1.020110	2.240740	1.390400	-272.154122	-874.120274	191.390202	265.819125	103.898348	0.000000	300.000000	200.000000	0.000000	5.798800	4.120200	-28.381367	2727.496271	-970.099966	-830.075985				-505.000000	200.000000	0.000000	0.000000	1.608030	7.078860	-1871.003829	-1597.557926	1.526021
706				900.000000	200.000000	0.000000	0.874380	2.353340	1.477300	-203.098741	-928.991568	206.103857	268.669215	95.468378	0.000000	300.000000	200.000000	0.000000	6.500760	3.387720	-26.092547	2727.496271	-817.499971	-836.179485				-505.000000	200.000000	0.000000	0.000000	0.714680	7.078860	275.443599	788.702206	-293.042262
707				900.000000	200.000000	0.000000	0.717440	2.060580	0.912450	-308.211978	-987.861078	232.500441	275.567437	92.391862	0.000000	300.000000	200.000000	0.000000	6.592320	3.326680	-26.321429	2832.399974	-643.099977	-738.523487				-505.000000	200.000000	0.000000	-0.905550	3.573400	9.438480	-477.914500	-1279.862363	767.136883
708				900.000000	200.000000	0.000000	1.121000	2.544760	0.217250	-224.665189	-831.590165	177.110458	271.195892	90.793577	0.000000	300.000000	200.000000	0.000000	6.531280	3.174080	-28.381367	3099.427581	-817.499971	-708.005987				-505.000000	200.000000	0.000000	1.086660	1.608030	11.011560	-17.633182	-606.483792	236.415482
709				900.000000	200.000000	0.000000	0.874380	2.499720	-0.043450	-182.564189	-755.334293	141.179168	271.275141	102.778282	0.000000	300.000000	200.000000	0.000000	6.317640	3.448760	-28.839131	2803.789873	-828.399971	-781.247986				-505.000000	200.000000	0.000000	0.724440	3.573400	5.505780	332.482897	481.219182	238.309596
710				900.000000	200.000000	0.000000	0.829540	2.285780	0.608300	-230.904328	-728.764059	155.484618	271.817745	94.521095	0.000000	300.000000	200.000000	0.000000	6.348160	4.059160	-27.847309	2937.303677	-784.799973	-787.351486				-505.000000	200.000000	0.000000	1.629990	1.608030	11.798100	908.957756	-507.537108	882.557101
711				900.000000	200.000000	0.000000	0.863170	2.308300	0.608300	-254.100135	-877.062071	177.157662	276.061947	101.263810	0.000000	300.000000	200.000000	0.000000	6.195560	3.662400	-28.686543	2832.399974	-686.699976	-738.523487				-505.000000	200.000000	0.000000	1.992210	4.109410	4.719240	1175.565952	405.252850	-113.747744
712				900.000000	200.000000	0.000000	0.885590	2.229480	-0.130350	-229.967473	-862.100472	189.109433	269.209401	92.241938	0.000000	300.000000	200.000000	0.000000	6.012440	3.723440	-26.550311	2861.010075	-817.499971	-701.902487				-505.000000	200.000000	0.000000	2.354430	1.965370	7.078860	582.754854	-16.614382	295.397275
713				900.000000	200.000000	0.000000	0.908010	2.533500	0.086900	-84.545361	-822.698011	119.488802	276.055579	93.855299	0.000000	300.000000	200.000000	0.000000	6.012440	3.631880	-27.313251	2899.156876	-653.999977	-646.970988				-505.000000	200.000000	0.000000	0.000000	4.288080	9.438480	-203.037210	-8.957117	415.278079
714				900.000000	200.000000	0.000000	0.717440	2.060580	1.651100	-239.097723	-927.756383	239.729422	274.023931	95.161834	0.000000	300.000000	200.000000	0.000000	6.195560	3.326680	-26.016253	2727.496271	-675.799976	-726.316487	-512.885841	278.734750	0.000000	-505.000000	200.000000	0.000000	2.897760	0.178670	25.169279	1981.696896	198.480929	-293.782756
715				900.000000	200.000000	0.000000	0.818330	2.083100	1.129700	-278.915822	-966.887921	237.236183	277.572987	92.079048	0.000000	300.000000	200.000000	0.000000	6.195560	3.235120	-26.245135	2832.399974	-588.599979	-842.282985				-505.000000	200.000000	0.000000	0.181110	-0.893350	18.090419	-631.689384	-160.696781	410.346413
716				900.000000	200.000000	0.000000	0.638970	2.375860	0.869000	-323.417473	-842.742116	201.549365	269.670400	95.601100	0.000000	300.000000	200.000000	0.000000	6.317640	3.601360	-27.313251	2851.473374	-828.399971	-701.902487				-505.000000	200.000000	0.000000	2.535540	1.608030	-0.786540	328.870975	642.740954	647.508263
717				900.000000	200.000000	0.000000	0.908010	2.274520	0.782100	-307.578032	-909.466036	201.176394	270.961712	100.068269	0.000000	300.000000	200.000000	0.000000	5.188400	3.876040	-28.152485	2813.326573	-817.499971	-769.040986				-505.000000	200.000000	0.000000	0.362220	3.394730	8.651940	206.107266	-1355.828695	708.121805
718				900.000000	200.000000	0.000000	0.930430	2.364600	1.868350	-214.291518	-1007.652933	198.827281	277.005354	103.364617	0.000000	300.000000	200.000000	0.000000	5.920880	3.845520	-28.915425	2794.253173	-664.899977	-756.833986				-505.000000	200.000000	0.000000	0.543330	0.893350	10.225020	-60.941392	355.129582	-57.939776
719				900.000000	200.000000	0.000000	0.795910	1.981760	1.564200	-318.823633	-1011.962480	225.116863	277.125007	104.494877	0.000000	300.000000	200.000000	0.000000	6.500760	2.899400	-27.160663	2593.982468	-621.299978	-769.040986				-505.000000	200.000000	0.000000	0.362220	4.109410	7.865400	-98.158376	-957.372247	3.870853
720				900.000000	200.000000	0.000000	1.165840	2.556020	0.173800	-224.246517	-803.000448	136.110254	272.231217	93.662523	0.000000	300.000000	200.000000	0.000000	6.042960	3.021480	-27.084369	2880.083475	-752.099974	-750.730486				-505.000000	200.000000	0.000000	0.724440	1.965370	4.719240	-923.041940	-976.304472	354.271773
721				900.000000	200.000000	0.000000	0.829540	2.544760	-0.043450	-164.627321	-783.883601	141.267509	265.341903	100.606984	0.000000	300.000000	200.000000	0.000000	5.981920	3.479280	-28.305073	2813.326573	-980.999966	-769.040986				-505.000000	200.000000	0.000000	0.362220	1.429360	15.730799	-954.594980	-1097.406518	471.280274
722				900.000000	200.000000	0.000000	0.986480	2.297040	0.825550	-290.523523	-841.814260	172.200121	274.765096	98.438026	0.000000	300.000000	200.000000	0.000000	6.317640	3.387720	-28.076191	2851.473374	-708.499975	-823.972485				-505.000000	200.000000	0.000000	1.086660	0.714680	9.438480	-882.527650	-472.420932	-58.152800
723				900.000000	200.000000	0.000000	0.952850	2.432160	0.347600	-269.372317	-910.908462	203.686205	276.832155	105.743732	0.000000	300.000000	200.000000	0.000000	5.951400	3.265640	-28.228779	2660.739369	-653.999977	-817.868985				-505.000000	200.000000	0.000000	-1.448880	0.178670	7.865400	243.072557	-980.352599	470.238258
724				900.000000	200.000000	0.000000	0.919220	2.454680	-0.086900	-284.977206	-853.393824	136.271506	267.442863	105.496468	0.000000	300.000000	200.000000	0.000000	6.134520	3.235120	-28.457661	2689.349470	-926.499968	-823.972485				-505.000000	200.000000	0.000000	2.716650	1.429360	-3.146160	-145.393123	368.881253	-292.581363
725				900.000000	200.000000	0.000000	1.031320	2.510980	0.130350	-133.674083	-746.760806	121.749769	272.262257	99.269139	0.000000	300.000000	200.000000	0.000000	5.951400	3.845520	-28.686543	2889.620175	-795.699972	-805.661985				-505.000000	200.000000	0.000000	-0.181110	4.288080	5.505780	954.808193	1198.864046	239.060271
726				900.000000	200.000000	0.000000	0.728650	2.071840	1.216600	-271.248420	-948.077806	230.089639	272.220038	96.181094	0.000000	300.000000	200.000000	0.000000	5.768280	3.448760	-27.465839	2851.473374	-762.999973	-811.765485				-505.000000	200.000000	0.000000	-0.543330	1.250690	6.292320	191.998639	-1033.654574	-116.257826
727				900.000000	200.000000	0.000000	0.818330	2.105620	1.824900	-345.617235	-977.666397	215.570186	272.768182	102.624814	0.000000	300.000000	200.000000	0.000000	6.622840	3.296160	-27.618427	2689.349470	-752.099974	-708.005987				-505.000000	200.000000	0.000000	1.086660	1.429360	9.438480	-376.018356	-2195.831027	60.013629
728				900.000000	200.000000	0.000000	0.885590	2.285780	0.564850	-247.031463	-903.274768	213.258393	265.726993	95.216177	0.000000	300.000000	200.000000	0.000000	6.317640	3.052000	-28.305073	2965.913777	-970.099966	-793.454986				-505.000000	200.000000	0.000000	1.448880	0.714680	-0.786540	43.182363	-484.635319	529.259209
729				900.000000	200.000000	0.000000	1.042530	2.409640	0.869000	-249.656869	-869.492657	155.379151	271.122349	97.939359	0.000000	300.000000	200.000000	0.000000	5.524120	3.723440	-28.686543	2927.766976	-828.399971	-762.937486				-505.000000	200.000000	0.000000	-1.086660	2.144040	10.225020	-1027.606158	-209.089765	119.609824
730				900.000000	200.000000	0.000000	0.885590	2.274520	1.564200	-270.583004	-914.336103	220.476902	269.521413	97.000534	0.000000	300.000000	200.000000	0.000000	6.134520	3.876040	-28.610249	2946.840377	-871.999969	-805.661985				-505.000000	200.000000	0.000000	-0.724440	-1.429360	8.651940	-664.878427	963.615222	409.910183
731				900.000000	200.000000	0.000000	0.975270	2.128140	1.042800	-361.582238	-1023.929593	251.573441	269.961008	109.936364	0.000000	300.000000	200.000000	0.000000	6.104000	3.296160	-29.754659	2679.812770	-893.799969	-775.144486				-505.000000	200.000000	0.000000	0.362220	1.786700	6.292320	687.696611	900.100709	412.875291
732				900.000000	200.000000	0.000000	1.165840	2.420900	0.477950	-229.495659	-808.349277	167.310174	268.798860	87.572422	0.000000	300.000000	200.000000	0.000000	7.080640	2.807840	-26.550311	2984.987178	-828.399971	-762.937486				-505.000000	200.000000	0.000000	-0.724440	1.072020	11.011560	2034.620887	-1159.744174	706.004486
733				900.000000	200.000000	0.000000	1.233100	2.420900	0.086900	-177.633894	-820.887308	111.818310	259.461590	100.138259	0.000000	300.000000	200.000000	0.000000	6.104000	3.967600	-27.694721	2765.643072	-1122.699961	-817.868985				-505.000000	200.000000	0.000000	-0.362220	2.680050	3.146160	-1227.370505	681.782262	2.572345
734				900.000000	200.000000	0.000000	0.840750	2.443420	0.651750	-284.675652	-825.519524	186.945191	270.079921	98.560735	0.000000	300.000000	200.000000	0.000000	6.012440	3.753960	-29.144307	2956.377077	-871.999969	-677.488488				-505.000000	200.000000	0.000000	0.905550	1.965370	2.359620	119.113308	75.535901	589.233679
735				900.000000	200.000000	0.000000	0.863170	2.488460	1.042800	-266.333656	-882.532126	174.915551	269.025826	100.745772	0.000000	300.000000	200.000000	0.000000	6.653360	3.998120	-28.152485	2794.253173	-871.999969	-750.730486				-505.000000	200.000000	0.000000	1.448880	1.608030	11.011560	-712.529194	-1158.681752	353.874702
736				900.000000	200.000000	0.000000	0.908010	2.387120	-0.086900	-307.861978	-873.196076	167.545870	276.260542	91.616876	0.000000	300.000000	200.000000	0.000000	6.409200	3.052000	-25.253313	2737.032971	-599.499979	-836.179485				-505.000000	200.000000	0.000000	-1.267770	3.037390	13.371180	300.678164	594.303538	355.448497
737				900.000000	200.000000	0.000000	0.863170	2.499720	0.651750	-105.453888	-796.046960	146.010102	271.758577	88.445346	0.000000	300.000000	200.000000	0.000000	5.859840	4.120200	-26.245135	2927.766976	-741.199974	-726.316487				-505.000000	200.000000	0.000000	0.905550	-0.357340	14.157719	-20.490026	462.049526	293.308934
738				900.000000	200.000000	0.000000	0.818330	1.925460	1.868350	-240.416363	-977.706805	203.354336	263.078959	93.610102	0.000000	300.000000	200.000000	0.000000	6.165040	3.509800	-27.160663	2889.620175	-1002.799965	-787.351486				-505.000000	200.000000	0.000000	0.724440	0.893350	17.303879	-176.191085	470.022786	-234.186561
739				900.000000	200.000000	0.000000	0.728650	2.375860	0.912450	-275.126097	-998.454645	196.637137	267.616501	96.000539	0.000000	300.000000	200.000000	0.000000	6.592320	3.357200	-28.610249	2975.450478	-926.499968	-726.316487				-505.000000	200.000000	0.000000	-1.086660	1.786700	3.932700	224.243834	724.871697	706.711695
740				900.000000	200.000000	0.000000	0.941640	2.285780	0.999350	-258.642911	-916.118932	201.152025	268.723409	98.987010	0.000000	300.000000	200.000000	0.000000	6.592320	2.960440	-28.228779	2851.473374	-882.899969	-781.247986				-505.000000	200.000000	0.000000	0.905550	-0.357340	3.146160	-137.186952	-588.060562	-294.132053
741				900.000000	200.000000	0.000000	1.098580	2.274520	1.173150	-291.090783	-861.951716	198.569303	270.811837	100.874170	0.000000	300.000000	200.000000	0.000000	6.287120	3.357200	-28.381367	2813.326573	-828.399971	-848.386485				-505.000000	200.000000	0.000000	-0.362220	2.680050	3.932700	-416.595569	-1174.944267	1118.710220
742				900.000000	200.000000	0.000000	0.919220	2.263260	1.390400	-259.165157	-895.295473	210.792949	264.855907	100.401586	0.000000	300.000000	200.000000	0.000000	5.341000	4.211760	-28.533955	2841.936674	-1002.799965	-756.833986				-505.000000	200.000000	0.000000	-0.181110	-0.357340	11.798100	95.137207	-397.947453	880.836853
743				900.000000	200.000000	0.000000	0.885590	1.993020	0.999350	-335.027252	-969.536462	215.395786	281.430901	106.830722	0.000000	300.000000	200.000000	0.000000	6.012440	3.662400	-28.762837	2679.812770	-534.099981	-775.144486				-505.000000	200.000000	0.000000	0.724440	0.357340	0.786540	-1020.658451	1015.977770	1233.907232
744				900.000000	200.000000	0.000000	1.087370	2.454680	0.304150	-224.264125	-860.681918	150.555263	282.596770	97.309314	0.000000	300.000000	200.000000	0.000000	6.195560	2.929920	-26.931781	2765.643072	-468.699984	-750.730486				-505.000000	200.000000	0.000000	2.173320	2.144040	-1.573080	-1028.550006	-1190.574791	883.022308
745				900.000000	200.000000	0.000000	0.986480	2.443420	-0.217250	-177.021620	-785.118786	121.733392	275.791747	99.653298	0.000000	300.000000	200.000000	0.000000	5.981920	3.540320	-27.465839	2756.106372	-664.899977	-793.454986				-505.000000	200.000000	0.000000	0.543330	3.037390	-0.786540	762.809554	-297.270485	2.839017
746				900.000000	200.000000	0.000000	1.076160	2.184440	0.695200	-222.925890	-845.386057	150.315554	267.815366	89.767055	0.000000	300.000000	200.000000	0.000000	6.073480	3.570840	-27.771015	3061.280780	-893.799969	-714.109487				-505.000000	200.000000	0.000000	0.362220	2.322710	11.011560	25.612104	-297.507916	119.663472
747				900.000000	200.000000	0.000000	0.941640	2.387120	0.738650	-246.698755	-895.612601	148.233749	262.423660	102.740230	0.000000	300.000000	200.000000	0.000000	5.615680	3.631880	-27.847309	2708.422871	-1046.399963	-756.833986				-505.000000	200.000000	0.000000	0.000000	1.786700	12.584640	-817.408028	783.477221	177.927874
748				900.000000	200.000000	0.000000	0.807120	2.353340	0.043450	-289.015345	-848.898772	133.883735	277.218286	101.689699	0.000000	300.000000	200.000000	0.000000	6.104000	3.723440	-28.228779	2775.179772	-643.099977	-793.454986				-505.000000	200.000000	0.000000	0.362220	0.536010	8.651940	728.022131	1295.571452	-234.496699
749				900.000000	200.000000	0.000000	0.975270	2.488460	-0.304150	-203.400612	-708.586793	131.425534	274.835684	100.923809	0.000000	300.000000	200.000000	0.000000	6.165040	3.235120	-26.855487	2660.739369	-675.799976	-769.040986				-505.000000	200.000000	0.000000	-0.724440	3.216060	6.292320	-268.156832	-1155.265616	238.086391
750				900.000000	200.000000	0.000000	0.795910	1.947980	1.173150	-296.496640	-976.137014	229.904768	264.874902	99.171793	0.000000	300.000000	200.000000	0.000000	5.829320	3.052000	-27.618427	2784.716473	-970.099966	-787.351486				-505.000000	200.000000	0.000000	0.000000	2.501380	13.371180	152.428197	-145.259257	1353.488079
751				900.000000	200.000000	0.000000	0.885590	2.128140	2.129050	-364.477413	-980.719023	225.160088	269.356922	95.195529	0.000000	300.000000	200.000000	0.000000	5.859840	3.387720	-27.389545	2870.546775	-839.299971	-756.833986				-505.000000	200.000000	0.000000	-1.086660	0.893350	4.719240	633.514157	-336.434788	118.422919
752				900.000000	200.000000	0.000000	0.807120	2.263260	0.782100	-247.733765	-991.432875	172.354523	271.500350	101.554914	0.000000	300.000000	200.000000	0.000000	6.653360	2.899400	-29.449483	2899.156876	-839.299971	-756.833986				-505.000000	200.000000	0.000000	-1.086660	5.002760	5.505780	650.605474	60.528808	-347.630040
753				900.000000	200.000000	0.000000	0.908010	2.274520	1.086250	-275.098691	-874.287106	198.766734	272.386784	96.008942	0.000000	300.000000	200.000000	0.000000	6.073480	2.807840	-27.236957	2832.399974	-752.099974	-726.316487				-505.000000	200.000000	0.000000	1.992210	-0.357340	1.573080	905.031218	10.528534	1174.383481
754				900.000000	200.000000	0.000000	0.818330	2.240740	1.390400	-248.030940	-931.668582	249.431089	272.031058	97.487304	0.000000	300.000000	200.000000	0.000000	6.165040	3.418240	-28.839131	2956.377077	-806.599972	-799.558486				-505.000000	200.000000	0.000000	0.362220	1.786700	9.438480	572.132302	-958.865099	236.642995
755				900.000000	200.000000	0.000000	0.941640	2.128140	0.608300	-366.052910	-991.744804	246.788961	267.480088	102.174420	0.000000	300.000000	200.000000	0.000000	5.676720	3.662400	-29.830953	2918.230276	-970.099966	-836.179485				-505.000000	200.000000	0.000000	1.629990	2.501380	5.505780	-79.833038	-1296.985740	237.219805
756				900.000000	200.000000	0.000000	0.986480	2.578540	0.434500	-198.925876	-795.856854	174.871576	272.710535	97.823563	0.000000	300.000000	200.000000	0.000000	5.798800	3.052000	-27.160663	2775.179772	-741.199974	-769.040986				-505.000000	200.000000	0.000000	1.811100	1.072020	7.078860	991.962254	679.112551	470.825248
757				900.000000	200.000000	0.000000	0.964060	2.420900	0.955900	-172.713080	-835.946260	186.796499	275.169934	101.404254	0.000000	300.000000	200.000000	0.000000	6.989080	3.204600	-28.533955	2813.326573	-708.499975	-872.800484				-505.000000	200.000000	0.000000	0.362220	3.394730	-0.786540	1942.592216	-949.161556	61.936720
758				900.000000	200.000000	0.000000	1.076160	2.432160	0.564850	-180.695581	-885.792591	167.413554	266.676813	98.794090	0.000000	300.000000	200.000000	0.000000	6.836480	3.387720	-28.457661	2880.083475	-948.299967	-836.179485				-505.000000	200.000000	0.000000	1.267770	-0.893350	2.359620	-285.499842	1511.888050	234.027184
759				900.000000	200.000000	0.000000	0.964060	2.454680	0.173800	-284.707121	-865.614726	201.285875	269.149245	96.530099	0.000000	300.000000	200.000000	0.000000	6.042960	3.418240	-29.678365	3070.817480	-915.599968	-689.695487				-505.000000	200.000000	0.000000	0.905550	4.645420	10.225020	50.280360	-64.498371	180.568356
760				900.000000	200.000000	0.000000	0.975270	2.510980	0.825550	-233.467111	-841.352632	138.675457	272.396188	98.172852	0.000000	300.000000	200.000000	0.000000	6.134520	3.631880	-29.220601	2975.450478	-806.599972	-805.661985				-505.000000	200.000000	0.000000	2.354430	3.573400	0.786540	-15.342648	-1071.203029	238.179197
761				900.000000	200.000000	0.000000	0.986480	2.533500	0.999350	-83.600063	-771.052315	167.600709	275.296534	96.254140	0.000000	300.000000	200.000000	0.000000	6.256600	3.570840	-26.474017	2746.569672	-653.999977	-903.317984				-505.000000	200.000000	0.000000	-1.448880	0.714680	3.932700	391.007908	1144.499650	177.026438
762				900.000000	200.000000	0.000000	0.717440	2.094360	2.085600	-309.626065	-1009.215987	213.254576	276.943432	90.130253	0.000000	300.000000	200.000000	0.000000	6.226080	3.540320	-26.474017	2908.693576	-610.399979	-744.626987				-505.000000	200.000000	0.000000	-0.543330	1.965370	4.719240	119.302077	426.108360	648.093688
763				900.000000	200.000000	0.000000	0.896800	2.195700	1.651100	-245.595072	-985.802127	244.488586	269.057918	97.727803	0.000000	300.000000	200.000000	0.000000	6.714400	3.540320	-28.533955	2918.230276	-882.899969	-781.247986				-505.000000	200.000000	0.000000	0.724440	1.072020	5.505780	412.756398	-49.060847	294.679885
764				900.000000	200.000000	0.000000	0.874380	2.274520	0.999350	-234.983417	-877.887375	222.898175	268.293916	96.390911	0.000000	300.000000	200.000000	0.000000	6.195560	3.601360	-28.533955	2956.377077	-904.699968	-677.488488				-505.000000	200.000000	0.000000	0.362220	1.250690	11.011560	424.008182	-960.357952	-410.050763
765				900.000000	200.000000	0.000000	0.829540	2.342080	0.912450	-232.291325	-855.696167	165.175618	271.426325	92.958301	0.000000	300.000000	200.000000	0.000000	6.226080	3.143560	-27.084369	2899.156876	-773.899973	-787.351486				-505.000000	200.000000	0.000000	0.181110	0.178670	11.011560	11.692246	774.011108	293.875562
766				900.000000	200.000000	0.000000	0.896800	2.353340	1.346950	-239.418556	-944.991508	194.032329	274.741502	99.171793	0.000000	300.000000	200.000000	0.000000	6.500760	3.692920	-27.618427	2784.716473	-697.599976	-762.937486				-505.000000	200.000000	0.000000	-1.811100	1.965370	6.292320	-112.204080	-1354.651837	471.962813
767				900.000000	200.000000	0.000000	0.964060	2.184440	1.173150	-347.067171	-957.731581	246.818093	276.061947	98.271804	0.000000	300.000000	200.000000	0.000000	6.165040	3.631880	-28.686543	2918.230276	-686.699976	-756.833986				-505.000000	200.000000	0.000000	0.905550	1.429360	0.786540	-1766.502534	-983.531305	-57.460080
768				900.000000	200.000000	0.000000	0.896800	2.533500	0.260700	-225.083862	-847.727867	162.874297	279.000973	99.934902	0.000000	300.000000	200.000000	0.000000	5.920880	3.753960	-29.068013	2908.693576	-610.399979	-769.040986				-505.000000	200.000000	0.000000	2.716650	1.250690	1.573080	1233.965117	1557.532760	529.666461
769				900.000000	200.000000	0.000000	0.975270	2.465940	-0.086900	-163.897613	-794.910324	148.272211	282.596770	94.476468	0.000000	300.000000	200.000000	0.000000	6.104000	3.265640	-26.931781	2841.936674	-468.699984	-769.040986				-505.000000	200.000000	0.000000	-0.362220	0.357340	2.359620	-94.004589	-775.741392	352.832685
770				900.000000	200.000000	0.000000	0.930430	2.387120	0.434500	-283.198626	-864.472294	162.703323	276.463880	95.954297	0.000000	300.000000	200.000000	0.000000	6.165040	3.296160	-26.397723	2746.569672	-621.299978	-701.902487				-505.000000	200.000000	0.000000	-0.543330	1.786700	11.798100	-817.470951	-1834.299603	-115.749153
771				900.000000	200.000000	0.000000	0.840750	2.454680	0.999350	-320.036623	-896.766372	184.546003	269.962983	96.900804	0.000000	300.000000	200.000000	0.000000	5.554640	3.998120	-28.305073	2918.230276	-850.199970	-708.005987				-505.000000	200.000000	0.000000	0.000000	2.322710	12.584640	-553.342059	253.197192	-115.283945
772				900.000000	200.000000	0.000000	0.941640	2.432160	-0.173800	-310.117790	-823.840443	150.685296	274.224777	105.606159	0.000000	300.000000	200.000000	0.000000	5.402040	3.570840	-29.602071	2794.253173	-762.999973	-769.040986				-505.000000	200.000000	0.000000	0.362220	-0.178670	-5.505780	220.380220	-812.112990	411.010155
773				900.000000	200.000000	0.000000	0.818330	2.488460	0.608300	-190.393723	-728.302431	119.539823	281.802673	101.423275	0.000000	300.000000	200.000000	0.000000	5.981920	3.601360	-28.152485	2775.179772	-512.299982	-769.040986				-505.000000	200.000000	0.000000	0.905550	1.429360	0.786540	-839.974519	-453.251276	412.492709
774				900.000000	200.000000	0.000000	0.863170	2.206960	1.216600	-229.499406	-999.211069	210.798657	276.123367	103.425158	0.000000	300.000000	200.000000	0.000000	6.256600	3.174080	-27.847309	2689.349470	-664.899977	-866.696984				-505.000000	200.000000	0.000000	-0.543330	1.786700	8.651940	456.253377	-373.043816	295.459538
775				900.000000	200.000000	0.000000	0.896800	2.206960	1.173150	-281.811313	-980.291664	205.944497	268.042600	104.934703	0.000000	300.000000	200.000000	0.000000	6.256600	3.387720	-28.991719	2756.106372	-926.499968	-714.109487				-505.000000	200.000000	0.000000	-1.086660	0.178670	-7.865400	241.814093	73.218057	470.209280
776				900.000000	200.000000	0.000000	0.717440	2.375860	0.912450	-271.105566	-967.597198	189.419770	266.820186	90.369421	0.000000	300.000000	200.000000	0.000000	5.737760	3.784480	-27.923603	3061.280780	-926.499968	-708.005987				-505.000000	200.000000	0.000000	-0.724440	2.680050	3.146160	-185.026488	-224.289858	178.833619
777				900.000000	200.000000	0.000000	0.908010	2.263260	1.520750	-263.050645	-889.889101	198.756262	278.267909	99.296297	0.000000	300.000000	200.000000	0.000000	6.073480	3.174080	-27.084369	2727.496271	-588.599979	-781.247986				-505.000000	200.000000	0.000000	1.629990	2.680050	8.651940	-1342.746045	-1432.541453	178.645264
778				900.000000	200.000000	0.000000	0.885590	2.409640	1.129700	-293.612616	-929.129928	194.096302	276.125444	103.515089	0.000000	300.000000	200.000000	0.000000	6.470240	3.387720	-28.762837	2775.179772	-686.699976	-775.144486				-505.000000	200.000000	0.000000	0.000000	0.893350	10.225020	54.874610	785.716500	118.335986
779				900.000000	200.000000	0.000000	0.840750	2.206960	0.912450	-342.389352	-1058.796593	232.508825	271.198948	97.546950	0.000000	300.000000	200.000000	0.000000	6.439720	3.692920	-28.762837	2946.840377	-828.399971	-811.765485				-505.000000	200.000000	0.000000	2.173320	0.178670	2.359620	-452.263916	-1724.586953	763.668975
780				900.000000	200.000000	0.000000	0.874380	2.578540	0.000000	-207.417079	-826.298280	129.204170	269.602473	95.279798	0.000000	300.000000	200.000000	0.000000	6.073480	3.967600	-28.686543	3004.060578	-871.999969	-799.558486				-505.000000	200.000000	0.000000	-1.448880	1.786700	1.573080	571.503070	483.888893	882.972969
781				900.000000	200.000000	0.000000	0.986480	2.567280	-0.086900	-143.642311	-820.701802	165.222464	270.550808	91.365466	0.000000	300.000000	200.000000	0.000000	5.676720	3.601360	-27.389545	2975.450478	-806.599972	-775.144486				-505.000000	200.000000	0.000000	2.535540	1.250690	5.505780	-1313.672309	-423.790516	705.913246
782				900.000000	200.000000	0.000000	0.885590	2.173180	0.304150	-227.815235	-816.910828	160.141153	266.194525	99.648408	0.000000	300.000000	200.000000	0.000000	6.653360	2.807840	-27.084369	2717.959571	-915.599968	-701.902487				-505.000000	200.000000	0.000000	-0.362220	1.965370	0.786540	-807.540554	-1437.098576	530.591002
783				900.000000	200.000000	0.000000	0.818330	2.454680	0.086900	-176.242833	-864.598718	158.062969	264.843907	102.160193	0.000000	300.000000	200.000000	0.000000	6.348160	3.052000	-29.144307	2851.473374	-1024.599964	-714.109487				-505.000000	200.000000	0.000000	2.716650	2.680050	7.865400	1089.327072	1153.851327	178.558332
784				900.000000	200.000000	0.000000	0.930430	2.398380	-0.477950	-275.639177	-767.370287	138.617194	260.086380	103.068388	0.000000	300.000000	200.000000	0.000000	6.226080	3.296160	-29.220601	2832.399974	-1166.299959	-720.212987				-505.000000	200.000000	0.000000	-1.086660	-0.178670	15.730799	-472.816865	-1937.724846	469.870164
785				900.000000	200.000000	0.000000	0.863170	2.465940	0.304150	-115.246122	-856.515332	158.026987	267.477117	95.325746	0.000000	300.000000	200.000000	0.000000	6.317640	3.296160	-28.152485	2946.840377	-915.599968	-756.833986				-505.000000	200.000000	0.000000	0.905550	1.429360	11.011560	87.371498	-65.244797	-57.460080
786				900.000000	200.000000	0.000000	0.717440	2.206960	1.781450	-313.345356	-897.481789	218.178614	281.115100	99.066615	0.000000	300.000000	200.000000	0.000000	6.714400	3.235120	-26.550311	2679.812770	-501.399982	-805.661985				-505.000000	200.000000	0.000000	-0.362220	3.394730	4.719240	-373.287359	945.429424	355.715168
787				900.000000	200.000000	0.000000	0.919220	2.150660	0.869000	-280.424317	-940.404300	237.194492	276.760077	97.333866	0.000000	300.000000	200.000000	0.000000	6.683880	3.235120	-28.610249	2937.303677	-664.899977	-720.212987				-505.000000	200.000000	0.000000	2.173320	1.965370	11.011560	1857.045491	123.182459	412.899961
788				900.000000	200.000000	0.000000	0.874380	2.398380	0.999350	-270.088164	-979.206774	194.097444	269.682001	86.265124	0.000000	300.000000	200.000000	0.000000	6.195560	3.326680	-26.245135	2984.987178	-795.699972	-762.937486				-505.000000	200.000000	0.000000	-0.181110	2.501380	5.505780	-1353.809059	-1187.396085	413.596989
789				900.000000	200.000000	0.000000	0.818330	2.398380	1.346950	-281.789641	-946.826084	203.794152	261.491003	97.574655	0.000000	300.000000	200.000000	0.000000	5.981920	3.753960	-28.305073	2899.156876	-1089.999962	-762.937486				-505.000000	200.000000	0.000000	0.362220	3.573400	9.438480	-1056.994510	-693.725085	414.570870
790				900.000000	200.000000	0.000000	0.807120	2.218220	1.824900	-264.590293	-921.479100	198.818897	273.692792	92.705939	0.000000	300.000000	200.000000	0.000000	6.042960	3.784480	-26.931781	2889.620175	-708.499975	-744.626987				-505.000000	200.000000	0.000000	0.000000	1.965370	9.438480	3.863615	-539.237147	471.817925
791				900.000000	200.000000	0.000000	0.941640	2.038060	1.564200	-360.731032	-962.237972	225.018246	269.645529	94.830573	0.000000	300.000000	200.000000	0.000000	6.165040	3.479280	-26.931781	2832.399974	-817.499971	-769.040986				-505.000000	200.000000	0.000000	-1.086660	2.322710	1.573080	-670.038985	-1128.869126	707.220369
792				900.000000	200.000000	0.000000	1.042530	2.657360	0.304150	-203.856172	-813.241677	153.199870	271.023878	89.085082	0.000000	300.000000	200.000000	0.000000	6.134520	3.967600	-27.084369	3004.060578	-784.799973	-781.247986				-505.000000	200.000000	0.000000	1.448880	1.786700	3.146160	803.260921	41.912578	823.997049
793				900.000000	200.000000	0.000000	0.941640	2.319560	0.695200	-92.725211	-773.988914	157.809558	278.773841	101.786223	0.000000	300.000000	200.000000	0.000000	6.073480	3.570840	-26.702899	2622.592568	-566.799980	-756.833986				-505.000000	200.000000	0.000000	2.173320	3.752070	7.865400	1270.011003	-669.251879	62.130948
794				900.000000	200.000000	0.000000	0.952850	2.443420	0.912450	-232.138673	-886.103923	150.684154	280.536772	97.826617	0.000000	300.000000	200.000000	0.000000	6.073480	3.570840	-26.321429	2689.349470	-512.299982	-762.937486				-505.000000	200.000000	0.000000	1.811100	1.965370	11.011560	3.989461	-517.749647	177.952544
795				900.000000	200.000000	0.000000	0.784700	2.319560	0.738650	-233.398755	-899.281752	191.707390	279.131585	98.525807	0.000000	300.000000	200.000000	0.000000	6.348160	3.906560	-27.160663	2756.106372	-566.799980	-830.075985				-505.000000	200.000000	0.000000	0.181110	3.216060	10.225020	774.501801	244.477506	414.246243
796				900.000000	200.000000	0.000000	0.941640	2.342080	0.217250	-297.340035	-773.544420	148.191862	271.870475	100.259584	0.000000	300.000000	200.000000	0.000000	6.104000	3.021480	-29.449483	2937.303677	-828.399971	-750.730486				-505.000000	200.000000	0.000000	0.362220	-0.357340	8.651940	326.517518	-692.978658	-0.368093
797				900.000000	200.000000	0.000000	0.829540	2.420900	1.086250	-144.434325	-790.000192	141.152319	275.251147	101.247231	0.000000	300.000000	200.000000	0.000000	5.890360	4.150720	-29.068013	2870.546775	-719.399975	-842.282985				-505.000000	200.000000	0.000000	1.267770	1.965370	1.573080	698.130394	849.784440	-174.468581
798				900.000000	200.000000	0.000000	0.661390	2.206960	1.824900	-224.848677	-940.807788	244.742943	270.882804	106.590158	0.000000	300.000000	200.000000	0.000000	5.707240	3.509800	-28.076191	2622.592568	-817.499971	-726.316487				-505.000000	200.000000	0.000000	2.535540	3.752070	5.505780	574.926223	-2544.910633	884.519351
799				900.000000	200.000000	0.000000	0.840750	2.161920	0.521400	-324.546576	-941.915608	208.370337	283.144742	100.281416	0.000000	300.000000	200.000000	0.000000	6.073480	3.235120	-27.160663	2708.422871	-457.799984	-714.109487				-505.000000	200.000000	0.000000	1.267770	3.573400	5.505780	679.930903	183.202271	-290.430758
800				900.000000	200.000000	0.000000	0.964060	2.218220	0.651750	-253.744085	-936.982799	217.933588	274.530429	97.632843	0.000000	300.000000	200.000000	0.000000	6.073480	2.990960	-27.389545	2803.789873	-697.599976	-756.833986				-505.000000	200.000000	0.000000	-1.811100	3.752070	11.011560	459.550683	1159.699743	649.890688
801				900.000000	200.000000	0.000000	0.863170	2.263260	1.303500	-243.173065	-989.159946	172.296455	267.799096	101.878747	0.000000	300.000000	200.000000	0.000000	5.707240	3.204600	-29.449483	2889.620175	-948.299967	-701.902487				-505.000000	200.000000	0.000000	-0.724440	-0.357340	3.932700	-368.756033	-622.746307	410.927530
802				900.000000	200.000000	0.000000	0.896800	2.229480	1.607650	-268.372207	-899.640230	198.736460	272.697928	105.759651	0.000000	300.000000	200.000000	0.000000	6.012440	3.479280	-29.144307	2746.569672	-795.699972	-750.730486				-505.000000	200.000000	0.000000	0.181110	2.858720	0.786540	-753.483946	-1602.545480	590.139423
803				900.000000	200.000000	0.000000	0.986480	2.297040	0.912450	-294.454025	-907.752686	256.538225	272.335831	102.520399	0.000000	300.000000	200.000000	0.000000	6.287120	2.990960	-28.762837	2803.789873	-795.699972	-817.868985				-505.000000	200.000000	0.000000	0.905550	0.000000	15.730799	-114.557538	-600.003385	-293.792937
804				900.000000	200.000000	0.000000	0.919220	2.601060	0.043450	-242.629463	-802.855350	170.142881	275.746482	100.199456	0.000000	300.000000	200.000000	0.000000	5.920880	3.418240	-28.762837	2870.546775	-697.599976	-677.488488				-505.000000	200.000000	0.000000	0.724440	1.608030	5.505780	-828.785658	-314.200862	177.700361
805				900.000000	200.000000	0.000000	0.952850	2.488460	0.217250	-122.449837	-814.533808	131.448761	267.235519	100.333850	0.000000	300.000000	200.000000	0.000000	6.165040	3.723440	-28.610249	2851.473374	-937.399967	-750.730486				-505.000000	200.000000	0.000000	1.448880	3.394730	3.146160	-836.677213	1632.752666	120.593886
806				900.000000	200.000000	0.000000	1.008900	2.353340	0.521400	-196.047994	-827.256746	160.180952	271.846526	92.279970	0.000000	300.000000	200.000000	0.000000	6.531280	3.448760	-25.939959	2794.253173	-730.299974	-781.247986				-505.000000	200.000000	0.000000	0.543330	1.786700	0.786540	-7.639862	1026.936736	-292.068381
807				900.000000	200.000000	0.000000	1.031320	2.443420	0.521400	-260.687513	-883.905671	153.012519	269.694587	100.826960	0.000000	300.000000	200.000000	0.000000	6.867000	3.448760	-27.694721	2746.569672	-839.299971	-811.765485				-505.000000	200.000000	0.000000	-0.362220	1.072020	8.651940	-281.887921	411.417262	882.207805
808				900.000000	200.000000	0.000000	0.908010	2.364600	-0.304150	-244.685939	-867.928064	167.524927	262.815080	95.548487	0.000000	300.000000	200.000000	0.000000	6.226080	2.624720	-27.847309	2908.693576	-1035.499964	-854.489985				-505.000000	200.000000	0.000000	0.543330	1.965370	4.719240	1161.646094	-965.345506	1.821670
809				900.000000	200.000000	0.000000	0.807120	2.634840	0.869000	-123.787756	-768.611014	165.471112	270.481740	90.840786	0.000000	300.000000	200.000000	0.000000	5.981920	3.174080	-27.694721	3023.133979	-817.499971	-744.626987				-505.000000	200.000000	0.000000	-0.905550	2.144040	15.730799	-679.717690	172.436306	295.827631
810				900.000000	200.000000	0.000000	0.840750	2.038060	1.607650	-183.782688	-968.255670	215.484128	268.842535	107.247821	0.000000	300.000000	200.000000	0.000000	6.226080	3.631880	-28.686543	2660.739369	-893.799969	-787.351486				-505.000000	200.000000	0.000000	-0.543330	1.965370	5.505780	3.548999	1220.781977	-233.067792
811				900.000000	200.000000	0.000000	0.997690	2.116880	0.912450	-338.057786	-999.401773	251.539742	273.800641	92.550700	0.000000	300.000000	200.000000	0.000000	6.683880	3.906560	-26.626605	2861.010075	-697.599976	-683.591988				-505.000000	200.000000	0.000000	0.181110	1.429360	4.719240	-28.947890	-15.437524	60.086073
812				900.000000	200.000000	0.000000	0.874380	2.263260	1.086250	-251.439196	-903.298042	184.333142	274.487790	97.665366	0.000000	300.000000	200.000000	0.000000	6.805960	3.235120	-27.771015	2841.936674	-708.499975	-823.972485				-505.000000	200.000000	0.000000	0.181110	1.786700	-2.359620	918.636460	-804.139730	119.169287
813				900.000000	200.000000	0.000000	0.829540	2.297040	0.999350	-246.117634	-921.634594	215.736593	269.649723	100.583417	0.000000	300.000000	200.000000	0.000000	6.317640	3.265640	-29.449483	2927.766976	-893.799969	-714.109487				-505.000000	200.000000	0.000000	-1.992210	2.858720	8.651940	-173.774704	-1213.362144	414.080993
814				900.000000	200.000000	0.000000	0.683810	2.195700	1.129700	-262.217363	-910.688688	235.070604	272.132817	92.857698	0.000000	300.000000	200.000000	0.000000	6.073480	3.357200	-27.771015	2975.450478	-773.899973	-793.454986				-505.000000	200.000000	0.000000	-0.905550	2.680050	4.719240	-416.532646	50.316269	413.824502
815				900.000000	200.000000	0.000000	0.863170	2.206960	1.129700	-297.938449	-973.800402	215.617978	270.468548	93.506139	0.000000	300.000000	200.000000	0.000000	6.348160	3.448760	-27.313251	2908.693576	-806.599972	-799.558486				-505.000000	200.000000	0.000000	0.181110	0.357340	11.798100	717.462503	508.124667	763.997909
816				900.000000	200.000000	0.000000	0.919220	2.623580	-0.130350	-209.717905	-843.221476	131.609263	266.623342	92.806823	0.000000	300.000000	200.000000	0.000000	6.226080	3.631880	-26.779193	2870.546775	-893.799969	-787.351486				-505.000000	200.000000	0.000000	0.362220	2.680050	6.292320	-184.774795	-1088.449401	61.258489
817				900.000000	200.000000	0.000000	1.076160	2.353340	0.391050	-192.162506	-743.783798	181.798212	272.220038	97.917196	0.000000	300.000000	200.000000	0.000000	5.798800	3.967600	-27.465839	2803.789873	-762.999973	-720.212987				-505.000000	200.000000	0.000000	2.716650	-0.178670	7.865400	105.633912	-702.128776	234.589505
818				900.000000	200.000000	0.000000	0.930430	2.353340	0.130350	-232.637893	-884.453314	184.358848	267.333126	94.628645	0.000000	300.000000	200.000000	0.000000	5.615680	3.845520	-27.694721	2918.230276	-904.699968	-744.626987				-505.000000	200.000000	0.000000	0.362220	2.680050	8.651940	-1690.194050	1163.001444	413.723081
819				900.000000	200.000000	0.000000	0.919220	2.420900	0.564850	-257.549342	-833.736072	167.565672	283.755491	91.399980	0.000000	300.000000	200.000000	0.000000	6.500760	3.296160	-26.168841	2841.936674	-425.099985	-732.419987				-505.000000	200.000000	0.000000	-1.629990	2.322710	14.157719	-321.584209	85.195013	354.799243
820				900.000000	200.000000	0.000000	1.154630	2.499720	-0.173800	-299.294608	-817.413462	160.166110	274.763990	94.587441	0.000000	300.000000	200.000000	0.000000	6.500760	3.235120	-26.779193	2822.863274	-675.799976	-799.558486				-505.000000	200.000000	0.000000	1.267770	0.536010	3.146160	-546.394352	-875.118508	-58.336847
821				900.000000	200.000000	0.000000	1.008900	2.465940	1.086250	-146.600108	-812.584147	131.369749	272.422190	98.458971	0.000000	300.000000	200.000000	0.000000	5.829320	4.120200	-28.457661	2889.620175	-784.799973	-628.660489				-505.000000	200.000000	0.000000	-0.905550	2.322710	3.146160	256.614876	979.799173	237.253090
822				900.000000	200.000000	0.000000	0.986480	2.139400	1.868350	-316.037449	-954.235403	239.523999	272.584717	107.095076	0.000000	300.000000	200.000000	0.000000	5.676720	3.937080	-28.228779	2622.592568	-773.899973	-665.281488				-505.000000	200.000000	0.000000	-0.724440	1.965370	7.078860	-112.141157	37.118024	471.875881
823				900.000000	200.000000	0.000000	0.672600	2.026800	1.520750	-308.972840	-951.118496	244.563781	276.446024	104.054551	0.000000	300.000000	200.000000	0.000000	6.592320	4.089680	-28.228779	2708.422871	-664.899977	-885.007484				-505.000000	200.000000	0.000000	1.811100	0.714680	13.371180	44.314981	1733.701198	411.742034
824				900.000000	200.000000	0.000000	0.975270	2.218220	1.303500	-265.130463	-973.512344	174.548092	279.013685	96.893190	0.000000	300.000000	200.000000	0.000000	6.165040	3.540320	-27.008075	2784.716473	-566.799980	-701.902487				-505.000000	200.000000	0.000000	-0.362220	3.394730	1.573080	321.356959	1080.985137	943.156155
825				900.000000	200.000000	0.000000	0.773490	2.252000	1.086250	-251.902883	-909.275332	198.885153	274.135897	94.037906	0.000000	300.000000	200.000000	0.000000	5.981920	2.960440	-26.550311	2813.326573	-686.699976	-726.316487				-505.000000	200.000000	0.000000	-0.181110	0.536010	0.786540	-199.135116	-254.927476	764.196445
826				900.000000	200.000000	0.000000	0.594130	2.116880	1.260050	-225.122826	-998.304350	186.897008	270.973971	106.003126	0.000000	300.000000	200.000000	0.000000	5.768280	3.631880	-28.915425	2717.959571	-839.299971	-750.730486				-505.000000	200.000000	0.000000	-0.724440	5.002760	14.157719	303.849624	958.390237	416.014265
827				900.000000	200.000000	0.000000	1.031320	2.206960	1.042800	-350.295370	-965.446092	213.034114	271.122349	104.255815	0.000000	300.000000	200.000000	0.000000	5.768280	3.204600	-28.686543	2746.569672	-828.399971	-775.144486				-505.000000	200.000000	0.000000	1.811100	2.501380	14.944259	268.370046	-256.341764	178.461218
828				900.000000	200.000000	0.000000	1.098580	2.634840	0.304150	-240.968318	-759.824147	129.024258	278.389657	100.910878	0.000000	300.000000	200.000000	0.000000	6.042960	3.601360	-27.236957	2698.886170	-588.599979	-793.454986				-505.000000	200.000000	0.000000	3.441090	1.429360	2.359620	549.943350	187.250399	177.313471
829				900.000000	200.000000	0.000000	1.008900	2.387120	0.217250	-219.095214	-826.973887	148.164067	277.990547	104.392387	0.000000	300.000000	200.000000	0.000000	5.890360	3.235120	-28.228779	2698.886170	-621.299978	-823.972485				-505.000000	200.000000	0.000000	-0.543330	1.072020	6.292320	-745.340698	-901.084566	177.293109
830				900.000000	200.000000	0.000000	1.008900	2.330820	0.651750	-289.312520	-872.971701	174.617969	274.198972	103.302388	0.000000	300.000000	200.000000	0.000000	5.859840	2.777320	-28.305073	2737.032971	-730.299974	-708.005987				-505.000000	200.000000	0.000000	2.354430	2.322710	4.719240	-206.523285	-2135.495220	-56.728201
831				900.000000	200.000000	0.000000	0.874380	2.342080	0.304150	-253.024174	-877.240839	201.274065	278.225942	101.738477	0.000000	300.000000	200.000000	0.000000	6.165040	3.265640	-28.533955	2803.789873	-621.299978	-762.937486				-505.000000	200.000000	0.000000	-2.173320	0.714680	7.078860	-766.900418	522.499770	0.852097
832				900.000000	200.000000	0.000000	1.064950	2.454680	-0.434500	-216.988306	-788.148139	119.252909	269.741014	105.831587	0.000000	300.000000	200.000000	0.000000	6.134520	3.204600	-28.457661	2679.812770	-861.099970	-781.247986				-505.000000	200.000000	0.000000	-0.543330	2.501380	-1.573080	-196.215349	166.939757	-173.815020
833				900.000000	200.000000	0.000000	0.930430	2.274520	0.521400	-203.314331	-813.893412	143.321324	268.473179	96.997741	0.000000	300.000000	200.000000	0.000000	6.073480	3.448760	-27.313251	2813.326573	-861.099970	-811.765485				-505.000000	200.000000	0.000000	0.181110	2.144040	4.719240	-1028.046620	779.982520	295.740699
834				900.000000	200.000000	0.000000	0.840750	2.105620	1.911800	-240.993421	-958.406590	210.727638	267.367112	93.802779	0.000000	300.000000	200.000000	0.000000	5.707240	2.990960	-27.389545	2908.693576	-893.799969	-689.695487				-505.000000	200.000000	0.000000	1.992210	2.858720	2.359620	1099.697931	-520.497921	178.785845
835				900.000000	200.000000	0.000000	0.818330	2.105620	1.520750	-301.706502	-952.053688	210.750866	274.395018	104.870623	0.000000	300.000000	200.000000	0.000000	6.042960	3.540320	-29.373189	2794.253173	-752.099974	-701.902487				-505.000000	200.000000	0.000000	1.629990	1.608030	14.944259	793.393447	1478.027296	-174.836675
836				900.000000	200.000000	0.000000	0.874380	2.195700	0.999350	-298.537178	-877.887375	193.908951	272.073887	96.955208	0.000000	300.000000	200.000000	0.000000	6.317640	3.387720	-26.931781	2775.179772	-752.099974	-836.179485				-505.000000	200.000000	0.000000	-0.905550	1.608030	6.292320	-133.826723	844.243460	236.574859
837				900.000000	200.000000	0.000000	0.784700	2.263260	0.695200	-247.823794	-939.769103	227.799932	270.859708	95.538785	0.000000	300.000000	200.000000	0.000000	6.836480	2.777320	-26.931781	2813.326573	-784.799973	-769.040986				-505.000000	200.000000	0.000000	0.724440	0.178670	3.932700	2327.445975	-312.708009	-58.632496
838				900.000000	200.000000	0.000000	0.874380	2.218220	1.477300	-236.806695	-1030.310967	251.761737	261.282283	98.035759	0.000000	300.000000	200.000000	0.000000	6.165040	3.387720	-28.152485	2870.546775	-1089.999962	-805.661985				-505.000000	200.000000	0.000000	0.724440	3.573400	0.786540	-131.158650	353.127734	825.750583
839				900.000000	200.000000	0.000000	0.807120	2.161920	0.217250	-300.738494	-1031.435324	203.585858	260.228533	95.608649	0.000000	300.000000	200.000000	0.000000	5.707240	3.692920	-28.228779	2946.840377	-1122.699961	-836.179485				-505.000000	200.000000	0.000000	-0.362220	1.072020	12.584640	1224.034720	-122.594899	59.790423
840				900.000000	200.000000	0.000000	1.064950	2.544760	-0.391050	-225.295388	-783.122577	174.758866	274.474183	101.667176	0.000000	300.000000	200.000000	0.000000	6.012440	3.143560	-28.610249	2813.326573	-730.299974	-793.454986				-505.000000	200.000000	0.000000	-0.181110	1.608030	7.865400	-481.148883	666.344738	60.284608
841				900.000000	200.000000	0.000000	0.919220	2.420900	0.086900	-193.716015	-706.642330	121.782130	275.028736	94.341522	0.000000	300.000000	200.000000	0.000000	6.714400	3.418240	-26.626605	2813.326573	-664.899977	-756.833986				-505.000000	200.000000	0.000000	0.724440	3.573400	10.225020	-246.219573	609.310631	238.309596
842				900.000000	200.000000	0.000000	0.885590	2.218220	0.173800	-246.198181	-943.438851	177.050661	273.065798	95.150817	0.000000	300.000000	200.000000	0.000000	6.958560	3.937080	-27.923603	2927.766976	-752.099974	-720.212987				-505.000000	200.000000	0.000000	0.000000	2.680050	3.932700	394.116444	924.257919	531.240255
843				900.000000	200.000000	0.000000	0.863170	2.218220	1.042800	-281.482669	-887.598096	201.170489	266.545972	94.628645	0.000000	300.000000	200.000000	0.000000	6.104000	3.509800	-27.694721	2918.230276	-926.499968	-769.040986				-505.000000	200.000000	0.000000	-0.362220	0.357340	0.786540	-441.578441	21.171505	764.041376
844				900.000000	200.000000	0.000000	0.997690	2.465940	-0.043450	-236.222143	-866.797567	145.839323	270.955330	90.453865	0.000000	300.000000	200.000000	0.000000	6.378680	3.448760	-27.771015	3042.207379	-806.599972	-836.179485				-505.000000	200.000000	0.000000	2.716650	0.357340	4.719240	716.896194	-964.283085	117.609981
845				900.000000	200.000000	0.000000	0.986480	2.454680	0.955900	-183.383610	-735.550117	186.804687	274.858358	100.838503	0.000000	300.000000	200.000000	0.000000	6.744920	3.113040	-27.313251	2708.422871	-686.699976	-848.386485				-505.000000	200.000000	0.000000	1.629990	4.824090	1.573080	986.927542	960.436516	180.679958
846				900.000000	200.000000	0.000000	0.863170	1.970500	1.260050	-251.253406	-994.185507	215.398070	277.627754	95.604937	0.000000	300.000000	200.000000	0.000000	6.073480	3.723440	-27.771015	2899.156876	-621.299978	-683.591988				-505.000000	200.000000	0.000000	-1.267770	1.786700	14.157719	-469.834175	-1792.703020	-56.947099
847				900.000000	200.000000	0.000000	0.728650	2.195700	1.607650	-285.845388	-902.847753	232.614489	272.992005	102.055302	0.000000	300.000000	200.000000	0.000000	6.195560	3.723440	-27.847309	2727.496271	-752.099974	-671.384988				-505.000000	200.000000	0.000000	1.267770	0.178670	4.719240	127.004863	-81.191317	-58.675962
848				900.000000	200.000000	0.000000	0.896800	2.375860	1.694550	-222.048948	-975.710596	186.824293	274.198972	104.313164	0.000000	300.000000	200.000000	0.000000	6.104000	3.967600	-28.305073	2708.422871	-730.299974	-726.316487				-505.000000	200.000000	0.000000	-1.448880	1.786700	17.303879	109.497527	203.820350	471.764278
849				900.000000	200.000000	0.000000	0.885590	2.184440	1.346950	-218.230147	-944.529880	210.754487	269.153419	101.989144	0.000000	300.000000	200.000000	0.000000	6.805960	3.235120	-26.855487	2632.129269	-828.399971	-793.454986				-505.000000	200.000000	0.000000	1.448880	2.144040	3.146160	14.171551	307.052592	471.871573
850				900.000000	200.000000	0.000000	0.706230	2.206960	1.781450	-244.996343	-952.745830	215.780568	273.954290	101.475042	0.000000	300.000000	200.000000	0.000000	6.134520	3.662400	-28.457661	2803.789873	-741.199974	-781.247986				-505.000000	200.000000	0.000000	0.362220	1.608030	3.932700	-597.279501	372.059959	530.193931
851				900.000000	200.000000	0.000000	0.986480	2.139400	0.260700	-378.010928	-962.872228	208.198417	270.519224	101.124851	0.000000	300.000000	200.000000	0.000000	5.920880	3.540320	-28.839131	2851.473374	-850.199970	-805.661985				-505.000000	200.000000	0.000000	-0.543330	2.501380	9.438480	152.113581	-108.650228	1001.066953
852				900.000000	200.000000	0.000000	0.964060	2.454680	0.521400	-228.059584	-759.552626	121.767091	276.379095	98.333860	0.000000	300.000000	200.000000	0.000000	6.073480	3.570840	-28.610249	2908.693576	-675.799976	-714.109487				-505.000000	200.000000	0.000000	-0.181110	0.536010	8.651940	-430.137887	-1588.091813	411.731853
853				900.000000	200.000000	0.000000	1.087370	2.477200	0.695200	-218.911093	-830.649775	165.034168	273.336542	97.284655	0.000000	300.000000	200.000000	0.000000	5.920880	3.448760	-27.389545	2813.326573	-730.299974	-854.489985				-505.000000	200.000000	0.000000	-0.362220	1.965370	6.292320	1161.771941	546.226549	1.894114
854				900.000000	200.000000	0.000000	1.020110	2.252000	1.477300	-315.826239	-833.673331	188.991014	275.463049	99.585008	0.000000	300.000000	200.000000	0.000000	6.104000	3.265640	-27.542133	2765.643072	-675.799976	-738.523487				-505.000000	200.000000	0.000000	2.716650	1.608030	7.078860	-712.843810	-1496.802393	295.029182
855				900.000000	200.000000	0.000000	0.975270	2.206960	0.564850	-218.113029	-825.912271	160.079660	271.198948	103.183526	0.000000	300.000000	200.000000	0.000000	5.798800	3.815000	-28.762837	2784.716473	-828.399971	-708.005987				-505.000000	200.000000	0.000000	0.543330	1.250690	13.371180	-386.515062	484.713884	706.072622
856				900.000000	200.000000	0.000000	1.076160	2.319560	-0.086900	-214.151374	-895.318403	198.634417	269.659673	102.218249	0.000000	300.000000	200.000000	0.000000	6.470240	3.815000	-28.381367	2775.179772	-861.099970	-769.040986				-505.000000	200.000000	0.000000	0.362220	1.250690	2.359620	654.948031	-1614.997298	-292.562566
857				900.000000	200.000000	0.000000	0.885590	2.229480	0.825550	-184.751328	-862.989459	145.735551	283.359081	98.082915	0.000000	300.000000	200.000000	0.000000	5.951400	3.082520	-26.855487	2737.032971	-446.899984	-805.661985				-505.000000	200.000000	0.000000	0.905550	1.608030	-0.786540	-366.025036	873.941650	412.662267
858				900.000000	200.000000	0.000000	0.885590	2.004280	1.694550	-309.720157	-934.721209	241.912519	273.456148	101.298326	0.000000	300.000000	200.000000	0.000000	6.317640	2.899400	-27.923603	2756.106372	-741.199974	-762.937486				-505.000000	200.000000	0.000000	2.173320	0.536010	11.798100	265.009817	-142.703982	411.543499
859				900.000000	200.000000	0.000000	0.762280	2.342080	0.912450	-328.784050	-979.575649	268.860684	270.904090	100.783804	0.000000	300.000000	200.000000	0.000000	5.920880	3.753960	-29.220601	2899.156876	-850.199970	-830.075985				-505.000000	200.000000	0.000000	-0.905550	1.965370	5.505780	3.548999	-878.420209	295.658073
860				900.000000	200.000000	0.000000	0.919220	2.206960	0.738650	-189.789260	-914.953225	208.330930	266.739637	98.479362	0.000000	300.000000	200.000000	0.000000	5.829320	3.692920	-28.839131	2927.766976	-959.199966	-866.696984				-505.000000	200.000000	0.000000	0.181110	0.893350	7.865400	402.133846	-283.563244	235.809695
861				900.000000	200.000000	0.000000	0.986480	2.263260	1.042800	-315.812694	-897.741972	215.542588	271.740321	103.159843	0.000000	300.000000	200.000000	0.000000	6.317640	3.204600	-27.771015	2689.349470	-784.799973	-787.351486				-505.000000	200.000000	0.000000	1.086660	3.573400	4.719240	216.603972	2050.887766	-231.672171
862				900.000000	200.000000	0.000000	0.818330	2.128140	2.476650	-279.686165	-983.338494	242.097390	272.650911	95.357685	0.000000	300.000000	200.000000	0.000000	6.561800	2.777320	-26.702899	2794.253173	-730.299974	-762.937486				-505.000000	200.000000	0.000000	2.897760	1.429360	9.438480	-144.386352	80.839450	471.077431
863				900.000000	200.000000	0.000000	0.952850	2.308300	1.042800	-334.060598	-1124.325736	196.342035	266.676813	98.794090	0.000000	300.000000	200.000000	0.000000	6.867000	2.777320	-28.457661	2880.083475	-948.299967	-738.523487				-505.000000	200.000000	0.000000	0.000000	4.109410	9.438480	17.783472	-406.667139	708.829014
864				900.000000	200.000000	0.000000	1.031320	2.601060	-0.130350	-278.994292	-751.584325	160.388105	265.740746	103.061727	0.000000	300.000000	200.000000	0.000000	5.798800	3.723440	-29.907247	2899.156876	-1024.599964	-726.316487				-505.000000	200.000000	0.000000	1.629990	3.394730	3.932700	900.625739	-500.072843	-525.605688
865				900.000000	200.000000	0.000000	0.952850	2.477200	0.260700	-195.238054	-789.244367	109.751348	272.751907	99.807220	0.000000	300.000000	200.000000	0.000000	6.470240	3.540320	-29.602071	2965.913777	-806.599972	-701.902487				-505.000000	200.000000	0.000000	1.086660	-1.429360	14.944259	-316.927036	52.634112	292.277098
866				900.000000	200.000000	0.000000	0.975270	2.409640	0.651750	-221.738228	-901.982637	181.955093	273.807464	96.528314	0.000000	300.000000	200.000000	0.000000	6.775440	3.357200	-27.465839	2841.936674	-719.399975	-732.419987				-505.000000	200.000000	0.000000	1.629990	0.893350	4.719240	-61.381855	-103.109248	176.949686
867				900.000000	200.000000	0.000000	0.695020	2.420900	0.260700	-249.823381	-844.484536	184.665564	273.584232	100.065622	0.000000	300.000000	200.000000	0.000000	6.744920	3.509800	-29.296895	2927.766976	-773.899973	-823.972485				-505.000000	200.000000	0.000000	-0.543330	4.288080	5.505780	259.912182	-767.768133	826.530236
868				900.000000	200.000000	0.000000	1.121000	2.522240	-0.521400	-198.214093	-754.913671	114.438352	273.212179	94.022288	0.000000	300.000000	200.000000	0.000000	5.890360	3.723440	-28.076191	2975.450478	-752.099974	-738.523487				-505.000000	200.000000	0.000000	3.259980	1.072020	0.000000	-50.948072	-1655.531459	59.500647
869				900.000000	200.000000	0.000000	0.986480	2.375860	0.738650	-166.751837	-806.271653	179.502404	264.282906	85.776454	0.000000	300.000000	200.000000	0.000000	6.287120	3.448760	-26.550311	3032.670679	-948.299967	-659.177988				-505.000000	200.000000	0.000000	2.354430	1.072020	0.000000	1107.211947	-937.886595	235.805387
870				900.000000	200.000000	0.000000	0.751070	1.970500	1.564200	-246.917776	-969.588209	215.514205	270.632611	96.528314	0.000000	300.000000	200.000000	0.000000	6.165040	3.753960	-27.465839	2841.936674	-806.599972	-769.040986				-505.000000	200.000000	0.000000	0.362220	1.072020	19.663499	-1207.535011	-1498.848672	294.708863
871				900.000000	200.000000	0.000000	0.840750	2.161920	1.738000	-383.594132	-973.442865	232.466938	273.888286	101.436542	0.000000	300.000000	200.000000	0.000000	6.439720	3.601360	-29.220601	2880.083475	-762.999973	-805.661985				-505.000000	200.000000	0.000000	0.362220	2.144040	16.517339	1057.585262	-1230.722952	236.982111
872				900.000000	200.000000	0.000000	0.863170	2.443420	1.260050	-199.614318	-897.932078	203.789585	275.985088	90.313959	0.000000	300.000000	200.000000	0.000000	5.798800	3.998120	-26.779193	2937.303677	-643.099977	-756.833986				-505.000000	200.000000	0.000000	1.629990	0.893350	10.225020	286.506614	-1168.894291	411.926081
873				900.000000	200.000000	0.000000	0.930430	2.218220	1.260050	-216.929115	-926.031695	217.968428	275.120546	104.354058	0.000000	300.000000	200.000000	0.000000	6.561800	3.937080	-28.915425	2765.643072	-719.399975	-756.833986				-505.000000	200.000000	0.000000	-0.543330	2.680050	7.078860	162.736133	-636.690978	883.748314
874				900.000000	200.000000	0.000000	0.975270	2.252000	1.998700	-222.813873	-928.565151	254.098291	276.188604	91.741633	0.000000	300.000000	200.000000	0.000000	6.104000	3.448760	-25.634783	2775.179772	-610.399979	-750.730486				-505.000000	200.000000	0.000000	1.629990	3.573400	11.011560	-477.788654	1349.189421	296.981251
875				900.000000	200.000000	0.000000	1.053740	2.240740	1.086250	-280.510281	-956.277817	213.042302	272.883339	94.476468	0.000000	300.000000	200.000000	0.000000	6.409200	3.143560	-26.931781	2841.936674	-730.299974	-695.798987				-505.000000	200.000000	0.000000	0.724440	2.501380	3.932700	1541.465142	880.422057	589.756841
876				900.000000	200.000000	0.000000	1.042530	2.634840	-0.391050	-205.503773	-782.199322	157.998247	271.665769	95.601100	0.000000	300.000000	200.000000	0.000000	5.981920	3.509800	-27.313251	2851.473374	-773.899973	-714.109487				-505.000000	200.000000	0.000000	-1.086660	2.144040	9.438480	246.306940	-1003.763383	119.609824
877				900.000000	200.000000	0.000000	0.795910	2.420900	0.043450	-177.678908	-752.183715	117.090559	273.712219	98.000529	0.000000	300.000000	200.000000	0.000000	5.981920	3.815000	-28.610249	2918.230276	-752.099974	-769.040986				-505.000000	200.000000	0.000000	1.629990	2.680050	5.505780	278.426289	293.854348	413.621659
878				900.000000	200.000000	0.000000	0.908010	2.342080	0.521400	-268.881224	-863.629855	169.913643	275.607838	100.745772	0.000000	300.000000	200.000000	0.000000	6.287120	3.357200	-28.152485	2794.253173	-686.699976	-793.454986				-505.000000	200.000000	0.000000	1.992210	1.965370	3.146160	-228.271775	9.035681	765.379042
879				900.000000	200.000000	0.000000	0.874380	2.252000	1.216600	-304.034733	-837.561658	174.684030	281.552710	104.533462	0.000000	300.000000	200.000000	0.000000	6.165040	3.418240	-27.771015	2651.202669	-512.299982	-836.179485				-505.000000	200.000000	0.000000	-0.362220	1.429360	7.078860	-839.471133	-780.219951	1000.035118
880				900.000000	200.000000	0.000000	1.098580	2.567280	-0.130350	-199.974748	-754.354092	150.648368	277.581824	102.926035	0.000000	300.000000	200.000000	0.000000	6.104000	3.296160	-28.686543	2784.716473	-643.099977	-799.558486				-505.000000	200.000000	0.000000	2.535540	3.394730	7.078860	321.797422	370.136675	590.459742
881				900.000000	200.000000	0.000000	0.896800	2.387120	0.608300	-166.423193	-797.391435	208.521705	268.381589	98.224571	0.000000	300.000000	200.000000	0.000000	6.134520	3.326680	-27.923603	2841.936674	-882.899969	-726.316487				-505.000000	200.000000	0.000000	0.000000	1.786700	11.011560	1382.970162	122.120037	354.160170
882				900.000000	200.000000	0.000000	0.706230	2.071840	1.651100	-335.126762	-957.690575	191.558305	269.777843	100.756009	0.000000	300.000000	200.000000	0.000000	6.287120	3.265640	-27.771015	2756.106372	-839.299971	-836.179485				-505.000000	200.000000	0.000000	1.448880	3.037390	3.146160	-1089.931860	307.052592	-173.465723
883				900.000000	200.000000	0.000000	0.997690	2.263260	1.303500	-315.542609	-949.105750	208.301994	278.989945	104.412260	0.000000	300.000000	200.000000	0.000000	5.585160	2.838360	-28.533955	2727.496271	-599.499979	-750.730486				-505.000000	200.000000	0.000000	-1.629990	1.786700	7.078860	340.311529	754.762888	-291.894516
884				900.000000	200.000000	0.000000	1.076160	2.297040	1.086250	-270.150787	-820.419884	188.974833	273.093754	98.541640	0.000000	300.000000	200.000000	0.000000	5.981920	3.540320	-28.762837	2918.230276	-773.899973	-775.144486				-505.000000	200.000000	0.000000	-0.905550	2.501380	6.292320	962.573902	579.103445	883.607734
885				900.000000	200.000000	0.000000	1.008900	2.195700	1.173150	-250.110758	-964.644062	205.817889	272.840126	103.646333	0.000000	300.000000	200.000000	0.000000	5.676720	3.662400	-29.296895	2822.863274	-795.699972	-793.454986				-505.000000	200.000000	0.000000	-0.543330	2.144040	16.517339	362.689251	-115.368066	413.286851
886				900.000000	200.000000	0.000000	0.986480	2.026800	1.520750	-292.890719	-979.241984	208.093699	271.114044	106.762778	0.000000	300.000000	200.000000	0.000000	6.104000	3.204600	-27.923603	2603.519168	-806.599972	-781.247986				-505.000000	200.000000	0.000000	0.905550	1.608030	10.225020	-1291.672126	863.491680	177.685872
887				900.000000	200.000000	0.000000	1.121000	2.173180	0.782100	-323.812804	-968.896664	227.367751	270.920596	89.749834	0.000000	300.000000	200.000000	0.000000	6.592320	3.082520	-25.863665	2851.473374	-752.099974	-750.730486				-505.000000	200.000000	0.000000	2.354430	0.714680	13.371180	-882.213034	-1480.855874	176.722173
888				900.000000	200.000000	0.000000	1.064950	2.556020	-0.130350	-188.376844	-823.892788	141.034096	269.670400	96.648580	0.000000	300.000000	200.000000	0.000000	6.348160	3.052000	-27.313251	2822.863274	-828.399971	-799.558486				-505.000000	200.000000	0.000000	0.724440	0.893350	14.157719	750.085237	-2045.821648	294.510327
889				900.000000	200.000000	0.000000	1.020110	2.342080	0.782100	-208.303186	-863.422615	136.062266	264.467968	97.992757	0.000000	300.000000	200.000000	0.000000	5.920880	3.540320	-29.449483	3004.060578	-1046.399963	-659.177988				-505.000000	200.000000	0.000000	0.362220	1.965370	14.944259	1509.912102	361.609989	1.836159
890				900.000000	200.000000	0.000000	0.952850	2.297040	0.825550	-242.277161	-794.835647	155.367341	271.888432	93.868475	0.000000	300.000000	200.000000	0.000000	6.134520	3.265640	-28.305073	3004.060578	-795.699972	-756.833986				-505.000000	200.000000	0.000000	1.811100	1.250690	6.292320	655.262647	-248.131074	118.530214
891				900.000000	200.000000	0.000000	1.087370	2.308300	0.521400	-250.169634	-871.015900	191.383352	276.853727	100.838503	0.000000	300.000000	200.000000	0.000000	6.867000	3.448760	-27.313251	2708.422871	-632.199978	-781.247986				-505.000000	200.000000	0.000000	1.629990	2.322710	4.719240	-90.707283	-235.679255	765.747135
892				900.000000	200.000000	0.000000	1.042530	2.510980	0.000000	-230.301851	-868.684487	177.160338	276.514787	95.548487	0.000000	300.000000	200.000000	0.000000	6.256600	3.143560	-27.847309	2908.693576	-653.999977	-769.040986				-505.000000	200.000000	0.000000	0.362220	2.322710	3.932700	1067.389812	-1616.490151	413.383965
893				900.000000	200.000000	0.000000	0.863170	2.342080	1.042800	-159.786738	-902.796006	167.550437	269.922447	88.850992	0.000000	300.000000	200.000000	0.000000	6.317640	3.662400	-27.542133	3061.280780	-828.399971	-762.937486				-505.000000	200.000000	0.000000	-2.897760	0.714680	11.011560	-998.217806	-763.096574	588.351039
894				900.000000	200.000000	0.000000	0.874380	2.206960	0.912450	-306.204580	-1024.719687	230.064325	267.344371	100.649866	0.000000	300.000000	200.000000	0.000000	6.348160	4.181240	-29.373189	2918.230276	-959.199966	-793.454986				-505.000000	200.000000	0.000000	-0.905550	1.786700	11.798100	-585.838947	1104.158489	295.488516
895				900.000000	200.000000	0.000000	0.751070	2.252000	0.999350	-292.198214	-1034.920508	251.920902	271.264434	93.414150	0.000000	300.000000	200.000000	0.000000	6.805960	3.509800	-26.931781	2870.546775	-773.899973	-799.558486				-505.000000	200.000000	0.000000	1.267770	2.501380	3.146160	-195.837810	-1007.688515	119.760585
896				900.000000	200.000000	0.000000	0.840750	2.252000	0.651750	-232.250374	-896.443104	218.092752	269.444335	93.425408	0.000000	300.000000	200.000000	0.000000	6.500760	3.479280	-26.397723	2813.326573	-806.599972	-787.351486				-505.000000	200.000000	0.000000	1.086660	1.072020	6.292320	-397.892692	-602.005234	470.883204
897				900.000000	200.000000	0.000000	0.908010	2.206960	1.564200	-213.057172	-879.797569	213.161863	267.344371	92.500557	0.000000	300.000000	200.000000	0.000000	6.042960	3.753960	-26.702899	2870.546775	-871.999969	-750.730486				-505.000000	200.000000	0.000000	-0.724440	2.144040	2.359620	477.372635	-753.823461	765.765932
898				900.000000	200.000000	0.000000	0.952850	2.240740	2.259400	-263.212777	-953.214196	242.062746	276.585460	96.875535	0.000000	300.000000	200.000000	0.000000	6.012440	3.998120	-27.465839	2832.399974	-643.099977	-653.074488				-505.000000	200.000000	0.000000	0.362220	0.714680	6.292320	970.276687	-160.459350	118.137451
899				900.000000	200.000000	0.000000	1.121000	2.274520	0.477950	-295.831541	-1009.141564	203.365396	268.293916	99.733140	0.000000	300.000000	200.000000	0.000000	6.897520	3.631880	-28.533955	2861.010075	-904.699968	-823.972485				-505.000000	200.000000	0.000000	0.000000	0.178670	5.505780	1516.859809	1453.045096	1057.563334
900				900.000000	200.000000	0.000000	1.087370	2.533500	0.130350	-201.095723	-764.266855	157.857546	271.758577	89.898827	0.000000	300.000000	200.000000	0.000000	6.439720	3.570840	-26.245135	2889.620175	-741.199974	-775.144486				-505.000000	200.000000	0.000000	0.905550	3.573400	16.517339	101.731818	327.240239	-760.354570
901				900.000000	200.000000	0.000000	0.863170	2.668620	0.347600	-171.183229	-831.225891	163.034799	267.477117	98.035759	0.000000	300.000000	200.000000	0.000000	6.042960	3.631880	-28.152485	2870.546775	-915.599968	-756.833986				-505.000000	200.000000	0.000000	3.078870	2.680050	7.078860	510.184139	-325.590258	237.273453
902				900.000000	200.000000	0.000000	0.896800	2.387120	0.564850	-206.673510	-832.812816	169.967144	267.726703	99.105206	0.000000	300.000000	200.000000	0.000000	5.768280	3.845520	-27.694721	2794.253173	-893.799969	-817.868985				-505.000000	200.000000	0.000000	2.173320	0.893350	10.225020	-871.653405	-1864.621225	118.162121
903				900.000000	200.000000	0.000000	0.952850	2.319560	0.912450	-229.198168	-835.444224	169.846245	281.816752	104.870623	0.000000	300.000000	200.000000	0.000000	5.951400	3.662400	-29.373189	2794.253173	-534.099981	-744.626987				-505.000000	200.000000	0.000000	1.448880	0.000000	14.157719	348.580623	-101.107400	822.301471
904				900.000000	200.000000	0.000000	1.076160	2.578540	-0.347600	-256.023555	-788.690583	165.140027	285.792095	104.006022	0.000000	300.000000	200.000000	0.000000	6.378680	3.113040	-27.618427	2651.202669	-392.399986	-903.317984				-505.000000	200.000000	0.000000	-0.181110	0.893350	0.000000	1212.216627	938.949017	177.094574
905				900.000000	200.000000	0.000000	0.851960	2.173180	0.999350	-206.992356	-851.634270	164.995314	276.122277	96.936467	0.000000	300.000000	200.000000	0.000000	5.859840	3.509800	-27.389545	2822.863274	-653.999977	-708.005987				-505.000000	200.000000	0.000000	0.543330	3.930740	9.438480	1280.948172	-1765.244109	708.615990
906				900.000000	200.000000	0.000000	0.751070	2.139400	0.304150	-281.473188	-968.416362	206.032642	270.478728	100.510720	0.000000	300.000000	200.000000	0.000000	5.768280	3.082520	-29.907247	2975.450478	-882.899969	-732.419987				-505.000000	200.000000	0.000000	-2.716650	2.680050	11.798100	858.009684	153.188086	355.225291
907				900.000000	200.000000	0.000000	0.863170	2.139400	1.042800	-280.707947	-993.983465	222.784127	266.267189	99.653298	0.000000	300.000000	200.000000	0.000000	6.226080	3.387720	-27.465839	2756.106372	-926.499968	-732.419987				-505.000000	200.000000	0.000000	1.992210	1.250690	13.371180	76.748946	-133.237870	1.027528
908				900.000000	200.000000	0.000000	0.997690	2.353340	0.869000	-292.180605	-908.173905	191.518147	277.297628	102.397766	0.000000	300.000000	200.000000	0.000000	5.798800	3.448760	-27.847309	2717.959571	-632.199978	-830.075985				-505.000000	200.000000	0.000000	-0.543330	0.536010	0.786540	264.128892	827.550514	235.528535
909				900.000000	200.000000	0.000000	1.042530	2.274520	0.347600	-183.391737	-914.601485	198.627371	271.503343	101.617761	0.000000	300.000000	200.000000	0.000000	5.615680	3.448760	-28.305073	2784.716473	-806.599972	-775.144486				-505.000000	200.000000	0.000000	1.629990	1.786700	10.225020	456.379224	687.085811	1000.214856
910				900.000000	200.000000	0.000000	0.751070	2.128140	1.651100	-268.479844	-989.932906	242.167072	268.426878	98.135887	0.000000	300.000000	200.000000	0.000000	6.134520	3.296160	-27.618427	2813.326573	-871.999969	-799.558486				-505.000000	200.000000	0.000000	-1.448880	1.250690	15.730799	1119.281732	603.023224	295.023309
911				900.000000	200.000000	0.000000	1.042530	2.387120	0.391050	-347.572124	-1046.357112	227.648010	272.422190	100.469685	0.000000	300.000000	200.000000	0.000000	6.073480	3.723440	-28.457661	2832.399974	-784.799973	-769.040986				-505.000000	200.000000	0.000000	1.448880	1.429360	7.865400	-144.512199	-360.276003	-468.712237
912				900.000000	200.000000	0.000000	0.908010	2.601060	-0.434500	-186.837196	-766.487439	148.467554	279.647242	95.251940	0.000000	300.000000	200.000000	0.000000	6.622840	3.021480	-27.313251	2861.010075	-555.899981	-799.558486				-505.000000	200.000000	0.000000	2.535540	1.965370	6.292320	119.427924	238.313094	-174.570003
913				900.000000	200.000000	0.000000	0.840750	2.420900	0.043450	-153.555727	-799.623956	145.960026	263.387491	97.284655	0.000000	300.000000	200.000000	0.000000	6.805960	3.265640	-27.389545	2813.326573	-1002.799965	-823.972485				-505.000000	200.000000	0.000000	3.078870	1.608030	11.011560	2414.502857	-1124.742434	999.929388
914				900.000000	200.000000	0.000000	1.008900	2.353340	1.390400	-267.517253	-929.384315	165.000273	273.949925	92.450700	0.000000	300.000000	200.000000	0.000000	5.859840	3.387720	-26.779193	2880.083475	-697.599976	-799.558486				-505.000000	200.000000	0.000000	1.086660	2.322710	5.505780	25.171642	-70.978778	295.837812
915				900.000000	200.000000	0.000000	1.177050	2.398380	0.521400	-258.521730	-940.566532	205.832178	269.251425	98.622573	0.000000	300.000000	200.000000	0.000000	5.890360	3.753960	-29.068013	2946.840377	-893.799969	-830.075985				-505.000000	200.000000	0.000000	0.905550	3.573400	14.157719	333.175052	-1128.790562	-55.425386
916				900.000000	200.000000	0.000000	0.964060	2.499720	0.869000	-225.844723	-759.875894	129.037959	266.482492	95.161834	0.000000	300.000000	200.000000	0.000000	6.500760	3.265640	-26.016253	2727.496271	-871.999969	-793.454986				-505.000000	200.000000	0.000000	-0.905550	2.322710	7.865400	25.360411	-1278.369510	-350.187896
917				900.000000	200.000000	0.000000	0.840750	2.353340	0.825550	-195.732894	-871.274888	162.764816	269.879601	91.026206	0.000000	300.000000	200.000000	0.000000	6.378680	2.472120	-26.779193	2918.230276	-806.599972	-762.937486				-505.000000	200.000000	0.000000	-0.724440	0.357340	-6.292320	-789.592756	-347.902749	-293.323422
918				900.000000	200.000000	0.000000	0.863170	2.128140	1.738000	-272.410346	-974.366121	225.183315	265.225586	87.830493	0.000000	300.000000	200.000000	0.000000	6.073480	3.387720	-26.016253	2918.230276	-904.699968	-732.419987				-505.000000	200.000000	0.000000	-0.543330	2.501380	4.719240	730.816052	-2490.431801	-115.070921
919				900.000000	200.000000	0.000000	0.818330	2.139400	1.607650	-316.307534	-1012.926144	210.782281	264.568642	97.000534	0.000000	300.000000	200.000000	0.000000	6.195560	3.509800	-28.610249	2946.840377	-1013.699965	-738.523487				-505.000000	200.000000	0.000000	0.362220	2.144040	11.011560	-680.095229	-960.357952	60.749815
920				900.000000	200.000000	0.000000	0.795910	2.443420	0.825550	-288.516125	-940.351956	167.714365	267.379764	94.509217	0.000000	300.000000	200.000000	0.000000	6.470240	2.929920	-26.397723	2784.716473	-861.099970	-671.384988				-505.000000	200.000000	0.000000	-0.905550	0.893350	5.505780	-292.950935	-1276.130231	764.593516
921				900.000000	200.000000	0.000000	0.885590	2.218220	0.869000	-273.621666	-868.095838	213.195562	269.065537	92.450700	0.000000	300.000000	200.000000	0.000000	6.317640	3.082520	-26.779193	2880.083475	-828.399971	-775.144486				-505.000000	200.000000	0.000000	0.543330	2.501380	11.011560	499.687433	-2297.016991	296.050837
922				900.000000	200.000000	0.000000	0.773490	2.083100	1.390400	-194.214602	-939.954011	230.053657	266.623342	91.026206	0.000000	300.000000	200.000000	0.000000	6.165040	3.601360	-26.779193	2918.230276	-893.799969	-726.316487				-505.000000	200.000000	0.000000	-0.724440	1.608030	18.090419	-364.514879	-1299.032019	236.560370
923				900.000000	200.000000	0.000000	0.986480	2.375860	0.477950	-251.453057	-937.744421	208.418325	274.023931	91.873839	0.000000	300.000000	200.000000	0.000000	5.737760	3.815000	-27.694721	2994.523878	-719.399975	-762.937486				-505.000000	200.000000	0.000000	0.905550	0.178670	10.225020	11.629323	863.491680	-352.367478
924				900.000000	200.000000	0.000000	1.087370	2.488460	0.391050	-202.680385	-840.498855	157.815659	264.078808	93.929121	0.000000	300.000000	200.000000	0.000000	6.409200	3.082520	-26.702899	2832.399974	-959.199966	-756.833986				-505.000000	200.000000	0.000000	0.543330	1.965370	0.786540	466.435467	-166.193330	471.774459
925				900.000000	200.000000	0.000000	1.008900	2.398380	0.304150	-186.377257	-837.186644	124.077938	274.283692	91.786275	0.000000	300.000000	200.000000	0.000000	6.195560	3.174080	-26.702899	2889.620175	-686.699976	-762.937486				-505.000000	200.000000	0.000000	0.000000	2.858720	0.786540	-58.587934	131.823581	120.201123
926				900.000000	200.000000	0.000000	0.964060	2.342080	0.260700	-208.843356	-921.421213	174.674896	261.071287	95.777107	0.000000	300.000000	200.000000	0.000000	5.890360	3.204600	-27.999897	2918.230276	-1089.999962	-805.661985				-505.000000	200.000000	0.000000	-0.181110	0.893350	13.371180	981.654318	-399.440306	-116.625919
927				900.000000	200.000000	0.000000	1.188260	2.409640	0.391050	-213.967253	-880.115295	201.011716	268.467742	95.436509	0.000000	300.000000	200.000000	0.000000	6.012440	3.204600	-27.999897	2927.766976	-882.899969	-720.212987				-505.000000	200.000000	0.000000	0.362220	1.429360	11.011560	-144.260506	895.622150	295.047978
928				900.000000	200.000000	0.000000	1.076160	2.375860	0.000000	-187.619730	-768.749972	145.674254	280.360412	97.237729	0.000000	300.000000	200.000000	0.000000	6.042960	3.753960	-28.305073	2908.693576	-555.899981	-750.730486				-505.000000	200.000000	0.000000	1.629990	2.144040	3.146160	1403.963573	693.803649	-56.839804
929				900.000000	200.000000	0.000000	0.672600	2.308300	1.042800	-153.136738	-798.694904	165.306792	277.206185	99.573170	0.000000	300.000000	200.000000	0.000000	6.226080	3.174080	-26.779193	2689.349470	-610.399979	-738.523487				-505.000000	200.000000	0.000000	0.181110	0.178670	7.865400	474.704561	511.856799	-58.589030
930				900.000000	200.000000	0.000000	0.706230	2.071840	1.651100	-278.839338	-1013.416244	222.883886	275.340527	96.575879	0.000000	300.000000	200.000000	0.000000	6.256600	2.685760	-27.847309	2880.083475	-686.699976	-695.798987				-505.000000	200.000000	0.000000	0.905550	0.178670	11.798100	243.387173	861.998827	881.258594
931				900.000000	200.000000	0.000000	0.818330	2.161920	1.651100	-319.355676	-916.713123	232.490165	272.047491	90.965239	0.000000	300.000000	200.000000	0.000000	5.524120	3.906560	-28.076191	3061.280780	-784.799973	-689.695487				-505.000000	200.000000	0.000000	0.905550	2.501380	5.505780	151.798965	-1915.999915	61.045464
932				900.000000	200.000000	0.000000	0.874380	2.465940	1.086250	-259.174955	-923.561922	203.798915	271.426325	100.000518	0.000000	300.000000	200.000000	0.000000	6.104000	3.448760	-27.847309	2784.716473	-795.699972	-775.144486				-505.000000	200.000000	0.000000	0.724440	1.429360	9.438480	666.325661	-583.073008	999.948185
933				900.000000	200.000000	0.000000	0.952850	2.184440	1.738000	-237.927670	-886.871685	179.359224	277.989466	103.361845	0.000000	300.000000	200.000000	0.000000	6.165040	3.418240	-27.236957	2632.129269	-599.499979	-878.903984				-505.000000	200.000000	0.000000	0.724440	2.144040	7.078860	246.118170	214.586315	354.441331
934				900.000000	200.000000	0.000000	0.773490	2.105620	1.738000	-281.378780	-914.947429	244.532561	270.585922	110.762495	0.000000	300.000000	200.000000	0.000000	5.859840	3.692920	-28.533955	2546.298966	-839.299971	-720.212987				-505.000000	200.000000	0.000000	-0.181110	0.714680	7.078860	-72.004407	401.951150	-58.051379
935				900.000000	200.000000	0.000000	1.064950	2.308300	0.000000	-323.079348	-930.399382	225.141820	270.562834	96.978556	0.000000	300.000000	200.000000	0.000000	6.226080	3.143560	-27.771015	2861.010075	-817.499971	-750.730486				-505.000000	200.000000	0.000000	1.992210	0.893350	15.730799	866.027085	-1991.457251	705.617596
936				900.000000	200.000000	0.000000	0.952850	2.330820	-0.434500	-165.801438	-905.115139	181.905018	270.385827	93.557975	0.000000	300.000000	200.000000	0.000000	6.348160	3.021480	-27.236957	2899.156876	-806.599972	-842.282985				-505.000000	200.000000	0.000000	-1.992210	1.608030	0.786540	-597.531193	252.372201	824.102779
937				900.000000	200.000000	0.000000	0.997690	2.465940	-0.173800	-244.398246	-876.808282	148.248984	270.024891	96.798900	0.000000	300.000000	200.000000	0.000000	6.256600	3.052000	-27.999897	2889.620175	-839.299971	-775.144486				-505.000000	200.000000	0.000000	1.992210	2.858720	5.505780	57.605607	934.786453	2.553549
938				900.000000	200.000000	0.000000	1.053740	2.342080	0.434500	-256.909662	-910.077960	138.437086	272.823950	97.758682	0.000000	300.000000	200.000000	0.000000	6.134520	3.082520	-28.076191	2870.546775	-762.999973	-799.558486				-505.000000	200.000000	0.000000	-0.724440	0.178670	11.011560	-451.571761	-231.754123	235.203908
939				900.000000	200.000000	0.000000	0.908010	2.623580	0.521400	-221.104282	-904.157615	177.404418	264.554175	100.633426	0.000000	300.000000	200.000000	0.000000	5.768280	3.418240	-30.136129	2994.523878	-1068.199963	-750.730486				-505.000000	200.000000	0.000000	1.629990	2.858720	12.584640	-405.092092	-640.853541	-584.858460
940				900.000000	200.000000	0.000000	1.064950	2.567280	-0.651750	-172.371207	-838.605796	119.357627	268.723409	100.338354	0.000000	300.000000	200.000000	0.000000	5.859840	4.059160	-28.228779	2813.326573	-882.899969	-781.247986				-505.000000	200.000000	0.000000	0.905550	0.178670	7.865400	-104.375448	-857.679136	117.585311
941				900.000000	200.000000	0.000000	0.661390	2.150660	1.651100	-219.306108	-854.524665	194.087722	273.383426	102.740230	0.000000	300.000000	200.000000	0.000000	6.409200	3.387720	-27.847309	2708.422871	-741.199974	-878.903984				-505.000000	200.000000	0.000000	0.000000	4.109410	13.371180	-213.533915	-940.679301	-113.588367
942				900.000000	200.000000	0.000000	0.908010	2.060580	2.042150	-294.980018	-1067.682951	217.845050	272.073887	92.705939	0.000000	300.000000	200.000000	0.000000	7.141680	3.143560	-26.931781	2889.620175	-752.099974	-848.386485				-505.000000	200.000000	0.000000	0.000000	1.429360	9.438480	897.957665	-1334.657190	236.332857
943				900.000000	200.000000	0.000000	0.795910	2.150660	1.433850	-307.982844	-940.917675	237.322241	262.282748	95.667207	0.000000	300.000000	200.000000	0.000000	6.134520	3.204600	-28.610249	2984.987178	-1079.099962	-726.316487				-505.000000	200.000000	0.000000	-1.267770	0.536010	9.438480	-777.522970	-197.384374	118.098292
944				900.000000	200.000000	0.000000	0.952850	2.465940	0.782100	-263.510584	-951.840307	206.127280	266.152395	94.972996	0.000000	300.000000	200.000000	0.000000	6.409200	3.509800	-27.694721	2908.693576	-937.399967	-799.558486				-505.000000	200.000000	0.000000	0.181110	2.144040	8.651940	1636.036039	-19.169656	471.972995
945				900.000000	200.000000	0.000000	0.874380	2.206960	1.086250	-229.634449	-903.298042	232.473985	269.222504	98.271804	0.000000	300.000000	200.000000	0.000000	5.951400	3.753960	-28.686543	2918.230276	-882.899969	-744.626987				-505.000000	200.000000	0.000000	-0.724440	1.250690	17.303879	-1081.096457	27.414480	764.918143
946				900.000000	200.000000	0.000000	0.695020	2.116880	2.172500	-268.403360	-957.713849	218.118067	271.753817	94.699686	0.000000	300.000000	200.000000	0.000000	6.256600	3.723440	-26.626605	2803.789873	-752.099974	-775.144486				-505.000000	200.000000	0.000000	0.181110	2.144040	14.157719	1057.396492	-422.104663	-350.444387
947				900.000000	200.000000	0.000000	1.132210	2.342080	0.347600	-305.246053	-994.284056	179.320012	270.803465	97.820693	0.000000	300.000000	200.000000	0.000000	6.409200	3.631880	-27.999897	2861.010075	-817.499971	-787.351486				-505.000000	200.000000	0.000000	1.629990	1.965370	1.573080	813.946396	827.866509	647.919822
948				900.000000	200.000000	0.000000	1.076160	2.477200	0.086900	-203.459171	-804.292578	150.587820	270.760099	99.288087	0.000000	300.000000	200.000000	0.000000	5.981920	3.723440	-29.449483	2965.913777	-861.099970	-799.558486				-505.000000	200.000000	0.000000	0.362220	1.786700	2.359620	-123.330018	-24.157210	647.851686
949				900.000000	200.000000	0.000000	0.818330	2.274520	0.086900	-223.867125	-778.477229	155.485760	264.282906	96.528314	0.000000	300.000000	200.000000	0.000000	6.653360	3.021480	-27.465839	2841.936674	-980.999966	-671.384988				-505.000000	200.000000	0.000000	1.992210	1.786700	3.932700	-702.284181	-1449.980826	-350.928390
950				900.000000	200.000000	0.000000	0.818330	2.252000	0.955900	-235.955805	-850.208978	165.103457	280.224434	99.364928	0.000000	300.000000	200.000000	0.000000	6.134520	3.570840	-27.008075	2717.959571	-534.099981	-769.040986				-505.000000	200.000000	0.000000	-0.905550	2.501380	7.078860	499.372817	-747.343054	-173.786042
951				900.000000	200.000000	0.000000	0.885590	2.465940	0.521400	-199.452186	-852.574660	162.823080	268.074106	98.045221	0.000000	300.000000	200.000000	0.000000	5.798800	3.784480	-27.313251	2784.716473	-871.999969	-781.247986				-505.000000	200.000000	0.000000	1.448880	3.037390	11.798100	879.632327	-496.578142	2.766573
952				900.000000	200.000000	0.000000	0.975270	2.499720	-0.304150	-178.813744	-875.763801	167.580907	275.746482	102.520399	0.000000	300.000000	200.000000	0.000000	5.737760	3.570840	-28.762837	2803.789873	-697.599976	-781.247986				-505.000000	200.000000	0.000000	1.629990	0.714680	3.932700	275.191906	-632.642851	118.036029
953				900.000000	200.000000	0.000000	0.941640	2.195700	2.172500	-196.808539	-795.626683	208.297231	275.925494	97.445283	0.000000	300.000000	200.000000	0.000000	6.470240	3.326680	-27.618427	2832.399974	-664.899977	-811.765485				-505.000000	200.000000	0.000000	-3.622200	2.322710	11.011560	-553.467905	1269.289398	354.958620
954				900.000000	200.000000	0.000000	0.807120	1.993020	1.129700	-282.625316	-966.426293	232.344702	278.466216	88.406376	0.000000	300.000000	200.000000	0.000000	6.134520	3.204600	-26.321429	2937.303677	-566.799980	-762.937486				-505.000000	200.000000	0.000000	0.362220	2.322710	6.292320	-90.581437	502.390687	589.616261
955				900.000000	200.000000	0.000000	0.964060	2.206960	1.086250	-209.531798	-942.452854	242.019717	269.098694	89.747763	0.000000	300.000000	200.000000	0.000000	6.409200	3.479280	-27.160663	2994.523878	-839.299971	-830.075985				-505.000000	200.000000	0.000000	-2.173320	2.680050	-0.786540	277.922903	1192.814071	472.670022
956				900.000000	200.000000	0.000000	0.863170	2.308300	0.825550	-249.854534	-902.593963	181.976982	267.666630	102.303138	0.000000	300.000000	200.000000	0.000000	6.042960	3.509800	-28.991719	2832.399974	-937.399967	-756.833986				-505.000000	200.000000	0.000000	1.448880	1.072020	9.438480	644.703018	301.081181	647.086522
957				900.000000	200.000000	0.000000	0.874380	2.364600	0.869000	-207.285784	-892.964060	179.608068	267.854615	101.042180	0.000000	300.000000	200.000000	0.000000	5.829320	3.570840	-27.465839	2717.959571	-882.899969	-817.868985				-505.000000	200.000000	0.000000	-0.543330	2.680050	14.157719	-879.041575	682.291257	296.307327
958				900.000000	200.000000	0.000000	0.818330	2.195700	2.042150	-289.415777	-1033.594109	239.750561	273.288065	98.371632	0.000000	300.000000	200.000000	0.000000	5.920880	3.418240	-26.931781	2737.032971	-719.399975	-823.972485				-505.000000	200.000000	0.000000	-0.362220	2.144040	13.371180	-1374.802471	-123.341326	472.016461
959				900.000000	200.000000	0.000000	0.986480	2.274520	-0.260700	-300.617312	-911.727627	203.504759	277.613217	91.026206	0.000000	300.000000	200.000000	0.000000	6.470240	3.296160	-26.779193	2918.230276	-599.499979	-848.386485				-505.000000	200.000000	0.000000	1.086660	-0.357340	15.730799	790.347834	-1141.242380	-117.914246
960				900.000000	200.000000	0.000000	0.952850	2.454680	-0.391050	-188.799580	-773.440329	155.513946	273.456148	99.590684	0.000000	300.000000	200.000000	0.000000	6.195560	3.387720	-27.923603	2803.789873	-741.199974	-775.144486				-505.000000	200.000000	0.000000	-2.173320	3.216060	3.146160	-268.408525	-1462.318208	825.643288
961				900.000000	200.000000	0.000000	0.919220	2.465940	0.651750	-227.460855	-843.948829	153.149599	267.228645	97.552077	0.000000	300.000000	200.000000	0.000000	6.042960	3.448760	-29.602071	3032.670679	-970.099966	-708.005987				-505.000000	200.000000	0.000000	1.992210	1.429360	6.292320	550.257966	138.619983	412.405777
962				900.000000	200.000000	0.000000	1.008900	2.240740	0.695200	-232.669047	-837.550320	150.437594	270.859708	95.892891	0.000000	300.000000	200.000000	0.000000	5.890360	3.021480	-26.931781	2803.789873	-784.799973	-823.972485				-505.000000	200.000000	0.000000	-1.448880	2.322710	11.011560	373.060110	-453.058276	237.296557
963				900.000000	200.000000	0.000000	0.964060	2.443420	0.651750	-248.490880	-881.257130	196.456083	270.400198	103.315418	0.000000	300.000000	200.000000	0.000000	5.829320	3.143560	-27.618427	2670.276070	-817.499971	-830.075985				-505.000000	200.000000	0.000000	-0.362220	0.893350	9.438480	-61.004315	12.960814	177.109063
964				900.000000	200.000000	0.000000	0.930430	2.544760	-0.695200	-225.610487	-838.091823	148.391967	264.662875	98.604249	0.000000	300.000000	200.000000	0.000000	6.073480	3.723440	-28.686543	2908.693576	-1013.699965	-811.765485				-505.000000	200.000000	0.000000	1.992210	1.072020	10.225020	-50.130070	2.317843	882.019450
965				900.000000	200.000000	0.000000	0.807120	2.139400	0.782100	-152.321065	-885.047506	210.793894	271.882287	99.934029	0.000000	300.000000	200.000000	0.000000	6.378680	3.753960	-28.686543	2870.546775	-806.599972	-805.661985				-505.000000	200.000000	0.000000	-1.629990	0.893350	4.719240	54.434147	1154.712189	-175.254108
966				900.000000	200.000000	0.000000	0.795910	2.139400	1.433850	-264.220698	-981.445435	242.131089	274.474183	102.333840	0.000000	300.000000	200.000000	0.000000	5.859840	3.509800	-28.610249	2794.253173	-730.299974	-781.247986				-505.000000	200.000000	0.000000	1.629990	2.322710	16.517339	1184.212586	-114.305644	-56.670246
967				900.000000	200.000000	0.000000	0.773490	2.206960	1.911800	-240.840770	-960.702793	174.746664	276.918201	95.891905	0.000000	300.000000	200.000000	0.000000	6.195560	3.082520	-27.389545	2851.473374	-632.199978	-811.765485				-505.000000	200.000000	0.000000	1.448880	1.608030	-5.505780	907.573446	-745.296775	530.106998
968				900.000000	200.000000	0.000000	1.020110	2.285780	1.042800	-274.680018	-949.786555	198.661070	270.079921	100.851299	0.000000	300.000000	200.000000	0.000000	5.585160	3.174080	-29.144307	2889.620175	-871.999969	-732.419987				-505.000000	200.000000	0.000000	-1.267770	0.178670	5.505780	590.331793	469.197795	646.456065
969				900.000000	200.000000	0.000000	0.941640	2.420900	1.564200	-256.514015	-911.578272	191.639046	260.507928	96.342001	0.000000	300.000000	200.000000	0.000000	6.042960	3.387720	-28.152485	2918.230276	-1111.799961	-805.661985				-505.000000	200.000000	0.000000	-0.905550	1.429360	11.011560	-839.156517	-353.365165	-116.059291
970				900.000000	200.000000	0.000000	0.863170	2.139400	1.433850	-312.467061	-933.555502	261.338689	269.025826	100.745772	0.000000	300.000000	200.000000	0.000000	6.165040	3.326680	-28.152485	2794.253173	-871.999969	-762.937486				-505.000000	200.000000	0.000000	-0.181110	1.786700	7.865400	-122.889555	-129.075306	-57.034032
971				900.000000	200.000000	0.000000	1.098580	2.353340	0.608300	-276.368570	-912.086105	208.281246	271.740321	104.876867	0.000000	300.000000	200.000000	0.000000	6.134520	3.509800	-27.771015	2641.665969	-784.799973	-695.798987				-505.000000	200.000000	0.000000	0.905550	1.429360	7.078860	-144.575122	-194.082673	177.516315
972				900.000000	200.000000	0.000000	0.908010	2.308300	0.477950	-165.783513	-802.797808	133.737326	272.917808	95.948342	0.000000	300.000000	200.000000	0.000000	6.409200	3.235120	-27.771015	2889.620175	-752.099974	-726.316487				-505.000000	200.000000	0.000000	1.448880	3.394730	3.146160	89.850802	-1814.067525	120.593886
973				900.000000	200.000000	0.000000	1.020110	2.353340	-0.347600	-176.845626	-801.580354	179.446620	263.801543	98.585431	0.000000	300.000000	200.000000	0.000000	6.012440	3.448760	-28.305073	2870.546775	-1024.599964	-659.177988				-505.000000	200.000000	0.000000	1.086660	2.322710	2.359620	24.919949	197.146943	648.302404
974				900.000000	200.000000	0.000000	0.863170	2.308300	1.303500	-241.318318	-867.576667	194.025283	268.539347	105.764737	0.000000	300.000000	200.000000	0.000000	5.981920	3.235120	-29.449483	2775.179772	-926.499968	-823.972485				-505.000000	200.000000	0.000000	3.622200	2.501380	7.865400	731.067744	-1419.773640	648.269119
975				900.000000	200.000000	0.000000	0.930430	2.465940	0.825550	-235.321858	-824.308211	155.547645	274.765096	97.079338	0.000000	300.000000	200.000000	0.000000	6.348160	2.868880	-28.076191	2889.620175	-708.499975	-732.419987				-505.000000	200.000000	0.000000	1.267770	2.322710	4.719240	835.820732	-1009.181368	60.846929
976				900.000000	200.000000	0.000000	0.986480	2.443420	0.260700	-240.854947	-821.025070	138.601013	271.264434	96.955208	0.000000	300.000000	200.000000	0.000000	6.287120	3.570840	-26.931781	2775.179772	-773.899973	-823.972485				-505.000000	200.000000	0.000000	-1.086660	1.072020	0.786540	-629.965158	-2453.822773	-175.128016
977				900.000000	200.000000	0.000000	0.751070	2.297040	1.564200	-185.224496	-827.741050	194.130947	269.922447	95.083646	0.000000	300.000000	200.000000	0.000000	6.134520	3.387720	-27.542133	2889.620175	-828.399971	-830.075985				-505.000000	200.000000	0.000000	0.543330	4.109410	5.505780	2217.972892	94.468126	-348.608228
978				900.000000	200.000000	0.000000	0.840750	2.206960	1.564200	-273.365125	-993.545111	246.966786	277.702623	95.593027	0.000000	300.000000	200.000000	0.000000	5.951400	3.906560	-26.397723	2756.106372	-588.599979	-726.316487				-505.000000	200.000000	0.000000	-0.362220	2.144040	10.225020	14.737859	-1578.625701	1059.457448
979				900.000000	200.000000	0.000000	0.997690	2.308300	1.042800	-317.978477	-943.797329	232.440482	275.438101	92.550700	0.000000	300.000000	200.000000	0.000000	6.195560	3.265640	-26.626605	2861.010075	-653.999977	-775.144486				-505.000000	200.000000	0.000000	0.905550	0.357340	2.359620	-441.452595	473.245923	-175.965624
980				900.000000	200.000000	0.000000	1.042530	2.342080	0.782100	-272.631669	-884.609750	181.822581	276.320158	102.624814	0.000000	300.000000	200.000000	0.000000	6.439720	3.174080	-27.618427	2689.349470	-653.999977	-726.316487				-505.000000	200.000000	0.000000	0.543330	2.322710	0.000000	951.259195	-2419.137028	2.160785
981				900.000000	200.000000	0.000000	0.739860	2.128140	0.912450	-257.183495	-922.926724	198.804804	261.142941	93.544508	0.000000	300.000000	200.000000	0.000000	5.646200	3.845520	-27.771015	2956.377077	-1079.099962	-811.765485				-505.000000	200.000000	0.000000	0.724440	4.466750	3.146160	-424.361277	350.888454	650.366076
982				900.000000	200.000000	0.000000	0.818330	2.206960	1.129700	-261.753677	-926.360161	234.941713	273.166853	103.553799	0.000000	300.000000	200.000000	0.000000	5.371520	3.784480	-30.059835	2899.156876	-806.599972	-756.833986	-438.357670	199.846356	0.000000	-505.000000	200.000000	0.000000	1.629990	3.752070	19.663499	-3.021169	-1310.421416	590.871302
983				900.000000	200.000000	0.000000	0.908010	2.544760	-0.043450	-289.263758	-893.500365	174.921456	281.190998	103.011707	0.000000	300.000000	200.000000	0.000000	5.707240	3.296160	-27.236957	2641.665969	-512.299982	-805.661985				-505.000000	200.000000	0.000000	0.362220	2.501380	8.651940	-311.213349	-30.128622	648.529917
984				900.000000	200.000000	0.000000	1.064950	2.409640	-0.173800	-206.511377	-869.446109	174.633204	280.897821	102.855657	0.000000	300.000000	200.000000	0.000000	6.622840	2.990960	-27.389545	2660.739369	-523.199982	-799.558486				-505.000000	200.000000	0.000000	-0.724440	0.178670	-0.786540	-336.699607	-353.127734	352.692105
985				900.000000	200.000000	0.000000	0.908010	2.252000	0.347600	-160.195929	-833.072402	189.107150	275.551935	100.067363	0.000000	300.000000	200.000000	0.000000	6.165040	3.113040	-28.533955	2851.473374	-697.599976	-830.075985				-505.000000	200.000000	0.000000	-0.362220	2.322710	4.719240	-553.971291	150.009380	883.394709
986				900.000000	200.000000	0.000000	0.919220	2.195700	0.434500	-214.691228	-803.219027	179.404537	274.474183	99.667187	0.000000	300.000000	200.000000	0.000000	6.073480	3.692920	-28.610249	2870.546775	-730.299974	-781.247986				-505.000000	200.000000	0.000000	1.086660	0.714680	13.371180	623.394990	1644.967053	588.032285
987				900.000000	200.000000	0.000000	0.818330	2.510980	-0.043450	-314.778000	-813.817793	160.524988	274.700392	103.320814	0.000000	300.000000	200.000000	0.000000	5.737760	3.479280	-29.296895	2832.399974	-741.199974	-830.075985				-505.000000	200.000000	0.000000	0.362220	2.144040	12.584640	1636.350655	363.849268	824.423098
988				900.000000	200.000000	0.000000	1.199470	2.510980	-0.173800	-234.502438	-793.930123	107.117605	275.746482	111.472607	0.000000	300.000000	200.000000	0.000000	6.317640	2.990960	-28.762837	2546.298966	-697.599976	-854.489985				-505.000000	200.000000	0.000000	-1.086660	0.714680	7.865400	1665.298545	-737.130515	588.206151
989				900.000000	200.000000	0.000000	0.829540	2.285780	1.216600	-165.945645	-840.781117	165.123259	277.759276	100.066481	0.000000	300.000000	200.000000	0.000000	5.463080	3.876040	-28.915425	2889.620175	-643.099977	-732.419987				-505.000000	200.000000	0.000000	0.362220	0.000000	14.157719	-693.763394	-698.203643	293.691516
990				900.000000	200.000000	0.000000	0.717440	2.015540	1.911800	-333.154580	-1039.450173	230.048894	270.867621	96.299420	0.000000	300.000000	200.000000	0.000000	5.463080	3.509800	-27.313251	2832.399974	-795.699972	-787.351486				-505.000000	200.000000	0.000000	0.724440	1.786700	11.011560	803.890153	741.134212	1.637623
991				900.000000	200.000000	0.000000	0.885590	2.330820	1.260050	-324.867093	-949.515033	189.203679	273.743109	98.311338	0.000000	300.000000	200.000000	0.000000	6.104000	3.296160	-28.228779	2870.546775	-741.199974	-811.765485				-505.000000	200.000000	0.000000	-0.181110	2.322710	12.584640	836.449964	-1724.393953	295.939234
992				900.000000	200.000000	0.000000	0.952850	2.443420	0.738650	-240.359791	-926.470049	201.287016	279.267122	105.673312	0.000000	300.000000	200.000000	0.000000	6.042960	3.021480	-28.915425	2727.496271	-599.499979	-756.833986				-505.000000	200.000000	0.000000	1.267770	-0.357340	12.584640	1600.808154	176.484433	528.256351
993				900.000000	200.000000	0.000000	1.031320	2.049320	1.651100	-243.581940	-950.813901	198.429548	269.466125	100.396295	0.000000	300.000000	200.000000	0.000000	6.012440	2.777320	-28.915425	2880.083475	-882.899969	-799.558486				-505.000000	200.000000	0.000000	0.181110	2.501380	13.371180	-542.467814	-1747.058310	296.079814
994				900.000000	200.000000	0.000000	0.818330	2.060580	1.824900	-271.081908	-1038.458036	239.624900	262.563901	98.062026	0.000000	300.000000	200.000000	0.000000	5.615680	3.723440	-28.533955	2908.693576	-1068.199963	-836.179485				-505.000000	200.000000	0.000000	1.629990	2.858720	12.584640	405.619921	817.416539	590.023513
995				900.000000	200.000000	0.000000	1.177050	2.499720	0.477950	-298.619395	-879.734484	193.878124	270.298416	97.697899	0.000000	300.000000	200.000000	0.000000	6.409200	3.631880	-28.991719	2965.913777	-861.099970	-750.730486				-505.000000	200.000000	0.000000	0.905550	0.893350	9.438480	402.259692	-461.461967	177.007641
996				900.000000	200.000000	0.000000	1.042530	2.578540	0.651750	-178.598154	-767.971216	138.668607	276.322376	102.037025	0.000000	300.000000	200.000000	0.000000	6.470240	3.113040	-27.160663	2660.739369	-643.099977	-823.972485				-505.000000	200.000000	0.000000	0.362220	1.965370	11.011560	3.989461	365.342121	-56.907940
997				900.000000	200.000000	0.000000	0.975270	2.387120	0.521400	-178.574812	-851.201712	184.343810	267.512122	95.890951	0.000000	300.000000	200.000000	0.000000	6.256600	3.265640	-27.847309	2899.156876	-904.699968	-769.040986				-505.000000	200.000000	0.000000	-2.354430	2.144040	7.078860	941.014182	-924.811345	119.711246
998				900.000000	200.000000	0.000000	0.952850	2.263260	0.825550	-203.462919	-891.089076	179.432527	269.301010	92.562540	0.000000	300.000000	200.000000	0.000000	6.287120	3.174080	-27.694721	2975.450478	-850.199970	-750.730486				-505.000000	200.000000	0.000000	1.267770	0.536010	10.225020	959.779982	709.003742	-58.336847
999				900.000000	200.000000	0.000000	1.087370	2.353340	0.651750	-216.015602	-896.466976	164.918978	269.516516	100.707456	0.000000	300.000000	200.000000	0.000000	6.195560	3.387720	-29.678365	2946.840377	-904.699968	-762.937486				-505.000000	200.000000	0.000000	1.086660	2.322710	9.438480	25.486258	-339.850925	648.302404
1000				900.000000	200.000000	0.000000	1.188260	2.499720	0.130350	-198.466253	-783.619415	145.673308	268.872253	93.156978	0.000000	300.000000	200.000000	0.000000	6.287120	3.021480	-27.313251	2918.230276	-850.199970	-762.937486				-505.000000	200.000000	0.000000	-0.362220	0.536010	9.438480	-1009.154974	-384.749208	294.258144
1001				900.000000	200.000000	0.000000	0.605340	2.116880	0.825550	-225.572968	-891.976524	177.246754	276.853727	98.045221	0.000000	300.000000	200.000000	0.000000	5.951400	3.448760	-27.313251	2784.716473	-632.199978	-848.386485				-505.000000	200.000000	0.000000	1.448880	3.037390	5.505780	-510.663081	-225.466716	296.487066
1002				900.000000	200.000000	0.000000	0.784700	2.139400	1.824900	-348.246705	-1001.611363	242.142703	268.293916	102.406923	0.000000	300.000000	200.000000	0.000000	6.378680	3.509800	-28.533955	2784.716473	-904.699968	-805.661985				-505.000000	200.000000	0.000000	0.905550	3.037390	0.786540	-1785.016641	-850.961298	355.274631
1003				900.000000	200.000000	0.000000	0.874380	2.252000	1.042800	-235.865776	-984.313153	213.238591	273.734504	93.454591	0.000000	300.000000	200.000000	0.000000	6.073480	3.448760	-27.389545	2918.230276	-719.399975	-695.798987				-505.000000	200.000000	0.000000	0.543330	1.072020	-1.573080	-398.521924	764.036000	529.670769
1004				900.000000	200.000000	0.000000	0.930430	2.353340	1.129700	-219.540976	-941.108379	184.358848	274.696336	99.183084	0.000000	300.000000	200.000000	0.000000	6.165040	3.692920	-27.999897	2822.863274	-708.499975	-799.558486				-505.000000	200.000000	0.000000	-0.543330	2.322710	6.292320	-322.213441	-1033.654574	472.200508
1005				900.000000	200.000000	0.000000	0.751070	2.240740	1.477300	-239.899851	-939.111572	201.307568	272.198586	99.662682	0.000000	300.000000	200.000000	0.000000	6.256600	3.357200	-28.228779	2832.399974	-784.799973	-787.351486				-505.000000	200.000000	0.000000	0.362220	2.680050	10.225020	1552.779849	-164.191482	354.978982
1006				900.000000	200.000000	0.000000	0.840750	2.161920	2.172500	-254.487022	-989.044860	230.057278	276.832155	97.635666	0.000000	300.000000	200.000000	0.000000	5.890360	3.418240	-28.228779	2889.620175	-653.999977	-677.488488				-505.000000	200.000000	0.000000	0.181110	0.714680	6.292320	-303.699334	-16.930377	646.848828
1007				900.000000	200.000000	0.000000	1.076160	2.477200	-0.086900	-231.782940	-930.780193	172.274761	272.910671	101.623887	0.000000	300.000000	200.000000	0.000000	5.829320	3.448760	-29.373189	2889.620175	-795.699972	-714.109487				-505.000000	200.000000	0.000000	1.086660	1.250690	11.798100	76.623099	55.619818	412.308663
1008				900.000000	200.000000	0.000000	1.053740	2.612320	0.434500	-237.740118	-768.230801	129.049768	278.978495	104.973245	0.000000	300.000000	200.000000	0.000000	5.890360	3.235120	-27.999897	2660.739369	-588.599979	-787.351486				-505.000000	200.000000	0.000000	-0.181110	2.322710	11.011560	373.060110	-132.061012	354.683333
1009				900.000000	200.000000	0.000000	1.020110	2.353340	0.477950	-184.031417	-807.414086	189.085260	277.107144	93.917464	0.000000	300.000000	200.000000	0.000000	6.226080	3.570840	-25.711077	2727.496271	-588.599979	-732.419987				-505.000000	200.000000	0.000000	2.354430	3.037390	7.865400	416.053704	115.209199	648.879214
1010				900.000000	200.000000	0.000000	0.997690	2.330820	0.304150	-313.795815	-821.527106	191.497204	275.925494	95.373471	0.000000	300.000000	200.000000	0.000000	6.012440	3.723440	-27.618427	2889.620175	-664.899977	-793.454986				-505.000000	200.000000	0.000000	1.267770	0.357340	5.505780	369.511111	-877.357787	587.678681
1011				900.000000	200.000000	0.000000	0.930430	2.420900	0.564850	-241.467221	-920.319189	165.144398	270.362411	96.942024	0.000000	300.000000	200.000000	0.000000	5.524120	3.967600	-28.686543	2956.377077	-850.199970	-732.419987				-505.000000	200.000000	0.000000	0.543330	0.893350	5.505780	401.945076	-303.241896	529.501211
1012				900.000000	200.000000	0.000000	0.975270	2.477200	-0.651750	-192.162822	-809.582923	133.824722	268.120279	102.204364	0.000000	300.000000	200.000000	0.000000	6.134520	3.998120	-27.694721	2708.422871	-882.899969	-836.179485				-505.000000	200.000000	0.000000	1.267770	2.501380	6.292320	962.573902	-1938.664272	472.225177
1013				900.000000	200.000000	0.000000	0.896800	2.184440	1.477300	-222.115634	-950.178704	174.597972	274.129240	100.000518	0.000000	300.000000	200.000000	0.000000	5.951400	3.296160	-28.228779	2822.863274	-730.299974	-848.386485				-505.000000	200.000000	0.000000	-1.629990	1.429360	11.798100	-839.093594	485.144315	60.230961
1014				900.000000	200.000000	0.000000	0.919220	2.161920	1.824900	-319.175620	-991.952987	232.385643	274.095294	102.473033	0.000000	300.000000	200.000000	0.000000	5.737760	3.296160	-27.771015	2708.422871	-719.399975	-854.489985				-505.000000	200.000000	0.000000	-0.543330	2.322710	3.932700	488.309803	161.714772	354.712310
1015				900.000000	200.000000	0.000000	0.818330	2.285780	1.260050	-190.023812	-926.481387	220.557055	270.664360	102.000508	0.000000	300.000000	200.000000	0.000000	6.287120	3.662400	-28.610249	2803.789873	-839.299971	-756.833986				-505.000000	200.000000	0.000000	0.543330	1.250690	3.932700	-1082.166151	-832.029073	-57.600660
1016				900.000000	200.000000	0.000000	0.885590	2.128140	0.651750	-249.412519	-979.345134	210.702128	274.236850	100.615269	0.000000	300.000000	200.000000	0.000000	5.676720	3.509800	-27.923603	2775.179772	-719.399975	-775.144486				-505.000000	200.000000	0.000000	0.724440	2.680050	6.292320	-879.670807	-1508.077354	2.485412
1017				900.000000	200.000000	0.000000	0.952850	2.285780	0.651750	-279.105676	-911.191322	198.730751	276.318014	103.533109	0.000000	300.000000	200.000000	0.000000	6.042960	2.899400	-28.076191	2708.422871	-664.899977	-878.903984				-505.000000	200.000000	0.000000	0.905550	1.250690	7.865400	-386.955524	600.590945	59.858560
1018				900.000000	200.000000	0.000000	0.751070	2.161920	1.260050	-327.801865	-1030.096989	210.872906	264.282906	105.918041	0.000000	300.000000	200.000000	0.000000	6.165040	3.326680	-28.686543	2698.886170	-1024.599964	-726.316487				-505.000000	200.000000	0.000000	0.181110	3.216060	6.292320	-383.972834	-1342.630450	-55.706546
1019				900.000000	200.000000	0.000000	0.919220	2.443420	0.304150	-264.933114	-919.615110	174.815596	270.220048	98.087600	0.000000	300.000000	200.000000	0.000000	6.073480	3.448760	-28.915425	2946.840377	-861.099970	-775.144486				-505.000000	200.000000	0.000000	2.897760	1.786700	1.573080	-702.472950	-1237.396359	941.369336
1020				900.000000	200.000000	0.000000	1.098580	2.308300	-0.043450	-218.590576	-810.160578	138.359216	268.422623	99.596208	0.000000	300.000000	200.000000	0.000000	6.134520	3.692920	-28.305073	2841.936674	-893.799969	-823.972485				-505.000000	200.000000	0.000000	0.543330	3.930740	5.505780	122.473537	-435.811903	356.151398
1021				900.000000	200.000000	0.000000	0.863170	2.387120	0.000000	-247.463996	-795.440833	155.544024	272.463916	100.489343	0.000000	300.000000	200.000000	0.000000	6.653360	3.448760	-27.313251	2717.959571	-752.099974	-775.144486				-505.000000	200.000000	0.000000	0.905550	1.965370	11.798100	467.316392	-198.561231	119.280890
1022				900.000000	200.000000	0.000000	1.076160	2.297040	0.173800	-166.562299	-814.505335	169.697553	270.400198	99.517095	0.000000	300.000000	200.000000	0.000000	6.775440	3.296160	-27.618427	2775.179772	-817.499971	-708.005987				-505.000000	200.000000	0.000000	1.267770	0.893350	3.146160	401.756307	-477.408486	764.419650
1023				900.000000	200.000000	0.000000	0.908010	2.465940	0.000000	-236.177128	-817.551224	136.293591	263.530967	99.013681	0.000000	300.000000	200.000000	0.000000	6.256600	3.296160	-28.991719	2927.766976	-1057.299963	-848.386485				-505.000000	200.000000	0.000000	0.181110	1.786700	0.000000	-1513.310810	-10.958965	765.354372
1024				900.000000	200.000000	0.000000	1.008900	2.544760	0.347600	-152.160603	-725.775713	95.298150	260.293724	100.000518	0.000000	300.000000	200.000000	0.000000	6.104000	3.753960	-29.373189	2937.303677	-1166.299959	-750.730486				-505.000000	200.000000	0.000000	0.362220	1.786700	13.371180	919.894924	-962.597232	-57.077498
1025				900.000000	200.000000	0.000000	0.717440	2.184440	1.564200	-218.005076	-922.609596	203.699710	271.665769	93.156978	0.000000	300.000000	200.000000	0.000000	6.195560	3.235120	-27.313251	2918.230276	-773.899973	-775.144486				-505.000000	200.000000	0.000000	1.448880	2.858720	12.584640	-57.644086	-1425.314620	178.829311
1026				900.000000	200.000000	0.000000	0.795910	2.116880	1.303500	-297.447356	-945.862419	227.652185	280.767718	95.604937	0.000000	300.000000	200.000000	0.000000	6.500760	3.540320	-27.771015	2899.156876	-534.099981	-823.972485				-505.000000	200.000000	0.000000	-1.267770	1.608030	10.225020	561.383904	862.429259	706.556626
1027				900.000000	200.000000	0.000000	0.874380	2.229480	1.303500	-260.646246	-959.225754	239.723909	268.207861	95.604937	0.000000	300.000000	200.000000	0.000000	6.683880	3.082520	-27.771015	2899.156876	-882.899969	-805.661985				-505.000000	200.000000	0.000000	1.086660	3.573400	8.651940	-14.713416	-206.534491	-114.183973
1028				900.000000	200.000000	0.000000	0.840750	2.420900	1.086250	-289.173413	-912.045099	174.875947	269.329886	97.079338	0.000000	300.000000	200.000000	0.000000	6.073480	3.387720	-28.076191	2889.620175	-861.099970	-714.109487				-505.000000	200.000000	0.000000	-0.181110	2.680050	11.798100	-415.966337	-663.087468	120.046054
1029				900.000000	200.000000	0.000000	0.986480	2.263260	1.390400	-303.390990	-923.395090	222.771568	271.264434	93.768256	0.000000	300.000000	200.000000	0.000000	6.287120	3.723440	-26.931781	2861.010075	-773.899973	-793.454986				-505.000000	200.000000	0.000000	-1.086660	3.573400	11.011560	-477.788654	320.443837	-231.498305
1030				900.000000	200.000000	0.000000	0.874380	2.004280	1.824900	-273.400342	-1121.821694	213.008212	270.632611	97.917196	0.000000	300.000000	200.000000	0.000000	6.714400	3.143560	-27.465839	2803.789873	-806.599972	-823.972485				-505.000000	200.000000	0.000000	1.811100	1.072020	7.078860	-1671.805790	413.972537	529.569347
1031				900.000000	200.000000	0.000000	1.076160	2.510980	0.869000	-269.606869	-860.745601	177.125497	271.348889	97.697007	0.000000	300.000000	200.000000	0.000000	6.561800	3.662400	-28.152485	2880.083475	-806.599972	-775.144486				-505.000000	200.000000	0.000000	1.992210	1.429360	11.011560	1013.899513	-1191.558649	471.149875
1032				900.000000	200.000000	0.000000	0.975270	2.510980	0.043450	-182.010474	-784.899610	184.458999	270.742380	102.261145	0.000000	300.000000	200.000000	0.000000	6.104000	3.753960	-28.686543	2803.789873	-839.299971	-744.626987				-505.000000	200.000000	0.000000	-0.724440	1.072020	11.798100	-1787.244252	-895.350586	-527.621586
1033				900.000000	200.000000	0.000000	0.896800	2.252000	0.738650	-252.262997	-832.974450	208.396044	277.924128	97.230853	0.000000	300.000000	200.000000	0.000000	5.981920	3.692920	-26.168841	2689.349470	-577.699980	-793.454986				-505.000000	200.000000	0.000000	0.905550	1.965370	14.944259	-111.511925	593.873107	-56.951406
1034				900.000000	200.000000	0.000000	0.930430	2.398380	0.608300	-234.308520	-910.227658	184.400736	280.839809	97.595283	0.000000	300.000000	200.000000	0.000000	6.439720	3.052000	-26.168841	2679.812770	-501.399982	-799.558486				-505.000000	200.000000	0.000000	0.724440	1.786700	14.157719	225.061836	-1250.401604	-468.315166
1035				900.000000	200.000000	0.000000	1.076160	2.567280	0.391050	-191.393517	-900.828867	191.635817	274.884810	96.254140	0.000000	300.000000	200.000000	0.000000	5.951400	2.960440	-26.474017	2746.569672	-664.899977	-701.902487				-505.000000	200.000000	0.000000	-0.181110	1.965370	10.225020	-690.969474	-263.884593	-56.864474
1036				900.000000	200.000000	0.000000	1.008900	2.646100	-0.434500	-176.941389	-831.433729	138.766278	279.261042	95.497854	0.000000	300.000000	200.000000	0.000000	5.524120	3.723440	-28.381367	2965.913777	-588.599979	-769.040986				-505.000000	200.000000	0.000000	-1.448880	3.037390	1.573080	647.182322	-46.391136	-231.978001
1037				900.000000	200.000000	0.000000	0.706230	2.173180	1.911800	-246.252360	-912.339296	201.291192	269.683103	103.183526	0.000000	300.000000	200.000000	0.000000	5.707240	3.631880	-28.762837	2784.716473	-871.999969	-860.593484				-505.000000	200.000000	0.000000	0.362220	2.322710	10.225020	141.365183	1028.938584	-115.312923
1038				900.000000	200.000000	0.000000	0.751070	2.195700	2.215950	-281.194659	-939.798517	227.771942	274.059129	103.455785	0.000000	300.000000	200.000000	0.000000	5.951400	3.387720	-28.152485	2717.959571	-730.299974	-817.868985				-505.000000	200.000000	0.000000	-0.543330	2.501380	8.651940	-1237.741365	-1831.313897	472.370065
1039				900.000000	200.000000	0.000000	0.986480	2.454680	1.042800	-340.094260	-928.137791	198.852987	272.251286	105.840383	0.000000	300.000000	200.000000	0.000000	5.981920	3.265640	-29.068013	2737.032971	-806.599972	-744.626987				-505.000000	200.000000	0.000000	0.181110	-3.573400	13.371180	-1257.500756	-2675.048361	349.058947
1040				900.000000	200.000000	0.000000	0.908010	2.206960	0.347600	-242.461281	-893.864041	174.607302	268.078455	98.501889	0.000000	300.000000	200.000000	0.000000	5.920880	3.662400	-27.999897	2841.936674	-893.799969	-738.523487	-431.904595	89.524418	0.000000	-505.000000	200.000000	0.000000	0.905550	-3.394730	22.809659	-2519.910376	-1667.281282	-825.711424
1041				900.000000	200.000000	0.000000	0.818330	2.274520	1.520750	-258.566428	-891.262048	203.678962	273.139188	98.501889	0.000000	300.000000	200.000000	0.000000	6.409200	3.509800	-27.999897	2841.936674	-752.099974	-756.833986	-447.932541	86.907579	0.000000	-505.000000	200.000000	0.000000	2.897760	-4.824090	22.023119	-2490.647871	-1256.803446	-474.762672
1042				900.000000	200.000000	0.000000	0.695020	1.981760	1.694550	-278.483288	-972.467265	251.727647	271.888432	102.291612	0.000000	300.000000	200.000000	0.000000	6.439720	3.143560	-28.305073	2765.643072	-795.699972	-811.765485	-475.986095	86.205497	0.000000	-505.000000	200.000000	0.000000	1.448880	-8.218820	26.742359	-3043.133449	-775.900259	-301.636064
1043				900.000000	200.000000	0.000000	0.930430	2.556020	0.086900	-248.459726	-904.676786	194.185981	271.656140	100.469685	0.000000	300.000000	200.000000	0.000000	6.317640	3.143560	-28.457661	2832.399974	-806.599972	-762.937486				-505.000000	200.000000	0.000000	0.724440	-2.144040	13.371180	-1865.906194	-1382.225185	56.651449
1044				900.000000	200.000000	0.000000	0.885590	2.432160	-0.260700	-189.591911	-821.451487	155.562684	270.220048	99.736667	0.000000	300.000000	200.000000	0.000000	6.073480	3.174080	-28.915425	2899.156876	-861.099970	-799.558486	-447.302150	106.350466	0.000000	-505.000000	200.000000	0.000000	-1.992210	-0.357340	21.236579	-1988.795749	-1225.304967	-293.900232
1045				900.000000	200.000000	0.000000	0.986480	2.364600	0.608300	-203.535339	-861.876097	160.214651	268.292919	104.047495	0.000000	300.000000	200.000000	0.000000	5.218920	3.753960	-29.220601	2803.789873	-926.499968	-769.040986	-476.844501	12.707843	0.000000	-505.000000	200.000000	0.000000	0.362220	0.536010	25.169279	-4714.008570	-708.653613	352.944288
1046				900.000000	200.000000	0.000000	0.874380	2.375860	0.434500	-243.457011	-933.087734	153.112278	283.560351	95.548487	0.000000	300.000000	200.000000	0.000000	6.195560	3.296160	-27.847309	2908.693576	-457.799984	-811.765485	-365.507327	71.086999	0.000000	-505.000000	200.000000	0.000000	0.905550	3.037390	29.101979	-3751.623438	-4059.512825	1177.692012
1047				900.000000	200.000000	0.000000	1.042530	2.308300	-0.086900	-202.553470	-883.801580	162.513885	274.741502	97.099981	0.000000	300.000000	200.000000	0.000000	6.958560	2.716280	-27.618427	2841.936674	-697.599976	-842.282985	-387.660312	26.830882	0.000000	-505.000000	200.000000	0.000000	2.354430	3.930740	35.394299	-6129.199484	-4153.155960	825.959299
1048				900.000000	200.000000	0.000000	0.908010	2.477200	-0.391050	-163.749025	-832.385457	162.810324	269.140430	100.333850	0.000000	300.000000	200.000000	0.000000	6.256600	3.387720	-28.610249	2851.473374	-882.899969	-738.523487	-346.361267	36.814504	0.000000	-505.000000	200.000000	0.000000	0.362220	2.322710	34.607759	-5647.484293	-5490.130994	707.104458
1049				900.000000	200.000000	0.000000	0.695020	2.105620	1.433850	-205.303805	-916.499145	189.191674	265.771118	101.693218	0.000000	300.000000	200.000000	0.000000	5.707240	3.387720	-29.296895	2880.083475	-1002.799965	-811.765485	-424.084851	33.067756	0.000000	-505.000000	200.000000	0.000000	2.173320	5.896110	46.405858	-7746.634050	-3754.936943	1062.815319
1050				900.000000	200.000000	0.000000	0.751070	2.342080	1.390400	-288.083591	-989.690455	211.040455	270.235755	102.018737	0.000000	300.000000	200.000000	0.000000	6.042960	3.784480	-29.296895	2870.546775	-871.999969	-726.316487	-380.784237	48.908059	0.000000	-505.000000	200.000000	0.000000	2.354430	10.184190	49.552018	-7486.910637	-6155.141746	1654.311205
1051				900.000000	200.000000	0.000000	0.908010	2.274520	0.608300	-356.004451	-899.172462	234.911635	272.768182	98.481189	0.000000	300.000000	200.000000	0.000000	6.378680	2.929920	-27.618427	2803.789873	-752.099974	-805.661985	-386.343860	3.147634	0.000000	-505.000000	200.000000	0.000000	5.071080	6.610790	40.900079	-8051.277231	-4853.045457	1063.261729
1052				900.000000	200.000000	0.000000	1.221890	2.274520	1.129700	-234.848374	-963.242642	193.622234	264.186633	97.911580	0.000000	300.000000	200.000000	0.000000	6.500760	3.448760	-28.305073	2889.620175	-1013.699965	-695.798987	-340.326454	28.784296	0.000000	-505.000000	200.000000	0.000000	5.252190	9.290840	44.046238	-7541.407708	-7253.250260	1711.975693
1053				900.000000	200.000000	0.000000	0.638970	1.981760	1.216600	-250.834733	-1010.242392	201.182852	263.480274	90.450006	0.000000	300.000000	200.000000	0.000000	5.859840	3.815000	-27.160663	2975.450478	-991.899965	-750.730486	-394.306199	6.983789	0.000000	-505.000000	200.000000	0.000000	2.897760	9.112170	51.125098	-9867.972759	-5659.231466	1888.226786
1054				900.000000	200.000000	0.000000	0.896800	2.004280	1.564200	-305.834669	-1056.644890	208.165664	276.188604	95.150817	0.000000	300.000000	200.000000	0.000000	6.653360	3.143560	-27.923603	2927.766976	-664.899977	-732.419987	-426.388403	30.994798	0.000000	-505.000000	200.000000	0.000000	2.897760	5.717440	63.709738	-10767.277110	-5008.324252	1356.308299
1055				900.000000	200.000000	0.000000	0.941640	2.544760	0.347600	-312.981812	-890.182955	136.332053	272.360614	98.501889	0.000000	300.000000	200.000000	0.000000	6.348160	2.868880	-27.999897	2841.936674	-773.899973	-836.179485	-403.809701	36.415423	0.000000	-505.000000	200.000000	0.000000	1.267770	5.896110	62.923198	-10293.264704	-6367.217217	651.679072
1056				900.000000	200.000000	0.000000	0.896800	2.578540	0.130350	-231.405218	-812.144852	134.000263	270.621432	91.901969	0.000000	300.000000	200.000000	0.000000	6.439720	3.357200	-27.084369	2927.766976	-795.699972	-799.558486	-419.285802	33.612358	0.000000	-505.000000	200.000000	0.000000	3.803310	4.645420	63.709738	-10600.513036	-5460.829102	1061.498015
1057				900.000000	200.000000	0.000000	0.919220	2.240740	0.434500	-164.590118	-848.812756	157.759483	265.183337	91.107007	0.000000	300.000000	200.000000	0.000000	6.104000	4.150720	-27.236957	2965.913777	-948.299967	-701.902487	-407.825254	39.380047	0.000000	-505.000000	200.000000	0.000000	2.716650	3.752070	69.215518	-11117.393190	-6726.000367	1001.993060
1058				900.000000	200.000000	0.000000	0.885590	2.353340	0.651750	-199.933481	-893.223645	184.405303	277.401517	97.788734	0.000000	300.000000	200.000000	0.000000	6.073480	3.815000	-28.457661	2908.693576	-643.099977	-799.558486	-387.090405	35.717532	0.000000	-505.000000	200.000000	0.000000	4.346640	2.144040	66.855898	-10983.251850	-7882.951836	236.663357
1059				900.000000	200.000000	0.000000	1.098580	2.465940	1.173150	-238.982275	-902.479475	148.144461	269.989187	94.231317	0.000000	300.000000	200.000000	0.000000	6.165040	3.631880	-25.787371	2727.496271	-773.899973	-787.351486	-397.279366	7.203671	0.000000	-505.000000	200.000000	0.000000	1.267770	0.536010	65.282818	-12586.287616	-7032.306533	529.104140
1060				900.000000	200.000000	0.000000	0.952850	2.477200	-0.347600	-171.745072	-763.348798	153.125230	273.428792	101.954686	0.000000	300.000000	200.000000	0.000000	6.470240	3.723440	-28.305073	2775.179772	-752.099974	-775.144486	-421.322548	12.201950	0.000000	-505.000000	200.000000	0.000000	0.543330	0.714680	64.496278	-12112.275210	-5396.884157	-293.085728
1061				900.000000	200.000000	0.000000	0.807120	2.105620	2.085600	-204.628592	-906.523641	124.014715	266.018519	99.297197	0.000000	300.000000	200.000000	0.000000	6.592320	3.876040	-29.830953	3004.060578	-1013.699965	-762.937486	-390.292126	24.102786	0.000000	-505.000000	200.000000	0.000000	1.629990	-1.072020	70.788597	-12451.517045	-8120.009508	-177.380042
1062				900.000000	200.000000	0.000000	0.874380	2.161920	1.260050	-351.925046	-949.053406	217.974137	282.513506	103.971852	0.000000	300.000000	200.000000	0.000000	6.470240	4.059160	-29.296895	2813.326573	-512.299982	-646.970988	-373.616120	36.833432	0.000000	-505.000000	200.000000	0.000000	1.629990	-2.322710	73.934757	-12063.680596	-9713.835301	173.897645
1063				900.000000	200.000000	0.000000	0.863170	2.342080	0.869000	-292.644292	-953.294071	208.514659	277.750007	98.907628	0.000000	300.000000	200.000000	0.000000	6.287120	3.753960	-27.923603	2822.863274	-621.299978	-878.903984	-374.868075	21.296914	0.000000	-505.000000	200.000000	0.000000	1.267770	-1.072020	75.507837	-13493.483522	-9825.980231	-118.606966
1064				900.000000	200.000000	0.000000	0.874380	2.274520	1.433850	-250.615396	-974.544889	206.030555	280.021045	107.652194	0.000000	300.000000	200.000000	0.000000	6.287120	3.296160	-28.915425	2670.276070	-577.699980	-793.454986	-365.039495	-12.782143	0.000000	-505.000000	200.000000	0.000000	1.267770	-2.322710	69.215518	-14727.826178	-9687.438812	-354.770265
1065				900.000000	200.000000	0.000000	1.109790	2.161920	0.912450	-275.895085	-943.226412	232.188213	269.469223	97.945734	0.000000	300.000000	200.000000	0.000000	5.981920	3.296160	-27.847309	2841.936674	-850.199970	-732.419987	-391.973107	15.470876	0.000000	-505.000000	200.000000	0.000000	1.086660	-0.714680	78.653997	-14513.953203	-8890.016920	-0.765164
1066				900.000000	200.000000	0.000000	0.851960	1.914200	1.520750	-269.383875	-988.900361	258.731206	273.376234	101.903396	0.000000	300.000000	200.000000	0.000000	5.524120	3.876040	-29.068013	2851.473374	-773.899973	-689.695487	-376.309563	17.735999	0.000000	-505.000000	200.000000	0.000000	1.267770	-1.965370	82.586697	-15052.581847	-10628.118112	-354.431150
1067				900.000000	200.000000	0.000000	1.154630	2.510980	0.086900	-250.314474	-883.513522	196.321483	276.123367	99.315590	0.000000	300.000000	200.000000	0.000000	5.981920	2.960440	-27.847309	2803.789873	-664.899977	-750.730486	-387.214689	40.739959	0.000000	-505.000000	200.000000	0.000000	0.724440	-0.536010	88.879017	-14154.875875	-10468.642620	293.153865
1068				900.000000	200.000000	0.000000	1.042530	2.387120	0.695200	-250.764299	-737.615805	164.996847	268.507508	105.242427	0.000000	300.000000	200.000000	0.000000	6.012440	3.235120	-28.381367	2689.349470	-893.799969	-726.316487	-390.299920	44.963035	0.000000	-505.000000	200.000000	0.000000	1.448880	-0.893350	95.171337	-14755.075142	-10916.159916	-235.940094
1069				900.000000	200.000000	0.000000	0.919220	2.556020	0.521400	-203.783752	-823.563724	160.462353	269.883787	102.635466	0.000000	300.000000	200.000000	0.000000	5.920880	3.479280	-29.678365	2889.620175	-893.799969	-836.179485	-385.265099	37.244575	0.000000	-505.000000	200.000000	0.000000	-0.543330	-0.536010	91.238637	-14849.583116	-10924.449171	117.022990
1070				900.000000	200.000000	0.000000	0.863170	2.387120	0.912450	-234.457108	-811.487321	155.544024	270.079921	102.814640	0.000000	300.000000	200.000000	0.000000	6.012440	3.937080	-29.144307	2832.399974	-871.999969	-720.212987	-387.052544	38.258475	0.000000	-505.000000	200.000000	0.000000	2.716650	-3.573400	102.250196	-16538.102684	-12060.150570	55.135610
1071				900.000000	200.000000	0.000000	0.986480	2.387120	0.347600	-239.062822	-836.303796	174.693556	274.236850	105.055137	0.000000	300.000000	200.000000	0.000000	6.226080	3.296160	-27.923603	2651.202669	-719.399975	-744.626987	-377.658655	18.497949	0.000000	-505.000000	200.000000	0.000000	3.803310	-4.109410	98.317496	-17844.827286	-12519.882253	-591.645082
1072				900.000000	200.000000	0.000000	0.986480	2.420900	-0.260700	-210.158249	-835.738077	162.676670	269.089164	106.003126	0.000000	300.000000	200.000000	0.000000	6.805960	2.838360	-28.915425	2717.959571	-893.799969	-811.765485	-384.395891	10.431205	0.000000	-505.000000	200.000000	0.000000	5.433300	-6.253450	93.598257	-17743.308681	-11288.334310	-123.857385
1073				900.000000	200.000000	0.000000	0.829540	1.936720	1.173150	-365.309341	-850.872648	184.075914	269.577893	100.943910	0.000000	300.000000	200.000000	0.000000	6.134520	3.021480	-28.305073	2803.789873	-861.099970	-775.144486	-389.870449	22.813044	0.000000	-505.000000	200.000000	0.000000	1.629990	-5.181430	103.036736	-18256.765682	-11862.573197	-533.744464
1074				900.000000	200.000000	0.000000	0.784700	2.195700	1.346950	-374.567139	-930.243290	244.604722	262.763029	99.269139	0.000000	300.000000	200.000000	0.000000	5.920880	3.692920	-28.686543	2889.620175	-1068.199963	-695.798987	-397.518843	32.469738	0.000000	-505.000000	200.000000	0.000000	3.259980	-6.432120	110.115596	-18447.694627	-11835.351716	-887.526360
1075				900.000000	200.000000	0.000000	0.818330	2.285780	1.390400	-298.443086	-921.536642	232.605355	270.597009	104.354058	0.000000	300.000000	200.000000	0.000000	6.226080	3.448760	-28.915425	2765.643072	-850.199970	-842.282985	-370.305351	29.212870	0.000000	-505.000000	200.000000	0.000000	1.629990	-6.074780	103.823276	-17731.679358	-13984.439740	-1063.289141
1076				900.000000	200.000000	0.000000	0.997690	2.432160	0.825550	-293.000342	-867.605737	206.049411	273.734504	95.891905	0.000000	300.000000	200.000000	0.000000	6.256600	2.655240	-27.389545	2851.473374	-719.399975	-793.454986	-382.709430	14.619612	0.000000	-505.000000	200.000000	0.000000	1.992210	-8.218820	106.969436	-19830.035557	-13081.353326	-360.423629
1077				900.000000	200.000000	0.000000	0.885590	2.150660	1.564200	-223.416666	-944.731923	225.181032	279.872135	94.682866	0.000000	300.000000	200.000000	0.000000	6.439720	3.052000	-27.618427	2908.693576	-555.899981	-769.040986	-376.768924	30.422462	0.000000	-505.000000	200.000000	0.000000	1.448880	-8.576160	100.677116	-17072.577540	-12909.935010	-301.975180
1078				900.000000	200.000000	0.000000	0.952850	2.195700	1.086250	-310.508740	-1043.310625	213.104937	268.335241	98.747227	0.000000	300.000000	200.000000	0.000000	5.920880	3.876040	-28.915425	2927.766976	-915.599968	-677.488488	-385.710262	21.043814	0.000000	-505.000000	200.000000	0.000000	3.259980	-6.432120	106.969436	-19142.842331	-12760.356062	169.867416
1079				900.000000	200.000000	0.000000	1.020110	2.499720	-0.217250	-255.113790	-842.229339	184.402073	272.296991	94.044871	0.000000	300.000000	200.000000	0.000000	5.981920	3.479280	-27.542133	2918.230276	-762.999973	-781.247986	-375.739772	32.217067	0.000000	-505.000000	200.000000	0.000000	3.259980	-8.576160	103.823276	-17419.773853	-13420.220393	-830.816956
1080				900.000000	200.000000	0.000000	1.098580	2.297040	0.521400	-214.448548	-795.487979	140.758404	270.683079	91.257789	0.000000	300.000000	200.000000	0.000000	6.348160	3.113040	-26.397723	2870.546775	-773.899973	-714.109487	-393.233970	27.796125	0.000000	-505.000000	200.000000	0.000000	2.354430	-8.218820	107.755976	-18555.996613	-12043.457624	-1124.125889
1081				900.000000	200.000000	0.000000	0.908010	2.398380	0.477950	-206.299851	-787.599898	150.688721	276.842763	98.008770	0.000000	300.000000	200.000000	0.000000	6.287120	3.692920	-27.771015	2832.399974	-643.099977	-726.316487	-366.280911	32.043910	0.000000	-505.000000	200.000000	0.000000	0.362220	-8.040150	106.969436	-17966.168205	-14838.702739	-1358.773349
1082				900.000000	200.000000	0.000000	0.975270	2.308300	1.042800	-213.444691	-846.620645	179.451187	274.765096	99.796715	0.000000	300.000000	200.000000	0.000000	6.134520	3.845520	-28.076191	2813.326573	-708.499975	-775.144486	-364.409306	25.445865	0.000000	-505.000000	200.000000	0.000000	-1.086660	-8.576160	107.755976	-18809.251260	-15149.487464	-654.236929
1083				900.000000	200.000000	0.000000	0.919220	2.477200	0.260700	-183.176463	-939.838581	182.075992	275.607838	96.003249	0.000000	300.000000	200.000000	0.000000	5.951400	3.601360	-28.152485	2927.766976	-686.699976	-708.005987	-370.768407	20.295081	0.000000	-505.000000	200.000000	0.000000	1.448880	-9.648180	114.048296	-20495.039831	-15308.884392	-1595.362697
1084				900.000000	200.000000	0.000000	0.941640	2.556020	0.304150	-143.700870	-804.021057	155.619806	275.257432	100.838503	0.000000	300.000000	200.000000	0.000000	6.165040	3.753960	-27.313251	2708.422871	-675.799976	-695.798987	-378.675015	24.966065	0.000000	-505.000000	200.000000	0.000000	1.267770	-8.397490	117.980996	-20650.677967	-14903.947536	-1652.905402
1085				900.000000	200.000000	0.000000	0.863170	2.139400	1.607650	-207.753218	-943.849076	172.181265	277.555421	85.196970	0.000000	300.000000	200.000000	0.000000	6.439720	3.174080	-25.253313	2899.156876	-566.799980	-720.212987	-379.456182	14.455473	0.000000	-505.000000	200.000000	0.000000	-0.543330	-10.005520	109.329056	-20285.408009	-13725.587132	-1184.333746
1086				900.000000	200.000000	0.000000	0.885590	2.297040	1.911800	-233.110745	-980.516981	218.088185	265.758819	93.939944	0.000000	300.000000	200.000000	0.000000	5.920880	3.815000	-27.694721	2937.303677	-948.299967	-769.040986	-381.920114	39.161861	0.000000	-505.000000	200.000000	0.000000	1.448880	-9.469510	126.632935	-20367.405736	-15585.967229	-1595.193140
1087				900.000000	200.000000	0.000000	0.930430	2.398380	1.129700	-257.891531	-961.372259	203.678016	267.344371	98.929095	0.000000	300.000000	200.000000	0.000000	6.165040	4.120200	-26.702899	2698.886170	-871.999969	-811.765485	-375.536894	31.821736	0.000000	-505.000000	200.000000	0.000000	-1.267770	-11.434880	121.127156	-20370.954735	-15681.497777	-1479.352746
1088				900.000000	200.000000	0.000000	1.076160	2.263260	1.260050	-235.177019	-937.098826	208.220699	282.566656	90.625567	0.000000	300.000000	200.000000	0.000000	6.226080	3.876040	-25.634783	2803.789873	-446.899984	-787.351486	-375.414360	41.351163	0.000000	-505.000000	200.000000	0.000000	0.362220	-11.077540	128.992555	-20464.518861	-16715.582782	-1714.120425
1089				900.000000	200.000000	0.000000	0.807120	1.981760	1.260050	-226.666538	-951.349609	210.647289	279.173706	93.586557	0.000000	300.000000	200.000000	0.000000	6.165040	3.509800	-26.168841	2784.716473	-544.999981	-677.488488	-388.495081	34.788560	0.000000	-505.000000	200.000000	0.000000	-0.543330	-11.434880	128.206015	-21181.100439	-14936.631433	-1538.154800
1090				900.000000	200.000000	0.000000	0.896800	2.274520	1.998700	-322.399755	-1001.323305	225.284608	274.922040	103.258480	0.000000	300.000000	200.000000	0.000000	6.104000	3.265640	-28.686543	2775.179772	-719.399975	-726.316487	-377.472857	31.537359	0.000000	-505.000000	200.000000	0.000000	-0.181110	-12.328230	132.925255	-22392.939527	-16951.578032	-1480.287468
1091				900.000000	200.000000	0.000000	0.919220	2.567280	-0.043450	-228.028431	-888.896022	215.895007	264.666960	96.841933	0.000000	300.000000	200.000000	0.000000	5.920880	3.967600	-28.381367	2927.766976	-1002.799965	-787.351486	-396.414557	49.278538	0.000000	-505.000000	200.000000	0.000000	-1.086660	-12.328230	144.723355	-21812.915670	-15714.849535	-1597.703222
1092				900.000000	200.000000	0.000000	0.885590	2.522240	0.043450	-209.690499	-776.140617	129.140197	270.851567	96.911454	0.000000	300.000000	200.000000	0.000000	6.226080	3.540320	-26.550311	2737.032971	-773.899973	-823.972485	-387.591479	36.979199	0.000000	-505.000000	200.000000	0.000000	-0.181110	-15.008280	137.644495	-22438.915811	-16160.636547	-2246.504118
1093				900.000000	200.000000	0.000000	0.751070	2.387120	-0.434500	-231.832018	-800.552410	158.069820	274.198972	109.030121	0.000000	300.000000	200.000000	0.000000	6.073480	3.479280	-28.305073	2574.909067	-730.299974	-805.661985	-372.064077	30.355080	0.000000	-505.000000	200.000000	0.000000	-1.629990	-14.472270	136.857955	-23217.256782	-18193.338514	-2480.855929
1094				900.000000	200.000000	0.000000	0.795910	2.398380	0.521400	-210.275367	-808.353878	208.636699	278.399211	104.841342	0.000000	300.000000	200.000000	0.000000	5.737760	3.326680	-28.762837	2737.032971	-621.299978	-799.558486	-374.409555	34.642612	0.000000	-505.000000	200.000000	0.000000	-0.362220	-16.258970	136.857955	-22630.473987	-17872.341250	-2071.444239
1095				900.000000	200.000000	0.000000	0.896800	2.297040	0.217250	-238.886829	-822.357609	186.750990	273.952174	96.409377	0.000000	300.000000	200.000000	0.000000	5.768280	3.845520	-27.618427	2861.010075	-719.399975	-769.040986	-384.736845	34.846032	0.000000	-505.000000	200.000000	0.000000	-1.811100	-11.970890	136.857955	-22602.634272	-16458.969453	-2948.420420
1096				900.000000	200.000000	0.000000	1.064950	2.364600	0.043450	-208.141054	-778.460692	155.314036	277.109487	99.517095	0.000000	300.000000	200.000000	0.000000	6.195560	3.357200	-27.618427	2775.179772	-632.199978	-787.351486	-376.894979	36.166258	0.000000	-505.000000	200.000000	0.000000	-2.716650	-14.293600	135.284875	-22164.227290	-17330.671824	-3068.040425
1097				900.000000	200.000000	0.000000	0.807120	2.083100	1.738000	-221.998200	-941.662162	232.428476	282.743426	99.930294	0.000000	300.000000	200.000000	0.000000	6.867000	3.082520	-27.160663	2717.959571	-468.699984	-732.419987	-365.548678	25.790288	0.000000	-505.000000	200.000000	0.000000	-1.448880	-16.437640	135.284875	-23567.939170	-18865.654663	-3070.176541
1098				900.000000	200.000000	0.000000	0.863170	2.150660	1.694550	-319.774349	-979.391682	239.662220	269.077803	92.808775	0.000000	300.000000	200.000000	0.000000	6.409200	3.601360	-27.847309	2984.987178	-861.099970	-787.351486	-388.302482	39.547768	0.000000	-505.000000	200.000000	0.000000	-6.338850	-17.152320	147.869515	-23725.993688	-17256.005345	-2952.975377
1099				900.000000	200.000000	0.000000	0.930430	2.218220	0.695200	-289.883843	-910.308475	232.426389	270.542603	100.129384	0.000000	300.000000	200.000000	0.000000	5.676720	3.723440	-29.602071	2956.377077	-871.999969	-769.040986	-391.526232	39.558756	0.000000	-505.000000	200.000000	0.000000	-3.984420	-15.901630	151.015675	-24229.142753	-17136.317587	-3421.929616
1100				900.000000	200.000000	0.000000	0.874380	2.285780	0.782100	-295.052754	-933.411002	218.089327	274.405932	100.067363	0.000000	300.000000	200.000000	0.000000	6.195560	3.631880	-28.533955	2851.473374	-730.299974	-823.972485	-380.413549	32.725411	0.000000	-505.000000	200.000000	0.000000	-6.338850	-19.296360	150.229135	-25129.516799	-18716.514705	-3542.451058
1101				900.000000	200.000000	0.000000	0.795910	2.105620	1.303500	-277.808392	-930.664510	239.690014	276.255678	95.070966	0.000000	300.000000	200.000000	0.000000	6.622840	2.472120	-27.084369	2841.936674	-643.099977	-817.868985	-391.229051	45.839749	0.000000	-505.000000	200.000000	0.000000	-8.331060	-15.901630	154.161834	-23765.627052	-17539.138158	-2481.676306
1102				900.000000	200.000000	0.000000	0.919220	2.116880	1.173150	-305.623459	-986.280889	225.114776	267.815366	91.827484	0.000000	300.000000	200.000000	0.000000	6.500760	3.204600	-27.771015	3004.060578	-893.799969	-732.419987	-378.203883	39.519841	0.000000	-505.000000	200.000000	0.000000	-7.425510	-19.653700	150.229135	-24108.795425	-19048.470934	-4247.632425
1103				900.000000	200.000000	0.000000	1.132210	2.544760	-0.260700	-233.201406	-846.805209	160.231224	265.711589	97.667197	0.000000	300.000000	200.000000	0.000000	5.676720	3.479280	-28.610249	2927.766976	-980.999966	-793.454986	-367.584133	36.243398	0.000000	-505.000000	200.000000	0.000000	-7.244400	-19.296360	154.161834	-25245.018184	-21184.282149	-3836.099107
1104				900.000000	200.000000	0.000000	0.863170	2.488460	-0.043450	-174.986816	-724.476845	136.360989	263.307029	101.298326	0.000000	300.000000	200.000000	0.000000	6.226080	3.601360	-27.923603	2756.106372	-1024.599964	-750.730486	-375.304037	41.766164	0.000000	-505.000000	200.000000	0.000000	-5.795520	-21.976410	162.027234	-25638.190781	-21014.278122	-3662.526089
1105				900.000000	200.000000	0.000000	0.964060	2.398380	-0.086900	-231.008217	-804.580636	179.546575	274.720341	102.480398	0.000000	300.000000	200.000000	0.000000	6.470240	3.509800	-28.457661	2775.179772	-719.399975	-805.661985	-386.192681	48.738766	0.000000	-505.000000	200.000000	0.000000	-6.701070	-20.904390	167.533014	-25341.250385	-19904.148221	-4072.644989
1106				900.000000	200.000000	0.000000	0.975270	2.218220	0.651750	-237.661965	-866.520848	203.464013	274.627201	102.322911	0.000000	300.000000	200.000000	0.000000	6.500760	3.113040	-27.923603	2727.496271	-708.499975	-750.730486	-386.018892	42.969907	0.000000	-505.000000	200.000000	0.000000	-7.968840	-22.333751	172.252254	-27048.787445	-20494.764058	-4426.364622
1107				900.000000	200.000000	0.000000	0.896800	2.443420	-0.260700	-265.518299	-771.253416	165.200183	270.187358	99.052014	0.000000	300.000000	200.000000	0.000000	6.317640	3.296160	-28.152485	2841.936674	-839.299971	-817.868985	-363.776458	34.374078	0.000000	-505.000000	200.000000	0.000000	-8.512170	-23.584441	158.881074	-26314.824378	-22437.748022	-4838.716751
1108				900.000000	200.000000	0.000000	1.020110	2.465940	-0.608300	-200.622555	-760.810144	138.587116	272.675447	98.224571	0.000000	300.000000	200.000000	0.000000	6.165040	4.120200	-27.923603	2841.936674	-762.999973	-677.488488	-370.014310	40.925118	0.000000	-505.000000	200.000000	0.000000	-7.968840	-26.085821	171.465714	-27275.888123	-23145.417778	-5017.366323
1109				900.000000	200.000000	0.000000	0.863170	2.195700	1.868350	-237.328941	-928.893617	210.788186	278.510049	95.543717	0.000000	300.000000	200.000000	0.000000	6.134520	3.265640	-27.389545	2861.010075	-588.599979	-671.384988	-381.096142	47.872594	0.000000	-505.000000	200.000000	0.000000	-9.417720	-24.656461	184.050353	-27999.102792	-22804.548863	-4545.941161
1110				900.000000	200.000000	0.000000	0.672600	2.071840	1.607650	-274.863822	-885.341704	244.605668	274.546439	94.397099	0.000000	300.000000	200.000000	0.000000	6.622840	3.326680	-26.550311	2803.789873	-675.799976	-726.316487	-376.800926	49.833216	0.000000	-505.000000	200.000000	0.000000	-8.874390	-26.621831	189.556133	-28465.034873	-24300.920825	-5370.267144
1111				900.000000	200.000000	0.000000	1.053740	2.330820	1.781450	-284.121620	-931.594503	227.584037	265.870332	92.708889	0.000000	300.000000	200.000000	0.000000	5.951400	3.296160	-27.465839	2946.840377	-937.399967	-750.730486	-379.769213	53.480313	0.000000	-505.000000	200.000000	0.000000	-9.055500	-26.621831	195.061913	-28580.410413	-24427.756852	-4606.579373
1112				900.000000	200.000000	0.000000	0.784700	2.420900	1.129700	-265.005218	-914.843338	191.801636	271.426325	97.667197	0.000000	300.000000	200.000000	0.000000	5.890360	3.662400	-28.610249	2927.766976	-817.499971	-769.040986	-374.145268	43.612376	0.000000	-505.000000	200.000000	0.000000	-10.323270	-29.123211	191.129213	-29890.243551	-25010.161998	-5666.245537
1113				900.000000	200.000000	0.000000	0.896800	2.105620	0.869000	-266.196943	-924.283135	234.766172	269.682001	95.712750	0.000000	300.000000	200.000000	0.000000	6.622840	3.784480	-26.245135	2737.032971	-795.699972	-750.730486	-376.692875	53.797507	0.000000	-505.000000	200.000000	0.000000	-8.874390	-29.301881	202.927313	-29668.479021	-26037.020169	-5372.810512
1114				900.000000	200.000000	0.000000	0.896800	1.891680	0.738650	-335.449988	-1060.943098	239.386528	271.593422	92.178921	0.000000	300.000000	200.000000	0.000000	6.653360	3.021480	-26.092547	2813.326573	-741.199974	-799.558486	-378.685298	50.657929	0.000000	-505.000000	200.000000	0.000000	-11.228820	-30.373901	206.073473	-30775.439275	-26030.109331	-5256.151307
1115				900.000000	200.000000	0.000000	0.975270	2.443420	0.217250	-236.879431	-795.193184	150.660927	272.633663	93.310412	0.000000	300.000000	200.000000	0.000000	6.042960	3.357200	-27.084369	2889.620175	-741.199974	-750.730486	-370.435820	47.602923	0.000000	-505.000000	200.000000	0.000000	-10.866600	-29.837891	212.365792	-32363.925951	-28576.828813	-6254.321289
1116				900.000000	200.000000	0.000000	1.064950	2.398380	-0.217250	-178.876367	-768.086301	172.213072	266.729282	98.630662	0.000000	300.000000	200.000000	0.000000	5.859840	4.181240	-27.847309	2822.863274	-926.499968	-634.763988	-376.231726	43.914301	0.000000	-505.000000	200.000000	0.000000	-10.504380	-32.517941	207.646553	-32410.657313	-26738.288083	-6256.893634
1117				900.000000	200.000000	0.000000	0.908010	2.522240	0.086900	-181.501773	-802.434131	150.803911	271.502318	101.263810	0.000000	300.000000	200.000000	0.000000	5.981920	3.631880	-28.686543	2832.399974	-817.499971	-903.317984	-376.660513	49.717729	0.000000	-505.000000	200.000000	0.000000	-11.772150	-34.304641	220.231192	-33096.843768	-28264.358235	-6728.440580
1118				900.000000	200.000000	0.000000	0.908010	2.646100	0.391050	-208.250360	-909.102359	160.557741	276.592187	96.893190	0.000000	300.000000	200.000000	0.000000	6.226080	2.960440	-27.008075	2784.716473	-632.199978	-744.626987	-378.579941	51.292670	0.000000	-505.000000	200.000000	0.000000	-11.772150	-36.448681	228.883132	-34036.599485	-28935.418963	-6612.987076
1119				900.000000	200.000000	0.000000	0.874380	2.454680	0.477950	-195.940357	-836.874714	170.053202	276.628392	110.290702	0.000000	300.000000	200.000000	0.000000	6.012440	3.509800	-28.915425	2593.982468	-675.799976	-732.419987	-369.509874	50.861031	0.000000	-505.000000	200.000000	0.000000	-13.402140	-34.304641	230.456212	-34370.001787	-31224.541258	-6552.077885
1120				900.000000	200.000000	0.000000	1.031320	2.420900	-0.043450	-201.892118	-776.994992	140.943275	275.991815	96.350400	0.000000	300.000000	200.000000	0.000000	5.829320	3.174080	-27.694721	2870.546775	-664.899977	-689.695487	-378.916007	42.987399	0.000000	-505.000000	200.000000	0.000000	-14.669910	-35.197991	228.096592	-35814.039187	-28759.329089	-7433.985732
1121				900.000000	200.000000	0.000000	0.784700	2.128140	1.738000	-224.163983	-925.540997	227.674270	274.417508	99.449557	0.000000	300.000000	200.000000	0.000000	5.951400	3.540320	-27.694721	2784.716473	-708.499975	-750.730486	-379.211713	57.742478	0.000000	-505.000000	200.000000	0.000000	-14.488800	-35.912671	241.467771	-34350.606755	-30373.817391	-7493.422551
1122				900.000000	200.000000	0.000000	0.919220	2.173180	1.781450	-274.531115	-915.923029	239.625095	279.426954	104.000498	0.000000	300.000000	200.000000	0.000000	6.317640	2.716280	-28.610249	2746.569672	-588.599979	-695.798987	-370.496246	50.673872	0.000000	-505.000000	200.000000	0.000000	-15.756570	-37.520701	246.973551	-36879.604227	-33218.869779	-7318.614854
1123				900.000000	200.000000	0.000000	1.064950	2.477200	0.651750	-279.264061	-936.071480	213.250597	268.381589	96.516930	0.000000	300.000000	200.000000	0.000000	6.104000	2.746800	-27.923603	2889.620175	-882.899969	-769.040986	-381.823057	47.888255	0.000000	-505.000000	200.000000	0.000000	-17.567669	-37.342031	246.187011	-37447.935838	-30324.563544	-7435.788605
1124				900.000000	200.000000	0.000000	0.840750	2.510980	0.564850	-233.737196	-911.560197	208.694963	272.273522	95.216177	0.000000	300.000000	200.000000	0.000000	6.073480	3.753960	-28.305073	2965.913777	-784.799973	-823.972485	-369.633378	50.520857	0.000000	-505.000000	200.000000	0.000000	-15.756570	-38.235381	249.333171	-37270.108750	-33751.389088	-7260.548987
1125				900.000000	200.000000	0.000000	0.964060	2.150660	1.694550	-255.445865	-927.820663	208.232116	268.747542	105.924967	0.000000	300.000000	200.000000	0.000000	5.585160	3.753960	-29.296895	2756.106372	-915.599968	-726.316487	-374.813364	54.854408	0.000000	-505.000000	200.000000	0.000000	-18.110999	-37.342031	257.198571	-37331.238911	-33483.816794	-7964.442027
1126				900.000000	200.000000	0.000000	0.952850	2.015540	1.260050	-341.870854	-1038.406289	251.491950	278.267909	96.127299	0.000000	300.000000	200.000000	0.000000	6.500760	2.899400	-27.084369	2813.326573	-588.599979	-830.075985	-370.714134	54.064064	0.000000	-505.000000	200.000000	0.000000	-16.481010	-38.771391	257.985111	-37649.298565	-34643.753968	-7848.440691
1127				900.000000	200.000000	0.000000	1.177050	2.623580	0.043450	-249.743150	-823.604730	143.390452	269.860644	107.534726	0.000000	300.000000	200.000000	0.000000	6.500760	2.990960	-27.847309	2574.909067	-839.299971	-799.558486	-369.897802	48.747155	0.000000	-505.000000	200.000000	0.000000	-17.024339	-38.950061	265.063971	-40091.679618	-35810.724975	-7378.613994
1128				900.000000	200.000000	0.000000	1.087370	2.477200	-0.912450	-136.145484	-803.824811	145.756887	269.199804	101.948560	0.000000	300.000000	200.000000	0.000000	6.409200	3.296160	-29.373189	2880.083475	-904.699968	-708.005987	-370.999344	50.803134	0.000000	-505.000000	200.000000	0.000000	-20.465429	-37.520701	262.704351	-39194.665801	-35202.555330	-7376.982244
1129				900.000000	200.000000	0.000000	0.818330	2.522240	0.304150	-161.174051	-849.602851	177.403081	262.987467	99.288087	0.000000	300.000000	200.000000	0.000000	5.829320	3.815000	-29.449483	2965.913777	-1089.999962	-708.005987	-373.302894	57.245656	0.000000	-505.000000	200.000000	0.000000	-18.835439	-39.486071	272.142830	-38849.571253	-35840.423166	-8788.836147
1130				900.000000	200.000000	0.000000	1.042530	2.387120	0.521400	-218.780114	-879.301329	167.406507	268.473179	98.045221	0.000000	300.000000	200.000000	0.000000	6.561800	3.631880	-27.313251	2784.716473	-861.099970	-744.626987	-368.793977	47.060264	0.000000	-505.000000	200.000000	0.000000	-20.465429	-41.272771	272.142830	-41621.452513	-37067.492550	-9260.354115
1131				900.000000	200.000000	0.000000	0.975270	2.364600	0.130350	-304.543751	-840.706096	193.961506	273.573479	85.116202	0.000000	300.000000	200.000000	0.000000	6.378680	3.052000	-26.397723	3032.670679	-697.599976	-659.177988	-369.535086	56.491958	0.000000	-505.000000	200.000000	0.000000	-19.922099	-40.200751	284.727470	-40860.681801	-38570.582350	-8436.962854
1132				900.000000	200.000000	0.000000	1.076160	2.488460	-0.304150	-159.174780	-722.873383	157.827273	265.486853	94.663467	0.000000	300.000000	200.000000	0.000000	6.500760	3.326680	-27.160663	2861.010075	-937.399967	-775.144486	-378.879305	59.833859	0.000000	-505.000000	200.000000	0.000000	-22.457639	-42.523461	294.165949	-41232.105908	-37100.413877	-8908.917052
1133				900.000000	200.000000	0.000000	0.672600	2.071840	1.260050	-251.100755	-966.073955	220.509067	271.426325	97.603271	0.000000	300.000000	200.000000	0.000000	6.378680	3.570840	-27.847309	2851.473374	-795.699972	-708.005987	-369.074619	55.214694	0.000000	-505.000000	200.000000	0.000000	-23.000969	-42.166121	290.233250	-42021.509893	-39450.064980	-9202.254963
1134				900.000000	200.000000	0.000000	0.818330	2.218220	2.172500	-332.579193	-922.263995	222.903884	275.929784	96.060321	0.000000	300.000000	200.000000	0.000000	6.317640	3.326680	-28.076191	2918.230276	-675.799976	-750.730486	-370.730099	49.292819	0.000000	-505.000000	200.000000	0.000000	-22.276529	-45.918191	294.165949	-44332.921066	-39497.632974	-8794.664942
1135				900.000000	200.000000	0.000000	0.952850	2.330820	1.390400	-312.670460	-942.274086	213.230599	266.553935	95.593027	0.000000	300.000000	200.000000	0.000000	6.226080	3.235120	-26.397723	2756.106372	-882.899969	-720.212987	-371.354302	54.747843	0.000000	-505.000000	200.000000	0.000000	-23.725409	-44.131491	298.885189	-43413.718297	-39944.719839	-8851.597552
1136				900.000000	200.000000	0.000000	0.986480	2.229480	0.782100	-261.186417	-821.509972	196.233891	265.237908	103.409592	0.000000	300.000000	200.000000	0.000000	6.348160	4.059160	-28.533955	2756.106372	-991.899965	-708.005987	-376.037635	58.881440	0.000000	-505.000000	200.000000	0.000000	-24.449849	-42.880801	317.762149	-44842.136914	-40979.358270	-9672.770073
1137				900.000000	200.000000	0.000000	0.773490	2.184440	1.390400	-234.267253	-869.030432	210.870622	269.962983	95.553102	0.000000	300.000000	200.000000	0.000000	5.676720	4.242280	-28.305073	2956.377077	-850.199970	-756.833986	-375.481718	58.155937	0.000000	-505.000000	200.000000	0.000000	-22.457639	-46.275531	322.481388	-45742.070497	-41767.235485	-9088.710062
1138				900.000000	200.000000	0.000000	0.829540	2.071840	1.694550	-250.650613	-1003.336649	208.298176	274.906971	95.538785	0.000000	300.000000	200.000000	0.000000	6.165040	3.509800	-26.931781	2813.326573	-675.799976	-787.351486	-372.654051	55.393592	0.000000	-505.000000	200.000000	0.000000	-23.725409	-45.918191	316.975609	-45836.704318	-41950.437756	-9616.966413
1139				900.000000	200.000000	0.000000	1.064950	2.398380	0.130350	-258.926858	-829.201209	162.574432	278.418674	87.085177	0.000000	300.000000	200.000000	0.000000	6.317640	3.387720	-25.253313	2851.473374	-544.999981	-659.177988	-369.346004	56.796066	0.000000	-505.000000	200.000000	0.000000	-24.812069	-43.952821	322.481388	-46180.603325	-43745.889051	-9438.782048
1140				900.000000	200.000000	0.000000	0.952850	2.465940	0.000000	-191.951296	-763.672066	145.885778	270.253212	88.930195	0.000000	300.000000	200.000000	0.000000	6.165040	3.601360	-26.016253	2889.620175	-773.899973	-683.591988	-375.296056	57.538282	0.000000	-505.000000	200.000000	0.000000	-24.449849	-48.955581	330.346788	-47061.771109	-42847.281195	-9267.326349
1141				900.000000	200.000000	0.000000	1.008900	2.387120	-0.217250	-159.237403	-821.503832	145.754407	268.120279	92.562540	0.000000	300.000000	200.000000	0.000000	5.920880	3.662400	-27.694721	2975.450478	-882.899969	-726.316487	-368.797614	56.292273	0.000000	-505.000000	200.000000	0.000000	-26.623169	-45.918191	335.066028	-48151.577122	-45636.792329	-10145.431480
1142				900.000000	200.000000	0.000000	1.076160	2.297040	0.825550	-222.174509	-835.375342	160.058912	271.662471	89.119032	0.000000	300.000000	200.000000	0.000000	6.378680	3.509800	-27.694721	3070.817480	-784.799973	-744.626987	-372.051194	52.977179	0.000000	-505.000000	200.000000	0.000000	-24.630959	-48.955581	338.212188	-49724.909920	-44964.906611	-11205.867116
1143				900.000000	200.000000	0.000000	1.020110	2.510980	-0.217250	-206.403741	-862.493219	141.038663	276.057772	103.159843	0.000000	300.000000	200.000000	0.000000	6.226080	3.204600	-27.771015	2689.349470	-664.899977	-830.075985	-373.986389	57.585103	0.000000	-505.000000	200.000000	0.000000	-26.804279	-47.526221	345.291048	-49174.589031	-45237.826885	-10499.407604
1144				900.000000	200.000000	0.000000	0.930430	2.477200	0.000000	-163.343897	-783.012690	136.280836	276.883366	104.841342	0.000000	300.000000	200.000000	0.000000	6.165040	3.021480	-28.762837	2737.032971	-664.899977	-720.212987	-366.786801	55.773779	0.000000	-505.000000	200.000000	0.000000	-27.347609	-50.206271	345.291048	-49800.022863	-47723.780128	-10854.372097
1145				900.000000	200.000000	0.000000	0.762280	2.049320	1.390400	-296.118918	-964.822233	234.853175	273.990629	103.846652	0.000000	300.000000	200.000000	0.000000	5.829320	3.906560	-29.754659	2861.010075	-773.899973	-775.144486	-374.835403	63.387026	0.000000	-505.000000	200.000000	0.000000	-28.072049	-51.456961	363.381467	-49642.622877	-47299.402052	-10033.083665
1146				900.000000	200.000000	0.000000	0.818330	2.105620	1.564200	-297.640958	-855.840667	256.534407	273.212179	103.193437	0.000000	300.000000	200.000000	0.000000	6.042960	3.296160	-28.076191	2717.959571	-752.099974	-781.247986	-370.429074	61.158331	0.000000	-505.000000	200.000000	0.000000	-28.434269	-52.707651	368.100707	-51107.716612	-49535.652804	-11679.076355
1147				900.000000	200.000000	0.000000	1.008900	2.263260	1.042800	-303.751103	-944.258957	227.567661	278.966600	101.389400	0.000000	300.000000	200.000000	0.000000	6.134520	3.723440	-27.465839	2708.422871	-577.699980	-811.765485	-372.492477	59.397553	0.000000	-505.000000	200.000000	0.000000	-30.245369	-53.422331	372.033407	-52308.807302	-49297.225275	-12325.794784
1148				900.000000	200.000000	0.000000	0.986480	2.342080	0.912450	-308.681399	-902.686716	191.519289	270.024891	98.501889	0.000000	300.000000	200.000000	0.000000	5.829320	2.990960	-27.999897	2841.936674	-839.299971	-762.937486	-373.894385	59.736850	0.000000	-505.000000	200.000000	0.000000	-31.513139	-51.814301	384.618046	-53947.738664	-50425.585405	-11912.958651
1149				900.000000	200.000000	0.000000	0.739860	2.083100	1.173150	-254.747626	-938.367085	205.991897	268.507508	104.234367	0.000000	300.000000	200.000000	0.000000	5.951400	3.967600	-28.381367	2717.959571	-893.799969	-714.109487	-374.016224	62.826459	0.000000	-505.000000	200.000000	0.000000	-32.599799	-54.494351	388.550746	-53298.881859	-50893.843774	-13031.552960
1150				900.000000	200.000000	0.000000	0.762280	2.252000	1.955250	-339.454264	-924.819784	247.089968	276.760077	102.667171	0.000000	300.000000	200.000000	0.000000	6.012440	3.723440	-28.610249	2784.716473	-664.899977	-787.351486	-378.772507	65.027217	0.000000	-505.000000	200.000000	0.000000	-34.954229	-58.246421	404.281546	-54567.005167	-51031.445766	-12976.181222
1151				900.000000	200.000000	0.000000	1.064950	2.488460	0.086900	-231.139196	-788.633041	162.658206	283.214917	106.421250	0.000000	300.000000	200.000000	0.000000	6.592320	2.929920	-27.923603	2613.055868	-468.699984	-756.833986	-373.441610	62.940108	0.000000	-505.000000	200.000000	0.000000	-32.418689	-59.318441	401.135386	-54979.572795	-52772.725665	-12742.425017
1152				900.000000	200.000000	0.000000	0.952850	2.263260	0.304150	-171.838847	-829.812535	104.733064	273.630355	94.628645	0.000000	300.000000	200.000000	0.000000	6.836480	2.868880	-27.694721	2918.230276	-730.299974	-805.661985	-369.161242	65.828781	0.000000	-505.000000	200.000000	0.000000	-32.962019	-59.139771	401.921926	-53926.354533	-54596.575297	-12977.188388
1153				900.000000	200.000000	0.000000	0.930430	2.499720	0.999350	-193.545439	-859.931635	167.627361	267.396704	100.962052	0.000000	300.000000	200.000000	0.000000	5.981920	3.387720	-29.754659	2946.840377	-970.099966	-769.040986	-372.275510	63.976538	0.000000	-505.000000	200.000000	0.000000	-36.040889	-60.569131	409.000785	-55633.702824	-54284.420715	-12273.369357
1154				900.000000	200.000000	0.000000	0.952850	2.229480	0.955900	-176.575225	-941.870001	179.401111	268.974964	99.464328	0.000000	300.000000	200.000000	0.000000	6.134520	3.418240	-28.457661	2861.010075	-882.899969	-683.591988	-376.856505	63.340297	0.000000	-505.000000	200.000000	0.000000	-35.135339	-59.675781	416.866185	-56968.809007	-53418.689755	-13036.267294
1155				900.000000	200.000000	0.000000	1.098580	2.477200	0.391050	-255.410965	-866.290333	189.119155	273.065798	104.372080	0.000000	300.000000	200.000000	0.000000	6.348160	3.448760	-27.923603	2670.276070	-752.099974	-769.040986	-374.649246	65.545099	0.000000	-505.000000	200.000000	0.000000	-34.954229	-60.390461	423.158505	-56895.734906	-55159.030227	-13271.936409
1156				900.000000	200.000000	0.000000	0.908010	2.567280	-0.043450	-135.556236	-746.587236	138.797498	273.139188	100.545475	0.000000	300.000000	200.000000	0.000000	6.042960	3.143560	-27.999897	2784.716473	-752.099974	-817.868985	-372.396779	63.443844	0.000000	-505.000000	200.000000	0.000000	-35.497559	-59.497111	424.731585	-57999.712470	-56320.776250	-13682.253844
1157				900.000000	200.000000	0.000000	0.818330	1.925460	1.694550	-236.575890	-977.545171	203.354336	269.192803	96.226953	0.000000	300.000000	200.000000	0.000000	6.500760	3.540320	-28.305073	2937.303677	-871.999969	-744.626987	-370.866533	66.114542	0.000000	-505.000000	200.000000	0.000000	-38.576429	-61.819821	433.383524	-58023.751495	-58131.234637	-12979.282602
1158				900.000000	200.000000	0.000000	0.773490	2.308300	1.216600	-229.346755	-1000.584016	208.576152	266.713912	99.869629	0.000000	300.000000	200.000000	0.000000	6.012440	3.753960	-29.144307	2918.230276	-970.099966	-708.005987	-369.678451	65.481214	0.000000	-505.000000	200.000000	0.000000	-38.033099	-60.390461	443.608544	-59673.682948	-60029.795180	-12449.272718
1159				900.000000	200.000000	0.000000	0.739860	2.499720	0.782100	-306.345356	-902.541619	230.475954	271.971327	93.392923	0.000000	300.000000	200.000000	0.000000	6.317640	2.960440	-27.999897	2984.987178	-784.799973	-762.937486	-372.810324	70.021211	0.000000	-505.000000	200.000000	0.000000	-37.127549	-62.355831	447.541244	-58170.868844	-59160.332088	-13391.115877
1160				900.000000	200.000000	0.000000	1.042530	2.285780	1.086250	-254.532353	-940.618279	220.324784	275.017552	95.492345	0.000000	300.000000	200.000000	0.000000	6.714400	3.387720	-27.923603	2918.230276	-697.599976	-787.351486	-369.085196	65.672388	0.000000	-505.000000	200.000000	0.000000	-38.938649	-60.569131	445.181624	-59800.184425	-60506.773235	-13682.995904
1161				900.000000	200.000000	0.000000	0.941640	2.375860	1.173150	-182.383816	-941.610416	230.151720	262.747787	97.565001	0.000000	300.000000	200.000000	0.000000	5.829320	3.509800	-26.626605	2727.496271	-991.899965	-683.591988	-375.396763	67.102739	0.000000	-505.000000	200.000000	0.000000	-39.300869	-61.462481	461.698963	-61358.527671	-59837.680222	-12861.397334
1162				900.000000	200.000000	0.000000	0.706230	2.161920	1.433850	-347.724459	-1079.071811	235.015961	266.238597	83.646136	0.000000	300.000000	200.000000	0.000000	6.287120	4.303320	-26.474017	3080.354180	-893.799969	-756.833986	-373.438279	64.647917	0.000000	-505.000000	200.000000	0.000000	-38.214209	-63.427851	459.339344	-62172.536990	-60431.474765	-12745.861206
1163				900.000000	200.000000	0.000000	0.997690	2.477200	-0.043450	-179.471033	-800.939958	174.765716	275.731947	100.342982	0.000000	300.000000	200.000000	0.000000	6.012440	3.753960	-27.847309	2775.179772	-675.799976	-878.903984	-371.673594	68.801318	0.000000	-505.000000	200.000000	0.000000	-39.844199	-63.606521	462.485503	-60677.488594	-61661.529855	-13333.341351
1164				900.000000	200.000000	0.000000	1.109790	2.353340	-0.391050	-184.931701	-795.101028	138.389490	271.593422	94.737388	0.000000	300.000000	200.000000	0.000000	6.439720	3.387720	-26.092547	2746.569672	-741.199974	-799.558486	-373.203422	67.521026	0.000000	-505.000000	200.000000	0.000000	-37.670879	-63.249181	464.845123	-61582.205197	-61264.996691	-13568.152496
1165				900.000000	200.000000	0.000000	0.986480	2.330820	0.782100	-176.602631	-912.697431	167.412216	276.050966	91.257789	0.000000	300.000000	200.000000	0.000000	6.256600	3.235120	-26.397723	2870.546775	-632.199978	-671.384988	-371.614609	71.952981	0.000000	-505.000000	200.000000	0.000000	-37.670879	-64.499871	474.283603	-60730.601355	-63262.503918	-13393.107104
1166				900.000000	200.000000	0.000000	0.919220	2.342080	0.391050	-273.036797	-843.706378	155.444069	270.427782	102.218249	0.000000	300.000000	200.000000	0.000000	5.920880	3.998120	-28.381367	2775.179772	-839.299971	-701.902487	-374.886159	70.970603	0.000000	-505.000000	200.000000	0.000000	-40.749749	-65.750561	476.643223	-61500.987848	-62017.880725	-12865.350812
1167				900.000000	200.000000	0.000000	1.042530	2.274520	-0.477950	-264.657611	-807.448354	184.169410	266.318595	104.793240	0.000000	300.000000	200.000000	0.000000	6.042960	4.211760	-29.449483	2803.789873	-991.899965	-738.523487	-374.520433	73.662596	0.000000	-505.000000	200.000000	0.000000	-40.749749	-62.891841	484.508623	-61211.561468	-63218.475056	-13743.799366
1168				900.000000	200.000000	0.000000	0.930430	2.465940	0.912450	-207.088119	-783.861268	121.812404	281.079593	105.068060	0.000000	300.000000	200.000000	0.000000	6.012440	3.815000	-28.228779	2679.812770	-534.099981	-701.902487	-373.168550	70.010056	0.000000	-505.000000	200.000000	0.000000	-41.111969	-64.321201	481.362463	-62572.279755	-63458.711434	-14391.311937
1169				900.000000	200.000000	0.000000	0.919220	2.060580	1.781450	-291.229573	-931.120939	220.243097	278.569743	101.389400	0.000000	300.000000	200.000000	0.000000	6.256600	3.509800	-27.465839	2708.422871	-588.599979	-762.937486	-368.637344	71.177254	0.000000	-505.000000	200.000000	0.000000	-42.198629	-64.857211	493.160562	-63530.297887	-67248.684250	-13921.780888
1170				900.000000	200.000000	0.000000	0.975270	2.004280	1.738000	-277.510901	-1009.378219	208.084369	275.072445	101.693218	0.000000	300.000000	200.000000	0.000000	5.981920	3.357200	-29.296895	2880.083475	-730.299974	-683.591988	-371.858292	69.948436	0.000000	-505.000000	200.000000	0.000000	-43.104179	-64.857211	494.733642	-64340.884053	-65869.682202	-13921.708444
1171				900.000000	200.000000	0.000000	0.739860	2.240740	0.825550	-280.780367	-932.977847	230.235103	268.747542	100.716660	0.000000	300.000000	200.000000	0.000000	6.165040	3.540320	-29.296895	2908.693576	-915.599968	-799.558486	-373.242406	70.547748	0.000000	-505.000000	200.000000	0.000000	-43.466399	-63.785191	494.733642	-64044.384120	-65184.914234	-14096.894415
1172				900.000000	200.000000	0.000000	0.863170	2.319560	0.651750	-269.673555	-932.828149	220.542016	281.085032	100.704740	0.000000	300.000000	200.000000	0.000000	5.920880	3.753960	-27.084369	2689.349470	-512.299982	-750.730486	-372.127855	72.764673	0.000000	-505.000000	200.000000	0.000000	-42.923069	-63.963861	508.891362	-64748.958835	-67617.486938	-14625.804328
1173				900.000000	200.000000	0.000000	0.739860	2.195700	1.738000	-281.689816	-883.166726	237.422196	271.426325	104.730224	0.000000	300.000000	200.000000	0.000000	6.012440	3.387720	-28.228779	2689.349470	-806.599972	-823.972485	-373.504894	72.464246	0.000000	-505.000000	200.000000	0.000000	-43.828619	-65.214551	512.824062	-65403.403480	-67433.854236	-14450.686492
1174				900.000000	200.000000	0.000000	0.829540	2.083100	2.346300	-301.778606	-978.612927	229.995589	275.153326	99.117371	0.000000	300.000000	200.000000	0.000000	6.012440	3.235120	-28.076191	2832.399974	-697.599976	-689.695487	-373.715251	71.314903	0.000000	-505.000000	200.000000	0.000000	-43.828619	-65.393221	506.531742	-65183.086184	-66499.892773	-14392.111952
1175				900.000000	200.000000	0.000000	1.031320	2.634840	-0.434500	-245.754089	-807.027135	145.961560	272.273522	97.911580	0.000000	300.000000	200.000000	0.000000	5.646200	3.815000	-28.305073	2889.620175	-784.799973	-726.316487	-371.301777	73.929248	0.000000	-505.000000	200.000000	0.000000	-43.285289	-66.465241	517.543301	-65247.073189	-69194.619786	-14921.869653
1176				900.000000	200.000000	0.000000	1.053740	2.319560	0.260700	-209.770730	-803.530957	138.416142	282.141453	105.273929	0.000000	300.000000	200.000000	0.000000	6.134520	3.631880	-29.296895	2775.179772	-523.199982	-866.696984	-374.275660	74.999043	0.000000	-505.000000	200.000000	0.000000	-40.568639	-67.358592	521.476001	-65184.999179	-68169.606334	-13748.052801
1177				900.000000	200.000000	0.000000	0.941640	2.297040	0.825550	-226.195040	-880.495508	177.065896	274.977855	93.362135	0.000000	300.000000	200.000000	0.000000	6.531280	2.777320	-27.008075	2880.083475	-675.799976	-744.626987	-372.241738	73.855649	0.000000	-505.000000	200.000000	0.000000	-44.190839	-66.822581	523.835621	-66078.904460	-69543.506392	-13747.254351
1178				900.000000	200.000000	0.000000	0.941640	2.353340	0.304150	-264.622078	-859.746726	201.214856	270.843188	102.423975	0.000000	300.000000	200.000000	0.000000	6.165040	3.418240	-29.907247	2918.230276	-871.999969	-781.247986	-373.164145	75.555312	0.000000	-505.000000	200.000000	0.000000	-42.923069	-67.715932	523.049081	-65090.679974	-68956.622687	-14394.388648
1179				900.000000	200.000000	0.000000	0.885590	2.477200	0.000000	-255.816093	-902.749457	153.194911	260.626825	94.357503	0.000000	300.000000	200.000000	0.000000	5.707240	3.723440	-29.068013	3070.817480	-1144.499960	-781.247986	-371.550667	76.112887	0.000000	-505.000000	200.000000	0.000000	-42.741959	-66.822581	527.768321	-65383.693832	-70430.330292	-14804.764038
1180				900.000000	200.000000	0.000000	0.885590	2.578540	0.086900	-106.813795	-816.708785	121.963576	271.198948	100.862583	0.000000	300.000000	200.000000	0.000000	6.012440	3.479280	-28.762837	2851.473374	-828.399971	-799.558486	-374.849876	74.316838	0.000000	-505.000000	200.000000	0.000000	-42.379739	-68.251942	530.127941	-66628.155655	-68996.217422	-15276.102267
1181				900.000000	200.000000	0.000000	0.964060	2.128140	1.607650	-224.299026	-937.871786	263.633355	283.311671	99.217047	0.000000	300.000000	200.000000	0.000000	6.378680	3.082520	-26.779193	2698.886170	-446.899984	-817.868985	-371.727229	71.470868	0.000000	-505.000000	200.000000	0.000000	-46.001939	-67.358592	526.981781	-67732.510758	-70232.322487	-14805.011913
1182				900.000000	200.000000	0.000000	0.863170	2.128140	1.564200	-284.651993	-1019.798217	234.821956	270.674386	103.947866	0.000000	300.000000	200.000000	0.000000	6.500760	2.807840	-28.991719	2784.716473	-850.199970	-714.109487	-372.290411	76.232033	0.000000	-505.000000	200.000000	0.000000	-44.734169	-68.787952	534.847181	-66196.948073	-70979.349546	-14865.213896
1183				900.000000	200.000000	0.000000	0.818330	2.308300	0.651750	-241.993531	-920.849698	239.855279	265.758819	91.873839	0.000000	300.000000	200.000000	0.000000	5.981920	3.601360	-27.694721	2994.523878	-948.299967	-750.730486	-371.614872	73.953236	0.000000	-505.000000	200.000000	0.000000	-44.553059	-68.966622	537.206801	-67713.178650	-71655.397828	-14454.189252
1184				900.000000	200.000000	0.000000	0.908010	2.398380	1.477300	-217.326115	-920.244512	184.423963	273.071929	103.796310	0.000000	300.000000	200.000000	0.000000	5.890360	3.479280	-29.144307	2803.789873	-784.799973	-708.005987	-370.545418	73.135068	0.000000	-505.000000	200.000000	0.000000	-44.190839	-67.715932	534.060641	-67753.567093	-71806.900060	-15392.936903
1185				900.000000	200.000000	0.000000	0.807120	2.184440	1.086250	-218.500232	-930.924095	222.884082	281.028318	101.423275	0.000000	300.000000	200.000000	0.000000	6.836480	3.326680	-28.152485	2775.179772	-534.099981	-793.454986	-372.348308	80.962633	0.000000	-505.000000	200.000000	0.000000	-44.553059	-69.145292	555.297220	-66101.118711	-73661.115746	-14454.358810
1186				900.000000	200.000000	0.000000	0.807120	2.161920	1.042800	-319.985875	-1082.862785	232.501779	265.473475	94.097771	0.000000	300.000000	200.000000	0.000000	6.134520	3.509800	-27.465839	2908.693576	-948.299967	-787.351486	-372.787256	77.924787	0.000000	-505.000000	200.000000	0.000000	-47.631929	-68.073272	546.645280	-66731.838948	-72273.472576	-14453.095153
1187				900.000000	200.000000	0.000000	1.008900	2.533500	-0.260700	-201.500851	-796.133573	167.577482	267.299881	99.523682	0.000000	300.000000	200.000000	0.000000	6.104000	3.815000	-27.999897	2813.326573	-915.599968	-714.109487	-369.382586	77.915636	0.000000	-505.000000	200.000000	0.000000	-44.915279	-70.395982	545.858740	-66640.817049	-74027.950720	-14690.493132
1188				900.000000	200.000000	0.000000	1.020110	2.499720	-0.130350	-150.489976	-801.782397	126.570231	273.914482	95.014589	0.000000	300.000000	200.000000	0.000000	6.104000	3.723440	-27.160663	2851.473374	-708.499975	-720.212987	-374.255729	80.466812	0.000000	-505.000000	200.000000	0.000000	-46.545269	-68.430612	558.443380	-66752.517743	-73013.272802	-14629.753498
1189				900.000000	200.000000	0.000000	0.908010	2.240740	0.869000	-256.612171	-853.821184	169.819397	271.023878	97.887853	0.000000	300.000000	200.000000	0.000000	6.805960	3.387720	-27.084369	2765.643072	-784.799973	-836.179485	-370.143519	78.580165	0.000000	-505.000000	200.000000	0.000000	-43.466399	-67.894602	546.645280	-66373.579621	-73718.658848	-14746.979331
1190				900.000000	200.000000	0.000000	0.840750	2.195700	0.564850	-226.617776	-865.966467	172.256851	276.059894	101.689699	0.000000	300.000000	200.000000	0.000000	6.317640	3.937080	-28.228779	2775.179772	-675.799976	-634.763988	-373.496872	79.562367	0.000000	-505.000000	200.000000	0.000000	-46.545269	-68.073272	552.151060	-66499.766482	-72609.591368	-14746.902579
1191				900.000000	200.000000	0.000000	0.863170	2.432160	0.043450	-213.399993	-896.800640	174.863192	264.761687	93.767307	0.000000	300.000000	200.000000	0.000000	5.829320	3.570840	-28.457661	3023.133979	-1002.799965	-744.626987	-373.147265	82.372048	0.000000	-505.000000	200.000000	0.000000	-47.269709	-68.073272	558.443380	-65688.551083	-73632.286977	-14629.356427
1192				900.000000	200.000000	0.000000	0.885590	2.556020	0.738650	-127.168607	-771.721183	114.713652	269.413003	103.117033	0.000000	300.000000	200.000000	0.000000	6.042960	3.296160	-28.152485	2727.496271	-861.099970	-720.212987	-370.211920	79.324495	0.000000	-505.000000	200.000000	0.000000	-46.726379	-70.395982	547.431820	-66061.611193	-73787.283910	-14631.604145
1193				900.000000	200.000000	0.000000	0.896800	2.071840	1.955250	-238.318937	-986.084987	215.457475	279.002054	98.775741	0.000000	300.000000	200.000000	0.000000	6.256600	3.448760	-26.474017	2679.812770	-555.899981	-732.419987	-373.350974	81.049242	0.000000	-505.000000	200.000000	0.000000	-47.450819	-68.430612	559.229920	-66520.822816	-73622.074438	-14629.681054
1194				900.000000	200.000000	0.000000	0.952850	2.252000	1.260050	-328.112900	-947.218830	239.663557	278.020250	97.436429	0.000000	300.000000	200.000000	0.000000	6.073480	3.601360	-26.779193	2746.569672	-588.599979	-781.247986	-374.801739	79.929181	0.000000	-505.000000	200.000000	0.000000	-46.907489	-70.574652	564.735700	-67808.278233	-73527.606312	-14573.015115
1195				900.000000	200.000000	0.000000	0.975270	2.274520	0.608300	-243.429605	-891.810289	210.745353	276.714822	90.193939	0.000000	300.000000	200.000000	0.000000	6.165040	3.570840	-27.618427	3032.670679	-643.099977	-732.419987	-371.701344	82.153934	0.000000	-505.000000	200.000000	0.000000	-45.820829	-69.323962	560.016460	-65995.736492	-74649.441605	-14689.403341
1196				900.000000	200.000000	0.000000	1.020110	2.342080	0.912450	-268.476097	-893.939660	203.532749	271.503343	102.291612	0.000000	300.000000	200.000000	0.000000	5.890360	3.601360	-28.305073	2765.643072	-806.599972	-695.798987	-374.489575	84.878712	0.000000	-505.000000	200.000000	0.000000	-46.364159	-70.395982	571.814560	-65828.028570	-74627.761105	-14984.097714
1197				900.000000	200.000000	0.000000	0.818330	2.274520	1.303500	-202.504076	-946.785675	247.052844	272.633663	101.408962	0.000000	300.000000	200.000000	0.000000	6.256600	3.631880	-27.084369	2670.276070	-741.199974	-793.454986	-378.468948	86.253372	0.000000	-505.000000	200.000000	0.000000	-48.356369	-69.323962	571.028020	-64952.511550	-72252.775934	-14395.480004
1198				900.000000	200.000000	0.000000	0.739860	2.083100	1.694550	-350.700181	-918.588107	239.727138	281.991381	100.910878	0.000000	300.000000	200.000000	0.000000	6.287120	3.692920	-27.236957	2698.886170	-490.499983	-866.696984	-376.292829	85.629168	0.000000	-505.000000	200.000000	0.000000	-45.277499	-69.681302	574.174179	-65668.778512	-73900.334133	-14513.553627
1199				900.000000	200.000000	0.000000	0.997690	2.623580	0.043450	-249.743150	-841.548535	162.853549	271.914763	96.011935	0.000000	300.000000	200.000000	0.000000	6.195560	3.662400	-26.779193	2784.716473	-752.099974	-726.316487	-371.948925	83.925514	0.000000	-505.000000	200.000000	0.000000	-47.994149	-68.430612	567.095320	-65825.297573	-75452.641908	-14159.684798
[truncated: 7,801 more rows]
