# Supplementary material for: A Plyometric Warm-Up Protocol Improves Running Economy in Recreational Endurance Athletes
Source: Front Physiol. 2020 Mar 12;11:197. doi: 10.3389/fphys.2020.00197 (PMC7080849; doi:10.3389/fphys.2020.00197)
Supplement: Supplementary file 1 [file Data_Sheet_1.zip › Datasheet 1/Force plate data -leg stiffness/7/7 Resistance .csv]

FORCE PLATES
600.000000	Hz
	Corner 1			Corner 2			Corner 3			Corner 4
Plate#	X	Y	Z	X	Y	Z	X	Y	Z	X	Y	Z
1	1200.000000	400.000000	0.000000	1200.000000	0.000000	0.000000	600.000000	0.000000	0.000000	600.000000	400.000000	0.000000
2	600.000000	400.000000	0.000000	600.000000	0.000000	0.000000	0.000000	0.000000	0.000000	0.000000	400.000000	0.000000
3	-55.000000	500.000000	0.000000	-55.000000	-100.000000	0.000000	-955.000000	-100.000000	0.000000	-955.000000	500.000000	0.000000
	Force Plate 1												Force Plate 2												Force Plate 3
Sample #	COP:X	COP:Y	COP:Z	Ref:X	Ref:Y	Ref:Z	Force:X	Force:Y	Force:Z	Moment:X	Moment:Y	Moment:Z	COP:X	COP:Y	COP:Z	Ref:X	Ref:Y	Ref:Z	Force:X	Force:Y	Force:Z	Moment:X	Moment:Y	Moment:Z	COP:X	COP:Y	COP:Z	Ref:X	Ref:Y	Ref:Z	Force:X	Force:Y	Force:Z	Moment:X	Moment:Y	Moment:Z
Units:	mm	mm	mm	mm	mm	mm	N	N	N	Nmm	Nmm	Nmm	mm	mm	mm	mm	mm	mm	N	N	N	Nmm	Nmm	Nmm	mm	mm	mm	mm	mm	mm	N	N	N	Nmm	Nmm	Nmm
1				900.000000	200.000000	0.000000	0.437190	0.608040	-1.433850	-52.836455	-16.670004	188.066036	299.047870	200.880036	0.000000	300.000000	200.000000	0.000000	7.782600	10.315760	2232.362366	1964.560251	2125.499926	-1489.253973				-505.000000	200.000000	0.000000	1.267770	-1.250690	2.359620	-538.754489	318.757984	409.920364
2				900.000000	200.000000	0.000000	0.414770	0.754420	-1.564200	-42.923039	-86.549102	156.899815	299.120960	200.910096	0.000000	300.000000	200.000000	0.000000	7.660520	10.743040	2231.980896	2031.317153	1961.999931	-1318.355976				-505.000000	200.000000	0.000000	1.629990	-0.178670	14.157719	-125.494706	-244.636372	58.444142
3				900.000000	200.000000	0.000000	0.313880	0.675600	-1.564200	-50.189377	-82.394452	185.846956	299.042954	200.909972	0.000000	300.000000	200.000000	0.000000	7.233240	10.254720	2232.286072	2031.317153	2136.399925	-1379.390975				-505.000000	200.000000	0.000000	2.897760	-1.072020	14.944259	283.775617	208.184472	-412.457858
4				900.000000	200.000000	0.000000	0.347510	0.664340	-1.477300	-74.686217	-104.124032	171.343683	298.998940	200.974121	0.000000	300.000000	200.000000	0.000000	7.416360	9.949520	2232.133484	2174.367657	2234.499922	-1446.529474				-505.000000	200.000000	0.000000	1.992210	0.000000	14.157719	-809.579396	-531.694318	-646.344462
5				900.000000	200.000000	0.000000	0.414770	0.630560	-1.477300	-68.036217	-147.421558	166.423266	298.935312	200.901612	0.000000	300.000000	200.000000	0.000000	7.721560	9.980040	2231.828308	2012.243752	2376.199917	-1434.322474				-505.000000	200.000000	0.000000	1.629990	-1.429360	11.798100	-780.442737	-1170.387144	-118.975059
6				900.000000	200.000000	0.000000	0.459610	0.754420	-1.651100	-71.156779	-42.721067	156.853361	299.047544	201.012815	0.000000	300.000000	200.000000	0.000000	7.813120	11.017720	2231.599426	2260.197959	2125.499926	-1324.459476				-505.000000	200.000000	0.000000	2.354430	0.178670	5.505780	127.067786	-412.831551	-176.251093
7				900.000000	200.000000	0.000000	0.392350	0.630560	-1.346950	-112.127007	-90.893859	166.446493	299.052299	200.974487	0.000000	300.000000	200.000000	0.000000	7.507920	11.109280	2231.294250	2174.367657	2114.599926	-1416.011974				-505.000000	200.000000	0.000000	2.535540	-0.178670	11.011560	453.333611	-429.015501	234.603994
8				900.000000	200.000000	0.000000	0.414770	0.686860	-1.520750	-109.988630	-111.919360	149.608004	299.062390	200.939973	0.000000	300.000000	200.000000	0.000000	7.507920	11.078760	2232.057190	2098.074055	2092.799927	-1367.183975				-505.000000	200.000000	0.000000	0.362220	1.965370	8.651940	-343.647314	1825.851481	413.044849
9				900.000000	200.000000	0.000000	0.425980	0.641820	-1.868350	-116.224021	-91.793840	173.651105	299.042954	200.956966	0.000000	300.000000	200.000000	0.000000	7.477400	11.078760	2232.286072	2136.220856	2136.399925	-1367.183975				-505.000000	200.000000	0.000000	1.629990	0.357340	11.798100	-324.881514	1215.872987	0.208716
10				900.000000	200.000000	0.000000	0.504450	0.641820	-1.520750	-87.720195	-105.480443	195.256751	299.106676	200.965246	0.000000	300.000000	200.000000	0.000000	7.507920	10.437840	2232.896424	2155.294256	1994.699930	-1397.701475				-505.000000	200.000000	0.000000	0.724440	-1.072020	7.078860	167.330383	347.156322	292.645191
11				900.000000	200.000000	0.000000	0.369930	0.596780	-1.868350	-65.811875	-69.221822	164.028645	299.013893	200.982364	0.000000	300.000000	200.000000	0.000000	7.416360	10.682000	2232.820130	2193.441057	2201.799923	-1348.873476				-505.000000	200.000000	0.000000	-0.905550	-0.536010	7.078860	778.844357	1108.637048	-646.621315
12				900.000000	200.000000	0.000000	0.313880	0.551740	-1.738000	-99.695821	-72.100878	164.044825	299.047512	200.957293	0.000000	300.000000	200.000000	0.000000	7.630000	10.865120	2231.523132	2136.220856	2125.499926	-1354.976975				-505.000000	200.000000	0.000000	0.000000	0.714680	3.932700	-419.704105	393.977890	118.166429
13				900.000000	200.000000	0.000000	0.448400	0.540480	-1.303500	-115.791487	-2.054947	154.256350	298.962381	200.937816	0.000000	300.000000	200.000000	0.000000	7.416360	10.834600	2227.021786	2088.537354	2310.799919	-1416.011974				-505.000000	200.000000	0.000000	1.448880	0.536010	10.225020	-198.380037	1758.604835	235.369158
14				900.000000	200.000000	0.000000	0.269040	0.630560	-1.564200	-100.290487	-24.822271	154.525942	298.959590	201.000029	0.000000	300.000000	200.000000	0.000000	7.111160	10.071600	2231.523132	2231.587858	2321.699919	-1397.701475				-505.000000	200.000000	0.000000	-1.267770	0.178670	8.651940	-220.128527	863.922111	293.991473
15				900.000000	200.000000	0.000000	0.313880	0.517960	-1.520750	-12.410146	18.884539	159.194090	299.008266	201.051492	0.000000	300.000000	200.000000	0.000000	7.477400	10.132640	2231.141662	2346.028261	2212.699923	-1348.873476				-505.000000	200.000000	0.000000	-1.448880	0.536010	8.651940	148.942122	344.601048	-116.863613
16				900.000000	200.000000	0.000000	0.336300	0.641820	-1.738000	-31.657843	-62.892194	183.382653	298.999384	200.943794	0.000000	300.000000	200.000000	0.000000	7.385840	11.414480	2233.125306	2107.610755	2234.499922	-1409.908474				-505.000000	200.000000	0.000000	1.086660	0.536010	7.865400	-1472.544828	-470.928079	-175.810555
17				900.000000	200.000000	0.000000	0.482030	0.596780	-1.564200	-93.640487	-38.659170	156.683529	298.984325	200.922820	0.000000	300.000000	200.000000	0.000000	7.752080	11.109280	2232.209778	2059.927254	2267.199921	-1361.080475				-505.000000	200.000000	0.000000	0.000000	-0.178670	0.000000	-1632.235348	-530.280029	763.503725
18				900.000000	200.000000	0.000000	0.313880	0.608040	-1.520750	-60.967544	-112.830680	178.555145	299.052688	200.956998	0.000000	300.000000	200.000000	0.000000	7.752080	11.322920	2232.209778	2136.220856	2114.599926	-1416.011974				-505.000000	200.000000	0.000000	2.354430	1.072020	8.651940	-976.783932	-1211.237301	-645.356093
19				900.000000	200.000000	0.000000	0.302670	0.461660	-1.520750	-91.118654	-107.303082	195.298246	299.038038	200.982632	0.000000	300.000000	200.000000	0.000000	7.446880	10.987200	2232.209778	2193.441057	2147.299925	-1409.908474				-505.000000	200.000000	0.000000	1.811100	-1.072020	5.505780	-527.691475	150.325375	57.581864
20				900.000000	200.000000	0.000000	0.336300	0.563000	-1.651100	-50.895743	-113.632710	180.899691	299.018406	200.867369	0.000000	300.000000	200.000000	0.000000	7.416360	10.651480	2231.980896	1935.950150	2190.899923	-1385.494475				-505.000000	200.000000	0.000000	1.448880	-0.178670	5.505780	-473.634867	1365.373372	-763.958751
21				900.000000	200.000000	0.000000	0.392350	0.641820	-1.694550	-75.838662	-39.910891	166.456965	298.950430	200.905483	0.000000	300.000000	200.000000	0.000000	7.141680	10.224200	2232.820130	2021.780453	2343.499918	-1354.976975				-505.000000	200.000000	0.000000	-0.543330	-0.178670	11.011560	-125.746399	1215.556992	352.338501
22				900.000000	200.000000	0.000000	0.571710	0.551740	-1.651100	-79.503142	-113.194954	156.548733	298.940595	200.914088	0.000000	300.000000	200.000000	0.000000	7.507920	10.498880	2232.667542	2040.853853	2365.299917	-1361.080475				-505.000000	200.000000	0.000000	1.629990	0.000000	3.932700	-1042.029401	-500.072843	352.334193
23				900.000000	200.000000	0.000000	0.437190	0.540480	-1.694550	-100.114494	-6.295613	180.774225	299.033222	200.892853	0.000000	300.000000	200.000000	0.000000	7.050120	10.376800	2232.362366	1993.170352	2158.199924	-1324.459476				-505.000000	200.000000	0.000000	2.897760	0.714680	17.303879	-534.450413	338.515200	352.911003
24				900.000000	200.000000	0.000000	0.302670	0.608040	-2.129050	-73.659334	-86.473483	188.205399	299.008605	200.965675	0.000000	300.000000	200.000000	0.000000	7.324800	10.407320	2231.904602	2155.294256	2212.699923	-1373.287475				-505.000000	200.000000	0.000000	1.267770	0.714680	13.371180	-418.949027	175.738007	-410.631881
25				900.000000	200.000000	0.000000	0.448400	0.664340	-1.824900	-119.272163	-57.295715	173.648821	299.047805	200.944181	0.000000	300.000000	200.000000	0.000000	7.660520	10.254720	2232.209778	2107.610755	2125.499926	-1403.804975				-505.000000	200.000000	0.000000	0.543330	0.000000	7.078860	-2547.385733	2346.665398	352.421126
26				900.000000	200.000000	0.000000	0.381140	0.641820	-1.651100	-103.937359	-80.017432	178.516879	298.999042	200.961205	0.000000	300.000000	200.000000	0.000000	7.599480	9.980040	2232.362366	2145.757556	2234.499922	-1385.494475				-505.000000	200.000000	0.000000	2.535540	-0.178670	0.786540	-10.748398	376.108086	293.348092
27				900.000000	200.000000	0.000000	0.493240	0.799460	-1.173150	-40.663164	-64.814324	166.499048	299.052849	200.944020	0.000000	300.000000	200.000000	0.000000	7.660520	11.261880	2232.591248	2107.610755	2114.599926	-1434.322474				-505.000000	200.000000	0.000000	1.629990	1.786700	9.438480	-122.763709	422.692223	-409.643511
28				900.000000	200.000000	0.000000	0.291460	0.551740	-1.433850	-51.134359	-132.252121	195.393634	298.964651	200.969948	0.000000	300.000000	200.000000	0.000000	7.691040	9.857960	2231.904602	2164.830956	2310.799919	-1385.494475				-505.000000	200.000000	0.000000	0.905550	-0.714680	10.225020	-621.507294	1261.201702	469.202114
29				900.000000	200.000000	0.000000	0.470820	0.608040	-0.999350	-112.694267	-99.514492	166.344255	299.008842	200.982531	0.000000	300.000000	200.000000	0.000000	7.477400	11.322920	2232.438660	2193.441057	2212.699923	-1452.632974				-505.000000	200.000000	0.000000	1.811100	-0.536010	13.371180	-1305.340291	-1713.118992	234.322833
30				900.000000	200.000000	0.000000	0.448400	0.563000	-1.433850	-106.958096	-88.055211	178.373895	298.964439	200.970147	0.000000	300.000000	200.000000	0.000000	7.721560	11.109280	2231.446838	2164.830956	2310.799919	-1385.494475				-505.000000	200.000000	0.000000	1.086660	0.178670	4.719240	-1494.419164	1122.897714	235.059020
31				900.000000	200.000000	0.000000	0.403560	0.675600	-1.303500	-102.186185	-121.791715	190.573368	299.057216	200.970180	0.000000	300.000000	200.000000	0.000000	7.446880	11.109280	2231.370544	2164.830956	2103.699926	-1379.390975				-505.000000	200.000000	0.000000	0.905550	-3.037390	13.371180	-530.170779	462.795953	-2.954927
32				900.000000	200.000000	0.000000	0.269040	0.641820	-1.824900	-92.055825	-105.635339	166.584714	299.042627	200.906009	0.000000	300.000000	200.000000	0.000000	7.416360	10.865120	2231.523132	2021.780453	2136.399925	-1342.769976				-505.000000	200.000000	0.000000	-0.362220	0.178670	7.865400	-451.823454	1605.293754	-763.474747
33				900.000000	200.000000	0.000000	0.425980	0.686860	-1.694550	-37.799142	-86.889504	197.789593	299.043445	200.973555	0.000000	300.000000	200.000000	0.000000	7.660520	10.498880	2233.430482	2174.367657	2136.399925	-1409.908474				-505.000000	200.000000	0.000000	2.173320	0.178670	-0.786540	242.380402	1062.368907	-293.724801
34				900.000000	200.000000	0.000000	0.358720	0.596780	-1.694550	-69.652348	-104.383617	192.956180	299.033255	201.003891	0.000000	300.000000	200.000000	0.000000	7.355320	10.620960	2232.438660	2241.124558	2158.199924	-1367.183975				-505.000000	200.000000	0.000000	3.078870	-2.501380	2.359620	-1193.513750	-55.971685	232.356275
35				900.000000	200.000000	0.000000	0.302670	0.776940	-1.390400	-82.020911	-137.820127	161.856215	299.037808	201.017054	0.000000	300.000000	200.000000	0.000000	7.721560	10.041080	2231.675720	2269.734659	2147.299925	-1397.701475				-505.000000	200.000000	0.000000	2.173320	0.714680	7.078860	-419.452412	126.914591	-645.680720
36				900.000000	200.000000	0.000000	0.403560	0.664340	-1.433850	-82.682263	-81.142730	185.743576	299.037775	200.961533	0.000000	300.000000	200.000000	0.000000	7.630000	10.041080	2231.599426	2145.757556	2147.299925	-1367.183975				-505.000000	200.000000	0.000000	0.181110	0.714680	11.011560	275.758215	1569.431152	823.081124
37				900.000000	200.000000	0.000000	0.347510	0.664340	-1.694550	-131.198711	-88.724080	183.391984	299.017969	200.974620	0.000000	300.000000	200.000000	0.000000	7.568960	9.888480	2230.989074	2174.367657	2190.899923	-1397.701475				-505.000000	200.000000	0.000000	0.543330	-0.178670	-14.157719	-938.471954	1173.688845	293.507469
38				900.000000	200.000000	0.000000	0.538080	0.630560	-1.346950	-63.880644	-91.829051	185.572798	299.013893	200.914025	0.000000	300.000000	200.000000	0.000000	8.057280	11.109280	2232.820130	2040.853853	2201.799923	-1312.252476				-505.000000	200.000000	0.000000	0.724440	0.000000	7.865400	-1273.346789	-316.440141	763.615327
39				900.000000	200.000000	0.000000	0.302670	0.675600	-1.173150	-73.907431	-97.494410	171.400609	299.013455	200.905885	0.000000	300.000000	200.000000	0.000000	7.538440	10.102120	2231.828308	2021.780453	2201.799923	-1434.322474				-505.000000	200.000000	0.000000	1.086660	-1.250690	13.371180	41.206445	1512.397046	-177.506134
40				900.000000	200.000000	0.000000	0.257830	0.574260	-1.260050	-82.191171	-95.567082	164.123837	298.984117	200.965741	0.000000	300.000000	200.000000	0.000000	7.477400	11.170320	2231.752014	2155.294256	2267.199921	-1428.218974				-505.000000	200.000000	0.000000	0.543330	-0.893350	1.573080	756.781251	1556.470339	-0.891256
41				900.000000	200.000000	0.000000	0.403560	0.495440	-0.999350	-24.858940	-96.744725	171.128538	299.038433	200.986500	0.000000	300.000000	200.000000	0.000000	7.172200	11.261880	2233.125306	2202.977757	2147.299925	-1403.804975				-505.000000	200.000000	0.000000	0.905550	0.536010	8.651940	-893.401895	864.984533	-117.051968
42				900.000000	200.000000	0.000000	0.325090	0.506700	-1.824900	-113.702188	-52.217809	185.678266	298.940522	200.956867	0.000000	300.000000	200.000000	0.000000	7.385840	11.048240	2232.514954	2136.220856	2365.299917	-1373.287475				-505.000000	200.000000	0.000000	-0.543330	-0.893350	5.505780	-169.432148	292.791926	469.148467
43				900.000000	200.000000	0.000000	0.347510	0.563000	-1.651100	-87.080515	-83.698518	135.104535	298.999111	201.003856	0.000000	300.000000	200.000000	0.000000	7.538440	10.804080	2232.514954	2241.124558	2234.499922	-1422.115474				-505.000000	200.000000	0.000000	3.259980	1.072020	0.786540	-166.701151	-595.717827	-175.475747
44				900.000000	200.000000	0.000000	0.504450	0.596780	-1.607650	-101.726562	-95.267686	151.840982	299.042889	200.999756	0.000000	300.000000	200.000000	0.000000	7.141680	10.498880	2232.133484	2231.587858	2136.399925	-1373.287475				-505.000000	200.000000	0.000000	1.992210	-1.786700	18.090419	-569.929990	-535.426450	-60.599054
45				900.000000	200.000000	0.000000	0.257830	0.574260	-1.607650	-94.612875	-24.320235	164.123837	298.984151	200.901612	0.000000	300.000000	200.000000	0.000000	7.416360	10.590440	2231.828308	2012.243752	2267.199921	-1342.769976				-505.000000	200.000000	0.000000	-0.724440	2.501380	6.292320	-890.482128	-94.705557	-232.544630
46				900.000000	200.000000	0.000000	0.437190	0.574260	-1.694550	-98.723434	-87.351132	149.480059	298.960123	200.914088	0.000000	300.000000	200.000000	0.000000	7.568960	10.559920	2232.667542	2040.853853	2321.699919	-1287.838477				-505.000000	200.000000	0.000000	-0.543330	0.000000	4.719240	-1157.782480	956.388389	352.508058
47				900.000000	200.000000	0.000000	0.448400	0.596780	-1.868350	-114.058238	-97.783066	147.079729	299.030505	200.946770	0.000000	300.000000	200.000000	0.000000	7.660520	10.620960	2226.106258	2107.610755	2158.199924	-1428.218974				-505.000000	200.000000	0.000000	0.543330	2.322710	18.876959	-900.286679	346.918891	-115.327412
48				900.000000	200.000000	0.000000	0.358720	0.563000	-1.260050	-70.593267	-64.259943	156.779863	299.008469	200.978627	0.000000	300.000000	200.000000	0.000000	7.416360	10.620960	2231.599426	2183.904357	2212.699923	-1361.080475				-505.000000	200.000000	0.000000	0.724440	0.714680	9.438480	-71.815637	742.627065	-586.820710
49				900.000000	200.000000	0.000000	0.358720	0.664340	-1.781450	-10.672833	-78.972951	156.874109	299.037216	200.940713	0.000000	300.000000	200.000000	0.000000	7.324800	9.919000	2230.302428	2098.074055	2147.299925	-1293.941977				-505.000000	200.000000	0.000000	0.362220	-0.893350	2.359620	-632.947848	1566.682878	175.355529
50				900.000000	200.000000	0.000000	0.336300	0.630560	-1.694550	-112.487120	-118.658272	156.865921	299.008842	200.905638	0.000000	300.000000	200.000000	0.000000	7.294280	11.261880	2232.438660	2021.780453	2212.699923	-1379.390975				-505.000000	200.000000	0.000000	0.724440	-0.893350	12.584640	-747.945848	76.791322	351.558848
51				900.000000	200.000000	0.000000	0.437190	0.585520	-1.346950	-118.002284	-102.872310	175.996792	299.008198	200.957522	0.000000	300.000000	200.000000	0.000000	7.965720	11.322920	2230.989074	2136.220856	2212.699923	-1342.769976				-505.000000	200.000000	0.000000	-1.629990	-1.608030	14.157719	-791.065289	748.045050	174.836675
52				900.000000	200.000000	0.000000	0.392350	0.675600	-1.477300	-150.612604	-151.564273	164.078720	298.935276	201.004200	0.000000	300.000000	200.000000	0.000000	7.721560	11.567080	2231.752014	2241.124558	2376.199917	-1422.115474				-505.000000	200.000000	0.000000	0.724440	0.000000	17.303879	-1040.959707	204.882771	293.662538
53				900.000000	200.000000	0.000000	0.280250	0.608040	-1.824900	-37.159462	-106.096967	183.409306	299.052396	200.995755	0.000000	300.000000	200.000000	0.000000	7.233240	11.078760	2231.523132	2222.051158	2114.599926	-1367.183975				-505.000000	200.000000	0.000000	-0.181110	1.429360	10.225020	-260.139431	1592.095510	-116.117246
54				900.000000	200.000000	0.000000	0.448400	0.720640	-1.390400	-40.113513	-138.755319	180.930160	298.974243	200.948745	0.000000	300.000000	200.000000	0.000000	7.660520	10.712520	2231.523132	2117.147455	2288.999920	-1440.425974				-505.000000	200.000000	0.000000	1.448880	-0.893350	8.651940	-400.812459	964.677644	410.244991
55				900.000000	200.000000	0.000000	0.470820	0.664340	-1.433850	-42.476961	-63.648617	156.757973	298.974594	200.961238	0.000000	300.000000	200.000000	0.000000	7.507920	10.071600	2232.286072	2145.757556	2288.999920	-1379.390975				-505.000000	200.000000	0.000000	2.173320	-0.178670	-2.359620	799.711922	-261.838314	234.632971
56				900.000000	200.000000	0.000000	0.459610	0.675600	-1.607650	-50.234391	-128.882964	190.515300	299.057184	200.978761	0.000000	300.000000	200.000000	0.000000	7.111160	10.620960	2231.294250	2183.904357	2103.699926	-1367.183975				-505.000000	200.000000	0.000000	0.905550	0.357340	11.798100	601.646501	861.998827	-117.221526
57				900.000000	200.000000	0.000000	0.313880	0.664340	-1.955250	-87.242964	-97.228685	154.510903	299.033288	200.939781	0.000000	300.000000	200.000000	0.000000	7.202720	10.346280	2232.514954	2098.074055	2158.199924	-1342.769976				-505.000000	200.000000	0.000000	-1.992210	0.893350	6.292320	-177.072010	1307.707275	-233.969229
58				900.000000	200.000000	0.000000	0.291460	0.664340	-1.564200	-74.776245	-101.735076	183.450051	299.033420	200.922567	0.000000	300.000000	200.000000	0.000000	7.446880	10.407320	2232.820130	2059.927254	2158.199924	-1354.976975				-505.000000	200.000000	0.000000	0.181110	-0.714680	7.865400	-274.248058	1042.136829	-59.436819
59				900.000000	200.000000	0.000000	0.302670	0.596780	-0.825550	-72.772595	-82.619769	176.146627	299.013657	200.961238	0.000000	300.000000	200.000000	0.000000	7.721560	9.430680	2232.286072	2145.757556	2201.799923	-1409.908474				-505.000000	200.000000	0.000000	1.086660	-0.178670	13.371180	221.890376	-1536.713123	-0.256491
60				900.000000	200.000000	0.000000	0.414770	0.563000	-1.607650	-50.850729	-116.904513	166.360435	299.037940	200.927187	0.000000	300.000000	200.000000	0.000000	7.752080	9.980040	2231.980896	2069.463954	2147.299925	-1293.941977				-505.000000	200.000000	0.000000	-0.181110	1.429360	6.292320	-376.270049	800.407598	1.370951
61				900.000000	200.000000	0.000000	0.437190	0.664340	-1.433850	-54.538552	-57.197764	168.841114	299.037479	200.897707	0.000000	300.000000	200.000000	0.000000	7.782600	10.102120	2230.912780	2002.707052	2147.299925	-1324.459476				-505.000000	200.000000	0.000000	0.362220	-0.893350	13.371180	-52.986914	363.102842	762.796516
62				900.000000	200.000000	0.000000	0.403560	0.641820	-1.824900	-88.035295	-146.636663	176.083992	299.028206	201.029698	0.000000	300.000000	200.000000	0.000000	7.691040	11.078760	2232.057190	2298.344760	2169.099924	-1300.045476				-505.000000	200.000000	0.000000	-1.086660	-0.178670	15.730799	-936.080873	448.535286	763.590658
63				900.000000	200.000000	0.000000	0.482030	0.641820	-1.260050	-115.593822	-94.667698	163.954396	298.964651	200.961402	0.000000	300.000000	200.000000	0.000000	7.630000	11.261880	2231.904602	2145.757556	2310.799919	-1391.597975				-505.000000	200.000000	0.000000	0.905550	-0.357340	0.786540	-600.639730	-983.531305	469.541230
64				900.000000	200.000000	0.000000	0.448400	0.551740	-0.955900	-74.762384	-88.499705	163.905463	298.999077	200.918453	0.000000	300.000000	200.000000	0.000000	8.057280	10.682000	2232.438660	2050.390553	2234.499922	-1354.976975				-505.000000	200.000000	0.000000	1.086660	0.714680	11.798100	-882.338881	983.609869	294.311792
65				900.000000	200.000000	0.000000	0.459610	0.585520	-1.607650	10.384598	-63.025355	178.383225	298.993953	200.957129	0.000000	300.000000	200.000000	0.000000	7.660520	10.437840	2231.904602	2136.220856	2245.399921	-1354.976975				-505.000000	200.000000	0.000000	0.181110	-1.072020	16.517339	747.165471	1299.066153	116.456362
66				900.000000	200.000000	0.000000	0.448400	0.574260	-2.085600	-75.005380	-77.317144	197.661648	298.959447	200.927504	0.000000	300.000000	200.000000	0.000000	7.599480	10.682000	2231.217956	2069.463954	2321.699919	-1403.804975				-505.000000	200.000000	0.000000	0.362220	0.000000	1.573080	115.941848	772.009260	-411.237668
67				900.000000	200.000000	0.000000	0.302670	0.664340	-1.129700	-74.326103	-67.138999	197.896398	299.057667	201.012435	0.000000	300.000000	200.000000	0.000000	7.263760	10.041080	2232.438660	2260.197959	2103.699926	-1403.804975				-505.000000	200.000000	0.000000	2.535540	0.000000	12.584640	-693.889240	1027.761726	58.541255
68				900.000000	200.000000	0.000000	0.313880	0.506700	-1.781450	-89.533992	-41.664650	156.773958	299.008943	200.948259	0.000000	300.000000	200.000000	0.000000	7.477400	10.651480	2232.667542	2117.147455	2212.699923	-1385.494475				-505.000000	200.000000	0.000000	1.267770	0.714680	3.146160	275.128983	715.721580	-351.887782
69				900.000000	200.000000	0.000000	0.493240	0.653080	-1.433850	-79.125420	-79.769782	166.362915	299.023356	200.939941	0.000000	300.000000	200.000000	0.000000	7.752080	10.773560	2232.133484	2098.074055	2179.999924	-1275.631477				-505.000000	200.000000	0.000000	-0.181110	-1.072020	7.865400	-874.950711	798.914745	-705.932042
70				900.000000	200.000000	0.000000	0.313880	0.630560	-1.607650	-72.191790	-62.090164	200.263029	299.023256	200.978494	0.000000	300.000000	200.000000	0.000000	7.355320	9.796920	2231.904602	2183.904357	2179.999924	-1354.976975				-505.000000	200.000000	0.000000	1.086660	0.178670	-0.786540	-1726.491630	-197.577374	-293.637868
71				900.000000	200.000000	0.000000	0.381140	0.608040	-1.781450	-101.442932	-90.028146	185.714444	298.969711	200.880067	0.000000	300.000000	200.000000	0.000000	7.782600	10.651480	2232.286072	1964.560251	2299.899920	-1379.390975				-505.000000	200.000000	0.000000	0.000000	-0.536010	9.438480	-1768.918915	786.462927	-646.693759
72				900.000000	200.000000	0.000000	0.336300	0.574260	-1.086250	-86.031644	-93.894141	156.813562	298.930538	200.961336	0.000000	300.000000	200.000000	0.000000	7.263760	9.644320	2232.057190	2145.757556	2387.099916	-1385.494475				-505.000000	200.000000	0.000000	2.897760	0.536010	0.000000	-83.382037	-970.763492	-645.908233
73				900.000000	200.000000	0.000000	0.381140	0.653080	-1.998700	-79.710604	-34.100434	173.708031	299.013320	200.906009	0.000000	300.000000	200.000000	0.000000	7.477400	11.353440	2231.523132	2021.780453	2201.799923	-1318.355976				-505.000000	200.000000	0.000000	1.448880	0.536010	16.517339	960.283367	-1163.906737	529.089651
74				900.000000	200.000000	0.000000	0.392350	0.585520	-2.172500	-114.837024	-100.258037	161.585286	298.994091	200.969815	0.000000	300.000000	200.000000	0.000000	7.263760	11.445000	2232.209778	2164.830956	2245.399921	-1336.666476				-505.000000	200.000000	0.000000	1.992210	-1.250690	11.011560	-538.062334	-263.568598	-412.554972
75				900.000000	200.000000	0.000000	0.269040	0.596780	-1.346950	-101.456477	-70.618043	176.181467	298.998803	200.999892	0.000000	300.000000	200.000000	0.000000	7.172200	11.139800	2231.828308	2231.587858	2234.499922	-1318.355976				-505.000000	200.000000	0.000000	0.905550	0.536010	12.584640	728.336747	993.822408	117.924427
76				900.000000	200.000000	0.000000	0.291460	0.574260	-1.694550	-78.620782	-86.415941	156.860016	299.052590	200.961369	0.000000	300.000000	200.000000	0.000000	7.538440	11.231360	2231.980896	2145.757556	2114.599926	-1409.908474				-505.000000	200.000000	0.000000	0.543330	-2.144040	3.146160	-592.748174	-2422.122734	-2.078160
77				900.000000	200.000000	0.000000	0.313880	0.653080	-1.607650	5.125658	-82.354043	181.006692	299.022989	201.004406	0.000000	300.000000	200.000000	0.000000	7.660520	10.651480	2231.294250	2241.124558	2179.999924	-1348.873476				-505.000000	200.000000	0.000000	0.905550	-0.357340	15.730799	442.899828	327.986666	352.053032
78				900.000000	200.000000	0.000000	0.381140	0.574260	-1.390400	-66.244092	-120.787642	154.357447	298.959803	200.957096	0.000000	300.000000	200.000000	0.000000	7.446880	10.987200	2231.980896	2136.220856	2321.699919	-1452.632974				-505.000000	200.000000	0.000000	3.259980	-0.893350	9.438480	-400.749536	-869.068532	292.611906
79				900.000000	200.000000	0.000000	0.392350	0.686860	-1.129700	-45.255018	-75.897992	154.450552	299.018271	200.897401	0.000000	300.000000	200.000000	0.000000	7.507920	10.773560	2231.675720	2002.707052	2190.899923	-1391.597975				-505.000000	200.000000	0.000000	-1.448880	-0.178670	4.719240	337.014223	1143.753224	176.178649
80				900.000000	200.000000	0.000000	0.392350	0.596780	-1.173150	-133.440661	-96.121463	161.595758	299.038104	200.892853	0.000000	300.000000	200.000000	0.000000	7.568960	10.529400	2232.362366	1993.170352	2147.299925	-1330.562976				-505.000000	200.000000	0.000000	0.543330	-0.357340	0.786540	-369.007726	-1889.603425	-940.288161
81				900.000000	200.000000	0.000000	0.414770	0.664340	-1.260050	-70.440616	-102.029871	192.960943	299.043150	200.888429	0.000000	300.000000	200.000000	0.000000	7.355320	9.583280	2232.743836	1983.633652	2136.399925	-1361.080475				-505.000000	200.000000	0.000000	-1.086660	-0.178670	2.359620	452.641456	1521.784594	-411.291316
82				900.000000	200.000000	0.000000	0.325090	0.540480	-1.738000	-67.995266	-77.628476	171.251720	299.052720	200.982599	0.000000	300.000000	200.000000	0.000000	7.141680	10.102120	2232.286072	2193.441057	2114.599926	-1367.183975				-505.000000	200.000000	0.000000	0.724440	-0.357340	15.730799	-483.628187	-1251.894456	587.043916
83				900.000000	200.000000	0.000000	0.470820	0.664340	-1.303500	-78.526690	-58.703872	156.757973	299.106126	200.901736	0.000000	300.000000	200.000000	0.000000	7.843640	9.888480	2231.523132	2012.243752	1994.699930	-1391.597975				-505.000000	200.000000	0.000000	1.267770	0.357340	11.011560	-440.760440	1636.247367	-410.970997
84				900.000000	200.000000	0.000000	0.347510	0.698120	-1.520750	-69.319640	-53.423924	144.868837	299.062710	200.918296	0.000000	300.000000	200.000000	0.000000	7.630000	11.200840	2232.820130	2050.390553	2092.799927	-1397.701475				-505.000000	200.000000	0.000000	1.086660	0.893350	15.730799	-1797.740958	1245.017752	-645.424229
85				900.000000	200.000000	0.000000	0.291460	0.619300	-1.738000	-92.893170	-76.243592	183.408164	298.955134	200.965444	0.000000	300.000000	200.000000	0.000000	7.965720	10.956680	2232.438660	2155.294256	2332.599918	-1312.252476				-505.000000	200.000000	0.000000	0.362220	-1.429360	11.011560	-85.609648	2088.752216	-118.873638
86				900.000000	200.000000	0.000000	0.414770	0.563000	-1.607650	-22.707018	-56.112874	190.457036	299.013117	200.978862	0.000000	300.000000	200.000000	0.000000	7.507920	10.895640	2231.065368	2183.904357	2201.799923	-1361.080475				-505.000000	200.000000	0.000000	-0.724440	-0.536010	1.573080	546.771891	174.913016	352.013874
87				900.000000	200.000000	0.000000	0.515660	0.461660	-1.520750	-54.933882	-121.139981	183.029288	299.003482	200.961632	0.000000	300.000000	200.000000	0.000000	7.477400	11.841760	2231.370544	2145.757556	2223.599922	-1495.357473				-505.000000	200.000000	0.000000	0.543330	-0.714680	9.438480	-737.386220	488.446016	-764.394980
88				900.000000	200.000000	0.000000	0.403560	0.641820	-1.694550	-55.736010	-55.570429	180.903312	298.988793	200.961665	0.000000	300.000000	200.000000	0.000000	7.141680	10.407320	2231.294250	2145.757556	2256.299921	-1416.011974				-505.000000	200.000000	0.000000	-1.811100	0.893350	1.573080	633.262464	-554.753235	-586.448309
89				900.000000	200.000000	0.000000	0.313880	0.686860	-1.564200	-93.951523	-62.130572	166.580147	298.983769	201.047290	0.000000	300.000000	200.000000	0.000000	7.599480	10.620960	2230.989074	2336.491561	2267.199921	-1428.218974				-505.000000	200.000000	0.000000	0.000000	-0.357340	11.011560	-368.189724	-10.449970	58.404983
90				900.000000	200.000000	0.000000	0.437190	0.619300	-1.520750	-48.442267	-82.446796	183.257188	299.022989	200.953117	0.000000	300.000000	200.000000	0.000000	7.446880	10.559920	2231.294250	2126.684155	2179.999924	-1342.769976				-505.000000	200.000000	0.000000	-0.362220	0.178670	7.078860	243.009634	678.050130	293.919029
91				900.000000	200.000000	0.000000	0.392350	0.630560	-1.303500	-35.691918	-65.604418	164.036833	299.115774	201.000166	0.000000	300.000000	200.000000	0.000000	7.446880	10.865120	2231.217956	2231.587858	1972.899931	-1324.459476				-505.000000	200.000000	0.000000	1.267770	1.608030	-3.146160	907.762215	-736.577089	-116.063598
92				900.000000	200.000000	0.000000	0.347510	0.675600	-1.564200	-66.271498	-88.845305	152.076874	299.081986	200.961271	0.000000	300.000000	200.000000	0.000000	7.874160	10.407320	2232.209778	2145.757556	2049.199928	-1348.873476				-505.000000	200.000000	0.000000	0.362220	-0.357340	8.651940	-947.458503	2488.701517	469.584696
93				900.000000	200.000000	0.000000	0.392350	0.743160	-1.911800	-83.952142	-39.708849	166.551211	298.998837	200.914400	0.000000	300.000000	200.000000	0.000000	7.172200	10.163160	2231.904602	2040.853853	2234.499922	-1385.494475				-505.000000	200.000000	0.000000	1.086660	0.893350	4.719240	401.882153	725.187693	294.481350
94				900.000000	200.000000	0.000000	0.347510	0.686860	-1.694550	-98.107096	-144.449749	144.858365	299.071998	200.965774	0.000000	300.000000	200.000000	0.000000	7.324800	10.010560	2231.675720	2155.294256	2070.999928	-1373.287475				-505.000000	200.000000	0.000000	1.811100	1.072020	6.292320	-745.340698	679.858978	118.360656
95				900.000000	200.000000	0.000000	0.313880	0.551740	-1.433850	-91.339661	-102.779557	192.960747	299.076882	200.970047	0.000000	300.000000	200.000000	0.000000	7.385840	10.285240	2231.675720	2164.830956	2060.099928	-1403.804975				-505.000000	200.000000	0.000000	0.000000	-1.429360	7.865400	145.770663	390.245758	351.108129
96				900.000000	200.000000	0.000000	0.291460	0.653080	-1.477300	-47.006192	-51.156194	190.668560	299.047609	200.944375	0.000000	300.000000	200.000000	0.000000	7.660520	10.987200	2231.752014	2107.610755	2125.499926	-1348.873476				-505.000000	200.000000	0.000000	2.897760	-0.714680	5.505780	-42.804824	84.571582	351.554540
97				900.000000	200.000000	0.000000	0.448400	0.630560	-1.303500	-108.061462	-67.912557	159.159445	298.964510	200.965807	0.000000	300.000000	200.000000	0.000000	7.782600	11.017720	2231.599426	2155.294256	2310.799919	-1379.390975				-505.000000	200.000000	0.000000	2.716650	-1.072020	0.000000	-1107.211947	233.325540	-177.466975
98				900.000000	200.000000	0.000000	0.325090	0.517960	-1.346950	-60.476452	-67.860212	197.737038	299.008367	200.914619	0.000000	300.000000	200.000000	0.000000	7.813120	11.261880	2231.370544	2040.853853	2212.699923	-1324.459476				-505.000000	200.000000	0.000000	1.267770	0.000000	-0.786540	-115.878925	189.173683	411.107269
99				900.000000	200.000000	0.000000	0.313880	0.619300	-1.824900	-105.044789	-87.217971	188.204257	299.032428	201.017576	0.000000	300.000000	200.000000	0.000000	7.446880	11.017720	2230.531310	2269.734659	2158.199924	-1409.908474				-505.000000	200.000000	0.000000	2.897760	-0.178670	4.719240	-589.513792	217.888016	-176.633675
100				900.000000	200.000000	0.000000	0.381140	0.529220	-1.868350	-80.655586	-105.145239	159.134880	299.067241	200.982733	0.000000	300.000000	200.000000	0.000000	7.538440	10.590440	2231.980896	2193.441057	2081.899927	-1440.425974				-505.000000	200.000000	0.000000	0.000000	-0.536010	7.078860	83.948346	-404.427860	-705.437857
101				900.000000	200.000000	0.000000	0.336300	0.551740	-0.955900	-114.967687	-73.751487	149.563638	298.940269	200.914369	0.000000	300.000000	200.000000	0.000000	7.141680	10.743040	2231.980896	2040.853853	2365.299917	-1391.597975				-505.000000	200.000000	0.000000	2.173320	-1.429360	17.303879	146.525741	1310.341113	-295.250822
102				900.000000	200.000000	0.000000	0.470820	0.540480	-1.346950	-79.651729	-73.861374	144.594483	299.028040	200.991414	0.000000	300.000000	200.000000	0.000000	7.904680	10.529400	2231.675720	2212.514458	2169.099924	-1348.873476				-505.000000	200.000000	0.000000	1.086660	-0.357340	3.932700	673.587984	858.504126	-294.146542
103				900.000000	200.000000	0.000000	0.369930	0.641820	-1.173150	-31.072659	-64.802388	192.986453	299.028538	200.978092	0.000000	300.000000	200.000000	0.000000	7.446880	10.041080	2232.820130	2183.904357	2169.099924	-1300.045476				-505.000000	200.000000	0.000000	1.992210	-1.250690	4.719240	-75.301712	802.962872	-412.554972
104				900.000000	200.000000	0.000000	0.313880	0.574260	-1.998700	-74.915352	-76.924397	171.294749	298.998906	200.969881	0.000000	300.000000	200.000000	0.000000	7.507920	9.796920	2232.057190	2164.830956	2234.499922	-1397.701475				-505.000000	200.000000	0.000000	0.362220	0.178670	3.932700	-683.770074	1034.909995	-528.556308
105				900.000000	200.000000	0.000000	0.493240	0.585520	-1.607650	-86.108128	-54.278299	171.119404	299.033188	200.880067	0.000000	300.000000	200.000000	0.000000	7.660520	10.620960	2232.286072	1964.560251	2158.199924	-1318.355976				-505.000000	200.000000	0.000000	2.173320	0.357340	1.573080	137.564492	1325.269642	470.118039
106				900.000000	200.000000	0.000000	0.482030	0.641820	-1.129700	1.136597	-125.184744	166.364056	298.974699	200.982498	0.000000	300.000000	200.000000	0.000000	7.630000	10.865120	2232.514954	2193.441057	2288.999920	-1385.494475				-505.000000	200.000000	0.000000	0.724440	0.178670	-2.359620	-105.193450	-174.166590	528.808491
107				900.000000	200.000000	0.000000	0.437190	0.585520	-1.173150	-25.350032	-92.902004	180.816112	299.067369	200.935605	0.000000	300.000000	200.000000	0.000000	7.599480	11.383960	2232.286072	2088.537354	2081.899927	-1361.080475				-505.000000	200.000000	0.000000	2.173320	-1.072020	0.786540	-875.517020	1193.446061	-647.376298
108				900.000000	200.000000	0.000000	0.381140	0.551740	-1.564200	-31.166751	-49.702429	149.517183	299.052493	200.948648	0.000000	300.000000	200.000000	0.000000	7.233240	11.597600	2231.752014	2117.147455	2114.599926	-1330.562976				-505.000000	200.000000	0.000000	0.000000	0.893350	8.651940	-755.963250	2510.619448	-175.384507
109				900.000000	200.000000	0.000000	0.437190	0.585520	-1.390400	-65.780405	-97.765932	161.538832	298.950036	200.914369	0.000000	300.000000	200.000000	0.000000	7.721560	10.956680	2231.980896	2040.853853	2343.499918	-1489.253973				-505.000000	200.000000	0.000000	0.000000	-1.965370	15.730799	1272.125949	1443.341552	-413.073827
110				900.000000	200.000000	0.000000	0.448400	0.563000	-1.129700	-54.376103	-37.678371	173.554575	298.979477	200.952693	0.000000	300.000000	200.000000	0.000000	7.813120	11.078760	2232.286072	2126.684155	2278.099920	-1373.287475				-505.000000	200.000000	0.000000	1.448880	-0.357340	3.146160	-253.002954	-90.657430	763.218257
111				900.000000	200.000000	0.000000	0.470820	0.563000	-1.346950	-50.580644	-109.323163	185.579648	298.993437	200.978996	0.000000	300.000000	200.000000	0.000000	7.660520	11.445000	2230.760192	2183.904357	2245.399921	-1312.252476				-505.000000	200.000000	0.000000	1.086660	-1.072020	18.876959	-63.357773	579.182009	410.104411
112				900.000000	200.000000	0.000000	0.448400	0.574260	-1.607650	-82.551284	-123.355367	183.203687	299.056894	201.004715	0.000000	300.000000	200.000000	0.000000	7.660520	10.926160	2230.607604	2241.124558	2103.699926	-1367.183975				-505.000000	200.000000	0.000000	1.086660	-0.714680	9.438480	-1084.834225	985.849149	234.211231
113				900.000000	200.000000	0.000000	0.493240	0.574260	-1.433850	-58.248046	-94.967692	173.518592	298.949785	200.965873	0.000000	300.000000	200.000000	0.000000	7.568960	10.407320	2231.446838	2155.294256	2343.499918	-1422.115474				-505.000000	200.000000	0.000000	0.905550	1.965370	13.371180	-1153.981788	993.075982	530.489580
114				900.000000	200.000000	0.000000	0.302670	0.450400	-0.955900	-123.161398	-123.026303	168.781513	298.964651	200.901581	0.000000	300.000000	200.000000	0.000000	7.630000	10.529400	2231.904602	2012.243752	2310.799919	-1361.080475				-505.000000	200.000000	0.000000	2.897760	-3.573400	10.225020	-331.224433	1538.363104	-62.367076
115				900.000000	200.000000	0.000000	0.313880	0.574260	-1.911800	-34.620021	-127.664913	149.607808	299.101487	200.927124	0.000000	300.000000	200.000000	0.000000	7.263760	10.559920	2232.133484	2069.463954	2005.599930	-1300.045476				-505.000000	200.000000	0.000000	1.811100	0.000000	6.292320	-115.312616	944.998992	234.831507
116				900.000000	200.000000	0.000000	0.414770	0.484180	-1.651100	-90.326323	-45.940526	166.287133	299.076977	200.931492	0.000000	300.000000	200.000000	0.000000	7.568960	9.796920	2231.904602	2079.000654	2060.099928	-1361.080475				-505.000000	200.000000	0.000000	2.897760	-1.250690	14.944259	157.148293	871.034509	-177.651022
117				900.000000	200.000000	0.000000	0.179360	0.653080	-1.694550	-111.559747	-107.129512	147.410814	298.993885	200.957195	0.000000	300.000000	200.000000	0.000000	7.507920	9.644320	2231.752014	2136.220856	2245.399921	-1348.873476				-505.000000	200.000000	0.000000	-2.173320	-0.893350	13.371180	989.357103	1311.948402	-470.626713
118				900.000000	200.000000	0.000000	0.313880	0.596780	-1.477300	-133.755761	-77.409299	137.580451	298.983943	200.948810	0.000000	300.000000	200.000000	0.000000	7.416360	11.200840	2231.370544	2117.147455	2267.199921	-1397.701475				-505.000000	200.000000	0.000000	2.354430	-1.072020	7.865400	1441.369327	1440.909272	351.258891
119				900.000000	200.000000	0.000000	0.392350	0.664340	-1.433850	-86.702793	-9.757523	173.706889	299.052688	200.922820	0.000000	300.000000	200.000000	0.000000	7.721560	11.261880	2232.209778	2059.927254	2114.599926	-1348.873476				-505.000000	200.000000	0.000000	2.173320	0.893350	6.292320	-177.072010	1320.791083	470.626713
120				900.000000	200.000000	0.000000	0.381140	0.630560	-1.477300	-55.974626	-135.904735	156.819466	299.032957	200.982834	0.000000	300.000000	200.000000	0.000000	7.294280	11.261880	2231.752014	2193.441057	2158.199924	-1263.424477				-505.000000	200.000000	0.000000	2.716650	-0.536010	10.225020	-726.511975	-174.088026	-118.214203
121				900.000000	200.000000	0.000000	0.257830	0.574260	-1.694550	-70.579722	-120.492847	168.943157	299.018607	200.918453	0.000000	300.000000	200.000000	0.000000	7.446880	11.353440	2232.438660	2050.390553	2190.899923	-1458.736474				-505.000000	200.000000	0.000000	1.629990	0.178670	5.505780	-683.644227	-236.425682	469.991948
122				900.000000	200.000000	0.000000	0.459610	0.653080	-1.433850	-95.207541	-27.725200	166.397755	299.018372	200.944310	0.000000	300.000000	200.000000	0.000000	7.446880	10.804080	2231.904602	2107.610755	2190.899923	-1385.494475				-505.000000	200.000000	0.000000	-0.362220	1.429360	12.584640	-375.766663	1865.955211	412.594131
123				900.000000	200.000000	0.000000	0.459610	0.506700	-1.433850	-121.338120	-68.252959	120.478080	299.013421	200.948648	0.000000	300.000000	200.000000	0.000000	7.752080	10.651480	2231.752014	2117.147455	2201.799923	-1373.287475				-505.000000	200.000000	0.000000	-0.362220	0.536010	3.932700	-198.883423	1078.745857	353.002243
124				900.000000	200.000000	0.000000	0.392350	0.563000	-1.390400	-70.728309	-50.325691	147.106382	299.027541	200.970545	0.000000	300.000000	200.000000	0.000000	7.355320	10.712520	2230.531310	2164.830956	2169.099924	-1354.976975				-505.000000	200.000000	0.000000	3.078870	-0.178670	1.573080	-1863.741506	872.764793	-117.904065
125				900.000000	200.000000	0.000000	0.302670	0.574260	-1.477300	-86.436772	-41.485881	183.354663	299.004095	200.969583	0.000000	300.000000	200.000000	0.000000	7.477400	10.804080	2232.743836	2164.830956	2223.599922	-1385.494475				-505.000000	200.000000	0.000000	1.811100	-0.893350	13.371180	-52.986914	-122.278904	-59.736776
126				900.000000	200.000000	0.000000	0.470820	0.506700	-1.564200	-85.288391	-134.450971	173.478989	298.994160	200.939845	0.000000	300.000000	200.000000	0.000000	7.477400	9.674840	2232.362366	2098.074055	2245.399921	-1367.183975				-505.000000	200.000000	0.000000	0.905550	-1.965370	3.932700	-1276.769941	736.893084	291.782913
127				900.000000	200.000000	0.000000	0.381140	0.563000	-1.390400	-110.933612	-85.325853	163.985616	298.994194	201.016706	0.000000	300.000000	200.000000	0.000000	7.446880	10.132640	2232.438660	2269.734659	2245.399921	-1318.355976				-505.000000	200.000000	0.000000	0.905550	-1.965370	3.932700	923.734095	1797.453143	-295.658073
128				900.000000	200.000000	0.000000	0.347510	0.551740	-1.433850	-123.503903	-58.570711	178.467945	299.062069	200.991583	0.000000	300.000000	200.000000	0.000000	7.294280	10.071600	2231.294250	2212.514458	2092.799927	-1428.218974				-505.000000	200.000000	0.000000	0.000000	-0.357340	13.371180	558.527061	2108.430868	-705.268300
129				900.000000	200.000000	0.000000	0.381140	0.585520	-1.694550	-82.177626	-59.713143	192.922481	299.042594	200.953052	0.000000	300.000000	200.000000	0.000000	7.507920	11.750200	2231.446838	2126.684155	2136.399925	-1306.148976				-505.000000	200.000000	0.000000	0.905550	-0.536010	5.505780	431.270505	205.120202	-411.789808
130				900.000000	200.000000	0.000000	0.392350	0.675600	-1.781450	-90.619750	-90.489774	161.669060	299.013151	200.897615	0.000000	300.000000	200.000000	0.000000	7.599480	10.773560	2231.141662	2002.707052	2201.799923	-1336.666476				-505.000000	200.000000	0.000000	0.905550	1.429360	-2.359620	-608.594208	345.154474	353.748611
131				900.000000	200.000000	0.000000	0.291460	0.619300	-1.390400	-92.533057	-71.500890	178.588844	299.110980	200.901766	0.000000	300.000000	200.000000	0.000000	7.202720	10.926160	2231.446838	2012.243752	1983.799931	-1391.597975				-505.000000	200.000000	0.000000	5.071080	-1.429360	-2.359620	-897.391356	-569.751769	233.214246
132				900.000000	200.000000	0.000000	0.403560	0.540480	-1.303500	-87.647775	-116.725745	149.483484	299.086994	200.884248	0.000000	300.000000	200.000000	0.000000	7.263760	10.895640	2232.514954	1974.096951	2038.299929	-1342.769976				-505.000000	200.000000	0.000000	1.629990	1.250690	3.932700	423.441873	1223.337252	59.800604
133				900.000000	200.000000	0.000000	0.414770	0.776940	-1.129700	18.762430	-127.480947	166.559399	299.013589	200.995483	0.000000	300.000000	200.000000	0.000000	7.355320	11.139800	2232.133484	2222.051158	2201.799923	-1434.322474				-505.000000	200.000000	0.000000	0.905550	-0.714680	7.865400	73.199947	-327.399106	-0.750675
134				900.000000	200.000000	0.000000	0.392350	0.731900	-1.520750	-84.010701	-60.336405	178.589040	298.959767	200.940038	0.000000	300.000000	200.000000	0.000000	7.446880	10.559920	2231.904602	2098.074055	2321.699919	-1385.494475				-505.000000	200.000000	0.000000	1.086660	0.893350	14.157719	286.821230	-1007.179520	-527.936032
135				900.000000	200.000000	0.000000	0.403560	0.709380	-1.607650	-101.110224	-20.189457	178.556483	298.984429	200.909910	0.000000	300.000000	200.000000	0.000000	7.477400	10.468360	2232.438660	2031.317153	2267.199921	-1373.287475				-505.000000	200.000000	0.000000	0.000000	0.178670	1.573080	-104.878834	131.077154	58.913656
136				900.000000	200.000000	0.000000	0.437190	0.506700	-1.694550	-93.464494	-46.823373	151.826889	298.905710	200.978795	0.000000	300.000000	200.000000	0.000000	7.355320	10.743040	2231.217956	2183.904357	2441.599915	-1458.736474				-505.000000	200.000000	0.000000	1.992210	-1.786700	10.225020	-107.295215	2123.437961	291.865538
137				900.000000	200.000000	0.000000	0.392350	0.664340	-1.390400	-82.637249	-50.325691	173.706889	299.023289	200.965642	0.000000	300.000000	200.000000	0.000000	7.416360	10.193680	2231.980896	2155.294256	2179.999924	-1458.736474				-505.000000	200.000000	0.000000	0.905550	-1.608030	8.651940	-1138.953757	202.134497	-60.342563
138				900.000000	200.000000	0.000000	0.224200	0.743160	-1.173150	-63.084249	-84.131076	186.002695	299.008672	200.931428	0.000000	300.000000	200.000000	0.000000	7.294280	9.919000	2232.057190	2079.000654	2212.699923	-1458.736474				-505.000000	200.000000	0.000000	1.629990	-1.786700	15.730799	-570.118760	-113.559218	291.894516
139				900.000000	200.000000	0.000000	0.347510	0.596780	-1.477300	-81.488868	-104.124032	173.690512	299.028206	200.965609	0.000000	300.000000	200.000000	0.000000	7.355320	9.583280	2232.057190	2155.294256	2169.099924	-1361.080475				-505.000000	200.000000	0.000000	-0.362220	0.178670	6.292320	242.946711	811.366563	-117.289662
140				900.000000	200.000000	0.000000	0.459610	0.574260	-1.346950	-34.034836	-63.267806	166.324453	299.042791	200.969948	0.000000	300.000000	200.000000	0.000000	7.599480	9.247560	2231.904602	2164.830956	2136.399925	-1281.734977				-505.000000	200.000000	0.000000	0.362220	1.072020	8.651940	181.376087	1958.421488	-233.988025
141				900.000000	200.000000	0.000000	0.392350	0.596780	-1.433850	-61.341203	-136.406771	161.595758	299.067114	200.999961	0.000000	300.000000	200.000000	0.000000	7.324800	11.353440	2231.675720	2231.587858	2081.899927	-1306.148976				-505.000000	200.000000	0.000000	1.448880	0.893350	11.011560	-755.774480	829.868357	-116.756319
142				900.000000	200.000000	0.000000	0.336300	0.596780	-1.564200	-97.661017	-73.185768	200.208387	299.013589	200.918579	0.000000	300.000000	200.000000	0.000000	7.507920	11.383960	2232.133484	2050.390553	2201.799923	-1385.494475				-505.000000	200.000000	0.000000	2.354430	1.429360	19.663499	-259.384353	766.862839	-410.040582
143				900.000000	200.000000	0.000000	0.313880	0.574260	-0.912450	-101.933708	-113.396399	180.933390	298.994125	200.897155	0.000000	300.000000	200.000000	0.000000	7.568960	11.078760	2232.286072	2002.707052	2245.399921	-1391.597975				-505.000000	200.000000	0.000000	0.362220	0.714680	5.505780	1317.661770	1431.127165	-469.303536
144				900.000000	200.000000	0.000000	0.302670	0.608040	-1.260050	-48.635868	-102.479563	166.518458	299.018003	200.953215	0.000000	300.000000	200.000000	0.000000	7.660520	10.773560	2231.065368	2126.684155	2190.899923	-1330.562976				-505.000000	200.000000	0.000000	-0.181110	0.357340	3.146160	948.402351	935.963311	294.074098
145				900.000000	200.000000	0.000000	0.325090	0.821980	-1.651100	-72.395189	-72.643323	166.694195	299.028272	201.008266	0.000000	300.000000	200.000000	0.000000	7.782600	10.926160	2232.209778	2250.661259	2169.099924	-1354.976975				-505.000000	200.000000	0.000000	1.811100	1.965370	13.371180	4.178231	673.141140	-585.720738
146				900.000000	200.000000	0.000000	0.437190	0.675600	-1.346950	-82.128548	-107.938280	178.490227	299.008605	200.982766	0.000000	300.000000	200.000000	0.000000	7.477400	10.773560	2231.904602	2193.441057	2212.699923	-1373.287475				-505.000000	200.000000	0.000000	0.543330	-1.250690	9.438480	-1233.084192	355.876008	409.978319
147				900.000000	200.000000	0.000000	0.403560	0.664340	-1.390400	-66.555128	-101.447018	192.972556	298.974489	200.961336	0.000000	300.000000	200.000000	0.000000	7.538440	10.590440	2232.057190	2145.757556	2288.999920	-1354.976975				-505.000000	200.000000	0.000000	-0.362220	0.357340	14.157719	22.755261	1864.462358	-469.584696
148				900.000000	200.000000	0.000000	0.425980	0.574260	-1.477300	-74.375181	-46.563787	161.539973	299.008842	200.944085	0.000000	300.000000	200.000000	0.000000	7.691040	9.949520	2232.438660	2107.610755	2212.699923	-1409.908474				-505.000000	200.000000	0.000000	-1.448880	0.536010	13.371180	-1008.840358	1135.542533	-175.607712
149				900.000000	200.000000	0.000000	0.425980	0.563000	-1.260050	-26.367434	-143.019259	159.119841	299.033089	200.961336	0.000000	300.000000	200.000000	0.000000	7.691040	10.224200	2232.057190	2145.757556	2158.199924	-1373.287475				-505.000000	200.000000	0.000000	-0.905550	-0.714680	8.651940	-737.449143	-85.985871	-470.558577
150				900.000000	200.000000	0.000000	0.470820	0.698120	-2.215950	-98.183579	-149.042753	178.476330	299.047837	200.969782	0.000000	300.000000	200.000000	0.000000	7.416360	10.041080	2232.286072	2164.830956	2125.499926	-1287.838477				-505.000000	200.000000	0.000000	3.078870	-0.178670	3.932700	-1284.472726	1268.235535	352.048725
151				900.000000	200.000000	0.000000	0.313880	0.574260	-1.651100	-98.678419	-62.049755	180.933390	298.999384	200.939524	0.000000	300.000000	200.000000	0.000000	7.324800	10.163160	2233.125306	2098.074055	2234.499922	-1324.459476				-505.000000	200.000000	0.000000	0.000000	-1.965370	14.944259	808.799018	-146.752110	291.855357
152				900.000000	200.000000	0.000000	0.269040	0.641820	-1.346950	-71.458018	-80.749983	173.813694	299.052493	200.935829	0.000000	300.000000	200.000000	0.000000	7.416360	9.583280	2231.752014	2088.537354	2114.599926	-1373.287475				-505.000000	200.000000	0.000000	1.992210	-0.536010	7.865400	315.643273	534.837152	-411.876741
153				900.000000	200.000000	0.000000	0.291460	0.619300	-1.303500	-3.991363	-76.647677	173.769524	299.052202	200.948940	0.000000	300.000000	200.000000	0.000000	7.416360	11.414480	2231.065368	2117.147455	2114.599926	-1293.941977				-505.000000	200.000000	0.000000	-0.724440	-1.786700	-7.078860	586.216486	845.973744	-1.637623
154				900.000000	200.000000	0.000000	0.437190	0.574260	-1.738000	-38.460494	-92.376694	168.757340	299.047479	200.965873	0.000000	300.000000	200.000000	0.000000	7.294280	11.200840	2231.446838	2155.294256	2125.499926	-1336.666476				-505.000000	200.000000	0.000000	0.724440	-0.178670	3.932700	-126.312708	2603.832152	293.492980
155				900.000000	200.000000	0.000000	0.470820	0.619300	-1.129700	-108.345092	-104.459236	154.306426	299.052720	200.986871	0.000000	300.000000	200.000000	0.000000	7.568960	10.895640	2232.286072	2202.977757	2114.599926	-1318.355976	-529.445624	203.100013	0.000000	-505.000000	200.000000	0.000000	0.181110	-0.893350	20.450039	63.395397	499.913977	57.881821
156				900.000000	200.000000	0.000000	0.571710	0.517960	-1.564200	-72.763113	-98.077861	134.830377	299.096820	200.867102	0.000000	300.000000	200.000000	0.000000	7.630000	11.017720	2232.667542	1935.950150	2016.499929	-1300.045476				-505.000000	200.000000	0.000000	-1.086660	0.357340	10.225020	601.520654	1646.890337	-234.550346
157				900.000000	200.000000	0.000000	0.291460	0.765680	-1.477300	-82.574626	-137.277683	181.134637	299.047870	200.931301	0.000000	300.000000	200.000000	0.000000	7.263760	10.620960	2232.362366	2079.000654	2125.499926	-1367.183975				-505.000000	200.000000	0.000000	-0.181110	0.357340	11.798100	-1135.593528	795.182613	529.050492
158				900.000000	200.000000	0.000000	0.336300	0.698120	-1.303500	-61.053509	-48.098369	178.615692	299.066731	200.961895	0.000000	300.000000	200.000000	0.000000	7.568960	11.292400	2230.760192	2145.757556	2081.899927	-1379.390975				-505.000000	200.000000	0.000000	1.448880	0.000000	7.865400	-1504.978793	302.574034	352.348682
159				900.000000	200.000000	0.000000	0.414770	0.686860	-1.477300	-57.676722	-101.827829	164.065965	298.959696	201.004200	0.000000	300.000000	200.000000	0.000000	7.660520	10.529400	2231.752014	2241.124558	2321.699919	-1416.011974				-505.000000	200.000000	0.000000	-0.905550	2.144040	11.011560	-1027.543234	-353.365165	-56.636961
160				900.000000	200.000000	0.000000	0.403560	0.686860	-1.607650	-166.366081	-25.255426	168.896899	298.979616	200.926934	0.000000	300.000000	200.000000	0.000000	7.446880	10.193680	2232.591248	2069.463954	2278.099920	-1403.804975				-505.000000	200.000000	0.000000	0.181110	-0.357340	5.505780	-21.182181	-16.183951	234.622790
161				900.000000	200.000000	0.000000	0.437190	0.698120	-1.998700	-49.712146	-56.672453	183.330490	299.047544	200.965807	0.000000	300.000000	200.000000	0.000000	7.507920	10.620960	2231.599426	2155.294256	2125.499926	-1477.046973				-505.000000	200.000000	0.000000	2.173320	-1.786700	11.798100	-1381.145389	-407.843997	174.362852
162				900.000000	200.000000	0.000000	0.526870	0.574260	-1.520750	-74.420195	-45.612059	192.761033	299.018808	200.935349	0.000000	300.000000	200.000000	0.000000	7.263760	10.346280	2232.896424	2088.537354	2190.899923	-1361.080475				-505.000000	200.000000	0.000000	0.543330	-1.608030	14.157719	-906.881290	749.107472	409.639204
163				900.000000	200.000000	0.000000	0.403560	0.574260	-1.564200	-58.383089	-121.549264	185.659801	299.047707	200.922914	0.000000	300.000000	200.000000	0.000000	7.233240	11.231360	2231.980896	2059.927254	2125.499926	-1416.011974				-505.000000	200.000000	0.000000	1.448880	0.178670	14.944259	1170.166881	826.136225	293.774141
164				900.000000	200.000000	0.000000	0.381140	0.675600	-1.390400	-70.111971	-75.193913	147.222713	298.978604	200.932129	0.000000	300.000000	200.000000	0.000000	7.691040	10.712520	2230.378722	2079.000654	2278.099920	-1428.218974				-505.000000	200.000000	0.000000	0.905550	0.357340	7.078860	253.820956	1794.467437	-117.221526
165				900.000000	200.000000	0.000000	0.369930	0.619300	-1.651100	-108.885263	-54.225954	137.543327	299.091597	200.957162	0.000000	300.000000	200.000000	0.000000	7.568960	10.926160	2231.828308	2136.220856	2027.399929	-1397.701475				-505.000000	200.000000	0.000000	0.000000	0.178670	14.157719	-451.320068	-146.005683	293.890051
166				900.000000	200.000000	0.000000	0.437190	0.506700	-1.129700	-52.674007	-72.678533	187.971790	299.135552	200.935797	0.000000	300.000000	200.000000	0.000000	7.721560	11.475520	2231.828308	2088.537354	1929.299932	-1416.011974				-505.000000	200.000000	0.000000	0.362220	0.714680	3.146160	-883.031036	637.946400	0.649254
167				900.000000	200.000000	0.000000	0.302670	0.664340	-1.824900	-67.005270	-112.086193	149.703196	299.115956	200.948681	0.000000	300.000000	200.000000	0.000000	7.263760	10.437840	2231.675720	2117.147455	1972.899931	-1367.183975				-505.000000	200.000000	0.000000	1.992210	-3.037390	5.505780	-1109.880021	934.786453	466.910929
168				900.000000	200.000000	0.000000	0.369930	0.630560	-1.129700	-59.635043	-44.578916	159.240740	299.008333	200.893280	0.000000	300.000000	200.000000	0.000000	7.538440	10.773560	2231.294250	1993.170352	2212.699923	-1434.322474				-505.000000	200.000000	0.000000	0.362220	0.178670	6.292320	-1494.293317	104.680665	58.884679
169				900.000000	200.000000	0.000000	0.504450	0.788200	-1.738000	-45.732566	-64.750641	152.019002	298.969429	200.940134	0.000000	300.000000	200.000000	0.000000	7.324800	10.682000	2231.675720	2098.074055	2299.899920	-1361.080475				-505.000000	200.000000	0.000000	1.448880	-1.072020	6.292320	-990.892559	834.346916	-236.109652
170				900.000000	200.000000	0.000000	0.358720	0.743160	-1.086250	-62.994221	-135.345156	149.718431	299.038104	200.974021	0.000000	300.000000	200.000000	0.000000	7.324800	10.559920	2232.362366	2174.367657	2147.299925	-1385.494475				-505.000000	200.000000	0.000000	1.992210	0.893350	6.292320	286.191998	668.900012	529.385300
171				900.000000	200.000000	0.000000	0.425980	0.619300	-1.477300	-56.438313	-107.355427	192.907442	299.003619	200.923041	0.000000	300.000000	200.000000	0.000000	7.233240	10.193680	2231.675720	2059.927254	2223.599922	-1336.666476				-505.000000	200.000000	0.000000	0.905550	1.072020	8.651940	-166.071919	-1388.705591	177.177199
172				900.000000	200.000000	0.000000	0.302670	0.698120	-1.477300	-85.356747	-31.353942	147.324952	299.053044	200.948097	0.000000	300.000000	200.000000	0.000000	7.233240	10.407320	2233.049012	2117.147455	2114.599926	-1428.218974				-505.000000	200.000000	0.000000	0.000000	0.714680	11.798100	623.269144	386.513625	118.166429
173				900.000000	200.000000	0.000000	0.549290	0.495440	-1.607650	-85.797092	-117.378077	197.483823	299.013792	200.973921	0.000000	300.000000	200.000000	0.000000	7.385840	10.956680	2232.591248	2174.367657	2201.799923	-1489.253973				-505.000000	200.000000	0.000000	0.000000	1.072020	8.651940	-166.071919	787.209353	764.690630
174				900.000000	200.000000	0.000000	0.325090	0.450400	-1.911800	-112.090120	-31.873112	175.987266	298.964474	201.038492	0.000000	300.000000	200.000000	0.000000	7.477400	11.597600	2231.523132	2317.418160	2310.799919	-1373.287475				-505.000000	200.000000	0.000000	1.267770	-0.714680	11.798100	-968.829454	574.940882	1056.614123
175				900.000000	200.000000	0.000000	0.280250	0.427880	-1.477300	-104.526291	-70.958445	166.374136	298.969323	200.923135	0.000000	300.000000	200.000000	0.000000	7.477400	11.353440	2231.446838	2059.927254	2299.899920	-1373.287475				-505.000000	200.000000	0.000000	1.267770	-0.357340	9.438480	210.764439	312.040146	117.047660
176				900.000000	200.000000	0.000000	0.437190	0.641820	-1.651100	-111.978419	-138.051240	212.194053	298.935312	200.969981	0.000000	300.000000	200.000000	0.000000	7.599480	11.322920	2231.828308	2164.830956	2376.199917	-1300.045476				-505.000000	200.000000	0.000000	1.448880	1.786700	7.865400	-122.889555	2688.834166	1.579668
177				900.000000	200.000000	0.000000	0.381140	0.563000	-1.607650	-74.973911	-69.925900	188.082217	298.940812	200.956606	0.000000	300.000000	200.000000	0.000000	7.477400	11.048240	2233.125306	2136.220856	2365.299917	-1391.597975				-505.000000	200.000000	0.000000	1.811100	0.536010	7.865400	-198.568807	1473.786169	352.828377
178				900.000000	200.000000	0.000000	0.437190	0.641820	-1.216600	-39.158733	-97.927566	147.133230	298.989208	200.944181	0.000000	300.000000	200.000000	0.000000	7.416360	10.743040	2232.209778	2107.610755	2256.299921	-1385.494475				-505.000000	200.000000	0.000000	2.173320	1.250690	3.146160	-734.781069	395.786738	177.245335
179				900.000000	200.000000	0.000000	0.325090	0.608040	-2.172500	-125.971241	8.897098	149.627610	299.003585	201.034183	0.000000	300.000000	200.000000	0.000000	7.080640	10.498880	2231.599426	2307.881460	2223.599922	-1379.390975				-505.000000	200.000000	0.000000	0.724440	-0.178670	5.505780	-1052.714876	-1374.760920	-293.948006
180				900.000000	200.000000	0.000000	0.425980	0.596780	-1.173150	-89.214829	-132.968136	142.283636	299.023623	200.995211	0.000000	300.000000	200.000000	0.000000	7.416360	10.834600	2232.743836	2222.051158	2179.999924	-1367.183975				-505.000000	200.000000	0.000000	2.716650	0.893350	9.438480	-640.084325	1417.498489	411.839148
181				900.000000	200.000000	0.000000	0.369930	0.630560	-1.738000	-56.244711	-49.079167	156.831080	298.974594	200.888611	0.000000	300.000000	200.000000	0.000000	7.263760	10.285240	2232.286072	1983.633652	2288.999920	-1385.494475				-505.000000	200.000000	0.000000	1.086660	-0.714680	9.438480	-853.202221	853.279141	116.723033
182				900.000000	200.000000	0.000000	0.482030	0.709380	-1.694550	-85.118131	-134.791373	190.523488	299.077355	200.909754	0.000000	300.000000	200.000000	0.000000	7.599480	9.796920	2232.820130	2031.317153	2060.099928	-1477.046973				-505.000000	200.000000	0.000000	2.173320	-0.178670	16.517339	-820.201948	250.527481	-294.063917
183				900.000000	200.000000	0.000000	0.392350	0.788200	-1.173150	-69.270563	-45.461763	217.195960	298.988931	201.025636	0.000000	300.000000	200.000000	0.000000	7.172200	9.766400	2231.599426	2288.808060	2256.299921	-1367.183975				-505.000000	200.000000	0.000000	2.716650	0.357340	15.730799	-903.646908	1013.817055	-58.622315
184				900.000000	200.000000	0.000000	0.336300	0.608040	-1.173150	-32.463719	-134.341083	183.351238	299.052558	200.893036	0.000000	300.000000	200.000000	0.000000	7.813120	9.949520	2231.904602	1993.170352	2114.599926	-1361.080475				-505.000000	200.000000	0.000000	-1.267770	3.037390	9.438480	-47.084458	995.745692	649.168990
185				900.000000	200.000000	0.000000	0.493240	0.821980	-1.520750	-76.280676	-74.622995	173.748972	298.959447	200.923230	0.000000	300.000000	200.000000	0.000000	7.416360	11.109280	2231.217956	2059.927254	2321.699919	-1422.115474				-505.000000	200.000000	0.000000	-0.362220	-0.536010	5.505780	-726.889514	16.692946	-470.432485
186				900.000000	200.000000	0.000000	0.425980	0.484180	-0.912450	-105.643203	-118.012677	166.275519	298.998769	200.923009	0.000000	300.000000	200.000000	0.000000	7.630000	11.200840	2231.752014	2059.927254	2234.499922	-1416.011974				-505.000000	200.000000	0.000000	1.992210	1.786700	10.225020	572.195226	2123.437961	-703.392982
187				900.000000	200.000000	0.000000	0.392350	0.574260	-1.651100	-74.555238	-126.072789	190.490735	298.998700	200.948713	0.000000	300.000000	200.000000	0.000000	7.507920	11.383960	2231.599426	2117.147455	2234.499922	-1403.804975				-505.000000	200.000000	0.000000	1.448880	0.893350	11.011560	54.937533	-230.691701	-175.500417
188				900.000000	200.000000	0.000000	0.246620	0.608040	-1.477300	-44.840409	-69.573562	181.034486	299.042234	200.940584	0.000000	300.000000	200.000000	0.000000	7.477400	10.956680	2230.607604	2098.074055	2136.399925	-1324.459476				-505.000000	200.000000	0.000000	0.724440	-0.357340	12.584640	-1062.959889	-983.768736	175.835225
189				900.000000	200.000000	0.000000	0.347510	0.641820	-1.607650	-119.974466	-93.870867	156.864779	298.994332	200.926870	0.000000	300.000000	200.000000	0.000000	7.752080	11.231360	2232.743836	2069.463954	2245.399921	-1385.494475				-505.000000	200.000000	0.000000	-0.543330	0.536010	7.865400	-1009.280820	-107.157375	646.737225
190				900.000000	200.000000	0.000000	0.482030	0.574260	-1.564200	1.924865	-74.120959	173.530206	298.984325	200.944181	0.000000	300.000000	200.000000	0.000000	7.660520	10.193680	2232.209778	2107.610755	2267.199921	-1428.218974				-505.000000	200.000000	0.000000	0.000000	0.893350	-1.573080	-1220.045259	134.062860	-292.872704
191				900.000000	200.000000	0.000000	0.381140	0.664340	-1.998700	-71.205857	-74.628194	185.766803	299.057313	200.940166	0.000000	300.000000	200.000000	0.000000	7.355320	11.200840	2231.599426	2098.074055	2103.699926	-1477.046973				-505.000000	200.000000	0.000000	1.448880	0.178670	13.371180	-103.934986	32.209034	235.030042
192				900.000000	200.000000	0.000000	0.347510	0.585520	-0.912450	-73.326310	-124.913222	173.680041	299.071903	200.965873	0.000000	300.000000	200.000000	0.000000	7.202720	10.651480	2231.446838	2155.294256	2070.999928	-1336.666476				-505.000000	200.000000	0.000000	0.724440	0.357340	0.786540	-673.210445	1546.257800	-58.462938
193				900.000000	200.000000	0.000000	0.347510	0.675600	-1.260050	-86.059050	-73.930255	154.486534	298.993644	200.931778	0.000000	300.000000	200.000000	0.000000	7.874160	10.865120	2231.217956	2079.000654	2245.399921	-1385.494475				-505.000000	200.000000	0.000000	0.724440	-0.357340	6.292320	-484.383265	215.332741	-176.629367
194				900.000000	200.000000	0.000000	0.549290	0.563000	-1.433850	-70.773324	-132.737621	171.040393	298.969641	200.999756	0.000000	300.000000	200.000000	0.000000	7.385840	10.468360	2232.133484	2231.587858	2299.899920	-1397.701475				-505.000000	200.000000	0.000000	1.267770	0.893350	5.505780	-61.318931	713.482301	59.490466
195				900.000000	200.000000	0.000000	0.582920	0.585520	-1.824900	-74.271608	-98.297038	183.074796	299.008706	201.012573	0.000000	300.000000	200.000000	0.000000	7.019600	9.919000	2232.133484	2260.197959	2212.699923	-1312.252476				-505.000000	200.000000	0.000000	2.173320	-2.680050	19.663499	418.483265	1705.811856	-825.134614
196				900.000000	200.000000	0.000000	0.302670	0.619300	-1.390400	-104.594647	-71.962518	156.890289	299.037940	200.982733	0.000000	300.000000	200.000000	0.000000	7.202720	11.017720	2231.980896	2193.441057	2147.299925	-1385.494475				-505.000000	200.000000	0.000000	0.362220	-1.072020	4.719240	-296.122394	-291.536504	-412.255015
197				900.000000	200.000000	0.000000	0.280250	0.596780	-1.477300	-101.591519	-60.826506	156.892573	299.038137	200.978260	0.000000	300.000000	200.000000	0.000000	8.118320	11.322920	2232.438660	2183.904357	2147.299925	-1367.183975				-505.000000	200.000000	0.000000	-1.811100	2.322710	9.438480	-1132.673761	1691.472625	61.093238
198				900.000000	200.000000	0.000000	0.381140	0.551740	-1.564200	-55.289932	-49.702429	159.155824	299.013151	200.957456	0.000000	300.000000	200.000000	0.000000	7.965720	11.078760	2231.141662	2136.220856	2201.799923	-1379.390975				-505.000000	200.000000	0.000000	2.173320	0.000000	3.146160	-810.460320	528.356745	411.034825
199				900.000000	200.000000	0.000000	0.459610	0.484180	-1.824900	-118.650091	-52.691373	185.517959	299.048032	200.982397	0.000000	300.000000	200.000000	0.000000	7.172200	11.597600	2232.743836	2193.441057	2125.499926	-1281.734977				-505.000000	200.000000	0.000000	1.267770	-1.072020	13.371180	-63.798236	175.738007	351.345823
200				900.000000	200.000000	0.000000	0.336300	0.686860	-1.564200	-81.889932	-47.855918	161.737600	299.028007	200.974354	0.000000	300.000000	200.000000	0.000000	7.111160	11.353440	2231.599426	2174.367657	2169.099924	-1330.562976				-505.000000	200.000000	0.000000	2.173320	3.037390	-6.292320	-627.422931	935.023884	-291.011876
201				900.000000	200.000000	0.000000	0.325090	0.664340	-1.694550	-111.096060	-97.932764	185.824871	298.983769	200.970346	0.000000	300.000000	200.000000	0.000000	7.507920	10.559920	2230.989074	2164.830956	2267.199921	-1300.045476				-505.000000	200.000000	0.000000	0.181110	2.501380	6.292320	-1237.930134	1308.769696	-173.872975
202				900.000000	200.000000	0.000000	0.392350	0.517960	-1.173150	-108.542758	-40.395793	168.751435	299.028405	200.939781	0.000000	300.000000	200.000000	0.000000	7.752080	10.468360	2232.514954	2098.074055	2169.099924	-1354.976975				-505.000000	200.000000	0.000000	1.629990	0.178670	8.651940	-683.392535	-106.841380	469.991948
203				900.000000	200.000000	0.000000	0.336300	0.551740	-1.911800	-123.999059	-37.400710	207.395480	298.998837	200.940038	0.000000	300.000000	200.000000	0.000000	7.233240	10.559920	2231.904602	2098.074055	2234.499922	-1373.287475				-505.000000	200.000000	0.000000	1.086660	0.714680	4.719240	-303.825180	460.047678	529.288187
204				900.000000	200.000000	0.000000	0.280250	0.754420	-1.477300	-111.182025	-106.420235	161.858498	299.008300	201.004440	0.000000	300.000000	200.000000	0.000000	6.958560	9.857960	2231.217956	2241.124558	2212.699923	-1367.183975				-505.000000	200.000000	0.000000	0.543330	0.536010	10.225020	149.067968	222.559575	-175.767089
205				900.000000	200.000000	0.000000	0.224200	0.630560	-1.607650	-64.150729	-63.463111	164.211036	298.983943	200.897523	0.000000	300.000000	200.000000	0.000000	7.050120	10.041080	2231.370544	2002.707052	2267.199921	-1458.736474				-505.000000	200.000000	0.000000	0.000000	-1.250690	2.359620	40.325520	262.900735	-59.931004
206				900.000000	200.000000	0.000000	0.571710	0.731900	-1.477300	-31.698794	-123.488528	151.896962	298.974839	200.956737	0.000000	300.000000	200.000000	0.000000	7.538440	9.827440	2232.820130	2136.220856	2288.999920	-1354.976975				-505.000000	200.000000	0.000000	0.362220	-1.072020	4.719240	-991.018406	1166.733576	-1.046325
207				900.000000	200.000000	0.000000	0.414770	0.585520	-1.260050	-81.727484	-61.502112	161.562059	299.057603	200.948421	0.000000	300.000000	200.000000	0.000000	7.477400	9.857960	2232.286072	2117.147455	2103.699926	-1354.976975				-505.000000	200.000000	0.000000	1.811100	0.000000	3.146160	-1968.620339	152.564654	-176.377184
208				900.000000	200.000000	0.000000	0.291460	0.641820	-0.955900	-119.299253	-82.036915	137.645566	299.013218	201.012954	0.000000	300.000000	200.000000	0.000000	7.599480	11.414480	2231.294250	2260.197959	2201.799923	-1367.183975				-505.000000	200.000000	0.000000	1.448880	0.357340	13.371180	-903.835678	960.199085	117.711403
209				900.000000	200.000000	0.000000	0.302670	0.698120	-1.651100	-105.639455	-66.654097	154.553932	298.994263	200.978193	0.000000	300.000000	200.000000	0.000000	7.874160	11.353440	2232.591248	2183.904357	2245.399921	-1361.080475				-505.000000	200.000000	0.000000	-0.362220	-0.178670	6.292320	-1168.467955	2004.496629	-587.581567
210				900.000000	200.000000	0.000000	0.336300	0.506700	-1.607650	-81.312875	-103.541179	156.750731	298.979267	200.931524	0.000000	300.000000	200.000000	0.000000	7.935200	11.353440	2231.828308	2079.000654	2278.099920	-1513.667973				-505.000000	200.000000	0.000000	0.181110	-1.965370	3.932700	-234.425924	780.728946	-178.111921
211				900.000000	200.000000	0.000000	0.403560	0.653080	-1.216600	-74.879819	-76.278802	166.455823	298.988586	200.953312	0.000000	300.000000	200.000000	0.000000	7.294280	11.353440	2230.836486	2126.684155	2256.299921	-1409.908474				-505.000000	200.000000	0.000000	1.629990	0.536010	13.371180	-198.128345	684.100105	117.866472
212				900.000000	200.000000	0.000000	0.313880	0.664340	-1.173150	-78.391648	-138.483798	166.559203	299.082049	201.003925	0.000000	300.000000	200.000000	0.000000	7.568960	11.414480	2232.362366	2241.124558	2049.199928	-1318.355976				-505.000000	200.000000	0.000000	-0.181110	-0.178670	11.798100	-241.499477	132.332576	-235.131464
213				900.000000	200.000000	0.000000	0.493240	0.585520	-1.564200	-49.878341	-34.054827	163.890424	299.013353	200.970080	0.000000	300.000000	200.000000	0.000000	7.355320	10.743040	2231.599426	2164.830956	2201.799923	-1416.011974				-505.000000	200.000000	0.000000	0.543330	-0.357340	7.865400	-136.809413	887.648891	-59.126681
214				900.000000	200.000000	0.000000	0.470820	0.517960	-1.303500	-88.575149	-114.429542	146.983199	299.003755	200.922914	0.000000	300.000000	200.000000	0.000000	7.630000	10.437840	2231.980896	2059.927254	2223.599922	-1422.115474				-505.000000	200.000000	0.000000	0.543330	-0.893350	7.078860	-748.386311	-39.594734	-0.891256
215				900.000000	200.000000	0.000000	0.325090	0.585520	-1.346950	-49.653270	-52.662302	178.522588	298.989657	200.909599	0.000000	300.000000	200.000000	0.000000	7.416360	9.613800	2233.201600	2031.317153	2256.299921	-1373.287475				-505.000000	200.000000	0.000000	0.362220	-0.178670	3.146160	-126.375631	1035.656422	234.777859
216				900.000000	200.000000	0.000000	0.448400	0.641820	-1.433850	-75.568576	-98.187151	190.495498	298.988862	200.965873	0.000000	300.000000	200.000000	0.000000	7.050120	10.865120	2231.446838	2155.294256	2256.299921	-1391.597975				-505.000000	200.000000	0.000000	2.173320	2.322710	6.292320	-669.661446	923.081061	119.518584
217				900.000000	200.000000	0.000000	0.381140	0.731900	-1.303500	-63.682979	-75.274730	168.962013	299.072188	200.944214	0.000000	300.000000	200.000000	0.000000	7.294280	10.285240	2232.133484	2107.610755	2070.999928	-1416.011974				-505.000000	200.000000	0.000000	0.905550	1.786700	7.078860	-1165.296496	468.767364	1.623134
218				900.000000	200.000000	0.000000	0.347510	0.686860	-1.520750	-85.865448	-144.611383	159.316326	299.008537	200.961468	0.000000	300.000000	200.000000	0.000000	7.782600	11.017720	2231.752014	2145.757556	2212.699923	-1391.597975				-505.000000	200.000000	0.000000	0.362220	0.357340	10.225020	-1367.351378	366.088547	117.798335
219				900.000000	200.000000	0.000000	0.369930	0.585520	-1.216600	-81.682470	-59.696009	161.608513	298.960087	200.982464	0.000000	300.000000	200.000000	0.000000	7.507920	9.827440	2232.591248	2193.441057	2321.699919	-1367.183975				-505.000000	200.000000	0.000000	0.362220	-1.608030	5.505780	482.218577	1165.987150	233.421397
220				900.000000	200.000000	0.000000	0.414770	0.686860	-1.173150	-81.484804	-66.648899	190.572226	299.018271	200.995687	0.000000	300.000000	200.000000	0.000000	7.568960	10.865120	2231.675720	2222.051158	2190.899923	-1385.494475				-505.000000	200.000000	0.000000	1.629990	0.714680	12.584640	1086.596075	-905.993556	-58.196267
221				900.000000	200.000000	0.000000	0.437190	0.619300	-1.520750	-80.606509	-117.908586	178.437868	299.066603	200.944924	0.000000	300.000000	200.000000	0.000000	7.172200	11.231360	2230.455016	2107.610755	2081.899927	-1477.046973				-505.000000	200.000000	0.000000	1.448880	0.893350	1.573080	-1451.425570	-752.014613	0.731879
222				900.000000	200.000000	0.000000	0.470820	0.551740	-1.086250	-143.246441	-43.708005	154.243595	298.983630	200.940552	0.000000	300.000000	200.000000	0.000000	7.752080	11.658640	2230.683898	2098.074055	2267.199921	-1434.322474				-505.000000	200.000000	0.000000	-0.362220	-0.178670	18.090419	-1514.972113	932.740174	234.835814
223				900.000000	200.000000	0.000000	0.425980	0.630560	-1.694550	-68.261288	-15.965925	183.279273	299.003823	200.935669	0.000000	300.000000	200.000000	0.000000	7.080640	10.529400	2232.133484	2088.537354	2223.599922	-1367.183975				-505.000000	200.000000	0.000000	0.362220	-1.429360	-2.359620	-86.679343	643.171385	-295.105934
224				900.000000	200.000000	0.000000	0.448400	0.619300	-1.477300	-120.766797	-62.684953	166.377954	299.018137	200.961632	0.000000	300.000000	200.000000	0.000000	7.721560	10.682000	2231.370544	2145.757556	2190.899923	-1354.976975				-505.000000	200.000000	0.000000	0.905550	-0.714680	0.786540	883.345652	-320.681268	116.737522
225				900.000000	200.000000	0.000000	0.392350	0.551740	-1.564200	-63.330992	-131.219576	156.734550	299.077071	200.948486	0.000000	300.000000	200.000000	0.000000	7.355320	10.224200	2232.133484	2117.147455	2060.099928	-1361.080475				-505.000000	200.000000	0.000000	1.992210	-0.893350	6.292320	-1095.897240	934.040027	-177.239462
226				900.000000	200.000000	0.000000	0.448400	0.686860	-1.781450	-49.950761	-52.270153	154.392484	299.052979	201.012227	0.000000	300.000000	200.000000	0.000000	7.568960	10.743040	2232.896424	2260.197959	2114.599926	-1373.287475				-505.000000	200.000000	0.000000	1.267770	-0.536010	16.517339	-1073.456595	-1285.517779	-235.586490
227				900.000000	200.000000	0.000000	0.425980	0.574260	-1.694550	-98.723434	-107.153384	168.768954	299.009147	200.943794	0.000000	300.000000	200.000000	0.000000	7.477400	10.163160	2233.125306	2107.610755	2212.699923	-1403.804975				-505.000000	200.000000	0.000000	0.181110	-0.357340	3.932700	94.507975	1311.008976	-59.097703
228				900.000000	200.000000	0.000000	0.414770	0.551740	-2.259400	-128.379703	-101.100476	159.120983	299.013657	200.909972	0.000000	300.000000	200.000000	0.000000	7.416360	10.437840	2232.286072	2031.317153	2201.799923	-1416.011974				-505.000000	200.000000	0.000000	0.000000	0.714680	2.359620	-419.829951	-665.089316	-469.274558
229				900.000000	200.000000	0.000000	0.493240	0.585520	-1.824900	-50.148427	-43.944316	183.167705	298.989277	200.991109	0.000000	300.000000	200.000000	0.000000	7.477400	9.857960	2232.362366	2212.514458	2256.299921	-1391.597975				-505.000000	200.000000	0.000000	0.905550	-1.250690	9.438480	-769.820184	1261.948129	174.972947
230				900.000000	200.000000	0.000000	0.313880	0.653080	-1.520750	-47.051206	-77.368890	144.861791	299.043216	200.926807	0.000000	300.000000	200.000000	0.000000	7.111160	9.949520	2232.896424	2069.463954	2136.399925	-1348.873476				-505.000000	200.000000	0.000000	0.362220	0.536010	4.719240	-1936.060528	1299.303584	-351.984896
231				900.000000	200.000000	0.000000	0.291460	0.596780	-1.346950	-53.210114	-112.069058	188.206541	298.935603	200.939813	0.000000	300.000000	200.000000	0.000000	7.996240	11.109280	2232.438660	2098.074055	2376.199917	-1403.804975				-505.000000	200.000000	0.000000	0.724440	-2.144040	7.078860	-360.801555	479.726330	-472.045439
232				900.000000	200.000000	0.000000	0.313880	0.540480	-0.955900	-115.431373	-47.498381	161.624693	298.959945	200.956966	0.000000	300.000000	200.000000	0.000000	7.660520	11.292400	2232.286072	2136.220856	2321.699919	-1367.183975				-505.000000	200.000000	0.000000	1.992210	1.250690	9.438480	-502.645680	-129.505737	705.956712
233				900.000000	200.000000	0.000000	0.347510	0.675600	-1.607650	-70.337043	-68.541017	180.992795	299.003414	201.008714	0.000000	300.000000	200.000000	0.000000	7.904680	11.200840	2231.217956	2250.661259	2223.599922	-1330.562976				-505.000000	200.000000	0.000000	-0.543330	1.250690	3.146160	-503.149065	-765.528853	529.927259
234				900.000000	200.000000	0.000000	0.291460	0.585520	-2.129050	-82.627768	-40.418126	176.147768	299.037512	200.961797	0.000000	300.000000	200.000000	0.000000	7.538440	11.811240	2230.989074	2145.757556	2147.299925	-1373.287475				-505.000000	200.000000	0.000000	1.267770	0.178670	7.865400	127.256555	1374.093058	-117.420061
235				900.000000	200.000000	0.000000	0.369930	0.517960	-1.433850	-132.936024	-34.164117	209.738884	299.009113	200.939556	0.000000	300.000000	200.000000	0.000000	7.477400	10.437840	2233.049012	2098.074055	2212.699923	-1416.011974				-505.000000	200.000000	0.000000	0.181110	-1.608030	0.786540	-1487.030994	-144.275399	-1.540509
236				900.000000	200.000000	0.000000	0.437190	0.664340	-1.781450	-87.062907	-117.666135	185.708735	298.989346	200.892791	0.000000	300.000000	200.000000	0.000000	7.782600	10.163160	2232.514954	1993.170352	2256.299921	-1312.252476				-505.000000	200.000000	0.000000	-0.362220	0.357340	-3.932700	-1368.483995	555.930092	-587.072893
237				900.000000	200.000000	0.000000	0.448400	0.731900	-1.824900	-64.223149	-62.361685	156.844031	299.052720	200.944149	0.000000	300.000000	200.000000	0.000000	7.172200	10.651480	2232.286072	2107.610755	2114.599926	-1367.183975				-505.000000	200.000000	0.000000	2.354430	0.714680	10.225020	623.143298	378.109935	352.954469
238				900.000000	200.000000	0.000000	0.336300	0.540480	-1.346950	-75.631199	-68.321840	159.191806	299.110950	200.927441	0.000000	300.000000	200.000000	0.000000	7.385840	11.292400	2231.370544	2069.463954	1983.799931	-1385.494475				-505.000000	200.000000	0.000000	0.905550	1.429360	13.371180	-491.519742	65.085931	-351.180573
239				900.000000	200.000000	0.000000	0.291460	0.585520	-1.390400	-33.616164	-36.039101	176.147768	299.043085	200.901304	0.000000	300.000000	200.000000	0.000000	7.568960	9.827440	2232.591248	2012.243752	2136.399925	-1367.183975				-505.000000	200.000000	0.000000	1.448880	-0.893350	7.865400	409.836631	-95.135988	1173.918274
240				900.000000	200.000000	0.000000	0.515660	0.427880	-1.086250	-112.162224	-35.422577	163.720591	299.008977	200.956769	0.000000	300.000000	200.000000	0.000000	7.752080	11.078760	2232.743836	2136.220856	2212.699923	-1397.701475				-505.000000	200.000000	0.000000	1.448880	-1.250690	7.865400	-1349.026040	-95.135988	-1.302815
241				900.000000	200.000000	0.000000	0.425980	0.664340	-1.260050	-98.584327	-87.293589	166.443068	299.037742	200.961566	0.000000	300.000000	200.000000	0.000000	7.141680	9.888480	2231.523132	2145.757556	2147.299925	-1403.804975				-505.000000	200.000000	0.000000	3.078870	-1.072020	2.359620	-180.495162	-453.681707	-236.240051
242				900.000000	200.000000	0.000000	0.470820	0.563000	-1.694550	-22.797046	-93.801986	159.073387	299.052752	200.965477	0.000000	300.000000	200.000000	0.000000	7.172200	10.041080	2232.362366	2155.294256	2114.599926	-1373.287475				-505.000000	200.000000	0.000000	3.259980	0.714680	3.932700	-419.704105	64.146504	59.161532
243				900.000000	200.000000	0.000000	0.425980	0.675600	-1.868350	-18.340235	-76.595931	180.911500	298.915666	200.880337	0.000000	300.000000	200.000000	0.000000	7.416360	11.445000	2231.599426	1964.560251	2419.799915	-1464.839973				-505.000000	200.000000	0.000000	0.724440	-0.893350	11.011560	62.640318	-186.855839	-0.905744
244				900.000000	200.000000	0.000000	0.459610	0.664340	-1.173150	-74.371118	-88.759290	178.456528	298.974348	200.944375	0.000000	300.000000	200.000000	0.000000	7.568960	10.865120	2231.752014	2107.610755	2288.999920	-1342.769976				-505.000000	200.000000	0.000000	2.173320	1.608030	7.078860	-17.947798	392.054606	-351.112437
245				900.000000	200.000000	0.000000	0.493240	0.675600	-0.782100	-73.502303	-90.507850	176.022499	299.037841	200.970014	0.000000	300.000000	200.000000	0.000000	7.874160	10.529400	2231.752014	2164.830956	2147.299925	-1348.873476				-505.000000	200.000000	0.000000	-0.181110	1.965370	7.865400	582.817778	136.064708	295.600118
246				900.000000	200.000000	0.000000	0.336300	0.675600	-1.477300	-54.119879	-78.332554	168.956108	299.071807	200.961698	0.000000	300.000000	200.000000	0.000000	7.263760	11.445000	2231.217956	2145.757556	2070.999928	-1434.322474				-505.000000	200.000000	0.000000	0.724440	1.072020	1.573080	412.441782	1678.081380	-116.528806
247				900.000000	200.000000	0.000000	0.257830	0.574260	-1.303500	-46.051413	-44.866974	183.401118	299.057860	200.926807	0.000000	300.000000	200.000000	0.000000	7.904680	10.498880	2232.896424	2069.463954	2103.699926	-1403.804975				-505.000000	200.000000	0.000000	1.448880	-0.714680	6.292320	-158.557903	2160.046989	645.390944
248				900.000000	200.000000	0.000000	0.470820	0.698120	-1.303500	-97.238281	-84.033722	192.934290	299.033321	200.931205	0.000000	300.000000	200.000000	0.000000	7.294280	10.163160	2232.591248	2079.000654	2158.199924	-1342.769976				-505.000000	200.000000	0.000000	0.000000	0.357340	8.651940	-440.949209	1980.339419	176.571412
249				900.000000	200.000000	0.000000	0.302670	0.596780	-1.520750	-69.472292	-92.105172	185.785267	298.945224	200.948486	0.000000	300.000000	200.000000	0.000000	7.355320	10.773560	2232.133484	2117.147455	2354.399918	-1361.080475				-505.000000	200.000000	0.000000	2.535540	1.608030	16.517339	98.623282	-301.670479	588.764164
250				900.000000	200.000000	0.000000	0.313880	0.574260	-1.607650	-38.325452	-77.288073	192.981690	299.018104	200.974487	0.000000	300.000000	200.000000	0.000000	7.416360	10.865120	2231.294250	2174.367657	2190.899923	-1300.045476				-505.000000	200.000000	0.000000	3.259980	-1.965370	17.303879	-349.172232	1244.587321	467.826855
251				900.000000	200.000000	0.000000	0.414770	0.664340	-1.911800	-51.013178	-131.819564	195.370603	299.057313	200.978627	0.000000	300.000000	200.000000	0.000000	7.233240	10.590440	2231.599426	2183.904357	2103.699926	-1385.494475				-505.000000	200.000000	0.000000	0.543330	1.786700	0.000000	571.377224	1027.683162	354.116704
252				900.000000	200.000000	0.000000	0.526870	0.653080	-1.868350	-63.493441	-85.816551	188.015015	299.023189	200.914463	0.000000	300.000000	200.000000	0.000000	7.294280	9.705360	2231.752014	2040.853853	2179.999924	-1336.666476				-505.000000	200.000000	0.000000	1.267770	1.250690	5.505780	-618.776297	580.912293	-410.123207
253				900.000000	200.000000	0.000000	0.358720	0.664340	-1.607650	-106.985501	-79.134585	130.367848	299.008808	200.935573	0.000000	300.000000	200.000000	0.000000	7.385840	10.804080	2232.362366	2088.537354	2212.699923	-1342.769976				-505.000000	200.000000	0.000000	0.362220	0.893350	8.651940	1328.724784	632.721415	-469.133978
254				900.000000	200.000000	0.000000	0.448400	0.574260	-1.346950	-82.281199	-103.333938	163.926406	299.052526	201.004165	0.000000	300.000000	200.000000	0.000000	7.355320	10.956680	2231.828308	2241.124558	2114.599926	-1354.976975				-505.000000	200.000000	0.000000	0.905550	-3.752070	4.719240	-805.740225	2326.986746	-179.865454
255				900.000000	200.000000	0.000000	0.437190	0.563000	-1.477300	-54.736217	-92.619145	175.975849	299.028438	200.995279	0.000000	300.000000	200.000000	0.000000	7.630000	11.475520	2232.591248	2222.051158	2169.099924	-1440.425974				-505.000000	200.000000	0.000000	2.716650	0.893350	11.011560	-176.694471	1681.145650	0.630457
256				900.000000	200.000000	0.000000	0.437190	0.630560	-1.738000	-100.470544	-127.838483	200.135280	298.988897	200.957293	0.000000	300.000000	200.000000	0.000000	7.477400	11.475520	2231.523132	2136.220856	2256.299921	-1464.839973				-505.000000	200.000000	0.000000	-0.543330	1.608030	12.584640	329.940670	286.074088	295.289980
257				900.000000	200.000000	0.000000	0.403560	0.574260	-1.346950	-94.342790	-50.827727	149.514900	299.018741	200.965312	0.000000	300.000000	200.000000	0.000000	7.599480	11.048240	2232.743836	2155.294256	2190.899923	-1354.976975				-505.000000	200.000000	0.000000	0.905550	1.072020	11.798100	-513.268232	994.568835	-175.287393
258				900.000000	200.000000	0.000000	0.392350	0.540480	-1.607650	-55.798633	-85.585438	171.182039	299.028571	201.003685	0.000000	300.000000	200.000000	0.000000	7.172200	10.559920	2232.896424	2241.124558	2169.099924	-1361.080475				-505.000000	200.000000	0.000000	0.724440	-1.786700	7.865400	-2076.356017	81.269881	409.455157
259				900.000000	200.000000	0.000000	0.425980	0.608040	-1.564200	-133.382102	-92.076700	154.342408	298.989035	200.940070	0.000000	300.000000	200.000000	0.000000	7.507920	10.987200	2231.828308	2098.074055	2256.299921	-1373.287475				-505.000000	200.000000	0.000000	1.811100	0.178670	13.371180	-335.566990	938.281154	117.512867
260				900.000000	200.000000	0.000000	0.459610	0.675600	-1.346950	-70.066957	-103.795566	190.515300	298.998906	200.927155	0.000000	300.000000	200.000000	0.000000	7.294280	10.498880	2232.057190	2069.463954	2234.499922	-1324.459476				-505.000000	200.000000	0.000000	1.086660	-0.893350	0.786540	-748.889696	-66.500219	-294.655215
261				900.000000	200.000000	0.000000	0.369930	0.709380	-1.520750	-113.081786	-44.215240	173.772003	299.023623	200.849987	0.000000	300.000000	200.000000	0.000000	7.446880	10.376800	2232.743836	1897.803349	2179.999924	-1403.804975				-505.000000	200.000000	0.000000	1.267770	1.072020	14.944259	-744.648543	1102.235205	0.915925
262				900.000000	200.000000	0.000000	0.235410	0.619300	-1.433850	-40.311178	-13.426673	166.598611	299.077355	200.931110	0.000000	300.000000	200.000000	0.000000	7.294280	9.796920	2232.820130	2079.000654	2060.099928	-1336.666476				-505.000000	200.000000	0.000000	0.543330	-0.178670	15.730799	-472.816865	1410.464655	117.275173
263				900.000000	200.000000	0.000000	0.336300	0.630560	-2.129050	-40.567718	-52.396577	185.781842	299.086775	200.910096	0.000000	300.000000	200.000000	0.000000	7.172200	9.674840	2231.980896	2031.317153	2038.299929	-1361.080475				-505.000000	200.000000	0.000000	2.716650	1.786700	0.786540	687.256149	-297.700916	60.222345
264				900.000000	200.000000	0.000000	0.291460	0.698120	-1.346950	-36.975342	-66.475329	193.120107	299.013657	200.965510	0.000000	300.000000	200.000000	0.000000	7.538440	10.132640	2232.286072	2155.294256	2201.799923	-1440.425974				-505.000000	200.000000	0.000000	1.267770	0.893350	8.651940	-1335.043259	843.066602	353.210960
265				900.000000	200.000000	0.000000	0.594130	0.653080	-1.651100	-71.309430	-98.920300	159.029412	299.018473	200.939941	0.000000	300.000000	200.000000	0.000000	7.538440	10.956680	2232.133484	2098.074055	2190.899923	-1422.115474				-505.000000	200.000000	0.000000	-1.629990	0.893350	3.932700	-1451.236800	-37.671450	-175.254108
266				900.000000	200.000000	0.000000	0.470820	0.630560	-1.303500	-51.774039	-38.439993	161.545878	299.066954	200.978761	0.000000	300.000000	200.000000	0.000000	7.385840	11.109280	2231.294250	2183.904357	2081.899927	-1416.011974				-505.000000	200.000000	0.000000	1.448880	-0.536010	11.011560	431.710967	1095.008372	-59.368683
267				900.000000	200.000000	0.000000	0.325090	0.709380	-1.390400	-32.536139	-88.083684	173.818457	298.920070	200.953410	0.000000	300.000000	200.000000	0.000000	7.538440	11.536560	2230.607604	2126.684155	2408.899916	-1452.632974				-505.000000	200.000000	0.000000	-1.629990	0.000000	17.303879	-1388.407712	82.209308	-176.101897
268				900.000000	200.000000	0.000000	0.369930	0.720640	-1.477300	-72.367783	-110.113258	195.469416	298.910967	201.004097	0.000000	300.000000	200.000000	0.000000	7.477400	10.895640	2231.980896	2241.124558	2430.699915	-1464.839973				-505.000000	200.000000	0.000000	-1.086660	-0.357340	6.292320	-600.199267	590.062411	175.980113
269				900.000000	200.000000	0.000000	0.369930	0.664340	-1.520750	-110.916003	-23.951360	154.452835	298.930684	200.918485	0.000000	300.000000	200.000000	0.000000	7.385840	10.346280	2232.362366	2050.390553	2387.099916	-1416.011974				-505.000000	200.000000	0.000000	0.543330	-0.893350	2.359620	-864.579852	1158.013890	-0.891256
270				900.000000	200.000000	0.000000	0.515660	0.585520	-0.999350	-49.293157	-81.097123	185.554138	299.047674	200.982766	0.000000	300.000000	200.000000	0.000000	7.599480	10.865120	2231.904602	2193.441057	2125.499926	-1385.494475				-505.000000	200.000000	0.000000	1.267770	-0.714680	14.157719	189.519335	1235.551639	-59.523752
271				900.000000	200.000000	0.000000	0.493240	0.765680	-1.651100	-62.652032	-49.171920	139.961372	299.116198	200.969782	0.000000	300.000000	200.000000	0.000000	7.019600	10.743040	2232.286072	2164.830956	1972.899931	-1324.459476				-505.000000	200.000000	0.000000	1.086660	0.357340	5.505780	-93.752896	857.011273	411.460874
272				900.000000	200.000000	0.000000	0.358720	0.653080	-1.477300	-99.273085	-53.925960	152.044317	299.030704	200.963708	0.000000	300.000000	200.000000	0.000000	7.324800	11.017720	2226.564022	2145.757556	2158.199924	-1409.908474				-505.000000	200.000000	0.000000	1.811100	1.608030	4.719240	792.575445	-511.778235	-233.595262
273				900.000000	200.000000	0.000000	0.403560	0.653080	-1.433850	-119.330722	-116.604519	168.865483	299.067847	200.909505	0.000000	300.000000	200.000000	0.000000	7.691040	10.071600	2233.430482	2031.317153	2081.899927	-1397.701475				-505.000000	200.000000	0.000000	0.724440	-0.178670	4.719240	-821.145796	879.675631	-470.180302
274				900.000000	200.000000	0.000000	0.448400	0.619300	-0.955900	-88.062384	-129.027464	173.606934	299.047479	200.923135	0.000000	300.000000	200.000000	0.000000	7.385840	9.919000	2231.446838	2059.927254	2125.499926	-1452.632974				-505.000000	200.000000	0.000000	1.811100	-1.786700	9.438480	240.089868	1207.153301	-1.840466
275				900.000000	200.000000	0.000000	0.269040	0.709380	-1.651100	-113.216829	-156.456673	195.563466	299.081829	201.012711	0.000000	300.000000	200.000000	0.000000	7.446880	10.926160	2231.828308	2260.197959	2049.199928	-1306.148976				-505.000000	200.000000	0.000000	1.448880	-1.072020	3.932700	-296.185318	836.586195	233.843137
276				900.000000	200.000000	0.000000	0.224200	0.585520	-1.564200	-61.939932	-124.295159	171.398130	299.023489	201.016706	0.000000	300.000000	200.000000	0.000000	7.355320	11.017720	2232.438660	2269.734659	2179.999924	-1324.459476				-505.000000	200.000000	0.000000	1.086660	0.000000	9.438480	116.571080	322.999112	-470.039722
277				900.000000	200.000000	0.000000	0.549290	0.619300	-1.781450	-80.876594	-91.886593	178.321732	298.959767	200.948583	0.000000	300.000000	200.000000	0.000000	7.752080	11.109280	2231.904602	2117.147455	2321.699919	-1446.529474				-505.000000	200.000000	0.000000	1.811100	-1.250690	11.011560	-74.798327	-385.179639	174.900503
278				900.000000	200.000000	0.000000	0.313880	0.630560	-1.694550	-100.425530	-87.339196	185.805069	299.018439	200.952791	0.000000	300.000000	200.000000	0.000000	7.568960	11.078760	2232.057190	2126.684155	2190.899923	-1342.769976				-505.000000	200.000000	0.000000	0.000000	-0.357340	13.371180	326.895057	1180.440817	704.590068
279				900.000000	200.000000	0.000000	0.526870	0.630560	-1.738000	-72.326832	-111.267626	183.174751	298.989104	201.004097	0.000000	300.000000	200.000000	0.000000	7.172200	11.231360	2231.980896	2241.124558	2256.299921	-1403.804975				-505.000000	200.000000	0.000000	0.181110	-0.178670	9.438480	105.759759	245.223932	293.536447
280				900.000000	200.000000	0.000000	0.459610	0.608040	-1.955250	-113.684579	-93.097907	175.994509	299.008300	200.957424	0.000000	300.000000	200.000000	0.000000	7.538440	10.865120	2231.217956	2136.220856	2212.699923	-1348.873476				-505.000000	200.000000	0.000000	4.165530	0.714680	16.517339	-1113.593345	792.828898	-1057.048787
281				900.000000	200.000000	0.000000	0.414770	0.698120	-1.303500	-97.238281	-137.451253	156.847456	299.042431	200.914744	0.000000	300.000000	200.000000	0.000000	7.752080	10.865120	2231.065368	2040.853853	2136.399925	-1336.666476				-505.000000	200.000000	0.000000	2.716650	1.608030	3.932700	329.248515	-963.536658	471.261478
282				900.000000	200.000000	0.000000	0.336300	0.540480	-1.260050	-103.684882	-83.600567	159.191806	298.930282	201.012850	0.000000	300.000000	200.000000	0.000000	7.630000	10.437840	2231.523132	2260.197959	2387.099916	-1416.011974				-505.000000	200.000000	0.000000	3.078870	0.357340	6.292320	253.758033	205.436197	0.092806
283				900.000000	200.000000	0.000000	0.437190	0.574260	-0.738650	-101.753651	-93.306089	149.480059	299.052558	201.051133	0.000000	300.000000	200.000000	0.000000	7.324800	10.773560	2231.904602	2346.028261	2114.599926	-1367.183975				-505.000000	200.000000	0.000000	4.889970	-0.357340	9.438480	-831.579578	92.860837	175.501983
284				900.000000	200.000000	0.000000	0.358720	0.596780	-1.086250	-85.104270	-110.015306	171.269239	299.086744	200.978494	0.000000	300.000000	200.000000	0.000000	7.233240	11.048240	2231.904602	2183.904357	2038.299929	-1397.701475				-505.000000	200.000000	0.000000	1.267770	0.357340	-3.932700	832.020041	-72.980626	58.981793
285				900.000000	200.000000	0.000000	0.482030	0.517960	-1.607650	-113.013430	-38.618761	130.103965	298.998940	200.944214	0.000000	300.000000	200.000000	0.000000	7.294280	9.857960	2232.133484	2107.610755	2234.499922	-1361.080475				-505.000000	200.000000	0.000000	0.543330	-0.714680	8.651940	-1316.529152	2742.882567	-705.650882
286				900.000000	200.000000	0.000000	0.302670	0.664340	-1.564200	-139.104729	-16.075215	159.341837	299.014331	200.960581	0.000000	300.000000	200.000000	0.000000	6.989080	11.200840	2233.811952	2145.757556	2201.799923	-1361.080475				-505.000000	200.000000	0.000000	-1.267770	-1.250690	4.719240	156.330291	337.374214	57.658615
287				900.000000	200.000000	0.000000	0.392350	0.641820	-1.303500	-47.289822	-131.462027	192.963226	299.033089	200.935701	0.000000	300.000000	200.000000	0.000000	7.507920	9.491720	2232.057190	2088.537354	2158.199924	-1373.287475				-505.000000	200.000000	0.000000	1.267770	-0.357340	11.011560	-252.373722	443.117301	-411.649228
288				900.000000	200.000000	0.000000	0.336300	0.630560	-1.564200	-39.982534	-164.373227	180.962522	299.067177	201.004165	0.000000	300.000000	200.000000	0.000000	6.989080	11.322920	2231.828308	2241.124558	2081.899927	-1361.080475				-505.000000	200.000000	0.000000	0.543330	1.965370	0.786540	-691.724552	-563.903352	-350.642922
289				900.000000	200.000000	0.000000	0.425980	0.653080	-1.173150	-62.773214	-102.572316	171.251916	299.018070	201.017263	0.000000	300.000000	200.000000	0.000000	7.721560	11.628120	2231.217956	2269.734659	2190.899923	-1379.390975				-505.000000	200.000000	0.000000	2.897760	0.714680	0.000000	-72.570715	885.216611	-175.785885
290				900.000000	200.000000	0.000000	0.269040	0.630560	-1.694550	-100.425530	-110.822535	185.851523	298.979023	200.961665	0.000000	300.000000	200.000000	0.000000	7.477400	11.292400	2231.294250	2145.757556	2278.099920	-1379.390975				-505.000000	200.000000	0.000000	1.086660	1.072020	2.359620	-166.575304	992.566986	-410.278276
291				900.000000	200.000000	0.000000	0.437190	0.619300	-1.520750	-80.606509	-112.842616	161.570247	298.964333	200.927504	0.000000	300.000000	200.000000	0.000000	7.446880	10.804080	2231.217956	2069.463954	2310.799919	-1385.494475				-505.000000	200.000000	0.000000	-1.267770	-1.608030	7.865400	-559.936670	1792.658589	-118.912796
292				900.000000	200.000000	0.000000	0.392350	0.630560	-1.477300	-31.851445	-100.904573	185.723774	298.993850	201.008507	0.000000	300.000000	200.000000	0.000000	7.752080	10.682000	2231.675720	2250.661259	2245.399921	-1336.666476				-505.000000	200.000000	0.000000	0.181110	0.714680	9.438480	-419.263643	908.073969	294.384236
293				900.000000	200.000000	0.000000	0.347510	0.709380	-1.433850	-72.786456	-63.636681	188.253191	298.935312	200.969981	0.000000	300.000000	200.000000	0.000000	7.324800	10.987200	2231.828308	2164.830956	2376.199917	-1464.839973				-505.000000	200.000000	0.000000	0.181110	1.965370	14.157719	-1269.734867	240.745373	589.291634
294				900.000000	200.000000	0.000000	0.549290	0.506700	-1.433850	-129.379181	-82.077921	170.988034	299.023523	200.956867	0.000000	300.000000	200.000000	0.000000	7.630000	10.193680	2232.514954	2136.220856	2179.999924	-1452.632974				-505.000000	200.000000	0.000000	1.992210	1.608030	9.438480	1256.216992	931.054321	765.039926
295				900.000000	200.000000	0.000000	0.313880	0.641820	-1.824900	-96.076355	-82.152001	123.164378	299.067337	200.952726	0.000000	300.000000	200.000000	0.000000	7.691040	10.193680	2232.209778	2126.684155	2081.899927	-1324.459476				-505.000000	200.000000	0.000000	0.000000	-0.357340	3.146160	-600.450960	-135.555713	998.310562
296				900.000000	200.000000	0.000000	0.515660	0.596780	-1.607650	-69.562320	-95.729314	168.696989	299.071712	200.974620	0.000000	300.000000	200.000000	0.000000	7.416360	10.163160	2230.989074	2174.367657	2070.999928	-1446.529474				-505.000000	200.000000	0.000000	0.181110	-0.714680	11.011560	-1084.708379	508.871094	-0.692720
297				900.000000	200.000000	0.000000	0.425980	0.551740	-1.564200	-75.392583	-117.406550	168.748010	299.126143	200.896971	0.000000	300.000000	200.000000	0.000000	7.385840	10.285240	2232.743836	2002.707052	1951.099932	-1391.597975				-505.000000	200.000000	0.000000	1.992210	-0.178670	12.584640	-704.700562	265.218579	-411.537625
298				900.000000	200.000000	0.000000	0.414770	0.608040	-1.564200	-121.320512	-81.483132	178.450623	299.028073	200.910189	0.000000	300.000000	200.000000	0.000000	7.477400	11.017720	2231.752014	2031.317153	2169.099924	-1434.322474				-505.000000	200.000000	0.000000	0.362220	-1.072020	5.505780	-643.507477	1298.557157	-705.975509
299				900.000000	200.000000	0.000000	0.437190	0.686860	-1.260050	-109.718544	-67.491337	183.320019	299.067464	200.948324	0.000000	300.000000	200.000000	0.000000	7.507920	11.383960	2232.514954	2117.147455	2081.899927	-1257.320977				-505.000000	200.000000	0.000000	-0.724440	0.178670	2.359620	-452.263916	306.736597	176.459809
300				900.000000	200.000000	0.000000	0.347510	0.675600	-1.477300	-118.448363	-18.002543	183.402455	299.042463	201.000200	0.000000	300.000000	200.000000	0.000000	7.355320	11.017720	2231.141662	2231.587858	2136.399925	-1269.527977				-505.000000	200.000000	0.000000	1.086660	0.357340	11.011560	1412.295591	-1269.333829	58.996282
301				900.000000	200.000000	0.000000	0.369930	0.596780	-1.738000	-37.533121	-89.606927	166.438305	298.988828	201.012919	0.000000	300.000000	200.000000	0.000000	7.050120	11.109280	2231.370544	2260.197959	2256.299921	-1330.562976				-505.000000	200.000000	0.000000	-0.543330	2.144040	0.786540	-680.913230	164.700477	-174.154136
302				900.000000	200.000000	0.000000	0.425980	0.619300	-1.216600	-112.455651	-62.004148	168.810841	298.984290	200.948486	0.000000	300.000000	200.000000	0.000000	7.599480	11.048240	2232.133484	2117.147455	2267.199921	-1452.632974				-505.000000	200.000000	0.000000	0.905550	-0.357340	11.798100	-1063.022812	-728.841260	175.820736
303				900.000000	200.000000	0.000000	0.280250	0.675600	-1.651100	-74.402587	-65.730842	178.652816	299.008266	201.000200	0.000000	300.000000	200.000000	0.000000	7.446880	10.559920	2231.141662	2231.587858	2212.699923	-1391.597975				-505.000000	200.000000	0.000000	1.267770	-1.786700	5.505780	-339.304758	1243.762330	-60.541099
304				900.000000	200.000000	0.000000	0.381140	0.517960	-1.433850	-92.730722	-59.955594	156.714748	299.038104	200.969749	0.000000	300.000000	200.000000	0.000000	7.477400	10.529400	2232.362366	2164.830956	2147.299925	-1397.701475				-505.000000	200.000000	0.000000	2.173320	0.714680	13.371180	507.578988	1181.503238	59.248464
305				900.000000	200.000000	0.000000	0.369930	0.630560	-2.042150	-72.641932	-134.917797	156.831080	299.042954	200.944149	0.000000	300.000000	200.000000	0.000000	7.660520	10.773560	2232.286072	2107.610755	2136.399925	-1336.666476				-505.000000	200.000000	0.000000	-0.543330	-1.250690	17.303879	-190.110943	1342.155588	-412.352129
306				900.000000	200.000000	0.000000	0.269040	0.675600	-1.868350	-114.832960	-120.792841	171.435450	298.984533	200.943988	0.000000	300.000000	200.000000	0.000000	7.660520	10.651480	2232.667542	2107.610755	2267.199921	-1452.632974				-505.000000	200.000000	0.000000	3.078870	0.536010	1.573080	-662.336200	-1115.785317	587.703351
307				900.000000	200.000000	0.000000	0.482030	0.709380	-1.520750	-80.917544	-84.293308	151.968927	299.003585	200.910252	0.000000	300.000000	200.000000	0.000000	7.538440	10.224200	2231.599426	2031.317153	2223.599922	-1446.529474				-505.000000	200.000000	0.000000	0.543330	0.178670	9.438480	-451.697608	488.446016	-176.106205
308				900.000000	200.000000	0.000000	0.414770	0.563000	-1.086250	-130.721163	-56.597776	161.541115	299.037578	201.013023	0.000000	300.000000	200.000000	0.000000	7.141680	11.261880	2231.141662	2260.197959	2147.299925	-1336.666476				-505.000000	200.000000	0.000000	-1.267770	0.357340	0.786540	832.397580	473.676354	294.161031
309				900.000000	200.000000	0.000000	0.437190	0.810720	-1.477300	-80.719879	-143.278844	159.338607	299.077261	200.948292	0.000000	300.000000	200.000000	0.000000	6.958560	11.475520	2232.591248	2117.147455	2060.099928	-1354.976975				-505.000000	200.000000	0.000000	0.000000	0.178670	1.573080	590.017177	263.647162	-352.295034
310				900.000000	200.000000	0.000000	0.269040	0.630560	-1.781450	-72.371847	-19.554259	168.983902	299.057603	200.914244	0.000000	300.000000	200.000000	0.000000	6.958560	11.017720	2232.286072	2040.853853	2103.699926	-1330.562976				-505.000000	200.000000	0.000000	0.362220	0.536010	15.730799	1191.852448	1023.713599	59.223795
311				900.000000	200.000000	0.000000	0.482030	0.619300	-1.955250	-73.015590	-63.625343	139.836852	299.068260	200.930442	0.000000	300.000000	200.000000	0.000000	7.294280	11.200840	2234.422304	2079.000654	2081.899927	-1324.459476				-505.000000	200.000000	0.000000	0.905550	-1.250690	7.865400	-1001.578035	335.450930	-764.932631
312				900.000000	200.000000	0.000000	0.425980	0.619300	-1.477300	-64.479373	-112.421397	161.581860	299.076850	200.901705	0.000000	300.000000	200.000000	0.000000	7.599480	11.048240	2231.599426	2012.243752	2060.099928	-1373.287475				-505.000000	200.000000	0.000000	1.629990	-0.893350	9.438480	62.514472	-505.297828	-235.954583
313				900.000000	200.000000	0.000000	0.403560	0.596780	-1.433850	-9.074310	-136.868399	176.042105	298.998495	201.060041	0.000000	300.000000	200.000000	0.000000	7.263760	10.559920	2231.141662	2365.101662	2234.499922	-1348.873476				-505.000000	200.000000	0.000000	1.992210	0.357340	2.359620	-94.004589	1335.482181	528.876627
314				900.000000	200.000000	0.000000	0.515660	0.551740	-1.260050	-58.995363	-111.250492	156.606801	299.028073	200.965741	0.000000	300.000000	200.000000	0.000000	7.263760	11.109280	2231.752014	2155.294256	2169.099924	-1385.494475				-505.000000	200.000000	0.000000	1.086660	-1.965370	11.798100	-581.244698	1381.319891	-119.440266
315				900.000000	200.000000	0.000000	0.482030	0.608040	-1.477300	-109.168893	-109.663566	144.645700	298.984464	200.935509	0.000000	300.000000	200.000000	0.000000	7.630000	10.346280	2232.514954	2088.537354	2267.199921	-1409.908474				-505.000000	200.000000	0.000000	1.629990	0.714680	7.078860	-303.636410	27.221480	470.500621
316				900.000000	200.000000	0.000000	0.381140	0.517960	-1.260050	-120.694377	-85.447078	154.305088	299.023790	200.986500	0.000000	300.000000	200.000000	0.000000	7.813120	10.773560	2233.125306	2202.977757	2179.999924	-1440.425974				-505.000000	200.000000	0.000000	2.173320	-0.536010	14.944259	-494.502432	914.870371	-0.682539
317				900.000000	200.000000	0.000000	0.392350	0.596780	-1.607650	-73.582850	-90.651408	166.415078	299.071617	201.008921	0.000000	300.000000	200.000000	0.000000	7.172200	10.468360	2230.760192	2250.661259	2070.999928	-1391.597975				-505.000000	200.000000	0.000000	0.724440	-0.178670	4.719240	1379.358240	-578.594450	528.469375
318				900.000000	200.000000	0.000000	0.403560	0.551740	-1.651100	-103.626323	-126.534417	132.626336	299.028472	200.956802	0.000000	300.000000	200.000000	0.000000	7.080640	10.285240	2232.667542	2136.220856	2169.099924	-1416.011974				-505.000000	200.000000	0.000000	0.362220	-1.250690	10.225020	156.770754	1956.928635	-118.704080
319				900.000000	200.000000	0.000000	0.493240	0.608040	-1.520750	-89.111256	-84.754935	188.007968	298.964687	200.952824	0.000000	300.000000	200.000000	0.000000	7.843640	9.980040	2231.980896	2126.684155	2310.799919	-1300.045476				-505.000000	200.000000	0.000000	0.905550	-1.072020	7.865400	-990.766713	-459.969114	116.398406
320				900.000000	200.000000	0.000000	0.381140	0.495440	-0.564850	-104.819402	-55.697795	168.742105	299.091690	200.922883	0.000000	300.000000	200.000000	0.000000	7.294280	9.949520	2232.057190	2059.927254	2027.399929	-1403.804975				-505.000000	200.000000	0.000000	1.267770	-0.536010	-2.359620	-611.702744	58.096528	704.319089
321				900.000000	200.000000	0.000000	0.425980	0.686860	-1.129700	-29.172897	-97.546755	176.102652	299.116167	200.961271	0.000000	300.000000	200.000000	0.000000	7.355320	11.078760	2232.209778	2145.757556	1972.899931	-1336.666476				-505.000000	200.000000	0.000000	2.716650	-0.536010	9.438480	431.585121	-836.191636	-59.470104
322				900.000000	200.000000	0.000000	0.313880	0.709380	-1.303500	-88.733534	-52.241083	178.649391	299.028106	200.969981	0.000000	300.000000	200.000000	0.000000	7.660520	11.322920	2231.828308	2164.830956	2169.099924	-1391.597975				-505.000000	200.000000	0.000000	0.905550	0.357340	12.584640	-440.634593	-464.447672	235.243066
323				900.000000	200.000000	0.000000	0.403560	0.833240	-1.520750	-83.858050	-101.325793	193.129633	299.003959	200.909910	0.000000	300.000000	200.000000	0.000000	7.813120	11.017720	2232.438660	2031.317153	2223.599922	-1367.183975				-505.000000	200.000000	0.000000	1.992210	-1.429360	7.078860	-1012.452280	535.583579	527.181049
324				900.000000	200.000000	0.000000	0.470820	0.619300	-1.477300	-84.582025	-12.948509	178.403027	298.989208	200.956998	0.000000	300.000000	200.000000	0.000000	7.446880	11.078760	2232.209778	2136.220856	2256.299921	-1330.562976				-505.000000	200.000000	0.000000	2.535540	-2.501380	11.798100	-150.414655	-1225.181972	-237.553048
325				900.000000	200.000000	0.000000	0.347510	0.641820	-1.433850	-91.650697	-38.306831	171.322739	299.047674	200.995585	0.000000	300.000000	200.000000	0.000000	7.721560	10.346280	2231.904602	2222.051158	2125.499926	-1306.148976				-505.000000	200.000000	0.000000	1.629990	0.536010	5.505780	496.138435	558.994362	59.122373
326				900.000000	200.000000	0.000000	0.425980	0.653080	-1.607650	-55.182295	-107.234201	190.529197	299.022955	200.970246	0.000000	300.000000	200.000000	0.000000	7.416360	10.834600	2231.217956	2164.830956	2179.999924	-1379.390975				-505.000000	200.000000	0.000000	-0.543330	-1.072020	4.719240	-1338.466411	1354.098411	527.723007
327				900.000000	200.000000	0.000000	0.269040	0.754420	-1.477300	-111.182025	-55.298908	176.328073	299.023356	200.948486	0.000000	300.000000	200.000000	0.000000	7.721560	10.559920	2232.133484	2117.147455	2179.999924	-1428.218974				-505.000000	200.000000	0.000000	2.354430	-1.608030	4.719240	-1370.900376	1841.605000	-824.131756
328				900.000000	200.000000	0.000000	0.392350	0.664340	-1.564200	-78.796776	-110.955696	154.429608	299.028306	200.969782	0.000000	300.000000	200.000000	0.000000	7.538440	10.468360	2232.286072	2164.830956	2169.099924	-1501.460973				-505.000000	200.000000	0.000000	1.267770	0.536010	11.798100	-1124.782206	707.510889	-58.336847
329				900.000000	200.000000	0.000000	0.470820	0.709380	-1.998700	-77.392170	-52.991367	132.703259	298.989312	200.978260	0.000000	300.000000	200.000000	0.000000	7.385840	10.773560	2232.438660	2183.904357	2256.299921	-1348.873476				-505.000000	200.000000	0.000000	1.448880	-0.536010	6.292320	-958.458594	-623.923165	-294.345077
330				900.000000	200.000000	0.000000	0.336300	0.619300	-1.694550	-40.581263	-73.064542	166.494089	299.066699	201.034607	0.000000	300.000000	200.000000	0.000000	7.660520	10.956680	2230.683898	2307.881460	2081.899927	-1312.252476				-505.000000	200.000000	0.000000	3.984420	1.072020	12.584640	-397.389307	-783.320093	353.163185
331				900.000000	200.000000	0.000000	0.369930	0.608040	-1.520750	-85.090726	-89.808969	178.497077	299.033122	200.999756	0.000000	300.000000	200.000000	0.000000	7.324800	9.980040	2232.133484	2231.587858	2158.199924	-1385.494475				-505.000000	200.000000	0.000000	1.267770	0.536010	3.932700	-198.883423	449.835139	0.407252
332				900.000000	200.000000	0.000000	0.235410	0.596780	-1.129700	-61.026103	-84.633112	185.854948	298.999008	200.914244	0.000000	300.000000	200.000000	0.000000	7.324800	11.261880	2232.286072	2040.853853	2234.499922	-1379.390975				-505.000000	200.000000	0.000000	2.535540	1.608030	0.786540	-713.347195	1569.238152	882.484657
333				900.000000	200.000000	0.000000	0.414770	0.484180	-1.173150	-73.749046	-51.450989	149.419512	299.047577	200.982867	0.000000	300.000000	200.000000	0.000000	7.416360	10.987200	2231.675720	2193.441057	2125.499926	-1306.148976				-505.000000	200.000000	0.000000	0.724440	-0.357340	4.719240	-1179.405123	-711.164457	-59.141170
334				900.000000	200.000000	0.000000	0.392350	0.506700	-1.564200	-109.411572	-105.889726	175.969944	299.022755	200.978996	0.000000	300.000000	200.000000	0.000000	7.355320	10.559920	2230.760192	2183.904357	2179.999924	-1293.941977				-505.000000	200.000000	0.000000	1.448880	0.893350	6.292320	749.456005	569.206901	-410.476812
335				900.000000	200.000000	0.000000	0.325090	0.653080	-1.086250	-102.888487	-73.168633	156.898478	299.014061	201.003548	0.000000	300.000000	200.000000	0.000000	7.568960	10.376800	2233.201600	2241.124558	2201.799923	-1336.666476				-505.000000	200.000000	0.000000	2.897760	-1.429360	3.146160	261.209125	1147.370920	-530.285171
336				900.000000	200.000000	0.000000	0.336300	0.641820	-1.129700	-63.191886	-119.183582	156.876392	298.984603	200.965279	0.000000	300.000000	200.000000	0.000000	7.294280	11.292400	2232.820130	2155.294256	2267.199921	-1373.287475				-505.000000	200.000000	0.000000	-0.905550	-0.178670	8.651940	-357.567172	179.154144	-0.097114
337				900.000000	200.000000	0.000000	0.392350	0.506700	-1.694550	-89.443964	-50.042831	147.054023	299.027907	200.995823	0.000000	300.000000	200.000000	0.000000	7.752080	10.590440	2231.370544	2222.051158	2169.099924	-1275.631477				-505.000000	200.000000	0.000000	1.086660	-1.786700	13.371180	-454.491528	849.547009	233.193884
338				900.000000	200.000000	0.000000	0.414770	0.540480	-1.303500	-79.606715	-71.593643	159.110511	299.052849	200.939748	0.000000	300.000000	200.000000	0.000000	7.599480	10.651480	2232.591248	2098.074055	2114.599926	-1379.390975				-505.000000	200.000000	0.000000	1.086660	1.786700	9.438480	108.868295	322.999112	-57.135453
339				900.000000	200.000000	0.000000	0.392350	0.608040	-1.868350	-73.389249	-156.266566	156.786909	298.969605	200.952791	0.000000	300.000000	200.000000	0.000000	7.294280	10.712520	2232.057190	2126.684155	2299.899920	-1361.080475				-505.000000	200.000000	0.000000	1.448880	0.893350	11.011560	-292.510473	-628.401723	118.220076
340				900.000000	200.000000	0.000000	0.504450	0.585520	-1.390400	-81.862526	-60.007939	154.240170	299.003482	200.970180	0.000000	300.000000	200.000000	0.000000	7.782600	10.529400	2231.370544	2164.830956	2223.599922	-1373.287475				-505.000000	200.000000	0.000000	1.448880	0.714680	13.371180	-882.213034	695.059071	470.515110
341				900.000000	200.000000	0.000000	0.313880	0.675600	-1.042800	-65.731328	-82.879354	154.521375	299.018003	200.991685	0.000000	300.000000	200.000000	0.000000	7.691040	10.865120	2231.065368	2212.514458	2190.899923	-1300.045476				-505.000000	200.000000	0.000000	0.362220	-1.072020	11.798100	-1106.268099	-298.254342	880.115155
342				900.000000	200.000000	0.000000	0.425980	0.596780	-1.564200	-101.681548	-46.482970	185.657518	299.071839	200.914650	0.000000	300.000000	200.000000	0.000000	7.385840	11.231360	2231.294250	2040.853853	2070.999928	-1324.459476				-505.000000	200.000000	0.000000	2.897760	1.965370	18.876959	815.330706	1397.582406	824.050697
343				900.000000	200.000000	0.000000	0.437190	0.596780	-1.477300	-25.201445	-21.695565	149.501003	299.042627	200.961566	0.000000	300.000000	200.000000	0.000000	7.355320	10.315760	2231.523132	2145.757556	2136.399925	-1458.736474				-505.000000	200.000000	0.000000	1.448880	-1.072020	14.944259	1557.751637	560.996211	-412.341948
344				900.000000	200.000000	0.000000	0.291460	0.596780	-1.607650	-81.623911	-111.826607	173.748580	299.072220	200.897186	0.000000	300.000000	200.000000	0.000000	7.660520	11.017720	2232.209778	2002.707052	2070.999928	-1324.459476				-505.000000	200.000000	0.000000	2.354430	0.357340	3.146160	-93.941666	517.397780	117.638959
345				900.000000	200.000000	0.000000	0.280250	0.720640	-1.477300	-52.265132	-45.628596	171.465723	299.004027	200.901304	0.000000	300.000000	200.000000	0.000000	7.446880	10.773560	2232.591248	2012.243752	2223.599922	-1348.873476				-505.000000	200.000000	0.000000	1.086660	0.357340	10.225020	138.256647	-1003.447388	117.740380
346				900.000000	200.000000	0.000000	0.403560	0.551740	-1.607650	-47.293886	-91.113036	200.096818	299.096203	200.961731	0.000000	300.000000	200.000000	0.000000	7.630000	11.261880	2231.141662	2145.757556	2016.499929	-1281.734977				-505.000000	200.000000	0.000000	1.811100	0.000000	11.011560	811.592938	1735.940478	-58.888987
347				900.000000	200.000000	0.000000	0.448400	0.517960	-1.390400	-96.706238	-52.633830	202.428609	299.057667	200.939813	0.000000	300.000000	200.000000	0.000000	6.958560	10.895640	2232.438660	2098.074055	2103.699926	-1324.459476				-505.000000	200.000000	0.000000	0.181110	-1.608030	-0.786540	134.267186	387.497483	-530.237397
348				900.000000	200.000000	0.000000	0.369930	0.653080	-1.433850	-55.002238	-130.417546	185.767945	299.013455	200.901612	0.000000	300.000000	200.000000	0.000000	7.568960	10.590440	2231.828308	2012.243752	2201.799923	-1361.080475				-505.000000	200.000000	0.000000	1.086660	0.714680	13.371180	-418.949027	451.836987	235.567693
349				900.000000	200.000000	0.000000	0.347510	0.664340	-1.173150	-38.186346	-109.472861	161.705043	298.979442	200.935637	0.000000	300.000000	200.000000	0.000000	7.996240	10.712520	2232.209778	2088.537354	2278.099920	-1367.183975				-505.000000	200.000000	0.000000	2.897760	0.000000	6.292320	-1389.288637	-1241.874918	469.720969
350				900.000000	200.000000	0.000000	0.571710	0.270240	-1.738000	-135.411173	-143.509957	218.938101	298.983978	200.948778	0.000000	300.000000	200.000000	0.000000	7.416360	10.559920	2231.446838	2117.147455	2267.199921	-1306.148976				-505.000000	200.000000	0.000000	0.362220	0.357340	5.505780	-209.568898	-557.422945	-175.922158
351				900.000000	200.000000	0.000000	0.358720	0.619300	-1.564200	-44.466751	-150.098572	178.519163	299.052526	201.004165	0.000000	300.000000	200.000000	0.000000	7.294280	10.865120	2231.828308	2241.124558	2114.599926	-1403.804975				-505.000000	200.000000	0.000000	1.811100	-0.893350	3.932700	-285.373996	2007.798330	-294.713170
352				900.000000	200.000000	0.000000	0.313880	0.664340	-1.346950	-98.674356	-128.190224	166.559203	299.028239	200.961303	0.000000	300.000000	200.000000	0.000000	7.233240	10.712520	2232.133484	2145.757556	2169.099924	-1434.322474				-505.000000	200.000000	0.000000	0.181110	-1.608030	5.505780	18.954569	779.236093	-295.261003
353				900.000000	200.000000	0.000000	0.347510	0.686860	-1.694550	-106.148156	-78.592140	123.171425	299.018372	200.978494	0.000000	300.000000	200.000000	0.000000	7.324800	9.705360	2231.904602	2183.904357	2190.899923	-1477.046973				-505.000000	200.000000	0.000000	-1.267770	-2.322710	11.011560	-834.562268	-729.157256	174.129466
354				900.000000	200.000000	0.000000	0.257830	0.788200	-1.738000	-122.122640	-145.782288	173.961441	299.018137	200.948810	0.000000	300.000000	200.000000	0.000000	7.965720	11.322920	2231.370544	2117.147455	2190.899923	-1324.459476				-505.000000	200.000000	0.000000	1.448880	-0.178670	7.078860	337.202993	38.180446	587.155518
355				900.000000	200.000000	0.000000	0.347510	0.698120	-1.086250	-52.787378	-119.685618	159.326798	298.984151	200.969981	0.000000	300.000000	200.000000	0.000000	7.477400	11.445000	2231.828308	2164.830956	2267.199921	-1452.632974				-505.000000	200.000000	0.000000	1.629990	0.357340	5.505780	-325.384900	956.704384	-528.488171
356				900.000000	200.000000	0.000000	0.414770	0.574260	-1.390400	-146.654697	-122.172526	176.009547	299.008571	200.918704	0.000000	300.000000	200.000000	0.000000	7.935200	11.200840	2231.828308	2050.390553	2212.699923	-1324.459476				-505.000000	200.000000	0.000000	2.354430	0.357340	10.225020	-672.455367	378.109935	-528.546127
357				900.000000	200.000000	0.000000	0.358720	0.596780	-1.129700	-85.149285	-79.579078	161.630598	298.984325	200.956998	0.000000	300.000000	200.000000	0.000000	7.843640	10.743040	2232.209778	2136.220856	2267.199921	-1452.632974				-505.000000	200.000000	0.000000	1.629990	-0.714680	11.011560	-273.996366	288.629363	-59.552729
358				900.000000	200.000000	0.000000	0.369930	0.641820	-1.086250	-103.352174	-69.949175	142.383591	298.969746	200.986837	0.000000	300.000000	200.000000	0.000000	7.202720	10.315760	2232.362366	2202.977757	2299.899920	-1409.908474				-505.000000	200.000000	0.000000	1.629990	-2.322710	0.000000	-372.179185	-1159.190748	232.641744
359				900.000000	200.000000	0.000000	0.392350	0.799460	-1.433850	-28.871659	-100.944982	161.784250	299.066922	200.974521	0.000000	300.000000	200.000000	0.000000	7.050120	10.224200	2231.217956	2174.367657	2081.899927	-1373.287475				-505.000000	200.000000	0.000000	1.448880	-0.893350	13.371180	-516.250921	695.059071	-118.451897
360				900.000000	200.000000	0.000000	0.470820	0.821980	-1.303500	-55.952954	-89.099692	185.820500	299.023189	200.914463	0.000000	300.000000	200.000000	0.000000	7.385840	11.017720	2231.752014	2040.853853	2179.999924	-1428.218974				-505.000000	200.000000	0.000000	0.362220	-0.357340	3.932700	-1063.652044	372.059959	-705.297277
361				900.000000	200.000000	0.000000	0.269040	0.596780	-1.868350	-77.873466	-54.935231	178.591127	299.052817	200.901335	0.000000	300.000000	200.000000	0.000000	7.935200	10.590440	2232.514954	2012.243752	2114.599926	-1354.976975				-505.000000	200.000000	0.000000	-1.811100	-0.178670	11.798100	800.844540	1291.523324	-293.745163
362				900.000000	200.000000	0.000000	0.448400	0.619300	-1.564200	-64.569402	-42.340256	144.691013	298.959732	200.974254	0.000000	300.000000	200.000000	0.000000	7.538440	10.529400	2231.828308	2174.367657	2321.699919	-1300.045476				-505.000000	200.000000	0.000000	-0.181110	0.714680	0.786540	1085.652227	-652.637498	529.389608
363				900.000000	200.000000	0.000000	0.403560	0.641820	-1.694550	-31.612829	-75.834309	171.264672	298.917330	200.947257	0.000000	300.000000	200.000000	0.000000	7.446880	10.804080	2224.961848	2107.610755	2408.899916	-1324.459476				-505.000000	200.000000	0.000000	1.629990	-0.178670	8.651940	916.408849	158.298635	-0.299957
364				900.000000	200.000000	0.000000	0.470820	0.529220	-1.303500	-108.214113	-114.429542	173.499932	299.042594	200.987242	0.000000	300.000000	200.000000	0.000000	7.477400	10.071600	2231.446838	2202.977757	2136.399925	-1373.287475				-505.000000	200.000000	0.000000	0.905550	-1.250690	0.786540	-1349.592349	209.598761	-999.909026
365				900.000000	200.000000	0.000000	0.336300	0.450400	-1.477300	-83.496266	-47.936735	163.927352	298.959732	200.897339	0.000000	300.000000	200.000000	0.000000	7.355320	10.041080	2231.828308	2002.707052	2321.699919	-1452.632974				-505.000000	200.000000	0.000000	0.000000	-0.178670	10.225020	-704.889331	255.436471	-58.913656
366				900.000000	200.000000	0.000000	0.325090	0.529220	-1.086250	-103.968512	-108.630423	156.783288	299.028073	200.940102	0.000000	300.000000	200.000000	0.000000	7.752080	10.956680	2231.752014	2098.074055	2169.099924	-1385.494475				-505.000000	200.000000	0.000000	3.078870	-0.357340	12.584640	-136.431874	-65.675229	704.343759
367				900.000000	200.000000	0.000000	0.414770	0.698120	-1.129700	-76.955573	-107.217067	185.763378	299.095893	200.949232	0.000000	300.000000	200.000000	0.000000	7.355320	11.078760	2230.378722	2117.147455	2016.499929	-1391.597975				-505.000000	200.000000	0.000000	1.992210	0.357340	10.225020	138.256647	1858.297946	-528.517149
368				900.000000	200.000000	0.000000	0.336300	0.585520	-1.781450	-74.226594	-67.917755	207.426895	299.052461	200.974321	0.000000	300.000000	200.000000	0.000000	7.355320	11.261880	2231.675720	2174.367657	2114.599926	-1336.666476				-505.000000	200.000000	0.000000	0.181110	0.000000	5.505780	-1041.903555	1044.376108	293.706005
369				900.000000	200.000000	0.000000	0.437190	0.743160	-1.390400	-55.268260	-112.963841	130.359855	299.008571	200.944343	0.000000	300.000000	200.000000	0.000000	7.782600	11.017720	2231.828308	2107.610755	2212.699923	-1379.390975				-505.000000	200.000000	0.000000	3.259980	0.178670	2.359620	-568.079918	2584.469496	293.629253
370				900.000000	200.000000	0.000000	0.425980	0.619300	-1.564200	-52.507811	-127.538489	151.943220	298.989208	200.969815	0.000000	300.000000	200.000000	0.000000	7.477400	10.773560	2232.209778	2164.830956	2256.299921	-1477.046973				-505.000000	200.000000	0.000000	2.354430	-0.357340	11.011560	558.338291	112.223493	-59.271569
371				900.000000	200.000000	0.000000	0.381140	0.585520	-1.955250	-102.550362	-94.932482	164.006559	298.945008	200.944407	0.000000	300.000000	200.000000	0.000000	7.324800	10.468360	2231.675720	2107.610755	2354.399918	-1379.390975				-505.000000	200.000000	0.000000	1.992210	-1.429360	-2.359620	144.952661	-516.019363	292.204654
372				900.000000	200.000000	0.000000	0.381140	0.608040	-1.390400	-52.791441	-85.325853	168.846823	298.983978	201.021432	0.000000	300.000000	200.000000	0.000000	7.324800	10.651480	2231.446838	2279.271359	2267.199921	-1348.873476				-505.000000	200.000000	0.000000	1.267770	-2.144040	2.359620	565.348921	1511.888050	-237.112510
373				900.000000	200.000000	0.000000	0.515660	0.563000	-1.433850	-74.793854	-121.220798	161.436593	299.008401	200.923135	0.000000	300.000000	200.000000	0.000000	7.843640	10.743040	2231.446838	2059.927254	2212.699923	-1464.839973				-505.000000	200.000000	0.000000	1.267770	0.536010	13.371180	-313.944346	1368.868073	-469.545537
374				900.000000	200.000000	0.000000	0.403560	0.529220	-1.781450	-88.606618	-85.885432	183.208254	298.884643	200.963015	0.000000	300.000000	200.000000	0.000000	7.904680	10.559920	2228.166196	2145.757556	2485.199913	-1428.218974				-505.000000	200.000000	0.000000	0.181110	2.144040	6.292320	361.871249	1971.619733	2.020205
375				900.000000	200.000000	0.000000	0.313880	0.585520	-1.781450	-86.288184	-51.796590	176.124541	299.037479	200.940455	0.000000	300.000000	200.000000	0.000000	7.599480	9.430680	2230.912780	2098.074055	2147.299925	-1385.494475				-505.000000	200.000000	0.000000	2.354430	-0.178670	3.146160	-10.559629	-808.302293	117.130285
376				900.000000	200.000000	0.000000	0.403560	0.551740	-1.173150	-83.028516	-116.846970	178.409878	299.027641	200.957620	0.000000	300.000000	200.000000	0.000000	7.507920	10.193680	2230.760192	2136.220856	2169.099924	-1403.804975				-505.000000	200.000000	0.000000	2.716650	-0.357340	13.371180	-599.632958	353.206298	-470.509237
377				900.000000	200.000000	0.000000	0.313880	0.686860	-1.564200	-57.766751	-57.064602	183.447768	299.135788	200.978260	0.000000	300.000000	200.000000	0.000000	7.721560	11.536560	2232.438660	2183.904357	1929.299932	-1446.529474				-505.000000	200.000000	0.000000	1.448880	-1.072020	0.000000	282.580076	44.898284	-236.109652
378				900.000000	200.000000	0.000000	0.313880	0.641820	-1.607650	-107.912875	-122.881803	188.225201	299.018036	200.961731	0.000000	300.000000	200.000000	0.000000	7.782600	11.353440	2231.141662	2145.757556	2190.899923	-1458.736474				-505.000000	200.000000	0.000000	3.078870	2.680050	12.584640	394.808600	1127.454837	1059.690834
379				900.000000	200.000000	0.000000	0.347510	0.608040	-1.346950	-44.705367	-89.047348	188.158945	298.993713	200.910345	0.000000	300.000000	200.000000	0.000000	6.989080	11.200840	2231.370544	2031.317153	2245.399921	-1306.148976				-505.000000	200.000000	0.000000	0.000000	0.357340	18.090419	-556.010133	1573.672280	294.059609
380				900.000000	200.000000	0.000000	0.358720	0.495440	-1.651100	-29.554683	-79.094176	151.897712	299.037973	200.995517	0.000000	300.000000	200.000000	0.000000	7.050120	10.987200	2232.057190	2222.051158	2147.299925	-1318.355976				-505.000000	200.000000	0.000000	1.992210	0.714680	9.438480	-71.815637	533.344299	-469.433935
381				900.000000	200.000000	0.000000	0.448400	0.619300	-1.086250	-72.115306	-68.114599	161.558633	298.974454	200.974187	0.000000	300.000000	200.000000	0.000000	7.507920	11.200840	2231.980896	2174.367657	2288.999920	-1342.769976				-505.000000	200.000000	0.000000	0.181110	-1.072020	14.944259	-411.120395	1035.418991	-118.520033
382				900.000000	200.000000	0.000000	0.336300	0.641820	-1.433850	-111.753348	-63.175053	176.153673	298.979407	200.948486	0.000000	300.000000	200.000000	0.000000	7.538440	10.407320	2232.133484	2117.147455	2278.099920	-1336.666476				-505.000000	200.000000	0.000000	1.992210	1.072020	4.719240	-513.834540	7.542829	412.066661
383				900.000000	200.000000	0.000000	0.482030	0.664340	-1.477300	-86.747808	-59.003866	173.613980	299.023156	200.965774	0.000000	300.000000	200.000000	0.000000	7.630000	10.376800	2231.675720	2155.294256	2179.999924	-1391.597975				-505.000000	200.000000	0.000000	1.448880	-0.178670	4.719240	-242.065786	1366.119798	-235.261863
384				900.000000	200.000000	0.000000	0.403560	0.608040	-1.346950	-113.054380	-91.355487	168.823596	299.076914	200.970014	0.000000	300.000000	200.000000	0.000000	7.446880	10.620960	2231.752014	2164.830956	2060.099928	-1312.252476				-505.000000	200.000000	0.000000	-0.724440	-0.536010	8.651940	-1189.901829	300.765186	352.013874
385				900.000000	200.000000	0.000000	0.437190	0.664340	-1.477300	-30.460384	-72.355265	156.792814	299.018171	200.970147	0.000000	300.000000	200.000000	0.000000	7.324800	10.590440	2231.446838	2164.830956	2190.899923	-1367.183975				-505.000000	200.000000	0.000000	-1.086660	1.608030	8.651940	-944.349967	455.253124	119.101151
386				900.000000	200.000000	0.000000	0.392350	0.731900	-1.390400	-75.834598	-70.589571	176.179380	298.979512	200.931301	0.000000	300.000000	200.000000	0.000000	7.904680	9.552760	2232.362366	2079.000654	2278.099920	-1348.873476				-505.000000	200.000000	0.000000	-0.181110	0.178670	8.651940	-567.576533	2.748275	235.160441
387				900.000000	200.000000	0.000000	0.437190	0.641820	-1.694550	-23.571769	-97.483072	176.049151	299.028306	200.965510	0.000000	300.000000	200.000000	0.000000	7.904680	9.796920	2232.286072	2155.294256	2169.099924	-1354.976975				-505.000000	200.000000	0.000000	1.267770	-3.037390	7.078860	-1109.754174	1374.839484	-531.680793
388				900.000000	200.000000	0.000000	0.302670	0.630560	-1.346950	-92.024356	-147.992476	188.226343	299.032693	200.978828	0.000000	300.000000	200.000000	0.000000	7.294280	11.109280	2231.141662	2183.904357	2158.199924	-1391.597975				-505.000000	200.000000	0.000000	1.448880	0.536010	17.303879	497.082283	-501.803127	352.857355
389				900.000000	200.000000	0.000000	0.313880	0.574260	-1.260050	-86.211701	-153.600891	147.198148	299.052234	200.970279	0.000000	300.000000	200.000000	0.000000	7.233240	11.322920	2231.141662	2164.830956	2114.599926	-1312.252476				-505.000000	200.000000	0.000000	0.000000	-2.322710	6.292320	-1182.387813	656.878625	291.516241
390				900.000000	200.000000	0.000000	0.425980	0.506700	-1.824900	-93.599537	-112.098129	168.706123	298.979337	200.974187	0.000000	300.000000	200.000000	0.000000	7.721560	11.353440	2231.980896	2174.367657	2278.099920	-1367.183975				-505.000000	200.000000	0.000000	0.905550	0.714680	11.011560	1202.286230	-330.384812	-293.114706
391				900.000000	200.000000	0.000000	0.257830	0.653080	-1.042800	-90.781883	-29.911515	149.739179	299.023289	200.884460	0.000000	300.000000	200.000000	0.000000	7.355320	10.804080	2231.980896	1974.096951	2179.999924	-1391.597975				-505.000000	200.000000	0.000000	-0.362220	0.536010	7.078860	843.712287	-382.509929	-116.950546
392				900.000000	200.000000	0.000000	0.403560	0.540480	-1.824900	-64.064765	-146.636663	149.483484	299.003857	200.956998	0.000000	300.000000	200.000000	0.000000	7.538440	10.346280	2232.209778	2136.220856	2223.599922	-1403.804975				-505.000000	200.000000	0.000000	1.267770	-0.536010	3.146160	-727.078283	52.871543	58.134004
393				900.000000	200.000000	0.000000	0.515660	0.427880	-1.477300	-92.464700	-65.454720	161.310931	299.018036	200.948908	0.000000	300.000000	200.000000	0.000000	7.355320	10.620960	2231.141662	2117.147455	2190.899923	-1239.010478				-505.000000	200.000000	0.000000	2.173320	0.178670	3.932700	-1494.482087	1323.030363	-411.212998
394				900.000000	200.000000	0.000000	0.470820	0.551740	-1.564200	-99.515765	-93.923211	163.882236	299.037512	200.901951	0.000000	300.000000	200.000000	0.000000	7.355320	10.743040	2230.989074	2012.243752	2147.299925	-1367.183975				-505.000000	200.000000	0.000000	-0.724440	-2.144040	5.505780	-1171.639414	1364.310950	-236.953133
395				900.000000	200.000000	0.000000	0.381140	0.574260	-1.607650	-94.612875	-59.793960	135.080166	299.050351	200.895116	0.000000	300.000000	200.000000	0.000000	7.294280	10.163160	2226.716610	1993.170352	2114.599926	-1367.183975				-505.000000	200.000000	0.000000	2.535540	-0.893350	9.438480	-979.829545	-29.812626	410.158058
396				900.000000	200.000000	0.000000	0.448400	0.585520	-1.346950	-73.776452	-42.542299	163.936878	299.008401	200.935957	0.000000	300.000000	200.000000	0.000000	7.752080	10.498880	2231.446838	2088.537354	2212.699923	-1361.080475				-505.000000	200.000000	0.000000	0.905550	1.429360	3.146160	318.374270	-720.630570	1.284019
397				900.000000	200.000000	0.000000	0.358720	0.619300	-1.477300	-48.397253	-79.255810	183.338483	298.998837	200.918673	0.000000	300.000000	200.000000	0.000000	7.691040	10.437840	2231.904602	2050.390553	2234.499922	-1361.080475				-505.000000	200.000000	0.000000	-0.181110	-1.608030	6.292320	-675.878519	137.557561	-295.232025
398				900.000000	200.000000	0.000000	0.358720	0.698120	-1.781450	-33.404954	-104.302800	171.363485	298.940015	200.953052	0.000000	300.000000	200.000000	0.000000	7.721560	10.682000	2231.446838	2126.684155	2365.299917	-1409.908474				-505.000000	200.000000	0.000000	-0.905550	2.680050	6.292320	394.305214	1639.663504	120.104009
399				900.000000	200.000000	0.000000	0.448400	0.608040	-1.564200	-141.423163	-98.065925	183.235102	298.969852	200.982464	0.000000	300.000000	200.000000	0.000000	7.416360	10.956680	2232.591248	2193.441057	2299.899920	-1440.425974				-505.000000	200.000000	0.000000	1.992210	0.714680	8.651940	43.937442	-261.329318	646.703940
400				900.000000	200.000000	0.000000	0.347510	0.596780	-1.607650	-37.398078	-68.541017	183.329153	299.018305	200.999926	0.000000	300.000000	200.000000	0.000000	7.630000	10.895640	2231.752014	2231.587858	2190.899923	-1379.390975				-505.000000	200.000000	0.000000	0.543330	0.536010	3.932700	727.644592	-169.179036	470.417996
401				900.000000	200.000000	0.000000	0.425980	0.664340	-1.564200	-70.755715	-117.406550	192.949329	299.091504	200.970080	0.000000	300.000000	200.000000	0.000000	7.599480	11.383960	2231.599426	2164.830956	2027.399929	-1373.287475				-505.000000	200.000000	0.000000	1.267770	0.000000	11.011560	232.512929	-87.162728	469.851368
402				900.000000	200.000000	0.000000	0.369930	0.596780	-1.477300	-57.365687	-69.585498	185.715586	299.037940	200.901551	0.000000	300.000000	200.000000	0.000000	7.294280	11.109280	2231.980896	2012.243752	2147.299925	-1379.390975				-505.000000	200.000000	0.000000	1.629990	-0.357340	4.719240	-368.693110	957.450811	704.459669
403				900.000000	200.000000	0.000000	0.358720	0.731900	-1.433850	-75.879612	-89.428158	181.033541	299.028206	200.944246	0.000000	300.000000	200.000000	0.000000	7.813120	10.651480	2232.057190	2107.610755	2169.099924	-1397.701475				-505.000000	200.000000	0.000000	-0.181110	-0.893350	13.371180	410.277094	-1.730284	-412.041991
404				900.000000	200.000000	0.000000	0.381140	0.731900	-1.868350	-72.309224	-105.145239	149.684732	299.018238	201.004268	0.000000	300.000000	200.000000	0.000000	7.477400	10.956680	2231.599426	2241.124558	2190.899923	-1300.045476				-505.000000	200.000000	0.000000	1.811100	1.608030	8.651940	97.994050	412.479684	1.381133
405				900.000000	200.000000	0.000000	0.325090	0.619300	-0.955900	-100.123975	-103.685678	193.011964	299.155030	200.940134	0.000000	300.000000	200.000000	0.000000	7.111160	10.407320	2231.675720	2098.074055	1885.699934	-1336.666476				-505.000000	200.000000	0.000000	-0.724440	-0.536010	7.078860	-379.315662	434.828046	-235.427113
406				900.000000	200.000000	0.000000	0.269040	0.743160	-1.390400	-43.206669	-70.577635	183.546581	299.081892	200.944278	0.000000	300.000000	200.000000	0.000000	7.477400	10.651480	2231.980896	2107.610755	2049.199928	-1367.183975				-505.000000	200.000000	0.000000	1.629990	-0.178670	8.651940	221.512837	423.438649	58.444142
407				900.000000	200.000000	0.000000	0.493240	0.641820	-1.564200	-91.785740	-120.176316	188.039384	299.042856	200.948518	0.000000	300.000000	200.000000	0.000000	7.843640	10.498880	2232.057190	2117.147455	2136.399925	-1446.529474				-505.000000	200.000000	0.000000	0.000000	-2.501380	3.932700	80.588117	-3.732132	291.346684
408				900.000000	200.000000	0.000000	0.392350	0.664340	-1.303500	-90.588281	-40.274568	178.526209	298.974804	200.973855	0.000000	300.000000	200.000000	0.000000	7.263760	9.369640	2232.743836	2174.367657	2288.999920	-1477.046973				-505.000000	200.000000	0.000000	0.181110	3.216060	7.865400	658.497029	-813.843274	-173.194744
409				900.000000	200.000000	0.000000	0.403560	0.574260	-1.433850	-86.391758	-126.736459	163.972860	299.003857	200.999721	0.000000	300.000000	200.000000	0.000000	7.599480	9.888480	2232.209778	2231.587858	2223.599922	-1348.873476				-505.000000	200.000000	0.000000	0.181110	-2.858720	6.292320	-288.293763	911.059674	173.504882
410				900.000000	200.000000	0.000000	0.325090	0.698120	-1.694550	-69.499697	-97.932764	183.446626	298.959376	201.034430	0.000000	300.000000	200.000000	0.000000	7.721560	10.254720	2231.065368	2307.881460	2321.699919	-1434.322474				-505.000000	200.000000	0.000000	1.086660	0.714680	14.157719	276.009908	451.090561	-293.129195
411				900.000000	200.000000	0.000000	0.459610	0.664340	-1.433850	-42.476961	-93.582809	185.685508	299.008672	200.935701	0.000000	300.000000	200.000000	0.000000	7.721560	9.857960	2232.057190	2088.537354	2212.699923	-1361.080475				-505.000000	200.000000	0.000000	-1.267770	1.072020	11.011560	-513.331155	596.542818	-57.625330
412				900.000000	200.000000	0.000000	0.437190	0.574260	-1.607650	-138.838707	-51.970160	132.612439	299.052785	200.892822	0.000000	300.000000	200.000000	0.000000	7.630000	11.078760	2232.438660	1993.170352	2114.599926	-1458.736474				-505.000000	200.000000	0.000000	0.362220	-0.536010	6.292320	-1074.274596	2225.800782	293.182842
413				900.000000	200.000000	0.000000	0.414770	0.664340	-1.694550	-86.972879	-121.889666	147.177401	299.013724	201.063697	0.000000	300.000000	200.000000	0.000000	7.477400	11.414480	2232.438660	2374.638362	2201.799923	-1434.322474				-505.000000	200.000000	0.000000	0.362220	-0.536010	10.225020	-147.431965	763.798569	116.950546
414				900.000000	200.000000	0.000000	0.302670	0.619300	-1.390400	-56.348285	-41.566698	202.673831	299.081860	200.995585	0.000000	300.000000	200.000000	0.000000	7.172200	11.261880	2231.904602	2222.051158	2049.199928	-1354.976975				-505.000000	200.000000	0.000000	2.535540	-0.357340	9.438480	-136.683567	633.037410	-411.750650
415				900.000000	200.000000	0.000000	0.358720	0.585520	-1.607650	-106.210779	-63.936675	188.126388	298.993850	201.004234	0.000000	300.000000	200.000000	0.000000	7.965720	11.231360	2231.675720	2241.124558	2245.399921	-1342.769976				-505.000000	200.000000	0.000000	1.629990	0.178670	3.932700	-1031.218079	-102.362821	117.527356
416				900.000000	200.000000	0.000000	0.280250	0.506700	-1.477300	-89.218893	-86.156355	156.808799	299.013488	200.910127	0.000000	300.000000	200.000000	0.000000	8.148840	10.041080	2231.904602	2031.317153	2201.799923	-1373.287475				-505.000000	200.000000	0.000000	-1.629990	-0.357340	6.292320	-716.015269	2478.919410	58.535382
417				900.000000	200.000000	0.000000	0.392350	0.529220	-0.999350	-79.755302	-91.217127	188.039188	299.096666	201.003959	0.000000	300.000000	200.000000	0.000000	7.630000	10.712520	2232.286072	2241.124558	2016.499929	-1354.976975				-505.000000	200.000000	0.000000	1.629990	-0.536010	6.292320	315.517426	1353.667980	469.313717
418				900.000000	200.000000	0.000000	0.358720	0.574260	-1.607650	-70.489694	-53.804735	192.935236	299.101549	200.927060	0.000000	300.000000	200.000000	0.000000	7.172200	10.468360	2232.286072	2069.463954	2005.599930	-1318.355976				-505.000000	200.000000	0.000000	0.362220	-0.893350	0.786540	1335.798338	2098.455760	234.099628
419				900.000000	200.000000	0.000000	0.369930	0.608040	-1.738000	-65.213146	-120.002746	183.316397	299.047837	200.927060	0.000000	300.000000	200.000000	0.000000	7.446880	9.674840	2232.286072	2069.463954	2125.499926	-1428.218974				-505.000000	200.000000	0.000000	1.629990	-0.536010	17.303879	-1073.393672	150.087944	528.057815
420				900.000000	200.000000	0.000000	0.414770	0.619300	-1.433850	-48.352238	-91.736298	156.774154	299.003585	200.837602	0.000000	300.000000	200.000000	0.000000	7.568960	9.980040	2231.599426	1869.193249	2223.599922	-1385.494475				-505.000000	200.000000	0.000000	1.267770	0.893350	6.292320	-408.704014	845.305881	-292.974126
421				900.000000	200.000000	0.000000	0.493240	0.630560	-0.825550	-119.627897	-85.401471	161.522651	298.950466	200.935349	0.000000	300.000000	200.000000	0.000000	7.446880	10.010560	2232.896424	2088.537354	2343.499918	-1379.390975				-505.000000	200.000000	0.000000	1.992210	0.357340	0.000000	-2063.065391	409.731409	528.876627
422				900.000000	200.000000	0.000000	0.414770	0.608040	-1.564200	-73.074149	-51.087312	183.269943	299.081829	200.974254	0.000000	300.000000	200.000000	0.000000	7.294280	10.071600	2231.828308	2174.367657	2049.199928	-1385.494475				-505.000000	200.000000	0.000000	1.267770	0.357340	8.651940	1412.106821	1505.916639	0.237694
423				900.000000	200.000000	0.000000	0.560500	0.664340	-1.173150	-46.227406	-153.705579	214.496907	298.973963	200.957555	0.000000	300.000000	200.000000	0.000000	7.355320	11.445000	2230.912780	2136.220856	2288.999920	-1397.701475				-505.000000	200.000000	0.000000	1.267770	0.714680	7.078860	-303.636410	579.419440	-116.911388
424				900.000000	200.000000	0.000000	0.280250	0.686860	-1.173150	-93.546395	-71.241305	178.663288	298.969605	200.935701	0.000000	300.000000	200.000000	0.000000	7.630000	11.048240	2232.057190	2088.537354	2299.899920	-1489.253973				-505.000000	200.000000	0.000000	0.905550	0.000000	9.438480	-925.772937	-328.891959	293.648049
425				900.000000	200.000000	0.000000	0.325090	0.484180	-1.346950	-106.093345	-42.530363	166.380041	298.984811	200.943730	0.000000	300.000000	200.000000	0.000000	7.172200	11.414480	2233.277894	2107.610755	2267.199921	-1336.666476				-505.000000	200.000000	0.000000	0.905550	0.178670	7.078860	590.457640	-459.222687	646.282199
426				900.000000	200.000000	0.000000	0.482030	0.686860	-1.607650	-53.791235	-119.674280	200.141185	299.125993	200.956933	0.000000	300.000000	200.000000	0.000000	7.050120	10.590440	2232.362366	2136.220856	1951.099932	-1385.494475				-505.000000	200.000000	0.000000	1.811100	-0.357340	6.292320	-1758.359286	-1043.551117	469.468786
427				900.000000	200.000000	0.000000	0.313880	0.686860	-1.042800	-65.267641	-93.011294	183.447768	299.013522	200.922914	0.000000	300.000000	200.000000	0.000000	7.477400	10.712520	2231.980896	2059.927254	2201.799923	-1409.908474	-537.587874	260.942993	0.000000	-505.000000	200.000000	0.000000	1.811100	1.429360	20.450039	1246.286595	666.423302	-468.741215
428				900.000000	200.000000	0.000000	0.392350	0.596780	-1.911800	-89.980070	-29.576909	173.644058	298.984325	200.871552	0.000000	300.000000	200.000000	0.000000	7.599480	10.651480	2232.209778	1945.486851	2267.199921	-1379.390975				-505.000000	200.000000	0.000000	2.716650	0.357340	13.371180	138.508340	-44.503724	352.586376
429				900.000000	200.000000	0.000000	0.459610	0.540480	-1.390400	-119.902046	-88.557247	175.931678	299.067050	200.910283	0.000000	300.000000	200.000000	0.000000	7.355320	10.315760	2231.523132	2031.317153	2081.899927	-1373.287475				-505.000000	200.000000	0.000000	0.905550	-0.714680	13.371180	-157.991594	-1260.614143	704.178509
430				900.000000	200.000000	0.000000	0.381140	0.540480	-1.129700	-83.447188	-141.293973	183.241953	299.067177	200.927251	0.000000	300.000000	200.000000	0.000000	7.263760	9.644320	2231.828308	2069.463954	2081.899927	-1403.804975				-505.000000	200.000000	0.000000	1.448880	-0.893350	7.865400	525.652633	302.574034	234.012695
431				900.000000	200.000000	0.000000	0.369930	0.619300	-1.477300	-36.335662	-84.783408	209.833130	299.047967	200.986736	0.000000	300.000000	200.000000	0.000000	7.233240	10.926160	2232.591248	2202.977757	2125.499926	-1513.667973				-505.000000	200.000000	0.000000	0.543330	-0.357340	5.505780	210.449823	624.748155	-59.126681
432				900.000000	200.000000	0.000000	0.414770	0.608040	-1.651100	-89.246298	-116.864105	178.450623	298.999111	200.914150	0.000000	300.000000	200.000000	0.000000	7.141680	9.735880	2232.514954	2040.853853	2234.499922	-1348.873476				-505.000000	200.000000	0.000000	0.181110	-0.536010	10.225020	-147.431965	774.757535	586.917824
433				900.000000	200.000000	0.000000	0.414770	0.754420	-1.086250	-106.756367	-71.795686	168.948116	298.959767	200.952856	0.000000	300.000000	200.000000	0.000000	7.111160	10.682000	2231.904602	2126.684155	2321.699919	-1361.080475				-505.000000	200.000000	0.000000	0.905550	0.714680	11.011560	159.942213	862.745254	470.558577
434				900.000000	200.000000	0.000000	0.526870	0.585520	-1.694550	-118.362398	-91.044155	139.758982	298.959091	201.004784	0.000000	300.000000	200.000000	0.000000	7.630000	11.139800	2230.455016	2241.124558	2321.699919	-1397.701475				-505.000000	200.000000	0.000000	-2.535540	0.178670	17.303879	591.275641	269.574142	-234.603994
435				900.000000	200.000000	0.000000	0.403560	0.675600	-1.738000	-110.677387	-90.991810	159.247786	299.023489	200.965444	0.000000	300.000000	200.000000	0.000000	7.691040	11.353440	2232.438660	2155.294256	2179.999924	-1446.529474				-505.000000	200.000000	0.000000	1.086660	0.178670	13.371180	-335.566990	849.547009	0.082625
436				900.000000	200.000000	0.000000	0.358720	0.574260	-1.433850	-98.453348	-53.966369	185.706256	299.033188	200.892883	0.000000	300.000000	200.000000	0.000000	7.630000	11.628120	2232.286072	1993.170352	2158.199924	-1373.287475				-505.000000	200.000000	0.000000	1.448880	1.072020	13.371180	-976.406393	1755.619129	353.366029
437				900.000000	200.000000	0.000000	0.448400	0.585520	-1.303500	-85.793028	-138.836136	188.033479	299.057087	201.008783	0.000000	300.000000	200.000000	0.000000	8.087800	10.926160	2231.065368	2250.661259	2103.699926	-1428.218974				-505.000000	200.000000	0.000000	0.181110	0.536010	7.078860	-1356.791749	777.743241	176.726481
438				900.000000	200.000000	0.000000	0.381140	0.517960	-1.260050	-120.694377	-65.183198	180.811349	299.033188	200.944149	0.000000	300.000000	200.000000	0.000000	7.477400	10.773560	2232.286072	2107.610755	2158.199924	-1306.148976				-505.000000	200.000000	0.000000	-0.181110	-0.893350	13.371180	-52.986914	528.549745	351.631292
439				900.000000	200.000000	0.000000	0.414770	0.630560	-1.607650	-108.376562	-66.244814	176.061906	299.096110	200.944730	0.000000	300.000000	200.000000	0.000000	7.294280	10.987200	2230.912780	2107.610755	2016.499929	-1416.011974				-505.000000	200.000000	0.000000	3.078870	0.714680	12.584640	-71.563944	-330.815243	176.664218
440				900.000000	200.000000	0.000000	0.392350	0.653080	-1.173150	-94.937455	-45.461763	178.515737	299.042692	200.935861	0.000000	300.000000	200.000000	0.000000	7.538440	11.109280	2231.675720	2088.537354	2136.399925	-1373.287475				-505.000000	200.000000	0.000000	2.535540	-1.786700	7.078860	-1149.890925	1032.986711	-178.130718
441				900.000000	200.000000	0.000000	0.392350	0.664340	-1.433850	-78.661733	-95.879012	192.984170	298.974699	200.922694	0.000000	300.000000	200.000000	0.000000	7.416360	9.827440	2232.514954	2059.927254	2288.999920	-1306.148976				-505.000000	200.000000	0.000000	-0.724440	0.178670	5.505780	-1146.908235	2027.160987	-117.260684
442				900.000000	200.000000	0.000000	0.269040	0.653080	-1.042800	-94.802413	-96.230752	156.956546	299.008910	200.935477	0.000000	300.000000	200.000000	0.000000	7.538440	10.376800	2232.591248	2088.537354	2212.699923	-1330.562976				-505.000000	200.000000	0.000000	1.992210	-0.357340	6.292320	673.776754	271.189990	-352.963084
443				900.000000	200.000000	0.000000	0.493240	0.720640	-1.520750	-48.289616	-99.952845	195.341667	299.013286	200.995789	0.000000	300.000000	200.000000	0.000000	7.477400	10.041080	2231.446838	2222.051158	2201.799923	-1348.873476				-505.000000	200.000000	0.000000	0.724440	-0.714680	7.865400	-621.696064	611.549910	527.960701
444				900.000000	200.000000	0.000000	0.347510	0.563000	-1.781450	-115.359270	-63.313413	168.839777	298.974489	200.935701	0.000000	300.000000	200.000000	0.000000	7.385840	11.078760	2232.057190	2088.537354	2288.999920	-1373.287475				-505.000000	200.000000	0.000000	0.905550	-0.714680	0.786540	-969.710379	-585.821283	527.946213
445				900.000000	200.000000	0.000000	0.325090	0.563000	-1.564200	-54.826245	-82.856080	173.682324	299.033288	200.948324	0.000000	300.000000	200.000000	0.000000	7.721560	11.017720	2232.514954	2117.147455	2158.199924	-1434.322474				-505.000000	200.000000	0.000000	-1.629990	0.714680	1.573080	-1346.420890	1025.127888	-586.632356
446				900.000000	200.000000	0.000000	0.526870	0.675600	-1.607650	-70.337043	-75.927062	161.529697	298.964722	201.008335	0.000000	300.000000	200.000000	0.000000	7.721560	11.322920	2232.057190	2250.661259	2310.799919	-1367.183975				-505.000000	200.000000	0.000000	0.362220	-0.178670	13.371180	-241.373631	97.962827	176.033761
447				900.000000	200.000000	0.000000	0.437190	0.675600	-0.955900	-69.661829	-72.840167	202.586828	299.013286	200.935957	0.000000	300.000000	200.000000	0.000000	7.568960	11.414480	2231.446838	2088.537354	2201.799923	-1367.183975				-505.000000	200.000000	0.000000	2.716650	-0.178670	14.944259	222.016223	1014.563482	-352.851482
448				900.000000	200.000000	0.000000	0.459610	0.641820	-1.955250	-64.047156	-42.438207	161.567963	299.023055	200.906040	0.000000	300.000000	200.000000	0.000000	7.691040	11.872280	2231.446838	2021.780453	2179.999924	-1403.804975				-505.000000	200.000000	0.000000	0.362220	1.608030	7.078860	-17.947798	1827.344334	-115.991154
449				900.000000	200.000000	0.000000	0.313880	0.608040	-1.824900	-57.262113	-61.888121	144.819904	299.003755	200.978460	0.000000	300.000000	200.000000	0.000000	7.813120	10.163160	2231.980896	2183.904357	2223.599922	-1397.701475				-505.000000	200.000000	0.000000	1.629990	-1.250690	9.438480	-1464.716196	157.552208	-1.317304
450				900.000000	200.000000	0.000000	0.515660	0.574260	-1.129700	-61.953477	-25.250228	134.940804	299.023990	200.909443	0.000000	300.000000	200.000000	0.000000	7.355320	10.498880	2233.583070	2031.317153	2179.999924	-1409.908474				-505.000000	200.000000	0.000000	1.992210	-0.178670	-3.932700	567.954072	-249.386495	117.159263
451				900.000000	200.000000	0.000000	0.347510	0.743160	-1.042800	-70.990267	-64.000357	178.645966	299.067114	200.952954	0.000000	300.000000	200.000000	0.000000	7.172200	10.987200	2231.675720	2126.684155	2081.899927	-1336.666476				-505.000000	200.000000	0.000000	0.181110	-0.536010	7.865400	-610.884742	246.716785	116.965035
452				900.000000	200.000000	0.000000	0.156940	0.776940	-1.824900	-78.450523	-70.623242	169.236171	299.071903	200.914588	0.000000	300.000000	200.000000	0.000000	7.538440	10.773560	2231.446838	2040.853853	2070.999928	-1318.355976				-505.000000	200.000000	0.000000	0.905550	0.714680	3.932700	622.639912	-456.236982	-58.138311
453				900.000000	200.000000	0.000000	0.504450	0.653080	-1.433850	-99.228071	-125.825140	209.725183	299.037380	200.957653	0.000000	300.000000	200.000000	0.000000	7.202720	9.980040	2230.683898	2136.220856	2147.299925	-1379.390975				-505.000000	200.000000	0.000000	0.543330	0.714680	4.719240	391.070831	-435.065477	411.843456
454				900.000000	200.000000	0.000000	0.549290	0.574260	-1.911800	-78.845853	-127.227157	185.508825	299.028306	200.905700	0.000000	300.000000	200.000000	0.000000	7.630000	10.651480	2232.286072	2021.780453	2169.099924	-1416.011974				-505.000000	200.000000	0.000000	1.086660	-0.893350	8.651940	-864.076466	588.885553	-59.678821
455				900.000000	200.000000	0.000000	0.437190	0.574260	-1.477300	-78.395711	-133.146904	178.395980	299.028272	200.974088	0.000000	300.000000	200.000000	0.000000	7.385840	9.796920	2232.209778	2174.367657	2169.099924	-1293.941977				-505.000000	200.000000	0.000000	0.543330	-0.893350	7.865400	178.204628	-1100.901219	-412.099946
456				900.000000	200.000000	0.000000	0.459610	0.529220	-1.651100	-88.471576	-108.578676	187.969507	299.003653	200.940102	0.000000	300.000000	200.000000	0.000000	7.019600	9.980040	2231.752014	2098.074055	2223.599922	-1452.632974				-505.000000	200.000000	0.000000	0.362220	0.357340	7.865400	-209.380129	500.897834	0.310138
457				900.000000	200.000000	0.000000	0.336300	0.529220	-0.651750	-59.292538	-63.902406	166.410315	298.916110	200.956867	0.000000	300.000000	200.000000	0.000000	7.477400	11.200840	2232.514954	2136.220856	2419.799915	-1403.804975				-505.000000	200.000000	0.000000	2.173320	0.357340	6.292320	-325.321977	-137.478997	0.165250
458				900.000000	200.000000	0.000000	0.493240	0.630560	-1.173150	-83.803238	-44.550444	192.848232	298.959163	200.957686	0.000000	300.000000	200.000000	0.000000	8.209880	10.956680	2230.607604	2136.220856	2321.699919	-1428.218974				-505.000000	200.000000	0.000000	-1.267770	2.680050	1.573080	973.007684	870.639949	296.365282
459				900.000000	200.000000	0.000000	0.437190	0.664340	-1.477300	-66.645156	-92.619145	178.479755	298.979302	200.927219	0.000000	300.000000	200.000000	0.000000	7.477400	11.292400	2231.904602	2069.463954	2278.099920	-1379.390975				-505.000000	200.000000	0.000000	1.992210	-0.357340	13.371180	790.159064	-0.667862	-235.474887
460				900.000000	200.000000	0.000000	0.414770	0.596780	-1.955250	-69.922434	-136.845125	168.801511	299.003789	200.965609	0.000000	300.000000	200.000000	0.000000	7.111160	11.139800	2232.057190	2155.294256	2223.599922	-1336.666476				-505.000000	200.000000	0.000000	1.448880	-0.178670	5.505780	916.157156	-225.466716	175.946828
461				900.000000	200.000000	0.000000	0.347510	0.653080	-2.346300	-80.070718	-123.579742	166.513891	299.018104	201.017228	0.000000	300.000000	200.000000	0.000000	7.660520	10.529400	2231.294250	2269.734659	2190.899923	-1434.322474				-505.000000	200.000000	0.000000	0.362220	0.714680	14.157719	-418.886103	1290.346466	705.578438
462				900.000000	200.000000	0.000000	0.392350	0.754420	-1.303500	-90.899317	-85.868297	149.694062	298.998769	200.944375	0.000000	300.000000	200.000000	0.000000	7.233240	10.224200	2231.752014	2107.610755	2234.499922	-1397.701475				-505.000000	200.000000	0.000000	0.181110	-0.357340	9.438480	-599.947574	-152.486090	117.134593
463				900.000000	200.000000	0.000000	0.414770	0.619300	-1.781450	-104.999775	-116.742879	149.545174	298.984047	200.905978	0.000000	300.000000	200.000000	0.000000	7.538440	10.651480	2231.599426	2021.780453	2267.199921	-1361.080475				-505.000000	200.000000	0.000000	0.543330	0.357340	18.090419	602.149886	-447.754726	-117.192548
464				900.000000	200.000000	0.000000	0.224200	0.664340	-1.042800	-70.215545	-38.658572	188.339053	299.101272	200.987174	0.000000	300.000000	200.000000	0.000000	7.599480	9.888480	2231.599426	2202.977757	2005.599930	-1245.113977				-505.000000	200.000000	0.000000	-0.181110	-0.357340	18.090419	-599.255419	1054.351216	175.907669
465				900.000000	200.000000	0.000000	0.257830	0.686860	-1.173150	-89.525865	-29.790290	173.867195	299.052785	200.961172	0.000000	300.000000	200.000000	0.000000	7.263760	9.796920	2232.438660	2145.757556	2114.599926	-1397.701475				-505.000000	200.000000	0.000000	1.448880	-0.893350	6.292320	178.078781	966.916923	116.524498
466				900.000000	200.000000	0.000000	0.336300	0.630560	-1.433850	-100.155444	-17.581324	180.962522	299.009147	200.901089	0.000000	300.000000	200.000000	0.000000	7.385840	9.980040	2233.125306	2012.243752	2212.699923	-1434.322474				-505.000000	200.000000	0.000000	1.267770	-0.178670	-2.359620	-358.448097	323.236543	234.705415
467				900.000000	200.000000	0.000000	0.313880	0.506700	-1.607650	-81.312875	8.833416	183.280219	298.998666	200.897462	0.000000	300.000000	200.000000	0.000000	7.568960	9.491720	2231.523132	2002.707052	2234.499922	-1330.562976				-505.000000	200.000000	0.000000	1.086660	0.357340	-1.573080	-94.319205	333.449082	528.949071
468				900.000000	200.000000	0.000000	0.504450	0.608040	-1.390400	-48.770911	-65.073909	134.983833	299.028671	200.952335	0.000000	300.000000	200.000000	0.000000	7.324800	11.322920	2233.125306	2126.684155	2169.099924	-1287.838477				-505.000000	200.000000	0.000000	4.346640	-1.608030	0.786540	-1371.214992	266.518432	-706.802936
469				900.000000	200.000000	0.000000	0.302670	0.529220	-1.694550	-156.865604	-112.207418	183.312776	299.047577	201.017054	0.000000	300.000000	200.000000	0.000000	7.630000	11.109280	2231.675720	2269.734659	2125.499926	-1367.183975				-505.000000	200.000000	0.000000	0.000000	-1.072020	6.292320	-1338.340565	2115.148706	-177.249643
470				900.000000	200.000000	0.000000	0.459610	0.563000	-1.173150	-78.544299	-43.165560	175.952621	298.959803	200.948551	0.000000	300.000000	200.000000	0.000000	7.385840	11.597600	2231.980896	2117.147455	2321.699919	-1422.115474				-505.000000	200.000000	0.000000	1.629990	2.322710	6.292320	141.050567	1221.097973	-232.902542
471				900.000000	200.000000	0.000000	0.201780	0.608040	-1.911800	-77.454793	-57.191026	200.358221	299.018674	200.961106	0.000000	300.000000	200.000000	0.000000	7.721560	11.475520	2232.591248	2145.757556	2190.899923	-1483.150473				-505.000000	200.000000	0.000000	1.448880	0.357340	8.651940	-209.317205	964.677644	176.455501
472				900.000000	200.000000	0.000000	0.448400	0.630560	-1.651100	-88.318925	-47.325409	161.569105	299.076693	201.000166	0.000000	300.000000	200.000000	0.000000	7.538440	11.475520	2231.217956	2231.587858	2060.099928	-1342.769976				-505.000000	200.000000	0.000000	0.905550	1.072020	7.078860	-1787.621792	-194.082673	353.409495
473				900.000000	200.000000	0.000000	0.347510	0.574260	-1.346950	-98.363320	-78.915408	190.537189	299.042365	200.944730	0.000000	300.000000	200.000000	0.000000	7.416360	10.987200	2230.912780	2107.610755	2136.399925	-1397.701475				-505.000000	200.000000	0.000000	0.724440	-0.893350	8.651940	-979.892468	-52.046553	-177.138040
474				900.000000	200.000000	0.000000	0.302670	0.540480	-1.303500	-103.729896	-82.175275	192.961888	298.945549	200.969550	0.000000	300.000000	200.000000	0.000000	7.416360	10.773560	2232.820130	2164.830956	2354.399918	-1354.976975				-505.000000	200.000000	0.000000	1.267770	-0.893350	-3.932700	-1328.347245	-338.120641	116.538987
475				900.000000	200.000000	0.000000	0.358720	0.653080	-1.738000	-87.481580	-48.617539	197.827859	299.028206	200.922883	0.000000	300.000000	200.000000	0.000000	7.630000	9.827440	2232.057190	2059.927254	2169.099924	-1354.976975				-505.000000	200.000000	0.000000	1.267770	-1.429360	9.438480	-664.815504	-85.669876	-647.642970
476				900.000000	200.000000	0.000000	0.414770	0.698120	-1.390400	-61.143537	-106.974616	183.353718	299.062390	200.948518	0.000000	300.000000	200.000000	0.000000	7.538440	9.796920	2232.057190	2117.147455	2092.799927	-1373.287475				-505.000000	200.000000	0.000000	1.992210	-0.536010	7.865400	-726.700744	-128.012885	-118.156248
477				900.000000	200.000000	0.000000	0.403560	0.698120	-1.173150	-36.795285	-132.044880	197.823292	299.092093	200.982263	0.000000	300.000000	200.000000	0.000000	7.019600	10.132640	2233.049012	2193.441057	2027.399929	-1354.976975				-505.000000	200.000000	0.000000	3.803310	-0.357340	2.359620	-716.329885	828.182504	175.588916
478				900.000000	200.000000	0.000000	0.313880	0.653080	-1.520750	-47.051206	18.884539	176.187372	298.974454	200.969915	0.000000	300.000000	200.000000	0.000000	6.958560	10.010560	2231.980896	2164.830956	2288.999920	-1373.287475				-505.000000	200.000000	0.000000	1.086660	-1.429360	5.505780	-1012.578126	326.731244	-941.348974
479				900.000000	200.000000	0.000000	0.459610	0.585520	-1.173150	-77.616925	-63.429440	173.563905	298.979163	200.918799	0.000000	300.000000	200.000000	0.000000	7.630000	10.407320	2231.599426	2050.390553	2278.099920	-1385.494475				-505.000000	200.000000	0.000000	2.535540	-0.714680	0.000000	651.650725	-948.845561	939.024504
480				900.000000	200.000000	0.000000	0.313880	0.619300	-0.955900	-112.185566	-27.234501	173.746297	298.979442	201.012538	0.000000	300.000000	200.000000	0.000000	7.660520	11.200840	2232.209778	2260.197959	2278.099920	-1342.769976				-505.000000	200.000000	0.000000	1.448880	-0.178670	10.225020	-473.257328	35.194740	-59.029567
481				900.000000	200.000000	0.000000	0.392350	0.574260	-1.607650	-46.366512	-39.991708	188.081075	299.027475	200.987715	0.000000	300.000000	200.000000	0.000000	7.141680	10.712520	2230.378722	2202.977757	2169.099924	-1361.080475				-505.000000	200.000000	0.000000	1.267770	-1.429360	16.517339	-1822.409214	437.892316	-941.363463
482				900.000000	200.000000	0.000000	0.392350	0.731900	-1.260050	-123.945918	-106.172586	176.179380	299.003482	200.927441	0.000000	300.000000	200.000000	0.000000	7.904680	10.926160	2231.370544	2069.463954	2223.599922	-1501.460973				-505.000000	200.000000	0.000000	0.000000	0.357340	13.371180	-556.387672	-145.259257	-410.869575
483				900.000000	200.000000	0.000000	0.381140	0.630560	-1.086250	-47.528438	-65.344832	159.229126	298.964651	200.948583	0.000000	300.000000	200.000000	0.000000	7.843640	10.590440	2231.904602	2117.147455	2310.799919	-1385.494475				-505.000000	200.000000	0.000000	0.181110	-1.429360	1.573080	-1012.892742	252.688196	-236.347346
484				900.000000	200.000000	0.000000	0.437190	0.574260	-0.912450	-61.728406	-113.408335	159.118700	299.018238	200.918799	0.000000	300.000000	200.000000	0.000000	7.507920	10.712520	2231.599426	2050.390553	2190.899923	-1348.873476				-505.000000	200.000000	0.000000	0.181110	0.357340	1.573080	-94.067512	517.828211	294.045120
485				900.000000	200.000000	0.000000	0.257830	0.563000	-1.607650	-83.014971	-64.847994	171.342345	299.062133	200.927409	0.000000	300.000000	200.000000	0.000000	7.355320	10.590440	2231.446838	2069.463954	2092.799927	-1330.562976				-505.000000	200.000000	0.000000	1.267770	-0.357340	13.371180	558.527061	838.588044	352.024055
486				900.000000	200.000000	0.000000	0.347510	0.495440	-1.303500	-57.338281	-134.681486	151.909325	299.037808	200.944407	0.000000	300.000000	200.000000	0.000000	7.691040	10.468360	2231.675720	2107.610755	2147.299925	-1336.666476				-505.000000	200.000000	0.000000	2.354430	-0.178670	10.225020	105.822682	-1212.730153	410.850778
487				900.000000	200.000000	0.000000	0.448400	0.720640	-1.173150	-15.765260	-93.363632	183.339820	298.969535	200.969948	0.000000	300.000000	200.000000	0.000000	7.507920	9.827440	2231.904602	2164.830956	2299.899920	-1354.976975				-505.000000	200.000000	0.000000	0.181110	-0.536010	14.944259	-147.054426	-25.141068	116.965035
488				900.000000	200.000000	0.000000	0.381140	0.529220	-1.346950	-108.259128	-85.366261	180.821821	299.023222	200.961435	0.000000	300.000000	200.000000	0.000000	7.843640	9.827440	2231.828308	2145.757556	2179.999924	-1409.908474				-505.000000	200.000000	0.000000	0.000000	-0.357340	5.505780	1136.977838	127.345022	-117.827313
489				900.000000	200.000000	0.000000	0.437190	0.641820	-1.477300	-75.613591	-112.883024	190.507112	299.032792	200.987276	0.000000	300.000000	200.000000	0.000000	7.660520	11.445000	2231.370544	2202.977757	2158.199924	-1385.494475				-505.000000	200.000000	0.000000	1.448880	0.357340	3.146160	-904.653679	837.332622	-234.753189
490				900.000000	200.000000	0.000000	0.257830	0.641820	-1.346950	-63.416957	-39.760596	185.873608	299.028106	200.978527	0.000000	300.000000	200.000000	0.000000	7.691040	11.200840	2231.828308	2183.904357	2169.099924	-1354.976975				-505.000000	200.000000	0.000000	1.629990	1.072020	3.932700	875.894559	1090.767244	-351.577644
491				900.000000	200.000000	0.000000	0.459610	0.619300	-1.477300	-72.520434	-159.400010	149.498719	299.047837	200.965510	0.000000	300.000000	200.000000	0.000000	7.599480	11.109280	2232.286072	2155.294256	2125.499926	-1391.597975				-505.000000	200.000000	0.000000	-0.181110	-0.536010	15.730799	-146.991503	-1064.529622	-59.238283
492				900.000000	200.000000	0.000000	0.482030	0.563000	-1.390400	-62.687249	-54.018713	139.784493	299.038038	200.974088	0.000000	300.000000	200.000000	0.000000	7.721560	11.292400	2232.209778	2174.367657	2147.299925	-1361.080475				-505.000000	200.000000	0.000000	-0.543330	-0.178670	6.292320	-705.203947	-1166.224581	-293.846585
493				900.000000	200.000000	0.000000	0.414770	0.630560	-1.260050	-79.872737	-86.831962	183.290887	299.052461	200.948681	0.000000	300.000000	200.000000	0.000000	7.416360	10.498880	2231.675720	2117.147455	2114.599926	-1354.976975				-505.000000	200.000000	0.000000	-0.905550	1.072020	3.146160	412.567628	316.949136	529.786679
494				900.000000	200.000000	0.000000	0.246620	0.653080	-1.824900	-111.694789	-43.920444	149.750792	299.047381	200.936053	0.000000	300.000000	200.000000	0.000000	7.568960	10.834600	2231.217956	2088.537354	2125.499926	-1403.804975				-505.000000	200.000000	0.000000	0.905550	-1.429360	11.011560	-664.689658	-728.094834	-471.381696
495				900.000000	200.000000	0.000000	0.515660	0.709380	-1.477300	-60.769879	-50.256810	190.488648	299.032957	200.940102	0.000000	300.000000	200.000000	0.000000	7.660520	11.139800	2231.752014	2098.074055	2158.199924	-1391.597975				-505.000000	200.000000	0.000000	-0.724440	-1.250690	12.584640	-422.120486	1225.023105	233.847445
496				900.000000	200.000000	0.000000	0.358720	0.574260	-1.694550	-114.805554	-63.855858	156.790334	299.033056	200.931460	0.000000	300.000000	200.000000	0.000000	7.691040	10.559920	2231.980896	2079.000654	2158.199924	-1434.322474				-505.000000	200.000000	0.000000	-0.543330	1.786700	3.932700	-7.388169	1487.414845	589.180031
497				900.000000	200.000000	0.000000	0.381140	0.495440	-1.564200	-150.080561	-44.636459	185.609726	299.027940	201.004337	0.000000	300.000000	200.000000	0.000000	7.721560	10.498880	2231.446838	2241.124558	2169.099924	-1312.252476				-505.000000	200.000000	0.000000	-1.992210	1.786700	3.146160	-1628.875119	647.842944	-409.353736
498				900.000000	200.000000	0.000000	0.190570	0.608040	-1.738000	-41.089964	-122.748641	181.092554	299.037710	200.901766	0.000000	300.000000	200.000000	0.000000	6.958560	9.674840	2231.446838	2012.243752	2147.299925	-1324.459476				-505.000000	200.000000	0.000000	2.173320	-0.536010	14.157719	-610.381357	-12.373254	116.805658
499				900.000000	200.000000	0.000000	0.291460	0.585520	-1.433850	-97.989661	-81.592422	152.051167	298.994228	200.978226	0.000000	300.000000	200.000000	0.000000	7.263760	9.980040	2232.514954	2183.904357	2245.399921	-1440.425974				-505.000000	200.000000	0.000000	1.811100	-1.429360	-6.292320	-897.705972	-103.618243	292.219143
500				900.000000	200.000000	0.000000	0.325090	0.517960	-1.781450	-93.090835	-153.577616	183.279077	299.053011	200.913963	0.000000	300.000000	200.000000	0.000000	6.805960	9.735880	2232.972718	2040.853853	2114.599926	-1379.390975				-505.000000	200.000000	0.000000	0.905550	-2.680050	0.786540	416.973108	1402.728827	173.616484
501				900.000000	200.000000	0.000000	0.392350	0.731900	-1.781450	-100.362907	-55.027984	171.360060	299.067177	200.987073	0.000000	300.000000	200.000000	0.000000	7.507920	11.200840	2231.828308	2202.977757	2081.899927	-1416.011974				-505.000000	200.000000	0.000000	-0.181110	-0.536010	9.438480	84.137115	399.711870	351.970407
502				900.000000	200.000000	0.000000	0.313880	0.675600	-1.607650	-38.172801	-62.090164	195.485596	299.067114	200.948681	0.000000	300.000000	200.000000	0.000000	7.263760	11.597600	2231.675720	2117.147455	2081.899927	-1348.873476				-505.000000	200.000000	0.000000	0.181110	-0.178670	13.371180	1727.498401	108.921792	176.048249
503				900.000000	200.000000	0.000000	0.358720	0.698120	-1.998700	-89.917448	-78.770908	140.037904	299.003721	200.914400	0.000000	300.000000	200.000000	0.000000	7.355320	11.078760	2231.904602	2040.853853	2223.599922	-1361.080475				-505.000000	200.000000	0.000000	0.362220	0.178670	14.944259	-335.441143	494.179996	528.837468
504				900.000000	200.000000	0.000000	0.257830	0.529220	-1.477300	-140.558412	-70.035190	195.407531	298.959590	200.923104	0.000000	300.000000	200.000000	0.000000	7.538440	10.956680	2231.523132	2059.927254	2321.699919	-1367.183975				-505.000000	200.000000	0.000000	2.354430	1.429360	4.719240	-1071.291907	515.904927	118.656306
505				900.000000	200.000000	0.000000	0.504450	0.540480	-1.955250	-84.302458	-69.614568	163.836923	299.013556	201.004062	0.000000	300.000000	200.000000	0.000000	7.691040	11.109280	2232.057190	2241.124558	2201.799923	-1385.494475				-505.000000	200.000000	0.000000	1.448880	-2.501380	11.011560	-1656.085603	1625.288401	-2.489720
506				900.000000	200.000000	0.000000	0.414770	0.574260	-1.955250	-50.747156	-96.317365	173.599887	298.974068	200.974554	0.000000	300.000000	200.000000	0.000000	7.355320	11.261880	2231.141662	2174.367657	2288.999920	-1379.390975				-505.000000	200.000000	0.000000	1.992210	-0.536010	11.011560	-726.449052	-263.568598	-411.876741
507				900.000000	200.000000	0.000000	0.470820	0.585520	-1.868350	-74.316622	-78.442442	161.503991	298.979093	201.000063	0.000000	300.000000	200.000000	0.000000	7.416360	10.956680	2231.446838	2231.587858	2278.099920	-1324.459476				-505.000000	200.000000	0.000000	2.173320	0.000000	4.719240	-231.254465	-135.986144	352.290726
508				900.000000	200.000000	0.000000	0.515660	0.540480	-1.173150	-71.430612	-86.001459	175.873610	298.988759	200.983069	0.000000	300.000000	200.000000	0.000000	7.843640	10.712520	2231.217956	2193.441057	2256.299921	-1385.494475				-505.000000	200.000000	0.000000	1.086660	-0.536010	-1.573080	893.968204	1261.439133	-411.804297
509				900.000000	200.000000	0.000000	0.437190	0.731900	-1.173150	-75.609527	-128.363794	161.674965	299.067050	200.940198	0.000000	300.000000	200.000000	0.000000	7.599480	10.010560	2231.523132	2098.074055	2081.899927	-1452.632974				-505.000000	200.000000	0.000000	1.086660	-1.429360	3.932700	29.640045	-69.485925	351.021197
510				900.000000	200.000000	0.000000	0.381140	0.709380	-1.173150	-56.434249	-126.055655	156.892769	299.027874	200.948843	0.000000	300.000000	200.000000	0.000000	7.385840	10.437840	2231.294250	2117.147455	2169.099924	-1336.666476				-505.000000	200.000000	0.000000	-0.181110	1.608030	5.505780	-712.969656	270.873995	-115.947688
511				900.000000	200.000000	0.000000	0.414770	0.664340	-1.216600	-102.559843	-112.202220	176.093322	299.013286	200.961599	0.000000	300.000000	200.000000	0.000000	7.660520	10.163160	2231.446838	2145.757556	2201.799923	-1385.494475				-505.000000	200.000000	0.000000	1.992210	2.501380	4.719240	35.920040	140.112836	295.934926
512				900.000000	200.000000	0.000000	0.369930	0.709380	-1.303500	-56.569292	11.308387	161.723703	299.028040	200.944407	0.000000	300.000000	200.000000	0.000000	7.416360	9.552760	2231.675720	2107.610755	2169.099924	-1397.701475				-505.000000	200.000000	0.000000	0.362220	0.357340	8.651940	-556.765211	765.291422	235.286533
513				900.000000	200.000000	0.000000	0.280250	0.596780	-1.086250	-81.083740	-182.773461	159.302233	298.949964	200.927251	0.000000	300.000000	200.000000	0.000000	7.507920	10.956680	2231.828308	2069.463954	2343.499918	-1330.562976				-505.000000	200.000000	0.000000	0.181110	0.178670	12.584640	359.266098	-553.181818	-117.333128
514				900.000000	200.000000	0.000000	0.381140	0.608040	-0.869000	-104.518164	-19.953145	173.666143	299.057506	200.986972	0.000000	300.000000	200.000000	0.000000	7.904680	10.865120	2232.057190	2202.977757	2103.699926	-1306.148976				-505.000000	200.000000	0.000000	1.629990	-0.714680	2.359620	-158.872519	-498.579991	116.679567
515				900.000000	200.000000	0.000000	0.347510	0.641820	-1.260050	-71.367989	-43.534435	171.322739	299.008503	200.940134	0.000000	300.000000	200.000000	0.000000	7.172200	11.353440	2231.675720	2098.074055	2212.699923	-1373.287475				-505.000000	200.000000	0.000000	1.811100	1.786700	13.371180	-122.449093	2131.411220	-115.937507
516				900.000000	200.000000	0.000000	0.381140	0.472920	-1.173150	-86.274323	-85.527895	175.950142	299.067337	200.948454	0.000000	300.000000	200.000000	0.000000	7.355320	11.231360	2232.209778	2117.147455	2081.899927	-1367.183975				-505.000000	200.000000	0.000000	-0.181110	0.893350	8.651940	518.012771	2256.438399	118.350475
517				900.000000	200.000000	0.000000	0.482030	0.709380	-1.607650	-101.110224	-8.222941	151.968927	299.057925	200.935285	0.000000	300.000000	200.000000	0.000000	7.660520	10.712520	2233.049012	2088.537354	2103.699926	-1403.804975				-505.000000	200.000000	0.000000	2.535540	0.357340	7.078860	-672.707059	-160.143355	117.624470
518				900.000000	200.000000	0.000000	0.437190	0.619300	-1.651100	-40.536249	-97.523481	156.750927	299.042954	200.948421	0.000000	300.000000	200.000000	0.000000	7.630000	10.682000	2232.286072	2117.147455	2136.399925	-1434.322474				-505.000000	200.000000	0.000000	3.259980	0.714680	16.517339	507.830681	1643.043769	705.346617
519				900.000000	200.000000	0.000000	0.347510	0.686860	-1.868350	-62.102380	-103.760356	149.677686	298.989208	200.999721	0.000000	300.000000	200.000000	0.000000	7.782600	10.834600	2232.209778	2231.587858	2256.299921	-1379.390975				-505.000000	200.000000	0.000000	0.362220	0.893350	13.371180	518.390310	1953.942930	-939.086767
520				900.000000	200.000000	0.000000	0.392350	0.619300	-1.564200	-124.877355	-121.087636	180.893982	298.989242	200.931333	0.000000	300.000000	200.000000	0.000000	7.446880	10.498880	2232.286072	2079.000654	2256.299921	-1464.839973				-505.000000	200.000000	0.000000	-0.181110	0.178670	6.292320	-220.317297	137.557561	-234.792348
521				900.000000	200.000000	0.000000	0.347510	0.619300	-1.390400	-120.676768	-73.809029	171.301796	299.003755	201.038279	0.000000	300.000000	200.000000	0.000000	7.782600	10.163160	2231.980896	2317.418160	2223.599922	-1385.494475				-505.000000	200.000000	0.000000	2.173320	-0.893350	9.438480	-1327.277551	-803.314739	-1.021655
522				900.000000	200.000000	0.000000	0.448400	0.551740	-1.346950	-95.270163	-78.004088	173.544103	299.052720	200.935605	0.000000	300.000000	200.000000	0.000000	7.721560	9.949520	2232.286072	2088.537354	2114.599926	-1348.873476				-505.000000	200.000000	0.000000	0.362220	-1.786700	10.225020	-686.375224	1824.358628	-412.933247
523				900.000000	200.000000	0.000000	0.381140	0.596780	-1.738000	-77.738423	-145.794224	166.426691	299.022755	200.978996	0.000000	300.000000	200.000000	0.000000	7.355320	11.353440	2230.760192	2183.904357	2179.999924	-1428.218974				-505.000000	200.000000	0.000000	0.724440	0.536010	13.371180	1191.663678	208.614903	411.659409
524				900.000000	200.000000	0.000000	0.347510	0.686860	-1.216600	-97.611939	-89.168573	164.135646	299.023489	200.935541	0.000000	300.000000	200.000000	0.000000	7.355320	10.682000	2232.438660	2088.537354	2179.999924	-1306.148976				-505.000000	200.000000	0.000000	0.543330	-0.178670	1.573080	800.026538	-829.789793	176.019272
525				900.000000	200.000000	0.000000	0.482030	0.608040	-1.346950	-88.931199	-84.454942	147.055360	298.998906	200.905792	0.000000	300.000000	200.000000	0.000000	7.660520	10.804080	2232.057190	2021.780453	2234.499922	-1300.045476				-505.000000	200.000000	0.000000	1.811100	0.357340	3.932700	369.385265	947.238272	411.402918
526				900.000000	200.000000	0.000000	0.403560	0.585520	-1.607650	-138.375021	-65.783186	144.706051	298.999521	200.952205	0.000000	300.000000	200.000000	0.000000	7.752080	11.506040	2233.430482	2126.684155	2234.499922	-1263.424477				-505.000000	200.000000	0.000000	1.448880	0.536010	2.359620	-83.193267	1500.929085	-58.351336
527				900.000000	200.000000	0.000000	0.358720	0.720640	-1.042800	-39.753399	-74.593925	149.697488	299.135286	201.004474	0.000000	300.000000	200.000000	0.000000	7.416360	11.322920	2231.141662	2241.124558	1929.299932	-1300.045476				-505.000000	200.000000	0.000000	1.267770	-0.536010	7.865400	431.459275	48.392985	-59.354194
528				900.000000	200.000000	0.000000	0.482030	0.608040	-2.302850	-69.818860	-83.565954	163.922981	298.984082	200.952954	0.000000	300.000000	200.000000	0.000000	7.263760	10.834600	2231.675720	2126.684155	2267.199921	-1312.252476				-505.000000	200.000000	0.000000	-0.362220	2.144040	1.573080	14.045704	-509.854951	-115.424526
529				900.000000	200.000000	0.000000	0.280250	0.619300	-1.520750	-68.544918	-162.105496	168.961817	298.979477	200.969782	0.000000	300.000000	200.000000	0.000000	7.416360	10.590440	2232.286072	2164.830956	2278.099920	-1379.390975				-505.000000	200.000000	0.000000	0.181110	1.072020	0.786540	-861.597162	-409.415414	118.491056
530				900.000000	200.000000	0.000000	0.470820	0.641820	-1.651100	-31.567815	-149.568063	159.146690	299.013353	200.914525	0.000000	300.000000	200.000000	0.000000	7.507920	10.651480	2231.599426	2040.853853	2201.799923	-1354.976975				-505.000000	200.000000	0.000000	2.716650	-1.965370	7.865400	692.416707	358.431283	-178.314764
531				900.000000	200.000000	0.000000	0.257830	0.596780	-1.390400	-57.275658	-146.105556	156.915800	298.974559	200.982632	0.000000	300.000000	200.000000	0.000000	7.233240	10.773560	2232.209778	2193.441057	2288.999920	-1422.115474				-505.000000	200.000000	0.000000	1.811100	-2.501380	9.438480	-1656.211449	146.593243	-531.215586
532				900.000000	200.000000	0.000000	0.403560	0.698120	-1.824900	-65.614210	-30.119354	149.630090	298.950000	200.969948	0.000000	300.000000	200.000000	0.000000	7.111160	10.254720	2231.904602	2164.830956	2343.499918	-1373.287475				-505.000000	200.000000	0.000000	-1.811100	0.893350	9.438480	-640.084325	1558.902618	118.480874
533				900.000000	200.000000	0.000000	0.347510	0.608040	-1.564200	-81.115210	-83.779335	178.520304	299.082143	200.935477	0.000000	300.000000	200.000000	0.000000	7.538440	10.132640	2232.591248	2088.537354	2049.199928	-1428.218974				-505.000000	200.000000	0.000000	1.086660	0.357340	11.798100	-93.249511	-739.800226	352.716775
534				900.000000	200.000000	0.000000	0.358720	0.698120	-1.651100	-109.659985	-38.566417	168.953825	299.028638	200.913932	0.000000	300.000000	200.000000	0.000000	7.752080	9.796920	2233.049012	2040.853853	2169.099924	-1416.011974				-505.000000	200.000000	0.000000	0.543330	2.501380	11.011560	-542.656584	-1103.886925	413.539034
535				900.000000	200.000000	0.000000	0.425980	0.641820	-1.346950	-51.355367	-87.212772	164.012464	299.018506	200.956998	0.000000	300.000000	200.000000	0.000000	7.263760	9.980040	2232.209778	2136.220856	2190.899923	-1361.080475				-505.000000	200.000000	0.000000	1.629990	0.000000	1.573080	926.653862	297.586480	-352.594991
536				900.000000	200.000000	0.000000	0.291460	0.517960	-1.520750	-52.615448	-106.841454	200.181539	298.998871	200.948551	0.000000	300.000000	200.000000	0.000000	7.294280	11.078760	2231.980896	2117.147455	2234.499922	-1336.666476				-505.000000	200.000000	0.000000	2.535540	0.178670	14.157719	-335.504066	1026.268873	293.687208
537				900.000000	200.000000	0.000000	0.459610	0.630560	-1.607650	-56.109669	-128.882964	202.521713	299.013488	200.914400	0.000000	300.000000	200.000000	0.000000	7.477400	11.078760	2231.904602	2040.853853	2201.799923	-1385.494475				-505.000000	200.000000	0.000000	-1.448880	-1.429360	3.932700	-1244.335976	1409.639665	-59.984651
538				900.000000	200.000000	0.000000	0.470820	0.585520	-0.651750	-133.364178	-84.639850	159.094331	299.003925	200.948389	0.000000	300.000000	200.000000	0.000000	7.660520	11.017720	2232.362366	2117.147455	2223.599922	-1379.390975				-505.000000	200.000000	0.000000	4.165530	-1.250690	8.651940	-538.251104	-260.266897	-177.752443
539				900.000000	200.000000	0.000000	0.313880	0.484180	-1.260050	-106.003316	-26.951642	161.572334	299.023156	200.935861	0.000000	300.000000	200.000000	0.000000	7.568960	10.987200	2231.675720	2088.537354	2179.999924	-1385.494475				-505.000000	200.000000	0.000000	0.905550	0.178670	9.438480	243.198404	-196.321952	1057.490890
540				900.000000	200.000000	0.000000	0.403560	0.720640	-1.477300	-40.203541	-101.366201	185.795935	299.111224	200.935701	0.000000	300.000000	200.000000	0.000000	7.385840	10.651480	2232.057190	2088.537354	1983.799931	-1373.287475				-505.000000	200.000000	0.000000	2.354430	0.178670	11.798100	-798.956844	1039.467118	117.469401
541				900.000000	200.000000	0.000000	0.448400	0.574260	-1.390400	6.125452	-93.161589	180.794027	298.979616	200.965378	0.000000	300.000000	200.000000	0.000000	7.630000	10.315760	2232.591248	2155.294256	2278.099920	-1354.976975				-505.000000	200.000000	0.000000	0.362220	0.178670	14.944259	-451.257145	1157.030033	-411.068110
542				900.000000	200.000000	0.000000	0.302670	0.641820	-1.564200	-99.826800	-61.668944	178.598174	298.993816	200.970080	0.000000	300.000000	200.000000	0.000000	7.630000	10.376800	2231.599426	2164.830956	2245.399921	-1409.908474				-505.000000	200.000000	0.000000	-0.181110	1.429360	2.359620	1013.207358	671.569723	-174.861345
543				900.000000	200.000000	0.000000	0.459610	0.709380	-1.520750	-92.979135	-88.436022	183.317735	299.042823	200.974187	0.000000	300.000000	200.000000	0.000000	7.538440	9.613800	2231.980896	2174.367657	2136.399925	-1446.529474				-505.000000	200.000000	0.000000	0.181110	-0.893350	5.505780	178.015858	-811.603994	175.370018
544				900.000000	200.000000	0.000000	0.358720	0.585520	-1.173150	-101.740106	-18.747030	183.307067	299.013657	200.969782	0.000000	300.000000	200.000000	0.000000	7.019600	10.193680	2232.286072	2164.830956	2201.799923	-1367.183975				-505.000000	200.000000	0.000000	-0.181110	1.429360	7.078860	-723.655131	4.241128	295.091445
545				900.000000	200.000000	0.000000	0.425980	0.731900	-1.303500	-51.621388	-112.583031	171.325219	299.023323	200.910065	0.000000	300.000000	200.000000	0.000000	7.294280	10.193680	2232.057190	2031.317153	2179.999924	-1379.390975				-505.000000	200.000000	0.000000	2.173320	0.536010	3.146160	32.685658	-1327.623357	-469.617981
546				900.000000	200.000000	0.000000	0.425980	0.788200	-1.173150	-61.229502	-72.176497	176.196898	299.023556	200.926934	0.000000	300.000000	200.000000	0.000000	7.782600	11.048240	2232.591248	2069.463954	2179.999924	-1330.562976				-505.000000	200.000000	0.000000	1.448880	0.893350	13.371180	286.758306	-763.211010	353.196471
547				900.000000	200.000000	0.000000	0.325090	0.461660	-1.303500	-102.955174	-98.296440	159.130117	299.004265	200.935253	0.000000	300.000000	200.000000	0.000000	7.233240	10.895640	2233.125306	2088.537354	2223.599922	-1354.976975				-505.000000	200.000000	0.000000	0.181110	1.608030	3.146160	-18.262414	251.195343	-527.185356
548				900.000000	200.000000	0.000000	0.425980	0.675600	-1.824900	-110.767416	-66.504399	164.043880	299.086838	200.914306	0.000000	300.000000	200.000000	0.000000	7.050120	11.048240	2232.133484	2040.853853	2038.299929	-1300.045476				-505.000000	200.000000	0.000000	2.716650	1.786700	1.573080	-818.288952	762.112716	118.966444
549				900.000000	200.000000	0.000000	0.325090	0.675600	-1.564200	-66.271498	-103.119959	161.738742	298.959732	200.969981	0.000000	300.000000	200.000000	0.000000	7.111160	10.498880	2231.828308	2164.830956	2321.699919	-1397.701475				-505.000000	200.000000	0.000000	-0.181110	1.429360	1.573080	-376.647588	2395.726244	295.091445
550				900.000000	200.000000	0.000000	0.470820	0.563000	-1.477300	-111.023640	-114.267908	187.989308	299.003721	200.927219	0.000000	300.000000	200.000000	0.000000	7.172200	10.407320	2231.904602	2069.463954	2223.599922	-1367.183975				-505.000000	200.000000	0.000000	0.905550	0.000000	11.798100	232.575852	1259.708849	-293.792937
551				900.000000	200.000000	0.000000	0.403560	0.472920	-1.477300	-102.671544	-65.904412	151.830314	299.062678	200.875615	0.000000	300.000000	200.000000	0.000000	7.141680	10.468360	2232.743836	1955.023551	2092.799927	-1336.666476				-505.000000	200.000000	0.000000	1.448880	-2.322710	-2.359620	1133.240070	1240.267629	-119.808360
552				900.000000	200.000000	0.000000	0.515660	0.551740	-1.955250	-59.715590	-135.933805	163.835781	299.043150	200.956769	0.000000	300.000000	200.000000	0.000000	7.599480	10.682000	2232.743836	2136.220856	2136.399925	-1318.355976				-505.000000	200.000000	0.000000	1.267770	0.893350	14.944259	402.700155	439.385169	-57.997731
553				900.000000	200.000000	0.000000	0.302670	0.731900	-1.346950	-59.707463	-107.464716	166.633648	298.988931	200.961533	0.000000	300.000000	200.000000	0.000000	7.477400	10.620960	2231.599426	2145.757556	2256.299921	-1354.976975				-505.000000	200.000000	0.000000	-1.448880	-1.250690	7.865400	-306.682023	1008.197511	233.905400
554				900.000000	200.000000	0.000000	0.369930	0.585520	-1.694550	-58.054444	-125.109125	168.837493	298.913102	200.942389	0.000000	300.000000	200.000000	0.000000	7.477400	10.437840	2226.335140	2098.074055	2419.799915	-1330.562976				-505.000000	200.000000	0.000000	0.362220	-0.178670	11.798100	-1052.211491	629.735709	528.498353
555				900.000000	200.000000	0.000000	0.459610	0.517960	-1.911800	-69.102697	-7.016826	183.139715	298.906046	200.948583	0.000000	300.000000	200.000000	0.000000	7.477400	10.132640	2231.904602	2117.147455	2441.599915	-1397.701475				-505.000000	200.000000	0.000000	3.259980	0.357340	11.011560	-440.760440	1117.988725	-293.642176
556				900.000000	200.000000	0.000000	0.369930	0.540480	-1.955250	-23.994505	-89.404884	161.566626	299.003721	200.974221	0.000000	300.000000	200.000000	0.000000	7.630000	11.048240	2231.904602	2174.367657	2223.599922	-1397.701475				-505.000000	200.000000	0.000000	-1.267770	1.429360	7.865400	-839.408210	466.958516	-233.518510
557				900.000000	200.000000	0.000000	0.459610	0.754420	-1.868350	-99.525562	-108.376634	200.227243	298.929843	200.987613	0.000000	300.000000	200.000000	0.000000	7.568960	9.980040	2230.607604	2202.977757	2387.099916	-1452.632974				-505.000000	200.000000	0.000000	-0.181110	-0.357340	17.303879	674.657678	524.817613	-59.068726
558				900.000000	200.000000	0.000000	0.325090	0.630560	-1.520750	-64.060701	-123.424248	164.106514	299.023256	200.931492	0.000000	300.000000	200.000000	0.000000	7.416360	11.353440	2231.904602	2079.000654	2179.999924	-1519.771472				-505.000000	200.000000	0.000000	0.543330	-0.536010	18.090419	-1536.594756	877.945347	-0.552140
559				900.000000	200.000000	0.000000	0.448400	0.686860	-1.173150	-49.320563	-68.033782	154.392484	298.984845	200.909537	0.000000	300.000000	200.000000	0.000000	7.691040	11.292400	2233.354188	2031.317153	2267.199921	-1354.976975				-505.000000	200.000000	0.000000	0.362220	-0.357340	3.932700	1021.035990	-1351.350136	469.584696
560				900.000000	200.000000	0.000000	0.459610	0.608040	-1.824900	-81.385295	-62.823313	154.307568	299.042594	200.978694	0.000000	300.000000	200.000000	0.000000	7.172200	11.292400	2231.446838	2183.904357	2136.399925	-1428.218974				-505.000000	200.000000	0.000000	1.811100	0.714680	11.798100	-1113.970884	-1711.626139	-351.931249
561				900.000000	200.000000	0.000000	0.504450	0.788200	-1.868350	-41.847078	-165.948814	188.163904	299.003653	200.982834	0.000000	300.000000	200.000000	0.000000	7.385840	11.017720	2231.752014	2193.441057	2223.599922	-1416.011974				-505.000000	200.000000	0.000000	0.905550	-0.893350	8.651940	178.267551	202.134497	292.800260
562				900.000000	200.000000	0.000000	0.246620	0.675600	-0.999350	-85.788965	-70.018056	159.410376	299.023623	200.918328	0.000000	300.000000	200.000000	0.000000	7.111160	10.529400	2232.743836	2050.390553	2179.999924	-1440.425974				-505.000000	200.000000	0.000000	1.992210	-0.178670	1.573080	-473.949483	143.098542	-0.328935
563				900.000000	200.000000	0.000000	0.392350	0.461660	-1.477300	-103.135231	-100.904573	144.602475	299.028106	200.935797	0.000000	300.000000	200.000000	0.000000	7.324800	10.590440	2231.828308	2088.537354	2169.099924	-1373.287475				-505.000000	200.000000	0.000000	0.362220	1.072020	8.651940	-513.519924	632.721415	999.638047
564				900.000000	200.000000	0.000000	0.437190	0.585520	-1.260050	-53.583772	-82.689247	171.177472	299.053141	200.939459	0.000000	300.000000	200.000000	0.000000	7.446880	10.712520	2233.277894	2098.074055	2114.599926	-1330.562976				-505.000000	200.000000	0.000000	0.181110	0.178670	3.932700	-683.770074	2636.709049	293.875562
565				900.000000	200.000000	0.000000	0.526870	0.686860	-2.346300	-26.412765	-130.965787	159.130509	299.018036	200.923262	0.000000	300.000000	200.000000	0.000000	7.385840	9.980040	2231.141662	2059.927254	2190.899923	-1416.011974				-505.000000	200.000000	0.000000	-0.362220	-0.893350	13.371180	-284.618918	672.078718	1232.807260
566				900.000000	200.000000	0.000000	0.515660	0.641820	-1.781450	-27.682327	-151.293349	168.738876	299.067018	200.910314	0.000000	300.000000	200.000000	0.000000	7.935200	10.559920	2231.446838	2031.317153	2081.899927	-1385.494475				-505.000000	200.000000	0.000000	0.000000	-0.357340	11.798100	-947.206810	784.223647	-294.059609
567				900.000000	200.000000	0.000000	0.336300	0.743160	-1.694550	-83.727071	-62.932602	176.247919	298.930392	200.948648	0.000000	300.000000	200.000000	0.000000	7.752080	9.980040	2231.752014	2117.147455	2387.099916	-1428.218974				-505.000000	200.000000	0.000000	-1.086660	-0.536010	4.719240	-32.056426	61.275234	234.554654
568				900.000000	200.000000	0.000000	0.403560	0.596780	-1.607650	-105.747092	-65.783186	171.222784	298.998666	200.978661	0.000000	300.000000	200.000000	0.000000	7.568960	11.322920	2231.523132	2183.904357	2234.499922	-1354.976975				-505.000000	200.000000	0.000000	0.905550	-0.714680	11.798100	420.962569	1392.278857	469.202114
569				900.000000	200.000000	0.000000	0.325090	0.563000	-1.433850	-102.937565	-47.515516	171.272664	299.086151	200.949200	0.000000	300.000000	200.000000	0.000000	7.324800	11.445000	2230.455016	2117.147455	2038.299929	-1361.080475				-505.000000	200.000000	0.000000	0.543330	-0.536010	-0.786540	-2348.816926	100.439537	-176.784436
570				900.000000	200.000000	0.000000	0.448400	0.664340	-1.651100	-70.845744	-97.985108	166.419841	298.978883	200.995994	0.000000	300.000000	200.000000	0.000000	7.996240	11.322920	2230.989074	2222.051158	2278.099920	-1409.908474				-505.000000	200.000000	0.000000	1.086660	0.000000	13.371180	-462.194313	584.406994	117.401265
571				900.000000	200.000000	0.000000	0.235410	0.540480	-1.477300	-115.971544	-64.045964	154.477008	298.959554	200.948778	0.000000	300.000000	200.000000	0.000000	7.630000	10.956680	2231.446838	2117.147455	2321.699919	-1354.976975				-505.000000	200.000000	0.000000	0.724440	-0.714680	11.798100	-2474.437478	1668.377837	-470.688976
572				900.000000	200.000000	0.000000	0.459610	0.551740	-1.260050	-75.077484	-58.282653	166.303509	299.033255	200.982531	0.000000	300.000000	200.000000	0.000000	8.087800	10.041080	2232.438660	2193.441057	2158.199924	-1440.425974				-505.000000	200.000000	0.000000	0.724440	-2.322710	7.078860	-487.428878	214.586315	-354.726799
573				900.000000	200.000000	0.000000	0.313880	0.731900	-1.868350	-92.411875	-112.507412	137.706113	298.998461	200.953215	0.000000	300.000000	200.000000	0.000000	7.324800	10.926160	2231.065368	2126.684155	2234.499922	-1385.494475				-505.000000	200.000000	0.000000	-0.362220	-2.501380	6.292320	-150.855117	281.086534	350.119760
574				900.000000	200.000000	0.000000	0.246620	0.619300	-2.172500	-33.035359	-84.124936	183.454618	299.042856	200.952791	0.000000	300.000000	200.000000	0.000000	7.385840	10.590440	2232.057190	2126.684155	2136.399925	-1354.976975				-505.000000	200.000000	0.000000	0.724440	-2.501380	3.146160	-382.738814	1544.018520	-178.664061
575				900.000000	200.000000	0.000000	0.504450	0.686860	-1.390400	-89.750936	-85.337789	144.695776	299.057667	200.841559	0.000000	300.000000	200.000000	0.000000	7.630000	10.437840	2232.438660	1878.729949	2103.699926	-1403.804975				-505.000000	200.000000	0.000000	0.905550	0.714680	-6.292320	-73.074101	2072.296701	-58.138311
576				900.000000	200.000000	0.000000	0.336300	0.585520	-1.390400	-85.883057	-98.677251	147.185393	298.959839	200.969881	0.000000	300.000000	200.000000	0.000000	7.691040	10.651480	2232.057190	2164.830956	2321.699919	-1409.908474				-505.000000	200.000000	0.000000	-1.992210	-0.178670	7.865400	-589.262099	1173.644414	-704.939365
577				900.000000	200.000000	0.000000	0.470820	0.664340	-1.651100	-86.927864	-48.248665	161.577293	299.008537	200.952921	0.000000	300.000000	200.000000	0.000000	7.324800	10.529400	2231.752014	2126.684155	2212.699923	-1342.769976				-505.000000	200.000000	0.000000	1.267770	0.714680	2.359620	-535.645953	53.617970	-586.864177
578				900.000000	200.000000	0.000000	0.403560	0.754420	-1.520750	-54.939616	-45.600123	171.369390	298.998837	201.012677	0.000000	300.000000	200.000000	0.000000	7.355320	10.773560	2231.904602	2260.197959	2234.499922	-1306.148976				-505.000000	200.000000	0.000000	-0.362220	-1.250690	7.865400	-190.866021	279.593681	292.562566
579				900.000000	200.000000	0.000000	0.280250	0.585520	-1.433850	-69.845950	-40.603034	188.207682	298.925545	200.918704	0.000000	300.000000	200.000000	0.000000	7.507920	10.834600	2231.828308	2050.390553	2397.999916	-1348.873476				-505.000000	200.000000	0.000000	3.078870	0.178670	7.865400	590.520563	866.793381	293.643742
580				900.000000	200.000000	0.000000	0.257830	0.619300	-1.651100	-120.946853	-90.137436	173.804364	299.003721	200.944310	0.000000	300.000000	200.000000	0.000000	7.630000	9.980040	2231.904602	2107.610755	2223.599922	-1428.218974				-505.000000	200.000000	0.000000	0.905550	-2.501380	1.573080	-614.496664	739.132364	350.018338
581				900.000000	200.000000	0.000000	0.336300	0.506700	-1.303500	-68.936185	-83.560158	163.979711	299.027973	200.965840	0.000000	300.000000	200.000000	0.000000	7.080640	11.078760	2231.523132	2155.294256	2169.099924	-1458.736474				-505.000000	200.000000	0.000000	0.362220	0.000000	2.359620	-1737.051259	638.692826	528.667910
582				900.000000	200.000000	0.000000	0.269040	0.664340	-1.694550	-119.137120	-85.492685	176.244298	299.018204	201.012850	0.000000	300.000000	200.000000	0.000000	7.355320	11.200840	2231.523132	2260.197959	2190.899923	-1354.976975				-505.000000	200.000000	0.000000	0.362220	-1.072020	8.651940	167.456229	2090.991495	-177.278621
583				900.000000	200.000000	0.000000	0.392350	0.664340	-1.651100	-62.804683	-80.479060	164.068248	299.043150	200.901243	0.000000	300.000000	200.000000	0.000000	7.843640	11.017720	2232.743836	2012.243752	2136.399925	-1428.218974				-505.000000	200.000000	0.000000	0.181110	0.000000	0.786540	579.142933	253.434623	-58.758587
584				900.000000	200.000000	0.000000	0.392350	0.619300	-1.911800	-76.991106	-70.104669	183.303642	299.003789	200.901520	0.000000	300.000000	200.000000	0.000000	7.568960	10.468360	2232.057190	2012.243752	2223.599922	-1330.562976				-505.000000	200.000000	0.000000	0.905550	1.429360	7.078860	-1650.183146	468.767364	118.772216
585				900.000000	200.000000	0.000000	0.403560	0.563000	-1.346950	-90.785946	-111.619367	147.094768	299.057377	200.970014	0.000000	300.000000	200.000000	0.000000	7.050120	10.315760	2231.752014	2164.830956	2103.699926	-1367.183975				-505.000000	200.000000	0.000000	1.629990	1.429360	11.011560	-491.708512	1216.619414	294.946557
586				900.000000	200.000000	0.000000	0.515660	0.653080	-1.738000	-51.296808	-120.937938	178.387988	299.047609	200.935829	0.000000	300.000000	200.000000	0.000000	7.080640	11.109280	2231.752014	2088.537354	2125.499926	-1330.562976				-505.000000	200.000000	0.000000	0.181110	0.536010	5.505780	32.874427	646.666086	117.982382
587				900.000000	200.000000	0.000000	0.425980	0.788200	-0.999350	-57.028915	-102.733950	176.196898	299.018406	200.935733	0.000000	300.000000	200.000000	0.000000	7.385840	10.804080	2231.980896	2088.537354	2190.899923	-1385.494475				-505.000000	200.000000	0.000000	1.267770	-0.357340	10.225020	95.011360	709.003742	-411.649228
588				900.000000	200.000000	0.000000	0.403560	0.675600	-0.999350	-109.912146	-91.678755	176.115407	298.967205	200.882207	0.000000	300.000000	200.000000	0.000000	7.324800	10.437840	2226.869198	1964.560251	2299.899920	-1391.597975				-505.000000	200.000000	0.000000	0.000000	-0.536010	18.090419	-610.066741	1308.532265	-117.996871
589				900.000000	200.000000	0.000000	0.549290	0.563000	-1.607650	-74.973911	-46.454498	180.679033	299.052526	200.935797	0.000000	300.000000	200.000000	0.000000	7.538440	9.674840	2231.828308	2088.537354	2114.599926	-1391.597975				-505.000000	200.000000	0.000000	1.267770	1.072020	2.359620	-861.471316	849.038014	-175.316371
590				900.000000	200.000000	0.000000	0.336300	0.754420	-1.260050	-30.546349	-93.732507	183.487371	299.067082	200.991448	0.000000	300.000000	200.000000	0.000000	7.599480	10.041080	2231.599426	2212.514458	2081.899927	-1397.701475				-505.000000	200.000000	0.000000	1.629990	-0.536010	15.730799	-841.887514	-113.559218	293.081421
591				900.000000	200.000000	0.000000	0.470820	0.720640	-1.520750	-68.392267	-53.435860	190.545574	299.160144	200.939877	0.000000	300.000000	200.000000	0.000000	7.477400	11.048240	2232.286072	2098.074055	1874.799934	-1361.080475				-505.000000	200.000000	0.000000	0.000000	-0.536010	11.798100	-31.490117	1579.643691	821.908708
592				900.000000	200.000000	0.000000	0.549290	0.731900	-1.433850	-120.105445	-158.067471	161.558829	299.003857	200.944181	0.000000	300.000000	200.000000	0.000000	7.752080	9.369640	2232.209778	2107.610755	2223.599922	-1391.597975				-505.000000	200.000000	0.000000	0.724440	-1.429360	8.651940	724.913595	345.663469	-1.414418
593				900.000000	200.000000	0.000000	0.336300	0.754420	-1.520750	-46.898555	-73.226176	183.487371	299.022888	200.961764	0.000000	300.000000	200.000000	0.000000	7.477400	11.353440	2231.065368	2145.757556	2179.999924	-1361.080475				-505.000000	200.000000	0.000000	0.000000	0.714680	3.146160	-419.767028	-665.835742	411.886922
594				900.000000	200.000000	0.000000	0.392350	0.698120	-1.303500	-48.991918	-80.802328	147.232043	299.062101	201.008645	0.000000	300.000000	200.000000	0.000000	7.446880	11.139800	2231.370544	2250.661259	2092.799927	-1403.804975				-505.000000	200.000000	0.000000	1.448880	0.714680	9.438480	507.264372	-1157.188900	-116.925876
595				900.000000	200.000000	0.000000	0.302670	0.754420	-1.390400	-74.907224	-71.962518	197.980173	299.028040	200.935861	0.000000	300.000000	200.000000	0.000000	7.721560	11.506040	2231.675720	2088.537354	2169.099924	-1416.011974				-505.000000	200.000000	0.000000	1.086660	-0.714680	1.573080	-1432.911463	65.323362	234.211231
596				900.000000	200.000000	0.000000	0.212990	0.619300	-1.694550	-129.032928	-83.184546	169.031498	299.003959	200.892822	0.000000	300.000000	200.000000	0.000000	7.477400	10.376800	2232.438660	1993.170352	2223.599922	-1434.322474				-505.000000	200.000000	0.000000	1.811100	0.536010	2.359620	611.702744	816.161117	-528.333102
597				900.000000	200.000000	0.000000	0.515660	0.686860	-1.346950	-109.808573	-101.037735	176.009743	299.042529	200.987309	0.000000	300.000000	200.000000	0.000000	7.599480	10.407320	2231.294250	2202.977757	2136.399925	-1391.597975				-505.000000	200.000000	0.000000	1.448880	-2.858720	2.359620	406.287633	-89.911003	232.147559
598				900.000000	200.000000	0.000000	0.425980	0.596780	-1.738000	-25.471530	-152.706705	151.922276	299.067241	200.944278	0.000000	300.000000	200.000000	0.000000	7.477400	10.437840	2231.980896	2107.610755	2081.899927	-1416.011974				-505.000000	200.000000	0.000000	1.086660	1.429360	6.292320	-1418.614066	60.844803	-351.195062
599				900.000000	200.000000	0.000000	0.448400	0.630560	-1.216600	-63.745601	-67.993374	178.436726	299.140406	200.927282	0.000000	300.000000	200.000000	0.000000	6.836480	10.529400	2231.752014	2069.463954	1918.399933	-1300.045476				-505.000000	200.000000	0.000000	0.000000	-0.893350	14.157719	641.972021	-411.145698	527.849099
600				900.000000	200.000000	0.000000	0.459610	0.596780	-1.520750	-49.369640	-118.831841	190.441997	299.067528	200.918359	0.000000	300.000000	200.000000	0.000000	7.111160	10.376800	2232.667542	2050.390553	2081.899927	-1373.287475				-505.000000	200.000000	0.000000	0.905550	0.178670	4.719240	-799.523152	1531.566702	-763.576169
601				900.000000	200.000000	0.000000	0.358720	0.664340	-1.303500	-94.608811	-49.021624	164.103089	299.003993	200.956867	0.000000	300.000000	200.000000	0.000000	7.568960	9.857960	2232.514954	2136.220856	2223.599922	-1348.873476				-505.000000	200.000000	0.000000	0.000000	-0.357340	2.359620	-1179.593893	1058.320779	-176.571412
602				900.000000	200.000000	0.000000	0.212990	0.472920	-2.129050	-103.346757	-82.780461	183.353326	298.998803	200.995619	0.000000	300.000000	200.000000	0.000000	7.507920	10.041080	2231.828308	2222.051158	2234.499922	-1403.804975				-505.000000	200.000000	0.000000	0.543330	-0.178670	-3.146160	-1169.223033	1163.238875	176.019272
603				900.000000	200.000000	0.000000	0.369930	0.585520	-1.520750	-61.894918	-115.138819	144.740892	299.013623	201.008266	0.000000	300.000000	200.000000	0.000000	7.446880	11.475520	2232.209778	2250.661259	2201.799923	-1330.562976				-505.000000	200.000000	0.000000	0.905550	1.965370	9.438480	-922.664401	996.808114	-350.671900
604				900.000000	200.000000	0.000000	0.347510	0.664340	-1.607650	-98.944441	-48.277137	168.934023	298.979163	200.952987	0.000000	300.000000	200.000000	0.000000	7.813120	11.475520	2231.599426	2126.684155	2278.099920	-1379.390975				-505.000000	200.000000	0.000000	1.448880	-1.429360	6.292320	-317.619191	-623.923165	116.015824
605				900.000000	200.000000	0.000000	0.313880	0.506700	-1.651100	-69.296298	-148.171244	151.954638	299.008706	200.927124	0.000000	300.000000	200.000000	0.000000	7.477400	10.773560	2232.133484	2069.463954	2212.699923	-1354.976975				-505.000000	200.000000	0.000000	-0.543330	-0.893350	6.292320	-632.633232	292.045500	116.683875
606				900.000000	200.000000	0.000000	0.291460	0.653080	-1.303500	-38.785075	-107.043497	125.607737	299.072283	200.952661	0.000000	300.000000	200.000000	0.000000	7.416360	10.590440	2232.362366	2126.684155	2070.999928	-1293.941977				-505.000000	200.000000	0.000000	1.992210	0.357340	1.573080	-441.515518	1733.938629	940.085317
607				900.000000	200.000000	0.000000	0.392350	0.619300	-1.868350	-113.130864	-85.342987	166.436021	299.013657	200.884339	0.000000	300.000000	200.000000	0.000000	7.080640	10.498880	2232.286072	1974.096951	2201.799923	-1397.701475				-505.000000	200.000000	0.000000	1.267770	-0.536010	3.146160	-32.182272	-344.838479	469.342694
608				900.000000	200.000000	0.000000	0.190570	0.585520	-1.433850	-102.010192	-77.437771	152.155689	299.028139	200.995585	0.000000	300.000000	200.000000	0.000000	7.355320	10.620960	2231.904602	2222.051158	2169.099924	-1379.390975				-505.000000	200.000000	0.000000	0.543330	-0.178670	8.651940	-1631.543193	489.192442	469.739765
609				900.000000	200.000000	0.000000	0.403560	0.349060	-1.260050	-115.588088	-66.106454	154.124784	298.984603	200.931110	0.000000	300.000000	200.000000	0.000000	7.904680	10.376800	2232.820130	2079.000654	2267.199921	-1361.080475				-505.000000	200.000000	0.000000	1.629990	1.250690	3.932700	-39.822134	427.917208	-762.616777
610				900.000000	200.000000	0.000000	0.358720	0.641820	-1.303500	-31.207701	-114.879234	168.901466	299.047479	200.957325	0.000000	300.000000	200.000000	0.000000	7.385840	10.834600	2231.446838	2136.220856	2125.499926	-1354.976975				-505.000000	200.000000	0.000000	1.811100	-0.893350	7.865400	178.204628	-1840.464014	292.727816
611				900.000000	200.000000	0.000000	0.437190	0.686860	-1.781450	-94.176594	-148.061955	156.813758	299.076693	200.918956	0.000000	300.000000	200.000000	0.000000	7.233240	10.559920	2231.217956	2050.390553	2060.099928	-1361.080475				-505.000000	200.000000	0.000000	2.535540	0.000000	19.663499	580.653089	1949.033940	-587.643830
612				900.000000	200.000000	0.000000	0.190570	0.664340	-1.738000	-46.812591	-107.550732	169.096613	299.008605	200.948583	0.000000	300.000000	200.000000	0.000000	7.324800	10.315760	2231.904602	2117.147455	2212.699923	-1373.287475				-505.000000	200.000000	0.000000	0.181110	0.178670	9.438480	-220.065604	2366.344049	176.387365
613				900.000000	200.000000	0.000000	0.437190	0.540480	-1.607650	-39.716512	-107.695829	168.725925	299.077103	200.875824	0.000000	300.000000	200.000000	0.000000	7.477400	11.383960	2232.209778	1955.023551	2060.099928	-1318.355976				-505.000000	200.000000	0.000000	0.905550	0.536010	3.146160	-83.130344	737.639511	529.133117
614				900.000000	200.000000	0.000000	0.571710	0.608040	-1.781450	-121.545583	-108.007759	175.878373	299.042922	200.948454	0.000000	300.000000	200.000000	0.000000	7.507920	9.735880	2232.209778	2117.147455	2136.399925	-1483.150473				-505.000000	200.000000	0.000000	-0.362220	0.357340	13.371180	-93.123664	-521.051348	-469.584696
615				900.000000	200.000000	0.000000	0.425980	0.765680	-1.607650	-74.668609	-92.036291	173.766294	299.057635	200.969749	0.000000	300.000000	200.000000	0.000000	7.416360	11.170320	2232.362366	2164.830956	2103.699926	-1342.769976				-505.000000	200.000000	0.000000	0.181110	0.357340	12.584640	-1135.530604	-288.041803	-117.163570
616				900.000000	200.000000	0.000000	0.336300	0.574260	-1.564200	-70.444679	-113.713527	151.994241	299.008333	200.970213	0.000000	300.000000	200.000000	0.000000	7.385840	10.895640	2231.294250	2164.830956	2212.699923	-1379.390975				-505.000000	200.000000	0.000000	1.267770	-0.714680	10.225020	-274.059289	-484.126324	469.173136
617				900.000000	200.000000	0.000000	0.403560	0.653080	-1.433850	-63.043299	-106.472580	180.913784	299.028040	200.952954	0.000000	300.000000	200.000000	0.000000	7.843640	11.322920	2231.675720	2126.684155	2169.099924	-1397.701475				-505.000000	200.000000	0.000000	0.000000	-0.714680	16.517339	189.708104	912.315096	58.065867
618				900.000000	200.000000	0.000000	0.470820	0.529220	-1.477300	-92.312049	-159.861637	173.499932	299.023022	201.030015	0.000000	300.000000	200.000000	0.000000	7.996240	10.590440	2231.370544	2298.344760	2179.999924	-1403.804975				-505.000000	200.000000	0.000000	0.905550	-0.893350	0.786540	293.454321	607.308783	821.497148
619				900.000000	200.000000	0.000000	0.392350	0.596780	-1.216600	-93.280373	-121.410904	185.692359	299.106035	200.983035	0.000000	300.000000	200.000000	0.000000	7.324800	10.956680	2231.294250	2193.441057	1994.699930	-1391.597975				-505.000000	200.000000	0.000000	1.086660	-0.178670	9.438480	337.391762	57.859097	410.952200
620				900.000000	200.000000	0.000000	0.381140	0.619300	-1.173150	-88.287455	-105.791775	188.134576	298.979128	200.957293	0.000000	300.000000	200.000000	0.000000	7.568960	10.620960	2231.523132	2136.220856	2278.099920	-1428.218974				-505.000000	200.000000	0.000000	0.362220	0.000000	10.225020	-114.998000	-429.331497	-998.678655
621				900.000000	200.000000	0.000000	0.336300	0.653080	-1.129700	-54.687139	-129.315522	154.477204	298.915703	200.944407	0.000000	300.000000	200.000000	0.000000	7.446880	10.620960	2231.675720	2107.610755	2419.799915	-1348.873476				-505.000000	200.000000	0.000000	2.173320	1.072020	14.944259	-49.752531	914.870371	118.331679
622				900.000000	200.000000	0.000000	0.313880	0.653080	-1.868350	-47.411320	-61.847713	156.910091	299.014028	200.930983	0.000000	300.000000	200.000000	0.000000	7.416360	10.346280	2233.125306	2079.000654	2201.799923	-1336.666476				-505.000000	200.000000	0.000000	0.724440	-1.250690	2.359620	-886.202495	351.634881	351.219732
623				900.000000	200.000000	0.000000	0.414770	0.743160	-0.999350	-87.027374	-117.470232	183.395605	299.067337	200.910003	0.000000	300.000000	200.000000	0.000000	6.805960	10.590440	2232.209778	2031.317153	2081.899927	-1391.597975				-505.000000	200.000000	0.000000	1.629990	0.357340	0.786540	137.501568	828.612936	-234.767678
624				900.000000	200.000000	0.000000	0.347510	0.675600	-1.433850	-74.177516	-23.108921	209.908716	299.150320	200.935669	0.000000	300.000000	200.000000	0.000000	7.568960	10.041080	2232.133484	2088.537354	1896.599934	-1275.631477				-505.000000	200.000000	0.000000	0.362220	-0.178670	11.798100	-936.395489	2220.575797	176.033761
625				900.000000	200.000000	0.000000	0.448400	0.731900	-1.738000	-23.927819	-16.848772	152.024711	298.984325	200.948454	0.000000	300.000000	200.000000	0.000000	7.355320	10.926160	2232.209778	2117.147455	2267.199921	-1336.666476				-505.000000	200.000000	0.000000	-0.362220	1.072020	6.292320	-166.260688	1474.216600	705.975509
626				900.000000	200.000000	0.000000	0.425980	0.653080	-1.477300	-34.944601	-102.289457	164.022936	298.940450	200.956933	0.000000	300.000000	200.000000	0.000000	8.240400	10.590440	2232.362366	2136.220856	2365.299917	-1403.804975				-505.000000	200.000000	0.000000	0.724440	2.144040	15.730799	-563.901688	869.225661	589.417725
627				900.000000	200.000000	0.000000	0.493240	0.619300	-1.694550	-80.786565	-79.527331	149.463879	299.013623	200.948454	0.000000	300.000000	200.000000	0.000000	7.660520	11.414480	2232.209778	2117.147455	2201.799923	-1403.804975				-505.000000	200.000000	0.000000	-0.724440	1.429360	11.798100	-375.829586	828.059509	-409.794273
628				900.000000	200.000000	0.000000	0.336300	0.608040	-1.216600	-32.508733	-78.575005	185.760898	299.042562	200.991550	0.000000	300.000000	200.000000	0.000000	7.721560	11.017720	2231.370544	2212.514458	2136.399925	-1354.976975				-505.000000	200.000000	0.000000	1.448880	0.536010	8.651940	33.126120	1627.527681	-234.583632
629				900.000000	200.000000	0.000000	0.313880	0.596780	-1.564200	-41.373594	-62.130572	127.941811	299.013252	200.974454	0.000000	300.000000	200.000000	0.000000	8.179360	11.261880	2231.370544	2174.367657	2201.799923	-1361.080475				-505.000000	200.000000	0.000000	-1.267770	-0.536010	6.292320	-1190.090598	70.741347	-117.895449
630				900.000000	200.000000	0.000000	0.414770	0.495440	-1.607650	-97.858683	-76.376754	151.839644	299.008740	200.944181	0.000000	300.000000	200.000000	0.000000	7.507920	10.834600	2232.209778	2107.610755	2212.699923	-1354.976975				-505.000000	200.000000	0.000000	0.543330	-0.357340	3.932700	1600.115999	1554.231059	-646.567667
631				900.000000	200.000000	0.000000	0.302670	0.506700	-1.651100	-121.563191	-46.390217	204.978773	299.018204	200.978661	0.000000	300.000000	200.000000	0.000000	7.141680	10.956680	2231.523132	2183.904357	2190.899923	-1416.011974				-505.000000	200.000000	0.000000	-0.181110	0.714680	3.146160	738.392991	1996.523370	176.925016
632				900.000000	200.000000	0.000000	0.212990	0.630560	-1.433850	-55.929612	-47.965207	142.535709	299.023556	200.965378	0.000000	300.000000	200.000000	0.000000	7.538440	10.651480	2232.591248	2155.294256	2179.999924	-1300.045476				-505.000000	200.000000	0.000000	-0.543330	-0.893350	13.371180	62.829088	2273.877772	-177.036619
633				900.000000	200.000000	0.000000	0.302670	0.596780	-1.738000	-130.005316	-76.705220	178.556287	299.048130	200.939588	0.000000	300.000000	200.000000	0.000000	6.989080	10.926160	2232.972718	2098.074055	2125.499926	-1318.355976				-505.000000	200.000000	0.000000	1.992210	1.072020	11.011560	413.196860	531.851446	-57.886128
634				900.000000	200.000000	0.000000	0.425980	0.653080	-1.260050	-115.130135	-26.501950	147.155315	299.043314	200.956606	0.000000	300.000000	200.000000	0.000000	7.507920	9.400160	2233.125306	2136.220856	2136.399925	-1287.838477				-505.000000	200.000000	0.000000	-0.905550	1.608030	0.786540	328.996822	2572.878540	1.598465
635				900.000000	200.000000	0.000000	0.358720	0.630560	-1.173150	-95.864829	-39.010910	127.926772	299.106493	200.982531	0.000000	300.000000	200.000000	0.000000	7.233240	10.407320	2232.438660	2193.441057	1994.699930	-1403.804975				-505.000000	200.000000	0.000000	-0.362220	-0.714680	-0.786540	-1317.284231	1083.224416	-588.090240
636				900.000000	200.000000	0.000000	0.381140	0.799460	-1.651100	-45.178851	-80.017432	152.157223	299.125904	200.952759	0.000000	300.000000	200.000000	0.000000	7.050120	11.353440	2232.133484	2126.684155	1951.099932	-1409.908474				-505.000000	200.000000	0.000000	0.362220	0.178670	13.371180	590.961025	363.102842	117.628778
637				900.000000	200.000000	0.000000	0.369930	0.641820	-1.607650	-67.707573	-89.728152	166.480192	299.013084	200.957522	0.000000	300.000000	200.000000	0.000000	7.050120	11.048240	2230.989074	2136.220856	2201.799923	-1342.769976				-505.000000	200.000000	0.000000	1.811100	1.072020	6.292320	-282.076690	-513.271088	-645.312626
638				900.000000	200.000000	0.000000	0.425980	0.630560	-1.564200	-48.023594	-61.680880	161.592332	299.013994	200.965180	0.000000	300.000000	200.000000	0.000000	7.477400	11.139800	2233.049012	2155.294256	2201.799923	-1416.011974				-505.000000	200.000000	0.000000	-0.905550	1.250690	18.090419	-1428.481540	700.477056	-233.717046
639				900.000000	200.000000	0.000000	0.381140	0.731900	-1.303500	-75.744570	-55.010850	156.913713	299.008774	200.927060	0.000000	300.000000	200.000000	0.000000	7.172200	10.743040	2232.286072	2069.463954	2212.699923	-1416.011974				-505.000000	200.000000	0.000000	1.629990	-0.893350	4.719240	-864.391082	-103.109248	410.230502
640				900.000000	200.000000	0.000000	0.358720	0.596780	-1.998700	-9.659494	-114.232698	164.040258	299.027840	201.004440	0.000000	300.000000	200.000000	0.000000	7.630000	11.567080	2231.217956	2241.124558	2169.099924	-1281.734977				-505.000000	200.000000	0.000000	0.000000	0.178670	6.292320	-567.765302	1054.588647	0.169558
641				900.000000	200.000000	0.000000	0.437190	0.630560	-1.346950	-31.716402	-138.334100	195.315960	298.973892	200.953345	0.000000	300.000000	200.000000	0.000000	7.507920	10.498880	2230.760192	2126.684155	2288.999920	-1409.908474				-505.000000	200.000000	0.000000	0.181110	2.680050	0.000000	-185.278181	1182.171100	-114.959319
642				900.000000	200.000000	0.000000	0.358720	0.472920	-1.346950	-86.454380	-43.915246	163.925069	298.969359	200.974387	0.000000	300.000000	200.000000	0.000000	7.782600	10.285240	2231.523132	2174.367657	2299.899920	-1379.390975				-505.000000	200.000000	0.000000	1.992210	-0.714680	0.786540	-390.630369	-651.575076	-177.069904
643				900.000000	200.000000	0.000000	0.425980	0.630560	-1.346950	-96.044886	-46.685013	166.411652	298.954919	200.940005	0.000000	300.000000	200.000000	0.000000	7.294280	10.590440	2231.980896	2098.074055	2332.599918	-1446.529474				-505.000000	200.000000	0.000000	2.173320	0.000000	5.505780	-694.455549	-534.442593	234.802529
644				900.000000	200.000000	0.000000	0.459610	0.540480	-1.911800	-112.401156	-88.072345	168.702697	298.969218	200.940327	0.000000	300.000000	200.000000	0.000000	7.507920	9.980040	2231.217956	2098.074055	2299.899920	-1409.908474				-505.000000	200.000000	0.000000	0.362220	0.357340	12.584640	-440.634593	761.559290	176.542434
645				900.000000	200.000000	0.000000	0.358720	0.585520	-1.564200	-41.837281	-104.504843	188.126388	299.057571	200.914275	0.000000	300.000000	200.000000	0.000000	7.294280	11.017720	2232.209778	2040.853853	2103.699926	-1336.666476				-505.000000	200.000000	0.000000	1.992210	1.429360	0.786540	665.633506	-253.865054	-116.291111
646				900.000000	200.000000	0.000000	0.313880	0.698120	-1.651100	-97.598395	-46.851845	185.867900	299.028372	200.914181	0.000000	300.000000	200.000000	0.000000	7.660520	9.674840	2232.438660	2040.853853	2169.099924	-1379.390975				-505.000000	200.000000	0.000000	-0.181110	1.429360	6.292320	-723.718055	1728.397649	-57.373147
647				900.000000	200.000000	0.000000	0.313880	0.653080	-1.173150	-98.957986	-87.824098	159.319751	299.019076	200.956443	0.000000	300.000000	200.000000	0.000000	7.843640	10.651480	2233.506776	2136.220856	2190.899923	-1409.908474				-505.000000	200.000000	0.000000	2.354430	-1.250690	5.505780	272.209217	780.298515	-177.607555
648				900.000000	200.000000	0.000000	0.515660	0.686860	-1.868350	-94.266622	-85.354923	176.009743	299.081766	200.995687	0.000000	300.000000	200.000000	0.000000	6.928040	11.322920	2231.675720	2222.051158	2049.199928	-1385.494475				-505.000000	200.000000	0.000000	1.992210	1.429360	7.865400	-260.328201	534.837152	177.429382
649				900.000000	200.000000	0.000000	0.336300	0.596780	-1.260050	-85.284327	-88.666537	183.340766	299.086650	200.918767	0.000000	300.000000	200.000000	0.000000	7.416360	11.383960	2231.675720	2050.390553	2038.299929	-1397.701475				-505.000000	200.000000	0.000000	1.448880	0.178670	9.438480	11.566400	1361.641240	-469.899142
650				900.000000	200.000000	0.000000	0.594130	0.765680	-1.173150	-98.341648	-150.024493	161.543790	298.969570	200.922914	0.000000	300.000000	200.000000	0.000000	7.904680	11.536560	2231.980896	2059.927254	2299.899920	-1440.425974				-505.000000	200.000000	0.000000	1.267770	-0.714680	14.157719	-737.008680	572.701603	175.452643
651				900.000000	200.000000	0.000000	0.459610	0.641820	-1.086250	-91.290584	-114.169957	176.025924	298.959767	200.927219	0.000000	300.000000	200.000000	0.000000	7.599480	11.170320	2231.904602	2069.463954	2321.699919	-1446.529474				-505.000000	200.000000	0.000000	1.267770	0.536010	6.292320	-777.774663	1905.865940	822.824633
652				900.000000	200.000000	0.000000	0.482030	0.675600	-1.346950	-106.251729	-43.927182	173.624452	298.979337	200.957096	0.000000	300.000000	200.000000	0.000000	7.355320	10.590440	2231.980896	2136.220856	2278.099920	-1275.631477				-505.000000	200.000000	0.000000	0.905550	-0.536010	9.438480	-1537.286911	1394.518136	-0.581117
653				900.000000	200.000000	0.000000	0.392350	0.675600	-1.433850	-42.013274	-136.406771	166.488380	298.998495	201.013023	0.000000	300.000000	200.000000	0.000000	7.416360	10.834600	2231.141662	2260.197959	2234.499922	-1336.666476				-505.000000	200.000000	0.000000	-0.543330	1.072020	9.438480	-1555.801018	1084.479838	236.037208
654				900.000000	200.000000	0.000000	0.482030	0.596780	-1.607650	-85.644441	-109.542340	180.780130	299.076598	200.923325	0.000000	300.000000	200.000000	0.000000	7.538440	10.559920	2230.989074	2059.927254	2060.099928	-1422.115474				-505.000000	200.000000	0.000000	2.535540	0.893350	8.651940	633.828773	-691.916237	118.133143
655				900.000000	200.000000	0.000000	0.325090	0.529220	-1.564200	-60.237836	-82.856080	161.602608	299.008571	200.910158	0.000000	300.000000	200.000000	0.000000	7.477400	10.529400	2231.828308	2031.317153	2212.699923	-1318.355976				-505.000000	200.000000	0.000000	1.629990	-0.178670	10.225020	221.638684	1217.365840	-881.461437
656				900.000000	200.000000	0.000000	0.403560	0.574260	-1.129700	-122.261430	-81.425589	159.153540	299.057700	200.879976	0.000000	300.000000	200.000000	0.000000	7.416360	10.163160	2232.514954	1964.560251	2103.699926	-1336.666476				-505.000000	200.000000	0.000000	3.259980	-0.178670	7.078860	-1747.485041	193.730806	-0.430356
657				900.000000	200.000000	0.000000	0.313880	0.574260	-1.477300	-78.395711	-72.343329	183.343050	299.077166	200.982565	0.000000	300.000000	200.000000	0.000000	7.507920	10.193680	2232.362366	2193.441057	2060.099928	-1324.459476				-505.000000	200.000000	0.000000	0.362220	0.536010	14.157719	1075.910599	1290.346466	352.944288
658				900.000000	200.000000	0.000000	0.381140	0.619300	-1.173150	-64.164274	-131.121625	164.037975	298.989070	200.935765	0.000000	300.000000	200.000000	0.000000	7.691040	11.261880	2231.904602	2088.537354	2256.299921	-1409.908474				-505.000000	200.000000	0.000000	3.259980	-0.893350	-2.359620	61.570624	202.687923	410.100103
659				900.000000	200.000000	0.000000	0.414770	0.439140	-1.173150	-91.685914	-51.450989	192.751507	298.999213	200.961041	0.000000	300.000000	200.000000	0.000000	7.874160	11.048240	2232.743836	2145.757556	2234.499922	-1336.666476	-568.929237	199.551330	0.000000	-505.000000	200.000000	0.000000	2.173320	-0.178670	20.450039	-9.175319	1307.355408	58.400675
660				900.000000	200.000000	0.000000	0.425980	0.743160	-1.520750	-75.505954	-61.721289	188.203311	298.993953	200.982766	0.000000	300.000000	200.000000	0.000000	7.538440	11.109280	2231.904602	2193.441057	2245.399921	-1281.734977				-505.000000	200.000000	0.000000	1.086660	1.429360	6.292320	202.809961	856.264847	-174.962766
661				900.000000	200.000000	0.000000	0.403560	0.630560	-1.694550	-116.507651	-80.900279	183.302500	299.027807	201.081413	0.000000	300.000000	200.000000	0.000000	7.446880	11.353440	2231.141662	2412.785163	2169.099924	-1361.080475				-505.000000	200.000000	0.000000	-0.543330	-0.893350	14.944259	873.666948	1211.824860	410.404368
662				900.000000	200.000000	0.000000	0.313880	0.619300	-1.433850	-60.413829	-123.043437	176.155957	298.994228	201.008128	0.000000	300.000000	200.000000	0.000000	7.691040	11.567080	2232.514954	2250.661259	2245.399921	-1403.804975				-505.000000	200.000000	0.000000	0.000000	1.965370	14.157719	814.953167	-146.005683	-468.087653
663				900.000000	200.000000	0.000000	0.425980	0.664340	-1.129700	-94.428754	-67.150935	156.804427	298.974559	200.939909	0.000000	300.000000	200.000000	0.000000	7.752080	10.895640	2232.209778	2098.074055	2288.999920	-1403.804975				-505.000000	200.000000	0.000000	2.535540	-1.786700	9.438480	-918.070151	-427.522648	-119.386619
664				900.000000	200.000000	0.000000	0.347510	0.630560	-1.042800	-103.770847	-124.791997	166.492947	298.998632	200.957325	0.000000	300.000000	200.000000	0.000000	7.904680	10.529400	2231.446838	2136.220856	2234.499922	-1452.632974				-505.000000	200.000000	0.000000	1.992210	0.178670	4.719240	-452.075147	-1053.017230	469.962970
665				900.000000	200.000000	0.000000	0.470820	0.731900	-1.781450	-56.137075	-113.985048	164.049784	299.037841	200.957195	0.000000	300.000000	200.000000	0.000000	7.202720	10.620960	2231.752014	2136.220856	2147.299925	-1397.701475				-505.000000	200.000000	0.000000	-0.362220	0.714680	2.359620	275.066060	549.958681	-116.780988
666				900.000000	200.000000	0.000000	0.302670	0.585520	-1.564200	-102.145234	-183.252223	188.184455	299.042332	200.927663	0.000000	300.000000	200.000000	0.000000	7.233240	11.261880	2230.836486	2069.463954	2136.399925	-1416.011974				-505.000000	200.000000	0.000000	2.535540	-1.965370	0.786540	1039.298404	-154.171943	-2.067979
667				900.000000	200.000000	0.000000	0.437190	0.630560	-1.216600	-47.663481	-97.927566	192.906300	299.028272	200.965543	0.000000	300.000000	200.000000	0.000000	7.385840	9.674840	2232.209778	2155.294256	2169.099924	-1428.218974				-505.000000	200.000000	0.000000	1.629990	-0.536010	5.505780	-263.625506	1354.414406	-353.103665
668				900.000000	200.000000	0.000000	0.358720	0.563000	-0.955900	-86.360288	-165.862201	166.418503	299.023323	200.875884	0.000000	300.000000	200.000000	0.000000	7.385840	10.041080	2232.057190	1955.023551	2179.999924	-1428.218974				-505.000000	200.000000	0.000000	0.724440	1.965370	8.651940	-691.095320	-184.616560	413.015872
669				900.000000	200.000000	0.000000	0.392350	0.551740	-1.129700	-46.798730	-136.689631	163.963530	299.052364	200.970147	0.000000	300.000000	200.000000	0.000000	7.263760	9.796920	2231.446838	2164.830956	2114.599926	-1373.287475				-505.000000	200.000000	0.000000	1.448880	-0.178670	11.011560	105.885605	962.438365	-117.773666
670				900.000000	200.000000	0.000000	0.347510	0.641820	-1.998700	-56.051110	-113.771070	202.648321	299.067114	200.935861	0.000000	300.000000	200.000000	0.000000	6.805960	10.865120	2231.675720	2088.537354	2081.899927	-1348.873476				-505.000000	200.000000	0.000000	-1.448880	-2.501380	10.225020	-729.620511	1138.528239	-942.163478
671				900.000000	200.000000	0.000000	0.392350	0.517960	-1.564200	-56.680992	-70.427937	173.570755	299.043118	200.995245	0.000000	300.000000	200.000000	0.000000	7.355320	10.651480	2232.667542	2222.051158	2136.399925	-1403.804975				-505.000000	200.000000	0.000000	0.181110	-1.429360	6.292320	-896.699201	-944.920428	292.349542
672				900.000000	200.000000	0.000000	0.470820	0.551740	-1.824900	-67.621608	-108.878670	187.978837	298.950323	201.029452	0.000000	300.000000	200.000000	0.000000	7.630000	11.078760	2232.591248	2298.344760	2343.499918	-1409.908474				-505.000000	200.000000	0.000000	0.724440	-1.072020	-3.932700	745.529467	622.746307	-294.795796
673				900.000000	200.000000	0.000000	0.437190	0.608040	-1.390400	-52.791441	-82.568022	132.643854	299.013724	200.969716	0.000000	300.000000	200.000000	0.000000	7.477400	10.834600	2232.438660	2164.830956	2201.799923	-1379.390975				-505.000000	200.000000	0.000000	2.173320	1.429360	8.651940	-607.713283	390.561753	1.182597
674				900.000000	200.000000	0.000000	0.381140	0.709380	-1.260050	-48.483217	-156.370657	173.760390	299.027907	200.970180	0.000000	300.000000	200.000000	0.000000	7.752080	11.200840	2231.370544	2164.830956	2169.099924	-1367.183975				-505.000000	200.000000	0.000000	0.181110	-0.536010	10.225020	-726.511975	-1081.222568	234.453232
675				900.000000	200.000000	0.000000	0.291460	0.608040	-1.520750	-89.111256	-91.643545	168.939732	299.008503	200.948681	0.000000	300.000000	200.000000	0.000000	7.385840	11.200840	2231.675720	2117.147455	2212.699923	-1403.804975				-505.000000	200.000000	0.000000	-0.362220	0.000000	4.719240	695.273551	1740.849468	-58.715121
676				900.000000	200.000000	0.000000	0.437190	0.619300	-1.781450	-64.794473	-87.270315	180.847528	299.008808	200.905669	0.000000	300.000000	200.000000	0.000000	7.935200	10.773560	2232.362366	2021.780453	2212.699923	-1416.011974				-505.000000	200.000000	0.000000	-0.543330	-0.357340	13.371180	-599.632958	1478.457728	117.192548
677				900.000000	200.000000	0.000000	0.369930	0.596780	-1.086250	-69.022149	-85.147084	173.667285	299.008435	200.957293	0.000000	300.000000	200.000000	0.000000	7.355320	10.926160	2231.523132	2136.220856	2212.699923	-1409.908474				-505.000000	200.000000	0.000000	-0.905550	0.357340	7.865400	-556.828134	179.900570	470.364349
678				900.000000	200.000000	0.000000	0.381140	0.630560	-1.173150	-51.638997	-105.791775	156.819466	299.081389	201.030297	0.000000	300.000000	200.000000	0.000000	7.568960	10.956680	2230.760192	2298.344760	2049.199928	-1403.804975				-505.000000	200.000000	0.000000	-0.543330	-0.357340	7.865400	-252.625415	290.552647	-235.272044
679				900.000000	200.000000	0.000000	0.280250	0.630560	-1.651100	-56.154683	-126.522481	183.430249	299.086682	200.961468	0.000000	300.000000	200.000000	0.000000	7.355320	10.468360	2231.752014	2145.757556	2038.299929	-1434.322474				-505.000000	200.000000	0.000000	1.811100	-0.357340	3.146160	557.709059	285.134662	645.701082
680				900.000000	200.000000	0.000000	0.493240	0.608040	-1.781450	-109.483992	-94.644424	154.272727	299.038269	200.879886	0.000000	300.000000	200.000000	0.000000	7.355320	9.980040	2232.743836	1964.560251	2147.299925	-1318.355976				-505.000000	200.000000	0.000000	0.181110	-0.357340	3.932700	-1179.468046	-147.261105	-0.353604
681				900.000000	200.000000	0.000000	0.302670	0.630560	-1.433850	-136.340217	-82.054050	130.394500	299.067273	200.957064	0.000000	300.000000	200.000000	0.000000	7.385840	9.919000	2232.057190	2136.220856	2081.899927	-1330.562976				-505.000000	200.000000	0.000000	1.448880	-0.893350	3.932700	641.154019	-1417.103929	116.524498
682				900.000000	200.000000	0.000000	0.347510	0.574260	-1.564200	-98.588391	-68.581425	161.621268	299.043052	200.931237	0.000000	300.000000	200.000000	0.000000	7.904680	11.200840	2232.514954	2079.000654	2136.399925	-1385.494475				-505.000000	200.000000	0.000000	1.992210	-0.536010	4.719240	-147.872428	-920.447223	-118.156248
683				900.000000	200.000000	0.000000	0.336300	0.596780	-1.042800	-64.956605	-58.472760	183.340766	298.998700	200.965807	0.000000	300.000000	200.000000	0.000000	7.568960	11.078760	2231.599426	2155.294256	2234.499922	-1354.976975				-505.000000	200.000000	0.000000	0.724440	0.893350	9.438480	865.523700	875.197072	294.510327
684				900.000000	200.000000	0.000000	0.403560	0.608040	-1.738000	-93.356857	-90.991810	159.184956	299.003959	200.931269	0.000000	300.000000	200.000000	0.000000	7.172200	10.682000	2232.438660	2079.000654	2223.599922	-1324.459476				-505.000000	200.000000	0.000000	3.078870	1.072020	4.719240	296.877473	-323.350979	-410.437653
685				900.000000	200.000000	0.000000	0.493240	0.608040	-2.085600	-69.593789	-89.295595	173.550008	298.979233	200.940102	0.000000	300.000000	200.000000	0.000000	7.385840	10.956680	2231.752014	2098.074055	2278.099920	-1483.150473				-505.000000	200.000000	0.000000	2.354430	0.893350	2.359620	749.141389	120.434184	-821.757947
686				900.000000	200.000000	0.000000	0.470820	0.619300	-2.129050	-93.298298	-83.265961	147.077446	298.984012	201.038492	0.000000	300.000000	200.000000	0.000000	7.630000	11.536560	2231.523132	2317.418160	2267.199921	-1306.148976				-505.000000	200.000000	0.000000	-0.543330	-1.429360	7.865400	-896.573354	157.982639	-706.242180
687				900.000000	200.000000	0.000000	0.347510	0.472920	-1.564200	-26.371498	-109.109185	173.575323	299.042529	200.987309	0.000000	300.000000	200.000000	0.000000	7.385840	10.559920	2231.294250	2202.977757	2136.399925	-1300.045476				-505.000000	200.000000	0.000000	1.086660	-0.357340	14.157719	-599.570035	-476.899491	469.526741
688				900.000000	200.000000	0.000000	0.403560	0.675600	-1.042800	-57.690267	-101.770286	161.657447	298.955098	200.999653	0.000000	300.000000	200.000000	0.000000	7.721560	10.468360	2232.362366	2231.587858	2332.599918	-1403.804975				-505.000000	200.000000	0.000000	2.354430	0.893350	9.438480	981.339702	776.566383	-586.781552
689				900.000000	200.000000	0.000000	0.358720	0.630560	-1.694550	-52.179167	-63.855858	154.433033	299.018506	200.935637	0.000000	300.000000	200.000000	0.000000	7.538440	10.468360	2232.209778	2088.537354	2190.899923	-1385.494475				-505.000000	200.000000	0.000000	-1.086660	-0.357340	8.651940	-947.458503	1250.673168	-293.972676
690				900.000000	200.000000	0.000000	0.381140	0.540480	-1.433850	-87.782818	-85.285444	168.783992	298.996814	200.993316	0.000000	300.000000	200.000000	0.000000	7.324800	10.682000	2227.403256	2212.514458	2234.499922	-1434.322474				-505.000000	200.000000	0.000000	2.897760	-0.536010	6.292320	-147.746581	-181.314859	116.747703
691				900.000000	200.000000	0.000000	0.482030	0.596780	-1.781450	-113.968209	-68.852947	178.370470	299.081798	200.952921	0.000000	300.000000	200.000000	0.000000	7.263760	10.773560	2231.752014	2126.684155	2049.199928	-1416.011974				-505.000000	200.000000	0.000000	2.354430	-0.714680	2.359620	536.023492	-674.985860	-177.098882
692				900.000000	200.000000	0.000000	0.347510	0.698120	-1.998700	-93.937978	-63.111370	176.194419	298.969464	200.944375	0.000000	300.000000	200.000000	0.000000	7.568960	10.529400	2231.752014	2107.610755	2299.899920	-1342.769976				-505.000000	200.000000	0.000000	0.724440	0.178670	7.865400	-567.639456	-1377.000199	-646.073483
693				900.000000	200.000000	0.000000	0.381140	0.563000	-1.738000	-83.150014	-105.266464	168.804936	298.994400	200.948162	0.000000	300.000000	200.000000	0.000000	7.385840	10.895640	2232.896424	2117.147455	2245.399921	-1397.701475				-505.000000	200.000000	0.000000	1.267770	-0.714680	5.505780	536.275185	315.772279	175.452643
694				900.000000	200.000000	0.000000	0.414770	0.585520	-1.607650	-82.087597	-45.980934	202.526280	299.032825	200.927409	0.000000	300.000000	200.000000	0.000000	7.416360	11.261880	2231.446838	2069.463954	2158.199924	-1336.666476				-505.000000	200.000000	0.000000	0.724440	-0.178670	9.438480	-473.320251	1538.047109	-235.203908
695				900.000000	200.000000	0.000000	0.392350	0.495440	-1.433850	-73.555444	-70.549162	209.694713	299.062133	200.931683	0.000000	300.000000	200.000000	0.000000	7.324800	11.048240	2231.446838	2079.000654	2092.799927	-1409.908474				-505.000000	200.000000	0.000000	4.708860	0.178670	6.292320	-683.581304	769.655545	-58.951250
696				900.000000	200.000000	0.000000	0.403560	0.653080	-1.651100	-67.288900	-106.270537	188.142764	299.047674	200.948583	0.000000	300.000000	200.000000	0.000000	7.568960	10.987200	2231.904602	2117.147455	2125.499926	-1440.425974				-505.000000	200.000000	0.000000	0.724440	0.893350	5.505780	749.393082	-579.340876	-351.674758
697				900.000000	200.000000	0.000000	0.482030	0.596780	-1.694550	-105.837120	-94.263613	168.731829	299.033255	200.935541	0.000000	300.000000	200.000000	0.000000	7.477400	11.231360	2232.438660	2088.537354	2158.199924	-1489.253973				-505.000000	200.000000	0.000000	0.181110	-0.357340	10.225020	558.275368	-20.662509	-352.818196
698				900.000000	200.000000	0.000000	0.414770	0.675600	-1.651100	-106.566829	-91.534255	164.055493	298.998906	200.957064	0.000000	300.000000	200.000000	0.000000	7.599480	10.773560	2232.057190	2136.220856	2234.499922	-1348.873476				-505.000000	200.000000	0.000000	0.724440	0.178670	16.517339	-682.763303	-1385.210890	176.343899
699				900.000000	200.000000	0.000000	0.269040	0.630560	-1.781450	-68.351316	-131.005598	164.164582	298.983630	201.008956	0.000000	300.000000	200.000000	0.000000	7.324800	10.773560	2230.683898	2250.661259	2267.199921	-1373.287475				-505.000000	200.000000	0.000000	-0.724440	-2.858720	18.090419	-1213.877930	-503.611975	-61.399069
700				900.000000	200.000000	0.000000	0.381140	0.675600	-1.346950	-62.025897	-125.894021	183.367615	298.986541	200.959523	0.000000	300.000000	200.000000	0.000000	7.782600	10.407320	2226.335140	2136.220856	2256.299921	-1409.908474				-505.000000	200.000000	0.000000	1.086660	-0.178670	11.798100	569.212536	1248.749884	645.928595
701				900.000000	200.000000	0.000000	0.560500	0.596780	-1.651100	-113.833167	-107.667356	163.831214	299.047642	200.965708	0.000000	300.000000	200.000000	0.000000	7.538440	10.346280	2231.828308	2155.294256	2125.499926	-1428.218974				-505.000000	200.000000	0.000000	1.811100	1.072020	6.292320	-1324.420707	-778.411103	118.360656
702				900.000000	200.000000	0.000000	0.313880	0.529220	-1.520750	-80.295473	-57.105011	149.565921	298.984603	200.948194	0.000000	300.000000	200.000000	0.000000	7.691040	10.285240	2232.820130	2117.147455	2267.199921	-1354.976975				-505.000000	200.000000	0.000000	2.897760	-0.357340	11.011560	789.970295	742.196634	234.405458
703				900.000000	200.000000	0.000000	0.482030	0.731900	-1.260050	-63.637965	-119.997548	159.218851	299.115835	200.957358	0.000000	300.000000	200.000000	0.000000	7.385840	9.857960	2231.370544	2136.220856	1972.899931	-1300.045476				-505.000000	200.000000	0.000000	2.173320	-2.501380	13.371180	-150.288809	1579.213260	878.613805
704				900.000000	200.000000	0.000000	0.392350	0.641820	-1.781450	-59.846569	-9.434255	176.095605	299.077071	200.957031	0.000000	300.000000	200.000000	0.000000	7.202720	11.628120	2232.133484	2136.220856	2060.099928	-1324.459476				-505.000000	200.000000	0.000000	1.267770	-0.536010	4.719240	-495.320433	51.378690	469.342694
705				900.000000	200.000000	0.000000	0.381140	0.664340	-1.824900	-58.964210	-130.515497	132.754281	299.018573	200.931301	0.000000	300.000000	200.000000	0.000000	7.660520	10.895640	2232.362366	2079.000654	2190.899923	-1434.322474				-505.000000	200.000000	0.000000	0.905550	0.178670	8.651940	127.319479	-328.145533	411.305804
706				900.000000	200.000000	0.000000	0.470820	0.630560	-1.129700	-75.717164	-53.799537	176.003839	299.023756	200.905390	0.000000	300.000000	200.000000	0.000000	7.477400	11.017720	2233.049012	2021.780453	2179.999924	-1361.080475				-505.000000	200.000000	0.000000	0.362220	-0.893350	18.090419	-52.609375	-1364.785812	234.099628
707				900.000000	200.000000	0.000000	0.459610	0.720640	-1.738000	-104.802110	-128.761739	192.966847	299.067209	200.969948	0.000000	300.000000	200.000000	0.000000	7.172200	11.139800	2231.904602	2164.830956	2081.899927	-1239.010478				-505.000000	200.000000	0.000000	0.181110	-0.714680	7.865400	-1200.776074	1704.986865	-176.925016
708				900.000000	200.000000	0.000000	0.336300	0.698120	-1.694550	-97.643409	-113.592302	181.025352	298.984117	200.999926	0.000000	300.000000	200.000000	0.000000	7.477400	11.933320	2231.752014	2231.587858	2267.199921	-1354.976975				-505.000000	200.000000	0.000000	0.362220	2.501380	4.719240	-79.895962	-26.396490	296.065325
709				900.000000	200.000000	0.000000	0.313880	0.653080	-1.303500	-83.010907	-102.900783	152.090771	299.008232	200.914744	0.000000	300.000000	200.000000	0.000000	7.660520	10.468360	2231.065368	2040.853853	2212.699923	-1409.908474				-505.000000	200.000000	0.000000	2.354430	-0.536010	11.011560	-147.369042	-550.626543	-176.929324
710				900.000000	200.000000	0.000000	0.425980	0.596780	-1.694550	-21.405986	-51.427715	178.428538	299.018473	200.922851	0.000000	300.000000	200.000000	0.000000	7.324800	10.559920	2232.133484	2059.927254	2190.899923	-1409.908474				-505.000000	200.000000	0.000000	1.992210	-1.072020	4.719240	-411.938396	-1185.587237	116.311474
711				900.000000	200.000000	0.000000	0.313880	0.641820	-1.042800	-139.491932	-42.351594	180.996220	299.071712	200.944698	0.000000	300.000000	200.000000	0.000000	7.019600	10.559920	2230.989074	2107.610755	2070.999928	-1409.908474				-505.000000	200.000000	0.000000	0.905550	1.250690	13.371180	-386.515062	462.795953	-468.838328
712				900.000000	200.000000	0.000000	0.302670	0.619300	-1.433850	-36.290648	-107.383899	147.251649	298.949246	200.957817	0.000000	300.000000	200.000000	0.000000	7.691040	9.980040	2230.302428	2136.220856	2343.499918	-1373.287475				-505.000000	200.000000	0.000000	3.259980	0.893350	17.303879	-523.639091	1112.017313	-58.157108
713				900.000000	200.000000	0.000000	0.336300	0.540480	-1.260050	-39.356399	-73.468627	144.733846	298.926022	200.978092	0.000000	300.000000	200.000000	0.000000	7.782600	10.102120	2232.820130	2183.904357	2397.999916	-1440.425974				-505.000000	200.000000	0.000000	-1.811100	1.072020	9.438480	-397.640999	1028.622589	236.138630
714				900.000000	200.000000	0.000000	0.358720	0.596780	-1.477300	-97.570989	-79.255810	161.630598	299.052785	200.897094	0.000000	300.000000	200.000000	0.000000	7.599480	9.552760	2232.438660	2002.707052	2114.599926	-1354.976975				-505.000000	200.000000	0.000000	0.181110	-1.608030	-3.146160	481.526422	1317.726814	174.691787
715				900.000000	200.000000	0.000000	0.302670	0.743160	-1.433850	-67.374865	-66.856140	159.415139	299.022688	200.944859	0.000000	300.000000	200.000000	0.000000	7.111160	11.017720	2230.607604	2107.610755	2179.999924	-1385.494475				-505.000000	200.000000	0.000000	1.448880	1.072020	4.719240	181.061471	968.409776	0.901437
716				900.000000	200.000000	0.000000	0.257830	0.472920	-1.824900	-74.887946	-79.843862	185.716531	299.018339	200.982800	0.000000	300.000000	200.000000	0.000000	7.477400	11.322920	2231.828308	2193.441057	2190.899923	-1336.666476				-505.000000	200.000000	0.000000	1.267770	-2.144040	11.011560	102.777069	443.117301	-765.809398
717				900.000000	200.000000	0.000000	0.403560	0.653080	-1.998700	-87.751665	-65.419509	159.226843	298.969781	200.935541	0.000000	300.000000	200.000000	0.000000	7.172200	10.987200	2232.438660	2088.537354	2299.899920	-1397.701475				-505.000000	200.000000	0.000000	2.716650	-0.357340	6.292320	94.696744	492.494143	-353.021040
718				900.000000	200.000000	0.000000	0.325090	0.484180	-1.173150	-65.707986	-78.153786	137.464120	299.087087	200.879886	0.000000	300.000000	200.000000	0.000000	7.233240	10.956680	2232.743836	1964.560251	2038.299929	-1379.390975				-505.000000	200.000000	0.000000	-0.724440	-3.216060	6.292320	-1931.340432	1628.704538	290.726408
719				900.000000	200.000000	0.000000	0.437190	0.619300	-1.346950	-100.529103	-87.674400	147.112286	299.008333	200.940295	0.000000	300.000000	200.000000	0.000000	7.416360	11.139800	2231.294250	2098.074055	2212.699923	-1403.804975				-505.000000	200.000000	0.000000	0.181110	0.893350	14.944259	-523.827861	1035.418991	-175.398996
720				900.000000	200.000000	0.000000	0.381140	0.563000	-1.216600	-62.507192	-90.553457	147.117995	299.038071	200.892883	0.000000	300.000000	200.000000	0.000000	7.050120	11.109280	2232.286072	1993.170352	2147.299925	-1324.459476				-505.000000	200.000000	0.000000	0.543330	0.536010	-3.146160	147.998274	500.388839	470.417996
721				900.000000	200.000000	0.000000	0.269040	0.641820	-1.173150	-39.113719	-126.505347	159.355734	299.037611	200.948875	0.000000	300.000000	200.000000	0.000000	7.202720	10.529400	2231.217956	2117.147455	2147.299925	-1324.459476				-505.000000	200.000000	0.000000	-1.629990	-1.072020	7.078860	-295.933625	-40.657156	469.065841
722				900.000000	200.000000	0.000000	0.369930	0.653080	-1.346950	-66.973801	-115.300453	164.081004	298.906346	201.012400	0.000000	300.000000	200.000000	0.000000	7.599480	10.743040	2232.514954	2260.197959	2441.599915	-1531.978472				-505.000000	200.000000	0.000000	1.448880	0.357340	3.932700	601.017269	-356.543871	-645.961880
723				900.000000	200.000000	0.000000	0.425980	0.619300	-0.782100	-23.553844	-102.935993	161.581860	298.988897	200.944472	0.000000	300.000000	200.000000	0.000000	7.416360	10.590440	2231.523132	2107.610755	2256.299921	-1446.529474				-505.000000	200.000000	0.000000	1.811100	-1.250690	2.359620	-307.122486	-774.678971	703.597391
724				900.000000	200.000000	0.000000	0.392350	0.641820	-1.260050	-27.142157	-65.644826	142.360364	299.018104	200.987309	0.000000	300.000000	200.000000	0.000000	7.294280	9.827440	2231.294250	2202.977757	2190.899923	-1385.494475				-505.000000	200.000000	0.000000	0.543330	-0.536010	17.303879	-841.761668	1143.831788	-294.272633
725				900.000000	200.000000	0.000000	0.414770	0.754420	-1.260050	-50.649000	-137.491661	183.406077	299.008300	200.965972	0.000000	300.000000	200.000000	0.000000	7.355320	10.224200	2231.217956	2155.294256	2212.699923	-1446.529474				-505.000000	200.000000	0.000000	-0.362220	-0.357340	14.944259	-1294.403123	272.875843	58.433961
726				900.000000	200.000000	0.000000	0.560500	0.709380	-1.781450	-61.084978	-67.018371	185.622873	299.013556	200.957064	0.000000	300.000000	200.000000	0.000000	7.660520	9.796920	2232.057190	2136.220856	2201.799923	-1470.943473				-505.000000	200.000000	0.000000	2.535540	-0.357340	7.865400	-831.705425	634.530263	469.410830
727				900.000000	200.000000	0.000000	0.313880	0.517960	-1.651100	-100.996853	-72.181695	164.013410	299.013859	200.926870	0.000000	300.000000	200.000000	0.000000	7.172200	9.491720	2232.743836	2069.463954	2201.799923	-1330.562976				-505.000000	200.000000	0.000000	1.267770	-0.714680	0.786540	1114.977656	1645.950910	116.708544
728				900.000000	200.000000	0.000000	0.425980	0.664340	-1.607650	-94.923911	-61.640472	137.527147	299.082143	200.995279	0.000000	300.000000	200.000000	0.000000	6.958560	10.743040	2232.591248	2222.051158	2049.199928	-1300.045476				-505.000000	200.000000	0.000000	0.000000	-1.429360	18.876959	-664.060426	379.795788	-295.076956
729				900.000000	200.000000	0.000000	0.425980	0.686860	-1.390400	-45.525103	-107.436244	188.150952	299.052364	200.970147	0.000000	300.000000	200.000000	0.000000	7.080640	11.200840	2231.446838	2164.830956	2114.599926	-1354.976975				-505.000000	200.000000	0.000000	-0.181110	1.429360	8.651940	-955.161289	1858.728377	236.347346
730				900.000000	200.000000	0.000000	0.425980	0.596780	-1.346950	-97.435946	-11.223223	176.018877	299.087368	200.866806	0.000000	300.000000	200.000000	0.000000	7.630000	11.139800	2233.430482	1935.950150	2038.299929	-1342.769976				-505.000000	200.000000	0.000000	0.724440	-2.680050	18.090419	-739.802601	-193.573677	-531.298211
731				900.000000	200.000000	0.000000	0.425980	0.506700	-1.086250	-153.142248	-117.851043	178.344763	299.042922	200.939909	0.000000	300.000000	200.000000	0.000000	7.477400	10.620960	2232.209778	2098.074055	2136.399925	-1336.666476				-505.000000	200.000000	0.000000	0.543330	0.536010	6.292320	-546.142659	-38.848308	-58.278892
732				900.000000	200.000000	0.000000	0.459610	0.540480	-1.477300	-111.951014	-93.542400	180.750998	298.984255	200.974154	0.000000	300.000000	200.000000	0.000000	7.599480	10.712520	2232.057190	2174.367657	2267.199921	-1422.115474				-505.000000	200.000000	0.000000	-0.181110	1.429360	5.505780	-1071.228983	1464.004061	-57.373147
733				900.000000	200.000000	0.000000	0.482030	0.495440	-1.260050	-101.519099	-84.535759	178.276224	299.008469	200.918799	0.000000	300.000000	200.000000	0.000000	7.141680	10.651480	2231.599426	2050.390553	2212.699923	-1409.908474				-505.000000	200.000000	0.000000	0.905550	1.965370	1.573080	-228.397621	-321.427695	-233.183702
734				900.000000	200.000000	0.000000	0.325090	0.608040	-2.172500	-77.724878	-102.554240	164.085571	299.042823	200.969915	0.000000	300.000000	200.000000	0.000000	7.721560	10.620960	2231.980896	2164.830956	2136.399925	-1397.701475				-505.000000	200.000000	0.000000	-0.362220	-0.714680	0.786540	188.449640	1081.731563	175.583042
735				900.000000	200.000000	0.000000	0.425980	0.698120	-1.607650	-53.327548	-127.498081	190.571084	298.978953	200.970279	0.000000	300.000000	200.000000	0.000000	7.538440	10.529400	2231.141662	2164.830956	2278.099920	-1367.183975				-505.000000	200.000000	0.000000	0.000000	1.072020	11.011560	876.460868	-540.729999	-410.191344
736				900.000000	200.000000	0.000000	0.425980	0.574260	-1.520750	-138.748679	-31.325469	154.310993	299.013387	201.034147	0.000000	300.000000	200.000000	0.000000	7.630000	10.132640	2231.675720	2307.881460	2201.799923	-1324.459476				-505.000000	200.000000	0.000000	-0.905550	-0.536010	6.292320	-726.826591	-216.316599	469.516560
737				900.000000	200.000000	0.000000	0.246620	0.551740	-1.607650	-111.622369	-39.056517	171.343487	298.988862	200.987242	0.000000	300.000000	200.000000	0.000000	6.958560	10.071600	2231.446838	2202.977757	2256.299921	-1385.494475				-505.000000	200.000000	0.000000	0.362220	-0.178670	11.798100	-241.499477	497.165702	-176.430831
738				900.000000	200.000000	0.000000	0.246620	0.484180	-1.303500	-33.678786	-89.999076	137.545415	299.106493	200.905638	0.000000	300.000000	200.000000	0.000000	7.385840	11.383960	2232.438660	2021.780453	1994.699930	-1367.183975				-505.000000	200.000000	0.000000	0.181110	0.893350	8.651940	-1682.491265	1306.530417	-351.631292
739				900.000000	200.000000	0.000000	0.347510	0.461660	-1.694550	-87.278181	-63.394230	147.058590	299.003857	200.944181	0.000000	300.000000	200.000000	0.000000	7.691040	11.078760	2232.209778	2107.610755	2223.599922	-1336.666476				-505.000000	200.000000	0.000000	0.905550	0.536010	11.011560	-1124.845129	67.325210	529.133117
740				900.000000	200.000000	0.000000	0.358720	0.427880	-1.520750	-124.673956	-64.017492	161.473521	299.048162	200.935285	0.000000	300.000000	200.000000	0.000000	7.416360	10.987200	2233.049012	2088.537354	2125.499926	-1348.873476				-505.000000	200.000000	0.000000	1.629990	0.893350	4.719240	286.066151	-103.109248	-704.211794
741				900.000000	200.000000	0.000000	0.336300	0.664340	-1.173150	-62.309527	-68.483474	193.042237	299.057410	200.982800	0.000000	300.000000	200.000000	0.000000	7.324800	11.445000	2231.828308	2193.441057	2103.699926	-1354.976975				-505.000000	200.000000	0.000000	-0.181110	-0.357340	6.292320	-252.751261	-923.002497	704.604557
742				900.000000	200.000000	0.000000	0.302670	0.506700	-2.129050	-134.119938	-66.209604	173.653192	299.057603	200.931333	0.000000	300.000000	200.000000	0.000000	7.294280	10.834600	2232.286072	2079.000654	2103.699926	-1330.562976				-505.000000	200.000000	0.000000	0.543330	1.072020	-1.573080	875.454097	631.465993	823.391262
743				900.000000	200.000000	0.000000	0.369930	0.563000	-1.520750	-66.842822	-165.798518	171.226210	298.984290	200.965576	0.000000	300.000000	200.000000	0.000000	7.660520	10.498880	2232.133484	2155.294256	2267.199921	-1452.632974				-505.000000	200.000000	0.000000	0.000000	-0.714680	4.719240	-390.315753	1586.361529	410.530459
744				900.000000	200.000000	0.000000	0.425980	0.529220	-1.607650	-96.467622	-61.640472	175.956047	298.988828	200.953084	0.000000	300.000000	200.000000	0.000000	7.599480	10.285240	2231.370544	2126.684155	2256.299921	-1312.252476				-505.000000	200.000000	0.000000	1.992210	0.714680	3.932700	275.191906	1068.849314	-351.945737
745				900.000000	200.000000	0.000000	0.403560	0.596780	-1.520750	-81.533882	-111.457733	183.271085	299.022922	200.957456	0.000000	300.000000	200.000000	0.000000	7.538440	10.926160	2231.141662	2136.220856	2179.999924	-1318.355976				-505.000000	200.000000	0.000000	0.000000	-0.536010	3.146160	-1306.158293	-400.695728	-470.461463
746				900.000000	200.000000	0.000000	0.347510	0.585520	-1.564200	-74.001523	-73.647395	151.993100	299.022721	200.991855	0.000000	300.000000	200.000000	0.000000	7.385840	10.712520	2230.683898	2212.514458	2179.999924	-1403.804975				-505.000000	200.000000	0.000000	-0.181110	-0.357340	4.719240	905.282911	536.760436	410.884064
747				900.000000	200.000000	0.000000	0.381140	0.698120	-1.738000	-121.811604	-19.144975	152.062977	299.003755	200.944278	0.000000	300.000000	200.000000	0.000000	7.721560	10.041080	2231.980896	2107.610755	2223.599922	-1464.839973	-550.501179	171.915190	0.000000	-505.000000	200.000000	0.000000	-0.362220	1.965370	20.450039	-574.335470	930.500895	530.591002
748				900.000000	200.000000	0.000000	0.425980	0.551740	-1.390400	-83.253587	-46.644604	166.338350	299.027707	200.923356	0.000000	300.000000	200.000000	0.000000	7.233240	9.644320	2230.912780	2059.927254	2169.099924	-1434.322474				-505.000000	200.000000	0.000000	0.905550	-0.178670	5.505780	337.077146	470.260217	-235.218396
749				900.000000	200.000000	0.000000	0.549290	0.630560	-1.216600	-39.622420	-107.609814	159.054923	299.008571	201.012711	0.000000	300.000000	200.000000	0.000000	7.416360	11.322920	2231.828308	2260.197959	2212.699923	-1354.976975				-505.000000	200.000000	0.000000	0.724440	-0.536010	11.798100	-958.018132	-1115.592317	-411.775319
750				900.000000	200.000000	0.000000	0.325090	0.585520	-1.955250	-42.242409	-77.426433	173.703268	299.042856	200.969881	0.000000	300.000000	200.000000	0.000000	7.324800	11.689160	2232.057190	2164.830956	2136.399925	-1379.390975				-505.000000	200.000000	0.000000	0.181110	-0.357340	7.865400	-1642.417438	2367.836902	-59.097703
751				900.000000	200.000000	0.000000	0.425980	0.675600	-1.824900	-46.438932	-86.768279	171.272860	299.028106	200.905885	0.000000	300.000000	200.000000	0.000000	7.263760	10.712520	2231.828308	2021.780453	2169.099924	-1397.701475				-505.000000	200.000000	0.000000	1.992210	-2.144040	4.719240	-592.622328	-125.027179	-2.194071
752				900.000000	200.000000	0.000000	0.235410	0.596780	-1.564200	-81.578896	-104.492907	171.396988	299.048065	200.965279	0.000000	300.000000	200.000000	0.000000	7.355320	11.109280	2232.820130	2155.294256	2125.499926	-1367.183975				-505.000000	200.000000	0.000000	0.181110	1.429360	12.584640	1361.473365	-1878.881891	60.086073
753				900.000000	200.000000	0.000000	0.437190	0.517960	-0.999350	-76.198459	-62.667819	163.885661	299.086650	200.982867	0.000000	300.000000	200.000000	0.000000	7.111160	11.445000	2231.675720	2193.441057	2038.299929	-1367.183975				-505.000000	200.000000	0.000000	0.362220	1.250690	8.651940	192.187409	765.291422	412.366618
754				900.000000	200.000000	0.000000	0.291460	0.563000	-1.477300	-111.023640	-51.156194	188.175125	299.062614	200.952563	0.000000	300.000000	200.000000	0.000000	7.233240	10.834600	2232.591248	2126.684155	2092.799927	-1403.804975				-505.000000	200.000000	0.000000	0.362220	-1.250690	14.157719	620.349377	494.926423	-59.959981
755				900.000000	200.000000	0.000000	0.403560	0.754420	-1.346950	-78.882740	-101.487427	200.285311	299.027940	200.944504	0.000000	300.000000	200.000000	0.000000	7.660520	10.651480	2231.446838	2107.610755	2169.099924	-1391.597975				-505.000000	200.000000	0.000000	2.354430	-1.608030	3.932700	1061.172740	1444.641405	-119.202572
756				900.000000	200.000000	0.000000	0.291460	0.686860	-0.955900	-105.382915	-107.366765	193.109635	299.033486	200.935317	0.000000	300.000000	200.000000	0.000000	7.507920	10.590440	2232.972718	2088.537354	2158.199924	-1342.769976				-505.000000	200.000000	0.000000	4.165530	0.000000	11.011560	-925.647090	798.053883	-294.053736
757				900.000000	200.000000	0.000000	0.493240	0.630560	-1.607650	-72.191790	-110.003968	188.028912	299.072061	200.952889	0.000000	300.000000	200.000000	0.000000	7.141680	10.682000	2231.828308	2126.684155	2070.999928	-1428.218974				-505.000000	200.000000	0.000000	0.905550	-0.893350	7.865400	-979.955391	600.590945	880.241247
758				900.000000	200.000000	0.000000	0.369930	0.754420	-1.824900	-83.398427	-89.526110	190.681511	298.998598	200.974454	0.000000	300.000000	200.000000	0.000000	7.233240	10.895640	2231.370544	2174.367657	2234.499922	-1336.666476				-505.000000	200.000000	0.000000	0.181110	0.714680	11.011560	-187.505792	-684.258972	-58.080356
759				900.000000	200.000000	0.000000	0.325090	0.506700	-1.564200	-101.370512	-47.394290	192.907246	298.950466	200.952433	0.000000	300.000000	200.000000	0.000000	7.568960	10.346280	2232.896424	2126.684155	2343.499918	-1391.597975				-505.000000	200.000000	0.000000	1.448880	-0.178670	7.078860	221.386991	2026.730556	234.690926
760				900.000000	200.000000	0.000000	0.448400	0.698120	-1.477300	-61.233566	-93.080772	154.402956	298.999008	200.931333	0.000000	300.000000	200.000000	0.000000	7.752080	11.261880	2232.286072	2079.000654	2234.499922	-1434.322474				-505.000000	200.000000	0.000000	1.448880	-0.536010	9.438480	-147.494888	35.941166	528.072304
761				900.000000	200.000000	0.000000	0.403560	0.551740	-1.781450	-79.638184	-30.159762	173.590557	298.954669	200.982968	0.000000	300.000000	200.000000	0.000000	7.965720	9.949520	2231.446838	2193.441057	2332.599918	-1373.287475				-505.000000	200.000000	0.000000	0.362220	1.072020	7.865400	181.313164	-559.662225	-351.476223
762				900.000000	200.000000	0.000000	0.280250	0.517960	-1.651100	-28.627309	-80.928751	188.144852	299.052688	200.956998	0.000000	300.000000	200.000000	0.000000	7.538440	11.261880	2232.209778	2136.220856	2114.599926	-1379.390975				-505.000000	200.000000	0.000000	2.354430	-0.178670	12.584640	-9.804551	641.010670	-0.357912
763				900.000000	200.000000	0.000000	0.291460	0.563000	-1.303500	-114.864113	-66.515737	159.259204	299.018473	200.995483	0.000000	300.000000	200.000000	0.000000	7.721560	11.261880	2232.133484	2222.051158	2190.899923	-1342.769976				-505.000000	200.000000	0.000000	1.629990	-0.357340	8.651940	-1179.090507	-637.121409	234.506880
764				900.000000	200.000000	0.000000	0.358720	0.394100	-1.911800	-114.408554	-48.455905	175.900066	298.955062	200.922788	0.000000	300.000000	200.000000	0.000000	7.507920	10.804080	2232.286072	2059.927254	2332.599918	-1391.597975				-505.000000	200.000000	0.000000	-0.181110	-1.072020	0.786540	166.826997	805.632583	-1.002858
765				900.000000	200.000000	0.000000	0.403560	0.585520	-1.564200	-114.206825	-75.955534	183.260613	299.023356	201.004028	0.000000	300.000000	200.000000	0.000000	7.630000	10.407320	2232.133484	2241.124558	2179.999924	-1293.941977				-505.000000	200.000000	0.000000	1.629990	-0.714680	7.078860	-1779.919006	-635.628556	-59.552729
766				900.000000	200.000000	0.000000	0.493240	0.743160	-1.260050	-55.133217	-49.535597	149.579068	298.999008	200.974054	0.000000	300.000000	200.000000	0.000000	7.477400	10.559920	2232.286072	2174.367657	2234.499922	-1336.666476				-505.000000	200.000000	0.000000	1.629990	-0.357340	5.505780	-252.814185	1486.984414	-587.910501
767				900.000000	200.000000	0.000000	0.392350	0.675600	-1.520750	-38.082772	-100.864165	183.356001	298.979163	200.999995	0.000000	300.000000	200.000000	0.000000	7.080640	10.834600	2231.599426	2231.587858	2278.099920	-1434.322474				-505.000000	200.000000	0.000000	3.078870	-1.608030	11.011560	714.291043	1394.087705	-589.213317
768				900.000000	200.000000	0.000000	0.313880	0.596780	-1.390400	-89.439900	-42.028326	154.448072	299.013960	200.901150	0.000000	300.000000	200.000000	0.000000	7.691040	10.651480	2232.972718	2012.243752	2201.799923	-1428.218974				-505.000000	200.000000	0.000000	0.724440	0.714680	9.438480	507.264372	1405.477101	-116.867921
769				900.000000	200.000000	0.000000	0.482030	0.551740	-1.433850	-83.298601	-109.703974	183.147903	299.028372	200.944085	0.000000	300.000000	200.000000	0.000000	7.721560	9.735880	2232.438660	2107.610755	2169.099924	-1367.183975				-505.000000	200.000000	0.000000	1.629990	1.072020	11.011560	644.828864	421.199370	412.095638
770				900.000000	200.000000	0.000000	0.358720	0.596780	-1.738000	-113.923195	-89.145299	166.449918	299.047055	200.974854	0.000000	300.000000	200.000000	0.000000	7.538440	10.804080	2230.455016	2174.367657	2125.499926	-1367.183975				-505.000000	200.000000	0.000000	1.086660	-0.536010	1.573080	-1885.364149	-1658.086734	-118.083804
771				900.000000	200.000000	0.000000	0.313880	0.641820	-1.694550	-35.633359	-21.481587	178.586560	299.096326	200.965873	0.000000	300.000000	200.000000	0.000000	7.172200	9.980040	2231.446838	2155.294256	2016.499929	-1440.425974				-505.000000	200.000000	0.000000	0.543330	1.072020	1.573080	-629.902235	893.620302	-527.723007
772				900.000000	200.000000	0.000000	0.302670	0.495440	-1.346950	-77.485946	-107.464716	151.955779	298.930355	200.931587	0.000000	300.000000	200.000000	0.000000	7.843640	11.231360	2231.675720	2079.000654	2387.099916	-1416.011974				-505.000000	200.000000	0.000000	0.905550	0.714680	-3.146160	-420.270414	345.900900	0.605787
773				900.000000	200.000000	0.000000	0.459610	0.664340	-1.129700	-94.428754	-124.261488	151.950267	298.983769	200.966071	0.000000	300.000000	200.000000	0.000000	7.568960	10.926160	2230.989074	2155.294256	2267.199921	-1342.769976				-505.000000	200.000000	0.000000	0.362220	0.714680	14.944259	-303.007178	1024.460025	353.113846
774				900.000000	200.000000	0.000000	0.482030	0.720640	-1.694550	-0.223310	-23.340034	183.304980	299.101211	200.944504	0.000000	300.000000	200.000000	0.000000	7.599480	11.231360	2231.446838	2107.610755	2005.599930	-1397.701475				-505.000000	200.000000	0.000000	1.086660	-0.178670	11.011560	-473.194404	-606.483792	-470.209280
775				900.000000	200.000000	0.000000	0.437190	0.698120	-1.173150	-64.938997	-97.967974	176.101510	299.106340	200.982699	0.000000	300.000000	200.000000	0.000000	7.233240	11.109280	2232.057190	2193.441057	1994.699930	-1348.873476				-505.000000	200.000000	0.000000	0.181110	-1.608030	14.944259	-96.106354	-157.711075	703.388675
776				900.000000	200.000000	0.000000	0.437190	0.585520	-1.390400	-89.903587	-87.633992	173.587132	299.023089	200.923104	0.000000	300.000000	200.000000	0.000000	7.599480	10.682000	2231.523132	2059.927254	2179.999924	-1391.597975				-505.000000	200.000000	0.000000	3.259980	-0.536010	18.876959	200.708196	2303.654526	-59.513571
777				900.000000	200.000000	0.000000	0.403560	0.529220	-1.564200	-72.299427	-45.559715	168.750294	299.111618	200.969451	0.000000	300.000000	200.000000	0.000000	7.446880	10.346280	2233.049012	2164.830956	1983.799931	-1434.322474				-505.000000	200.000000	0.000000	3.259980	0.357340	-0.786540	-904.968295	201.195070	-352.386275
778				900.000000	200.000000	0.000000	0.526870	0.619300	-1.433850	-112.680722	-91.286606	159.067678	299.033188	200.965510	0.000000	300.000000	200.000000	0.000000	6.867000	10.346280	2232.286072	2155.294256	2158.199924	-1385.494475				-505.000000	200.000000	0.000000	0.000000	-1.429360	12.584640	-432.931808	-674.792860	57.387636
779				900.000000	200.000000	0.000000	0.448400	0.653080	-1.173150	-70.814274	-88.297662	180.867330	299.077103	200.986904	0.000000	300.000000	200.000000	0.000000	7.355320	10.773560	2232.209778	2202.977757	2060.099928	-1300.045476				-505.000000	200.000000	0.000000	0.362220	-1.608030	1.573080	134.455955	772.009260	-60.299097
780				900.000000	200.000000	0.000000	0.392350	0.619300	-1.086250	-104.279548	-121.532130	168.845681	299.052526	200.914431	0.000000	300.000000	200.000000	0.000000	7.233240	10.407320	2231.828308	2040.853853	2114.599926	-1409.908474				-505.000000	200.000000	0.000000	1.267770	1.250690	6.292320	191.998639	2966.425999	-233.890911
781				900.000000	200.000000	0.000000	0.302670	0.664340	-1.824900	-127.313223	-96.888283	164.161157	298.949641	200.957456	0.000000	300.000000	200.000000	0.000000	7.477400	9.705360	2231.141662	2136.220856	2343.499918	-1434.322474				-505.000000	200.000000	0.000000	0.362220	0.357340	0.000000	-1136.537376	-1082.477990	411.518829
782				900.000000	200.000000	0.000000	0.560500	0.608040	-1.520750	-129.316558	-36.865003	168.661006	298.998906	200.995517	0.000000	300.000000	200.000000	0.000000	7.721560	10.926160	2232.057190	2222.051158	2234.499922	-1397.701475				-505.000000	200.000000	0.000000	0.181110	0.714680	4.719240	-2041.065208	1575.402564	353.128335
783				900.000000	200.000000	0.000000	0.179360	0.720640	-1.564200	-92.560462	-76.854918	166.750925	298.945080	200.978527	0.000000	300.000000	200.000000	0.000000	7.782600	11.475520	2231.828308	2183.904357	2354.399918	-1397.701475				-505.000000	200.000000	0.000000	0.181110	-0.357340	10.225020	-831.516655	-948.652560	-764.026887
784				900.000000	200.000000	0.000000	0.369930	0.641820	-1.738000	-39.698904	-49.079167	168.889852	299.062037	200.948875	0.000000	300.000000	200.000000	0.000000	7.416360	11.322920	2231.217956	2117.147455	2092.799927	-1348.873476				-505.000000	200.000000	0.000000	0.724440	-0.178670	14.157719	-1515.286729	-852.691582	352.237079
785				900.000000	200.000000	0.000000	0.369930	0.608040	-1.086250	-72.578993	-100.344994	118.255575	299.018439	200.965609	0.000000	300.000000	200.000000	0.000000	7.813120	10.804080	2232.057190	2155.294256	2190.899923	-1385.494475				-505.000000	200.000000	0.000000	0.362220	0.714680	11.011560	-998.217806	100.202106	529.346142
786				900.000000	200.000000	0.000000	0.425980	0.608040	-1.955250	-125.746170	-96.778993	154.342408	298.959945	200.999687	0.000000	300.000000	200.000000	0.000000	7.568960	10.620960	2232.286072	2231.587858	2321.699919	-1367.183975				-505.000000	200.000000	0.000000	0.905550	-0.536010	14.944259	-726.134436	1124.153136	-59.325216
787				900.000000	200.000000	0.000000	0.336300	0.540480	-1.998700	-60.224291	-103.177502	176.059427	299.081672	200.957325	0.000000	300.000000	200.000000	0.000000	7.324800	11.353440	2231.446838	2136.220856	2049.199928	-1440.425974				-505.000000	200.000000	0.000000	0.543330	-1.072020	11.011560	-1685.411032	221.813148	-1.060813
788				900.000000	200.000000	0.000000	0.392350	0.439140	-1.998700	-84.500123	-54.825942	195.184394	299.047967	200.991007	0.000000	300.000000	200.000000	0.000000	7.385840	10.895640	2232.591248	2212.514458	2125.499926	-1367.183975				-505.000000	200.000000	0.000000	1.811100	-0.357340	14.944259	-715.323114	-256.341764	-646.669089
789				900.000000	200.000000	0.000000	0.336300	0.574260	-1.260050	-114.355412	-73.468627	149.584581	299.057828	200.961008	0.000000	300.000000	200.000000	0.000000	7.294280	10.529400	2232.820130	2145.757556	2103.699926	-1348.873476				-505.000000	200.000000	0.000000	1.629990	-1.072020	-2.359620	514.023310	2289.868722	116.340451
790				900.000000	200.000000	0.000000	0.414770	0.686860	-1.173150	-101.587455	-91.978749	188.162566	298.989691	200.935189	0.000000	300.000000	200.000000	0.000000	8.057280	10.437840	2233.277894	2088.537354	2256.299921	-1373.287475				-505.000000	200.000000	0.000000	0.724440	0.536010	8.651940	959.654135	-449.756575	-293.269775
791				900.000000	200.000000	0.000000	0.358720	0.484180	-1.086250	-49.535836	-79.619487	183.212821	299.062005	200.983103	0.000000	300.000000	200.000000	0.000000	7.660520	10.620960	2231.141662	2193.441057	2092.799927	-1373.287475				-505.000000	200.000000	0.000000	2.354430	-0.536010	3.932700	1126.040670	384.081346	-176.929324
792				900.000000	200.000000	0.000000	0.403560	0.675600	-1.955250	-38.532914	-111.053647	152.018806	298.979128	200.940198	0.000000	300.000000	200.000000	0.000000	7.111160	10.712520	2231.523132	2098.074055	2278.099920	-1403.804975				-505.000000	200.000000	0.000000	0.000000	-0.893350	14.157719	757.788023	649.414361	-294.568282
793				900.000000	200.000000	0.000000	0.246620	0.506700	-1.390400	-77.067274	-64.588409	166.482280	298.984117	200.935829	0.000000	300.000000	200.000000	0.000000	8.026760	9.766400	2231.752014	2088.537354	2267.199921	-1391.597975				-505.000000	200.000000	0.000000	0.000000	0.893350	6.292320	-756.152019	1054.588647	0.847789
794				900.000000	200.000000	0.000000	0.358720	0.563000	-1.911800	-91.371131	-63.653815	171.237823	299.028173	200.952824	0.000000	300.000000	200.000000	0.000000	7.843640	10.346280	2231.980896	2126.684155	2169.099924	-1354.976975				-505.000000	200.000000	0.000000	0.362220	-0.536010	7.865400	199.827271	1694.027900	-59.281750
795				900.000000	200.000000	0.000000	0.414770	0.517960	-1.955250	-77.188771	-141.911095	163.908888	299.032891	200.965807	0.000000	300.000000	200.000000	0.000000	7.446880	10.834600	2231.599426	2155.294256	2158.199924	-1300.045476				-505.000000	200.000000	0.000000	0.000000	-0.536010	4.719240	-32.056426	-4.478559	-176.740969
796				900.000000	200.000000	0.000000	0.336300	0.574260	-1.911800	-38.640551	-103.258319	144.765261	298.969500	200.995619	0.000000	300.000000	200.000000	0.000000	7.568960	11.383960	2231.828308	2222.051158	2299.899920	-1342.769976				-505.000000	200.000000	0.000000	1.267770	-0.536010	11.798100	84.325885	442.370874	-764.283378
797				900.000000	200.000000	0.000000	0.224200	0.585520	-0.999350	-85.477929	-58.962860	164.169149	298.999111	200.935509	0.000000	300.000000	200.000000	0.000000	7.507920	11.170320	2232.514954	2088.537354	2234.499922	-1428.218974				-505.000000	200.000000	0.000000	0.000000	-1.250690	5.505780	40.577213	1585.615103	527.509983
798				900.000000	200.000000	0.000000	0.358720	0.563000	-1.346950	-90.785946	-109.772855	159.189523	298.999042	200.875764	0.000000	300.000000	200.000000	0.000000	7.202720	11.261880	2232.362366	1955.023551	2234.499922	-1397.701475				-505.000000	200.000000	0.000000	2.716650	-1.250690	12.584640	-885.384494	1547.082790	351.060355
799				900.000000	200.000000	0.000000	0.347510	0.596780	-1.607650	-33.377548	-58.409077	180.919493	298.945152	200.978460	0.000000	300.000000	200.000000	0.000000	8.057280	10.529400	2231.980896	2183.904357	2354.399918	-1397.701475				-505.000000	200.000000	0.000000	1.448880	0.536010	7.865400	-546.016813	2291.124144	529.089651
800				900.000000	200.000000	0.000000	0.212990	0.720640	-1.173150	-39.888442	-114.065268	173.945065	298.983804	200.940391	0.000000	300.000000	200.000000	0.000000	7.355320	10.651480	2231.065368	2098.074055	2267.199921	-1373.287475				-505.000000	200.000000	0.000000	1.267770	2.858720	6.292320	-405.595478	-612.964199	-408.597187
801				900.000000	200.000000	0.000000	0.302670	0.506700	-1.477300	-89.218893	-56.683791	164.014552	299.042627	200.944472	0.000000	300.000000	200.000000	0.000000	7.416360	10.590440	2231.523132	2107.610755	2136.399925	-1483.150473				-505.000000	200.000000	0.000000	1.086660	-1.786700	-1.573080	7.576939	2587.139207	-589.223498
802				900.000000	200.000000	0.000000	0.515660	0.574260	-1.173150	-53.957431	-86.001459	175.905025	299.077324	200.909785	0.000000	300.000000	200.000000	0.000000	7.294280	10.559920	2232.743836	2031.317153	2060.099928	-1367.183975				-505.000000	200.000000	0.000000	-1.086660	-0.357340	2.359620	1252.542147	991.504565	-646.437268
803				900.000000	200.000000	0.000000	0.392350	0.596780	-1.173150	-97.255889	-4.934004	192.921339	299.091535	200.935861	0.000000	300.000000	200.000000	0.000000	7.416360	9.796920	2231.675720	2088.537354	2027.399929	-1330.562976				-505.000000	200.000000	0.000000	-0.362220	1.072020	9.438480	-629.273003	278.100828	-645.138761
804				900.000000	200.000000	0.000000	0.257830	0.630560	-1.868350	-40.297633	-39.275694	214.779058	299.076693	200.961698	0.000000	300.000000	200.000000	0.000000	7.355320	10.010560	2231.217956	2145.757556	2060.099928	-1367.183975				-505.000000	200.000000	0.000000	0.905550	-1.072020	11.798100	-295.556086	729.428820	-177.322087
805				900.000000	200.000000	0.000000	0.448400	0.664340	-1.390400	-82.637249	-42.501890	168.829501	299.028007	200.957260	0.000000	300.000000	200.000000	0.000000	7.568960	11.017720	2231.599426	2136.220856	2169.099924	-1452.632974				-505.000000	200.000000	0.000000	0.181110	-1.072020	3.932700	-2033.425346	-677.541134	-59.775934
806				900.000000	200.000000	0.000000	0.369930	0.574260	-1.260050	-142.499124	-150.843060	159.188381	298.999350	200.909661	0.000000	300.000000	200.000000	0.000000	7.691040	9.674840	2233.049012	2031.317153	2234.499922	-1416.011974				-505.000000	200.000000	0.000000	1.992210	0.893350	5.505780	-408.766937	1730.206497	529.385300
807				900.000000	200.000000	0.000000	0.425980	0.506700	-1.477300	-81.177832	-92.157517	178.344763	299.028306	200.986871	0.000000	300.000000	200.000000	0.000000	7.752080	11.078760	2232.286072	2202.977757	2169.099924	-1354.976975				-505.000000	200.000000	0.000000	0.543330	-0.536010	11.011560	-842.265053	1149.803199	410.656551
808				900.000000	200.000000	0.000000	0.493240	0.585520	-1.738000	-94.284231	-33.893193	204.854646	299.081766	200.974321	0.000000	300.000000	200.000000	0.000000	7.599480	11.414480	2231.675720	2174.367657	2049.199928	-1379.390975				-505.000000	200.000000	0.000000	0.905550	1.786700	2.359620	224.117988	870.955945	-350.841458
809				900.000000	200.000000	0.000000	0.313880	0.563000	-1.955250	-107.498266	-102.294655	144.778016	299.027508	200.914994	0.000000	300.000000	200.000000	0.000000	7.721560	10.865120	2230.455016	2040.853853	2169.099924	-1385.494475				-505.000000	200.000000	0.000000	1.267770	2.680050	9.438480	-416.155106	842.320176	-232.534449
810				900.000000	200.000000	0.000000	0.403560	0.686860	-1.824900	-66.077896	-111.174873	188.174180	298.969500	200.914431	0.000000	300.000000	200.000000	0.000000	7.477400	10.468360	2231.828308	2040.853853	2299.899920	-1452.632974				-505.000000	200.000000	0.000000	0.905550	-3.752070	11.011560	-226.156830	199.895217	407.575532
811				900.000000	200.000000	0.000000	0.313880	0.653080	-1.173150	-46.691093	-133.417828	168.958392	298.984325	201.046717	0.000000	300.000000	200.000000	0.000000	7.416360	10.682000	2232.209778	2336.491561	2267.199921	-1458.736474				-505.000000	200.000000	0.000000	0.724440	-0.893350	11.011560	294.272322	-319.425847	-823.323126
812				900.000000	200.000000	0.000000	0.302670	0.585520	-1.738000	-62.119989	-71.639250	154.449214	299.023356	200.918579	0.000000	300.000000	200.000000	0.000000	7.172200	10.376800	2232.133484	2050.390553	2179.999924	-1330.562976				-505.000000	200.000000	0.000000	1.086660	-0.714680	4.719240	-390.315753	-202.802359	292.955329
813				900.000000	200.000000	0.000000	0.493240	0.551740	-1.477300	-63.240964	-64.531464	151.810708	299.023089	201.008576	0.000000	300.000000	200.000000	0.000000	7.111160	10.559920	2231.523132	2250.661259	2179.999924	-1422.115474				-505.000000	200.000000	0.000000	2.354430	-0.178670	7.078860	221.386991	381.095640	117.130285
814				900.000000	200.000000	0.000000	0.381140	0.630560	-0.912450	-83.533153	-24.978707	154.409806	298.989657	200.943762	0.000000	300.000000	200.000000	0.000000	7.385840	9.980040	2233.201600	2107.610755	2256.299921	-1361.080475				-505.000000	200.000000	0.000000	1.811100	-1.965370	10.225020	345.157471	1206.406875	-2.010024
815				900.000000	200.000000	0.000000	0.392350	0.653080	-1.042800	-94.802413	-91.176718	173.696417	299.032924	200.944407	0.000000	300.000000	200.000000	0.000000	7.324800	9.980040	2231.675720	2107.610755	2158.199924	-1361.080475				-505.000000	200.000000	0.000000	-0.905550	-1.429360	7.078860	-896.636278	710.927026	233.692376
816				900.000000	200.000000	0.000000	0.448400	0.653080	-1.781450	-35.259701	-113.061793	195.325290	299.028173	201.029733	0.000000	300.000000	200.000000	0.000000	7.477400	10.651480	2231.980896	2298.344760	2169.099924	-1367.183975				-505.000000	200.000000	0.000000	-0.181110	1.072020	6.292320	181.187317	1330.687627	-351.432756
817				900.000000	200.000000	0.000000	0.325090	0.675600	-2.085600	-30.626896	-107.701027	156.919421	298.994091	201.008266	0.000000	300.000000	200.000000	0.000000	7.019600	9.857960	2232.209778	2250.661259	2245.399921	-1275.631477				-505.000000	200.000000	0.000000	3.078870	-0.893350	6.292320	293.894783	338.006205	-999.743776
818				900.000000	200.000000	0.000000	0.302670	0.630560	-1.651100	-72.236804	-71.720067	152.081441	298.993919	200.974254	0.000000	300.000000	200.000000	0.000000	7.324800	11.445000	2231.828308	2174.367657	2245.399921	-1348.873476				-505.000000	200.000000	0.000000	0.543330	-0.357340	7.078860	210.575669	225.545280	-117.870779
819				900.000000	200.000000	0.000000	0.302670	0.506700	-1.607650	-109.456586	-41.364656	180.882172	298.994125	200.927060	0.000000	300.000000	200.000000	0.000000	7.507920	10.865120	2232.286072	2069.463954	2245.399921	-1361.080475				-505.000000	200.000000	0.000000	0.362220	-0.893350	-3.932700	-54.371224	379.524223	-412.085457
820				900.000000	200.000000	0.000000	0.313880	0.641820	-0.869000	-70.962861	-123.568747	200.273501	299.023356	200.982666	0.000000	300.000000	200.000000	0.000000	7.599480	10.834600	2232.133484	2193.441057	2179.999924	-1312.252476				-505.000000	200.000000	0.000000	1.811100	0.178670	1.573080	-1147.222851	1082.047558	-352.439922
821				900.000000	200.000000	0.000000	0.313880	0.664340	-2.042150	-18.983978	-21.158319	173.788184	299.052720	200.978326	0.000000	300.000000	200.000000	0.000000	7.355320	11.139800	2232.286072	2183.904357	2114.599926	-1403.804975				-505.000000	200.000000	0.000000	0.181110	-1.429360	7.078860	-896.636278	1308.023270	-1.370951
822				900.000000	200.000000	0.000000	0.392350	0.608040	-1.390400	-105.058334	5.399979	164.015889	298.974419	200.935765	0.000000	300.000000	200.000000	0.000000	7.721560	11.200840	2231.904602	2088.537354	2288.999920	-1367.183975				-505.000000	200.000000	0.000000	1.448880	0.178670	11.798100	-1146.404849	-894.288164	-117.434550
823				900.000000	200.000000	0.000000	0.448400	0.686860	-1.607650	-110.078658	-87.893577	164.031124	298.974804	200.939684	0.000000	300.000000	200.000000	0.000000	7.385840	10.620960	2232.743836	2098.074055	2288.999920	-1391.597975				-505.000000	200.000000	0.000000	1.267770	2.501380	7.865400	-1006.172284	-216.747030	-291.448105
824				900.000000	200.000000	0.000000	0.437190	0.664340	-1.390400	-82.637249	-128.161751	156.792814	299.028638	200.913932	0.000000	300.000000	200.000000	0.000000	7.752080	10.529400	2233.049012	2040.853853	2169.099924	-1373.287475				-505.000000	200.000000	0.000000	0.724440	-0.893350	8.651940	-516.628461	213.093462	116.582453
825				900.000000	200.000000	0.000000	0.302670	0.450400	-1.129700	-34.889790	-77.270939	154.323552	299.023156	200.970047	0.000000	300.000000	200.000000	0.000000	6.744920	9.674840	2231.675720	2164.830956	2179.999924	-1403.804975				-505.000000	200.000000	0.000000	1.992210	1.072020	7.078860	991.962254	403.013571	1116.995845
826				900.000000	200.000000	0.000000	0.358720	0.686860	-1.607650	-85.955477	-79.134585	176.172333	298.974559	200.922820	0.000000	300.000000	200.000000	0.000000	7.416360	10.559920	2232.209778	2059.927254	2288.999920	-1348.873476				-505.000000	200.000000	0.000000	2.897760	-1.250690	3.932700	851.163380	-709.355609	-236.395120
827				900.000000	200.000000	0.000000	0.437190	0.653080	-1.433850	-79.125420	-16.670004	173.649963	298.945585	200.969517	0.000000	300.000000	200.000000	0.000000	7.263760	9.766400	2232.896424	2164.830956	2354.399918	-1403.804975				-505.000000	200.000000	0.000000	2.535540	0.000000	15.730799	464.522471	-698.634075	-293.923337
828				900.000000	200.000000	0.000000	0.347510	0.776940	-1.086250	-25.418389	-58.893979	161.809761	299.076945	200.922977	0.000000	300.000000	200.000000	0.000000	7.294280	10.071600	2231.828308	2059.927254	2060.099928	-1397.701475				-505.000000	200.000000	0.000000	2.716650	1.072020	4.719240	-977.098548	96.276974	-527.896873
829				900.000000	200.000000	0.000000	0.414770	0.585520	-1.520750	-86.018099	-127.117270	176.020019	298.998426	200.919050	0.000000	300.000000	200.000000	0.000000	6.805960	11.658640	2230.989074	2050.390553	2234.499922	-1324.459476				-505.000000	200.000000	0.000000	0.362220	1.965370	19.663499	467.945624	-40.578592	-174.396137
830				900.000000	200.000000	0.000000	0.414770	0.720640	-0.869000	-59.675993	-77.063698	178.555341	298.939943	200.987309	0.000000	300.000000	200.000000	0.000000	7.416360	11.628120	2231.294250	2202.977757	2365.299917	-1409.908474				-505.000000	200.000000	0.000000	1.992210	-1.072020	10.225020	-411.497934	-793.102200	-294.897217
831				900.000000	200.000000	0.000000	0.325090	0.641820	-1.260050	-55.285868	-159.128488	183.394267	298.984221	200.927187	0.000000	300.000000	200.000000	0.000000	7.568960	11.139800	2231.980896	2069.463954	2267.199921	-1342.769976				-505.000000	200.000000	0.000000	-0.362220	-1.250690	3.146160	-307.059562	18.932225	-412.366618
832				900.000000	200.000000	0.000000	0.291460	0.540480	-1.216600	-55.393505	-107.124314	154.418940	299.076914	200.978560	0.000000	300.000000	200.000000	0.000000	7.813120	10.682000	2231.752014	2183.904357	2060.099928	-1385.494475				-505.000000	200.000000	0.000000	0.181110	-1.072020	6.292320	514.715465	380.779645	292.688658
833				900.000000	200.000000	0.000000	0.381140	0.529220	-1.216600	-160.390978	-146.279126	188.050801	299.018406	200.982733	0.000000	300.000000	200.000000	0.000000	7.599480	10.468360	2231.980896	2193.441057	2190.899923	-1391.597975				-505.000000	200.000000	0.000000	0.362220	-1.072020	7.865400	-527.502705	235.757819	292.674169
834				900.000000	200.000000	0.000000	0.347510	0.698120	-1.607650	-57.348078	-63.475047	147.278497	299.047772	200.927124	0.000000	300.000000	200.000000	0.000000	7.202720	10.529400	2232.133484	2069.463954	2125.499926	-1446.529474				-505.000000	200.000000	0.000000	2.173320	-0.357340	0.786540	904.968295	-529.964034	528.183907
835				900.000000	200.000000	0.000000	0.403560	0.720640	-1.173150	-72.052683	-96.583091	183.386275	298.994057	200.931396	0.000000	300.000000	200.000000	0.000000	7.507920	10.498880	2232.133484	2079.000654	2245.399921	-1422.115474				-505.000000	200.000000	0.000000	2.897760	-1.250690	0.000000	503.400758	-175.343448	57.325373
836				900.000000	200.000000	0.000000	0.414770	0.517960	-1.694550	-125.165049	14.891522	161.499228	299.032924	200.931587	0.000000	300.000000	200.000000	0.000000	7.324800	10.529400	2231.675720	2079.000654	2158.199924	-1440.425974				-505.000000	200.000000	0.000000	0.724440	-0.357340	7.865400	-20.993411	1804.679976	-0.397071
837				900.000000	200.000000	0.000000	0.437190	0.563000	-1.433850	-98.917035	-133.187313	183.204829	299.003789	201.004062	0.000000	300.000000	200.000000	0.000000	7.111160	9.827440	2232.057190	2241.124558	2223.599922	-1409.908474				-505.000000	200.000000	0.000000	0.000000	-0.178670	2.359620	-242.254556	1986.310831	-235.145952
838				900.000000	200.000000	0.000000	0.313880	0.720640	-1.738000	-88.719989	-56.902968	166.611562	299.042562	200.931715	0.000000	300.000000	200.000000	0.000000	7.477400	9.796920	2231.370544	2079.000654	2136.399925	-1409.908474				-505.000000	200.000000	0.000000	1.448880	-2.501380	0.786540	-35.479578	441.861879	56.254379
839				900.000000	200.000000	0.000000	0.403560	0.574260	-1.651100	-122.801601	-60.676808	147.105240	298.994160	200.914213	0.000000	300.000000	200.000000	0.000000	7.630000	11.139800	2232.362366	2040.853853	2245.399921	-1446.529474				-505.000000	200.000000	0.000000	-1.448880	0.178670	7.865400	706.336565	345.347474	352.750060
840				900.000000	200.000000	0.000000	0.448400	0.608040	-1.433850	-137.267590	-47.527451	156.728841	299.042856	200.931428	0.000000	300.000000	200.000000	0.000000	7.599480	10.834600	2232.057190	2079.000654	2136.399925	-1391.597975				-505.000000	200.000000	0.000000	0.362220	0.536010	5.505780	496.138435	1298.557157	0.479696
841				900.000000	200.000000	0.000000	0.459610	0.788200	-1.477300	-85.667783	-98.608370	154.475116	299.047446	200.983002	0.000000	300.000000	200.000000	0.000000	7.630000	11.322920	2231.370544	2193.441057	2125.499926	-1361.080475				-505.000000	200.000000	0.000000	0.000000	-0.714680	11.011560	420.899646	254.690045	293.042262
842				900.000000	200.000000	0.000000	0.459610	0.731900	-1.260050	-71.679025	-129.206232	200.206299	298.998700	200.944440	0.000000	300.000000	200.000000	0.000000	7.477400	10.926160	2231.599426	2107.610755	2234.499922	-1409.908474				-505.000000	200.000000	0.000000	-0.181110	-1.608030	17.303879	-790.813596	-138.032423	-177.743828
843				900.000000	200.000000	0.000000	0.448400	0.574260	-1.955250	-70.849807	-62.240459	168.745726	299.037808	200.970047	0.000000	300.000000	200.000000	0.000000	7.843640	10.804080	2231.675720	2164.830956	2147.299925	-1348.873476				-505.000000	200.000000	0.000000	-0.905550	-0.357340	8.651940	-600.010498	444.294159	-176.498968
844				900.000000	200.000000	0.000000	0.381140	0.641820	-2.042150	-128.465668	-54.323905	197.794160	298.989553	200.990838	0.000000	300.000000	200.000000	0.000000	7.630000	10.712520	2232.972718	2212.514458	2256.299921	-1391.597975				-505.000000	200.000000	0.000000	0.362220	1.072020	8.651940	-513.519924	-162.698629	-175.243927
845				900.000000	200.000000	0.000000	0.482030	0.517960	-1.564200	-76.783644	-139.978568	161.429546	298.988724	200.948908	0.000000	300.000000	200.000000	0.000000	7.721560	10.193680	2231.141662	2117.147455	2256.299921	-1379.390975				-505.000000	200.000000	0.000000	1.629990	-2.322710	13.371180	-1876.717515	153.820076	-296.055144
846				900.000000	200.000000	0.000000	0.336300	0.630560	-1.477300	-68.036217	-73.266585	166.504561	299.052493	200.987107	0.000000	300.000000	200.000000	0.000000	7.660520	10.865120	2231.752014	2202.977757	2114.599926	-1354.976975				-505.000000	200.000000	0.000000	1.448880	-1.786700	6.292320	-1265.769850	-358.783150	-236.787883
847				900.000000	200.000000	0.000000	0.246620	0.540480	-2.042150	-60.269305	-119.707951	168.923355	299.028339	200.961205	0.000000	300.000000	200.000000	0.000000	7.660520	10.620960	2232.362366	2145.757556	2169.099924	-1361.080475				-505.000000	200.000000	0.000000	0.724440	1.250690	11.011560	655.640186	2066.834285	177.361246
848				900.000000	200.000000	0.000000	0.381140	0.630560	-1.911800	-48.383708	-34.181251	168.867767	299.047967	200.961106	0.000000	300.000000	200.000000	0.000000	7.507920	10.437840	2232.591248	2145.757556	2125.499926	-1318.355976				-505.000000	200.000000	0.000000	1.086660	1.250690	11.011560	-39.255826	984.356296	-292.620521
849				900.000000	200.000000	0.000000	0.325090	0.416620	-0.912450	-108.425323	-98.660117	156.678570	299.008672	200.935701	0.000000	300.000000	200.000000	0.000000	7.446880	10.010560	2232.057190	2088.537354	2212.699923	-1342.769976				-505.000000	200.000000	0.000000	1.992210	0.536010	7.078860	727.896285	535.583579	-293.371197
850				900.000000	200.000000	0.000000	0.425980	0.619300	-1.477300	-88.602555	-66.827667	185.678461	299.062069	200.987309	0.000000	300.000000	200.000000	0.000000	7.019600	11.231360	2231.294250	2202.977757	2092.799927	-1318.355976				-505.000000	200.000000	0.000000	2.897760	-0.536010	11.798100	315.957889	-53.969837	-176.972790
851				900.000000	200.000000	0.000000	0.381140	0.765680	-1.086250	-50.005257	-126.136472	193.090029	298.993747	200.940230	0.000000	300.000000	200.000000	0.000000	6.928040	9.583280	2231.446838	2098.074055	2245.399921	-1342.769976				-505.000000	200.000000	0.000000	1.992210	-0.536010	8.651940	-726.637821	931.800748	469.284739
852				900.000000	200.000000	0.000000	0.235410	0.641820	-1.477300	-47.469879	-28.584175	183.487176	299.047772	200.922851	0.000000	300.000000	200.000000	0.000000	7.416360	11.139800	2232.133484	2059.927254	2125.499926	-1385.494475				-505.000000	200.000000	0.000000	-1.267770	0.714680	5.505780	1086.029766	1662.327861	470.732442
853				900.000000	200.000000	0.000000	0.392350	0.675600	-1.868350	-78.648188	-100.540897	142.391779	299.101365	200.914431	0.000000	300.000000	200.000000	0.000000	7.172200	10.865120	2231.828308	2040.853853	2005.599930	-1348.873476				-505.000000	200.000000	0.000000	-1.992210	-1.786700	1.573080	-339.619374	1312.185833	644.648884
854				900.000000	200.000000	0.000000	0.403560	0.630560	-0.912450	-59.409972	-162.683151	188.121821	298.944611	201.000337	0.000000	300.000000	200.000000	0.000000	7.385840	11.628120	2230.836486	2231.587858	2354.399918	-1416.011974				-505.000000	200.000000	0.000000	1.448880	-0.357340	2.359620	94.382128	838.079048	117.033171
855				900.000000	200.000000	0.000000	0.549290	0.619300	-1.694550	-68.724975	-26.109801	183.141052	298.988759	200.923230	0.000000	300.000000	200.000000	0.000000	7.568960	11.231360	2231.217956	2059.927254	2256.299921	-1458.736474				-505.000000	200.000000	0.000000	1.267770	-0.714680	4.719240	-274.499751	714.228727	-118.267850
856				900.000000	200.000000	0.000000	0.336300	0.698120	-1.216600	-24.778709	-68.443066	168.977052	298.969781	200.918453	0.000000	300.000000	200.000000	0.000000	7.660520	10.376800	2232.438660	2050.390553	2299.899920	-1416.011974				-505.000000	200.000000	0.000000	1.629990	0.714680	7.078860	-535.268414	-768.198564	-586.893154
857				900.000000	200.000000	0.000000	0.414770	0.574260	-1.824900	-70.714765	-45.778892	142.274306	298.979198	200.957227	0.000000	300.000000	200.000000	0.000000	7.172200	10.590440	2231.675720	2136.220856	2278.099920	-1397.701475				-505.000000	200.000000	0.000000	-0.724440	0.714680	2.359620	-188.197948	306.736597	-292.984307
858				900.000000	200.000000	0.000000	0.336300	0.405360	-1.694550	-93.617145	-73.064542	173.524105	299.018204	201.000029	0.000000	300.000000	200.000000	0.000000	7.446880	10.407320	2231.523132	2231.587858	2190.899923	-1336.666476				-505.000000	200.000000	0.000000	0.181110	0.714680	4.719240	1201.782845	1177.692542	118.151940
859				900.000000	200.000000	0.000000	0.313880	0.619300	-1.260050	-72.295363	-102.941191	152.059356	298.979581	200.931237	0.000000	300.000000	200.000000	0.000000	7.080640	10.376800	2232.514954	2079.000654	2278.099920	-1446.529474				-505.000000	200.000000	0.000000	1.629990	-0.178670	11.011560	916.597618	288.629363	645.885128
860				900.000000	200.000000	0.000000	0.347510	0.574260	-1.738000	-86.706857	-93.749641	161.621268	298.979546	200.922725	0.000000	300.000000	200.000000	0.000000	7.294280	10.407320	2232.438660	2059.927254	2278.099920	-1422.115474				-505.000000	200.000000	0.000000	0.000000	0.178670	14.944259	-682.889149	648.667934	-58.574541
861				900.000000	200.000000	0.000000	0.425980	0.574260	-1.260050	-70.129580	-143.019259	149.491673	299.014129	200.960778	0.000000	300.000000	200.000000	0.000000	7.446880	9.400160	2233.354188	2145.757556	2201.799923	-1397.701475				-505.000000	200.000000	0.000000	0.543330	1.965370	10.225020	467.190545	-42.580440	1.821670
862				900.000000	200.000000	0.000000	0.437190	0.686860	-1.607650	-93.996537	-67.168069	173.681378	299.028306	200.965510	0.000000	300.000000	200.000000	0.000000	7.324800	10.071600	2232.286072	2155.294256	2169.099924	-1361.080475				-505.000000	200.000000	0.000000	1.992210	1.072020	7.078860	65.434239	668.153586	59.602069
863				900.000000	200.000000	0.000000	0.414770	0.585520	-1.651100	-70.071021	-96.600225	192.887640	299.018506	200.986904	0.000000	300.000000	200.000000	0.000000	7.324800	11.231360	2232.209778	2202.977757	2190.899923	-1336.666476				-505.000000	200.000000	0.000000	1.811100	1.429360	10.225020	-375.955433	1471.546890	118.699772
864				900.000000	200.000000	0.000000	0.482030	0.585520	-1.651100	-70.071021	-79.106112	183.179318	299.086463	200.965972	0.000000	300.000000	200.000000	0.000000	7.599480	11.292400	2231.217956	2155.294256	2038.299929	-1458.736474				-505.000000	200.000000	0.000000	1.448880	1.429360	9.438480	-260.202354	963.931218	-644.944533
865				900.000000	200.000000	0.000000	0.414770	0.709380	-1.346950	-100.840139	-25.959505	159.267588	299.018238	200.914525	0.000000	300.000000	200.000000	0.000000	7.477400	11.200840	2231.599426	2040.853853	2190.899923	-1367.183975				-505.000000	200.000000	0.000000	0.724440	1.072020	13.371180	-1439.670400	-1117.085170	59.703490
866				900.000000	200.000000	0.000000	0.313880	0.585520	-1.651100	-130.378974	-62.049755	147.208620	299.057313	200.970080	0.000000	300.000000	200.000000	0.000000	7.599480	11.475520	2231.599426	2164.830956	2103.699926	-1434.322474				-505.000000	200.000000	0.000000	0.724440	-0.536010	11.011560	-1421.345063	741.134212	410.642062
867				900.000000	200.000000	0.000000	0.470820	0.675600	-1.433850	-94.280167	-12.988917	176.045726	299.032891	200.970080	0.000000	300.000000	200.000000	0.000000	7.568960	10.956680	2231.599426	2164.830956	2158.199924	-1458.736474				-505.000000	200.000000	0.000000	1.992210	-0.357340	5.505780	-484.446188	-523.483627	-235.474887
868				900.000000	200.000000	0.000000	0.347510	0.743160	-1.824900	-99.944234	-124.064644	176.236306	298.999077	200.965444	0.000000	300.000000	200.000000	0.000000	7.813120	10.437840	2232.438660	2155.294256	2234.499922	-1361.080475				-505.000000	200.000000	0.000000	0.724440	1.250690	14.157719	540.075877	738.148506	-292.591544
869				900.000000	200.000000	0.000000	0.459610	0.619300	-1.260050	-120.541726	-93.744443	178.414641	299.077261	200.944020	0.000000	300.000000	200.000000	0.000000	7.813120	10.651480	2232.591248	2107.610755	2060.099928	-1458.736474				-505.000000	200.000000	0.000000	1.448880	-0.357340	3.146160	210.261053	1500.182658	-0.455026
870				900.000000	200.000000	0.000000	0.448400	0.619300	-1.303500	-100.484089	-93.242406	139.871692	299.028206	200.961336	0.000000	300.000000	200.000000	0.000000	7.446880	10.865120	2232.057190	2145.757556	2169.099924	-1318.355976				-505.000000	200.000000	0.000000	1.811100	0.536010	16.517339	-197.876652	1067.865456	822.781167
871				900.000000	200.000000	0.000000	0.414770	0.585520	-2.042150	-90.578800	-45.576849	185.658660	299.052007	200.987613	0.000000	300.000000	200.000000	0.000000	7.294280	10.743040	2230.607604	2202.977757	2114.599926	-1434.322474				-505.000000	200.000000	0.000000	2.354430	-0.536010	14.157719	-726.197359	904.657832	116.791169
872				900.000000	200.000000	0.000000	0.437190	0.641820	-1.346950	-95.581199	-57.278581	164.000851	298.989104	200.987006	0.000000	300.000000	200.000000	0.000000	7.355320	9.583280	2231.980896	2202.977757	2256.299921	-1446.529474				-505.000000	200.000000	0.000000	1.448880	0.178670	4.719240	-1957.683171	-622.430312	-58.690451
873				900.000000	200.000000	0.000000	0.381140	0.619300	-1.738000	-117.016352	-29.276915	132.712394	298.999316	200.960942	0.000000	300.000000	200.000000	0.000000	7.630000	10.804080	2232.972718	2145.757556	2234.499922	-1348.873476				-505.000000	200.000000	0.000000	1.629990	-1.786700	-0.786540	-687.256149	1625.525832	585.615009
874				900.000000	200.000000	0.000000	0.403560	0.743160	-1.781450	-107.940281	-96.017372	159.310617	298.974664	200.944085	0.000000	300.000000	200.000000	0.000000	7.630000	10.987200	2232.438660	2107.610755	2288.999920	-1348.873476				-505.000000	200.000000	0.000000	2.897760	0.536010	5.505780	-546.205582	879.991626	0.276853
875				900.000000	200.000000	0.000000	0.325090	0.596780	-1.216600	-61.116132	-98.377257	164.075099	299.047674	200.978494	0.000000	300.000000	200.000000	0.000000	7.141680	11.200840	2231.904602	2183.904357	2125.499926	-1275.631477				-505.000000	200.000000	0.000000	1.992210	0.357340	9.438480	369.825727	400.774292	470.132528
876				900.000000	200.000000	0.000000	0.381140	0.574260	-1.390400	-126.552046	-59.996003	178.454048	299.028007	200.987174	0.000000	300.000000	200.000000	0.000000	7.385840	11.200840	2231.599426	2202.977757	2169.099924	-1379.390975				-505.000000	200.000000	0.000000	-0.362220	0.714680	14.157719	-534.702105	1201.612321	-527.989679
877				900.000000	200.000000	0.000000	0.403560	0.720640	-0.912450	-55.700477	-96.825542	171.337974	299.145874	200.888216	0.000000	300.000000	200.000000	0.000000	7.477400	10.834600	2233.277894	1983.633652	1907.499933	-1507.564473				-505.000000	200.000000	0.000000	0.000000	-1.250690	0.000000	387.584756	1723.410095	-353.651497
878				900.000000	200.000000	0.000000	0.549290	0.585520	-1.129700	-49.428199	-102.624661	163.832356	298.959767	200.957129	0.000000	300.000000	200.000000	0.000000	7.782600	10.346280	2231.904602	2136.220856	2321.699919	-1416.011974				-505.000000	200.000000	0.000000	1.629990	-0.357340	2.359620	673.462138	-233.439976	58.274584
879				900.000000	200.000000	0.000000	0.358720	0.529220	-1.129700	-63.808224	-89.711018	183.254708	299.018339	200.948616	0.000000	300.000000	200.000000	0.000000	7.324800	10.895640	2231.828308	2117.147455	2190.899923	-1361.080475				-505.000000	200.000000	0.000000	0.905550	0.714680	15.730799	855.215764	725.696688	-116.882410
880				900.000000	200.000000	0.000000	0.291460	0.686860	-1.433850	-77.734359	-132.252121	181.061335	299.066475	200.979264	0.000000	300.000000	200.000000	0.000000	7.813120	11.078760	2230.149840	2183.904357	2081.899927	-1385.494475				-505.000000	200.000000	0.000000	0.905550	1.250690	14.944259	-1081.285227	-864.396974	-116.373736
881				900.000000	200.000000	0.000000	0.280250	0.720640	-1.694550	-84.654445	-101.152223	188.333344	298.998563	200.940295	0.000000	300.000000	200.000000	0.000000	7.446880	10.407320	2231.294250	2098.074055	2234.499922	-1507.564473				-505.000000	200.000000	0.000000	0.362220	-1.072020	7.078860	-875.013634	-28.635769	175.185971
882				900.000000	200.000000	0.000000	0.235410	0.686860	-1.564200	-65.807811	-89.294997	118.468240	298.998734	200.948681	0.000000	300.000000	200.000000	0.000000	7.691040	10.071600	2231.675720	2117.147455	2234.499922	-1367.183975				-505.000000	200.000000	0.000000	2.535540	-0.893350	6.292320	988.790794	-822.246965	292.669861
883				900.000000	200.000000	0.000000	0.246620	0.529220	-1.694550	-68.413939	-79.503459	190.599824	299.096512	201.008404	0.000000	300.000000	200.000000	0.000000	7.355320	9.705360	2231.904602	2250.661259	2016.499929	-1446.529474				-505.000000	200.000000	0.000000	2.173320	-0.357340	7.865400	-1642.417438	1717.008253	-118.001179
884				900.000000	200.000000	0.000000	0.313880	0.563000	-1.607650	-99.097092	-112.749863	183.332578	299.023556	200.956835	0.000000	300.000000	200.000000	0.000000	7.172200	10.071600	2232.591248	2136.220856	2179.999924	-1397.701475				-505.000000	200.000000	0.000000	3.078870	1.429360	9.438480	318.877655	335.020499	471.062942
885				900.000000	200.000000	0.000000	0.369930	0.585520	-1.694550	-54.033914	-160.570915	183.295454	299.018339	200.922977	0.000000	300.000000	200.000000	0.000000	7.477400	11.445000	2231.828308	2059.927254	2190.899923	-1269.527977				-505.000000	200.000000	0.000000	0.000000	1.072020	9.438480	-166.008996	1449.312963	118.505544
886				900.000000	200.000000	0.000000	0.347510	0.585520	-1.346950	-61.714861	-129.575107	154.402760	299.052655	200.944214	0.000000	300.000000	200.000000	0.000000	7.691040	10.651480	2232.133484	2107.610755	2114.599926	-1354.976975				-505.000000	200.000000	0.000000	3.984420	0.357340	4.719240	137.816184	682.414252	939.925941
887				900.000000	200.000000	0.000000	0.392350	0.619300	-0.608300	-67.599620	-91.580803	190.532622	299.052979	201.003685	0.000000	300.000000	200.000000	0.000000	7.477400	11.231360	2232.896424	2241.124558	2114.599926	-1312.252476				-505.000000	200.000000	0.000000	3.803310	-1.072020	3.932700	-296.185318	163.839615	351.142980
888				900.000000	200.000000	0.000000	0.392350	0.585520	-1.651100	-58.009430	-105.808909	188.091547	299.096512	200.982766	0.000000	300.000000	200.000000	0.000000	7.385840	11.445000	2231.904602	2193.441057	2016.499929	-1403.804975				-505.000000	200.000000	0.000000	0.181110	0.000000	3.932700	-694.581395	2504.139042	587.426498
889				900.000000	200.000000	0.000000	0.392350	0.641820	-1.346950	-27.232185	-65.564009	173.685945	299.042627	200.923104	0.000000	300.000000	200.000000	0.000000	7.721560	10.651480	2231.523132	2059.927254	2136.399925	-1458.736474				-505.000000	200.000000	0.000000	-0.362220	0.893350	-0.786540	53.993685	-772.755687	647.061852
890				900.000000	200.000000	0.000000	0.347510	0.585520	-1.520750	-53.853857	-88.885714	176.089701	298.974804	200.965312	0.000000	300.000000	200.000000	0.000000	7.568960	10.682000	2232.743836	2155.294256	2288.999920	-1409.908474				-505.000000	200.000000	0.000000	-0.181110	0.893350	4.719240	401.882153	1332.180480	353.326870
891				900.000000	200.000000	0.000000	0.403560	0.596780	-1.086250	-125.309573	-142.257637	178.451765	299.003414	200.944601	0.000000	300.000000	200.000000	0.000000	7.813120	10.834600	2231.217956	2107.610755	2223.599922	-1312.252476				-505.000000	200.000000	0.000000	0.724440	0.178670	12.584640	-798.893920	1535.061403	-293.608891
892				900.000000	200.000000	0.000000	0.414770	0.698120	-1.477300	-105.459398	-71.432009	168.895757	298.989208	200.974088	0.000000	300.000000	200.000000	0.000000	7.294280	10.926160	2232.209778	2174.367657	2256.299921	-1379.390975				-505.000000	200.000000	0.000000	-0.543330	0.000000	0.786540	-694.833088	429.840492	411.252157
893				900.000000	200.000000	0.000000	0.381140	0.472920	-1.260050	-66.261701	-75.315138	168.721162	299.028604	200.956671	0.000000	300.000000	200.000000	0.000000	7.355320	10.682000	2232.972718	2136.220856	2169.099924	-1422.115474				-505.000000	200.000000	0.000000	1.086660	0.714680	9.438480	-187.631639	985.849149	59.335397
894				900.000000	200.000000	0.000000	0.358720	0.641820	-1.998700	-120.379593	-83.836878	176.130446	299.003414	200.961698	0.000000	300.000000	200.000000	0.000000	7.630000	10.285240	2231.217956	2145.757556	2223.599922	-1458.736474				-505.000000	200.000000	0.000000	1.629990	0.357340	3.932700	-672.958752	-765.212858	352.673308
895				900.000000	200.000000	0.000000	0.414770	0.551740	-1.303500	-115.327800	-96.923493	154.301663	298.969957	200.956737	0.000000	300.000000	200.000000	0.000000	7.538440	9.552760	2232.820130	2136.220856	2299.899920	-1306.148976				-505.000000	200.000000	0.000000	-1.086660	0.893350	-4.719240	-293.768937	998.222403	-527.762166
896				900.000000	200.000000	0.000000	0.381140	0.596780	-1.738000	-134.025846	-64.738705	173.655672	299.052882	200.948259	0.000000	300.000000	200.000000	0.000000	7.568960	11.536560	2232.667542	2117.147455	2114.599926	-1330.562976				-505.000000	200.000000	0.000000	2.535540	0.357340	1.573080	-325.699516	-154.918369	0.136272
897				900.000000	200.000000	0.000000	0.459610	0.664340	-1.520750	-114.936533	-118.831841	159.179247	298.984394	200.948389	0.000000	300.000000	200.000000	0.000000	7.111160	10.987200	2232.362366	2117.147455	2267.199921	-1379.390975				-505.000000	200.000000	0.000000	2.354430	-1.429360	10.225020	-1475.464594	1968.950022	468.407972
898				900.000000	200.000000	0.000000	0.470820	0.664340	-1.129700	-134.634057	-139.921026	147.119333	298.994400	200.956704	0.000000	300.000000	200.000000	0.000000	7.446880	11.231360	2232.896424	2136.220856	2245.399921	-1348.873476				-505.000000	200.000000	0.000000	-1.629990	-0.357340	7.078860	-947.584350	489.622873	528.488171
899				900.000000	200.000000	0.000000	0.336300	0.608040	-1.433850	-105.103348	-113.834753	156.844977	299.003653	200.923009	0.000000	300.000000	200.000000	0.000000	7.813120	11.109280	2231.752014	2059.927254	2223.599922	-1403.804975				-505.000000	200.000000	0.000000	0.362220	-1.429360	7.078860	1535.499762	-28.635769	586.055546
900				900.000000	200.000000	0.000000	0.336300	0.506700	-2.042150	-33.516654	-77.807244	176.028012	299.057506	201.004062	0.000000	300.000000	200.000000	0.000000	7.416360	10.956680	2232.057190	2241.124558	2103.699926	-1354.976975				-505.000000	200.000000	0.000000	-0.543330	1.608030	7.865400	-1176.044894	1351.112705	589.010474
901				900.000000	200.000000	0.000000	0.302670	0.608040	-2.042150	-89.651426	-30.828631	185.795739	299.047609	200.974287	0.000000	300.000000	200.000000	0.000000	7.050120	10.987200	2231.752014	2174.367657	2125.499926	-1293.941977				-505.000000	200.000000	0.000000	1.448880	-2.322710	5.505780	-255.922721	-490.606731	173.912134
902				900.000000	200.000000	0.000000	0.336300	0.517960	-1.520750	-32.512797	-103.621996	149.532222	299.052267	200.948875	0.000000	300.000000	200.000000	0.000000	7.568960	10.926160	2231.217956	2117.147455	2114.599926	-1361.080475				-505.000000	200.000000	0.000000	0.905550	0.357340	5.505780	-1020.280911	-192.589820	-469.686118
903				900.000000	200.000000	0.000000	0.403560	0.495440	-1.173150	-65.244299	-50.989361	175.947858	298.962025	200.938138	0.000000	300.000000	200.000000	0.000000	7.660520	10.285240	2226.258846	2088.537354	2310.799919	-1452.632974				-505.000000	200.000000	0.000000	-0.362220	-1.429360	6.292320	-665.067197	1474.216600	292.393008
904				900.000000	200.000000	0.000000	0.369930	0.619300	-1.433850	-80.516480	-29.098147	144.772308	299.028040	201.012781	0.000000	300.000000	200.000000	0.000000	7.538440	10.773560	2231.675720	2260.197959	2169.099924	-1403.804975				-505.000000	200.000000	0.000000	-0.181110	0.714680	-1.573080	-188.512564	1603.291906	-116.795477
905				900.000000	200.000000	0.000000	0.369930	0.563000	-1.433850	-14.485900	-100.021726	192.913151	299.037413	200.996096	0.000000	300.000000	200.000000	0.000000	7.202720	10.559920	2230.760192	2222.051158	2147.299925	-1330.562976				-505.000000	200.000000	0.000000	0.181110	-0.536010	3.146160	431.081735	2372.315461	116.965035
906				900.000000	200.000000	0.000000	0.403560	0.574260	-1.390400	-78.305683	-121.710898	161.563200	298.988966	200.944407	0.000000	300.000000	200.000000	0.000000	7.141680	10.132640	2231.675720	2107.610755	2256.299921	-1330.562976				-505.000000	200.000000	0.000000	0.362220	-0.893350	6.292320	-980.081238	502.390687	410.331924
907				900.000000	200.000000	0.000000	0.425980	0.641820	-1.520750	-99.781786	-107.315018	164.012464	298.994332	200.943955	0.000000	300.000000	200.000000	0.000000	7.721560	10.559920	2232.743836	2107.610755	2245.399921	-1324.459476				-505.000000	200.000000	0.000000	3.078870	0.000000	0.000000	-1042.344017	-451.442428	175.985986
908				900.000000	200.000000	0.000000	0.381140	0.517960	-1.607650	-96.931309	-54.727991	183.221009	299.008401	200.970147	0.000000	300.000000	200.000000	0.000000	7.630000	11.231360	2231.446838	2164.830956	2212.699923	-1373.287475				-505.000000	200.000000	0.000000	2.897760	-1.072020	6.292320	283.083461	83.825156	-177.481464
909				900.000000	200.000000	0.000000	0.381140	0.720640	-1.824900	-88.810017	-95.053708	185.819162	299.057377	200.923009	0.000000	300.000000	200.000000	0.000000	7.416360	11.261880	2231.752014	2059.927254	2103.699926	-1342.769976				-505.000000	200.000000	0.000000	2.173320	-0.714680	15.730799	884.541192	648.983930	410.356594
910				900.000000	200.000000	0.000000	0.313880	0.844500	-1.824900	-19.380979	-77.086031	145.039811	299.042987	200.892853	0.000000	300.000000	200.000000	0.000000	7.294280	10.956680	2232.362366	1993.170352	2136.399925	-1354.976975				-505.000000	200.000000	0.000000	-0.181110	0.714680	9.438480	738.896376	-263.138166	470.645509
911				900.000000	200.000000	0.000000	0.448400	0.641820	-0.955900	-71.052890	-88.499705	149.531276	298.911302	200.939716	0.000000	300.000000	200.000000	0.000000	7.477400	10.926160	2232.667542	2098.074055	2430.699915	-1361.080475				-505.000000	200.000000	0.000000	2.173320	-1.786700	11.798100	-570.433376	520.146054	526.827444
912				900.000000	200.000000	0.000000	0.414770	0.641820	-1.303500	-79.454064	-117.187373	171.253058	299.042725	200.970014	0.000000	300.000000	200.000000	0.000000	7.141680	11.139800	2231.752014	2164.830956	2136.399925	-1379.390975				-505.000000	200.000000	0.000000	-0.181110	-1.786700	12.584640	-1149.450462	1987.566252	-647.866175
913				900.000000	200.000000	0.000000	0.291460	0.641820	-1.390400	-43.359320	-46.171041	173.790467	299.072378	200.995279	0.000000	300.000000	200.000000	0.000000	7.385840	10.712520	2232.591248	2222.051158	2070.999928	-1342.769976				-505.000000	200.000000	0.000000	1.811100	0.000000	2.359620	-463.075238	1081.301132	176.087408
914				900.000000	200.000000	0.000000	0.526870	0.754420	-1.260050	-34.566879	-86.382270	180.880281	298.989104	200.901551	0.000000	300.000000	200.000000	0.000000	7.446880	10.804080	2231.980896	2012.243752	2256.299921	-1403.804975				-505.000000	200.000000	0.000000	3.078870	0.714680	12.584640	-766.459956	729.744815	117.920119
915				900.000000	200.000000	0.000000	0.403560	0.720640	-1.607650	-92.605477	-106.310946	173.747634	298.974138	200.936021	0.000000	300.000000	200.000000	0.000000	7.782600	10.651480	2231.294250	2088.537354	2288.999920	-1440.425974				-505.000000	200.000000	0.000000	1.992210	-1.072020	11.011560	-990.515020	399.281439	-294.897217
916				900.000000	200.000000	0.000000	0.459610	0.686860	-1.260050	-61.472182	-73.480563	176.067811	299.003687	200.969981	0.000000	300.000000	200.000000	0.000000	7.599480	9.766400	2231.828308	2164.830956	2223.599922	-1342.769976				-505.000000	200.000000	0.000000	2.897760	-0.893350	7.865400	-285.059380	745.182339	233.896785
917				900.000000	200.000000	0.000000	0.313880	0.664340	-1.781450	-66.960256	-72.060469	207.523425	299.067592	200.973821	0.000000	300.000000	200.000000	0.000000	6.897520	10.163160	2232.820130	2174.367657	2081.899927	-1342.769976				-505.000000	200.000000	0.000000	0.181110	-0.178670	14.157719	221.953300	-422.104663	469.768743
918				900.000000	200.000000	0.000000	0.650180	0.630560	-1.998700	-104.761159	-121.169051	178.227682	299.008469	200.931619	0.000000	300.000000	200.000000	0.000000	7.294280	10.956680	2231.599426	2079.000654	2212.699923	-1409.908474				-505.000000	200.000000	0.000000	0.362220	-0.357340	8.651940	-831.642501	-30.128622	704.561091
919				900.000000	200.000000	0.000000	0.448400	0.788200	-1.694550	-77.851794	-87.812760	166.535031	299.023289	200.948551	0.000000	300.000000	200.000000	0.000000	7.691040	9.949520	2231.980896	2117.147455	2179.999924	-1361.080475				-505.000000	200.000000	0.000000	-1.811100	-1.786700	3.932700	818.729415	105.857523	-177.782986
920				900.000000	200.000000	0.000000	0.369930	0.608040	-1.694550	-93.311843	-130.175095	154.400476	299.013589	200.978393	0.000000	300.000000	200.000000	0.000000	7.782600	10.773560	2232.133484	2183.904357	2201.799923	-1318.355976				-505.000000	200.000000	0.000000	-0.724440	0.178670	14.157719	591.023949	-102.169821	-469.725276
921				900.000000	200.000000	0.000000	0.414770	0.563000	-1.694550	-67.022879	-96.559816	183.228056	298.964722	200.999790	0.000000	300.000000	200.000000	0.000000	7.416360	10.956680	2232.057190	2231.587858	2310.799919	-1342.769976				-505.000000	200.000000	0.000000	0.181110	1.429360	14.157719	-1070.536828	638.455395	-409.866717
922				900.000000	200.000000	0.000000	0.425980	0.529220	-1.607650	-72.344441	-92.036291	192.823667	299.038137	200.918453	0.000000	300.000000	200.000000	0.000000	7.599480	11.322920	2232.438660	2050.390553	2147.299925	-1403.804975				-505.000000	200.000000	0.000000	2.535540	-1.608030	11.011560	-443.868976	-1091.865538	585.712123
923				900.000000	200.000000	0.000000	0.212990	0.585520	-1.346950	-81.817512	-63.243934	156.951783	299.077071	200.905761	0.000000	300.000000	200.000000	0.000000	7.691040	10.804080	2232.133484	2021.780453	2060.099928	-1336.666476				-505.000000	200.000000	0.000000	3.259980	0.714680	16.517339	2476.702713	1245.333747	-293.303060
924				900.000000	200.000000	0.000000	0.302670	0.630560	-1.607650	-92.294441	-71.760476	142.442801	298.955348	200.978059	0.000000	300.000000	200.000000	0.000000	7.416360	10.498880	2232.896424	2183.904357	2332.599918	-1397.701475				-505.000000	200.000000	0.000000	4.708860	-1.608030	2.359620	481.966884	1436.237714	115.585468
925				900.000000	200.000000	0.000000	0.515660	0.574260	-1.173150	-86.121672	-60.671609	178.314686	299.021148	200.937784	0.000000	300.000000	200.000000	0.000000	7.172200	10.468360	2227.098080	2088.537354	2179.999924	-1330.562976				-505.000000	200.000000	0.000000	1.629990	-1.786700	17.303879	-338.360910	-512.762093	-178.058274
926				900.000000	200.000000	0.000000	0.493240	0.574260	-1.911800	-127.092216	-64.127379	173.518592	299.072252	200.978326	0.000000	300.000000	200.000000	0.000000	7.355320	10.712520	2232.286072	2183.904357	2070.999928	-1342.769976				-505.000000	200.000000	0.000000	0.905550	-1.965370	6.292320	460.658857	867.223812	-178.169876
927				900.000000	200.000000	0.000000	0.313880	0.641820	-1.694550	-112.023434	-107.603076	156.899619	299.028206	200.927155	0.000000	300.000000	200.000000	0.000000	7.538440	9.980040	2232.057190	2069.463954	2169.099924	-1470.943473				-505.000000	200.000000	0.000000	0.905550	1.786700	14.157719	919.957847	727.189541	-57.120964
928				900.000000	200.000000	0.000000	0.358720	0.641820	-1.694550	-116.043964	-109.449587	144.804865	298.974629	200.952661	0.000000	300.000000	200.000000	0.000000	7.874160	10.010560	2232.362366	2126.684155	2288.999920	-1397.701475				-505.000000	200.000000	0.000000	-0.362220	0.000000	12.584640	464.270779	1335.675181	-411.179713
929				900.000000	200.000000	0.000000	0.291460	0.653080	-1.651100	-99.453142	-121.918139	178.620259	298.930684	200.982565	0.000000	300.000000	200.000000	0.000000	7.446880	9.980040	2232.362366	2193.441057	2387.099916	-1403.804975				-505.000000	200.000000	0.000000	-0.543330	0.357340	8.651940	-788.397215	422.376228	294.103075
930				900.000000	200.000000	0.000000	0.515660	0.608040	-1.564200	-121.320512	-70.439873	178.346101	299.032924	201.008507	0.000000	300.000000	200.000000	0.000000	7.263760	11.078760	2231.675720	2250.661259	2158.199924	-1306.148976				-505.000000	200.000000	0.000000	-0.181110	0.178670	5.505780	-915.276231	668.584017	-411.024644
931				900.000000	200.000000	0.000000	0.381140	0.619300	-1.738000	-80.831580	-64.738705	164.037975	298.979163	200.995721	0.000000	300.000000	200.000000	0.000000	7.660520	11.322920	2231.599426	2222.051158	2278.099920	-1361.080475				-505.000000	200.000000	0.000000	1.086660	-0.357340	7.865400	-252.625415	987.342001	-822.843430
932				900.000000	200.000000	0.000000	0.414770	0.551740	-0.869000	-90.754477	-122.657428	163.940303	298.954848	200.931524	0.000000	300.000000	200.000000	0.000000	7.385840	10.712520	2231.828308	2079.000654	2332.599918	-1330.562976				-505.000000	200.000000	0.000000	1.086660	1.429360	10.225020	-491.771435	-473.167358	-174.962766
933				900.000000	200.000000	0.000000	0.336300	0.563000	-1.260050	-106.778039	-124.128326	192.947991	299.091379	200.893280	0.000000	300.000000	200.000000	0.000000	7.172200	11.200840	2231.294250	1993.170352	2027.399929	-1373.287475				-505.000000	200.000000	0.000000	1.086660	0.536010	7.078860	33.000274	988.088428	117.909938
934				900.000000	200.000000	0.000000	0.347510	0.551740	-1.346950	-67.126452	-43.453618	166.419645	298.999111	200.948324	0.000000	300.000000	200.000000	0.000000	6.714400	10.529400	2232.514954	2117.147455	2234.499922	-1281.734977				-505.000000	200.000000	0.000000	0.362220	-0.536010	5.505780	-1074.337520	1563.697172	-118.025848
935				900.000000	200.000000	0.000000	0.515660	0.641820	-2.085600	-84.284850	-90.218850	159.100235	298.998803	200.969981	0.000000	300.000000	200.000000	0.000000	7.507920	10.254720	2231.828308	2164.830956	2234.499922	-1348.873476	-515.944478	174.254527	0.000000	-505.000000	200.000000	0.000000	0.362220	-1.072020	20.450039	-526.495934	223.814996	351.418267
936				900.000000	200.000000	0.000000	0.459610	0.754420	-1.781450	-27.065989	-47.665811	180.949962	299.003857	200.922820	0.000000	300.000000	200.000000	0.000000	7.355320	10.743040	2232.209778	2059.927254	2223.599922	-1385.494475				-505.000000	200.000000	0.000000	0.000000	-0.536010	14.157719	-610.381357	-278.575690	-411.717364
937				900.000000	200.000000	0.000000	0.291460	0.585520	-1.477300	-53.808843	-71.420073	135.183547	298.964651	200.888763	0.000000	300.000000	200.000000	0.000000	7.385840	10.315760	2231.904602	1983.633652	2310.799919	-1379.390975				-505.000000	200.000000	0.000000	0.000000	-0.536010	11.011560	315.894965	122.120037	-764.181956
938				900.000000	200.000000	0.000000	0.414770	0.720640	-1.433850	-44.179057	-112.000177	152.049080	299.023022	201.042837	0.000000	300.000000	200.000000	0.000000	6.958560	10.773560	2231.370544	2326.954861	2179.999924	-1342.769976				-505.000000	200.000000	0.000000	1.811100	0.893350	7.865400	402.133846	678.366125	529.399789
939				900.000000	200.000000	0.000000	0.448400	0.709380	-1.738000	-85.163146	-138.432051	192.967989	299.037512	200.974620	0.000000	300.000000	200.000000	0.000000	7.263760	10.834600	2230.989074	2174.367657	2147.299925	-1403.804975				-505.000000	200.000000	0.000000	-0.724440	-1.965370	7.865400	-697.375316	168.941605	-354.271773
940				900.000000	200.000000	0.000000	0.381140	0.484180	-1.390400	-73.974117	-70.127943	163.912313	298.950144	200.888641	0.000000	300.000000	200.000000	0.000000	7.568960	9.796920	2232.209778	1983.633652	2343.499918	-1422.115474				-505.000000	200.000000	0.000000	-0.181110	-1.429360	7.078860	261.523741	1197.371193	233.634421
941				900.000000	200.000000	0.000000	0.459610	0.619300	-1.303500	-116.566210	-43.044335	166.366340	298.964863	200.961205	0.000000	300.000000	200.000000	0.000000	6.836480	9.400160	2232.362366	2145.757556	2310.799919	-1354.976975				-505.000000	200.000000	0.000000	-0.181110	0.000000	14.944259	-577.884469	527.056893	411.223179
942				900.000000	200.000000	0.000000	0.414770	0.608040	-1.173150	-68.648491	-102.110688	168.811983	299.027907	201.042837	0.000000	300.000000	200.000000	0.000000	7.599480	11.383960	2231.370544	2326.954861	2169.099924	-1397.701475				-505.000000	200.000000	0.000000	2.716650	-0.536010	-0.786540	-1653.920915	-959.058100	645.459080
943				900.000000	200.000000	0.000000	0.392350	0.619300	-1.564200	-36.425690	-85.625846	178.484322	299.067241	200.918642	0.000000	300.000000	200.000000	0.000000	7.385840	11.567080	2231.980896	2050.390553	2081.899927	-1324.459476				-505.000000	200.000000	0.000000	1.992210	-0.178670	6.292320	-126.123938	-524.230054	-470.281724
944				900.000000	200.000000	0.000000	0.425980	0.641820	-1.477300	-75.613591	-87.091547	176.060765	299.008537	200.948648	0.000000	300.000000	200.000000	0.000000	7.630000	11.078760	2231.752014	2117.147455	2212.699923	-1367.183975				-505.000000	200.000000	0.000000	1.629990	-1.072020	8.651940	-643.255784	1351.428701	233.828648
945				900.000000	200.000000	0.000000	0.235410	0.630560	-1.042800	-115.832438	-110.043779	147.331802	299.028206	200.914338	0.000000	300.000000	200.000000	0.000000	7.660520	10.498880	2232.057190	2040.853853	2169.099924	-1354.976975				-505.000000	200.000000	0.000000	-0.181110	-3.037390	1.573080	-646.930629	1070.026171	-296.588488
946				900.000000	200.000000	0.000000	0.437190	0.540480	-1.173150	-71.430612	-92.902004	171.135585	299.018808	200.973788	0.000000	300.000000	200.000000	0.000000	7.141680	11.383960	2232.896424	2174.367657	2190.899923	-1373.287475				-505.000000	200.000000	0.000000	-0.543330	-0.357340	13.371180	-715.448960	683.037684	-528.992537
947				900.000000	200.000000	0.000000	0.448400	0.596780	-1.564200	-65.496775	-92.999955	149.489389	299.042627	201.012850	0.000000	300.000000	200.000000	0.000000	7.385840	10.315760	2231.523132	2260.197959	2136.399925	-1367.183975				-505.000000	200.000000	0.000000	3.259980	0.714680	15.730799	-534.576259	-1007.609951	59.161532
948				900.000000	200.000000	0.000000	0.381140	0.540480	-1.651100	-83.987359	-110.413251	197.699914	299.038400	200.901119	0.000000	300.000000	200.000000	0.000000	6.989080	10.437840	2233.049012	2012.243752	2147.299925	-1361.080475				-505.000000	200.000000	0.000000	0.362220	-0.178670	2.359620	336.825454	-554.437240	-235.174930
949				900.000000	200.000000	0.000000	0.212990	0.664340	-1.998700	-95.329038	-72.769747	144.976785	299.013859	200.973855	0.000000	300.000000	200.000000	0.000000	7.324800	10.254720	2232.743836	2174.367657	2201.799923	-1440.425974				-505.000000	200.000000	0.000000	1.086660	-0.714680	12.584640	189.393488	850.293435	-118.253361
950				900.000000	200.000000	0.000000	0.425980	0.698120	-1.129700	-72.935043	-31.689146	168.884143	299.020544	201.015489	0.000000	300.000000	200.000000	0.000000	7.477400	10.773560	2225.724788	2260.197959	2179.999924	-1342.769976				-505.000000	200.000000	0.000000	1.992210	-2.858720	7.078860	-1214.758855	1065.863608	878.289178
951				900.000000	200.000000	0.000000	0.347510	0.641820	-0.999350	-63.056844	-145.096285	188.190360	298.993781	201.021397	0.000000	300.000000	200.000000	0.000000	7.446880	10.041080	2231.523132	2279.271359	2245.399921	-1379.390975				-505.000000	200.000000	0.000000	2.354430	0.178670	13.371180	-451.382992	-155.155801	58.725302
952				900.000000	200.000000	0.000000	0.235410	0.686860	-1.607650	-85.955477	-104.452498	169.071102	298.983769	200.931874	0.000000	300.000000	200.000000	0.000000	7.324800	9.766400	2230.989074	2079.000654	2267.199921	-1403.804975	-565.432646	238.887805	0.000000	-505.000000	200.000000	0.000000	2.354430	-0.178670	23.596199	917.604389	1425.980744	175.874384
953				900.000000	200.000000	0.000000	0.347510	0.529220	-1.520750	-92.357063	-78.753774	149.531080	298.935713	200.990974	0.000000	300.000000	200.000000	0.000000	7.538440	11.017720	2232.667542	2212.514458	2376.199917	-1373.287475				-505.000000	200.000000	0.000000	1.629990	-0.178670	14.944259	569.464229	-112.812791	-117.788154
954				900.000000	200.000000	0.000000	0.302670	0.551740	-1.173150	-103.131167	-107.626350	127.911537	298.974348	200.914463	0.000000	300.000000	200.000000	0.000000	7.996240	11.475520	2231.752014	2040.853853	2288.999920	-1300.045476				-505.000000	200.000000	0.000000	2.354430	1.608030	0.000000	-713.410118	-1070.456602	236.314061
955				900.000000	200.000000	0.000000	0.179360	0.540480	-1.390400	-95.778864	-107.412372	183.450997	298.974208	200.991516	0.000000	300.000000	200.000000	0.000000	7.630000	11.261880	2231.446838	2212.514458	2288.999920	-1324.459476				-505.000000	200.000000	0.000000	-1.448880	-1.250690	-1.573080	-539.069105	-441.115453	-236.047389
956				900.000000	200.000000	0.000000	0.358720	0.439140	-1.651100	-80.119480	-84.160146	180.761274	298.989381	200.944020	0.000000	300.000000	200.000000	0.000000	7.416360	10.407320	2232.591248	2107.610755	2256.299921	-1342.769976				-505.000000	200.000000	0.000000	1.448880	-2.501380	6.292320	-845.751129	834.346916	-296.210213
957				900.000000	200.000000	0.000000	0.358720	0.664340	-1.520750	-86.792822	-104.545251	195.428670	299.047902	200.939813	0.000000	300.000000	200.000000	0.000000	7.324800	10.071600	2232.438660	2098.074055	2125.499926	-1348.873476				-505.000000	200.000000	0.000000	0.000000	-1.072020	11.011560	-1337.963026	122.120037	-177.249643
958				900.000000	200.000000	0.000000	0.403560	0.506700	-1.086250	-68.711114	-56.136148	161.500370	299.086869	200.991177	0.000000	300.000000	200.000000	0.000000	7.446880	10.346280	2232.209778	2212.514458	2038.299929	-1397.701475				-505.000000	200.000000	0.000000	-1.086660	0.536010	2.359620	380.070740	-334.195508	-116.892591
959				900.000000	200.000000	0.000000	0.549290	0.675600	-1.260050	-41.833217	-102.503435	195.241712	299.013421	200.918736	0.000000	300.000000	200.000000	0.000000	7.416360	10.651480	2231.752014	2050.390553	2201.799923	-1324.459476				-505.000000	200.000000	0.000000	3.078870	0.357340	10.225020	-209.191359	-461.145971	-411.115885
960				900.000000	200.000000	0.000000	0.459610	0.563000	-1.607650	-34.768608	-68.091325	192.820242	298.959554	200.948778	0.000000	300.000000	200.000000	0.000000	7.263760	10.956680	2231.446838	2117.147455	2321.699919	-1348.873476				-505.000000	200.000000	0.000000	2.897760	-0.178670	16.517339	453.774073	1267.251678	469.551411
961				900.000000	200.000000	0.000000	0.482030	0.540480	-1.303500	-67.545124	-89.561320	156.631170	299.008842	200.956900	0.000000	300.000000	200.000000	0.000000	7.660520	10.132640	2232.438660	2136.220856	2212.699923	-1403.804975				-505.000000	200.000000	0.000000	0.362220	0.357340	0.786540	137.501568	-22.664357	-58.433961
962				900.000000	200.000000	0.000000	0.571710	0.709380	-1.346950	-80.737488	-108.411844	161.514659	299.008367	200.953084	0.000000	300.000000	200.000000	0.000000	7.324800	9.949520	2231.370544	2126.684155	2212.699923	-1477.046973				-505.000000	200.000000	0.000000	-1.267770	0.714680	0.000000	-1114.914732	1932.692861	0.779653
963				900.000000	200.000000	0.000000	0.425980	0.788200	-1.520750	-13.343253	-107.315018	159.329277	299.067177	200.987073	0.000000	300.000000	200.000000	0.000000	7.599480	11.658640	2231.828308	2202.977757	2081.899927	-1312.252476				-505.000000	200.000000	0.000000	2.354430	0.536010	6.292320	-661.958661	-546.147985	-117.167878
964				900.000000	200.000000	0.000000	0.414770	0.585520	-1.694550	-54.033914	-81.361907	188.068320	299.072220	200.935637	0.000000	300.000000	200.000000	0.000000	7.599480	11.292400	2232.209778	2088.537354	2070.999928	-1361.080475				-505.000000	200.000000	0.000000	1.448880	-0.714680	9.438480	189.141796	2157.061284	116.694056
965				900.000000	200.000000	0.000000	0.448400	0.529220	-1.433850	-64.123324	-113.385061	200.029421	299.052493	200.957195	0.000000	300.000000	200.000000	0.000000	7.721560	10.926160	2231.752014	2136.220856	2114.599926	-1446.529474				-505.000000	200.000000	0.000000	0.181110	-0.714680	5.505780	-390.252830	2104.936167	645.492365
966				900.000000	200.000000	0.000000	0.325090	0.563000	-1.433850	-98.917035	-42.449546	151.995383	298.998495	200.966005	0.000000	300.000000	200.000000	0.000000	7.294280	10.712520	2231.141662	2155.294256	2234.499922	-1440.425974				-505.000000	200.000000	0.000000	2.716650	-1.072020	6.292320	-527.628552	-568.065916	57.509420
967				900.000000	200.000000	0.000000	0.392350	0.619300	-1.781450	-88.917654	-136.083503	192.942282	299.043020	200.922725	0.000000	300.000000	200.000000	0.000000	7.630000	11.353440	2232.438660	2059.927254	2136.399925	-1391.597975				-505.000000	200.000000	0.000000	1.992210	-0.178670	6.292320	337.140070	-921.940076	117.159263
968				900.000000	200.000000	0.000000	0.369930	0.517960	-1.911800	-85.184818	-109.709173	166.365002	299.111284	200.935637	0.000000	300.000000	200.000000	0.000000	7.721560	11.353440	2232.209778	2088.537354	1983.799931	-1434.322474				-505.000000	200.000000	0.000000	2.897760	0.178670	14.944259	-219.625141	75.614465	-176.294559
969				900.000000	200.000000	0.000000	0.358720	0.709380	-1.520750	-48.753303	-79.215402	166.554636	299.023456	200.927029	0.000000	300.000000	200.000000	0.000000	7.904680	10.468360	2232.362366	2069.463954	2179.999924	-1416.011974				-505.000000	200.000000	0.000000	-1.267770	-0.178670	7.865400	-241.814093	1129.808553	58.675962
970				900.000000	200.000000	0.000000	0.459610	0.585520	-1.564200	-102.145234	-63.065764	180.792885	298.998974	200.931364	0.000000	300.000000	200.000000	0.000000	7.630000	10.437840	2232.209778	2079.000654	2234.499922	-1342.769976				-505.000000	200.000000	0.000000	1.629990	-1.072020	12.584640	399.402849	-110.573512	-1.147746
971				900.000000	200.000000	0.000000	0.504450	0.574260	-1.738000	-82.686327	-64.750641	183.145619	299.053044	200.965180	0.000000	300.000000	200.000000	0.000000	7.538440	10.468360	2233.049012	2155.294256	2114.599926	-1354.976975				-505.000000	200.000000	0.000000	1.448880	0.536010	11.011560	149.130892	962.438365	-410.815928
972				900.000000	200.000000	0.000000	0.392350	0.574260	-1.303500	-82.236185	-70.670388	154.345834	299.052785	200.918453	0.000000	300.000000	200.000000	0.000000	7.141680	10.468360	2232.438660	2050.390553	2114.599926	-1379.390975				-505.000000	200.000000	0.000000	-1.448880	1.429360	-1.573080	86.364727	221.734584	118.960570
973				900.000000	200.000000	0.000000	0.369930	0.675600	-1.824900	-38.397872	-119.921929	164.101947	299.052655	200.944214	0.000000	300.000000	200.000000	0.000000	7.691040	11.017720	2232.133484	2107.610755	2114.599926	-1385.494475				-505.000000	200.000000	0.000000	2.354430	0.714680	5.505780	-767.026264	-1473.391609	-704.439307
974				900.000000	200.000000	0.000000	0.381140	0.709380	-1.346950	-64.655367	-75.234321	168.941069	299.096666	200.956966	0.000000	300.000000	200.000000	0.000000	7.630000	10.041080	2232.286072	2136.220856	2016.499929	-1367.183975				-505.000000	200.000000	0.000000	-0.181110	-1.429360	4.719240	-1012.641049	-1319.219666	57.402125
975				900.000000	200.000000	0.000000	0.313880	0.619300	-1.911800	-81.011636	-92.203124	185.794597	299.013353	200.961533	0.000000	300.000000	200.000000	0.000000	7.752080	10.254720	2231.599426	2145.757556	2201.799923	-1409.908474				-505.000000	200.000000	0.000000	0.362220	1.250690	3.146160	-618.965067	-157.473644	177.390223
976				900.000000	200.000000	0.000000	0.302670	0.551740	-1.911800	-107.916939	-106.939406	171.285419	299.037907	200.969948	0.000000	300.000000	200.000000	0.000000	7.599480	11.292400	2231.904602	2164.830956	2147.299925	-1312.252476				-505.000000	200.000000	0.000000	0.905550	0.536010	7.078860	-893.527741	2192.177459	-293.284264
977				900.000000	200.000000	0.000000	0.381140	0.585520	-1.911800	-86.423227	-130.434680	164.006559	299.012915	201.017541	0.000000	300.000000	200.000000	0.000000	7.202720	11.139800	2230.607604	2269.734659	2201.799923	-1385.494475				-505.000000	200.000000	0.000000	-0.181110	-3.037390	7.865400	164.284770	1992.044811	-61.612093
978				900.000000	200.000000	0.000000	0.448400	0.574260	-1.086250	-69.949523	-118.774299	178.384367	298.940124	200.999961	0.000000	300.000000	200.000000	0.000000	7.721560	10.865120	2231.675720	2231.587858	2365.299917	-1470.943473				-505.000000	200.000000	0.000000	2.354430	-1.429360	4.719240	-201.929036	-14.375102	-177.777113
979				900.000000	200.000000	0.000000	0.470820	0.630560	-1.173150	-111.946950	-165.210467	178.413499	299.013859	200.948227	0.000000	300.000000	200.000000	0.000000	7.874160	11.048240	2232.743836	2117.147455	2201.799923	-1361.080475				-505.000000	200.000000	0.000000	0.543330	-0.536010	2.359620	315.202810	760.303868	-294.272633
980				900.000000	200.000000	0.000000	0.482030	0.461660	-1.303500	-110.996234	-59.165500	202.341409	299.057474	200.957096	0.000000	300.000000	200.000000	0.000000	7.660520	11.109280	2231.980896	2136.220856	2103.699926	-1269.527977				-505.000000	200.000000	0.000000	1.811100	-0.178670	8.651940	-1863.175197	810.189706	-352.779038
981				900.000000	200.000000	0.000000	0.448400	0.416620	-1.477300	-36.640964	-118.410622	171.008781	298.974664	200.982531	0.000000	300.000000	200.000000	0.000000	7.599480	10.651480	2232.438660	2193.441057	2288.999920	-1367.183975				-505.000000	200.000000	0.000000	0.181110	0.000000	9.438480	0.755078	-550.196112	-176.246785
982				900.000000	200.000000	0.000000	0.291460	0.472920	-2.129050	-87.264636	-106.275735	190.501011	298.915851	200.978460	0.000000	300.000000	200.000000	0.000000	7.660520	10.712520	2231.980896	2183.904357	2419.799915	-1422.115474				-505.000000	200.000000	0.000000	1.811100	-0.536010	2.359620	-32.245195	683.591110	-118.141759
983				900.000000	200.000000	0.000000	0.347510	0.472920	-1.955250	-87.084579	-93.547599	163.936682	299.003789	200.957064	0.000000	300.000000	200.000000	0.000000	7.233240	9.949520	2232.057190	2136.220856	2223.599922	-1403.804975				-505.000000	200.000000	0.000000	1.448880	0.536010	9.438480	264.821047	566.221196	705.321947
984				900.000000	200.000000	0.000000	0.470820	0.619300	-1.998700	-60.999014	-154.310765	180.812687	299.120780	200.906009	0.000000	300.000000	200.000000	0.000000	7.294280	10.987200	2231.523132	2021.780453	1961.999931	-1385.494475				-505.000000	200.000000	0.000000	2.173320	1.072020	14.944259	413.511476	1577.720407	-292.877012
985				900.000000	200.000000	0.000000	0.448400	0.608040	-1.564200	-97.197330	-98.065925	195.283403	299.047967	200.935477	0.000000	300.000000	200.000000	0.000000	7.721560	10.010560	2232.591248	2088.537354	2125.499926	-1416.011974				-505.000000	200.000000	0.000000	-0.543330	-1.429360	13.371180	-780.316890	417.897669	233.663398
986				900.000000	200.000000	0.000000	0.425980	0.641820	-1.433850	-91.650697	-87.131955	137.506203	299.027874	200.948843	0.000000	300.000000	200.000000	0.000000	7.324800	10.987200	2231.294250	2117.147455	2169.099924	-1446.529474				-505.000000	200.000000	0.000000	-2.354430	0.357340	16.517339	-324.503975	657.071625	-351.937122
987				900.000000	200.000000	0.000000	0.448400	0.619300	-0.999350	-116.251110	-108.723176	171.197274	298.989070	200.982766	0.000000	300.000000	200.000000	0.000000	7.233240	10.102120	2231.904602	2193.441057	2256.299921	-1385.494475				-505.000000	200.000000	0.000000	1.448880	0.893350	4.719240	-408.829860	-1417.850356	-234.244516
988				900.000000	200.000000	0.000000	0.504450	0.563000	-1.346950	-90.785946	-125.905957	163.857867	299.037940	200.969915	0.000000	300.000000	200.000000	0.000000	7.477400	11.170320	2231.980896	2164.830956	2147.299925	-1385.494475				-505.000000	200.000000	0.000000	-0.543330	-0.357340	2.359620	-947.961889	1356.337690	410.913041
989				900.000000	200.000000	0.000000	0.493240	0.653080	-0.999350	-34.449445	-75.107897	185.640196	299.027574	200.906381	0.000000	300.000000	200.000000	0.000000	7.568960	11.383960	2230.607604	2021.780453	2169.099924	-1373.287475				-505.000000	200.000000	0.000000	1.267770	-0.714680	11.011560	1231.611659	2299.097403	880.381827
990				900.000000	200.000000	0.000000	0.414770	0.641820	-0.782100	-82.934424	-122.738245	173.662718	298.881169	201.017367	0.000000	300.000000	200.000000	0.000000	7.141680	11.750200	2230.989074	2269.734659	2496.099913	-1495.357473				-505.000000	200.000000	0.000000	2.535540	-0.893350	15.730799	-1442.590167	-300.924053	-1.050632
991				900.000000	200.000000	0.000000	0.403560	0.472920	-1.129700	-37.982947	-101.689469	171.107595	299.013589	200.871582	0.000000	300.000000	200.000000	0.000000	7.782600	11.048240	2232.133484	1945.486851	2201.799923	-1354.976975				-505.000000	200.000000	0.000000	-0.362220	-0.357340	11.798100	-831.390809	143.291542	880.851342
992				900.000000	200.000000	0.000000	0.347510	0.574260	-1.477300	-74.375181	-73.728212	139.934327	299.077166	200.952661	0.000000	300.000000	200.000000	0.000000	7.813120	10.346280	2232.362366	2126.684155	2060.099928	-1379.390975				-505.000000	200.000000	0.000000	1.267770	1.072020	0.000000	-1209.108091	1116.417308	-292.804568
993				900.000000	200.000000	0.000000	0.448400	0.596780	-1.738000	-85.779483	-32.046682	192.863271	299.037611	200.948875	0.000000	300.000000	200.000000	0.000000	7.385840	10.529400	2231.217956	2117.147455	2147.299925	-1373.287475				-505.000000	200.000000	0.000000	1.992210	-0.357340	6.292320	-136.935260	2790.020129	-294.218986
994				900.000000	200.000000	0.000000	0.437190	0.585520	-1.173150	-105.760637	-92.902004	183.225772	299.071966	201.012815	0.000000	300.000000	200.000000	0.000000	7.080640	10.682000	2231.599426	2260.197959	2070.999928	-1403.804975				-505.000000	200.000000	0.000000	2.897760	0.000000	11.011560	-114.935077	1670.186685	117.256377
995				900.000000	200.000000	0.000000	0.459610	0.720640	-0.999350	-124.139520	-88.920924	154.412286	299.057603	200.969782	0.000000	300.000000	200.000000	0.000000	7.630000	10.041080	2232.286072	2164.830956	2103.699926	-1434.322474				-505.000000	200.000000	0.000000	-1.267770	-1.072020	6.292320	514.715465	1131.301405	-470.868715
996				900.000000	200.000000	0.000000	0.392350	0.596780	-1.824900	-138.136405	-65.119516	195.330999	299.008571	201.038350	0.000000	300.000000	200.000000	0.000000	7.843640	9.796920	2231.828308	2317.418160	2212.699923	-1409.908474				-505.000000	200.000000	0.000000	1.267770	-0.714680	3.146160	188.638410	1246.001609	-177.011949
997				900.000000	200.000000	0.000000	0.470820	0.709380	-0.912450	-48.123104	-79.331429	188.125442	299.032924	201.008507	0.000000	300.000000	200.000000	0.000000	7.599480	9.796920	2231.675720	2250.661259	2158.199924	-1367.183975				-505.000000	200.000000	0.000000	0.000000	0.714680	7.865400	-303.573487	1185.665802	-293.042262
998				900.000000	200.000000	0.000000	0.369930	0.731900	-1.303500	-79.765100	-90.011012	202.708868	299.077324	200.969583	0.000000	300.000000	200.000000	0.000000	7.324800	9.857960	2232.743836	2164.830956	2060.099928	-1397.701475				-505.000000	200.000000	0.000000	2.535540	1.608030	2.359620	-1060.669355	-155.664796	530.020065
999				900.000000	200.000000	0.000000	0.313880	0.675600	-1.738000	-38.307843	-148.090427	176.208316	299.023256	200.957129	0.000000	300.000000	200.000000	0.000000	7.874160	11.200840	2231.904602	2136.220856	2179.999924	-1361.080475				-505.000000	200.000000	0.000000	-0.181110	-0.178670	3.932700	-126.312708	802.646877	528.541819
1000				900.000000	200.000000	0.000000	0.336300	0.585520	-1.303500	-113.936740	-43.032399	152.004713	299.018573	200.935573	0.000000	300.000000	200.000000	0.000000	7.568960	11.078760	2232.362366	2088.537354	2190.899923	-1348.873476				-505.000000	200.000000	0.000000	-0.543330	-2.144040	8.651940	-823.939716	157.236213	644.193858
1001				900.000000	200.000000	0.000000	0.482030	0.731900	-0.999350	-51.306289	-99.976119	166.447831	299.066795	200.987478	0.000000	300.000000	200.000000	0.000000	7.599480	11.139800	2230.912780	2202.977757	2081.899927	-1409.908474				-505.000000	200.000000	0.000000	-0.181110	-2.858720	18.876959	-1329.631008	788.464775	-237.674831
1002				900.000000	200.000000	0.000000	0.358720	0.585520	-2.172500	-86.693312	-139.400913	166.439447	298.984394	200.944117	0.000000	300.000000	200.000000	0.000000	7.813120	10.682000	2232.362366	2107.610755	2267.199921	-1306.148976				-505.000000	200.000000	0.000000	1.448880	-1.072020	13.371180	-63.798236	-365.500988	938.772321
1003				900.000000	200.000000	0.000000	0.347510	0.371580	-1.173150	-106.529626	-84.143012	149.384475	298.979302	200.948583	0.000000	300.000000	200.000000	0.000000	7.813120	10.926160	2231.904602	2117.147455	2278.099920	-1336.666476				-505.000000	200.000000	0.000000	-0.362220	0.893350	7.865400	54.685840	942.443718	-645.308319
1004				900.000000	200.000000	0.000000	0.325090	0.495440	-1.607650	-93.838152	-52.419851	166.390513	298.969781	200.969716	0.000000	300.000000	200.000000	0.000000	8.087800	10.437840	2232.438660	2164.830956	2299.899920	-1287.838477				-505.000000	200.000000	0.000000	-0.181110	-0.357340	3.146160	789.341063	273.113274	704.604557
1005				900.000000	200.000000	0.000000	0.336300	0.517960	-1.781450	-93.090835	-47.653875	171.219163	299.062454	200.969815	0.000000	300.000000	200.000000	0.000000	7.355320	10.620960	2232.209778	2164.830956	2092.799927	-1409.908474				-505.000000	200.000000	0.000000	1.267770	2.144040	8.651940	1172.772032	312.786573	119.421470
1006				900.000000	200.000000	0.000000	0.235410	0.540480	-1.824900	-84.167416	-53.590756	156.886668	298.998940	200.931396	0.000000	300.000000	200.000000	0.000000	7.385840	10.163160	2232.133484	2079.000654	2234.499922	-1367.183975				-505.000000	200.000000	0.000000	2.897760	-0.536010	9.438480	-263.310890	1671.679538	175.491802
1007				900.000000	200.000000	0.000000	0.291460	0.608040	-1.216600	-68.693505	-112.190284	159.301091	299.032560	200.919113	0.000000	300.000000	200.000000	0.000000	7.446880	10.346280	2230.836486	2050.390553	2158.199924	-1379.390975				-505.000000	200.000000	0.000000	0.905550	0.536010	11.798100	959.905828	861.998827	-587.004757
1008				900.000000	200.000000	0.000000	0.425980	0.675600	-1.173150	-85.969021	-72.176497	156.814899	299.116439	200.913994	0.000000	300.000000	200.000000	0.000000	7.355320	9.827440	2232.896424	2040.853853	1972.899931	-1361.080475				-505.000000	200.000000	0.000000	-1.992210	1.786700	4.719240	108.490756	248.640069	236.831350
1009				900.000000	200.000000	0.000000	0.493240	0.551740	-1.216600	-103.176181	-110.367645	178.316969	299.008672	200.948518	0.000000	300.000000	200.000000	0.000000	7.385840	11.567080	2232.057190	2117.147455	2212.699923	-1354.976975				-505.000000	200.000000	0.000000	0.000000	0.178670	7.078860	-1030.966387	656.132199	-352.295034
1010				900.000000	200.000000	0.000000	0.347510	0.540480	-1.346950	-75.631199	-53.585558	154.360872	298.998255	201.000439	0.000000	300.000000	200.000000	0.000000	7.538440	11.322920	2230.607604	2231.587858	2234.499922	-1312.252476				-505.000000	200.000000	0.000000	-0.181110	0.893350	17.303879	-523.639091	657.387621	-116.625919
1011				900.000000	200.000000	0.000000	0.358720	0.709380	-1.390400	-72.741441	-109.732447	161.735316	298.993885	200.948648	0.000000	300.000000	200.000000	0.000000	7.385840	11.445000	2231.752014	2117.147455	2245.399921	-1416.011974				-505.000000	200.000000	0.000000	2.535540	-0.714680	9.438480	536.589801	-427.522648	-529.577962
1012				900.000000	200.000000	0.000000	0.482030	0.675600	-1.346950	-130.374911	-59.125092	144.708531	298.925545	200.952889	0.000000	300.000000	200.000000	0.000000	8.026760	11.200840	2231.828308	2126.684155	2397.999916	-1361.080475				-505.000000	200.000000	0.000000	-1.267770	-0.893350	19.663499	-1094.827545	58.052097	-764.419650
1013				900.000000	200.000000	0.000000	0.246620	0.596780	-1.216600	-93.280373	-44.486163	161.746734	298.959447	200.970246	0.000000	300.000000	200.000000	0.000000	7.538440	11.200840	2231.217956	2164.830956	2321.699919	-1409.908474				-505.000000	200.000000	0.000000	2.354430	0.714680	9.438480	-998.343652	246.286354	-821.927504
1014				900.000000	200.000000	0.000000	0.437190	0.630560	-0.912450	-55.389442	-37.418786	202.544940	298.978814	200.949037	0.000000	300.000000	200.000000	0.000000	7.416360	10.804080	2230.836486	2117.147455	2278.099920	-1373.287475				-505.000000	200.000000	0.000000	0.181110	-0.536010	3.932700	-842.831362	383.018924	528.173726
1015				900.000000	200.000000	0.000000	0.392350	0.585520	-0.825550	-33.030979	-50.851001	168.814266	299.013589	200.927124	0.000000	300.000000	200.000000	0.000000	7.477400	10.285240	2232.133484	2069.463954	2201.799923	-1373.287475				-505.000000	200.000000	0.000000	0.724440	-1.786700	12.584640	-570.370453	1402.491396	115.734664
1016				900.000000	200.000000	0.000000	0.437190	0.563000	-1.651100	-42.854683	-117.787360	175.975849	298.984429	200.952628	0.000000	300.000000	200.000000	0.000000	7.630000	10.346280	2232.438660	2126.684155	2267.199921	-1428.218974				-505.000000	200.000000	0.000000	0.181110	0.893350	6.292320	-1103.600025	778.489667	412.041991
1017				900.000000	200.000000	0.000000	0.515660	0.653080	-1.042800	-30.473929	-65.858805	185.616968	299.020947	200.890864	0.000000	300.000000	200.000000	0.000000	7.233240	10.376800	2226.640316	1983.633652	2179.999924	-1330.562976				-505.000000	200.000000	0.000000	-0.724440	-1.965370	11.011560	-349.675617	828.805936	-178.039477
1018				900.000000	200.000000	0.000000	0.224200	0.731900	-1.346950	-23.522691	-94.101382	166.714943	299.066890	200.936085	0.000000	300.000000	200.000000	0.000000	7.050120	9.919000	2231.141662	2088.537354	2081.899927	-1312.252476				-505.000000	200.000000	0.000000	1.267770	-2.680050	2.359620	-393.613059	1511.888050	173.587507
1019				900.000000	200.000000	0.000000	0.403560	0.495440	-1.260050	-97.498569	-126.898093	171.128538	298.998940	200.978393	0.000000	300.000000	200.000000	0.000000	7.202720	10.041080	2232.133484	2183.904357	2234.499922	-1458.736474				-505.000000	200.000000	0.000000	2.716650	0.178670	3.146160	-915.465001	97.769827	-293.768267
1020				900.000000	200.000000	0.000000	0.414770	0.731900	-1.086250	-111.704271	-132.587325	152.059552	298.872439	200.926744	0.000000	300.000000	200.000000	0.000000	7.568960	11.261880	2233.049012	2069.463954	2517.899912	-1367.183975				-505.000000	200.000000	0.000000	0.543330	1.608030	8.651940	-17.821952	1152.042479	647.667639
1021				900.000000	200.000000	0.000000	0.403560	0.619300	-1.303500	-28.114545	-91.395895	164.014748	299.062582	200.969683	0.000000	300.000000	200.000000	0.000000	7.813120	11.017720	2232.514954	2164.830956	2092.799927	-1403.804975				-505.000000	200.000000	0.000000	0.362220	-1.429360	10.225020	493.407438	233.518540	233.590954
1022				900.000000	200.000000	0.000000	0.526870	0.754420	-1.651100	-47.033598	-40.424864	183.289941	299.022922	201.017297	0.000000	300.000000	200.000000	0.000000	7.111160	11.200840	2231.141662	2269.734659	2179.999924	-1330.562976				-505.000000	200.000000	0.000000	0.362220	0.178670	4.719240	-220.443143	-821.816533	-528.556308
1023				900.000000	200.000000	0.000000	0.549290	0.720640	-1.390400	-120.524117	-82.118330	159.138697	299.071522	200.957718	0.000000	300.000000	200.000000	0.000000	7.538440	11.231360	2230.531310	2136.220856	2070.999928	-1458.736474				-505.000000	200.000000	0.000000	-0.724440	0.178670	9.438480	359.014406	1360.578818	176.459809
1024				900.000000	200.000000	0.000000	0.336300	0.664340	-1.564200	-110.961017	-88.383677	180.993937	299.033717	200.947903	0.000000	300.000000	200.000000	0.000000	7.721560	10.193680	2233.506776	2117.147455	2158.199924	-1416.011974				-505.000000	200.000000	0.000000	0.905550	0.357340	11.011560	-1251.472453	-462.954819	-293.453822
1025				900.000000	200.000000	0.000000	0.526870	0.619300	-1.260050	-96.418544	-71.184360	175.935299	298.969323	201.042801	0.000000	300.000000	200.000000	0.000000	7.416360	10.559920	2231.446838	2326.954861	2299.899920	-1403.804975				-505.000000	200.000000	0.000000	2.173320	-0.178670	6.292320	-126.123938	-4.908990	-59.087522
1026				900.000000	200.000000	0.000000	0.414770	0.619300	-0.999350	-88.107399	-46.546653	176.051435	298.974664	200.939813	0.000000	300.000000	200.000000	0.000000	7.385840	10.285240	2232.438660	2098.074055	2288.999920	-1342.769976				-505.000000	200.000000	0.000000	0.905550	0.000000	13.371180	580.149704	330.225945	646.112641
1027				900.000000	200.000000	0.000000	0.437190	0.765680	-1.911800	-91.065829	-117.544909	161.706380	299.052429	200.944440	0.000000	300.000000	200.000000	0.000000	7.660520	10.834600	2231.599426	2107.610755	2114.599926	-1428.218974				-505.000000	200.000000	0.000000	0.905550	-0.357340	14.157719	326.957980	-996.220554	175.820736
1028				900.000000	200.000000	0.000000	0.470820	0.574260	-1.868350	-70.759779	-98.706322	171.132159	298.974489	200.944246	0.000000	300.000000	200.000000	0.000000	7.477400	10.346280	2232.057190	2107.610755	2288.999920	-1409.908474				-505.000000	200.000000	0.000000	2.897760	-0.714680	13.371180	-852.887605	1535.377398	704.019132
1029				900.000000	200.000000	0.000000	0.437190	0.495440	-1.955250	-94.198266	-82.042711	197.599959	299.062678	200.973855	0.000000	300.000000	200.000000	0.000000	7.355320	10.193680	2232.743836	2174.367657	2092.799927	-1269.527977				-505.000000	200.000000	0.000000	-1.086660	-2.144040	10.225020	1145.058163	984.040300	-60.691860
1030				900.000000	200.000000	0.000000	0.347510	0.563000	-1.433850	-74.793854	-43.372801	156.791476	299.150262	200.974187	0.000000	300.000000	200.000000	0.000000	7.477400	9.980040	2231.980896	2174.367657	1896.599934	-1336.666476				-505.000000	200.000000	0.000000	1.448880	-3.216060	13.371180	-309.350097	-895.781017	-3.167951
1031				900.000000	200.000000	0.000000	0.493240	0.653080	-1.173150	1.555270	-90.144173	149.495294	299.057377	200.982834	0.000000	300.000000	200.000000	0.000000	7.233240	9.766400	2231.752014	2193.441057	2103.699926	-1300.045476				-505.000000	200.000000	0.000000	2.173320	-0.357340	4.719240	-1642.669131	-135.986144	-470.465771
1032				900.000000	200.000000	0.000000	0.381140	0.574260	-1.651100	-54.452587	-54.687582	149.538127	299.087742	200.951815	0.000000	300.000000	200.000000	0.000000	7.233240	11.017720	2234.346010	2126.684155	2038.299929	-1379.390975				-505.000000	200.000000	0.000000	1.992210	-0.357340	15.730799	674.531832	925.082910	116.989705
1033				900.000000	200.000000	0.000000	0.369930	0.551740	-1.216600	-83.073530	-59.696009	163.986758	299.052720	200.974054	0.000000	300.000000	200.000000	0.000000	7.630000	11.017720	2232.286072	2174.367657	2114.599926	-1342.769976				-505.000000	200.000000	0.000000	0.181110	1.250690	2.359620	-155.763983	-278.338259	-175.059880
1034				900.000000	200.000000	0.000000	0.437190	0.641820	-1.564200	-67.662558	-62.142508	164.000851	298.989277	200.986837	0.000000	300.000000	200.000000	0.000000	7.507920	11.414480	2232.362366	2202.977757	2256.299921	-1373.287475				-505.000000	200.000000	0.000000	0.181110	0.714680	10.225020	-535.016721	1039.897549	118.151940
1035				900.000000	200.000000	0.000000	0.358720	0.517960	-1.651100	-76.873672	-114.555966	183.244237	299.033023	200.965675	0.000000	300.000000	200.000000	0.000000	7.752080	10.926160	2231.904602	2155.294256	2158.199924	-1354.976975				-505.000000	200.000000	0.000000	1.811100	-0.178670	5.505780	105.445143	17.755368	-294.034939
1036				900.000000	200.000000	0.000000	0.336300	0.608040	-1.216600	-48.590854	-63.377096	161.664297	298.945080	200.863155	0.000000	300.000000	200.000000	0.000000	7.691040	11.109280	2231.828308	1926.413450	2354.399918	-1391.597975				-505.000000	200.000000	0.000000	0.362220	2.680050	5.505780	625.874295	-557.422945	531.211278
1037				900.000000	200.000000	0.000000	0.347510	0.596780	-1.520750	-89.574943	-114.215563	159.232552	299.018305	200.987107	0.000000	300.000000	200.000000	0.000000	7.752080	11.078760	2231.752014	2202.977757	2190.899923	-1385.494475				-505.000000	200.000000	0.000000	-0.543330	0.714680	7.078860	-998.532422	-901.830993	-116.766500
1038				900.000000	200.000000	0.000000	0.280250	0.461660	-1.694550	-103.360302	-85.954313	178.453852	299.018271	200.944407	0.000000	300.000000	200.000000	0.000000	7.874160	10.498880	2231.675720	2107.610755	2190.899923	-1312.252476				-505.000000	200.000000	0.000000	-0.181110	-0.178670	3.146160	-589.639638	670.823296	-0.155069
1039				900.000000	200.000000	0.000000	0.414770	0.675600	-1.781450	-66.496569	-81.281090	173.694134	299.018104	200.991583	0.000000	300.000000	200.000000	0.000000	7.172200	10.620960	2231.294250	2212.514458	2190.899923	-1373.287475				-505.000000	200.000000	0.000000	1.629990	-1.072020	9.438480	-990.640867	-107.587806	762.525536
1040				900.000000	200.000000	0.000000	0.392350	0.517960	-1.477300	-72.673085	-95.838603	137.425854	298.959661	200.897401	0.000000	300.000000	200.000000	0.000000	7.568960	11.048240	2231.675720	2002.707052	2321.699919	-1452.632974				-505.000000	200.000000	0.000000	1.992210	0.714680	11.011560	623.206221	1062.131476	176.751151
1041				900.000000	200.000000	0.000000	0.403560	0.630560	-0.912450	-67.451032	-71.495692	183.302500	298.994228	200.914150	0.000000	300.000000	200.000000	0.000000	7.507920	9.278080	2232.514954	2040.853853	2245.399921	-1397.701475				-505.000000	200.000000	0.000000	0.905550	1.072020	7.865400	760.393173	1130.870974	-234.031492
1042				900.000000	200.000000	0.000000	0.425980	0.698120	-1.781450	-37.425484	-127.336447	154.426183	298.999008	200.935605	0.000000	300.000000	200.000000	0.000000	7.172200	9.522240	2232.286072	2088.537354	2234.499922	-1342.769976				-505.000000	200.000000	0.000000	1.267770	-0.536010	8.651940	-1074.085827	-217.493456	586.830892
1043				900.000000	200.000000	0.000000	0.257830	0.540480	-1.520750	-87.872846	-105.456571	139.995820	299.047544	200.957260	0.000000	300.000000	200.000000	0.000000	7.507920	11.353440	2231.599426	2136.220856	2125.499926	-1361.080475				-505.000000	200.000000	0.000000	1.992210	-2.322710	6.292320	-487.491801	271.189990	56.380470
1044				900.000000	200.000000	0.000000	0.313880	0.653080	-1.694550	-47.231263	-148.130836	176.187372	299.052882	200.922631	0.000000	300.000000	200.000000	0.000000	7.233240	11.017720	2232.667542	2059.927254	2114.599926	-1354.976975				-505.000000	200.000000	0.000000	1.448880	0.714680	12.584640	391.700063	1623.795548	-116.925876
1045				900.000000	200.000000	0.000000	0.414770	0.731900	-0.825550	-43.085171	-82.170077	185.794793	299.003687	200.893066	0.000000	300.000000	200.000000	0.000000	7.660520	11.109280	2231.828308	1993.170352	2223.599922	-1403.804975				-505.000000	200.000000	0.000000	1.267770	1.072020	2.359620	-50.759302	1246.748036	-234.060469
1046				900.000000	200.000000	0.000000	0.392350	0.641820	-1.390400	-71.503032	-151.645090	127.902403	298.988931	201.004268	0.000000	300.000000	200.000000	0.000000	7.477400	10.956680	2231.599426	2241.124558	2256.299921	-1391.597975				-505.000000	200.000000	0.000000	-1.629990	0.357340	14.157719	-903.772754	2736.595160	-234.506880
1047				900.000000	200.000000	0.000000	0.515660	0.619300	-1.607650	-60.593886	-85.597374	180.766233	299.023256	200.982766	0.000000	300.000000	200.000000	0.000000	7.477400	11.261880	2231.904602	2193.441057	2179.999924	-1422.115474				-505.000000	200.000000	0.000000	1.629990	-1.072020	7.865400	-1106.582715	1219.605120	-177.380042
1048				900.000000	200.000000	0.000000	0.313880	0.664340	-1.998700	-103.370099	-81.990367	183.426824	299.042758	200.965708	0.000000	300.000000	200.000000	0.000000	7.080640	10.407320	2231.828308	2155.294256	2136.399925	-1379.390975				-505.000000	200.000000	0.000000	-1.086660	-0.893350	5.505780	-53.616146	-469.751222	57.983242
1049				900.000000	200.000000	0.000000	0.414770	0.653080	-1.824900	-135.817971	-157.230230	190.540811	299.032626	201.000268	0.000000	300.000000	200.000000	0.000000	7.416360	10.529400	2230.989074	2231.587858	2158.199924	-1428.218974				-505.000000	200.000000	0.000000	0.362220	-1.965370	6.292320	1155.554868	-955.879394	115.594084
1050				900.000000	200.000000	0.000000	0.347510	0.664340	-1.564200	-82.817306	-83.779335	183.391984	298.949749	200.927441	0.000000	300.000000	200.000000	0.000000	7.202720	10.437840	2231.370544	2069.463954	2343.499918	-1403.804975				-505.000000	200.000000	0.000000	3.984420	-1.072020	7.865400	-874.950711	546.858539	-60.080199
1051				900.000000	200.000000	0.000000	0.358720	0.551740	-1.390400	-123.458889	-109.732447	176.046672	299.052007	200.970512	0.000000	300.000000	200.000000	0.000000	7.355320	10.895640	2230.607604	2164.830956	2114.599926	-1434.322474				-505.000000	200.000000	0.000000	1.992210	0.357340	6.292320	-556.953981	6.049976	176.412035
1052				900.000000	200.000000	0.000000	0.235410	0.596780	-1.173150	-49.009527	-13.669124	173.806648	299.062326	200.974221	0.000000	300.000000	200.000000	0.000000	7.263760	9.888480	2231.904602	2174.367657	2092.799927	-1306.148976				-505.000000	200.000000	0.000000	-1.086660	0.178670	13.371180	1054.225033	318.204558	-175.975805
1053				900.000000	200.000000	0.000000	0.392350	0.743160	-1.607650	-83.637043	-39.991708	173.780191	298.984255	200.897247	0.000000	300.000000	200.000000	0.000000	7.507920	9.857960	2232.057190	2002.707052	2267.199921	-1318.355976				-505.000000	200.000000	0.000000	2.173320	-1.250690	11.798100	620.160608	2906.406186	-60.104869
1054				900.000000	200.000000	0.000000	0.313880	0.608040	-1.042800	-60.472388	-113.275173	188.193785	298.980243	200.951978	0.000000	300.000000	200.000000	0.000000	7.935200	9.888480	2233.964540	2126.684155	2278.099920	-1312.252476				-505.000000	200.000000	0.000000	-0.362220	0.000000	7.865400	-346.818774	809.873711	469.981767
1055				900.000000	200.000000	0.000000	0.414770	0.574260	-1.477300	-94.477832	-46.102160	147.093626	299.121291	200.935381	0.000000	300.000000	200.000000	0.000000	7.355320	10.895640	2232.820130	2088.537354	1961.999931	-1409.908474				-505.000000	200.000000	0.000000	3.984420	-1.786700	6.292320	-223.425833	-644.778674	174.217964
1056				900.000000	200.000000	0.000000	0.313880	0.776940	-2.042150	-82.696124	-81.949958	176.302562	299.057474	200.948551	0.000000	300.000000	200.000000	0.000000	7.385840	11.017720	2231.980896	2117.147455	2103.699926	-1306.148976				-505.000000	200.000000	0.000000	-0.905550	1.072020	11.798100	-513.268232	-354.111591	-175.142505
1057				900.000000	200.000000	0.000000	0.414770	0.641820	-1.738000	-67.842615	-137.047168	173.662718	299.018573	200.931301	0.000000	300.000000	200.000000	0.000000	7.721560	11.170320	2232.362366	2079.000654	2190.899923	-1385.494475				-505.000000	200.000000	0.000000	1.086660	2.322710	6.292320	-669.661446	1386.544876	-291.603174
1058				900.000000	200.000000	0.000000	0.470820	0.517960	-1.694550	-129.185579	-68.472136	171.079800	298.950072	200.892975	0.000000	300.000000	200.000000	0.000000	7.965720	10.712520	2232.057190	1993.170352	2343.499918	-1391.597975				-505.000000	200.000000	0.000000	3.441090	0.178670	5.505780	-336.196222	-876.295366	-117.593927
1059				900.000000	200.000000	0.000000	0.482030	0.630560	-1.173150	-95.864829	-39.022846	144.666644	299.028007	200.982901	0.000000	300.000000	200.000000	0.000000	7.752080	10.559920	2231.599426	2193.441057	2169.099924	-1354.976975				-505.000000	200.000000	0.000000	2.354430	-0.536010	3.146160	199.449732	782.537794	-235.673423
1060				900.000000	200.000000	0.000000	0.313880	0.641820	-1.738000	-100.006857	-31.573118	168.947920	299.032428	200.996198	0.000000	300.000000	200.000000	0.000000	7.813120	11.170320	2230.531310	2222.051158	2158.199924	-1373.287475				-505.000000	200.000000	0.000000	1.448880	0.178670	0.000000	474.075329	442.608306	58.797746
1061				900.000000	200.000000	0.000000	0.313880	0.574260	-1.651100	-82.596298	-77.247665	152.017468	299.003448	200.944569	0.000000	300.000000	200.000000	0.000000	7.813120	10.651480	2231.294250	2107.610755	2223.599922	-1312.252476				-505.000000	200.000000	0.000000	0.543330	0.178670	3.146160	-220.568989	759.557442	-587.314895
1062				900.000000	200.000000	0.000000	0.302670	0.619300	-1.303500	-92.443028	-107.505125	166.528930	299.033288	200.935509	0.000000	300.000000	200.000000	0.000000	7.599480	10.285240	2232.514954	2088.537354	2158.199924	-1354.976975				-505.000000	200.000000	0.000000	1.448880	-0.357340	-5.505780	-137.879108	-82.446739	-117.943223
1063				900.000000	200.000000	0.000000	0.437190	0.551740	-1.260050	-115.282786	-62.425368	154.278436	299.023456	200.918485	0.000000	300.000000	200.000000	0.000000	7.538440	10.437840	2232.362366	2050.390553	2179.999924	-1446.529474				-505.000000	200.000000	0.000000	2.716650	0.357340	7.865400	832.963888	1684.131356	235.098178
1064				900.000000	200.000000	0.000000	0.336300	0.563000	-1.694550	-91.146060	-52.800662	156.803090	299.047577	200.978594	0.000000	300.000000	200.000000	0.000000	7.507920	10.468360	2231.675720	2183.904357	2125.499926	-1354.976975				-505.000000	200.000000	0.000000	-1.629990	-1.072020	3.932700	282.894692	94.898557	292.833546
1065				900.000000	200.000000	0.000000	0.336300	0.472920	-1.781450	-10.514448	-93.247605	188.044897	299.023055	200.923135	0.000000	300.000000	200.000000	0.000000	7.233240	9.949520	2231.446838	2059.927254	2179.999924	-1293.941977				-505.000000	200.000000	0.000000	1.811100	-1.072020	9.438480	-759.008863	-648.826801	-236.138630
1066				900.000000	200.000000	0.000000	0.403560	0.529220	-1.433850	-44.020672	-157.132279	168.750294	298.984290	200.922851	0.000000	300.000000	200.000000	0.000000	7.507920	11.109280	2232.133484	2059.927254	2267.199921	-1330.562976				-505.000000	200.000000	0.000000	0.543330	-1.608030	9.438480	-1023.074832	-174.404021	527.127401
1067				900.000000	200.000000	0.000000	0.246620	0.641820	-1.651100	-91.875768	-84.609838	183.475562	298.974664	200.956900	0.000000	300.000000	200.000000	0.000000	7.813120	10.926160	2232.438660	2136.220856	2288.999920	-1373.287475				-505.000000	200.000000	0.000000	0.362220	0.536010	4.719240	264.443508	-158.966497	411.688387
1068				900.000000	200.000000	0.000000	0.459610	0.529220	-1.694550	-84.496060	-52.812598	171.101886	299.018305	200.944375	0.000000	300.000000	200.000000	0.000000	7.599480	11.383960	2231.752014	2107.610755	2190.899923	-1440.425974				-505.000000	200.000000	0.000000	-0.181110	1.072020	10.225020	-50.130070	2520.085561	-762.641447
1069				900.000000	200.000000	0.000000	0.381140	0.596780	-1.477300	-77.468338	-135.904735	135.101110	299.042660	200.961533	0.000000	300.000000	200.000000	0.000000	7.294280	11.475520	2231.599426	2145.757556	2136.399925	-1391.597975				-505.000000	200.000000	0.000000	0.362220	-0.178670	11.011560	-820.642410	232.772114	822.218846
1070				900.000000	200.000000	0.000000	0.437190	0.720640	-1.651100	-48.424658	-82.325571	161.664493	298.994022	200.965609	0.000000	300.000000	200.000000	0.000000	7.599480	11.109280	2232.057190	2155.294256	2245.399921	-1434.322474				-505.000000	200.000000	0.000000	1.267770	1.429360	8.651940	-491.897281	445.356580	-57.489058
1071				900.000000	200.000000	0.000000	0.515660	0.619300	-1.260050	-68.274833	-96.052582	166.308272	298.989484	200.995177	0.000000	300.000000	200.000000	0.000000	7.630000	10.529400	2232.820130	2222.051158	2256.299921	-1434.322474				-505.000000	200.000000	0.000000	-0.181110	-1.250690	4.719240	272.146293	536.760436	1114.965459
1072				900.000000	200.000000	0.000000	0.437190	0.563000	-1.303500	-78.679341	-72.516899	188.024149	299.043085	201.008094	0.000000	300.000000	200.000000	0.000000	7.416360	10.437840	2232.591248	2250.661259	2136.399925	-1293.941977				-505.000000	200.000000	0.000000	0.543330	1.072020	16.517339	645.269326	1012.008207	-292.746613
1073				900.000000	200.000000	0.000000	0.403560	0.529220	-1.433850	-104.328626	-126.736459	188.027574	299.042823	200.957096	0.000000	300.000000	200.000000	0.000000	7.324800	10.834600	2231.980896	2136.220856	2136.399925	-1348.873476				-505.000000	200.000000	0.000000	1.267770	-0.714680	12.584640	73.577486	706.764463	175.452643
1074				900.000000	200.000000	0.000000	0.437190	0.529220	-1.260050	-43.840616	-128.282977	159.076812	298.979302	200.948583	0.000000	300.000000	200.000000	0.000000	7.721560	10.559920	2231.904602	2117.147455	2278.099920	-1446.529474				-505.000000	200.000000	0.000000	1.086660	-1.608030	0.000000	-444.749900	1259.946280	233.363441
1075				900.000000	200.000000	0.000000	0.437190	0.653080	-0.999350	-66.613687	-62.667819	156.782342	298.959874	200.939941	0.000000	300.000000	200.000000	0.000000	7.691040	9.919000	2232.133484	2098.074055	2321.699919	-1342.769976	-477.636548	167.157160	0.000000	-505.000000	200.000000	0.000000	2.354430	0.357340	20.450039	-671.637365	-559.583660	-117.337436
1076				900.000000	200.000000	0.000000	0.325090	0.675600	-1.651100	-118.628419	-92.907203	181.016022	299.096542	200.969915	0.000000	300.000000	200.000000	0.000000	7.233240	10.559920	2231.980896	2164.830956	2016.499929	-1391.597975				-505.000000	200.000000	0.000000	1.448880	1.965370	9.438480	-806.848399	-759.478878	471.702015
1077				900.000000	200.000000	0.000000	0.392350	0.574260	-2.042150	-99.083547	-125.709113	180.852095	299.062614	200.961106	0.000000	300.000000	200.000000	0.000000	7.568960	10.041080	2232.591248	2145.757556	2092.799927	-1354.976975				-505.000000	200.000000	0.000000	1.992210	-1.608030	17.303879	19.898417	658.450042	-177.917693
1078				900.000000	200.000000	0.000000	0.336300	0.608040	-1.738000	-113.459508	-42.628314	183.351238	299.081986	200.939909	0.000000	300.000000	200.000000	0.000000	7.141680	10.987200	2232.209778	2098.074055	2049.199928	-1367.183975				-505.000000	200.000000	0.000000	2.897760	-0.357340	7.865400	-1526.601436	82.332303	293.149557
1079				900.000000	200.000000	0.000000	0.369930	0.698120	-1.781450	-93.712907	-23.708909	171.351871	299.072061	200.922977	0.000000	300.000000	200.000000	0.000000	7.324800	10.987200	2231.828308	2059.927254	2070.999928	-1391.597975				-505.000000	200.000000	0.000000	2.354430	0.536010	16.517339	33.755352	-688.421536	0.320319
1080				900.000000	200.000000	0.000000	0.392350	0.585520	-1.433850	-134.174434	-40.153342	183.272227	299.052558	200.965675	0.000000	300.000000	200.000000	0.000000	7.568960	10.682000	2231.904602	2155.294256	2114.599926	-1354.976975				-505.000000	200.000000	0.000000	1.267770	0.714680	11.011560	-1114.033808	1636.247367	353.041402
1081				900.000000	200.000000	0.000000	0.381140	0.596780	-1.824900	-89.890042	-95.053708	178.474992	299.062133	200.970147	0.000000	300.000000	200.000000	0.000000	7.294280	10.773560	2231.446838	2164.830956	2092.799927	-1470.943473				-505.000000	200.000000	0.000000	0.000000	1.786700	9.438480	572.132302	786.462927	-115.792619
1082				900.000000	200.000000	0.000000	0.347510	0.743160	-1.564200	-79.571498	-73.647395	169.007326	298.998974	201.016811	0.000000	300.000000	200.000000	0.000000	7.538440	11.017720	2232.209778	2269.734659	2234.499922	-1354.976975				-505.000000	200.000000	0.000000	2.716650	-0.714680	10.225020	652.468726	223.621996	57.848535
1083				900.000000	200.000000	0.000000	0.246620	0.641820	-1.520750	-83.699665	-29.005394	161.788621	298.974524	200.931396	0.000000	300.000000	200.000000	0.000000	7.782600	10.651480	2232.133484	2079.000654	2288.999920	-1409.908474				-505.000000	200.000000	0.000000	1.086660	-0.714680	4.719240	-274.499751	-600.512381	762.908118
1084				900.000000	200.000000	0.000000	0.437190	0.517960	-1.824900	-141.382212	-107.493786	173.524301	298.964687	200.965642	0.000000	300.000000	200.000000	0.000000	7.416360	10.773560	2231.980896	2155.294256	2310.799919	-1422.115474				-505.000000	200.000000	0.000000	2.354430	-1.072020	10.225020	399.214079	1438.669993	586.235285
1085				900.000000	200.000000	0.000000	0.325090	0.439140	-1.564200	-39.824149	-72.724140	171.157474	299.067082	200.952987	0.000000	300.000000	200.000000	0.000000	7.568960	11.078760	2231.599426	2126.684155	2081.899927	-1379.390975				-505.000000	200.000000	0.000000	0.000000	0.357340	7.865400	138.067877	1583.375824	-117.149082
1086				900.000000	200.000000	0.000000	0.313880	0.608040	-1.477300	-60.922530	-77.409299	171.326165	298.979128	200.982934	0.000000	300.000000	200.000000	0.000000	7.630000	10.224200	2231.523132	2193.441057	2278.099920	-1428.218974				-505.000000	200.000000	0.000000	-0.724440	0.357340	11.011560	-440.760440	1226.515958	-410.811620
1087				900.000000	200.000000	0.000000	0.291460	0.517960	-1.607650	-100.951839	-106.760637	178.494598	299.018372	200.948583	0.000000	300.000000	200.000000	0.000000	7.294280	10.041080	2231.904602	2117.147455	2190.899923	-1403.804975				-505.000000	200.000000	0.000000	0.543330	-1.072020	-3.146160	513.960387	367.818831	-588.501800
1088				900.000000	200.000000	0.000000	0.482030	0.619300	-1.173150	-60.143744	-74.484636	154.294812	299.067145	200.927282	0.000000	300.000000	200.000000	0.000000	7.233240	10.041080	2231.752014	2069.463954	2081.899927	-1348.873476				-505.000000	200.000000	0.000000	2.354430	-1.072020	4.719240	1904.381641	250.764912	-59.949800
1089				900.000000	200.000000	0.000000	0.392350	0.630560	-1.781450	-96.495028	-85.423804	154.398193	299.067273	200.905792	0.000000	300.000000	200.000000	0.000000	7.477400	11.139800	2232.057190	2021.780453	2081.899927	-1275.631477				-505.000000	200.000000	0.000000	3.259980	-0.178670	6.292320	-10.307936	989.897276	293.290137
1090				900.000000	200.000000	0.000000	0.392350	0.585520	-2.215950	-114.882038	-90.085689	178.452906	299.033089	200.974154	0.000000	300.000000	200.000000	0.000000	7.324800	11.445000	2232.057190	2174.367657	2158.199924	-1348.873476				-505.000000	200.000000	0.000000	2.535540	-1.250690	12.584640	-74.672480	99.771675	-118.877945
1091				900.000000	200.000000	0.000000	0.403560	0.731900	-1.781450	-56.137075	-96.017372	161.709806	298.988897	200.897462	0.000000	300.000000	200.000000	0.000000	7.538440	11.017720	2231.523132	2002.707052	2256.299921	-1367.183975				-505.000000	200.000000	0.000000	0.362220	-0.357340	-2.359620	788.900600	112.891356	352.096499
1092				900.000000	200.000000	0.000000	0.302670	0.664340	-1.868350	-87.152935	-15.792355	135.245236	298.999077	200.918453	0.000000	300.000000	200.000000	0.000000	7.263760	10.743040	2232.438660	2050.390553	2234.499922	-1397.701475				-505.000000	200.000000	0.000000	-0.543330	-0.178670	7.078860	105.570989	954.149110	117.362106
1093				900.000000	200.000000	0.000000	0.493240	0.641820	-1.911800	-100.186914	-33.731559	171.171763	299.032990	200.987073	0.000000	300.000000	200.000000	0.000000	7.263760	10.529400	2231.828308	2202.977757	2158.199924	-1361.080475				-505.000000	200.000000	0.000000	-0.543330	-0.893350	4.719240	-1211.839088	1486.668418	-764.477605
1094				900.000000	200.000000	0.000000	0.358720	0.731900	-1.477300	-75.924626	-84.321780	176.214220	299.008435	201.008576	0.000000	300.000000	200.000000	0.000000	7.294280	10.620960	2231.523132	2250.661259	2212.699923	-1342.769976				-505.000000	200.000000	0.000000	1.267770	-0.536010	5.505780	315.454503	846.052308	410.598596
1095				900.000000	200.000000	0.000000	0.347510	0.709380	-1.824900	-37.006811	-103.800764	166.566250	298.993678	200.906102	0.000000	300.000000	200.000000	0.000000	7.660520	10.651480	2231.294250	2021.780453	2245.399921	-1391.597975				-505.000000	200.000000	0.000000	2.535540	0.178670	10.225020	-1146.530696	499.720976	528.663603
1096				900.000000	200.000000	0.000000	0.381140	0.540480	-1.260050	-103.684882	-44.919319	161.555012	299.028571	200.952433	0.000000	300.000000	200.000000	0.000000	7.874160	10.712520	2232.896424	2126.684155	2169.099924	-1391.597975				-505.000000	200.000000	0.000000	1.811100	-0.893350	14.157719	1105.236028	1335.244750	-118.480874
1097				900.000000	200.000000	0.000000	0.358720	0.641820	-1.868350	-88.080309	-38.364374	156.853165	298.993541	200.957522	0.000000	300.000000	200.000000	0.000000	7.477400	10.407320	2230.989074	2136.220856	2245.399921	-1416.011974				-505.000000	200.000000	0.000000	0.543330	-0.178670	8.651940	800.592847	621.762449	-528.909912
1098				900.000000	200.000000	0.000000	0.313880	0.675600	-0.955900	-29.456527	-98.158081	188.256616	299.008300	200.944601	0.000000	300.000000	200.000000	0.000000	7.507920	10.437840	2231.217956	2107.610755	2212.699923	-1306.148976				-505.000000	200.000000	0.000000	1.086660	-0.178670	7.078860	-1052.589030	457.808399	117.231707
1099				900.000000	200.000000	0.000000	0.381140	0.551740	-1.564200	-67.351523	-105.428098	180.842765	298.989070	200.918673	0.000000	300.000000	200.000000	0.000000	7.843640	11.536560	2231.904602	2050.390553	2256.299921	-1348.873476				-505.000000	200.000000	0.000000	0.181110	-0.357340	9.438480	1253.108456	112.653925	58.390494
1100				900.000000	200.000000	0.000000	0.482030	0.619300	-1.390400	-80.471466	-59.084683	122.969231	299.008943	200.905545	0.000000	300.000000	200.000000	0.000000	7.538440	10.773560	2232.667542	2021.780453	2212.699923	-1416.011974	-480.679029	206.914501	0.000000	-505.000000	200.000000	0.000000	1.629990	-1.429360	21.236579	146.840357	-516.494225	-60.230961
1101				900.000000	200.000000	0.000000	0.482030	0.551740	-1.868350	-91.789803	-144.761679	216.883144	299.023222	200.935797	0.000000	300.000000	200.000000	0.000000	7.782600	11.048240	2231.828308	2088.537354	2179.999924	-1403.804975				-505.000000	200.000000	0.000000	0.181110	1.250690	11.011560	887.272189	111.161072	412.381107
1102				900.000000	200.000000	0.000000	0.302670	0.551740	-0.955900	-38.577612	-52.102723	188.153040	299.052429	200.927346	0.000000	300.000000	200.000000	0.000000	6.867000	11.017720	2231.599426	2069.463954	2114.599926	-1330.562976				-505.000000	200.000000	0.000000	0.362220	0.000000	2.359620	-347.259236	-156.727218	-117.517175
1103				900.000000	200.000000	0.000000	0.425980	0.675600	-1.651100	-30.176754	-127.457672	173.682520	299.033155	200.978360	0.000000	300.000000	200.000000	0.000000	7.477400	11.322920	2232.209778	2183.904357	2158.199924	-1464.839973				-505.000000	200.000000	0.000000	1.267770	0.357340	2.359620	-94.004589	-874.372082	-704.691490
1104				900.000000	200.000000	0.000000	0.425980	0.664340	-0.955900	-58.063926	-123.038239	185.720349	299.028139	200.922946	0.000000	300.000000	200.000000	0.000000	7.599480	10.529400	2231.904602	2059.927254	2169.099924	-1440.425974				-505.000000	200.000000	0.000000	0.000000	-1.250690	8.651940	619.908915	787.209353	-177.419201
1105				900.000000	200.000000	0.000000	0.538080	0.608040	-1.520750	-89.111256	-111.931296	166.274573	298.993850	201.025601	0.000000	300.000000	200.000000	0.000000	7.477400	10.651480	2231.675720	2288.808060	2245.399921	-1409.908474				-505.000000	200.000000	0.000000	-0.181110	-0.536010	0.786540	-727.267053	1468.482620	116.994013
1106				900.000000	200.000000	0.000000	0.403560	0.720640	-1.998700	-48.784772	-14.759810	159.289674	299.096666	200.948421	0.000000	300.000000	200.000000	0.000000	7.355320	10.895640	2232.286072	2117.147455	2016.499929	-1391.597975				-505.000000	200.000000	0.000000	-1.811100	-1.608030	15.730799	19.772571	94.661126	-177.613429
1107				900.000000	200.000000	0.000000	0.392350	0.619300	-2.129050	-97.318828	-135.760235	200.171263	299.007960	200.996232	0.000000	300.000000	200.000000	0.000000	7.324800	10.437840	2230.455016	2222.051158	2212.699923	-1434.322474				-505.000000	200.000000	0.000000	2.535540	0.893350	9.438480	-1450.796338	102.757381	-351.819646
1108				900.000000	200.000000	0.000000	0.470820	0.698120	-1.520750	-61.278580	-58.501830	137.512108	298.920771	200.965609	0.000000	300.000000	200.000000	0.000000	8.423520	9.796920	2232.057190	2155.294256	2408.899916	-1385.494475				-505.000000	200.000000	0.000000	-1.448880	0.714680	7.078860	275.443599	1008.943937	-116.694056
1109				900.000000	200.000000	0.000000	0.482030	0.585520	-1.433850	-114.071782	-94.506064	161.492377	298.989173	200.961303	0.000000	300.000000	200.000000	0.000000	7.477400	9.766400	2232.133484	2145.757556	2256.299921	-1458.736474				-505.000000	200.000000	0.000000	0.905550	0.357340	-5.505780	-94.633821	-1375.269916	470.219461
1110				900.000000	200.000000	0.000000	0.515660	0.731900	-1.564200	-88.076245	-60.307933	166.412990	299.052558	200.961402	0.000000	300.000000	200.000000	0.000000	7.263760	10.834600	2231.904602	2145.757556	2114.599926	-1318.355976				-505.000000	200.000000	0.000000	1.267770	0.893350	12.584640	749.959391	-353.795596	529.443256
1111				900.000000	200.000000	0.000000	0.381140	0.529220	-1.911800	-100.803252	-125.368710	176.002501	299.018271	200.948681	0.000000	300.000000	200.000000	0.000000	7.355320	9.949520	2231.675720	2117.147455	2190.899923	-1342.769976				-505.000000	200.000000	0.000000	3.622200	-0.714680	4.719240	304.580258	306.622161	-59.712106
1112				900.000000	200.000000	0.000000	0.291460	0.495440	-1.042800	-45.006605	-16.098489	178.473654	299.028671	200.943794	0.000000	300.000000	200.000000	0.000000	7.385840	11.231360	2233.125306	2107.610755	2169.099924	-1361.080475				-505.000000	200.000000	0.000000	-0.181110	-2.322710	0.000000	-719.627191	1336.659039	174.042533
1113				900.000000	200.000000	0.000000	0.358720	0.529220	-1.520750	-132.562366	-48.819582	166.387088	299.057925	200.952368	0.000000	300.000000	200.000000	0.000000	7.538440	10.834600	2233.049012	2126.684155	2103.699926	-1354.976975				-505.000000	200.000000	0.000000	1.267770	-0.893350	17.303879	1221.303723	967.425919	351.515381
1114				900.000000	200.000000	0.000000	0.403560	0.630560	-1.564200	-39.982534	-106.351354	161.615559	299.081829	200.969981	0.000000	300.000000	200.000000	0.000000	7.660520	11.017720	2231.828308	2164.830956	2049.199928	-1354.976975				-505.000000	200.000000	0.000000	2.354430	-0.178670	14.157719	-125.494706	1169.797846	410.850778
1115				900.000000	200.000000	0.000000	0.459610	0.506700	-1.781450	-77.472401	-88.193571	154.213321	299.120810	200.974354	0.000000	300.000000	200.000000	0.000000	7.080640	10.987200	2231.599426	2174.367657	1961.999931	-1373.287475				-505.000000	200.000000	0.000000	1.992210	-1.072020	-1.573080	-875.705789	-1047.045819	-59.920822
1116				900.000000	200.000000	0.000000	0.414770	0.698120	-1.868350	-61.638694	-40.672513	168.895757	299.052688	200.931364	0.000000	300.000000	200.000000	0.000000	7.599480	10.743040	2232.209778	2079.000654	2114.599926	-1379.390975				-505.000000	200.000000	0.000000	-0.905550	0.893350	-3.932700	-1220.234029	853.947003	-410.288457
1117				900.000000	200.000000	0.000000	0.403560	0.720640	-0.999350	-59.811036	-61.282935	149.651033	298.979198	200.905947	0.000000	300.000000	200.000000	0.000000	7.630000	10.346280	2231.675720	2021.780453	2278.099920	-1416.011974				-505.000000	200.000000	0.000000	-0.181110	0.000000	4.719240	-462.886468	-921.509644	-293.706005
1118				900.000000	200.000000	0.000000	0.347510	0.563000	-1.607650	-26.727548	-73.606987	180.888077	298.920402	200.957391	0.000000	300.000000	200.000000	0.000000	7.416360	10.865120	2231.294250	2136.220856	2408.899916	-1379.390975				-505.000000	200.000000	0.000000	-0.362220	-0.536010	0.000000	-1538.041990	1347.618004	-59.223795
1119				900.000000	200.000000	0.000000	0.571710	0.686860	-1.824900	-58.036836	-87.703470	192.819296	299.066954	200.944569	0.000000	300.000000	200.000000	0.000000	7.568960	10.376800	2231.294250	2107.610755	2081.899927	-1342.769976				-505.000000	200.000000	0.000000	-1.267770	-0.357340	14.944259	-367.875108	1653.370744	58.506405
1120				900.000000	200.000000	0.000000	0.403560	0.641820	-1.477300	-111.798363	-91.234261	154.397051	298.954812	200.961468	0.000000	300.000000	200.000000	0.000000	7.904680	10.254720	2231.752014	2145.757556	2332.599918	-1428.218974				-505.000000	200.000000	0.000000	0.905550	-1.429360	7.865400	-549.125349	2721.711062	-471.381696
1121				900.000000	200.000000	0.000000	0.369930	0.574260	-1.824900	-78.755825	-89.526110	192.923622	298.930757	200.982498	0.000000	300.000000	200.000000	0.000000	7.538440	9.583280	2232.514954	2193.441057	2387.099916	-1458.736474				-505.000000	200.000000	0.000000	-0.181110	-0.536010	3.146160	-495.446280	1996.523370	116.994013
1122				900.000000	200.000000	0.000000	0.381140	0.630560	-1.260050	-79.872737	-60.117228	125.493885	299.013252	200.923167	0.000000	300.000000	200.000000	0.000000	7.294280	9.796920	2231.370544	2059.927254	2201.799923	-1440.425974				-505.000000	200.000000	0.000000	0.181110	-1.429360	3.146160	-317.870884	383.765351	-471.323741
1123				900.000000	200.000000	0.000000	0.358720	0.529220	-1.781450	-40.360256	-28.313251	183.254708	299.096450	200.923009	0.000000	300.000000	200.000000	0.000000	7.813120	11.139800	2231.752014	2059.927254	2016.499929	-1361.080475				-505.000000	200.000000	0.000000	-0.362220	-0.178670	9.438480	221.575760	543.240843	-822.557962
1124				900.000000	200.000000	0.000000	0.212990	0.664340	-1.303500	-70.485630	-119.010012	178.712026	299.077198	200.922725	0.000000	300.000000	200.000000	0.000000	7.507920	11.689160	2232.438660	2059.927254	2060.099928	-1348.873476				-505.000000	200.000000	0.000000	0.543330	-1.965370	15.730799	-812.562085	-843.225469	-706.837787
1125				900.000000	200.000000	0.000000	0.437190	0.540480	-1.564200	-51.733089	-67.208478	180.774225	298.989312	200.922725	0.000000	300.000000	200.000000	0.000000	7.507920	10.895640	2232.438660	2059.927254	2256.299921	-1458.736474				-505.000000	200.000000	0.000000	0.724440	0.357340	9.438480	138.193724	-317.932994	176.513456
1126				900.000000	200.000000	0.000000	0.414770	0.653080	-1.955250	-107.809302	-55.789606	183.311830	299.047837	200.961238	0.000000	300.000000	200.000000	0.000000	7.385840	11.139800	2232.286072	2145.757556	2125.499926	-1293.941977				-505.000000	200.000000	0.000000	1.267770	-1.072020	4.719240	-1338.466411	979.368742	-412.327459
1127				900.000000	200.000000	0.000000	0.302670	0.686860	-1.173150	-81.484804	-97.494410	181.049721	299.038104	200.948389	0.000000	300.000000	200.000000	0.000000	7.385840	10.651480	2232.362366	2117.147455	2147.299925	-1312.252476				-505.000000	200.000000	0.000000	1.448880	2.680050	10.225020	510.435832	565.474769	824.844838
1128				900.000000	200.000000	0.000000	0.392350	0.608040	-1.738000	-89.336327	-90.530182	197.751131	298.949928	200.970014	0.000000	300.000000	200.000000	0.000000	7.721560	10.712520	2231.752014	2164.830956	2343.499918	-1440.425974				-505.000000	200.000000	0.000000	1.267770	-0.536010	7.865400	-1074.148750	1506.663065	116.878102
1129				900.000000	200.000000	0.000000	0.538080	0.653080	-1.607650	-115.490249	-25.728990	156.677820	298.955098	200.978293	0.000000	300.000000	200.000000	0.000000	7.691040	10.743040	2232.362366	2183.904357	2332.599918	-1464.839973				-505.000000	200.000000	0.000000	1.267770	-0.536010	4.719240	547.023584	1377.078764	293.110398
1130				900.000000	200.000000	0.000000	0.459610	0.653080	-1.477300	-75.149904	-63.146581	171.217076	299.033023	200.918673	0.000000	300.000000	200.000000	0.000000	7.691040	9.857960	2231.904602	2050.390553	2158.199924	-1434.322474				-505.000000	200.000000	0.000000	0.724440	0.000000	1.573080	115.941848	1412.941366	58.686143
1131				900.000000	200.000000	0.000000	0.269040	0.664340	-1.260050	-70.440616	-90.962740	171.424978	298.998461	200.957489	0.000000	300.000000	200.000000	0.000000	7.233240	10.468360	2231.065368	2136.220856	2234.499922	-1434.322474				-505.000000	200.000000	0.000000	-0.362220	0.357340	11.798100	-903.961524	408.431556	235.344488
1132				900.000000	200.000000	0.000000	0.369930	0.776940	-1.955250	-82.606096	-134.998614	183.473474	299.013623	201.076623	0.000000	300.000000	200.000000	0.000000	7.385840	10.041080	2232.209778	2403.248463	2201.799923	-1409.908474				-505.000000	200.000000	0.000000	-0.362220	-0.357340	11.798100	-1873.734826	1468.991615	645.874947
1133				900.000000	200.000000	0.000000	0.425980	0.563000	-1.607650	-99.097092	-56.574502	142.252221	298.965040	200.939684	0.000000	300.000000	200.000000	0.000000	8.026760	11.353440	2232.743836	2098.074055	2310.799919	-1477.046973				-505.000000	200.000000	0.000000	-0.543330	-0.536010	11.011560	-263.185044	-375.283096	-470.417996
1134				900.000000	200.000000	0.000000	0.437190	0.596780	-1.173150	-89.214829	-62.506185	139.862362	298.984255	200.974154	0.000000	300.000000	200.000000	0.000000	7.324800	10.865120	2232.057190	2174.367657	2267.199921	-1354.976975				-505.000000	200.000000	0.000000	0.181110	0.178670	7.078860	-451.886377	114.893204	411.363760
1135				900.000000	200.000000	0.000000	0.336300	0.641820	-1.173150	-91.380612	-63.417504	183.382653	299.086900	200.978326	0.000000	300.000000	200.000000	0.000000	7.721560	11.231360	2232.286072	2183.904357	2038.299929	-1367.183975				-505.000000	200.000000	0.000000	3.078870	1.072020	7.865400	-513.582848	-61.196670	0.771037
1136				900.000000	200.000000	0.000000	0.336300	0.619300	-1.260050	-72.295363	-144.392206	156.855449	298.993850	201.012781	0.000000	300.000000	200.000000	0.000000	7.660520	10.926160	2231.675720	2260.197959	2245.399921	-1348.873476				-505.000000	200.000000	0.000000	-0.543330	-0.178670	10.225020	-473.257328	288.313367	-822.543473
1137				900.000000	200.000000	0.000000	0.571710	0.743160	-1.911800	-75.911082	-123.084443	161.546074	298.993988	200.918642	0.000000	300.000000	200.000000	0.000000	7.172200	10.956680	2231.980896	2050.390553	2245.399921	-1336.666476				-505.000000	200.000000	0.000000	1.267770	-0.536010	0.786540	-1422.163064	-475.169207	-529.306983
1138				900.000000	200.000000	0.000000	0.325090	0.641820	-1.303500	-83.474594	-52.702711	195.442568	299.052590	200.880187	0.000000	300.000000	200.000000	0.000000	8.118320	11.109280	2231.980896	1964.560251	2114.599926	-1342.769976				-505.000000	200.000000	0.000000	0.724440	0.178670	1.573080	-683.958843	87.241293	-352.352989
1139				900.000000	200.000000	0.000000	0.336300	0.664340	-1.564200	-74.776245	-123.845467	178.584277	299.033188	200.956966	0.000000	300.000000	200.000000	0.000000	7.385840	10.468360	2232.286072	2136.220856	2158.199924	-1245.113977				-505.000000	200.000000	0.000000	1.992210	0.357340	7.865400	1180.411894	4.557123	470.132528
1140				900.000000	200.000000	0.000000	0.369930	0.698120	-1.651100	-49.352032	-59.291924	180.990512	299.061909	200.953280	0.000000	300.000000	200.000000	0.000000	7.568960	10.834600	2230.912780	2126.684155	2092.799927	-1293.941977				-505.000000	200.000000	0.000000	1.992210	0.536010	7.078860	1422.792296	933.293600	235.325691
1141				900.000000	200.000000	0.000000	0.425980	0.551740	-1.260050	-58.995363	-127.821349	175.976990	299.003857	200.969815	0.000000	300.000000	200.000000	0.000000	7.385840	11.475520	2232.209778	2164.830956	2223.599922	-1318.355976				-505.000000	200.000000	0.000000	-1.448880	-0.357340	7.865400	-1179.153430	743.057496	-58.967304
1142				900.000000	200.000000	0.000000	0.392350	0.551740	-2.042150	-108.051981	-100.379263	166.373191	298.920919	200.965477	0.000000	300.000000	200.000000	0.000000	7.782600	9.796920	2232.362366	2155.294256	2408.899916	-1354.976975				-505.000000	200.000000	0.000000	0.000000	-1.608030	7.078860	-96.735586	-536.997867	-295.246514
1143				900.000000	200.000000	0.000000	0.448400	0.675600	-1.173150	-114.112733	-47.769902	149.562692	298.983769	200.961797	0.000000	300.000000	200.000000	0.000000	7.507920	9.705360	2230.989074	2145.757556	2267.199921	-1403.804975				-505.000000	200.000000	0.000000	1.811100	-1.965370	-3.932700	-698.319164	1219.842551	-354.474616
1144				900.000000	200.000000	0.000000	0.347510	0.641820	-1.564200	-83.744679	-83.779335	190.600020	299.042496	201.004440	0.000000	300.000000	200.000000	0.000000	7.019600	11.414480	2231.217956	2241.124558	2136.399925	-1391.597975				-505.000000	200.000000	0.000000	0.362220	1.072020	9.438480	-513.457001	366.834974	-233.988025
1145				900.000000	200.000000	0.000000	0.302670	0.563000	-1.520750	-111.068654	-76.907263	154.428270	299.018339	200.910158	0.000000	300.000000	200.000000	0.000000	7.416360	10.163160	2231.828308	2031.317153	2190.899923	-1458.736474				-505.000000	200.000000	0.000000	0.724440	0.000000	1.573080	-694.770165	617.521322	646.127130
1146				900.000000	200.000000	0.000000	0.392350	0.461660	-1.738000	-115.466906	-34.804513	173.518396	299.008842	200.956900	0.000000	300.000000	200.000000	0.000000	7.477400	11.139800	2232.438660	2136.220856	2212.699923	-1361.080475				-505.000000	200.000000	0.000000	1.448880	1.072020	9.438480	-50.192994	35.941166	529.598325
1147				900.000000	200.000000	0.000000	0.493240	0.540480	-1.738000	-120.262159	-130.146622	178.306497	299.131173	200.896818	0.000000	300.000000	200.000000	0.000000	7.660520	11.383960	2233.125306	2002.707052	1940.199932	-1306.148976				-505.000000	200.000000	0.000000	0.543330	0.714680	3.146160	-767.215034	-698.712639	-58.109334
1148				900.000000	200.000000	0.000000	0.336300	0.461660	-1.651100	-55.068925	-179.490319	175.986124	299.067082	200.948713	0.000000	300.000000	200.000000	0.000000	7.446880	11.597600	2231.599426	2117.147455	2081.899927	-1354.976975				-505.000000	200.000000	0.000000	0.362220	0.000000	12.584640	-1388.785252	1556.979334	-235.005372
1149				900.000000	200.000000	0.000000	0.336300	0.619300	-1.868350	-44.781850	-143.826487	173.723069	299.032792	200.923167	0.000000	300.000000	200.000000	0.000000	7.324800	11.048240	2231.370544	2059.927254	2158.199924	-1391.597975				-505.000000	200.000000	0.000000	0.724440	0.536010	6.292320	-82.878651	1541.032815	411.659409
1150				900.000000	200.000000	0.000000	0.336300	0.596780	-1.042800	-81.038726	-124.330369	190.569747	299.023389	200.914275	0.000000	300.000000	200.000000	0.000000	7.385840	10.224200	2232.209778	2040.853853	2179.999924	-1446.529474				-505.000000	200.000000	0.000000	0.362220	0.357340	11.798100	601.646501	894.875724	-528.386750
1151				900.000000	200.000000	0.000000	0.470820	0.608040	-1.477300	-64.943060	-58.542238	183.211875	299.057925	200.965180	0.000000	300.000000	200.000000	0.000000	7.660520	10.102120	2233.049012	2155.294256	2103.699926	-1391.597975				-505.000000	200.000000	0.000000	0.181110	0.714680	1.573080	159.187135	915.538233	-58.080356
1152				900.000000	200.000000	0.000000	0.302670	0.574260	-1.260050	-90.232231	-67.017774	168.896703	299.047837	200.956966	0.000000	300.000000	200.000000	0.000000	7.385840	10.773560	2232.286072	2136.220856	2125.499926	-1354.976975				-505.000000	200.000000	0.000000	1.629990	0.178670	5.505780	474.515792	1089.274392	-58.704940
1153				900.000000	200.000000	0.000000	0.493240	0.698120	-1.346950	-85.221705	-110.246419	195.320723	299.067209	200.961402	0.000000	300.000000	200.000000	0.000000	7.568960	10.498880	2231.904602	2145.757556	2081.899927	-1361.080475				-505.000000	200.000000	0.000000	0.724440	0.893350	3.932700	-872.156791	1410.702087	118.278031
1154				900.000000	200.000000	0.000000	0.504450	0.720640	-1.564200	-24.211449	-115.571974	183.281753	298.969641	200.935669	0.000000	300.000000	200.000000	0.000000	7.446880	9.796920	2232.133484	2088.537354	2299.899920	-1440.425974				-505.000000	200.000000	0.000000	1.629990	-1.250690	7.865400	-1812.290048	1087.035112	-236.293699
1155				900.000000	200.000000	0.000000	0.482030	0.540480	-1.607650	-87.962875	-69.014581	171.089130	299.008062	200.876423	0.000000	300.000000	200.000000	0.000000	7.477400	10.254720	2230.683898	1955.023551	2212.699923	-1348.873476	-496.496592	137.935010	0.000000	-505.000000	200.000000	0.000000	0.362220	1.965370	20.450039	-1269.231482	-173.895026	1.836159
1156				900.000000	200.000000	0.000000	0.246620	0.720640	-1.303500	-60.126135	-64.669226	190.777845	298.988862	200.953052	0.000000	300.000000	200.000000	0.000000	7.477400	10.010560	2231.446838	2126.684155	2256.299921	-1373.287475				-505.000000	200.000000	0.000000	-0.181110	0.357340	16.517339	-1251.031990	392.994032	-410.855086
1157				900.000000	200.000000	0.000000	0.291460	0.630560	-1.520750	-92.204412	-96.709515	164.141355	298.954598	200.987309	0.000000	300.000000	200.000000	0.000000	7.599480	11.200840	2231.294250	2202.977757	2332.599918	-1361.080475				-505.000000	200.000000	0.000000	-1.811100	-0.178670	6.292320	-1052.651953	1031.608295	822.392711
1158				900.000000	200.000000	0.000000	0.347510	0.596780	-0.912450	-68.842093	-94.517403	183.329153	298.979198	200.948681	0.000000	300.000000	200.000000	0.000000	7.568960	11.261880	2231.675720	2117.147455	2278.099920	-1354.976975				-505.000000	200.000000	0.000000	2.354430	0.357340	11.798100	-556.513518	-683.942977	235.127156
1159				900.000000	200.000000	0.000000	0.347510	0.484180	-1.607650	-114.404490	-28.013257	161.537494	298.935276	200.944375	0.000000	300.000000	200.000000	0.000000	7.691040	11.414480	2231.752014	2107.610755	2376.199917	-1306.148976				-505.000000	200.000000	0.000000	0.905550	-0.536010	8.651940	-495.005817	997.554540	175.651178
1160				900.000000	200.000000	0.000000	0.470820	0.608040	-1.390400	-121.140455	-68.754995	171.163575	299.042823	201.016915	0.000000	300.000000	200.000000	0.000000	7.538440	10.712520	2231.980896	2269.734659	2136.399925	-1293.941977				-505.000000	200.000000	0.000000	1.629990	-0.714680	1.573080	188.512564	695.296502	-59.552729
1161				900.000000	200.000000	0.000000	0.302670	0.698120	-1.738000	-133.873195	-107.101040	161.782912	299.008808	200.982565	0.000000	300.000000	200.000000	0.000000	7.263760	10.743040	2232.362366	2193.441057	2212.699923	-1306.148976				-505.000000	200.000000	0.000000	0.000000	1.429360	3.932700	-29.010813	393.977890	412.565153
1162				900.000000	200.000000	0.000000	0.392350	0.698120	-1.607650	-125.697092	-80.519468	166.509324	299.082394	200.935221	0.000000	300.000000	200.000000	0.000000	7.233240	10.285240	2233.201600	2088.537354	2049.199928	-1434.322474				-505.000000	200.000000	0.000000	0.362220	0.893350	14.157719	634.269235	-167.923614	-116.669386
1163				900.000000	200.000000	0.000000	0.448400	0.585520	-1.216600	-73.641409	-78.125314	154.298238	299.014230	200.952140	0.000000	300.000000	200.000000	0.000000	7.599480	10.071600	2233.583070	2126.684155	2201.799923	-1354.976975				-505.000000	200.000000	0.000000	1.267770	-1.072020	10.225020	51.766074	1371.853779	586.322218
1164				900.000000	200.000000	0.000000	0.358720	0.585520	-1.738000	-70.161049	-84.079329	164.029787	299.023323	200.961336	0.000000	300.000000	200.000000	0.000000	7.599480	9.796920	2232.057190	2145.757556	2179.999924	-1452.632974				-505.000000	200.000000	0.000000	0.362220	0.178670	8.651940	-220.128527	367.581400	470.093370
1165				900.000000	200.000000	0.000000	0.381140	0.450400	-1.346950	-127.587056	-80.300291	175.929198	299.047284	201.043015	0.000000	300.000000	200.000000	0.000000	7.355320	10.285240	2230.989074	2326.954861	2125.499926	-1367.183975				-505.000000	200.000000	0.000000	-0.543330	-0.893350	8.651940	-1211.524472	687.516242	116.683875
1166				900.000000	200.000000	0.000000	0.437190	0.788200	-1.955250	-106.265590	-11.119132	154.498344	299.057313	201.029909	0.000000	300.000000	200.000000	0.000000	7.263760	10.315760	2231.599426	2298.344760	2103.699926	-1373.287475				-505.000000	200.000000	0.000000	-0.543330	-0.357340	13.371180	95.263053	-1040.372412	-117.783847
1167				900.000000	200.000000	0.000000	0.403560	0.653080	-1.738000	-115.625291	-85.925840	173.684804	299.023756	200.918202	0.000000	300.000000	200.000000	0.000000	7.294280	9.674840	2233.049012	2050.390553	2179.999924	-1446.529474				-505.000000	200.000000	0.000000	0.905550	-1.072020	-7.865400	-1918.553192	482.949466	586.351196
1168				900.000000	200.000000	0.000000	0.246620	0.574260	-1.303500	-94.297775	-64.669226	144.858170	298.993953	200.978494	0.000000	300.000000	200.000000	0.000000	7.416360	11.109280	2231.904602	2183.904357	2245.399921	-1367.183975				-505.000000	200.000000	0.000000	0.000000	1.429360	10.225020	-260.139431	1713.706552	-57.387636
1169				900.000000	200.000000	0.000000	0.246620	0.540480	-1.477300	-59.684121	-49.309682	193.019956	299.023456	200.965477	0.000000	300.000000	200.000000	0.000000	7.660520	12.116440	2232.362366	2155.294256	2179.999924	-1348.873476				-505.000000	200.000000	0.000000	0.543330	1.072020	15.730799	297.758398	217.334590	470.926670
1170				900.000000	200.000000	0.000000	0.257830	0.686860	-1.346950	-49.500619	-65.090445	171.457535	299.018305	200.957195	0.000000	300.000000	200.000000	0.000000	7.385840	11.353440	2231.752014	2136.220856	2190.899923	-1367.183975				-505.000000	200.000000	0.000000	0.000000	-0.893350	15.730799	-52.798144	-14.928529	586.593197
1171				900.000000	200.000000	0.000000	0.347510	0.709380	-1.651100	-52.908875	-22.906879	149.698629	299.058054	200.977858	0.000000	300.000000	200.000000	0.000000	7.385840	11.231360	2233.354188	2183.904357	2103.699926	-1348.873476				-505.000000	200.000000	0.000000	-0.724440	-0.536010	5.505780	-379.441508	1099.170935	58.293380
1172				900.000000	200.000000	0.000000	0.392350	0.596780	-1.433850	-61.341203	-106.010952	190.511679	299.023323	200.957064	0.000000	300.000000	200.000000	0.000000	7.752080	10.712520	2232.057190	2136.220856	2179.999924	-1312.252476				-505.000000	200.000000	0.000000	0.000000	2.144040	5.505780	245.992324	259.915030	-526.662194
1173				900.000000	200.000000	0.000000	0.482030	0.686860	-1.520750	-93.906509	-94.425247	176.044584	299.057055	200.974620	0.000000	300.000000	200.000000	0.000000	7.477400	11.048240	2230.989074	2174.367657	2103.699926	-1373.287475				-505.000000	200.000000	0.000000	0.000000	-1.250690	11.798100	-74.735404	386.513625	-177.419201
1174				900.000000	200.000000	0.000000	0.358720	0.630560	-1.564200	-56.064655	-114.636783	147.204053	298.986506	200.950989	0.000000	300.000000	200.000000	0.000000	7.385840	10.743040	2226.258846	2117.147455	2256.299921	-1379.390975				-505.000000	200.000000	0.000000	1.811100	0.714680	14.944259	276.072831	-521.481779	-234.443051
1175				900.000000	200.000000	0.000000	0.459610	0.641820	-1.477300	-87.675181	-129.004190	173.616264	298.950072	200.935701	0.000000	300.000000	200.000000	0.000000	7.874160	9.552760	2232.057190	2088.537354	2343.499918	-1391.597975				-505.000000	200.000000	0.000000	2.897760	0.000000	10.225020	0.818002	212.663031	-58.975919
1176				900.000000	200.000000	0.000000	0.493240	0.664340	-1.564200	-62.714655	-44.186767	183.241007	299.004197	200.931046	0.000000	300.000000	200.000000	0.000000	7.568960	9.491720	2232.972718	2079.000654	2223.599922	-1367.183975				-505.000000	200.000000	0.000000	0.362220	1.072020	3.146160	528.383630	372.806385	235.964764
1177				900.000000	200.000000	0.000000	0.313880	0.596780	-1.955250	-98.066145	-102.294655	180.954333	299.042496	200.983069	0.000000	300.000000	200.000000	0.000000	7.507920	9.644320	2231.217956	2193.441057	2136.399925	-1397.701475				-505.000000	200.000000	0.000000	-1.267770	-0.536010	10.225020	-379.063969	862.429259	-294.127745
1178				900.000000	200.000000	0.000000	0.437190	0.619300	-1.390400	-64.389345	-47.106232	183.257188	299.042660	200.965807	0.000000	300.000000	200.000000	0.000000	7.630000	10.041080	2231.599426	2155.294256	2136.399925	-1318.355976				-505.000000	200.000000	0.000000	1.448880	-0.357340	3.146160	-1990.242983	-488.367451	-529.151914
1179				900.000000	200.000000	0.000000	0.224200	0.619300	-1.564200	-44.466751	-93.899339	176.248865	299.013589	200.978393	0.000000	300.000000	200.000000	0.000000	7.507920	11.078760	2232.133484	2183.904357	2201.799923	-1464.839973				-505.000000	200.000000	0.000000	1.992210	-3.216060	7.865400	-309.790559	-260.582892	-61.955516
1180				900.000000	200.000000	0.000000	0.425980	0.461660	-1.346950	-90.938597	-137.872472	156.615935	299.057603	200.939877	0.000000	300.000000	200.000000	0.000000	7.691040	11.170320	2232.286072	2098.074055	2103.699926	-1464.839973				-505.000000	200.000000	0.000000	1.992210	-0.357340	6.292320	210.512746	1331.750049	-0.498492
1181				900.000000	200.000000	0.000000	0.302670	0.574260	-1.303500	-86.256715	-102.439155	197.812624	298.994160	200.999653	0.000000	300.000000	200.000000	0.000000	7.507920	11.383960	2232.362366	2231.587858	2245.399921	-1391.597975				-505.000000	200.000000	0.000000	0.724440	0.536010	7.078860	-1009.343743	-315.693714	59.194817
1182				900.000000	200.000000	0.000000	0.414770	0.608040	-1.824900	-49.221053	-152.164260	188.089263	298.998871	200.952824	0.000000	300.000000	200.000000	0.000000	7.538440	10.926160	2231.980896	2126.684155	2234.499922	-1361.080475				-505.000000	200.000000	0.000000	2.173320	-2.680050	1.573080	-856.939990	-0.430431	-120.205430
1183				900.000000	200.000000	0.000000	0.291460	0.686860	-1.433850	-89.795950	-96.790332	190.699975	299.038137	200.969716	0.000000	300.000000	200.000000	0.000000	7.630000	10.529400	2232.438660	2164.830956	2147.299925	-1361.080475				-505.000000	200.000000	0.000000	1.448880	1.072020	11.011560	-513.331155	-98.121694	177.133733
1184				900.000000	200.000000	0.000000	0.538080	0.720640	-1.651100	-84.609430	-45.952461	185.656572	299.057474	200.969915	0.000000	300.000000	200.000000	0.000000	7.782600	10.468360	2231.980896	2164.830956	2103.699926	-1434.322474				-505.000000	200.000000	0.000000	-0.362220	1.429360	-4.719240	1012.641049	556.676519	412.594131
1185				900.000000	200.000000	0.000000	0.347510	0.743160	-1.520750	-131.793377	-73.687804	152.139705	298.993541	200.983170	0.000000	300.000000	200.000000	0.000000	7.294280	10.376800	2230.989074	2193.441057	2245.399921	-1403.804975				-505.000000	200.000000	0.000000	0.181110	-0.714680	7.865400	-853.328068	-548.703259	410.515971
1186				900.000000	200.000000	0.000000	0.358720	0.675600	-1.738000	-94.595266	-63.815449	166.523221	299.096759	200.944052	0.000000	300.000000	200.000000	0.000000	7.355320	9.827440	2232.514954	2107.610755	2016.499929	-1336.666476				-505.000000	200.000000	0.000000	1.448880	-0.178670	5.505780	1611.053167	569.953328	-59.029567
1187				900.000000	200.000000	0.000000	0.392350	0.698120	-1.390400	-24.958765	-85.787480	171.328644	299.013927	200.926807	0.000000	300.000000	200.000000	0.000000	7.294280	9.857960	2232.896424	2069.463954	2201.799923	-1300.045476				-505.000000	200.000000	0.000000	2.173320	-1.250690	5.505780	-191.054791	393.547459	351.103822
1188				900.000000	200.000000	0.000000	0.381140	0.698120	-1.955250	-93.892964	-24.008903	176.159578	299.077355	200.905483	0.000000	300.000000	200.000000	0.000000	7.660520	9.857960	2232.820130	2021.780453	2060.099928	-1391.597975				-505.000000	200.000000	0.000000	1.448880	0.357340	13.371180	370.140343	1490.479115	-822.194176
1189				900.000000	200.000000	0.000000	0.470820	0.653080	-1.477300	-135.457857	-53.476269	195.302063	298.959767	200.952856	0.000000	300.000000	200.000000	0.000000	7.599480	9.339120	2231.904602	2126.684155	2321.699919	-1434.322474				-505.000000	200.000000	0.000000	0.543330	0.893350	11.798100	-871.527559	1281.626780	588.245309
1190				900.000000	200.000000	0.000000	0.403560	0.608040	-1.607650	-69.098633	-91.113036	168.823596	299.018070	201.021537	0.000000	300.000000	200.000000	0.000000	7.935200	11.383960	2231.217956	2279.271359	2190.899923	-1300.045476				-505.000000	200.000000	0.000000	-1.629990	1.072020	8.651940	-397.703923	222.990006	647.332831
1191				900.000000	200.000000	0.000000	0.347510	0.551740	-2.085600	-116.138056	-47.832644	151.961684	299.018406	200.918642	0.000000	300.000000	200.000000	0.000000	7.507920	11.353440	2231.980896	2050.390553	2190.899923	-1464.839973				-505.000000	200.000000	0.000000	0.362220	0.893350	16.517339	-523.702014	-1230.722952	823.236193
1192				900.000000	200.000000	0.000000	0.336300	0.529220	-1.998700	-100.893280	-93.045562	139.904054	298.959839	200.952791	0.000000	300.000000	200.000000	0.000000	7.660520	11.139800	2232.057190	2126.684155	2321.699919	-1458.736474				-505.000000	200.000000	0.000000	-1.992210	-0.357340	8.651940	-368.378494	907.757973	-293.900232
1193				900.000000	200.000000	0.000000	0.392350	0.574260	-1.303500	-114.400427	-96.000237	147.116853	299.033089	200.978427	0.000000	300.000000	200.000000	0.000000	7.538440	11.261880	2232.057190	2183.904357	2158.199924	-1373.287475				-505.000000	200.000000	0.000000	0.724440	2.144040	10.225020	14.737859	1935.010704	413.185429
1194				900.000000	200.000000	0.000000	0.403560	0.574260	-1.477300	-78.395711	-111.498141	183.250141	298.999145	200.999551	0.000000	300.000000	200.000000	0.000000	7.141680	11.109280	2232.591248	2231.587858	2234.499922	-1312.252476				-505.000000	200.000000	0.000000	2.354430	-0.357340	3.146160	673.525061	384.827772	528.169418
1195				900.000000	200.000000	0.000000	0.325090	0.563000	-1.477300	-70.818338	-148.794506	164.043684	298.989208	200.969815	0.000000	300.000000	200.000000	0.000000	7.019600	10.224200	2232.209778	2164.830956	2256.299921	-1348.873476				-505.000000	200.000000	0.000000	1.992210	-1.608030	0.786540	250.209034	-784.145083	-530.382285
1196				900.000000	200.000000	0.000000	0.325090	0.506700	-1.824900	-109.681657	-57.283779	173.629965	299.013387	200.940134	0.000000	300.000000	200.000000	0.000000	7.385840	10.376800	2231.675720	2098.074055	2201.799923	-1446.529474				-505.000000	200.000000	0.000000	0.000000	-0.178670	15.730799	106.263144	-942.918580	-763.842840
1197				900.000000	200.000000	0.000000	0.358720	0.664340	-1.651100	-131.153697	-109.489996	152.054789	299.038104	200.948389	0.000000	300.000000	200.000000	0.000000	7.355320	10.346280	2232.362366	2117.147455	2147.299925	-1287.838477				-505.000000	200.000000	0.000000	-0.543330	-0.536010	7.078860	83.948346	26.159059	234.511188
1198				900.000000	200.000000	0.000000	0.381140	0.686860	-1.520750	-114.009160	-70.006717	197.836047	299.035533	200.972341	0.000000	300.000000	200.000000	0.000000	6.928040	10.559920	2226.411434	2164.830956	2147.299925	-1391.597975				-505.000000	200.000000	0.000000	-0.362220	0.357340	6.292320	601.206038	943.936571	-293.352400
1199				900.000000	200.000000	0.000000	0.347510	0.574260	-1.260050	-74.150110	-58.732345	168.850249	299.062101	200.923167	0.000000	300.000000	200.000000	0.000000	7.019600	10.620960	2231.370544	2059.927254	2092.799927	-1306.148976				-505.000000	200.000000	0.000000	0.905550	-0.357340	9.438480	-715.763576	1792.228158	-294.132053
1200				900.000000	200.000000	0.000000	0.448400	0.664340	-1.868350	-54.988694	-107.915006	154.371540	298.998940	200.918579	0.000000	300.000000	200.000000	0.000000	7.416360	9.796920	2232.133484	2050.390553	2234.499922	-1306.148976				-505.000000	200.000000	0.000000	2.535540	0.714680	11.011560	159.942213	233.834535	-293.245105
1201				900.000000	200.000000	0.000000	0.369930	0.641820	-1.477300	-103.757302	-94.915348	207.444414	298.999384	200.913900	0.000000	300.000000	200.000000	0.000000	7.507920	9.491720	2233.125306	2040.853853	2234.499922	-1428.218974				-505.000000	200.000000	0.000000	0.181110	1.072020	7.865400	181.313164	-1344.123303	-116.485339
1202				900.000000	200.000000	0.000000	0.280250	0.754420	-1.433850	-78.972769	-40.603034	183.545439	299.013084	200.983170	0.000000	300.000000	200.000000	0.000000	7.660520	11.261880	2230.989074	2193.441057	2201.799923	-1373.287475				-505.000000	200.000000	0.000000	2.716650	-1.786700	3.932700	355.465407	-300.686622	115.575287
1203				900.000000	200.000000	0.000000	0.347510	0.641820	-1.260050	-55.285868	-144.853834	173.732400	298.998906	200.999790	0.000000	300.000000	200.000000	0.000000	7.050120	11.048240	2232.057190	2231.587858	2234.499922	-1428.218974				-505.000000	200.000000	0.000000	1.086660	0.000000	16.517339	-346.126619	-1274.558814	117.401265
1204				900.000000	200.000000	0.000000	0.414770	0.799460	-1.868350	-69.527103	-66.002363	178.628644	298.964439	200.914588	0.000000	300.000000	200.000000	0.000000	7.568960	11.536560	2231.446838	2040.853853	2310.799919	-1446.529474				-505.000000	200.000000	0.000000	0.362220	-1.608030	7.078860	-328.367590	369.074253	938.350581
1205				900.000000	200.000000	0.000000	0.336300	0.585520	-1.433850	-53.763829	-78.372963	176.101314	298.984290	200.918579	0.000000	300.000000	200.000000	0.000000	7.263760	10.804080	2232.133484	2050.390553	2267.199921	-1495.357473	-536.876818	212.055661	0.000000	-505.000000	200.000000	0.000000	2.535540	-1.072020	23.596199	284.467772	752.171742	351.244402
1206				900.000000	200.000000	0.000000	0.459610	0.675600	-1.477300	-66.181470	-98.608370	192.924960	298.999111	200.931237	0.000000	300.000000	200.000000	0.000000	7.630000	10.590440	2232.514954	2079.000654	2234.499922	-1397.701475				-505.000000	200.000000	0.000000	0.181110	-0.357340	10.225020	-136.620644	1039.897549	410.855086
[truncated: 7,794 more rows]
