# Supplementary material for: A Plyometric Warm-Up Protocol Improves Running Economy in Recreational Endurance Athletes
Source: Front Physiol. 2020 Mar 12;11:197. doi: 10.3389/fphys.2020.00197 (PMC7080849; doi:10.3389/fphys.2020.00197)
Supplement: Supplementary file 1 [file Data_Sheet_1.zip › Datasheet 1/Force plate data -leg stiffness/8/8 Control .csv]

FORCE PLATES
600.000000	Hz
	Corner 1			Corner 2			Corner 3			Corner 4
Plate#	X	Y	Z	X	Y	Z	X	Y	Z	X	Y	Z
1	1200.000000	400.000000	0.000000	1200.000000	0.000000	0.000000	600.000000	0.000000	0.000000	600.000000	400.000000	0.000000
2	600.000000	400.000000	0.000000	600.000000	0.000000	0.000000	0.000000	0.000000	0.000000	0.000000	400.000000	0.000000
3	-55.000000	500.000000	0.000000	-55.000000	-100.000000	0.000000	-955.000000	-100.000000	0.000000	-955.000000	500.000000	0.000000
	Force Plate 1												Force Plate 2												Force Plate 3
Sample #	COP:X	COP:Y	COP:Z	Ref:X	Ref:Y	Ref:Z	Force:X	Force:Y	Force:Z	Moment:X	Moment:Y	Moment:Z	COP:X	COP:Y	COP:Z	Ref:X	Ref:Y	Ref:Z	Force:X	Force:Y	Force:Z	Moment:X	Moment:Y	Moment:Z	COP:X	COP:Y	COP:Z	Ref:X	Ref:Y	Ref:Z	Force:X	Force:Y	Force:Z	Moment:X	Moment:Y	Moment:Z
Units:	mm	mm	mm	mm	mm	mm	N	N	N	Nmm	Nmm	Nmm	mm	mm	mm	mm	mm	mm	N	N	N	Nmm	Nmm	Nmm	mm	mm	mm	mm	mm	mm	N	N	N	Nmm	Nmm	Nmm
1				900.000000	200.000000	0.000000	0.425980	0.517960	-1.738000	-56.861049	-127.376855	180.764895	299.013691	200.944117	0.000000	300.000000	200.000000	0.000000	7.355320	10.804080	2232.362366	2107.610755	2201.799923	-1428.218974				-505.000000	200.000000	0.000000	2.535540	-0.714680	19.663499	189.959797	225.623845	351.583517
2				900.000000	200.000000	0.000000	0.381140	0.698120	-1.520750	-113.545473	-130.798357	164.111277	298.974734	200.944020	0.000000	300.000000	200.000000	0.000000	7.172200	9.705360	2232.591248	2107.610755	2288.999920	-1312.252476				-505.000000	200.000000	0.000000	-0.905550	0.000000	14.944259	-809.516473	-887.377326	-704.856740
3				900.000000	200.000000	0.000000	0.605340	0.608040	-1.303500	-80.845124	-145.298925	151.746931	299.027907	200.931715	0.000000	300.000000	200.000000	0.000000	7.507920	10.498880	2231.370544	2079.000654	2169.099924	-1348.873476				-505.000000	200.000000	0.000000	0.181110	0.893350	7.865400	170.501842	-18.423230	-351.631292
4				900.000000	200.000000	0.000000	0.336300	0.653080	-1.477300	-59.067783	-53.002705	147.248224	299.052526	200.957162	0.000000	300.000000	200.000000	0.000000	7.080640	9.888480	2231.828308	2136.220856	2114.599926	-1391.597975	-486.798625	279.895756	0.000000	-505.000000	200.000000	0.000000	1.448880	0.178670	20.450039	1633.871351	-372.218826	58.797746
5				900.000000	200.000000	0.000000	0.269040	0.698120	-2.129050	-65.929309	-120.550390	159.408093	299.003380	200.957456	0.000000	300.000000	200.000000	0.000000	7.324800	11.353440	2231.141662	2136.220856	2223.599922	-1373.287475				-505.000000	200.000000	0.000000	1.267770	1.072020	9.438480	181.439010	46.900132	-57.828173
6				900.000000	200.000000	0.000000	0.414770	0.653080	-0.999350	-62.593157	-26.282773	188.131151	298.984360	200.969782	0.000000	300.000000	200.000000	0.000000	7.477400	11.353440	2232.286072	2164.830956	2267.199921	-1464.839973				-505.000000	200.000000	0.000000	2.716650	-0.536010	6.292320	-1074.274596	625.064150	-529.422893
7				900.000000	200.000000	0.000000	0.414770	0.608040	-1.477300	-97.107302	-117.025739	147.125042	298.989035	200.854609	0.000000	300.000000	200.000000	0.000000	7.721560	11.322920	2231.828308	1907.340050	2256.299921	-1416.011974				-505.000000	200.000000	0.000000	1.267770	-0.893350	15.730799	1916.073888	-356.781302	-705.878395
8				900.000000	200.000000	0.000000	0.403560	0.596780	-1.260050	-73.222737	-137.030033	190.500065	298.979721	200.978092	0.000000	300.000000	200.000000	0.000000	7.568960	10.620960	2232.820130	2183.904357	2278.099920	-1361.080475				-505.000000	200.000000	0.000000	-0.543330	-0.714680	13.371180	421.088415	417.897669	-59.378864
9				900.000000	200.000000	0.000000	0.459610	0.551740	-1.564200	-51.269402	-128.923373	166.303509	299.067241	200.965642	0.000000	300.000000	200.000000	0.000000	7.477400	10.682000	2231.980896	2155.294256	2081.899927	-1330.562976				-505.000000	200.000000	0.000000	1.267770	0.714680	13.371180	855.026994	-884.822052	-469.375980
10				900.000000	200.000000	0.000000	0.302670	0.641820	-1.781450	-116.133992	-71.598842	166.549873	298.984603	200.943923	0.000000	300.000000	200.000000	0.000000	7.721560	10.407320	2232.820130	2107.610755	2267.199921	-1324.459476				-505.000000	200.000000	0.000000	-0.362220	-2.680050	3.146160	69.713872	-511.347804	408.694301
11				900.000000	200.000000	0.000000	0.470820	0.698120	-1.303500	-89.197221	-73.901782	168.837689	299.086682	200.914463	0.000000	300.000000	200.000000	0.000000	7.660520	10.682000	2231.752014	2040.853853	2038.299929	-1361.080475				-505.000000	200.000000	0.000000	0.543330	0.178670	12.584640	1054.162110	-840.239763	352.590683
12				900.000000	200.000000	0.000000	0.448400	0.776940	-1.477300	-62.008288	-62.684953	154.476258	299.038006	200.978393	0.000000	300.000000	200.000000	0.000000	7.507920	10.529400	2232.133484	2183.904357	2147.299925	-1403.804975				-505.000000	200.000000	0.000000	0.543330	-0.178670	15.730799	-1051.896875	-180.375432	528.483864
13				900.000000	200.000000	0.000000	0.448400	0.743160	-1.086250	-79.076342	-17.454900	185.770424	298.993919	200.969981	0.000000	300.000000	200.000000	0.000000	7.691040	10.987200	2231.828308	2164.830956	2245.399921	-1361.080475				-505.000000	200.000000	0.000000	1.267770	1.250690	14.157719	-39.004133	-90.148434	-175.146813
14				900.000000	200.000000	0.000000	0.403560	0.619300	-1.477300	-68.499904	-131.762021	156.785767	299.003857	200.965543	0.000000	300.000000	200.000000	0.000000	7.721560	9.888480	2232.209778	2155.294256	2223.599922	-1361.080475				-505.000000	200.000000	0.000000	0.543330	0.357340	14.157719	-1946.116771	1014.247486	-58.448449
15				900.000000	200.000000	0.000000	0.403560	0.540480	-1.173150	-155.861747	-76.319211	168.760765	298.979407	200.931396	0.000000	300.000000	200.000000	0.000000	7.660520	10.346280	2232.133484	2079.000654	2278.099920	-1397.701475				-505.000000	200.000000	0.000000	-0.543330	-0.178670	16.517339	-588.569944	-1043.358117	234.850303
16				900.000000	200.000000	0.000000	0.313880	0.495440	-1.607650	-73.735501	-138.079713	185.679407	298.984047	200.965807	0.000000	300.000000	200.000000	0.000000	7.752080	10.010560	2231.599426	2155.294256	2267.199921	-1373.287475				-505.000000	200.000000	0.000000	1.629990	-1.250690	-3.146160	-1465.722967	-891.065027	-471.270093
17				900.000000	200.000000	0.000000	0.358720	0.585520	-1.433850	-85.928071	-124.889948	161.620126	298.994057	201.021118	0.000000	300.000000	200.000000	0.000000	7.111160	9.796920	2232.133484	2279.271359	2245.399921	-1348.873476				-505.000000	200.000000	0.000000	0.000000	1.250690	9.438480	-386.829678	256.182897	-292.533588
18				900.000000	200.000000	0.000000	0.381140	0.630560	-1.346950	-112.127007	-95.498201	164.048447	298.979442	200.948454	0.000000	300.000000	200.000000	0.000000	7.233240	10.071600	2232.209778	2117.147455	2278.099920	-1428.218974				-505.000000	200.000000	0.000000	2.173320	-1.250690	16.517339	504.722145	-279.752548	-823.778152
19				900.000000	200.000000	0.000000	0.381140	0.563000	-1.346950	-90.785946	-136.025961	163.985616	298.979163	200.952987	0.000000	300.000000	200.000000	0.000000	7.843640	10.834600	2231.599426	2126.684155	2278.099920	-1348.873476				-505.000000	200.000000	0.000000	1.448880	1.965370	8.651940	-112.015311	-1289.012480	-174.483070
20				900.000000	200.000000	0.000000	0.336300	0.596780	-1.824900	-25.561558	-57.745407	144.786205	299.052849	200.926934	0.000000	300.000000	200.000000	0.000000	7.202720	10.895640	2232.591248	2069.463954	2114.599926	-1287.838477				-505.000000	200.000000	0.000000	1.992210	-1.250690	0.000000	1082.480767	-1711.388708	-588.787268
21				900.000000	200.000000	0.000000	0.257830	0.506700	-1.260050	-24.665338	-171.556631	149.603045	299.130906	200.892822	0.000000	300.000000	200.000000	0.000000	7.202720	11.231360	2232.438660	1993.170352	1940.199932	-1373.287475				-505.000000	200.000000	0.000000	1.086660	0.357340	6.292320	22.126029	-469.435226	235.228578
22				900.000000	200.000000	0.000000	0.470820	0.540480	-1.824900	-31.900523	-78.482850	175.920064	298.998837	200.995585	0.000000	300.000000	200.000000	0.000000	7.752080	10.926160	2231.904602	2222.051158	2234.499922	-1367.183975				-505.000000	200.000000	0.000000	2.354430	-1.965370	7.078860	-929.070243	-2270.304506	350.411101
23				900.000000	200.000000	0.000000	0.493240	0.506700	-1.346950	-73.001729	-89.982539	163.817121	299.028405	200.982498	0.000000	300.000000	200.000000	0.000000	7.538440	10.071600	2232.514954	2193.441057	2169.099924	-1464.839973				-505.000000	200.000000	0.000000	0.362220	-0.714680	11.011560	-389.812367	-695.217938	645.477876
24				900.000000	200.000000	0.000000	0.392350	0.675600	-1.346950	-110.272260	-70.629979	164.078720	299.018540	200.982599	0.000000	300.000000	200.000000	0.000000	7.446880	10.407320	2232.286072	2193.441057	2190.899923	-1440.425974				-505.000000	200.000000	0.000000	1.629990	0.357340	18.876959	-324.315206	-1839.955019	-176.023580
25				900.000000	200.000000	0.000000	0.448400	0.540480	-1.433850	-71.700697	-82.989241	156.666011	299.028239	200.982666	0.000000	300.000000	200.000000	0.000000	7.630000	10.804080	2232.133484	2193.441057	2169.099924	-1428.218974				-505.000000	200.000000	0.000000	-0.362220	0.178670	10.225020	474.893331	12.214387	-645.986550
26				900.000000	200.000000	0.000000	0.392350	0.630560	-1.303500	-23.630328	-116.264117	180.904454	299.062005	200.918987	0.000000	300.000000	200.000000	0.000000	7.355320	10.620960	2231.141662	2050.390553	2092.799927	-1391.597975				-505.000000	200.000000	0.000000	0.905550	0.714680	9.438480	-187.631639	-991.741996	411.814478
27				900.000000	200.000000	0.000000	0.246620	0.653080	-1.911800	-55.497395	-64.103507	166.618413	299.057957	200.888277	0.000000	300.000000	200.000000	0.000000	7.355320	10.468360	2233.125306	1983.633652	2103.699926	-1403.804975				-505.000000	200.000000	0.000000	1.992210	-1.429360	12.584640	377.780206	795.498608	-1.515839
28				900.000000	200.000000	0.000000	0.515660	0.776940	-1.390400	-94.082502	-116.195236	168.864538	298.989139	200.978427	0.000000	300.000000	200.000000	0.000000	7.477400	9.369640	2232.057190	2183.904357	2256.299921	-1409.908474				-505.000000	200.000000	0.000000	1.992210	0.714680	0.786540	-188.323794	-916.715091	0.518855
29				900.000000	200.000000	0.000000	0.325090	0.709380	-1.216600	-76.581915	-138.905017	164.179817	299.013488	200.965675	0.000000	300.000000	200.000000	0.000000	7.813120	10.102120	2231.904602	2155.294256	2201.799923	-1440.425974				-505.000000	200.000000	0.000000	1.448880	-1.072020	2.359620	-180.495162	307.799019	-236.109652
30				900.000000	200.000000	0.000000	0.325090	0.596780	-1.086250	-48.919498	-88.366543	178.533060	299.028206	200.957064	0.000000	300.000000	200.000000	0.000000	7.660520	10.041080	2232.057190	2136.220856	2169.099924	-1440.425974	-464.498376	238.572283	0.000000	-505.000000	200.000000	0.000000	1.629990	-0.714680	25.955819	1001.175196	-1051.252813	175.423665
31				900.000000	200.000000	0.000000	0.280250	0.517960	-1.738000	-89.025291	-35.254205	164.048251	299.032891	200.970080	0.000000	300.000000	200.000000	0.000000	7.599480	10.773560	2231.599426	2164.830956	2158.199924	-1403.804975	-517.102132	218.986275	0.000000	-505.000000	200.000000	0.000000	1.992210	0.893350	21.236579	403.203540	257.007888	411.897103
32				900.000000	200.000000	0.000000	0.392350	0.664340	-1.738000	-111.141074	-39.870483	192.984170	299.004231	200.931014	0.000000	300.000000	200.000000	0.000000	7.599480	10.559920	2233.049012	2079.000654	2223.599922	-1403.804975				-505.000000	200.000000	0.000000	1.629990	-1.965370	9.438480	576.726552	-903.007850	761.677747
33				900.000000	200.000000	0.000000	0.549290	0.585520	-1.260050	-121.932786	-137.965225	166.242016	299.057764	200.969616	0.000000	300.000000	200.000000	0.000000	7.416360	11.048240	2232.667542	2164.830956	2103.699926	-1330.562976				-505.000000	200.000000	0.000000	1.811100	-0.536010	8.651940	1473.866215	-117.800345	-588.094548
34				900.000000	200.000000	0.000000	0.358720	0.540480	-1.260050	-83.582231	-135.183522	185.674840	299.052558	200.978494	0.000000	300.000000	200.000000	0.000000	6.989080	11.231360	2231.904602	2183.904357	2114.599926	-1367.183975				-505.000000	200.000000	0.000000	2.535540	0.178670	5.505780	821.963797	-291.220509	-528.730173
35				900.000000	200.000000	0.000000	0.347510	0.833240	-1.781450	-31.861242	-108.907142	161.862120	299.067751	200.909599	0.000000	300.000000	200.000000	0.000000	7.324800	11.109280	2233.201600	2031.317153	2081.899927	-1354.976975				-505.000000	200.000000	0.000000	2.716650	-1.072020	3.146160	-64.616237	97.769827	116.253518
36				900.000000	200.000000	0.000000	0.437190	0.630560	-1.433850	-96.134914	-82.527613	147.122758	299.018573	200.922757	0.000000	300.000000	200.000000	0.000000	7.507920	10.132640	2232.362366	2059.927254	2190.899923	-1403.804975				-505.000000	200.000000	0.000000	0.000000	0.357340	9.438480	601.457731	-936.947168	-352.125476
37				900.000000	200.000000	0.000000	0.414770	0.619300	-1.433850	-112.680722	-91.736298	151.954834	299.043085	200.948292	0.000000	300.000000	200.000000	0.000000	7.538440	10.468360	2232.591248	2117.147455	2136.399925	-1379.390975				-505.000000	200.000000	0.000000	-0.905550	-0.536010	9.438480	315.769119	-351.872312	-176.668525
38				900.000000	200.000000	0.000000	0.392350	0.653080	-1.781450	-95.567654	-90.489774	176.106077	299.032957	200.978560	0.000000	300.000000	200.000000	0.000000	7.660520	10.682000	2231.752014	2183.904357	2158.199924	-1391.597975				-505.000000	200.000000	0.000000	1.448880	0.893350	12.584640	1444.855402	-1292.744613	-116.756319
39				900.000000	200.000000	0.000000	0.369930	0.619300	-1.520750	-96.688629	-64.479120	183.326869	299.048130	200.999380	0.000000	300.000000	200.000000	0.000000	7.630000	10.376800	2232.972718	2231.587858	2125.499926	-1403.804975				-505.000000	200.000000	0.000000	0.181110	0.714680	3.932700	1085.903920	913.298954	-175.568553
40				900.000000	200.000000	0.000000	0.358720	0.608040	-1.477300	-117.209953	-69.123870	173.689371	299.004027	200.944020	0.000000	300.000000	200.000000	0.000000	7.782600	9.644320	2232.591248	2107.610755	2223.599922	-1354.976975				-505.000000	200.000000	0.000000	1.629990	0.714680	3.932700	1896.615933	-1693.202909	-234.428563
41				900.000000	200.000000	0.000000	0.504450	0.585520	-1.042800	-93.564003	-40.067327	180.746431	298.950574	200.995041	0.000000	300.000000	200.000000	0.000000	7.355320	10.346280	2233.125306	2222.051158	2343.499918	-1422.115474				-505.000000	200.000000	0.000000	0.724440	-1.965370	1.573080	-1624.406716	1280.371358	233.053303
42				900.000000	200.000000	0.000000	0.325090	0.664340	-1.781450	-87.062907	-62.390157	190.644191	299.071839	200.923198	0.000000	300.000000	200.000000	0.000000	7.385840	9.949520	2231.294250	2059.927254	2070.999928	-1385.494475				-505.000000	200.000000	0.000000	1.629990	1.072020	18.090419	1108.659180	-1706.638585	-234.089447
43				900.000000	200.000000	0.000000	0.291460	0.641820	-1.129700	-131.540900	-71.743341	173.790467	299.067305	200.948486	0.000000	300.000000	200.000000	0.000000	7.630000	10.071600	2232.133484	2117.147455	2081.899927	-1458.736474				-505.000000	200.000000	0.000000	0.905550	-1.786700	10.225020	124.336789	68.071636	-354.232614
44				900.000000	200.000000	0.000000	0.257830	0.596780	-1.781450	-117.988739	-54.554421	137.638519	298.979512	200.927029	0.000000	300.000000	200.000000	0.000000	7.507920	11.048240	2232.362366	2069.463954	2278.099920	-1336.666476				-505.000000	200.000000	0.000000	3.984420	-1.072020	12.584640	515.218851	-1843.880151	-295.056594
45				900.000000	200.000000	0.000000	0.493240	0.506700	-0.695200	-96.449697	-60.192847	173.455762	298.989173	200.918579	0.000000	300.000000	200.000000	0.000000	7.538440	10.956680	2232.133484	2050.390553	2256.299921	-1397.701475				-505.000000	200.000000	0.000000	1.448880	-1.786700	9.438480	124.273866	831.361210	56.932610
46				900.000000	200.000000	0.000000	0.414770	0.664340	-1.694550	-66.870227	-116.823696	176.093322	299.023189	201.017019	0.000000	300.000000	200.000000	0.000000	7.355320	11.078760	2231.752014	2269.734659	2179.999924	-1385.494475				-505.000000	200.000000	0.000000	0.362220	-0.178670	-3.146160	1494.545010	378.777797	469.754254
47				900.000000	200.000000	0.000000	0.392350	0.608040	-1.607650	-36.934391	-85.585438	164.015889	299.033420	200.965279	0.000000	300.000000	200.000000	0.000000	7.385840	10.651480	2232.820130	2155.294256	2158.199924	-1348.873476				-505.000000	200.000000	0.000000	3.078870	-3.216060	3.146160	37.279907	208.421903	407.910340
48				900.000000	200.000000	0.000000	0.459610	0.686860	-1.520750	-101.947569	-128.963781	161.609851	299.057538	201.008300	0.000000	300.000000	200.000000	0.000000	7.355320	11.231360	2232.133484	2250.661259	2103.699926	-1361.080475				-505.000000	200.000000	0.000000	2.354430	-0.536010	11.011560	547.526969	-418.056536	58.047071
49				900.000000	200.000000	0.000000	0.437190	0.540480	-2.085600	-116.601743	-56.591636	166.316265	298.960123	200.879916	0.000000	300.000000	200.000000	0.000000	7.538440	10.559920	2232.667542	1964.560251	2321.699919	-1440.425974				-505.000000	200.000000	0.000000	1.267770	-0.178670	11.798100	337.580532	-485.619177	-0.270979
50				900.000000	200.000000	0.000000	0.437190	0.495440	-1.651100	-134.088469	-51.929751	171.093698	299.067624	200.943891	0.000000	300.000000	200.000000	0.000000	7.355320	10.804080	2232.896424	2107.610755	2081.899927	-1458.736474				-505.000000	200.000000	0.000000	-0.905550	0.893350	15.730799	981.843087	-1153.263767	-57.823865
51				900.000000	200.000000	0.000000	0.437190	0.596780	-1.607650	-65.541790	-92.497919	135.043042	298.989035	200.935797	0.000000	300.000000	200.000000	0.000000	7.507920	11.017720	2231.828308	2088.537354	2256.299921	-1409.908474				-505.000000	200.000000	0.000000	0.000000	-0.178670	15.730799	453.711150	-545.208558	352.295034
52				900.000000	200.000000	0.000000	0.302670	0.675600	-1.129700	-49.739235	-57.007059	156.942648	298.964970	200.956835	0.000000	300.000000	200.000000	0.000000	7.904680	10.620960	2232.591248	2136.220856	2310.799919	-1477.046973				-505.000000	200.000000	0.000000	0.905550	-1.608030	11.798100	135.273957	-861.411268	115.889733
53				900.000000	200.000000	0.000000	0.347510	0.619300	-0.869000	-96.013416	-33.766172	185.759756	298.935312	200.944343	0.000000	300.000000	200.000000	0.000000	7.507920	9.613800	2231.828308	2107.610755	2376.199917	-1440.425974				-505.000000	200.000000	0.000000	1.629990	1.429360	12.584640	-259.950661	-110.573512	118.714261
54				900.000000	200.000000	0.000000	0.291460	0.484180	-1.520750	-54.006508	-71.379665	149.547261	299.033222	200.986837	0.000000	300.000000	200.000000	0.000000	7.263760	9.674840	2232.362366	2202.977757	2158.199924	-1470.943473				-505.000000	200.000000	0.000000	2.354430	0.714680	7.865400	43.874519	-1077.920867	-116.998320
55				900.000000	200.000000	0.000000	0.358720	0.754420	-1.173150	-110.866925	-84.604640	195.512445	299.037512	200.983170	0.000000	300.000000	200.000000	0.000000	7.111160	10.254720	2230.989074	2193.441057	2147.299925	-1397.701475				-505.000000	200.000000	0.000000	0.362220	-1.072020	15.730799	515.470544	-1760.256555	468.906465
56				900.000000	200.000000	0.000000	0.325090	0.686860	-1.694550	-110.168686	-72.602914	164.158873	299.003653	200.905916	0.000000	300.000000	200.000000	0.000000	7.294280	9.949520	2231.752014	2021.780453	2223.599922	-1416.011974				-505.000000	200.000000	0.000000	0.905550	0.000000	17.303879	696.280322	-71.216209	-411.281135
57				900.000000	200.000000	0.000000	0.392350	0.686860	-1.173150	-53.341093	-55.593703	178.547153	299.018506	200.927092	0.000000	300.000000	200.000000	0.000000	7.568960	10.743040	2232.209778	2069.463954	2190.899923	-1373.287475				-505.000000	200.000000	0.000000	2.173320	-0.178670	14.157719	-704.574715	-940.363305	-352.808015
58				900.000000	200.000000	0.000000	0.381140	0.551740	-1.173150	-74.987455	-45.000136	176.023445	298.984603	200.943923	0.000000	300.000000	200.000000	0.000000	7.507920	11.200840	2232.820130	2107.610755	2267.199921	-1416.011974				-505.000000	200.000000	0.000000	0.905550	0.893350	-2.359620	401.315844	-1245.685614	-57.968753
59				900.000000	200.000000	0.000000	0.425980	0.630560	-1.607650	-48.068608	-122.432111	168.821313	299.042725	200.935829	0.000000	300.000000	200.000000	0.000000	7.660520	11.261880	2231.752014	2088.537354	2136.399925	-1409.908474				-505.000000	200.000000	0.000000	1.448880	-1.608030	18.876959	1062.368281	-238.155966	57.102168
60				900.000000	200.000000	0.000000	0.470820	0.664340	-1.303500	-78.526690	-99.231632	178.444914	299.047512	200.953019	0.000000	300.000000	200.000000	0.000000	7.050120	11.292400	2231.523132	2126.684155	2125.499926	-1403.804975				-505.000000	200.000000	0.000000	1.086660	-2.144040	17.303879	-359.983553	-479.885196	115.366571
61				900.000000	200.000000	0.000000	0.347510	0.709380	-1.346950	-96.819608	-114.377197	166.566250	298.940631	200.918328	0.000000	300.000000	200.000000	0.000000	7.874160	10.743040	2232.743836	2050.390553	2365.299917	-1452.632974				-505.000000	200.000000	0.000000	0.000000	0.178670	14.157719	-103.872063	-1339.135749	-176.062738
62				900.000000	200.000000	0.000000	0.437190	0.664340	-1.651100	-54.763623	-97.523481	173.660435	298.978814	200.936213	0.000000	300.000000	200.000000	0.000000	7.507920	10.620960	2230.836486	2088.537354	2278.099920	-1354.976975				-505.000000	200.000000	0.000000	0.181110	0.714680	12.584640	623.332067	-818.321832	59.407841
63				900.000000	200.000000	0.000000	0.313880	0.698120	-1.651100	-97.598395	-62.049755	169.000279	298.940377	201.008266	0.000000	300.000000	200.000000	0.000000	7.233240	10.620960	2232.209778	2250.661259	2365.299917	-1342.769976				-505.000000	200.000000	0.000000	1.267770	1.965370	5.505780	235.181002	-877.357787	-468.189075
64				900.000000	200.000000	0.000000	0.425980	0.641820	-1.433850	-99.691758	-77.000016	168.831784	299.082111	200.973954	0.000000	300.000000	200.000000	0.000000	7.782600	10.102120	2232.514954	2174.367657	2049.199928	-1416.011974				-505.000000	200.000000	0.000000	-0.905550	-2.144040	17.303879	-128.351549	-226.766569	-236.938645
65				900.000000	200.000000	0.000000	0.280250	0.585520	-1.477300	-77.932025	-35.496656	171.340062	298.998974	200.944181	0.000000	300.000000	200.000000	0.000000	7.782600	9.491720	2232.209778	2107.610755	2234.499922	-1428.218974				-505.000000	200.000000	0.000000	2.173320	1.786700	9.438480	1730.292321	-1333.594769	119.009910
66				900.000000	200.000000	0.000000	0.257830	0.506700	-1.520750	-101.325498	-95.324631	132.735425	298.998906	200.935701	0.000000	300.000000	200.000000	0.000000	7.507920	10.529400	2232.057190	2088.537354	2234.499922	-1361.080475				-505.000000	200.000000	0.000000	1.992210	0.714680	7.865400	159.690520	667.407159	235.495249
67				900.000000	200.000000	0.000000	0.459610	0.686860	-1.173150	-117.669576	-129.287049	164.019511	299.008469	200.940166	0.000000	300.000000	200.000000	0.000000	7.294280	9.949520	2231.599426	2098.074055	2212.699923	-1379.390975				-505.000000	200.000000	0.000000	1.448880	-1.965370	3.932700	-1045.137937	-1682.243944	-530.677935
68				900.000000	200.000000	0.000000	0.347510	0.653080	-1.911800	-107.764288	-108.785917	166.513891	299.003551	200.935925	0.000000	300.000000	200.000000	0.000000	7.385840	11.261880	2231.523132	2088.537354	2223.599922	-1416.011974				-505.000000	200.000000	0.000000	-1.086660	-1.072020	5.505780	167.204536	723.378844	175.301882
69				900.000000	200.000000	0.000000	0.369930	0.619300	-1.607650	-72.655477	-115.058002	168.868909	298.975364	200.956247	0.000000	300.000000	200.000000	0.000000	7.385840	10.926160	2233.964540	2136.220856	2288.999920	-1336.666476				-505.000000	200.000000	0.000000	-0.724440	0.714680	14.944259	-71.375175	162.223767	-175.496109
70				900.000000	200.000000	0.000000	0.336300	0.608040	-1.260050	-88.841171	-53.204747	156.844977	298.984707	200.948097	0.000000	300.000000	200.000000	0.000000	7.660520	10.987200	2233.049012	2117.147455	2267.199921	-1293.941977				-505.000000	200.000000	0.000000	-0.181110	-0.893350	12.584640	526.030172	-928.973909	-59.577399
71				900.000000	200.000000	0.000000	0.269040	0.540480	-1.390400	-79.696743	-151.633154	144.803527	298.983943	200.995823	0.000000	300.000000	200.000000	0.000000	6.928040	11.597600	2231.370544	2222.051158	2267.199921	-1318.355976				-505.000000	200.000000	0.000000	1.448880	-1.250690	8.651940	40.828906	-95.882415	409.905875
72				900.000000	200.000000	0.000000	0.347510	0.675600	-1.998700	-50.639519	-47.913461	164.125175	299.062005	201.008749	0.000000	300.000000	200.000000	0.000000	7.172200	11.292400	2231.141662	2250.661259	2092.799927	-1397.701475				-505.000000	200.000000	0.000000	0.000000	-2.144040	4.719240	797.169695	-402.188581	-60.778793
73				900.000000	200.000000	0.000000	0.302670	0.608040	-1.477300	-36.799349	-76.947671	164.108798	298.959590	200.923104	0.000000	300.000000	200.000000	0.000000	7.446880	10.590440	2231.523132	2059.927254	2321.699919	-1336.666476				-505.000000	200.000000	0.000000	0.724440	-0.357340	10.225020	-484.068649	-186.109413	234.579324
74				900.000000	200.000000	0.000000	0.392350	0.675600	-1.781450	-74.537630	-14.500225	166.488380	299.018506	200.978360	0.000000	300.000000	200.000000	0.000000	7.691040	10.620960	2232.209778	2183.904357	2190.899923	-1318.355976				-505.000000	200.000000	0.000000	1.629990	-1.429360	16.517339	-85.169186	-1174.865703	-60.230961
75				900.000000	200.000000	0.000000	0.526870	0.529220	-1.086250	-71.804270	-106.807784	146.935603	298.984394	200.969749	0.000000	300.000000	200.000000	0.000000	7.416360	10.376800	2232.362366	2164.830956	2267.199921	-1403.804975				-505.000000	200.000000	0.000000	0.543330	-1.072020	2.359620	-527.943168	-565.396205	-177.293109
76				900.000000	200.000000	0.000000	0.336300	0.754420	-1.520750	-30.816434	-37.764386	183.487371	299.028139	200.965675	0.000000	300.000000	200.000000	0.000000	7.324800	10.651480	2231.904602	2155.294256	2169.099924	-1342.769976				-505.000000	200.000000	0.000000	-0.181110	0.000000	0.786540	-347.385082	10.212539	411.223179
77				900.000000	200.000000	0.000000	0.269040	0.529220	-2.172500	-97.052807	-120.509981	176.118637	298.975084	200.943697	0.000000	300.000000	200.000000	0.000000	7.568960	10.651480	2233.354188	2107.610755	2288.999920	-1287.838477				-505.000000	200.000000	0.000000	-0.543330	-1.429360	7.078860	-433.372270	423.869080	-530.009884
78				900.000000	200.000000	0.000000	0.414770	0.664340	-1.433850	-58.559082	-117.066147	137.538760	299.047805	200.850190	0.000000	300.000000	200.000000	0.000000	7.630000	10.163160	2232.209778	1897.803349	2125.499926	-1464.839973				-505.000000	200.000000	0.000000	1.811100	-0.357340	2.359620	905.094141	-1172.388993	-294.204497
79				900.000000	200.000000	0.000000	0.448400	0.686860	-1.260050	-85.595363	-113.546695	173.669765	299.056991	200.957587	0.000000	300.000000	200.000000	0.000000	7.507920	9.766400	2230.836486	2136.220856	2103.699926	-1385.494475				-505.000000	200.000000	0.000000	0.543330	-0.178670	5.505780	-473.634867	-568.381911	-235.189419
80				900.000000	200.000000	0.000000	0.336300	0.630560	-1.911800	-72.506889	-88.060409	159.275581	299.038006	200.914306	0.000000	300.000000	200.000000	0.000000	6.928040	11.170320	2232.133484	2040.853853	2147.299925	-1416.011974				-505.000000	200.000000	0.000000	2.173320	1.786700	8.651940	-1280.986651	-1995.698379	-585.919274
81				900.000000	200.000000	0.000000	0.313880	0.495440	-1.911800	-33.845298	-61.807304	178.450427	298.994125	200.931333	0.000000	300.000000	200.000000	0.000000	7.385840	11.017720	2232.286072	2079.000654	2245.399921	-1385.494475				-505.000000	200.000000	0.000000	0.181110	-0.714680	14.157719	189.519335	-554.674671	-59.436819
82				900.000000	200.000000	0.000000	0.437190	0.675600	-1.564200	-78.333089	-128.000117	166.441926	299.018372	200.918673	0.000000	300.000000	200.000000	0.000000	7.599480	10.834600	2231.904602	2050.390553	2190.899923	-1361.080475				-505.000000	200.000000	0.000000	2.354430	-1.072020	13.371180	399.465772	640.264243	527.491187
83				900.000000	200.000000	0.000000	0.448400	0.574260	-0.955900	-41.670769	-63.169855	180.794027	298.999111	200.969683	0.000000	300.000000	200.000000	0.000000	7.477400	10.865120	2232.514954	2164.830956	2234.499922	-1361.080475				-505.000000	200.000000	0.000000	0.905550	-0.893350	16.517339	989.608796	-335.609797	-177.152529
84				900.000000	200.000000	0.000000	0.504450	0.608040	-1.129700	-40.459765	-90.646210	154.261113	299.057087	200.957489	0.000000	300.000000	200.000000	0.000000	7.568960	11.414480	2231.065368	2136.220856	2103.699926	-1416.011974				-505.000000	200.000000	0.000000	0.724440	0.357340	8.651940	369.762804	-449.756575	-175.951136
85				900.000000	200.000000	0.000000	0.291460	0.743160	-1.607650	-95.698633	-127.024517	144.968792	298.940305	200.978427	0.000000	300.000000	200.000000	0.000000	7.477400	10.865120	2232.057190	2183.904357	2365.299917	-1397.701475				-505.000000	200.000000	0.000000	0.724440	0.714680	11.798100	854.901148	-55.032258	0.620276
86				900.000000	200.000000	0.000000	0.493240	0.698120	-1.216600	-56.942950	-85.037795	183.272423	298.916036	200.974021	0.000000	300.000000	200.000000	0.000000	7.263760	10.529400	2232.362366	2174.367657	2419.799915	-1373.287475				-505.000000	200.000000	0.000000	1.992210	-1.965370	3.932700	460.470087	405.999277	-354.489105
87				900.000000	200.000000	0.000000	0.459610	0.686860	-1.607650	-45.750174	-83.289235	166.429171	299.003789	200.914338	0.000000	300.000000	200.000000	0.000000	7.538440	11.231360	2232.057190	2040.853853	2223.599922	-1367.183975				-505.000000	200.000000	0.000000	2.173320	0.178670	11.011560	127.508248	-937.377600	-587.445294
88				900.000000	200.000000	0.000000	0.403560	0.574260	-1.564200	-78.485740	-86.087474	137.466599	298.982029	200.993418	0.000000	300.000000	200.000000	0.000000	7.813120	11.048240	2227.174374	2212.514458	2267.199921	-1440.425974				-505.000000	200.000000	0.000000	1.267770	-3.216060	17.303879	-193.219479	-225.704147	643.031623
89				900.000000	200.000000	0.000000	0.392350	0.675600	-1.260050	-90.079580	-80.842736	152.030420	298.993988	200.974187	0.000000	300.000000	200.000000	0.000000	7.691040	10.773560	2231.980896	2174.367657	2245.399921	-1391.597975				-505.000000	200.000000	0.000000	3.441090	-1.786700	4.719240	471.344332	582.721141	-236.947260
90				900.000000	200.000000	0.000000	0.392350	0.664340	-1.564200	-70.755715	-65.361967	176.116549	299.028139	200.965675	0.000000	300.000000	200.000000	0.000000	7.752080	9.796920	2231.904602	2155.294256	2169.099924	-1379.390975				-505.000000	200.000000	0.000000	1.448880	-0.714680	3.932700	-622.010680	-886.823900	410.414549
91				900.000000	200.000000	0.000000	0.414770	0.563000	-1.868350	-67.202935	-76.134303	161.541115	298.960052	200.948324	0.000000	300.000000	200.000000	0.000000	7.904680	9.705360	2232.514954	2117.147455	2321.699919	-1318.355976				-505.000000	200.000000	0.000000	0.362220	-1.072020	15.730799	399.654542	-301.986474	-353.510917
92				900.000000	200.000000	0.000000	0.403560	0.540480	-1.520750	-124.057618	-126.655642	166.351105	299.018506	200.974088	0.000000	300.000000	200.000000	0.000000	7.324800	9.796920	2232.209778	2174.367657	2190.899923	-1342.769976				-505.000000	200.000000	0.000000	0.724440	1.608030	4.719240	1024.207449	-711.164457	471.420855
93				900.000000	200.000000	0.000000	0.403560	0.664340	-1.260050	-78.481676	-131.964063	217.069157	299.057571	200.956998	0.000000	300.000000	200.000000	0.000000	7.385840	10.102120	2232.209778	2136.220856	2103.699926	-1336.666476				-505.000000	200.000000	0.000000	-0.362220	0.893350	17.303879	171.256920	-1320.203524	-586.564220
94				900.000000	200.000000	0.000000	0.246620	0.585520	-1.738000	-98.304761	-69.331111	181.013543	299.047967	200.944020	0.000000	300.000000	200.000000	0.000000	7.813120	11.261880	2232.591248	2107.610755	2125.499926	-1342.769976				-505.000000	200.000000	0.000000	1.267770	-0.893350	15.730799	873.729871	-887.061331	-59.693309
95				900.000000	200.000000	0.000000	0.403560	0.472920	-1.260050	-102.446473	-177.557793	154.239974	298.994332	200.918328	0.000000	300.000000	200.000000	0.000000	7.477400	11.048240	2232.743836	2050.390553	2245.399921	-1367.183975				-505.000000	200.000000	0.000000	2.897760	-1.072020	9.438480	51.703150	213.409457	-1.249168
96				900.000000	200.000000	0.000000	0.347510	0.517960	-1.260050	-80.489074	-58.732345	173.617210	299.067145	200.952921	0.000000	300.000000	200.000000	0.000000	7.477400	11.078760	2231.752014	2126.684155	2081.899927	-1342.769976				-505.000000	200.000000	0.000000	1.629990	0.536010	9.438480	33.189043	-1168.147865	0.378274
97				900.000000	200.000000	0.000000	0.201780	0.664340	-1.173150	-14.063164	-62.943940	185.952620	299.022688	200.914932	0.000000	300.000000	200.000000	0.000000	7.141680	10.804080	2230.607604	2040.853853	2179.999924	-1409.908474				-505.000000	200.000000	0.000000	0.543330	-0.536010	7.078860	547.212353	755.825310	-176.784436
98				900.000000	200.000000	0.000000	0.280250	0.540480	-1.346950	-83.672259	-60.947731	152.020894	299.033519	200.977992	0.000000	300.000000	200.000000	0.000000	7.477400	11.292400	2233.049012	2183.904357	2158.199924	-1446.529474				-505.000000	200.000000	0.000000	2.354430	-1.965370	5.505780	-465.932081	250.018486	-2.053491
99				900.000000	200.000000	0.000000	0.403560	0.630560	-1.173150	-87.823769	-111.781001	173.663860	298.993988	200.965642	0.000000	300.000000	200.000000	0.000000	7.507920	10.895640	2231.980896	2155.294256	2245.399921	-1336.666476				-505.000000	200.000000	0.000000	1.086660	1.250690	8.651940	1002.899422	-1929.944586	1.099972
100				900.000000	200.000000	0.000000	0.325090	0.585520	-1.520750	-77.977039	-133.556188	188.161228	299.028505	200.956769	0.000000	300.000000	200.000000	0.000000	7.813120	10.620960	2232.743836	2136.220856	2169.099924	-1324.459476				-505.000000	200.000000	0.000000	0.362220	-0.536010	9.438480	-494.942894	-826.295092	469.415138
101				900.000000	200.000000	0.000000	0.224200	0.517960	-1.216600	-68.382470	-89.156637	166.515979	299.086369	200.987444	0.000000	300.000000	200.000000	0.000000	7.630000	10.956680	2230.989074	2202.977757	2038.299929	-1306.148976				-505.000000	200.000000	0.000000	2.716650	1.608030	13.371180	909.083602	-442.213746	-351.155903
102				900.000000	200.000000	0.000000	0.179360	0.551740	-1.868350	-35.502380	-137.363698	156.955208	298.993747	200.978694	0.000000	300.000000	200.000000	0.000000	7.599480	10.559920	2231.446838	2183.904357	2245.399921	-1495.357473				-505.000000	200.000000	0.000000	-0.181110	-2.144040	11.798100	1029.368007	-928.227482	-236.996600
103				900.000000	200.000000	0.000000	0.381140	0.574260	-1.824900	-34.529993	-95.053708	178.454048	298.989208	200.918547	0.000000	300.000000	200.000000	0.000000	7.080640	9.491720	2232.209778	2050.390553	2256.299921	-1391.597975				-505.000000	200.000000	0.000000	2.173320	0.536010	11.011560	1075.658907	-1467.657629	587.775795
104				900.000000	200.000000	0.000000	0.437190	0.529220	-1.477300	-84.270989	-87.553175	166.305793	299.101702	200.939716	0.000000	300.000000	200.000000	0.000000	7.294280	9.766400	2232.667542	2098.074055	2005.599930	-1354.976975				-505.000000	200.000000	0.000000	1.267770	-0.893350	12.584640	-284.681841	-2607.485720	-0.949211
105				900.000000	200.000000	0.000000	0.325090	0.585520	-1.477300	-98.034676	-108.266746	152.016327	299.057603	200.952693	0.000000	300.000000	200.000000	0.000000	7.080640	9.796920	2232.286072	2126.684155	2103.699926	-1293.941977				-505.000000	200.000000	0.000000	1.629990	-1.786700	9.438480	-223.174140	-1168.147865	-1.825978
106				900.000000	200.000000	0.000000	0.459610	0.653080	-1.824900	-75.510017	-98.285102	178.446056	299.008808	200.961205	0.000000	300.000000	200.000000	0.000000	7.080640	11.292400	2232.362366	2145.757556	2212.699923	-1440.425974				-505.000000	200.000000	0.000000	1.629990	-0.536010	7.078860	83.948346	-1563.618608	-176.871369
107				900.000000	200.000000	0.000000	0.325090	0.574260	-1.738000	-118.871099	-16.836836	154.415515	298.989035	200.846063	0.000000	300.000000	200.000000	0.000000	7.721560	10.987200	2231.828308	1888.266649	2256.299921	-1324.459476				-505.000000	200.000000	0.000000	1.992210	1.250690	1.573080	307.437102	-519.751495	353.492120
108				900.000000	200.000000	0.000000	0.448400	0.664340	-1.086250	-70.260559	-128.906239	159.190860	299.027940	200.978694	0.000000	300.000000	200.000000	0.000000	7.294280	10.956680	2231.446838	2183.904357	2169.099924	-1403.804975				-505.000000	200.000000	0.000000	0.362220	-0.893350	7.865400	-169.243378	-957.372247	-588.317753
109				900.000000	200.000000	0.000000	0.392350	0.495440	-1.477300	-69.579928	-100.904573	171.140152	299.047088	200.974821	0.000000	300.000000	200.000000	0.000000	7.568960	11.445000	2230.531310	2174.367657	2125.499926	-1403.804975				-505.000000	200.000000	0.000000	0.000000	-2.680050	11.798100	-856.121988	-11.196397	114.944830
110				900.000000	200.000000	0.000000	0.336300	0.630560	-1.651100	-116.462636	-88.302860	178.552861	298.994091	200.918547	0.000000	300.000000	200.000000	0.000000	7.355320	11.200840	2232.209778	2050.390553	2245.399921	-1373.287475				-505.000000	200.000000	0.000000	2.716650	-1.965370	8.651940	-349.864387	-835.445209	-2.082468
111				900.000000	200.000000	0.000000	0.291460	0.709380	-1.433850	-72.786456	-35.998692	176.262958	299.028438	200.914119	0.000000	300.000000	200.000000	0.000000	7.782600	10.834600	2232.591248	2040.853853	2169.099924	-1440.425974				-505.000000	200.000000	0.000000	1.629990	-0.536010	11.798100	315.957889	-374.967100	234.337322
112				900.000000	200.000000	0.000000	0.403560	0.619300	-1.173150	-96.328516	-45.923391	185.701689	298.940341	200.986938	0.000000	300.000000	200.000000	0.000000	7.507920	10.010560	2232.133484	2202.977757	2365.299917	-1403.804975				-505.000000	200.000000	0.000000	0.362220	-2.322710	9.438480	1249.999920	631.974988	232.743165
113				900.000000	200.000000	0.000000	0.493240	0.563000	-1.260050	-74.613797	-49.535597	175.917781	299.044899	200.955633	0.000000	300.000000	200.000000	0.000000	7.721560	10.590440	2225.419612	2126.684155	2125.499926	-1385.494475				-505.000000	200.000000	0.000000	1.629990	-1.429360	14.944259	146.336971	-1438.512865	-118.975059
114				900.000000	200.000000	0.000000	0.336300	0.664340	-1.042800	-54.133424	-58.472760	183.403597	298.964616	200.948616	0.000000	300.000000	200.000000	0.000000	7.385840	10.926160	2231.828308	2117.147455	2310.799919	-1367.183975				-505.000000	200.000000	0.000000	1.629990	-0.536010	9.438480	-494.942894	-637.867836	-235.615467
115				900.000000	200.000000	0.000000	0.482030	0.608040	-1.129700	-124.890900	-135.316683	166.332641	299.023256	200.940038	0.000000	300.000000	200.000000	0.000000	7.660520	10.376800	2231.904602	2098.074055	2179.999924	-1373.287475				-505.000000	200.000000	0.000000	3.259980	-0.178670	2.359620	452.641456	463.349379	-0.430356
116				900.000000	200.000000	0.000000	0.381140	0.574260	-0.825550	-69.679438	-85.851163	166.405748	299.028272	200.948454	0.000000	300.000000	200.000000	0.000000	7.752080	10.682000	2232.209778	2117.147455	2169.099924	-1416.011974				-505.000000	200.000000	0.000000	3.622200	0.714680	3.932700	622.639912	-1283.471500	822.805837
117				900.000000	200.000000	0.000000	0.414770	0.551740	-1.477300	-63.240964	-106.893799	171.169284	299.032990	200.948616	0.000000	300.000000	200.000000	0.000000	7.477400	10.010560	2231.828308	2117.147455	2158.199924	-1287.838477				-505.000000	200.000000	0.000000	-0.905550	1.072020	7.865400	-50.318840	47.330563	294.810284
118				900.000000	200.000000	0.000000	0.470820	0.551740	-1.781450	-71.597124	-83.589229	166.291896	299.082237	200.896941	0.000000	300.000000	200.000000	0.000000	7.233240	11.078760	2232.820130	2002.707052	2049.199928	-1287.838477				-505.000000	200.000000	0.000000	1.267770	0.536010	7.078860	264.632277	-481.140618	-469.545537
119				900.000000	200.000000	0.000000	0.280250	0.630560	-1.738000	-136.655316	-116.309724	185.839910	299.053076	200.896818	0.000000	300.000000	200.000000	0.000000	7.630000	11.292400	2233.125306	2002.707052	2114.599926	-1318.355976				-505.000000	200.000000	0.000000	0.362220	-1.072020	11.011560	-411.435011	100.202106	175.185971
120				900.000000	200.000000	0.000000	0.403560	0.686860	-0.651750	-101.047285	-107.199933	171.306559	298.949928	200.978560	0.000000	300.000000	200.000000	0.000000	7.965720	10.743040	2231.752014	2183.904357	2343.499918	-1428.218974				-505.000000	200.000000	0.000000	1.267770	1.072020	2.359620	-745.655314	-741.802074	177.148221
121				900.000000	200.000000	0.000000	0.403560	0.641820	-1.433850	-75.568576	-86.208700	180.903312	298.984360	200.986871	0.000000	300.000000	200.000000	0.000000	7.477400	11.353440	2232.286072	2202.977757	2267.199921	-1257.320977				-505.000000	200.000000	0.000000	1.992210	-0.893350	4.719240	409.584939	-1053.017230	-177.239462
122				900.000000	200.000000	0.000000	0.358720	0.596780	-0.999350	-20.685758	-115.162093	164.040258	299.013084	200.953247	0.000000	300.000000	200.000000	0.000000	7.568960	11.261880	2230.989074	2126.684155	2201.799923	-1403.804975				-505.000000	200.000000	0.000000	0.543330	-0.536010	0.786540	-379.819047	-563.903352	-0.552140
123				900.000000	200.000000	0.000000	0.291460	0.709380	-1.477300	-84.893060	-61.288133	156.985677	298.993953	200.927219	0.000000	300.000000	200.000000	0.000000	7.446880	11.200840	2231.904602	2069.463954	2245.399921	-1440.425974				-505.000000	200.000000	0.000000	1.992210	0.536010	9.438480	-661.706968	-659.785767	-175.882999
124				900.000000	200.000000	0.000000	0.336300	0.630560	-1.651100	-112.442106	-113.632710	171.323881	298.950287	200.918422	0.000000	300.000000	200.000000	0.000000	7.630000	10.498880	2232.514954	2050.390553	2343.499918	-1452.632974				-505.000000	200.000000	0.000000	-0.543330	-2.501380	8.651940	-150.666348	422.376228	996.319334
125				900.000000	200.000000	0.000000	0.414770	0.506700	-1.477300	-141.485786	-101.827829	163.898416	299.047577	201.008507	0.000000	300.000000	200.000000	0.000000	7.599480	10.224200	2231.675720	2250.661259	2125.499926	-1434.322474				-505.000000	200.000000	0.000000	0.181110	0.714680	12.584640	160.068060	-288.041803	118.151940
126				900.000000	200.000000	0.000000	0.302670	0.641820	-1.651100	-120.019480	-66.654097	147.272593	299.028139	200.965675	0.000000	300.000000	200.000000	0.000000	7.263760	10.712520	2231.904602	2155.294256	2169.099924	-1306.148976				-505.000000	200.000000	0.000000	2.716650	-0.714680	11.798100	-505.565446	-1236.140937	-177.127859
127				900.000000	200.000000	0.000000	0.246620	0.585520	-1.607650	-86.108128	-104.914126	166.555582	299.038367	200.948130	0.000000	300.000000	200.000000	0.000000	7.263760	10.559920	2232.972718	2117.147455	2147.299925	-1379.390975				-505.000000	200.000000	0.000000	2.716650	-1.072020	11.011560	399.277002	-1102.824503	-706.163863
128				900.000000	200.000000	0.000000	0.403560	0.596780	-1.303500	-145.637295	-66.066046	149.535843	299.023423	200.901427	0.000000	300.000000	200.000000	0.000000	7.568960	9.857960	2232.286072	2012.243752	2179.999924	-1354.976975				-505.000000	200.000000	0.000000	-1.448880	-1.072020	5.505780	-875.139481	-315.263283	-705.830621
129				900.000000	200.000000	0.000000	0.392350	0.517960	-1.607650	-104.972369	-29.859769	149.474154	298.955277	200.922599	0.000000	300.000000	200.000000	0.000000	6.958560	9.857960	2232.743836	2059.927254	2332.599918	-1403.804975				-505.000000	200.000000	0.000000	1.448880	-1.608030	11.011560	-1370.396991	-1026.111745	57.102168
130				900.000000	200.000000	0.000000	0.403560	0.596780	-1.955250	-81.984024	-19.866188	137.487543	299.018305	200.914463	0.000000	300.000000	200.000000	0.000000	7.843640	11.139800	2231.752014	2040.853853	2190.899923	-1379.390975				-505.000000	200.000000	0.000000	1.992210	-0.178670	4.719240	684.462229	405.252850	-294.049428
131				900.000000	200.000000	0.000000	0.201780	0.495440	-1.520750	-85.707063	-1.829033	161.698942	299.047674	200.952856	0.000000	300.000000	200.000000	0.000000	7.172200	9.583280	2231.904602	2126.684155	2125.499926	-1373.287475	-434.937597	162.927800	0.000000	-505.000000	200.000000	0.000000	1.448880	-1.072020	20.450039	-758.127938	-1432.778884	-823.550639
132				900.000000	200.000000	0.000000	0.302670	0.675600	-1.477300	-58.140409	-107.343491	173.810269	299.023556	200.897033	0.000000	300.000000	200.000000	0.000000	7.599480	11.261880	2232.591248	2002.707052	2179.999924	-1354.976975				-505.000000	200.000000	0.000000	3.441090	-0.357340	17.303879	-136.054335	-489.781740	-411.823093
133				900.000000	200.000000	0.000000	0.459610	0.574260	-1.346950	-54.137487	-78.465716	144.637512	299.018171	200.978694	0.000000	300.000000	200.000000	0.000000	7.599480	10.773560	2231.446838	2183.904357	2190.899923	-1409.908474				-505.000000	200.000000	0.000000	0.724440	0.178670	8.651940	243.135481	-1112.606611	293.832096
134				900.000000	200.000000	0.000000	0.582920	0.608040	-1.651100	-65.123117	-68.062853	180.686080	298.998803	200.978527	0.000000	300.000000	200.000000	0.000000	7.416360	10.956680	2231.828308	2183.904357	2234.499922	-1434.322474				-505.000000	200.000000	0.000000	-1.629990	-2.322710	1.573080	91.210669	-963.422222	467.878937
135				900.000000	200.000000	0.000000	0.392350	0.743160	-1.303500	-111.465655	-111.198147	159.322231	298.998700	200.952987	0.000000	300.000000	200.000000	0.000000	7.172200	10.834600	2231.599426	2126.684155	2234.499922	-1324.459476				-505.000000	200.000000	0.000000	1.267770	-0.178670	1.573080	-589.765485	54.364396	-587.711966
136				900.000000	200.000000	0.000000	0.246620	0.664340	-0.477950	-45.507179	-90.766837	188.315826	299.071998	200.935861	0.000000	300.000000	200.000000	0.000000	7.752080	11.017720	2231.675720	2088.537354	2070.999928	-1470.943473				-505.000000	200.000000	0.000000	0.905550	-2.144040	16.517339	682.297541	459.810247	-648.292223
137				900.000000	200.000000	0.000000	0.437190	0.675600	-1.042800	-113.977690	-47.429500	166.441926	298.964651	200.922946	0.000000	300.000000	200.000000	0.000000	7.477400	10.285240	2231.904602	2059.927254	2310.799919	-1513.667973				-505.000000	200.000000	0.000000	0.543330	-0.893350	11.011560	-400.623689	-1634.166954	351.573336
138				900.000000	200.000000	0.000000	0.493240	0.540480	-1.433850	-119.947060	-64.571873	149.390576	299.021148	200.963477	0.000000	300.000000	200.000000	0.000000	7.599480	10.834600	2227.098080	2145.757556	2179.999924	-1354.976975				-505.000000	200.000000	0.000000	2.535540	-3.216060	4.719240	-657.490258	-688.184105	-3.254884
139				900.000000	200.000000	0.000000	0.269040	0.630560	-1.303500	-23.630328	-85.856362	176.212883	298.998666	200.884641	0.000000	300.000000	200.000000	0.000000	7.691040	9.522240	2231.523132	1974.096951	2234.499922	-1446.529474				-505.000000	200.000000	0.000000	3.441090	0.357340	14.157719	370.203266	-884.506056	-234.912566
140				900.000000	200.000000	0.000000	0.392350	0.653080	-1.477300	-115.355206	-121.168453	154.419136	299.008876	200.897063	0.000000	300.000000	200.000000	0.000000	6.867000	9.949520	2232.514954	2002.707052	2212.699923	-1367.183975				-505.000000	200.000000	0.000000	2.535540	-1.608030	14.944259	1293.685669	627.812425	-60.472962
141				900.000000	200.000000	0.000000	0.381140	0.563000	-1.477300	-115.044170	-34.585336	173.624256	299.043052	200.905607	0.000000	300.000000	200.000000	0.000000	7.172200	9.857960	2232.514954	2021.780453	2136.399925	-1354.976975				-505.000000	200.000000	0.000000	0.905550	-1.965370	5.505780	344.779932	-722.869849	-178.169876
142				900.000000	200.000000	0.000000	0.269040	0.574260	-0.825550	-65.658908	-121.762645	171.341204	299.052720	200.927060	0.000000	300.000000	200.000000	0.000000	7.477400	10.102120	2232.286072	2069.463954	2114.599926	-1391.597975				-505.000000	200.000000	0.000000	2.354430	-2.501380	10.225020	1355.067523	-549.880117	-355.026756
143				900.000000	200.000000	0.000000	0.246620	0.776940	-1.564200	-58.077787	-104.954535	190.830204	299.013488	200.922946	0.000000	300.000000	200.000000	0.000000	7.630000	9.827440	2231.904602	2059.927254	2201.799923	-1361.080475				-505.000000	200.000000	0.000000	2.535540	1.429360	8.651940	-144.449275	-559.346229	118.641817
144				900.000000	200.000000	0.000000	0.594130	0.709380	-1.303500	-68.630883	-68.847748	166.310752	299.033023	200.940038	0.000000	300.000000	200.000000	0.000000	7.752080	11.048240	2231.904602	2098.074055	2158.199924	-1367.183975				-505.000000	200.000000	0.000000	-0.362220	0.000000	10.225020	1158.978020	-783.205657	-293.691516
145				900.000000	200.000000	0.000000	0.336300	0.563000	-1.738000	-91.191074	-78.090103	139.935469	299.023923	200.943665	0.000000	300.000000	200.000000	0.000000	7.935200	11.109280	2233.430482	2107.610755	2179.999924	-1361.080475				-505.000000	200.000000	0.000000	2.354430	-0.893350	7.865400	-285.059380	-282.500823	233.940251
146				900.000000	200.000000	0.000000	0.369930	0.563000	-1.390400	-114.954142	-84.864225	197.732471	299.018137	200.961632	0.000000	300.000000	200.000000	0.000000	7.416360	10.865120	2231.370544	2145.757556	2190.899923	-1336.666476				-505.000000	200.000000	0.000000	0.905550	-0.357340	6.292320	94.696744	-458.476261	-235.387954
147				900.000000	200.000000	0.000000	0.302670	0.641820	-1.694550	-59.756541	-26.085929	168.959534	299.076977	200.952856	0.000000	300.000000	200.000000	0.000000	6.928040	11.963840	2231.904602	2126.684155	2060.099928	-1403.804975				-505.000000	200.000000	0.000000	-0.724440	-0.714680	3.932700	420.333337	172.673737	234.356119
148				900.000000	200.000000	0.000000	0.145730	0.495440	-1.955250	-126.362508	-80.172328	176.214970	298.969817	200.973954	0.000000	300.000000	200.000000	0.000000	7.599480	10.743040	2232.514954	2174.367657	2299.899920	-1470.943473				-505.000000	200.000000	0.000000	0.181110	-0.357340	19.663499	-251.681567	-1487.889707	293.366889
149				900.000000	200.000000	0.000000	0.246620	0.563000	-1.173150	-106.688010	-54.658512	171.353959	299.047870	200.927029	0.000000	300.000000	200.000000	0.000000	7.385840	10.315760	2232.362366	2069.463954	2125.499926	-1428.218974				-505.000000	200.000000	0.000000	1.086660	-0.357340	16.517339	1601.122770	-213.998755	58.318050
150				900.000000	200.000000	0.000000	0.302670	0.506700	-0.955900	-124.863494	-47.036753	195.340133	299.028438	200.905576	0.000000	300.000000	200.000000	0.000000	7.385840	10.529400	2232.591248	2021.780453	2169.099924	-1336.666476				-505.000000	200.000000	0.000000	1.629990	-0.178670	3.146160	1147.600390	-366.756410	-352.764549
151				900.000000	200.000000	0.000000	0.403560	0.709380	-1.651100	-85.073117	-86.006657	185.785463	299.027840	200.897585	0.000000	300.000000	200.000000	0.000000	7.507920	11.017720	2231.217956	2002.707052	2169.099924	-1367.183975				-505.000000	200.000000	0.000000	1.086660	-0.536010	14.944259	663.657587	-1140.495954	410.613084
152				900.000000	200.000000	0.000000	0.224200	0.743160	-1.781450	-31.550206	-129.159086	140.219153	299.062101	200.944536	0.000000	300.000000	200.000000	0.000000	7.080640	10.834600	2231.370544	2107.610755	2092.799927	-1330.562976				-505.000000	200.000000	0.000000	-0.543330	-1.072020	1.573080	-528.006091	-366.325978	410.234810
153				900.000000	200.000000	0.000000	0.313880	0.540480	-0.955900	-99.349252	-113.355990	176.082654	299.052558	200.914400	0.000000	300.000000	200.000000	0.000000	7.233240	10.193680	2231.904602	2040.853853	2114.599926	-1477.046973				-505.000000	200.000000	0.000000	1.629990	1.429360	9.438480	1708.669678	-240.157814	1117.363938
154				900.000000	200.000000	0.000000	0.325090	0.472920	-1.086250	-86.184295	-103.564453	185.646850	298.994022	200.986972	0.000000	300.000000	200.000000	0.000000	7.568960	9.522240	2232.057190	2202.977757	2245.399921	-1440.425974				-505.000000	200.000000	0.000000	0.724440	-0.893350	6.292320	409.710785	-1375.507347	-529.602632
155				900.000000	200.000000	0.000000	0.403560	0.563000	-1.738000	-75.108953	-55.530021	173.601029	299.018439	200.969881	0.000000	300.000000	200.000000	0.000000	7.111160	10.041080	2232.057190	2164.830956	2190.899923	-1330.562976				-505.000000	200.000000	0.000000	0.543330	0.714680	11.011560	44.126211	486.953163	-469.318024
156				900.000000	200.000000	0.000000	0.280250	0.675600	-1.564200	-34.107256	-111.405388	176.243156	298.950108	200.927124	0.000000	300.000000	200.000000	0.000000	7.568960	11.383960	2232.133484	2069.463954	2343.499918	-1367.183975				-505.000000	200.000000	0.000000	0.724440	-0.893350	13.371180	641.909097	-719.375148	-177.138040
157				900.000000	200.000000	0.000000	0.347510	0.709380	-1.694550	-44.912829	-154.581689	156.927610	299.004129	200.965279	0.000000	300.000000	200.000000	0.000000	7.538440	11.200840	2232.820130	2155.294256	2223.599922	-1348.873476				-505.000000	200.000000	0.000000	1.992210	-1.250690	-0.786540	-191.558177	-517.512216	174.886014
158				900.000000	200.000000	0.000000	0.493240	0.495440	-0.999350	-109.290074	-59.909988	161.396989	299.023189	200.927282	0.000000	300.000000	200.000000	0.000000	7.782600	11.170320	2231.752014	2069.463954	2179.999924	-1330.562976				-505.000000	200.000000	0.000000	1.992210	-0.536010	2.359620	-148.061197	-520.497921	-411.876741
159				900.000000	200.000000	0.000000	0.392350	0.653080	-1.216600	-82.920879	-70.751205	168.877097	299.057184	200.987309	0.000000	300.000000	200.000000	0.000000	7.568960	10.773560	2231.294250	2202.977757	2103.699926	-1367.183975				-505.000000	200.000000	0.000000	2.354430	-1.250690	9.438480	-538.188181	-1874.833764	-60.119358
160				900.000000	200.000000	0.000000	0.313880	0.517960	-1.651100	-76.873672	-77.247665	183.290691	298.998529	200.978795	0.000000	300.000000	200.000000	0.000000	6.928040	10.773560	2231.217956	2183.904357	2234.499922	-1385.494475	-455.192863	160.377467	0.000000	-505.000000	200.000000	0.000000	1.811100	-0.536010	21.236579	-841.447052	-1057.733220	175.578734
161				900.000000	200.000000	0.000000	0.425980	0.653080	-1.260050	-70.904303	-97.425529	168.842256	298.998871	200.965642	0.000000	300.000000	200.000000	0.000000	7.263760	10.590440	2231.980896	2155.294256	2234.499922	-1440.425974				-505.000000	200.000000	0.000000	0.543330	-1.965370	3.932700	-697.689932	-36.609029	56.835496
162				900.000000	200.000000	0.000000	0.302670	0.630560	-1.173150	-124.008541	-77.230531	156.900761	298.989795	200.930824	0.000000	300.000000	200.000000	0.000000	7.568960	10.315760	2233.506776	2079.000654	2256.299921	-1385.494475	-477.100659	191.773287	0.000000	-505.000000	200.000000	0.000000	2.535540	-0.893350	20.450039	-168.236607	-570.542626	-353.515224
163				900.000000	200.000000	0.000000	0.313880	0.506700	-1.520750	-129.469209	-57.105011	156.773958	298.970204	200.973588	0.000000	300.000000	200.000000	0.000000	7.446880	10.224200	2233.354188	2174.367657	2299.899920	-1361.080475				-505.000000	200.000000	0.000000	1.811100	-3.216060	-0.786540	-542.114718	23.726779	173.035367
164				900.000000	200.000000	0.000000	0.482030	0.574260	-1.738000	-86.706857	-68.893355	185.578506	299.067241	200.957096	0.000000	300.000000	200.000000	0.000000	7.141680	9.766400	2231.980896	2136.220856	2081.899927	-1324.459476				-505.000000	200.000000	0.000000	0.543330	-3.573400	12.584640	-562.667667	-442.529741	-532.131511
165				900.000000	200.000000	0.000000	0.347510	0.720640	-1.651100	-52.445189	-53.302699	188.263663	299.023356	200.892944	0.000000	300.000000	200.000000	0.000000	7.599480	10.407320	2232.133484	1993.170352	2179.999924	-1306.148976				-505.000000	200.000000	0.000000	-0.905550	-2.144040	5.505780	-360.927401	-215.570172	-236.938645
166				900.000000	200.000000	0.000000	0.246620	0.686860	-1.738000	-82.069989	-180.782450	169.059489	299.028106	200.957162	0.000000	300.000000	200.000000	0.000000	7.233240	10.285240	2231.828308	2136.220856	2169.099924	-1336.666476				-505.000000	200.000000	0.000000	2.173320	-1.429360	4.719240	1651.126994	-1594.256225	-412.739019
167				900.000000	200.000000	0.000000	0.369930	0.596780	-0.999350	-121.199014	-85.227901	151.980344	299.013421	200.944375	0.000000	300.000000	200.000000	0.000000	7.385840	9.919000	2231.752014	2107.610755	2201.799923	-1428.218974				-505.000000	200.000000	0.000000	1.992210	-1.072020	9.438480	1441.495173	-262.075745	-294.897217
168				900.000000	200.000000	0.000000	0.302670	0.653080	-2.129050	-79.845647	-101.671393	156.921705	298.998666	200.970114	0.000000	300.000000	200.000000	0.000000	7.294280	10.254720	2231.523132	2164.830956	2234.499922	-1324.459476				-505.000000	200.000000	0.000000	-0.543330	1.965370	13.371180	-1153.981788	550.467676	413.117293
169				900.000000	200.000000	0.000000	0.538080	0.675600	-1.607650	-22.090680	-101.718539	154.289104	298.979198	200.948681	0.000000	300.000000	200.000000	0.000000	7.477400	10.804080	2231.675720	2117.147455	2278.099920	-1446.529474				-505.000000	200.000000	0.000000	2.354430	-0.536010	9.438480	199.953117	-1211.983727	-411.905719
170				900.000000	200.000000	0.000000	0.425980	0.630560	-1.303500	-120.123053	-127.780940	159.182672	299.013623	200.991177	0.000000	300.000000	200.000000	0.000000	7.324800	10.987200	2232.209778	2212.514458	2201.799923	-1452.632974				-505.000000	200.000000	0.000000	0.000000	0.178670	11.011560	474.956254	917.540081	-528.527330
171				900.000000	200.000000	0.000000	0.358720	0.686860	-1.694550	-78.004445	-114.515557	183.401314	298.935094	200.991550	0.000000	300.000000	200.000000	0.000000	7.630000	11.109280	2231.370544	2212.514458	2376.199917	-1434.322474				-505.000000	200.000000	0.000000	1.448880	-0.536010	7.865400	547.275276	-1023.126039	-0.624584
172				900.000000	200.000000	0.000000	0.224200	0.608040	-1.781450	-113.504522	-32.905657	161.780433	298.984082	200.978594	0.000000	300.000000	200.000000	0.000000	7.538440	11.536560	2231.675720	2183.904357	2267.199921	-1403.804975				-505.000000	200.000000	0.000000	-0.724440	-1.429360	6.292320	-201.803189	-890.125601	351.166085
173				900.000000	200.000000	0.000000	0.425980	0.619300	-1.694550	-80.786565	-51.427715	176.039821	299.042856	201.021153	0.000000	300.000000	200.000000	0.000000	7.568960	10.804080	2232.057190	2279.271359	2136.399925	-1385.494475				-505.000000	200.000000	0.000000	2.354430	-1.429360	13.371180	-664.500888	-420.295815	-530.241705
174				900.000000	200.000000	0.000000	0.381140	0.517960	-1.346950	-84.599633	-80.300291	178.401689	298.896732	200.922567	0.000000	300.000000	200.000000	0.000000	7.568960	10.407320	2232.820130	2059.927254	2463.399914	-1397.701475				-505.000000	200.000000	0.000000	2.173320	-0.893350	15.730799	-400.246150	118.703900	116.466543
175				900.000000	200.000000	0.000000	0.437190	0.517960	-1.390400	-80.624117	-67.370112	147.018040	298.949785	200.927409	0.000000	300.000000	200.000000	0.000000	7.630000	10.285240	2231.446838	2069.463954	2343.499918	-1354.976975				-505.000000	200.000000	0.000000	-0.543330	-0.357340	14.157719	1021.853991	-2366.818911	234.680745
176				900.000000	200.000000	0.000000	0.291460	0.529220	-1.607650	-88.426562	-101.694667	205.011331	299.067241	200.952824	0.000000	300.000000	200.000000	0.000000	7.599480	10.956680	2231.980896	2126.684155	2081.899927	-1324.459476	-529.587194	158.487486	0.000000	-505.000000	200.000000	0.000000	1.992210	0.714680	21.236579	-881.583802	522.147903	-58.225244
177				900.000000	200.000000	0.000000	0.291460	0.608040	-1.260050	-48.635868	-132.413755	159.301091	299.047902	200.935541	0.000000	300.000000	200.000000	0.000000	7.233240	9.857960	2232.438660	2088.537354	2125.499926	-1385.494475				-505.000000	200.000000	0.000000	1.267770	-0.536010	2.359620	-495.509203	-1006.942089	-235.586490
178				900.000000	200.000000	0.000000	0.369930	0.630560	-1.346950	-104.085946	-8.915084	173.698701	298.989588	200.892578	0.000000	300.000000	200.000000	0.000000	7.294280	10.529400	2233.049012	1993.170352	2256.299921	-1391.597975				-505.000000	200.000000	0.000000	2.173320	0.357340	10.225020	-1830.615385	-671.491159	-293.555243
179				900.000000	200.000000	0.000000	0.347510	0.653080	-1.433850	-131.392313	-58.570711	140.007630	298.964793	200.918547	0.000000	300.000000	200.000000	0.000000	7.355320	9.491720	2232.209778	2050.390553	2310.799919	-1391.597975				-505.000000	200.000000	0.000000	0.724440	-2.680050	8.651940	-45.661668	-980.036604	-413.810013
180				900.000000	200.000000	0.000000	0.437190	0.608040	-1.651100	-45.020466	-46.863781	147.101815	299.062486	200.961238	0.000000	300.000000	200.000000	0.000000	7.141680	9.888480	2232.286072	2145.757556	2092.799927	-1336.666476				-505.000000	200.000000	0.000000	0.724440	-0.536010	6.292320	894.597436	613.042763	-59.310727
181				900.000000	200.000000	0.000000	0.425980	0.596780	-1.520750	-85.554412	-46.523379	151.922276	299.017835	200.953378	0.000000	300.000000	200.000000	0.000000	7.507920	11.353440	2230.683898	2126.684155	2190.899923	-1300.045476				-505.000000	200.000000	0.000000	0.362220	-0.536010	7.865400	1010.539284	-1487.652276	-235.514046
182				900.000000	200.000000	0.000000	0.302670	0.563000	-1.477300	-102.982580	-31.353942	152.018610	298.940269	200.982733	0.000000	300.000000	200.000000	0.000000	7.599480	11.139800	2231.980896	2193.441057	2365.299917	-1446.529474				-505.000000	200.000000	0.000000	0.362220	0.357340	14.157719	-556.324749	1555.486481	-645.874947
183				900.000000	200.000000	0.000000	0.235410	0.540480	-1.520750	-75.811256	-134.929135	178.573609	298.959945	200.982599	0.000000	300.000000	200.000000	0.000000	7.599480	11.170320	2232.286072	2193.441057	2321.699919	-1495.357473				-505.000000	200.000000	0.000000	1.811100	-2.144040	10.225020	102.714146	-517.003220	-589.620569
184				900.000000	200.000000	0.000000	0.369930	0.653080	-1.390400	-83.100936	-120.326014	156.852023	299.022654	201.026127	0.000000	300.000000	200.000000	0.000000	7.263760	11.292400	2230.531310	2288.808060	2179.999924	-1385.494475				-505.000000	200.000000	0.000000	2.897760	-0.536010	8.651940	778.970203	-846.404175	175.491802
185				900.000000	200.000000	0.000000	0.369930	0.653080	-1.520750	-103.338630	-49.281210	164.081004	298.993506	200.978929	0.000000	300.000000	200.000000	0.000000	7.477400	11.292400	2230.912780	2183.904357	2245.399921	-1361.080475				-505.000000	200.000000	0.000000	2.897760	-0.178670	8.651940	105.696835	-316.124146	-411.610069
186				900.000000	200.000000	0.000000	0.358720	0.754420	-1.303500	-66.776135	-69.285504	147.319243	299.014196	200.905205	0.000000	300.000000	200.000000	0.000000	7.111160	10.529400	2233.506776	2021.780453	2201.799923	-1391.597975				-505.000000	200.000000	0.000000	0.362220	-0.714680	13.371180	73.640410	-564.887210	-59.451308
187				900.000000	200.000000	0.000000	0.313880	0.664340	-1.955250	-111.366145	-107.360625	195.475125	299.047772	200.905761	0.000000	300.000000	200.000000	0.000000	7.294280	10.346280	2232.133484	2021.780453	2125.499926	-1293.941977				-505.000000	200.000000	0.000000	1.811100	-0.357340	7.865400	558.086598	413.226110	234.492391
188				900.000000	200.000000	0.000000	0.257830	0.653080	-1.651100	-75.329961	-80.005496	161.787479	299.037874	200.918704	0.000000	300.000000	200.000000	0.000000	6.805960	10.651480	2231.828308	2050.390553	2147.299925	-1367.183975				-505.000000	200.000000	0.000000	-1.448880	-2.322710	13.371180	-255.293489	-587.867562	115.399856
189				900.000000	200.000000	0.000000	0.414770	0.563000	-1.260050	-30.387964	-61.502112	171.179755	299.008435	201.059860	0.000000	300.000000	200.000000	0.000000	7.233240	10.529400	2231.523132	2365.101662	2212.699923	-1367.183975				-505.000000	200.000000	0.000000	0.543330	1.072020	5.505780	-50.507610	359.608141	177.206177
190				900.000000	200.000000	0.000000	0.358720	0.653080	-1.129700	-70.769260	-74.513108	164.092617	299.052655	200.884399	0.000000	300.000000	200.000000	0.000000	7.263760	10.620960	2232.133484	1974.096951	2114.599926	-1428.218974				-505.000000	200.000000	0.000000	0.724440	-2.144040	14.944259	1145.435702	869.972087	-295.813143
191				900.000000	200.000000	0.000000	0.269040	0.540480	-1.738000	-72.015797	-85.452277	176.129108	298.984811	200.969351	0.000000	300.000000	200.000000	0.000000	7.507920	9.735880	2233.277894	2164.830956	2267.199921	-1428.218974				-505.000000	200.000000	0.000000	1.629990	-1.965370	2.359620	576.160243	-896.290012	115.492662
192				900.000000	200.000000	0.000000	0.291460	0.619300	-1.390400	-60.368815	-81.632830	164.130883	298.969781	200.986803	0.000000	300.000000	200.000000	0.000000	7.599480	10.956680	2232.438660	2202.977757	2299.899920	-1312.252476				-505.000000	200.000000	0.000000	-1.086660	1.608030	2.359620	213.306666	1389.214587	-350.851639
193				900.000000	200.000000	0.000000	0.493240	0.788200	-1.520750	-81.692267	-115.150755	161.669256	299.097005	200.956606	0.000000	300.000000	200.000000	0.000000	7.263760	10.376800	2233.125306	2136.220856	2016.499929	-1373.287475				-505.000000	200.000000	0.000000	1.267770	0.536010	9.438480	496.453051	-615.949905	-58.336847
194				900.000000	200.000000	0.000000	0.414770	0.686860	-0.999350	-109.448459	-61.744563	192.981886	298.988897	200.948745	0.000000	300.000000	200.000000	0.000000	7.294280	10.773560	2231.523132	2117.147455	2256.299921	-1403.804975				-505.000000	200.000000	0.000000	1.992210	-1.250690	15.730799	504.659222	-1858.887244	-60.090380
195				900.000000	200.000000	0.000000	0.381140	0.585520	-1.651100	-74.091551	-95.215342	149.548599	299.042922	200.999721	0.000000	300.000000	200.000000	0.000000	7.660520	11.048240	2232.209778	2231.587858	2136.399925	-1391.597975				-505.000000	200.000000	0.000000	1.629990	0.893350	14.157719	171.005228	683.353679	588.158377
196				900.000000	200.000000	0.000000	0.358720	0.698120	-0.912450	-68.689442	-110.176940	147.266884	299.038236	200.982431	0.000000	300.000000	200.000000	0.000000	7.599480	11.078760	2232.667542	2193.441057	2147.299925	-1391.597975				-505.000000	200.000000	0.000000	0.362220	-0.536010	2.359620	-379.693201	-289.297225	-118.025848
197				900.000000	200.000000	0.000000	0.336300	0.754420	-1.477300	-107.161494	-78.332554	164.210091	299.047218	200.974687	0.000000	300.000000	200.000000	0.000000	7.813120	10.407320	2230.836486	2174.367657	2125.499926	-1361.080475				-505.000000	200.000000	0.000000	0.181110	-3.216060	14.157719	-309.287174	-952.384693	290.653964
198				900.000000	200.000000	0.000000	0.358720	0.585520	-1.607650	-98.169718	12.052874	168.849107	298.993678	200.957391	0.000000	300.000000	200.000000	0.000000	7.813120	10.529400	2231.294250	2136.220856	2245.399921	-1348.873476				-505.000000	200.000000	0.000000	1.267770	-1.429360	14.944259	1188.680988	-1814.304956	-765.131167
199				900.000000	200.000000	0.000000	0.358720	0.574260	-1.260050	-90.232231	-119.985612	183.296596	299.048000	200.956802	0.000000	300.000000	200.000000	0.000000	7.568960	10.590440	2232.667542	2136.220856	2125.499926	-1354.976975				-505.000000	200.000000	0.000000	0.000000	-0.893350	14.944259	-52.861067	913.807949	-940.753368
200				900.000000	200.000000	0.000000	0.437190	0.630560	-0.999350	-123.828484	-87.997668	163.990379	298.964863	200.922757	0.000000	300.000000	200.000000	0.000000	6.958560	10.041080	2232.362366	2059.927254	2310.799919	-1348.873476				-505.000000	200.000000	0.000000	2.354430	-0.357340	14.157719	326.957980	-421.042242	234.448925
201				900.000000	200.000000	0.000000	0.246620	0.517960	-1.868350	-97.201394	-79.341825	192.999013	299.008537	200.974287	0.000000	300.000000	200.000000	0.000000	7.233240	10.346280	2231.752014	2174.367657	2212.699923	-1306.148976				-505.000000	200.000000	0.000000	0.905550	-1.429360	11.798100	-664.626735	994.568835	351.035685
202				900.000000	200.000000	0.000000	0.347510	0.630560	-1.607650	-100.335501	-104.002807	173.721928	299.047609	200.982834	0.000000	300.000000	200.000000	0.000000	7.568960	10.804080	2231.752014	2193.441057	2125.499926	-1367.183975				-505.000000	200.000000	0.000000	2.173320	-1.429360	17.303879	493.973747	-280.498975	-60.274427
203				900.000000	200.000000	0.000000	0.392350	0.686860	-1.607650	-110.078658	-131.179167	173.727832	299.062422	200.999756	0.000000	300.000000	200.000000	0.000000	7.538440	9.491720	2232.133484	2231.587858	2092.799927	-1361.080475				-505.000000	200.000000	0.000000	1.448880	-0.714680	7.078860	304.769028	-624.669591	-0.794142
204				900.000000	200.000000	0.000000	0.392350	0.596780	-1.738000	-101.861604	-65.200333	144.728137	299.047967	200.952563	0.000000	300.000000	200.000000	0.000000	7.141680	10.071600	2232.591248	2126.684155	2125.499926	-1428.218974				-505.000000	200.000000	0.000000	0.000000	-2.680050	8.651940	-161.477669	-538.490720	-355.007959
205				900.000000	200.000000	0.000000	0.313880	0.630560	-1.564200	-136.475259	-21.602812	180.985749	299.052817	200.952596	0.000000	300.000000	200.000000	0.000000	7.752080	11.261880	2232.514954	2126.684155	2114.599926	-1397.701475				-505.000000	200.000000	0.000000	1.448880	-0.178670	18.876959	106.514837	424.694071	-235.261863
206				900.000000	200.000000	0.000000	0.403560	0.664340	-1.607650	-78.841790	-70.849156	180.924256	298.965040	200.982397	0.000000	300.000000	200.000000	0.000000	7.782600	11.322920	2232.743836	2193.441057	2310.799919	-1416.011974				-505.000000	200.000000	0.000000	1.992210	-0.357340	7.865400	94.822591	-128.012885	-117.986690
207				900.000000	200.000000	0.000000	0.414770	0.653080	-1.911800	-135.907999	-91.291804	168.853870	298.969605	200.944246	0.000000	300.000000	200.000000	0.000000	7.599480	11.567080	2232.057190	2107.610755	2299.899920	-1440.425974				-505.000000	200.000000	0.000000	0.905550	-1.965370	4.719240	692.165014	-589.553415	-119.425777
208				900.000000	200.000000	0.000000	0.470820	0.608040	-2.302850	-114.044693	-118.566116	168.753915	298.984012	200.961566	0.000000	300.000000	200.000000	0.000000	7.355320	10.834600	2231.523132	2145.757556	2267.199921	-1385.494475				-505.000000	200.000000	0.000000	1.448880	-1.072020	9.438480	-411.560857	-892.048885	410.075433
209				900.000000	200.000000	0.000000	0.302670	0.574260	-1.477300	-122.621544	-71.881701	156.848402	299.072283	200.961205	0.000000	300.000000	200.000000	0.000000	7.172200	10.346280	2232.362366	2145.757556	2070.999928	-1300.045476				-505.000000	200.000000	0.000000	0.724440	-1.250690	14.157719	272.901372	-985.261589	292.475633
210				900.000000	200.000000	0.000000	0.325090	0.416620	-1.086250	-60.359017	-83.300573	147.039930	298.998803	200.961435	0.000000	300.000000	200.000000	0.000000	7.385840	11.506040	2231.828308	2145.757556	2234.499922	-1379.390975				-505.000000	200.000000	0.000000	1.629990	-3.216060	13.371180	-309.350097	-243.889946	-3.182440
211				900.000000	200.000000	0.000000	0.369930	0.608040	-0.825550	-52.206257	-115.785355	183.316397	299.028803	200.935125	0.000000	300.000000	200.000000	0.000000	7.111160	10.376800	2233.430482	2088.537354	2169.099924	-1361.080475				-505.000000	200.000000	0.000000	2.173320	-2.680050	-1.573080	1111.680350	-660.294762	232.259162
212				900.000000	200.000000	0.000000	0.325090	0.585520	-1.520750	-114.161811	-82.896488	166.474287	298.970133	200.930951	0.000000	300.000000	200.000000	0.000000	7.691040	10.163160	2233.201600	2079.000654	2299.899920	-1354.976975				-505.000000	200.000000	0.000000	1.267770	-0.893350	9.438480	-169.117532	-218.239883	-59.693309
213				900.000000	200.000000	0.000000	0.179360	0.563000	-0.738650	-86.135217	-118.150439	181.062281	299.086682	200.935829	0.000000	300.000000	200.000000	0.000000	7.324800	10.498880	2231.752014	2088.537354	2038.299929	-1373.287475				-505.000000	200.000000	0.000000	-3.259980	-1.072020	10.225020	-179.865930	-77.582180	-470.709338
214				900.000000	200.000000	0.000000	0.459610	0.619300	-1.694550	-80.786565	-113.604238	200.101581	298.983908	200.931747	0.000000	300.000000	200.000000	0.000000	7.355320	10.254720	2231.294250	2079.000654	2267.199921	-1361.080475				-505.000000	200.000000	0.000000	1.811100	-2.501380	11.011560	544.418433	-782.889661	-61.262796
215				900.000000	200.000000	0.000000	0.358720	0.731900	-1.086250	-83.560559	-115.081276	181.033541	299.037973	200.867339	0.000000	300.000000	200.000000	0.000000	7.172200	10.285240	2232.057190	1935.950150	2147.299925	-1373.287475				-505.000000	200.000000	0.000000	2.716650	0.178670	9.438480	590.646409	-1233.901658	293.672719
216				900.000000	200.000000	0.000000	0.381140	0.731900	-1.433850	-35.674310	-90.351414	159.323373	298.969922	200.995211	0.000000	300.000000	200.000000	0.000000	7.385840	9.796920	2232.743836	2222.051158	2299.899920	-1342.769976				-505.000000	200.000000	0.000000	2.354430	-1.072020	14.944259	399.591618	-1614.918734	997.443976
217				900.000000	200.000000	0.000000	0.437190	0.709380	-1.433850	-112.991758	-41.999854	154.425041	298.974664	200.935541	0.000000	300.000000	200.000000	0.000000	7.477400	9.980040	2232.438660	2088.537354	2288.999920	-1409.908474				-505.000000	200.000000	0.000000	1.086660	1.072020	11.798100	-50.004224	-1270.080255	-175.301882
218				900.000000	200.000000	0.000000	0.246620	0.641820	-1.260050	-79.409050	-150.831124	164.198281	299.043314	200.948065	0.000000	300.000000	200.000000	0.000000	7.568960	9.857960	2233.125306	2117.147455	2136.399925	-1336.666476				-505.000000	200.000000	0.000000	1.086660	-3.216060	11.011560	153.725141	321.506259	-3.138974
219				900.000000	200.000000	0.000000	0.381140	0.675600	-1.477300	-54.119879	-100.442946	197.825575	299.062326	200.974221	0.000000	300.000000	200.000000	0.000000	7.721560	10.804080	2231.904602	2174.367657	2092.799927	-1348.873476				-505.000000	200.000000	0.000000	0.905550	-3.752070	5.505780	352.482717	-325.159827	-767.306441
220				900.000000	200.000000	0.000000	0.392350	0.619300	-1.564200	-96.733644	-131.219576	161.616701	298.993678	200.914650	0.000000	300.000000	200.000000	0.000000	7.935200	10.865120	2231.294250	2040.853853	2245.399921	-1434.322474				-505.000000	200.000000	0.000000	1.811100	0.893350	5.505780	54.497071	-1705.654728	118.191099
221				900.000000	200.000000	0.000000	0.425980	0.574260	-0.869000	-49.621801	-128.185025	183.226914	298.994022	200.991245	0.000000	300.000000	200.000000	0.000000	7.752080	11.231360	2232.057190	2212.514458	2245.399921	-1440.425974				-505.000000	200.000000	0.000000	2.354430	0.893350	15.730799	-60.500930	-2013.375182	59.403533
222				900.000000	200.000000	0.000000	0.381140	0.641820	-1.520750	-111.843377	-59.874777	161.649258	299.013286	200.948778	0.000000	300.000000	200.000000	0.000000	7.416360	10.559920	2231.446838	2117.147455	2201.799923	-1391.597975				-505.000000	200.000000	0.000000	-0.905550	-1.608030	10.225020	19.332109	-220.048731	57.290522
223				900.000000	200.000000	0.000000	0.381140	0.608040	-0.999350	-100.632676	-90.755499	190.533764	299.042954	200.909972	0.000000	300.000000	200.000000	0.000000	7.294280	10.987200	2232.286072	2031.317153	2136.399925	-1385.494475				-505.000000	200.000000	0.000000	0.905550	-0.893350	14.157719	294.524015	-68.230503	234.056161
224				900.000000	200.000000	0.000000	0.403560	0.551740	-1.390400	-71.191996	-91.315078	178.409878	298.965217	200.913900	0.000000	300.000000	200.000000	0.000000	7.813120	10.620960	2233.125306	2040.853853	2310.799919	-1336.666476				-505.000000	200.000000	0.000000	2.354430	-1.429360	7.865400	-201.677343	-812.780852	-119.033014
225				900.000000	200.000000	0.000000	0.425980	0.529220	-1.477300	-92.312049	-76.959607	151.859446	299.038203	200.905576	0.000000	300.000000	200.000000	0.000000	7.294280	10.346280	2232.591248	2021.780453	2147.299925	-1275.631477				-505.000000	200.000000	0.000000	2.173320	-0.893350	14.944259	989.482950	-145.689688	-647.206740
226				900.000000	200.000000	0.000000	0.482030	0.664340	-1.346950	-54.448523	-89.520911	190.481601	299.063222	200.969020	0.000000	300.000000	200.000000	0.000000	7.691040	10.437840	2234.040834	2164.830956	2092.799927	-1348.873476				-505.000000	200.000000	0.000000	1.811100	0.000000	5.505780	1621.864489	945.745419	-998.794565
227				900.000000	200.000000	0.000000	0.448400	0.743160	-1.303500	-95.383534	-78.044497	168.902803	299.086619	200.965807	0.000000	300.000000	200.000000	0.000000	7.446880	10.620960	2231.599426	2155.294256	2038.299929	-1281.734977				-505.000000	200.000000	0.000000	3.622200	-1.965370	16.517339	-117.603151	-1560.554338	-413.363603
228				900.000000	200.000000	0.000000	0.336300	0.664340	-2.085600	-95.419067	-6.843256	176.174617	299.028405	200.991041	0.000000	300.000000	200.000000	0.000000	7.721560	10.407320	2232.514954	2212.514458	2169.099924	-1434.322474				-505.000000	200.000000	0.000000	1.267770	1.429360	14.944259	1245.846133	-90.894861	-174.977255
229				900.000000	200.000000	0.000000	0.448400	0.731900	-0.738650	-119.385217	-78.569807	183.350292	298.994057	200.910034	0.000000	300.000000	200.000000	0.000000	7.721560	10.163160	2232.133484	2031.317153	2245.399921	-1403.804975				-505.000000	200.000000	0.000000	1.811100	-0.357340	11.011560	-484.005726	-252.609632	410.724687
230				900.000000	200.000000	0.000000	0.369930	0.630560	-1.260050	-120.078039	-135.645150	188.156661	298.984117	200.978560	0.000000	300.000000	200.000000	0.000000	7.507920	11.261880	2231.752014	2183.904357	2267.199921	-1409.908474				-505.000000	200.000000	0.000000	0.905550	-1.965370	15.730799	-117.666074	-997.713407	-60.681679
231				900.000000	200.000000	0.000000	0.403560	0.585520	-1.303500	-73.731438	-96.461865	178.441293	299.003482	201.017193	0.000000	300.000000	200.000000	0.000000	7.355320	10.041080	2231.370544	2269.734659	2223.599922	-1403.804975				-505.000000	200.000000	0.000000	0.362220	0.536010	4.719240	727.707515	-2942.936651	-704.449488
232				900.000000	200.000000	0.000000	0.459610	0.585520	-1.607650	-102.190249	-83.289235	180.792885	298.989415	200.995245	0.000000	300.000000	200.000000	0.000000	7.721560	10.926160	2232.667542	2222.051158	2256.299921	-1342.769976				-505.000000	200.000000	0.000000	3.078870	0.178670	13.371180	938.409031	-861.841699	-587.517738
233				900.000000	200.000000	0.000000	0.358720	0.596780	-1.346950	-77.333295	-119.904795	166.449918	299.023456	200.956933	0.000000	300.000000	200.000000	0.000000	7.782600	11.078760	2232.362366	2136.220856	2179.999924	-1489.253973				-505.000000	200.000000	0.000000	0.362220	-1.250690	8.651940	-885.699110	-30.128622	-764.889165
234				900.000000	200.000000	0.000000	0.448400	0.529220	-0.912450	-79.665274	-73.342203	175.932820	299.121020	200.948486	0.000000	300.000000	200.000000	0.000000	7.416360	10.437840	2232.133484	2117.147455	1961.999931	-1324.459476				-505.000000	200.000000	0.000000	1.086660	-2.501380	17.303879	-149.974193	-1010.165226	-589.901729
235				900.000000	200.000000	0.000000	0.347510	0.641820	-1.303500	-87.495124	-84.021786	178.551720	299.008740	200.939909	0.000000	300.000000	200.000000	0.000000	7.599480	11.017720	2232.209778	2098.074055	2212.699923	-1391.597975				-505.000000	200.000000	0.000000	1.629990	1.608030	8.651940	-17.821952	-1299.971446	295.116115
236				900.000000	200.000000	0.000000	0.291460	0.551740	-1.651100	-99.605793	-121.918139	183.345333	298.984325	200.927092	0.000000	300.000000	200.000000	0.000000	7.599480	10.468360	2232.209778	2069.463954	2267.199921	-1397.701475				-505.000000	200.000000	0.000000	0.724440	-0.714680	12.584640	652.657496	-1911.758787	-0.736187
237				900.000000	200.000000	0.000000	0.269040	0.495440	-1.694550	-114.030832	-65.228805	149.580960	299.038499	200.879676	0.000000	300.000000	200.000000	0.000000	7.446880	10.620960	2233.277894	1964.560251	2147.299925	-1385.494475				-505.000000	200.000000	0.000000	-0.362220	-2.501380	11.011560	-34.661576	-783.952083	-589.785819
238				900.000000	200.000000	0.000000	0.403560	0.608040	-1.086250	-100.722704	-61.202118	192.920197	299.106737	200.956639	0.000000	300.000000	200.000000	0.000000	7.538440	10.193680	2233.049012	2136.220856	1994.699930	-1416.011974				-505.000000	200.000000	0.000000	1.992210	0.357340	9.438480	-209.254282	-659.785767	-998.469938
239				900.000000	200.000000	0.000000	0.414770	0.529220	-1.564200	-80.340487	-86.549102	185.606301	299.057313	200.970080	0.000000	300.000000	200.000000	0.000000	7.324800	9.949520	2231.599426	2164.830956	2103.699926	-1367.183975				-505.000000	200.000000	0.000000	-0.543330	-0.178670	16.517339	337.958071	282.341956	-235.102486
240				900.000000	200.000000	0.000000	0.358720	0.686860	-1.477300	-21.491950	-69.123870	144.846752	299.165255	200.909723	0.000000	300.000000	200.000000	0.000000	7.324800	9.827440	2232.896424	2031.317153	1863.899935	-1354.976975				-505.000000	200.000000	0.000000	1.267770	-0.357340	8.651940	-136.746490	-84.923449	-59.184636
241				900.000000	200.000000	0.000000	0.448400	0.596780	-1.738000	-49.594711	-72.574442	190.453611	299.013623	200.969815	0.000000	300.000000	200.000000	0.000000	7.660520	10.346280	2232.209778	2164.830956	2201.799923	-1379.390975				-505.000000	200.000000	0.000000	-0.362220	-0.714680	11.798100	768.410575	408.431556	410.559437
242				900.000000	200.000000	0.000000	0.448400	0.563000	-1.694550	-67.022879	-77.680820	149.457974	299.027973	200.970114	0.000000	300.000000	200.000000	0.000000	7.538440	9.796920	2231.523132	2164.830956	2169.099924	-1428.218974				-505.000000	200.000000	0.000000	-0.724440	0.357340	14.944259	370.266190	162.223767	-58.347028
243				900.000000	200.000000	0.000000	0.482030	0.596780	-1.042800	-64.956605	-105.001681	144.635228	299.081829	200.952889	0.000000	300.000000	200.000000	0.000000	7.813120	11.048240	2231.828308	2126.684155	2049.199928	-1354.976975				-505.000000	200.000000	0.000000	0.724440	-0.536010	14.157719	-494.565355	-985.261589	234.409766
244				900.000000	200.000000	0.000000	0.381140	0.517960	-1.564200	-68.742583	-75.032279	161.534069	298.999008	200.952693	0.000000	300.000000	200.000000	0.000000	7.752080	11.292400	2232.286072	2126.684155	2234.499922	-1336.666476				-505.000000	200.000000	0.000000	1.267770	-1.072020	13.371180	52.017766	706.018036	-59.862867
245				900.000000	200.000000	0.000000	0.381140	0.585520	-1.564200	-102.145234	-100.362128	183.283840	299.052655	200.957031	0.000000	300.000000	200.000000	0.000000	7.355320	11.200840	2232.133484	2136.220856	2114.599926	-1397.701475	-448.974634	219.184770	0.000000	-505.000000	200.000000	0.000000	1.086660	0.714680	20.450039	392.329295	-1145.720939	-469.361491
246				900.000000	200.000000	0.000000	0.538080	0.563000	-1.260050	-134.921750	-102.041807	154.184386	298.989553	200.939588	0.000000	300.000000	200.000000	0.000000	7.538440	11.139800	2232.972718	2098.074055	2256.299921	-1373.287475				-505.000000	200.000000	0.000000	1.811100	-1.608030	10.225020	250.964112	-517.003220	57.073190
247				900.000000	200.000000	0.000000	0.336300	0.484180	-1.173150	-77.769576	-114.077204	190.465029	299.042562	200.914619	0.000000	300.000000	200.000000	0.000000	7.446880	11.017720	2231.370544	2040.853853	2136.399925	-1379.390975				-505.000000	200.000000	0.000000	2.716650	-0.714680	17.303879	305.587029	-976.225908	-235.871958
248				900.000000	200.000000	0.000000	0.347510	0.574260	-1.173150	-82.101142	-74.011072	149.572968	298.998803	200.927251	0.000000	300.000000	200.000000	0.000000	7.263760	10.926160	2231.828308	2069.463954	2234.499922	-1391.597975				-505.000000	200.000000	0.000000	-0.181110	-0.178670	15.730799	-125.368860	-1594.809651	-117.643266
249				900.000000	200.000000	0.000000	0.369930	0.653080	-1.564200	-91.322053	-74.570651	202.635565	298.964863	200.897125	0.000000	300.000000	200.000000	0.000000	7.813120	10.407320	2232.362366	2002.707052	2310.799919	-1367.183975				-505.000000	200.000000	0.000000	-0.362220	0.893350	18.090419	-60.312160	-1055.809936	-586.564220
250				900.000000	200.000000	0.000000	0.392350	0.653080	-1.303500	-83.010907	-111.198147	166.467437	299.072093	200.918673	0.000000	300.000000	200.000000	0.000000	7.599480	10.346280	2231.904602	2050.390553	2070.999928	-1354.976975				-505.000000	200.000000	0.000000	4.708860	-1.786700	16.517339	9.024173	-1758.878138	937.833291
251				900.000000	200.000000	0.000000	0.313880	0.653080	-1.607650	-83.326007	-62.090164	173.777712	299.096573	200.914338	0.000000	300.000000	200.000000	0.000000	7.355320	10.498880	2232.057190	2040.853853	2016.499929	-1354.976975	-447.366965	168.062494	0.000000	-505.000000	200.000000	0.000000	1.629990	-1.250690	20.450039	-653.123258	-1178.597835	-60.061403
252				900.000000	200.000000	0.000000	0.381140	0.641820	-1.651100	4.616957	-135.743101	197.794160	299.101272	200.948713	0.000000	300.000000	200.000000	0.000000	7.050120	10.804080	2231.599426	2117.147455	2005.599930	-1348.873476				-505.000000	200.000000	0.000000	1.086660	-1.429360	13.371180	956.923138	1379.827038	-118.931593
253				900.000000	200.000000	0.000000	0.336300	0.765680	-1.955250	-83.069783	-72.822091	183.497843	298.974384	200.974254	0.000000	300.000000	200.000000	0.000000	7.233240	9.705360	2231.828308	2174.367657	2288.999920	-1397.701475				-505.000000	200.000000	0.000000	0.724440	1.072020	15.730799	297.758398	-1384.464464	764.632674
254				900.000000	200.000000	0.000000	0.313880	0.641820	-1.129700	-83.294537	-52.402717	176.176900	299.018909	200.935253	0.000000	300.000000	200.000000	0.000000	7.630000	9.674840	2233.125306	2088.537354	2190.899923	-1458.736474				-505.000000	200.000000	0.000000	-0.724440	-0.178670	9.438480	-241.688247	34.878745	-176.343899
255				900.000000	200.000000	0.000000	0.369930	0.551740	-1.738000	-87.634231	-13.617378	168.806078	299.062293	200.974254	0.000000	300.000000	200.000000	0.000000	7.538440	10.102120	2231.828308	2174.367657	2092.799927	-1361.080475				-505.000000	200.000000	0.000000	-1.448880	1.608030	16.517339	561.887289	337.136783	471.594720
256				900.000000	200.000000	0.000000	0.381140	0.574260	-1.781450	-98.813462	-95.094116	156.767107	299.072061	200.987073	0.000000	300.000000	200.000000	0.000000	7.752080	11.200840	2231.828308	2202.977757	2070.999928	-1354.976975				-505.000000	200.000000	0.000000	2.897760	1.429360	11.011560	-1534.052529	-716.073447	-116.363555
257				900.000000	200.000000	0.000000	0.291460	0.664340	-1.738000	-82.997363	-106.639412	178.630731	298.974629	200.914213	0.000000	300.000000	200.000000	0.000000	7.568960	11.353440	2232.362366	2040.853853	2288.999920	-1367.183975				-505.000000	200.000000	0.000000	0.543330	-1.072020	8.651940	167.456229	-1101.647646	-1.060813
258				900.000000	200.000000	0.000000	0.291460	0.686860	-1.390400	-97.791996	-106.962680	166.603374	299.042856	200.845976	0.000000	300.000000	200.000000	0.000000	7.599480	11.048240	2232.057190	1888.266649	2136.399925	-1428.218974				-505.000000	200.000000	0.000000	2.716650	0.178670	7.865400	-104.375448	-1099.838798	822.369607
259				900.000000	200.000000	0.000000	0.358720	0.506700	-1.042800	-88.768751	-64.461985	159.137164	299.077040	200.986972	0.000000	300.000000	200.000000	0.000000	7.935200	11.231360	2232.057190	2202.977757	2060.099928	-1367.183975				-505.000000	200.000000	0.000000	0.362220	-1.429360	6.292320	1303.804835	-823.309386	-530.082328
260				900.000000	200.000000	0.000000	0.358720	0.585520	-1.955250	-102.550362	-144.668926	168.849107	299.072061	200.948616	0.000000	300.000000	200.000000	0.000000	7.385840	11.048240	2231.828308	2117.147455	2070.999928	-1373.287475				-505.000000	200.000000	0.000000	-0.181110	-0.178670	8.651940	-1168.279185	1063.308333	-411.363760
261				900.000000	200.000000	0.000000	0.392350	0.585520	-1.998700	-94.554316	11.031667	173.633586	299.072410	200.978159	0.000000	300.000000	200.000000	0.000000	7.446880	11.231360	2232.667542	2183.904357	2070.999928	-1361.080475				-505.000000	200.000000	0.000000	1.629990	-1.429360	2.359620	956.042213	-1956.850071	-353.951454
262				900.000000	200.000000	0.000000	0.392350	0.416620	-1.738000	-85.157412	-80.398243	161.428209	298.944972	200.931619	0.000000	300.000000	200.000000	0.000000	7.568960	10.437840	2231.599426	2079.000654	2354.399918	-1287.838477				-505.000000	200.000000	0.000000	2.535540	-1.250690	2.359620	387.773526	-1083.654847	-177.622044
263				900.000000	200.000000	0.000000	0.358720	0.563000	-1.824900	-83.240042	-53.602692	171.237823	299.009248	200.913807	0.000000	300.000000	200.000000	0.000000	7.111160	10.346280	2233.354188	2040.853853	2212.699923	-1306.148976				-505.000000	200.000000	0.000000	1.629990	1.608030	4.719240	1834.919462	559.740789	295.116115
264				900.000000	200.000000	0.000000	0.414770	0.563000	-1.911800	-31.063178	-35.566135	173.589416	299.077166	200.905669	0.000000	300.000000	200.000000	0.000000	7.660520	10.620960	2232.362366	2021.780453	2060.099928	-1434.322474				-505.000000	200.000000	0.000000	0.543330	1.965370	9.438480	-111.952387	886.156038	-115.666528
265				900.000000	200.000000	0.000000	0.392350	0.698120	-1.346950	-77.180644	-70.629979	166.509324	299.096697	200.935573	0.000000	300.000000	200.000000	0.000000	7.080640	10.285240	2232.362366	2088.537354	2016.499929	-1391.597975				-505.000000	200.000000	0.000000	0.181110	-1.429360	14.157719	493.722054	-952.384693	174.861345
266				900.000000	200.000000	0.000000	0.515660	0.585520	-1.824900	-90.353729	-65.131452	168.686517	299.008808	200.961205	0.000000	300.000000	200.000000	0.000000	7.477400	10.193680	2232.362366	2145.757556	2212.699923	-1416.011974				-505.000000	200.000000	0.000000	-0.724440	-0.357340	9.438480	-252.499569	-495.401285	-176.513456
267				900.000000	200.000000	0.000000	0.358720	0.619300	-1.824900	-44.736836	-58.668662	166.470862	298.994194	200.991075	0.000000	300.000000	200.000000	0.000000	7.782600	9.980040	2232.438660	2212.514458	2245.399921	-1403.804975				-505.000000	200.000000	0.000000	1.267770	-1.608030	10.225020	135.148111	-484.126324	115.860755
268				900.000000	200.000000	0.000000	0.325090	0.450400	-1.433850	-115.615494	-123.505065	190.445227	298.978953	201.008749	0.000000	300.000000	200.000000	0.000000	7.172200	11.414480	2231.141662	2250.661259	2278.099920	-1403.804975				-505.000000	200.000000	0.000000	1.086660	2.501380	10.225020	267.992506	-1268.587402	237.263272
269				900.000000	200.000000	0.000000	0.392350	0.596780	-1.216600	-121.424085	-60.619265	149.547457	299.071426	200.915057	0.000000	300.000000	200.000000	0.000000	7.355320	11.506040	2230.302428	2040.853853	2070.999928	-1281.734977				-505.000000	200.000000	0.000000	3.441090	-1.608030	13.371180	251.215805	-1811.749681	-824.218689
270				900.000000	200.000000	0.000000	0.246620	0.619300	-1.868350	-28.699729	-119.869585	152.129037	298.979337	200.969915	0.000000	300.000000	200.000000	0.000000	7.355320	10.926160	2231.980896	2164.830956	2278.099920	-1397.701475				-505.000000	200.000000	0.000000	0.905550	0.714680	11.011560	623.206221	-860.664841	-351.858805
271				900.000000	200.000000	0.000000	0.470820	0.517960	-1.260050	-60.386423	-89.140101	166.260480	299.082080	200.926997	0.000000	300.000000	200.000000	0.000000	7.568960	10.437840	2232.438660	2069.463954	2049.199928	-1416.011974				-505.000000	200.000000	0.000000	0.000000	-1.965370	2.359620	1039.424250	-134.809287	350.599456
272				900.000000	200.000000	0.000000	0.392350	0.495440	-1.433850	-73.555444	-90.813042	173.549812	299.062197	200.987174	0.000000	300.000000	200.000000	0.000000	7.294280	10.956680	2231.599426	2202.977757	2092.799927	-1416.011974				-505.000000	200.000000	0.000000	1.448880	1.072020	7.865400	1223.657181	-1685.976076	-645.283649
273				900.000000	200.000000	0.000000	0.347510	0.664340	-1.260050	-46.317434	-104.326075	183.391984	299.057281	200.961566	0.000000	300.000000	200.000000	0.000000	7.172200	11.200840	2231.523132	2145.757556	2103.699926	-1348.873476				-505.000000	200.000000	0.000000	1.629990	-0.178670	8.651940	1611.304860	-637.121409	-117.788154
274				900.000000	200.000000	0.000000	0.414770	0.517960	-1.086250	-24.021594	-102.191505	168.728208	299.008605	200.893036	0.000000	300.000000	200.000000	0.000000	7.172200	10.285240	2231.904602	1993.170352	2212.699923	-1440.425974				-505.000000	200.000000	0.000000	0.905550	-0.178670	3.932700	-473.760713	-588.806989	-176.474298
275				900.000000	200.000000	0.000000	0.437190	0.675600	-1.477300	-54.119879	-47.025415	183.309547	299.008774	200.909972	0.000000	300.000000	200.000000	0.000000	7.568960	10.559920	2232.286072	2031.317153	2212.699923	-1428.218974				-505.000000	200.000000	0.000000	1.448880	-1.072020	19.663499	1094.865169	-238.902392	703.795927
276				900.000000	200.000000	0.000000	0.269040	0.653080	-1.216600	-74.879819	-70.739269	147.317905	299.032957	200.948648	0.000000	300.000000	200.000000	0.000000	7.294280	10.620960	2231.752014	2117.147455	2158.199924	-1483.150473				-505.000000	200.000000	0.000000	0.724440	-2.322710	7.865400	-603.181957	-1774.710221	232.714188
277				900.000000	200.000000	0.000000	0.313880	0.619300	-1.824900	-44.736836	-107.481851	183.384937	298.981680	200.968057	0.000000	300.000000	200.000000	0.000000	7.324800	11.231360	2226.411434	2155.294256	2267.199921	-1367.183975				-505.000000	200.000000	0.000000	0.724440	-3.037390	13.371180	-645.986781	-56.525111	349.524154
278				900.000000	200.000000	0.000000	0.526870	0.664340	-1.303500	-78.526690	-50.880072	173.567526	298.940341	200.931396	0.000000	300.000000	200.000000	0.000000	7.507920	10.102120	2232.133484	2079.000654	2365.299917	-1385.494475				-505.000000	200.000000	0.000000	3.259980	-3.573400	14.157719	-446.725819	-1536.397128	-767.325238
279				900.000000	200.000000	0.000000	0.381140	0.551740	-1.390400	-87.274117	-115.721672	137.468883	298.999179	200.948259	0.000000	300.000000	200.000000	0.000000	7.843640	10.163160	2232.667542	2117.147455	2234.499922	-1458.736474				-505.000000	200.000000	0.000000	0.905550	-1.965370	6.292320	-581.685160	-856.186283	291.782913
280				900.000000	200.000000	0.000000	0.313880	0.698120	-1.520750	-33.134868	-16.577251	135.265038	298.954919	200.974187	0.000000	300.000000	200.000000	0.000000	7.141680	9.827440	2231.980896	2174.367657	2332.599918	-1403.804975				-505.000000	200.000000	0.000000	0.362220	-1.250690	11.011560	-1117.142344	-562.647930	-1.215882
281				900.000000	200.000000	0.000000	0.257830	0.574260	-1.346950	-25.993776	-70.156415	137.617576	299.062133	200.906040	0.000000	300.000000	200.000000	0.000000	7.477400	11.261880	2231.446838	2021.780453	2092.799927	-1354.976975				-505.000000	200.000000	0.000000	0.362220	1.429360	13.371180	-28.255734	628.242856	118.815682
282				900.000000	200.000000	0.000000	0.381140	0.630560	-1.520750	-80.142822	-75.072687	164.048447	299.071903	200.948778	0.000000	300.000000	200.000000	0.000000	7.599480	11.200840	2231.446838	2117.147455	2070.999928	-1385.494475				-505.000000	200.000000	0.000000	2.173320	-0.536010	12.584640	-726.323205	-1071.440460	586.758448
283				900.000000	200.000000	0.000000	0.414770	0.484180	-1.781450	-114.584547	-152.204669	139.780872	299.008808	200.922757	0.000000	300.000000	200.000000	0.000000	7.446880	11.261880	2232.362366	2059.927254	2212.699923	-1440.425974				-505.000000	200.000000	0.000000	0.905550	0.714680	1.573080	1085.715150	-984.277731	235.582182
284				900.000000	200.000000	0.000000	0.257830	0.596780	-1.955250	-94.045615	-105.052486	152.096480	298.950072	200.961336	0.000000	300.000000	200.000000	0.000000	7.782600	10.743040	2232.057190	2145.757556	2343.499918	-1361.080475				-505.000000	200.000000	0.000000	0.724440	-1.429360	7.078860	1651.315764	1275.146373	57.329681
285				900.000000	200.000000	0.000000	0.425980	0.653080	-1.390400	-103.203587	-31.446695	151.974635	299.076850	201.008542	0.000000	300.000000	200.000000	0.000000	7.782600	10.468360	2231.599426	2250.661259	2060.099928	-1306.148976				-505.000000	200.000000	0.000000	-0.905550	-0.714680	5.505780	-1085.148841	-1143.560224	-118.093985
286				900.000000	200.000000	0.000000	0.280250	0.551740	-2.302850	-108.322066	-49.926804	176.127967	299.057635	200.948389	0.000000	300.000000	200.000000	0.000000	6.928040	11.048240	2232.362366	2117.147455	2103.699926	-1373.287475				-505.000000	200.000000	0.000000	1.629990	-1.072020	13.371180	283.649770	-1039.309990	-471.100536
287				900.000000	200.000000	0.000000	0.235410	0.709380	-1.738000	-109.286327	-89.133363	176.321026	299.013522	200.841732	0.000000	300.000000	200.000000	0.000000	7.630000	10.773560	2231.980896	1878.729949	2201.799923	-1373.287475				-505.000000	200.000000	0.000000	3.259980	-1.072020	13.371180	862.729780	-1668.220708	174.954151
288				900.000000	200.000000	0.000000	0.291460	0.517960	-1.651100	-153.263746	-106.720229	149.578676	299.047642	200.931524	0.000000	300.000000	200.000000	0.000000	7.385840	10.285240	2231.828308	2079.000654	2125.499926	-1373.287475				-505.000000	200.000000	0.000000	2.535540	1.250690	7.078860	-39.570442	-1618.413435	-527.712826
289				900.000000	200.000000	0.000000	0.482030	0.574260	-1.477300	-66.334121	-64.069836	147.023945	299.042234	201.013266	0.000000	300.000000	200.000000	0.000000	7.294280	10.376800	2230.607604	2260.197959	2136.399925	-1373.287475				-505.000000	200.000000	0.000000	0.000000	-0.357340	8.651940	-484.194496	-1864.190793	-59.083214
290				900.000000	200.000000	0.000000	0.369930	0.720640	-1.694550	-88.674975	-38.987636	149.685874	299.028272	200.965543	0.000000	300.000000	200.000000	0.000000	7.355320	10.834600	2232.209778	2155.294256	2169.099924	-1367.183975				-505.000000	200.000000	0.000000	2.716650	0.000000	14.157719	696.028629	-575.530180	-176.449628
291				900.000000	200.000000	0.000000	0.358720	0.664340	-1.477300	-78.706747	-124.849540	178.561050	299.028106	200.922977	0.000000	300.000000	200.000000	0.000000	7.263760	10.620960	2231.828308	2059.927254	2169.099924	-1397.701475				-505.000000	200.000000	0.000000	-0.724440	-0.357340	10.225020	326.643364	431.842340	-0.281160
292				900.000000	200.000000	0.000000	0.179360	0.675600	-1.390400	-86.194092	-77.016552	169.118698	298.945477	200.914088	0.000000	300.000000	200.000000	0.000000	7.416360	10.956680	2232.667542	2040.853853	2354.399918	-1446.529474				-505.000000	200.000000	0.000000	0.181110	0.000000	17.303879	696.280322	-159.950354	-704.943673
293				900.000000	200.000000	0.000000	0.392350	0.517960	-1.086250	-92.370608	-106.334220	195.257696	299.032990	200.935797	0.000000	300.000000	200.000000	0.000000	7.385840	10.010560	2231.828308	2088.537354	2158.199924	-1409.908474				-505.000000	200.000000	0.000000	0.905550	-0.357340	4.719240	1600.178922	-589.553415	-117.899757
294				900.000000	200.000000	0.000000	0.302670	0.506700	-1.738000	-49.283676	-147.628799	161.604892	299.047642	200.999892	0.000000	300.000000	200.000000	0.000000	7.538440	11.383960	2231.828308	2231.587858	2125.499926	-1373.287475				-505.000000	200.000000	0.000000	1.086660	-1.072020	10.225020	283.398077	-1666.297424	-177.336576
295				900.000000	200.000000	0.000000	0.313880	0.517960	-1.477300	-128.960508	-133.134968	142.326469	299.091721	200.918579	0.000000	300.000000	200.000000	0.000000	7.019600	11.383960	2232.133484	2050.390553	2027.399929	-1342.769976				-505.000000	200.000000	0.000000	0.543330	0.893350	9.438480	402.259692	-969.824065	-175.427973
296				900.000000	200.000000	0.000000	0.403560	0.630560	-1.086250	-111.856922	-51.070178	142.338279	298.984429	200.905638	0.000000	300.000000	200.000000	0.000000	7.507920	11.017720	2232.438660	2021.780453	2267.199921	-1361.080475				-505.000000	200.000000	0.000000	3.078870	-3.394730	11.798100	606.240750	-595.208832	348.996684
297				900.000000	200.000000	0.000000	0.448400	0.641820	-1.129700	-67.212416	-108.601950	176.037538	298.994194	200.926997	0.000000	300.000000	200.000000	0.000000	7.507920	10.895640	2232.438660	2069.463954	2245.399921	-1379.390975				-505.000000	200.000000	0.000000	0.724440	-0.357340	5.505780	-252.814185	-314.200862	58.347028
298				900.000000	200.000000	0.000000	0.325090	0.540480	-0.912450	-55.078406	-58.132357	156.793760	299.032891	200.961533	0.000000	300.000000	200.000000	0.000000	7.294280	10.682000	2231.599426	2145.757556	2158.199924	-1354.976975				-505.000000	200.000000	0.000000	2.897760	-3.930740	9.438480	-121.277996	-979.720609	-356.426685
299				900.000000	200.000000	0.000000	0.381140	0.743160	-1.433850	-43.251684	-75.153504	178.611125	299.082488	200.994905	0.000000	300.000000	200.000000	0.000000	7.599480	10.315760	2233.430482	2222.051158	2049.199928	-1409.908474				-505.000000	200.000000	0.000000	0.543330	-2.144040	11.011560	2419.097107	354.383155	56.665938
300				900.000000	200.000000	0.000000	0.470820	0.563000	-1.433850	-139.122337	-33.252797	175.941008	299.037742	200.906009	0.000000	300.000000	200.000000	0.000000	7.416360	10.712520	2231.523132	2021.780453	2147.299925	-1422.115474				-505.000000	200.000000	0.000000	3.441090	-0.714680	10.225020	652.468726	179.786134	-59.697617
301				900.000000	200.000000	0.000000	0.425980	0.574260	-1.086250	-86.031644	-107.719103	173.588274	298.998837	200.918673	0.000000	300.000000	200.000000	0.000000	7.172200	10.529400	2231.904602	2050.390553	2234.499922	-1391.597975				-505.000000	200.000000	0.000000	3.622200	-0.357340	14.944259	-252.059106	-1028.781456	-118.117089
302				900.000000	200.000000	0.000000	0.347510	0.743160	-1.824900	-27.574690	-144.328524	149.730045	299.081578	200.957424	0.000000	300.000000	200.000000	0.000000	7.019600	10.437840	2231.217956	2136.220856	2049.199928	-1391.597975				-505.000000	200.000000	0.000000	0.181110	-0.357340	15.730799	-136.180181	-1219.017560	-470.306394
303				900.000000	200.000000	0.000000	0.437190	0.653080	-0.869000	-54.417054	-88.118894	156.782342	299.030471	200.946803	0.000000	300.000000	200.000000	0.000000	7.141680	10.987200	2226.029964	2107.610755	2158.199924	-1464.839973				-505.000000	200.000000	0.000000	2.716650	-1.429360	14.157719	725.354058	-575.530180	174.658501
304				900.000000	200.000000	0.000000	0.291460	0.596780	-1.260050	-61.161146	-26.028386	154.471299	298.974489	200.944246	0.000000	300.000000	200.000000	0.000000	7.355320	9.949520	2232.057190	2107.610755	2288.999920	-1501.460973				-505.000000	200.000000	0.000000	0.905550	-0.178670	14.157719	-1052.022721	-68.230503	410.966689
305				900.000000	200.000000	0.000000	0.369930	0.619300	-1.781450	-88.917654	-140.226218	188.146189	299.028007	200.957260	0.000000	300.000000	200.000000	0.000000	7.538440	9.705360	2231.599426	2136.220856	2169.099924	-1403.804975				-505.000000	200.000000	0.000000	0.362220	-1.786700	3.146160	1166.114497	903.086415	761.948727
306				900.000000	200.000000	0.000000	0.482030	0.776940	-1.520750	-49.991712	-160.282857	190.586319	298.988793	201.004406	0.000000	300.000000	200.000000	0.000000	7.263760	10.193680	2231.294250	2241.124558	2256.299921	-1428.218974				-505.000000	200.000000	0.000000	1.448880	-0.536010	11.798100	-147.306119	696.551924	116.863613
307				900.000000	200.000000	0.000000	0.269040	0.585520	-1.738000	-90.263700	-151.309886	156.893715	298.998871	200.914369	0.000000	300.000000	200.000000	0.000000	7.507920	11.078760	2231.980896	2040.853853	2234.499922	-1336.666476				-505.000000	200.000000	0.000000	0.000000	-2.501380	9.438480	196.844581	388.752905	-61.117908
308				900.000000	200.000000	0.000000	0.358720	0.698120	-1.303500	-113.320402	-59.153564	173.773145	299.023456	200.961205	0.000000	300.000000	200.000000	0.000000	7.294280	10.834600	2232.362366	2145.757556	2179.999924	-1489.253973				-505.000000	200.000000	0.000000	-0.362220	-1.072020	-1.573080	861.534239	1481.680864	57.755729
309				900.000000	200.000000	0.000000	0.437190	0.686860	-1.042800	-93.411352	-62.627410	135.126817	299.048065	200.914025	0.000000	300.000000	200.000000	0.000000	7.385840	10.804080	2232.820130	2040.853853	2125.499926	-1348.873476				-505.000000	200.000000	0.000000	-0.724440	1.250690	3.932700	191.809869	-1285.596344	-174.987436
310				900.000000	200.000000	0.000000	0.403560	0.585520	-1.694550	-106.300807	-65.702369	190.489593	299.048000	200.926902	0.000000	300.000000	200.000000	0.000000	6.836480	10.895640	2232.667542	2069.463954	2125.499926	-1409.908474				-505.000000	200.000000	0.000000	1.086660	-0.178670	-1.573080	-242.569172	-1389.961013	117.231707
311				900.000000	200.000000	0.000000	0.470820	0.551740	-1.173150	-123.233818	-129.748677	168.701556	299.013758	200.982498	0.000000	300.000000	200.000000	0.000000	7.721560	10.865120	2232.514954	2193.441057	2201.799923	-1226.803478				-505.000000	200.000000	0.000000	3.803310	0.178670	9.438480	-683.329611	-1697.365473	-646.319792
312				900.000000	200.000000	0.000000	0.493240	0.484180	-1.520750	-58.027039	-69.557025	156.567197	299.023623	200.922599	0.000000	300.000000	200.000000	0.000000	7.691040	10.468360	2232.743836	2059.927254	2179.999924	-1385.494475				-505.000000	200.000000	0.000000	0.362220	-1.072020	7.865400	-527.502705	500.897834	292.674169
313				900.000000	200.000000	0.000000	0.459610	0.563000	-1.520750	-143.232896	-63.106172	134.988400	298.940051	200.944472	0.000000	300.000000	200.000000	0.000000	7.630000	10.346280	2231.523132	2107.610755	2365.299917	-1306.148976				-505.000000	200.000000	0.000000	2.173320	-0.893350	16.517339	-284.367225	-2003.162643	-294.742148
314				900.000000	200.000000	0.000000	0.358720	0.675600	-1.607650	-126.624466	-89.266524	147.245940	299.006227	200.985124	0.000000	300.000000	200.000000	0.000000	7.385840	10.895640	2226.564022	2193.441057	2212.699923	-1379.390975				-505.000000	200.000000	0.000000	1.267770	-1.429360	10.225020	-1128.016589	443.863727	-295.178378
315				900.000000	200.000000	0.000000	0.336300	0.664340	-1.303500	-102.649872	-88.626128	166.535976	298.999521	200.969285	0.000000	300.000000	200.000000	0.000000	7.324800	10.102120	2233.430482	2164.830956	2234.499922	-1367.183975				-505.000000	200.000000	0.000000	1.267770	0.178670	7.078860	474.641638	-878.850640	293.788630
316				900.000000	200.000000	0.000000	0.414770	0.574260	-1.433850	-82.371227	-76.538388	159.141927	298.994332	200.935413	0.000000	300.000000	200.000000	0.000000	7.599480	10.254720	2232.743836	2088.537354	2245.399921	-1348.873476				-505.000000	200.000000	0.000000	-0.362220	-1.250690	14.944259	-1001.011726	-787.684215	-529.854815
317				900.000000	200.000000	0.000000	0.269040	0.574260	-0.912450	-85.851587	-15.296459	164.112223	298.964934	200.939781	0.000000	300.000000	200.000000	0.000000	7.660520	10.773560	2232.514954	2098.074055	2310.799919	-1409.908474				-505.000000	200.000000	0.000000	0.905550	0.536010	2.359620	32.622735	-2045.584217	-117.051968
318				900.000000	200.000000	0.000000	0.414770	0.641820	-1.173150	-91.380612	-132.506508	164.024078	299.018339	200.922977	0.000000	300.000000	200.000000	0.000000	7.660520	11.109280	2231.828308	2059.927254	2190.899923	-1336.666476				-505.000000	200.000000	0.000000	3.441090	-0.893350	6.292320	-169.369225	50.948259	175.109220
319				900.000000	200.000000	0.000000	0.269040	0.619300	-1.607650	-40.491235	-90.639472	154.515470	299.032924	201.038421	0.000000	300.000000	200.000000	0.000000	7.477400	11.383960	2231.675720	2317.418160	2158.199924	-1361.080475				-505.000000	200.000000	0.000000	2.897760	-0.536010	8.651940	778.970203	744.435913	-705.669678
320				900.000000	200.000000	0.000000	0.369930	0.506700	-1.607650	-117.497647	-109.992032	144.667590	298.989381	200.892761	0.000000	300.000000	200.000000	0.000000	6.989080	11.414480	2232.591248	1993.170352	2256.299921	-1336.666476				-505.000000	200.000000	0.000000	-0.362220	-1.608030	11.011560	19.395032	-651.382076	-177.729339
321				900.000000	200.000000	0.000000	0.448400	0.506700	-1.824900	-53.394234	-102.889444	168.682896	299.013927	200.943891	0.000000	300.000000	200.000000	0.000000	7.477400	11.231360	2232.896424	2107.610755	2201.799923	-1391.597975				-505.000000	200.000000	0.000000	1.629990	1.786700	16.517339	109.434604	-1440.005718	-703.364005
322				900.000000	200.000000	0.000000	0.381140	0.574260	-1.390400	-102.428864	-70.127943	168.815408	299.067241	200.918642	0.000000	300.000000	200.000000	0.000000	7.233240	10.163160	2231.980896	2050.390553	2081.899927	-1324.459476				-505.000000	200.000000	0.000000	1.811100	-1.072020	8.651940	-759.071786	-648.080375	410.046456
323				900.000000	200.000000	0.000000	0.414770	0.608040	-1.390400	-60.832502	-61.380886	161.583002	299.047902	200.999619	0.000000	300.000000	200.000000	0.000000	7.630000	11.231360	2232.438660	2231.587858	2125.499926	-1348.873476				-505.000000	200.000000	0.000000	1.086660	-0.714680	12.584640	652.657496	-342.836630	-118.253361
324				900.000000	200.000000	0.000000	0.302670	0.720640	-1.564200	-84.519402	-61.668944	166.623176	298.960087	200.909847	0.000000	300.000000	200.000000	0.000000	7.385840	10.620960	2232.591248	2031.317153	2321.699919	-1483.150473				-505.000000	200.000000	0.000000	1.448880	-0.536010	15.730799	432.088507	-898.020296	-59.368683
325				900.000000	200.000000	0.000000	0.369930	0.596780	-1.520750	-69.472292	-74.611059	147.161024	298.945549	200.922567	0.000000	300.000000	200.000000	0.000000	7.538440	10.529400	2232.820130	2059.927254	2354.399918	-1477.046973				-505.000000	200.000000	0.000000	-0.724440	-0.178670	8.651940	221.512837	698.475208	-176.343899
326				900.000000	200.000000	0.000000	0.336300	0.731900	-1.738000	-35.989409	-113.551893	181.056768	299.013758	200.973954	0.000000	300.000000	200.000000	0.000000	7.355320	10.743040	2232.514954	2174.367657	2201.799923	-1409.908474				-505.000000	200.000000	0.000000	1.086660	-0.357340	14.157719	-715.386037	185.950546	234.550346
327				900.000000	200.000000	0.000000	0.291460	0.608040	-1.260050	-72.759050	-142.545695	164.120412	299.010478	200.981480	0.000000	300.000000	200.000000	0.000000	7.385840	10.743040	2225.114436	2183.904357	2201.799923	-1336.666476				-505.000000	200.000000	0.000000	1.992210	-1.786700	11.798100	935.174649	-2385.435141	-354.319547
328				900.000000	200.000000	0.000000	0.336300	0.720640	-0.999350	-71.872627	-58.513168	156.949695	298.993919	200.969981	0.000000	300.000000	200.000000	0.000000	7.568960	10.132640	2231.828308	2164.830956	2245.399921	-1373.287475				-505.000000	200.000000	0.000000	1.267770	-0.536010	14.944259	547.841585	-753.744897	175.622201
329				900.000000	200.000000	0.000000	0.437190	0.799460	-1.955250	-85.699252	-152.966290	181.015077	298.940233	200.969948	0.000000	300.000000	200.000000	0.000000	7.355320	9.735880	2231.904602	2164.830956	2365.299917	-1354.976975				-505.000000	200.000000	0.000000	2.354430	-1.072020	5.505780	-296.059471	-677.971565	-471.158491
330				900.000000	200.000000	0.000000	0.291460	0.529220	-1.346950	-68.053825	-127.266968	161.637449	298.993781	200.931651	0.000000	300.000000	200.000000	0.000000	7.599480	10.773560	2231.523132	2079.000654	2245.399921	-1367.183975				-505.000000	200.000000	0.000000	1.267770	-0.357340	7.078860	673.839677	-2071.980706	763.232745
331				900.000000	200.000000	0.000000	0.392350	0.540480	-0.999350	-75.271085	-126.678917	197.688300	299.086775	200.952824	0.000000	300.000000	200.000000	0.000000	7.294280	9.766400	2231.980896	2126.684155	2038.299929	-1348.873476				-505.000000	200.000000	0.000000	2.535540	1.250690	18.090419	-386.137523	-435.733339	59.728160
332				900.000000	200.000000	0.000000	0.347510	0.641820	-1.694550	-51.715480	-32.998410	152.045459	299.120900	200.918704	0.000000	300.000000	200.000000	0.000000	7.294280	11.383960	2231.828308	2050.390553	1961.999931	-1391.597975				-505.000000	200.000000	0.000000	0.724440	-1.072020	3.146160	514.463772	-1372.521641	-294.795796
333				900.000000	200.000000	0.000000	0.280250	0.641820	-1.520750	-71.638075	-50.654157	176.211741	299.086838	200.880127	0.000000	300.000000	200.000000	0.000000	7.416360	10.834600	2232.133484	1964.560251	2038.299929	-1275.631477	-447.366965	216.541420	0.000000	-505.000000	200.000000	0.000000	1.629990	-0.178670	20.450039	338.272687	-1178.597835	528.396931
334				900.000000	200.000000	0.000000	0.313880	0.506700	-1.651100	-101.460540	-67.115725	159.183618	299.072156	200.918610	0.000000	300.000000	200.000000	0.000000	7.843640	10.376800	2232.057190	2050.390553	2070.999928	-1348.873476				-505.000000	200.000000	0.000000	0.905550	0.536010	14.157719	2697.334626	-200.800510	-175.796066
335				900.000000	200.000000	0.000000	0.482030	0.844500	-1.390400	-39.033488	-64.150653	195.468470	298.998940	200.935669	0.000000	300.000000	200.000000	0.000000	7.202720	10.773560	2232.133484	2088.537354	2234.499922	-1348.873476				-505.000000	200.000000	0.000000	1.448880	-2.322710	15.730799	-602.552725	-632.880282	408.888528
336				900.000000	200.000000	0.000000	0.325090	0.574260	-1.607650	-70.489694	-67.617761	178.512116	299.077166	200.982565	0.000000	300.000000	200.000000	0.000000	7.874160	10.529400	2232.362366	2193.441057	2060.099928	-1306.148976				-505.000000	200.000000	0.000000	1.448880	1.429360	7.078860	1361.032903	-94.389562	1.240552
337				900.000000	200.000000	0.000000	0.347510	0.574260	-1.346950	-122.486501	-114.377197	190.537189	298.984394	200.944117	0.000000	300.000000	200.000000	0.000000	7.782600	10.712520	2232.362366	2107.610755	2267.199921	-1367.183975				-505.000000	200.000000	0.000000	1.267770	0.178670	6.292320	822.026720	1375.585911	470.020926
338				900.000000	200.000000	0.000000	0.403560	0.641820	-1.824900	-120.199537	-14.921444	137.529430	298.974173	200.965906	0.000000	300.000000	200.000000	0.000000	7.691040	10.437840	2231.370544	2155.294256	2288.999920	-1397.701475				-505.000000	200.000000	0.000000	1.267770	0.000000	0.786540	-463.201084	-210.029192	234.874973
339				900.000000	200.000000	0.000000	0.425980	0.686860	-1.868350	-118.389804	-46.200111	147.186731	298.993953	200.927219	0.000000	300.000000	200.000000	0.000000	7.385840	9.827440	2231.904602	2069.463954	2245.399921	-1391.597975				-505.000000	200.000000	0.000000	-0.181110	-0.178670	10.225020	453.270687	-1324.444651	-705.084253
340				900.000000	200.000000	0.000000	0.448400	0.641820	-1.911800	-112.248505	-62.280868	154.350597	299.037808	200.982867	0.000000	300.000000	200.000000	0.000000	6.989080	10.102120	2231.675720	2193.441057	2147.299925	-1367.183975				-505.000000	200.000000	0.000000	0.000000	-0.536010	11.798100	-726.386128	121.373611	351.955918
341				900.000000	200.000000	0.000000	0.381140	0.517960	-1.216600	-156.834134	-85.487487	183.221009	299.018406	200.935733	0.000000	300.000000	200.000000	0.000000	7.507920	10.498880	2231.980896	2088.537354	2190.899923	-1287.838477				-505.000000	200.000000	0.000000	0.724440	-1.429360	11.011560	-896.321662	-1645.125920	586.026569
342				900.000000	200.000000	0.000000	0.302670	0.551740	-1.651100	-127.749504	-117.313797	149.598478	299.018339	200.918704	0.000000	300.000000	200.000000	0.000000	7.355320	10.163160	2231.828308	2050.390553	2190.899923	-1318.355976				-505.000000	200.000000	0.000000	0.362220	-1.965370	2.359620	923.608249	1168.972856	-471.846903
343				900.000000	200.000000	0.000000	0.425980	0.563000	-1.173150	-98.646950	-112.704256	178.397122	299.072315	200.961172	0.000000	300.000000	200.000000	0.000000	7.355320	10.071600	2232.438660	2145.757556	2070.999928	-1379.390975				-505.000000	200.000000	0.000000	2.716650	-0.893350	5.505780	-632.696155	-699.889496	-236.041516
344				900.000000	200.000000	0.000000	0.269040	0.630560	-1.260050	-71.831676	-101.094680	164.164582	299.003755	200.974187	0.000000	300.000000	200.000000	0.000000	7.111160	11.658640	2231.980896	2174.367657	2223.599922	-1306.148976				-505.000000	200.000000	0.000000	1.811100	-0.536010	7.078860	83.948346	281.402529	116.834636
345				900.000000	200.000000	0.000000	0.369930	0.585520	-1.955250	6.003954	-140.064584	147.150552	299.017969	200.961797	0.000000	300.000000	200.000000	0.000000	7.416360	10.987200	2230.989074	2145.757556	2190.899923	-1434.322474				-505.000000	200.000000	0.000000	2.173320	-0.536010	7.865400	315.643273	-934.391894	-59.426638
346				900.000000	200.000000	0.000000	0.224200	0.720640	-1.564200	-100.601523	-22.975760	154.656170	299.048130	200.960942	0.000000	300.000000	200.000000	0.000000	7.477400	10.926160	2232.972718	2145.757556	2125.499926	-1361.080475				-505.000000	200.000000	0.000000	0.000000	-1.608030	11.011560	-212.236972	254.690045	-1.526021
347				900.000000	200.000000	0.000000	0.381140	0.596780	-1.651100	-97.751046	-69.885492	176.065332	298.950395	200.943955	0.000000	300.000000	200.000000	0.000000	7.324800	10.590440	2232.743836	2107.610755	2343.499918	-1348.873476				-505.000000	200.000000	0.000000	2.354430	-0.893350	18.876959	642.349560	-1486.080859	57.707955
348				900.000000	200.000000	0.000000	0.291460	0.596780	-1.390400	-77.378309	-41.105071	154.471299	298.979721	200.961008	0.000000	300.000000	200.000000	0.000000	7.233240	11.078760	2232.820130	2145.757556	2278.099920	-1391.597975				-505.000000	200.000000	0.000000	0.724440	0.357340	10.225020	369.888651	-318.679420	294.001654
349				900.000000	200.000000	0.000000	0.403560	0.675600	-1.694550	-66.406541	-126.494008	192.983028	299.003551	200.982934	0.000000	300.000000	200.000000	0.000000	7.782600	10.620960	2231.523132	2193.441057	2223.599922	-1354.976975				-505.000000	200.000000	0.000000	1.811100	-1.608030	10.225020	-96.483893	-517.003220	-412.879599
350				900.000000	200.000000	0.000000	0.392350	0.506700	-1.086250	-120.978007	-131.664069	156.692663	298.989484	200.935381	0.000000	300.000000	200.000000	0.000000	7.477400	10.651480	2232.820130	2088.537354	2256.299921	-1458.736474				-505.000000	200.000000	0.000000	3.984420	-0.714680	14.944259	73.766256	9.860672	-764.670268
351				900.000000	200.000000	0.000000	0.437190	0.743160	-0.912450	-103.019466	-72.880575	154.456456	298.960016	200.944085	0.000000	300.000000	200.000000	0.000000	7.660520	10.651480	2232.438660	2107.610755	2321.699919	-1446.529474				-505.000000	200.000000	0.000000	0.362220	-1.072020	8.651940	-1569.783799	500.151408	175.185971
352				900.000000	200.000000	0.000000	0.482030	0.596780	-1.086250	-129.330103	-130.291122	171.141489	299.013589	200.952759	0.000000	300.000000	200.000000	0.000000	7.477400	10.773560	2232.133484	2126.684155	2201.799923	-1342.769976				-505.000000	200.000000	0.000000	0.543330	-1.072020	10.225020	-527.313936	-705.430477	116.427384
353				900.000000	200.000000	0.000000	0.336300	0.574260	-1.781450	-66.649220	-133.775364	192.958463	299.042758	200.965708	0.000000	300.000000	200.000000	0.000000	7.141680	9.766400	2231.828308	2155.294256	2136.399925	-1428.218974				-505.000000	200.000000	0.000000	-0.905550	-1.072020	14.157719	52.080690	836.779195	-235.921298
354				900.000000	200.000000	0.000000	0.459610	0.675600	-1.607650	-138.686056	-78.223265	166.418699	298.974489	200.888702	0.000000	300.000000	200.000000	0.000000	7.477400	9.430680	2232.057190	1983.633652	2288.999920	-1422.115474				-505.000000	200.000000	0.000000	1.811100	-0.536010	8.651940	-31.741810	147.339669	-235.629956
355				900.000000	200.000000	0.000000	0.313880	0.574260	-1.781450	-90.772401	-112.588229	149.607808	299.067177	200.961435	0.000000	300.000000	200.000000	0.000000	7.507920	10.743040	2231.828308	2145.757556	2081.899927	-1354.976975				-505.000000	200.000000	0.000000	1.629990	-0.357340	1.573080	441.767211	-762.973579	351.995077
356				900.000000	200.000000	0.000000	0.358720	0.743160	-1.911800	-23.644189	-149.775304	171.405372	299.057442	200.918673	0.000000	300.000000	200.000000	0.000000	7.324800	11.231360	2231.904602	2050.390553	2103.699926	-1397.701475				-505.000000	200.000000	0.000000	3.259980	0.893350	9.438480	-408.452321	-338.788503	-234.389404
357				900.000000	200.000000	0.000000	0.381140	0.619300	-2.215950	-73.285675	-104.821971	185.724916	299.032924	200.970047	0.000000	300.000000	200.000000	0.000000	7.446880	11.078760	2231.675720	2164.830956	2158.199924	-1293.941977				-505.000000	200.000000	0.000000	3.078870	-1.429360	18.876959	-84.980416	193.493375	233.373622
358				900.000000	200.000000	0.000000	0.358720	0.608040	-1.477300	-97.107302	-124.849540	185.737671	298.979198	200.978594	0.000000	300.000000	200.000000	0.000000	7.630000	10.895640	2231.675720	2183.904357	2278.099920	-1330.562976				-505.000000	200.000000	0.000000	0.543330	-1.250690	7.865400	1083.109999	-1498.611241	762.442911
359				900.000000	200.000000	0.000000	0.470820	0.720640	-1.477300	-76.388313	-119.333878	147.171692	298.969676	200.918547	0.000000	300.000000	200.000000	0.000000	7.294280	11.048240	2232.209778	2050.390553	2299.899920	-1354.976975				-505.000000	200.000000	0.000000	1.448880	-0.714680	14.944259	652.846266	1356.416255	-588.235128
360				900.000000	200.000000	0.000000	0.459610	0.472920	-1.477300	-110.712604	-68.212551	154.181906	299.018607	200.944085	0.000000	300.000000	200.000000	0.000000	7.721560	11.292400	2232.438660	2107.610755	2190.899923	-1367.183975				-505.000000	200.000000	0.000000	1.629990	-1.072020	14.157719	399.528695	285.643657	57.596352
361				900.000000	200.000000	0.000000	0.347510	0.641820	-1.651100	-31.567815	-53.302699	176.142060	299.028106	200.974254	0.000000	300.000000	200.000000	0.000000	7.385840	11.048240	2231.828308	2174.367657	2169.099924	-1281.734977				-505.000000	200.000000	0.000000	0.724440	-0.714680	8.651940	-969.081147	-582.326582	-0.736187
362				900.000000	200.000000	0.000000	0.448400	0.619300	-1.260050	-100.439074	-113.546695	168.787614	299.008672	200.944246	0.000000	300.000000	200.000000	0.000000	7.752080	10.651480	2232.057190	2107.610755	2212.699923	-1416.011974				-505.000000	200.000000	0.000000	1.267770	-1.250690	17.303879	-1232.454960	172.005875	351.176266
363				900.000000	200.000000	0.000000	0.302670	0.585520	-1.564200	-65.960462	-112.328644	149.629894	299.023523	200.952596	0.000000	300.000000	200.000000	0.000000	7.477400	10.285240	2232.514954	2126.684155	2179.999924	-1361.080475				-505.000000	200.000000	0.000000	1.448880	-2.144040	14.157719	-823.499254	-1029.097451	467.802185
364				900.000000	200.000000	0.000000	0.347510	0.563000	-1.260050	-122.860160	-104.326075	173.659097	299.081955	200.974121	0.000000	300.000000	200.000000	0.000000	7.660520	10.498880	2232.133484	2174.367657	2049.199928	-1391.597975				-505.000000	200.000000	0.000000	2.354430	1.072020	13.371180	-628.958387	-685.435830	-469.123797
365				900.000000	200.000000	0.000000	0.369930	0.731900	-1.303500	-67.703509	-120.406831	176.202607	299.015714	201.019703	0.000000	300.000000	200.000000	0.000000	7.599480	11.231360	2225.877376	2269.734659	2190.899923	-1324.459476				-505.000000	200.000000	0.000000	-0.905550	-0.178670	14.157719	-588.758714	-1151.770914	-763.770396
366				900.000000	200.000000	0.000000	0.235410	0.664340	-1.433850	-98.764384	-53.954433	169.050159	298.999282	200.888368	0.000000	300.000000	200.000000	0.000000	7.355320	10.804080	2232.896424	1983.633652	2234.499922	-1336.666476	-460.172273	143.573575	0.000000	-505.000000	200.000000	0.000000	0.724440	-0.536010	25.169279	-1420.212445	-1128.281566	116.921569
367				900.000000	200.000000	0.000000	0.414770	0.619300	-1.433850	-104.639662	-96.802267	173.641775	298.989070	200.893036	0.000000	300.000000	200.000000	0.000000	7.172200	9.369640	2231.904602	1993.170352	2256.299921	-1379.390975				-505.000000	200.000000	0.000000	-0.181110	-0.714680	6.292320	1347.050122	-790.432490	-59.407841
368				900.000000	200.000000	0.000000	0.347510	0.653080	-1.520750	-135.502871	-104.083624	168.923551	299.062261	200.974287	0.000000	300.000000	200.000000	0.000000	7.446880	11.322920	2231.752014	2174.367657	2092.799927	-1397.701475				-505.000000	200.000000	0.000000	1.811100	-0.714680	11.011560	536.715648	-517.749647	-177.055415
369				900.000000	200.000000	0.000000	0.358720	0.596780	-0.999350	-97.075833	-59.436424	154.401618	299.091535	200.918767	0.000000	300.000000	200.000000	0.000000	7.324800	11.139800	2231.675720	2050.390553	2027.399929	-1306.148976				-505.000000	200.000000	0.000000	-0.724440	-0.536010	-3.932700	1357.043442	-1278.132079	-646.635804
370				900.000000	200.000000	0.000000	0.246620	0.596780	-1.651100	-81.668925	-89.675808	161.746734	299.052429	200.901705	0.000000	300.000000	200.000000	0.000000	7.263760	11.231360	2231.599426	2012.243752	2114.599926	-1391.597975				-505.000000	200.000000	0.000000	2.535540	-1.429360	14.157719	30.458046	230.848830	292.161187
371				900.000000	200.000000	0.000000	0.336300	0.574260	-1.173150	-102.203793	-124.209143	173.681182	299.018573	200.952661	0.000000	300.000000	200.000000	0.000000	7.416360	10.987200	2232.362366	2126.684155	2190.899923	-1361.080475				-505.000000	200.000000	0.000000	2.354430	-0.357340	15.730799	95.451823	-687.675109	704.401714
372				900.000000	200.000000	0.000000	0.313880	0.574260	-1.781450	-82.731341	-72.060469	161.656109	299.052655	200.892944	0.000000	300.000000	200.000000	0.000000	7.416360	10.407320	2232.133484	1993.170352	2114.599926	-1409.908474				-505.000000	200.000000	0.000000	2.535540	-0.714680	9.438480	-274.122212	-2946.352788	-118.369272
373				900.000000	200.000000	0.000000	0.403560	0.540480	-1.477300	-75.766242	-86.168291	168.760765	298.970239	200.994905	0.000000	300.000000	200.000000	0.000000	7.294280	10.895640	2233.430482	2222.051158	2299.899920	-1409.908474				-505.000000	200.000000	0.000000	-0.181110	1.608030	16.517339	1140.967299	260.424025	119.028707
374				900.000000	200.000000	0.000000	0.302670	0.563000	-1.303500	-38.474039	-132.834974	188.163512	299.096234	200.961698	0.000000	300.000000	200.000000	0.000000	7.660520	10.834600	2231.217956	2145.757556	2016.499929	-1391.597975				-505.000000	200.000000	0.000000	0.905550	-2.144040	7.865400	681.605385	-1520.529172	-237.083533
375				900.000000	200.000000	0.000000	0.448400	0.484180	-1.781450	-70.358715	-77.600003	183.119913	298.955169	200.935509	0.000000	300.000000	200.000000	0.000000	7.477400	10.773560	2232.514954	2088.537354	2332.599918	-1452.632974				-505.000000	200.000000	0.000000	1.992210	-2.322710	-1.573080	206.774978	-1577.325848	-354.828221
376				900.000000	200.000000	0.000000	0.313880	0.664340	-1.477300	-147.055761	-41.947509	183.426824	298.969711	200.914244	0.000000	300.000000	200.000000	0.000000	7.813120	10.620960	2232.286072	2040.853853	2299.899920	-1361.080475				-505.000000	200.000000	0.000000	0.724440	-0.714680	6.292320	73.074101	215.332741	-294.456680
377				900.000000	200.000000	0.000000	0.482030	0.709380	-1.086250	-56.344221	-186.016791	180.884848	299.067273	200.922883	0.000000	300.000000	200.000000	0.000000	7.355320	9.735880	2232.057190	2059.927254	2081.899927	-1373.287475				-505.000000	200.000000	0.000000	0.000000	-1.965370	8.651940	1155.743638	-803.630735	56.878962
378				900.000000	200.000000	0.000000	0.358720	0.608040	-1.390400	-64.853032	-190.787966	180.918351	299.042627	200.957293	0.000000	300.000000	200.000000	0.000000	6.989080	10.743040	2231.523132	2136.220856	2136.399925	-1373.287475				-505.000000	200.000000	0.000000	2.716650	-1.786700	10.225020	935.048802	-571.798048	-941.818489
379				900.000000	200.000000	0.000000	0.425980	0.608040	-1.824900	-77.364765	-107.032159	132.655467	299.019076	200.900935	0.000000	300.000000	200.000000	0.000000	7.660520	9.857960	2233.506776	2012.243752	2190.899923	-1379.390975				-505.000000	200.000000	0.000000	1.086660	-1.429360	9.438480	840.792520	-737.560947	-177.675691
380				900.000000	200.000000	0.000000	0.425980	0.563000	-1.738000	-127.375846	-91.915066	178.397122	298.950646	200.969351	0.000000	300.000000	200.000000	0.000000	7.538440	10.743040	2233.277894	2164.830956	2343.499918	-1373.287475				-505.000000	200.000000	0.000000	0.905550	-0.893350	7.865400	294.020629	-194.829099	704.008951
381				900.000000	200.000000	0.000000	0.504450	0.709380	-1.390400	-100.885153	-141.063458	188.090601	299.042954	200.956966	0.000000	300.000000	200.000000	0.000000	7.141680	9.980040	2232.286072	2136.220856	2136.399925	-1287.838477				-505.000000	200.000000	0.000000	0.905550	-1.786700	11.798100	1166.806652	-1259.121290	115.720175
382				900.000000	200.000000	0.000000	0.392350	0.686860	-1.564200	-13.540918	-212.275095	161.679532	298.984325	201.008266	0.000000	300.000000	200.000000	0.000000	7.324800	11.231360	2232.209778	2250.661259	2267.199921	-1354.976975				-505.000000	200.000000	0.000000	2.173320	-1.072020	9.438480	167.519152	-935.884747	-588.632199
383				900.000000	200.000000	0.000000	0.437190	0.630560	-1.260050	-63.790616	-87.755217	147.122758	298.984707	200.948097	0.000000	300.000000	200.000000	0.000000	7.324800	11.109280	2233.049012	2117.147455	2267.199921	-1385.494475	-585.837111	227.356002	0.000000	-505.000000	200.000000	0.000000	0.905550	0.357340	22.023119	602.464502	1780.285335	-528.430216
384				900.000000	200.000000	0.000000	0.470820	0.563000	-1.564200	-62.867306	-43.263512	163.892707	298.974769	200.926902	0.000000	300.000000	200.000000	0.000000	7.630000	10.132640	2232.667542	2069.463954	2288.999920	-1385.494475				-505.000000	200.000000	0.000000	1.992210	0.357340	7.865400	1064.595892	-1586.282965	-469.773050
385				900.000000	200.000000	0.000000	0.414770	0.754420	-1.086250	-42.427883	-61.663746	173.767436	299.033255	200.973988	0.000000	300.000000	200.000000	0.000000	7.507920	10.620960	2232.438660	2174.367657	2158.199924	-1354.976975				-505.000000	200.000000	0.000000	-0.724440	-3.037390	7.865400	-414.795240	-1289.328476	-120.312725
386				900.000000	200.000000	0.000000	0.403560	0.506700	-1.607650	-85.333405	-111.376916	163.910030	299.067273	200.974154	0.000000	300.000000	200.000000	0.000000	7.477400	10.682000	2232.057190	2174.367657	2081.899927	-1373.287475	-451.913436	197.484312	0.000000	-505.000000	200.000000	0.000000	1.448880	-2.858720	22.023119	-55.403295	-1169.131723	467.123954
387				900.000000	200.000000	0.000000	0.347510	0.788200	-2.042150	-82.232437	-37.741112	161.820232	299.067464	200.952596	0.000000	300.000000	200.000000	0.000000	7.752080	10.498880	2232.514954	2126.684155	2081.899927	-1379.390975				-505.000000	200.000000	0.000000	1.448880	1.429360	12.584640	-954.846673	-232.184554	-703.688632
388				900.000000	200.000000	0.000000	0.235410	0.664340	-1.520750	-94.833882	-23.477796	185.917779	299.004129	200.952466	0.000000	300.000000	200.000000	0.000000	7.385840	10.651480	2232.820130	2126.684155	2223.599922	-1446.529474				-505.000000	200.000000	0.000000	1.448880	0.714680	11.011560	275.758215	-1556.391774	-116.925876
389				900.000000	200.000000	0.000000	0.224200	0.574260	-1.651100	-86.616829	-43.158823	161.749017	298.963978	200.983405	0.000000	300.000000	200.000000	0.000000	7.202720	10.865120	2230.455016	2193.441057	2310.799919	-1373.287475				-505.000000	200.000000	0.000000	1.267770	-0.178670	14.944259	569.464229	-488.604883	-235.247374
390				900.000000	200.000000	0.000000	0.302670	0.686860	-1.955250	-102.397711	-66.371238	185.869041	299.072442	201.003754	0.000000	300.000000	200.000000	0.000000	7.691040	10.987200	2232.743836	2241.124558	2070.999928	-1373.287475				-505.000000	200.000000	0.000000	0.724440	-0.536010	7.865400	199.827271	346.409896	410.642062
391				900.000000	200.000000	0.000000	0.369930	0.698120	-1.477300	-69.274626	-74.651468	123.158669	299.047349	200.961731	0.000000	300.000000	200.000000	0.000000	7.446880	10.620960	2231.141662	2145.757556	2125.499926	-1354.976975				-505.000000	200.000000	0.000000	-0.362220	1.429360	13.371180	87.560267	-255.911333	-233.590954
392				900.000000	200.000000	0.000000	0.403560	0.574260	-1.042800	-150.315113	-76.440436	166.382521	299.028538	200.918296	0.000000	300.000000	200.000000	0.000000	7.568960	9.613800	2232.820130	2050.390553	2169.099924	-1361.080475				-505.000000	200.000000	0.000000	1.267770	-2.680050	11.798100	-45.409975	-2474.169287	-648.829874
393				900.000000	200.000000	0.000000	0.515660	0.698120	-1.173150	-72.980057	-70.803549	142.284974	299.091690	200.914338	0.000000	300.000000	200.000000	0.000000	7.599480	9.980040	2232.057190	2040.853853	2027.399929	-1330.562976				-505.000000	200.000000	0.000000	1.086660	-1.072020	7.865400	514.841312	-736.068094	-59.848378
394				900.000000	200.000000	0.000000	0.280250	0.551740	-1.520750	-31.121737	-55.720127	156.850686	299.047902	200.952628	0.000000	300.000000	200.000000	0.000000	7.233240	10.956680	2232.438660	2126.684155	2125.499926	-1373.287475				-505.000000	200.000000	0.000000	0.724440	0.536010	15.730799	1076.036446	-2047.314500	411.659409
395				900.000000	200.000000	0.000000	0.538080	0.517960	-1.564200	-80.804174	-76.429098	168.600459	298.989381	200.944020	0.000000	300.000000	200.000000	0.000000	7.355320	11.231360	2232.591248	2107.610755	2256.299921	-1354.976975				-505.000000	200.000000	0.000000	1.448880	0.000000	4.719240	347.825545	-92.150282	234.860484
396				900.000000	200.000000	0.000000	0.437190	0.551740	-1.042800	-78.872943	-77.825320	139.820475	299.003925	200.974021	0.000000	300.000000	200.000000	0.000000	7.599480	11.353440	2232.362366	2174.367657	2223.599922	-1385.494475				-505.000000	200.000000	0.000000	1.086660	-0.893350	10.225020	757.473407	-605.737366	-412.143413
397				900.000000	200.000000	0.000000	0.482030	0.596780	-1.564200	-61.476245	-63.989019	147.044888	298.989726	200.930887	0.000000	300.000000	200.000000	0.000000	7.721560	11.078760	2233.354188	2079.000654	2256.299921	-1379.390975				-505.000000	200.000000	0.000000	1.811100	-1.250690	0.000000	155.952752	-2098.139765	-177.564089
398				900.000000	200.000000	0.000000	0.358720	0.461660	-1.346950	-90.938597	-59.113156	156.685616	299.004027	201.020908	0.000000	300.000000	200.000000	0.000000	7.782600	11.292400	2232.591248	2279.271359	2223.599922	-1354.976975				-505.000000	200.000000	0.000000	0.905550	-1.250690	0.786540	-538.880336	342.168768	116.228848
399				900.000000	200.000000	0.000000	0.313880	0.619300	-1.303500	-84.401968	-102.900783	176.155957	298.989381	200.999551	0.000000	300.000000	200.000000	0.000000	7.355320	10.895640	2232.591248	2231.587858	2256.299921	-1416.011974				-505.000000	200.000000	0.000000	1.629990	0.536010	1.573080	1190.719830	32.446465	999.027952
400				900.000000	200.000000	0.000000	0.347510	0.608040	-2.129050	-73.659334	-47.792235	137.556083	298.974138	200.957391	0.000000	300.000000	200.000000	0.000000	7.050120	10.529400	2231.294250	2136.220856	2288.999920	-1336.666476				-505.000000	200.000000	0.000000	1.629990	-1.429360	4.719240	-201.929036	29.460759	468.465927
401				900.000000	200.000000	0.000000	0.403560	0.608040	-1.042800	-116.759811	-51.110587	151.955975	298.984637	200.875555	0.000000	300.000000	200.000000	0.000000	7.141680	10.743040	2232.896424	1955.023551	2267.199921	-1422.115474				-505.000000	200.000000	0.000000	1.448880	-1.965370	6.292320	576.474859	38.926872	-530.677935
402				900.000000	200.000000	0.000000	0.482030	0.698120	-1.520750	-45.196459	-114.689127	176.055056	298.998324	200.983271	0.000000	300.000000	200.000000	0.000000	7.141680	11.017720	2230.760192	2193.441057	2234.499922	-1416.011974				-505.000000	200.000000	0.000000	2.173320	1.429360	3.146160	86.742266	130.646723	529.879485
403				900.000000	200.000000	0.000000	0.336300	0.596780	-1.303500	-25.021388	-32.900459	180.931106	299.043150	200.956769	0.000000	300.000000	200.000000	0.000000	7.233240	9.613800	2232.743836	2136.220856	2136.399925	-1409.908474				-505.000000	200.000000	0.000000	1.629990	-0.357340	10.225020	-136.620644	687.085811	117.018682
404				900.000000	200.000000	0.000000	0.369930	0.529220	-1.868350	-80.655586	-135.079431	149.507853	299.008605	200.905854	0.000000	300.000000	200.000000	0.000000	7.477400	10.163160	2231.904602	2021.780453	2212.699923	-1379.390975				-505.000000	200.000000	0.000000	1.267770	-0.536010	7.865400	315.643273	48.392985	-294.330588
405				900.000000	200.000000	0.000000	0.269040	0.641820	-1.651100	-111.978419	-110.862943	147.307433	299.013488	200.931492	0.000000	300.000000	200.000000	0.000000	7.538440	9.308600	2231.904602	2079.000654	2201.799923	-1312.252476				-505.000000	200.000000	0.000000	1.448880	-1.250690	2.359620	40.325520	175.229012	-1.302815
406				900.000000	200.000000	0.000000	0.414770	0.551740	-1.520750	-59.265448	-76.457571	127.795402	299.091317	200.936085	0.000000	300.000000	200.000000	0.000000	7.385840	11.139800	2231.141662	2088.537354	2027.399929	-1391.597975				-505.000000	200.000000	0.000000	2.897760	0.536010	0.786540	611.576898	89.050141	-175.955443
407				900.000000	200.000000	0.000000	0.414770	0.596780	-1.346950	-57.230644	-107.015024	183.259471	299.028239	200.935669	0.000000	300.000000	200.000000	0.000000	7.263760	10.987200	2232.133484	2088.537354	2169.099924	-1428.218974				-505.000000	200.000000	0.000000	1.267770	-0.893350	9.438480	641.594481	-85.669876	-59.693309
408				900.000000	200.000000	0.000000	0.437190	0.563000	-1.651100	-103.162636	-112.721390	161.517888	298.998803	200.931524	0.000000	300.000000	200.000000	0.000000	7.111160	11.261880	2231.828308	2079.000654	2234.499922	-1397.701475				-505.000000	200.000000	0.000000	0.000000	0.000000	15.730799	1043.602481	-412.638551	646.185085
409				900.000000	200.000000	0.000000	0.392350	0.551740	-1.086250	-115.102729	-45.542580	118.179989	298.930721	200.965444	0.000000	300.000000	200.000000	0.000000	7.416360	11.261880	2232.438660	2155.294256	2387.099916	-1397.701475				-505.000000	200.000000	0.000000	3.259980	-0.178670	15.730799	337.895148	-79.619900	234.546038
410				900.000000	200.000000	0.000000	0.358720	0.596780	-1.260050	-37.037965	-49.062033	176.088559	299.042922	200.939909	0.000000	300.000000	200.000000	0.000000	7.752080	11.078760	2232.209778	2098.074055	2136.399925	-1434.322474				-505.000000	200.000000	0.000000	0.543330	-2.144040	14.157719	-476.051248	-1902.292675	-237.054555
411				900.000000	200.000000	0.000000	0.313880	0.585520	-1.824900	-58.189487	-117.613790	202.630802	299.076598	200.991719	0.000000	300.000000	200.000000	0.000000	7.355320	10.865120	2230.989074	2212.514458	2060.099928	-1379.390975				-505.000000	200.000000	0.000000	2.897760	-0.893350	9.438480	409.962478	-1510.000638	175.152686
412				900.000000	200.000000	0.000000	0.313880	0.799460	-1.303500	-64.921388	-62.373023	185.962146	299.013455	200.961435	0.000000	300.000000	200.000000	0.000000	7.630000	10.773560	2231.828308	2145.757556	2201.799923	-1434.322474	-523.650828	222.446924	0.000000	-505.000000	200.000000	0.000000	1.629990	-1.429360	22.023119	494.351286	410.749400	350.977730
413				900.000000	200.000000	0.000000	0.302670	0.720640	-1.607650	-96.626007	-61.628536	183.490797	299.003755	200.952824	0.000000	300.000000	200.000000	0.000000	7.782600	10.620960	2231.980896	2126.684155	2223.599922	-1452.632974				-505.000000	200.000000	0.000000	1.629990	0.536010	10.225020	612.331976	-771.184270	176.610570
414				900.000000	200.000000	0.000000	0.302670	0.574260	-1.564200	-122.711572	-132.592523	152.029082	299.076819	200.931651	0.000000	300.000000	200.000000	0.000000	7.111160	10.407320	2231.523132	2079.000654	2060.099928	-1348.873476				-505.000000	200.000000	0.000000	1.629990	0.178670	14.944259	243.638866	417.467238	176.271455
415				900.000000	200.000000	0.000000	0.280250	0.641820	-1.216600	-71.322975	-131.992536	205.127662	299.032759	200.918924	0.000000	300.000000	200.000000	0.000000	7.568960	11.200840	2231.294250	2050.390553	2158.199924	-1385.494475				-505.000000	200.000000	0.000000	0.362220	2.501380	1.573080	846.380361	-1083.970842	-56.399267
416				900.000000	200.000000	0.000000	0.347510	0.619300	-1.564200	-52.507811	-38.185606	190.579077	299.053238	200.918014	0.000000	300.000000	200.000000	0.000000	7.355320	10.498880	2233.506776	2050.390553	2114.599926	-1391.597975				-505.000000	200.000000	0.000000	1.267770	-1.072020	14.944259	-874.384402	-223.464868	-236.095163
417				900.000000	200.000000	0.000000	0.459610	0.619300	-1.477300	-80.561494	-129.004190	173.595320	299.004300	200.943762	0.000000	300.000000	200.000000	0.000000	7.019600	9.156000	2233.201600	2107.610755	2223.599922	-1373.287475				-505.000000	200.000000	0.000000	0.000000	1.072020	6.292320	65.371315	1584.868676	235.993742
418				900.000000	200.000000	0.000000	0.347510	0.619300	-1.781450	-88.917654	-68.379383	200.217717	299.047902	200.944085	0.000000	300.000000	200.000000	0.000000	7.355320	9.583280	2232.438660	2107.610755	2125.499926	-1367.183975				-505.000000	200.000000	0.000000	0.724440	-1.429360	0.000000	840.037442	-1767.245957	-295.134911
419				900.000000	200.000000	0.000000	0.313880	0.675600	-1.477300	-62.160939	-117.937058	197.895257	299.008096	200.974720	0.000000	300.000000	200.000000	0.000000	7.813120	11.231360	2230.760192	2174.367657	2212.699923	-1318.355976				-505.000000	200.000000	0.000000	-1.267770	0.536010	14.944259	728.525517	195.100663	470.562884
420				900.000000	200.000000	0.000000	0.369930	0.788200	-1.129700	-117.471911	-105.370556	156.977685	299.067018	200.978694	0.000000	300.000000	200.000000	0.000000	7.385840	11.261880	2231.446838	2183.904357	2081.899927	-1379.390975				-505.000000	200.000000	0.000000	0.905550	-2.322710	17.303879	-718.242880	856.773842	173.955600
421				900.000000	200.000000	0.000000	0.347510	0.563000	-1.216600	-102.712494	-89.168573	139.923855	298.935494	200.999721	0.000000	300.000000	200.000000	0.000000	7.660520	11.261880	2232.209778	2231.587858	2376.199917	-1306.148976				-505.000000	200.000000	0.000000	1.811100	-2.858720	10.225020	-403.795149	-119.293198	-2.857813
422				900.000000	200.000000	0.000000	0.381140	0.506700	-1.520750	-105.346028	-95.336567	159.113937	298.984637	200.935349	0.000000	300.000000	200.000000	0.000000	7.874160	10.376800	2232.896424	2088.537354	2267.199921	-1409.908474				-505.000000	200.000000	0.000000	1.448880	-0.714680	6.292320	73.074101	-226.213143	410.414549
423				900.000000	200.000000	0.000000	0.291460	0.540480	-1.260050	-83.582231	-91.885996	166.467241	298.999111	200.995313	0.000000	300.000000	200.000000	0.000000	7.660520	10.498880	2232.514954	2222.051158	2234.499922	-1300.045476				-505.000000	200.000000	0.000000	0.000000	0.178670	5.505780	706.147795	-1861.205088	117.657755
424				900.000000	200.000000	0.000000	0.313880	0.563000	-1.520750	-70.863352	-107.764710	168.874617	299.028306	200.995415	0.000000	300.000000	200.000000	0.000000	7.141680	11.048240	2232.286072	2222.051158	2169.099924	-1348.873476				-505.000000	200.000000	0.000000	0.724440	0.000000	11.798100	1043.287865	-187.602266	-587.498942
425				900.000000	200.000000	0.000000	0.381140	0.585520	-1.173150	-105.760637	-105.791775	161.596899	299.047935	200.973954	0.000000	300.000000	200.000000	0.000000	6.836480	10.590440	2232.514954	2174.367657	2125.499926	-1458.736474				-505.000000	200.000000	0.000000	1.448880	-1.072020	11.011560	-990.515020	167.018321	-118.621455
426				900.000000	200.000000	0.000000	0.392350	0.563000	-1.129700	-90.560875	-111.359781	168.793322	299.047479	200.923135	0.000000	300.000000	200.000000	0.000000	7.172200	10.529400	2231.446838	2059.927254	2125.499926	-1367.183975				-505.000000	200.000000	0.000000	1.992210	-1.608030	10.225020	-907.195906	-925.672208	115.802800
427				900.000000	200.000000	0.000000	0.336300	0.664340	-1.781450	-62.939726	-148.973274	125.571755	299.057345	200.914494	0.000000	300.000000	200.000000	0.000000	7.355320	10.529400	2231.675720	2040.853853	2103.699926	-1409.908474				-505.000000	200.000000	0.000000	0.905550	1.250690	6.292320	-39.633365	-1784.176334	-116.373736
428				900.000000	200.000000	0.000000	0.302670	0.664340	-1.129700	-82.367164	-122.864669	156.932177	299.013657	200.901427	0.000000	300.000000	200.000000	0.000000	7.294280	10.102120	2232.286072	2012.243752	2201.799923	-1348.873476				-505.000000	200.000000	0.000000	0.000000	-1.429360	13.371180	146.211125	-2001.239359	-236.332857
429				900.000000	200.000000	0.000000	0.392350	0.630560	-1.433850	-67.991203	-146.538711	164.036833	298.974138	200.918924	0.000000	300.000000	200.000000	0.000000	7.477400	9.857960	2231.294250	2050.390553	2288.999920	-1409.908474				-505.000000	200.000000	0.000000	1.992210	-1.072020	-2.359620	-65.056699	-250.879348	-236.153118
430				900.000000	200.000000	0.000000	0.381140	0.551740	-1.824900	-87.724259	-59.591918	171.204124	299.023489	200.858647	0.000000	300.000000	200.000000	0.000000	7.630000	9.766400	2232.438660	1916.876750	2179.999924	-1373.287475				-505.000000	200.000000	0.000000	1.992210	-1.429360	-1.573080	-1128.960437	-1709.895855	233.460555
431				900.000000	200.000000	0.000000	0.437190	0.686860	-1.955250	-90.336120	-56.712862	188.139339	299.043379	200.918108	0.000000	300.000000	200.000000	0.000000	6.805960	9.369640	2233.277894	2050.390553	2136.399925	-1342.769976				-505.000000	200.000000	0.000000	0.362220	0.357340	15.730799	370.329113	228.293555	-117.178059
432				900.000000	200.000000	0.000000	0.493240	0.731900	-1.651100	-76.104683	-99.831620	188.123158	298.979337	200.987006	0.000000	300.000000	200.000000	0.000000	7.385840	11.200840	2231.980896	2202.977757	2278.099920	-1342.769976				-505.000000	200.000000	0.000000	0.362220	0.893350	11.011560	-524.142476	-562.647930	177.051108
433				900.000000	200.000000	0.000000	0.369930	0.765680	-1.129700	-134.481406	-80.040706	166.595382	298.959412	200.936085	0.000000	300.000000	200.000000	0.000000	7.324800	11.445000	2231.141662	2088.537354	2321.699919	-1434.322474				-505.000000	200.000000	0.000000	-0.362220	-0.714680	5.505780	-853.516837	-1441.577135	-176.881550
434				900.000000	200.000000	0.000000	0.414770	0.731900	-0.738650	-87.220976	-107.580743	180.975473	298.984949	200.930792	0.000000	300.000000	200.000000	0.000000	7.843640	11.078760	2233.583070	2079.000654	2267.199921	-1409.908474				-505.000000	200.000000	0.000000	2.535540	0.357340	10.225020	-440.823363	-560.839082	-352.328320
435				900.000000	200.000000	0.000000	0.381140	0.675600	-0.999350	-130.014797	-90.755499	164.090334	298.989726	200.943697	0.000000	300.000000	200.000000	0.000000	7.538440	10.468360	2233.354188	2107.610755	2256.299921	-1318.355976				-505.000000	200.000000	0.000000	1.448880	-0.714680	5.505780	-1085.148841	-623.176738	-705.723326
436				900.000000	200.000000	0.000000	0.448400	0.664340	-1.042800	-114.441377	-68.155008	180.877801	299.028239	200.991211	0.000000	300.000000	200.000000	0.000000	7.477400	10.682000	2232.133484	2212.514458	2169.099924	-1495.357473	-432.802948	188.154603	0.000000	-505.000000	200.000000	0.000000	0.905550	-0.357340	21.236579	-251.555721	-1533.218422	410.797131
437				900.000000	200.000000	0.000000	0.325090	0.585520	-2.085600	-50.418512	-92.503117	168.883947	299.003414	200.974521	0.000000	300.000000	200.000000	0.000000	7.355320	11.109280	2231.217956	2174.367657	2223.599922	-1361.080475				-505.000000	200.000000	0.000000	0.362220	-1.250690	14.157719	-537.810642	-1493.623687	175.016414
438				900.000000	200.000000	0.000000	0.313880	0.551740	-1.216600	-111.217242	-67.519810	159.225505	298.979616	200.948292	0.000000	300.000000	200.000000	0.000000	7.721560	10.468360	2232.591248	2117.147455	2278.099920	-1422.115474				-505.000000	200.000000	0.000000	2.173320	1.250690	11.011560	424.008182	-672.237585	588.454026
439				900.000000	200.000000	0.000000	0.336300	0.506700	-1.477300	-133.444725	-134.058224	163.979711	299.071998	200.931587	0.000000	300.000000	200.000000	0.000000	7.355320	10.010560	2231.675720	2079.000654	2070.999928	-1361.080475				-505.000000	200.000000	0.000000	1.992210	-1.608030	10.225020	135.148111	-395.392178	115.802800
440				900.000000	200.000000	0.000000	0.425980	0.630560	-1.303500	-47.753509	-51.791391	176.050293	299.067177	200.978527	0.000000	300.000000	200.000000	0.000000	7.385840	10.193680	2231.828308	2183.904357	2081.899927	-1306.148976				-505.000000	200.000000	0.000000	-0.181110	0.714680	6.292320	622.828682	535.267583	-175.539576
441				900.000000	200.000000	0.000000	0.291460	0.574260	-1.607650	-30.284391	-111.826607	168.908316	299.096666	200.974054	0.000000	300.000000	200.000000	0.000000	7.691040	10.102120	2232.286072	2174.367657	2016.499929	-1409.908474				-505.000000	200.000000	0.000000	1.629990	-0.536010	9.438480	-379.126892	24.982201	-705.568257
442				900.000000	200.000000	0.000000	0.280250	0.619300	-1.911800	-60.908985	-75.620330	156.913517	298.994022	200.905792	0.000000	300.000000	200.000000	0.000000	7.446880	11.261880	2232.057190	2021.780453	2245.399921	-1422.115474				-505.000000	200.000000	0.000000	2.716650	0.714680	4.719240	275.254830	-168.863041	0.460899
443				900.000000	200.000000	0.000000	0.358720	0.675600	-1.086250	-73.817402	-79.619487	159.294241	298.974559	200.910003	0.000000	300.000000	200.000000	0.000000	7.477400	11.170320	2232.209778	2031.317153	2288.999920	-1422.115474				-505.000000	200.000000	0.000000	0.724440	-1.965370	5.505780	228.963930	878.929204	-648.108177
444				900.000000	200.000000	0.000000	0.302670	0.653080	-1.781450	-75.465003	-66.532872	164.150685	298.999384	200.973688	0.000000	300.000000	200.000000	0.000000	7.568960	10.163160	2233.125306	2174.367657	2234.499922	-1361.080475				-505.000000	200.000000	0.000000	3.259980	-0.714680	6.292320	188.890103	-2324.352907	-353.403622
445				900.000000	200.000000	0.000000	0.336300	0.641820	-1.998700	-80.174291	-148.771232	166.515033	298.984255	200.999790	0.000000	300.000000	200.000000	0.000000	7.477400	11.750200	2232.057190	2231.587858	2267.199921	-1342.769976				-505.000000	200.000000	0.000000	0.000000	0.000000	7.865400	232.261236	920.525787	117.488197
446				900.000000	200.000000	0.000000	0.425980	0.641820	-1.042800	-119.389281	-77.363692	166.422124	298.974419	200.965675	0.000000	300.000000	200.000000	0.000000	7.599480	11.048240	2231.904602	2155.294256	2288.999920	-1397.701475				-505.000000	200.000000	0.000000	1.448880	0.000000	11.011560	-925.647090	-628.401723	-58.860009
447				900.000000	200.000000	0.000000	0.313880	0.630560	-1.086250	-111.856922	-27.113276	149.660167	298.994709	200.952140	0.000000	300.000000	200.000000	0.000000	7.752080	11.200840	2233.583070	2126.684155	2245.399921	-1379.390975				-505.000000	200.000000	0.000000	1.448880	1.250690	0.786540	-619.153837	1104.711916	588.511981
448				900.000000	200.000000	0.000000	0.414770	0.585520	-1.868350	-94.419273	-126.794002	173.610359	299.032494	201.034607	0.000000	300.000000	200.000000	0.000000	7.446880	10.590440	2230.683898	2307.881460	2158.199924	-1348.873476				-505.000000	200.000000	0.000000	1.992210	-1.786700	7.865400	1166.492036	667.407159	-236.831350
449				900.000000	200.000000	0.000000	0.403560	0.698120	-1.824900	-65.614210	-80.779053	147.220430	299.072156	200.948518	0.000000	300.000000	200.000000	0.000000	7.080640	10.804080	2232.057190	2117.147455	2070.999928	-1434.322474				-505.000000	200.000000	0.000000	1.267770	-0.357340	9.438480	-947.395580	-85.669876	-0.440537
450				900.000000	200.000000	0.000000	0.313880	0.585520	-1.346950	-85.838042	-87.662464	144.798960	298.988862	200.918861	0.000000	300.000000	200.000000	0.000000	7.721560	10.743040	2231.446838	2050.390553	2256.299921	-1342.769976				-505.000000	200.000000	0.000000	2.354430	-0.893350	-3.932700	524.708785	-2259.854536	-999.685821
451				900.000000	200.000000	0.000000	0.381140	0.529220	-0.955900	-111.874530	-35.070238	156.725220	299.018204	200.901736	0.000000	300.000000	200.000000	0.000000	7.507920	10.468360	2231.523132	2012.243752	2190.899923	-1361.080475				-505.000000	200.000000	0.000000	1.992210	-2.144040	14.944259	682.171694	-532.440744	526.502817
452				900.000000	200.000000	0.000000	0.358720	0.641820	-1.260050	-123.634882	-49.062033	137.575884	299.043085	200.986736	0.000000	300.000000	200.000000	0.000000	7.507920	10.620960	2232.591248	2202.977757	2136.399925	-1312.252476				-505.000000	200.000000	0.000000	3.078870	-1.965370	2.359620	807.792247	-718.821722	-530.808334
453				900.000000	200.000000	0.000000	0.437190	0.529220	-0.955900	-67.648698	-133.631806	149.438172	298.993678	200.936021	0.000000	300.000000	200.000000	0.000000	7.050120	10.712520	2231.294250	2088.537354	2245.399921	-1385.494475				-505.000000	200.000000	0.000000	4.889970	-0.178670	13.371180	800.970386	-1236.571368	-235.537150
454				900.000000	200.000000	0.000000	0.336300	0.675600	-1.607650	-50.234391	-83.277299	176.185089	299.072283	200.969749	0.000000	300.000000	200.000000	0.000000	6.958560	9.827440	2232.362366	2164.830956	2070.999928	-1367.183975				-505.000000	200.000000	0.000000	2.716650	-1.965370	-3.932700	-119.239154	-293.222357	232.893926
455				900.000000	200.000000	0.000000	0.381140	0.596780	-1.738000	-73.717893	-100.200494	176.065332	299.028472	200.884188	0.000000	300.000000	200.000000	0.000000	7.568960	9.522240	2232.667542	1974.096951	2169.099924	-1385.494475				-505.000000	200.000000	0.000000	0.905550	-0.536010	-0.786540	-264.128892	-186.618408	410.627573
456				900.000000	200.000000	0.000000	0.325090	0.563000	-1.390400	-82.789900	-27.292044	159.224363	299.042529	200.974487	0.000000	300.000000	200.000000	0.000000	7.630000	9.949520	2231.294250	2174.367657	2136.399925	-1446.529474				-505.000000	200.000000	0.000000	2.173320	0.357340	7.865400	1064.595892	-801.821887	-411.043441
457				900.000000	200.000000	0.000000	0.403560	0.765680	-1.911800	-62.922117	-75.632266	171.379861	299.028007	201.004268	0.000000	300.000000	200.000000	0.000000	7.019600	10.987200	2231.599426	2241.124558	2169.099924	-1391.597975				-505.000000	200.000000	0.000000	1.811100	-0.536010	11.798100	1589.933910	-916.206095	234.322833
458				900.000000	200.000000	0.000000	0.235410	0.641820	-1.520750	-63.597014	-109.599285	161.800235	298.979372	200.948518	0.000000	300.000000	200.000000	0.000000	7.630000	11.383960	2232.057190	2117.147455	2278.099920	-1440.425974				-505.000000	200.000000	0.000000	1.086660	1.429360	16.517339	898.523974	1244.271325	118.757727
459				900.000000	200.000000	0.000000	0.549290	0.698120	-1.216600	-36.840299	-72.148024	163.937074	298.965005	200.914088	0.000000	300.000000	200.000000	0.000000	7.782600	10.834600	2232.667542	2040.853853	2310.799919	-1434.322474				-505.000000	200.000000	0.000000	1.992210	-0.357340	14.944259	1021.916914	-1858.140818	-352.963084
460				900.000000	200.000000	0.000000	0.381140	0.574260	-1.607650	-78.530754	-135.783510	147.128467	299.033552	200.948065	0.000000	300.000000	200.000000	0.000000	7.691040	10.804080	2233.125306	2117.147455	2158.199924	-1373.287475				-505.000000	200.000000	0.000000	0.362220	-0.178670	-5.505780	1725.988244	778.727098	176.033761
461				900.000000	200.000000	0.000000	0.291460	0.563000	-1.433850	-46.650142	-101.856301	197.813766	299.023489	201.072241	0.000000	300.000000	200.000000	0.000000	7.385840	10.376800	2232.438660	2393.711762	2179.999924	-1361.080475				-505.000000	200.000000	0.000000	0.362220	-1.608030	17.303879	1178.058436	-38.339312	57.189101
462				900.000000	200.000000	0.000000	0.325090	0.686860	-1.433850	-69.693299	-77.911335	185.845814	298.993678	200.987309	0.000000	300.000000	200.000000	0.000000	7.263760	10.529400	2231.294250	2202.977757	2245.399921	-1361.080475				-505.000000	200.000000	0.000000	-1.267770	-0.893350	7.078860	-169.306301	-857.995131	-176.978664
463				900.000000	200.000000	0.000000	0.470820	0.551740	-1.955250	-59.715590	-42.899835	163.882236	299.009113	200.892578	0.000000	300.000000	200.000000	0.000000	7.233240	10.315760	2233.049012	1993.170352	2212.699923	-1403.804975				-505.000000	200.000000	0.000000	2.716650	-1.786700	15.730799	240.593253	-709.593040	115.575287
464				900.000000	200.000000	0.000000	0.369930	0.675600	-1.260050	-102.141171	-64.721571	159.282627	298.955134	200.892822	0.000000	300.000000	200.000000	0.000000	7.263760	10.163160	2232.438660	1993.170352	2332.599918	-1379.390975				-505.000000	200.000000	0.000000	0.543330	0.000000	1.573080	926.653862	-1492.639830	-411.252157
465				900.000000	200.000000	0.000000	0.414770	0.664340	-1.173150	-54.268466	-66.648899	195.370603	299.062197	200.918799	0.000000	300.000000	200.000000	0.000000	7.721560	10.529400	2231.599426	2050.390553	2092.799927	-1342.769976				-505.000000	200.000000	0.000000	0.724440	-2.501380	10.225020	544.355510	476.740624	585.009222
466				900.000000	200.000000	0.000000	0.448400	0.698120	-1.868350	-45.556573	-82.585156	161.631936	299.077103	200.931364	0.000000	300.000000	200.000000	0.000000	7.385840	9.949520	2232.209778	2079.000654	2060.099928	-1391.597975				-505.000000	200.000000	0.000000	0.543330	-0.536010	15.730799	547.904508	-1903.785528	-235.528535
467				900.000000	200.000000	0.000000	0.358720	0.596780	-2.129050	-114.328323	-27.989983	185.727199	299.008842	200.905638	0.000000	300.000000	200.000000	0.000000	7.507920	10.285240	2232.438660	2021.780453	2212.699923	-1422.115474				-505.000000	200.000000	0.000000	-0.543330	1.429360	6.292320	434.441964	-1166.224581	-468.552860
468				900.000000	200.000000	0.000000	0.470820	0.641820	-1.260050	-111.573292	-48.612341	168.785330	299.023489	200.948356	0.000000	300.000000	200.000000	0.000000	7.660520	11.048240	2232.438660	2117.147455	2179.999924	-1403.804975				-505.000000	200.000000	0.000000	0.000000	-1.250690	1.573080	387.710602	-2255.182977	116.301292
469				900.000000	200.000000	0.000000	0.504450	0.574260	-1.694550	-82.641313	-74.922989	183.145619	299.062550	200.935541	0.000000	300.000000	200.000000	0.000000	7.721560	11.445000	2232.438660	2088.537354	2092.799927	-1416.011974				-505.000000	200.000000	0.000000	0.000000	1.250690	13.371180	308.380950	-1470.959330	-292.533588
470				900.000000	200.000000	0.000000	0.358720	0.743160	-1.651100	-79.661527	-68.962236	156.947411	299.076914	200.995653	0.000000	300.000000	200.000000	0.000000	7.568960	11.628120	2231.752014	2222.051158	2060.099928	-1324.459476				-505.000000	200.000000	0.000000	0.362220	0.178670	10.225020	243.261327	896.368577	-234.835814
471				900.000000	200.000000	0.000000	0.448400	0.754420	-1.260050	-90.854303	-88.216845	147.226334	299.033155	201.012538	0.000000	300.000000	200.000000	0.000000	7.507920	11.506040	2232.209778	2260.197959	2158.199924	-1409.908474				-505.000000	200.000000	0.000000	-0.543330	0.357340	14.157719	-556.324749	-113.128787	352.847174
472				900.000000	200.000000	0.000000	0.381140	0.630560	-0.912450	-95.594744	-90.836316	147.180826	299.052461	200.935861	0.000000	300.000000	200.000000	0.000000	7.782600	10.926160	2231.675720	2088.537354	2114.599926	-1330.562976				-505.000000	200.000000	0.000000	0.724440	-1.786700	14.944259	8.898326	-853.438008	-1.753534
473				900.000000	200.000000	0.000000	0.381140	0.574260	-1.303500	-122.441487	-80.340700	180.863708	299.052493	200.974287	0.000000	300.000000	200.000000	0.000000	7.568960	10.987200	2231.752014	2174.367657	2114.599926	-1379.390975				-505.000000	200.000000	0.000000	0.905550	-1.250690	11.798100	-537.999411	-1126.551282	468.693440
474				900.000000	200.000000	0.000000	0.302670	0.698120	-1.346950	-53.057463	-142.926506	178.650533	298.984325	200.952726	0.000000	300.000000	200.000000	0.000000	7.385840	10.407320	2232.209778	2126.684155	2267.199921	-1367.183975				-505.000000	200.000000	0.000000	1.992210	-0.357340	7.865400	789.718602	-1851.422980	-0.498492
475				900.000000	200.000000	0.000000	0.336300	0.596780	-1.477300	-85.509398	-73.266585	176.111786	299.023423	200.939877	0.000000	300.000000	200.000000	0.000000	7.263760	10.529400	2232.286072	2098.074055	2179.999924	-1428.218974				-505.000000	200.000000	0.000000	1.448880	-0.178670	4.719240	1726.806246	-1682.990370	-470.238258
476				900.000000	200.000000	0.000000	0.515660	0.743160	-1.738000	-67.689964	-95.608088	166.423462	299.009316	200.875316	0.000000	300.000000	200.000000	0.000000	7.416360	10.163160	2233.506776	1955.023551	2212.699923	-1379.390975				-505.000000	200.000000	0.000000	0.543330	0.893350	17.303879	171.256920	-1109.858337	235.780717
477				900.000000	200.000000	0.000000	0.347510	0.596780	-1.477300	-105.612049	-7.870603	171.280852	298.984498	200.956835	0.000000	300.000000	200.000000	0.000000	7.660520	9.613800	2232.591248	2136.220856	2267.199921	-1342.769976				-505.000000	200.000000	0.000000	1.267770	-1.429360	6.292320	1072.172831	-347.824184	-295.178378
478				900.000000	200.000000	0.000000	0.392350	0.664340	-1.564200	-102.919957	-95.757786	176.116549	299.111224	200.965609	0.000000	300.000000	200.000000	0.000000	7.233240	10.804080	2232.057190	2155.294256	1983.799931	-1336.666476				-505.000000	200.000000	0.000000	1.811100	0.714680	0.000000	622.325296	-507.299677	-586.907643
479				900.000000	200.000000	0.000000	0.336300	0.686860	-1.868350	-82.205032	-153.958427	130.412018	298.979581	200.956867	0.000000	300.000000	200.000000	0.000000	7.111160	11.506040	2232.514954	2136.220856	2278.099920	-1361.080475				-505.000000	200.000000	0.000000	1.448880	-0.536010	12.584640	84.388808	-232.184554	-294.345077
480				900.000000	200.000000	0.000000	0.392350	0.596780	-1.433850	-113.608096	-35.087373	151.957117	298.999008	200.952693	0.000000	300.000000	200.000000	0.000000	7.538440	10.041080	2232.286072	2126.684155	2234.499922	-1416.011974				-505.000000	200.000000	0.000000	0.543330	0.714680	11.011560	44.126211	-2562.157006	118.122962
481				900.000000	200.000000	0.000000	0.392350	0.664340	-1.390400	-110.780961	-106.051360	173.706889	299.033188	200.995415	0.000000	300.000000	200.000000	0.000000	7.691040	10.071600	2232.286072	2222.051158	2158.199924	-1263.424477				-505.000000	200.000000	0.000000	0.181110	1.786700	3.146160	1150.708926	-146.514679	1.681090
482				900.000000	200.000000	0.000000	0.538080	0.641820	-1.303500	-23.166641	-81.737519	168.715649	299.003857	200.961271	0.000000	300.000000	200.000000	0.000000	7.691040	11.231360	2232.209778	2145.757556	2223.599922	-1373.287475				-505.000000	200.000000	0.000000	4.165530	-0.536010	4.719240	315.391580	-1051.954808	-235.818311
483				900.000000	200.000000	0.000000	0.403560	0.641820	-1.824900	-7.624690	0.276466	168.855012	298.984082	200.970047	0.000000	300.000000	200.000000	0.000000	7.233240	11.445000	2231.675720	2164.830956	2267.199921	-1477.046973				-505.000000	200.000000	0.000000	2.354430	0.714680	15.730799	160.319752	-555.105102	-410.718814
484				900.000000	200.000000	0.000000	0.235410	0.585520	-1.477300	-126.178387	-145.101483	168.976856	298.905934	200.935861	0.000000	300.000000	200.000000	0.000000	7.568960	11.322920	2231.675720	2088.537354	2441.599915	-1391.597975				-505.000000	200.000000	0.000000	1.811100	-1.250690	17.303879	1315.497082	-1451.711110	-530.028681
485				900.000000	200.000000	0.000000	0.392350	0.641820	-1.520750	-23.391712	-60.336405	149.589344	298.984464	200.926965	0.000000	300.000000	200.000000	0.000000	7.660520	10.163160	2232.514954	2069.463954	2267.199921	-1397.701475				-505.000000	200.000000	0.000000	1.086660	-3.573400	0.786540	15.468494	66.069788	-238.454484
486				900.000000	200.000000	0.000000	0.358720	0.641820	-1.390400	-79.544092	-145.194236	156.853165	299.081923	200.965609	0.000000	300.000000	200.000000	0.000000	7.263760	10.773560	2232.057190	2155.294256	2049.199928	-1446.529474				-505.000000	200.000000	0.000000	1.992210	-1.072020	2.359620	-180.495162	-1581.057980	-236.153118
487				900.000000	200.000000	0.000000	0.403560	0.551740	-1.781450	-39.432882	-111.215281	185.638858	299.052688	200.974088	0.000000	300.000000	200.000000	0.000000	7.172200	10.590440	2232.209778	2174.367657	2114.599926	-1391.597975				-505.000000	200.000000	0.000000	2.535540	-1.965370	0.786540	-929.573628	-551.881965	-530.764867
488				900.000000	200.000000	0.000000	0.347510	0.551740	-1.303500	1.267576	-2.966267	156.781004	298.989277	200.914213	0.000000	300.000000	200.000000	0.000000	7.660520	10.285240	2232.362366	2040.853853	2256.299921	-1348.873476				-505.000000	200.000000	0.000000	1.811100	1.250690	10.225020	771.393264	808.696853	529.738905
489				900.000000	200.000000	0.000000	0.381140	0.563000	-1.477300	-102.982580	-105.508915	139.889015	298.969570	200.944278	0.000000	300.000000	200.000000	0.000000	7.324800	10.407320	2231.980896	2107.610755	2299.899920	-1409.908474				-505.000000	200.000000	0.000000	0.000000	-1.250690	4.719240	-654.381722	658.371478	879.974575
490				900.000000	200.000000	0.000000	0.437190	0.551740	-1.607650	-87.499188	-127.959709	183.194357	299.042922	200.944181	0.000000	300.000000	200.000000	0.000000	7.416360	10.620960	2232.209778	2107.610755	2136.399925	-1336.666476				-505.000000	200.000000	0.000000	2.535540	-2.322710	7.865400	207.530056	-956.309825	-589.848082
491				900.000000	200.000000	0.000000	0.358720	0.675600	-1.173150	-45.763719	-89.670610	152.065260	299.100996	200.983203	0.000000	300.000000	200.000000	0.000000	7.568960	11.048240	2230.912780	2193.441057	2005.599930	-1330.562976				-505.000000	200.000000	0.000000	1.629990	-1.072020	5.505780	398.836540	-1959.835777	-177.380042
492				900.000000	200.000000	0.000000	0.392350	0.551740	-1.477300	-87.364145	-45.178904	176.011831	299.023222	200.905885	0.000000	300.000000	200.000000	0.000000	7.507920	9.796920	2231.828308	2021.780453	2179.999924	-1464.839973				-505.000000	200.000000	0.000000	-1.629990	-0.178670	10.225020	-125.809322	88.927146	352.425433
493				900.000000	200.000000	0.000000	0.437190	0.574260	-1.173150	-78.080612	-118.231854	149.480059	299.028272	200.927092	0.000000	300.000000	200.000000	0.000000	7.843640	10.102120	2232.209778	2069.463954	2169.099924	-1428.218974				-505.000000	200.000000	0.000000	1.448880	-0.357340	7.865400	-600.073421	-1023.126039	-881.616506
494				900.000000	200.000000	0.000000	0.235410	0.619300	-1.998700	-93.163255	-73.693002	176.237252	299.052947	200.986635	0.000000	300.000000	200.000000	0.000000	7.416360	11.078760	2232.820130	2202.977757	2114.599926	-1373.287475				-505.000000	200.000000	0.000000	-0.543330	1.250690	2.359620	-39.947981	-1029.922441	412.439062
495				900.000000	200.000000	0.000000	0.369930	0.698120	-1.433850	-16.962719	-120.285606	137.616630	299.037611	200.974521	0.000000	300.000000	200.000000	0.000000	7.874160	11.872280	2231.217956	2174.367657	2147.299925	-1354.976975				-505.000000	200.000000	0.000000	1.992210	0.178670	18.090419	591.338565	259.993594	-176.222115
496				900.000000	200.000000	0.000000	0.437190	0.653080	-1.477300	-59.067783	-107.817054	127.866421	298.964226	200.919050	0.000000	300.000000	200.000000	0.000000	7.355320	11.994360	2230.989074	2050.390553	2310.799919	-1397.701475				-505.000000	200.000000	0.000000	1.811100	2.144040	13.371180	14.989552	805.711147	1.889806
497				900.000000	200.000000	0.000000	0.325090	0.574260	-1.086250	-82.011114	-123.828333	183.331436	298.974699	200.926965	0.000000	300.000000	200.000000	0.000000	7.355320	10.651480	2232.514954	2069.463954	2288.999920	-1367.183975				-505.000000	200.000000	0.000000	-0.181110	-0.357340	18.876959	-251.744490	-404.665291	410.884064
498				900.000000	200.000000	0.000000	0.325090	0.653080	-1.390400	-111.244647	-83.017714	154.488818	299.047739	200.939973	0.000000	300.000000	200.000000	0.000000	7.721560	11.414480	2232.057190	2098.074055	2125.499926	-1397.701475				-505.000000	200.000000	0.000000	1.992210	0.714680	2.359620	1317.410077	-1581.057980	-586.922132
499				900.000000	200.000000	0.000000	0.280250	0.608040	-1.129700	-52.521356	-66.215744	183.409306	299.033023	200.987039	0.000000	300.000000	200.000000	0.000000	7.111160	10.926160	2231.904602	2202.977757	2158.199924	-1324.459476				-505.000000	200.000000	0.000000	-1.086660	-0.178670	7.078860	684.650998	854.455999	-763.755908
500				900.000000	200.000000	0.000000	0.325090	0.472920	-1.738000	-82.838978	-87.760416	156.730929	299.038301	200.961008	0.000000	300.000000	200.000000	0.000000	7.080640	10.743040	2232.820130	2145.757556	2147.299925	-1330.562976				-505.000000	200.000000	0.000000	0.724440	1.072020	16.517339	-744.522696	-2313.200942	-116.528806
501				900.000000	200.000000	0.000000	0.302670	0.585520	-1.781450	-110.411366	-107.060631	178.545815	299.008808	200.935573	0.000000	300.000000	200.000000	0.000000	7.477400	10.407320	2232.362366	2088.537354	2212.699923	-1367.183975				-505.000000	200.000000	0.000000	1.629990	-2.322710	14.944259	671.360373	-510.522813	-413.543342
502				900.000000	200.000000	0.000000	0.381140	0.484180	-1.651100	-126.511095	-80.017432	156.683333	298.940920	200.960778	0.000000	300.000000	200.000000	0.000000	7.568960	10.743040	2233.354188	2145.757556	2365.299917	-1324.459476				-505.000000	200.000000	0.000000	0.181110	-0.536010	9.438480	-726.574898	-1875.896185	-59.267261
503				900.000000	200.000000	0.000000	0.347510	0.608040	-1.911800	-53.331612	-113.851887	156.833363	299.050481	200.924970	0.000000	300.000000	200.000000	0.000000	7.172200	10.804080	2227.021786	2059.927254	2114.599926	-1379.390975				-505.000000	200.000000	0.000000	0.724440	0.178670	9.438480	706.462411	79.777028	-528.585285
504				900.000000	200.000000	0.000000	0.437190	0.619300	-1.390400	-64.389345	-82.568022	159.160587	299.018305	200.970014	0.000000	300.000000	200.000000	0.000000	7.538440	10.041080	2231.752014	2164.830956	2190.899923	-1269.527977				-505.000000	200.000000	0.000000	3.078870	-2.144040	4.719240	-1171.702338	-58.210964	-2.281004
505				900.000000	200.000000	0.000000	0.392350	0.653080	-2.129050	-116.030419	-49.638746	144.780496	299.052558	200.969948	0.000000	300.000000	200.000000	0.000000	7.538440	9.796920	2231.904602	2164.830956	2114.599926	-1397.701475				-505.000000	200.000000	0.000000	1.267770	-0.178670	9.438480	-473.320251	-218.239883	822.146402
506				900.000000	200.000000	0.000000	0.358720	0.709380	-1.390400	-76.761972	-69.204687	144.867696	298.993953	200.969948	0.000000	300.000000	200.000000	0.000000	7.874160	9.735880	2231.904602	2164.830956	2245.399921	-1367.183975				-505.000000	200.000000	0.000000	3.803310	-0.893350	4.719240	62.136933	-2355.736951	57.592045
507				900.000000	200.000000	0.000000	0.336300	0.551740	-1.433850	-79.278071	-103.702813	178.479559	299.067305	200.969848	0.000000	300.000000	200.000000	0.000000	7.141680	11.445000	2232.133484	2164.830956	2081.899927	-1361.080475				-505.000000	200.000000	0.000000	-0.181110	-0.178670	12.584640	-936.332566	-1061.543916	58.589030
508				900.000000	200.000000	0.000000	0.313880	0.686860	-1.477300	-101.902555	-148.332878	178.628448	299.013825	200.973888	0.000000	300.000000	200.000000	0.000000	7.050120	11.200840	2232.667542	2174.367657	2201.799923	-1397.701475				-505.000000	200.000000	0.000000	0.362220	-0.178670	18.876959	-9.301165	-835.252209	763.474747
509				900.000000	200.000000	0.000000	0.291460	0.574260	-1.911800	-82.866384	-91.279868	178.546957	299.008808	200.927029	0.000000	300.000000	200.000000	0.000000	7.874160	11.353440	2232.362366	2069.463954	2212.699923	-1391.597975				-505.000000	200.000000	0.000000	1.992210	-2.144040	9.438480	-1287.140800	-792.355774	-2.194071
510				900.000000	200.000000	0.000000	0.313880	0.574260	-1.433850	-66.289107	-117.977467	192.981690	298.940703	200.990872	0.000000	300.000000	200.000000	0.000000	7.843640	10.956680	2232.896424	2212.514458	2365.299917	-1342.769976				-505.000000	200.000000	0.000000	3.078870	-0.357340	14.157719	-20.490026	-995.158133	116.902772
511				900.000000	200.000000	0.000000	0.425980	0.619300	-1.477300	-64.479373	-132.685276	137.485259	299.081798	200.944375	0.000000	300.000000	200.000000	0.000000	6.867000	10.743040	2231.752014	2107.610755	2049.199928	-1342.769976				-505.000000	200.000000	0.000000	1.448880	-1.250690	13.371180	157.022447	164.779041	-471.255605
512				900.000000	200.000000	0.000000	0.403560	0.551740	-1.390400	-135.520480	-55.853289	180.819538	298.998803	200.935797	0.000000	300.000000	200.000000	0.000000	7.416360	10.895640	2231.828308	2088.537354	2234.499922	-1379.390975				-505.000000	200.000000	0.000000	0.362220	-2.858720	4.719240	-172.603607	371.313532	-178.974199
513				900.000000	200.000000	0.000000	0.482030	0.686860	-1.173150	-97.566925	-94.748515	168.815604	298.955062	200.931333	0.000000	300.000000	200.000000	0.000000	7.385840	10.773560	2232.286072	2079.000654	2332.599918	-1409.908474				-505.000000	200.000000	0.000000	1.267770	-0.357340	7.078860	-252.688338	-348.570611	-117.928735
514				900.000000	200.000000	0.000000	0.437190	0.776940	-1.738000	-50.216783	-107.574603	156.897532	298.984498	200.905576	0.000000	300.000000	200.000000	0.000000	7.385840	10.407320	2232.591248	2021.780453	2267.199921	-1397.701475				-505.000000	200.000000	0.000000	0.543330	-2.322710	4.719240	1133.806379	227.784560	173.984578
515				900.000000	200.000000	0.000000	0.459610	0.608040	-1.303500	-64.763003	-68.374185	161.536548	298.986575	200.933790	0.000000	300.000000	200.000000	0.000000	7.355320	11.017720	2226.411434	2079.000654	2256.299921	-1330.562976				-505.000000	200.000000	0.000000	0.181110	2.144040	19.663499	15.492938	-825.039670	-115.467992
516				900.000000	200.000000	0.000000	0.437190	0.585520	-1.433850	-45.722769	-123.055373	185.635433	298.998118	201.043336	0.000000	300.000000	200.000000	0.000000	7.263760	10.376800	2230.302428	2326.954861	2234.499922	-1434.322474				-505.000000	200.000000	0.000000	0.181110	-1.608030	9.438480	482.533193	-19.916083	-1.540509
517				900.000000	200.000000	0.000000	0.437190	0.619300	-1.346950	-52.282740	-123.136190	171.208887	299.037874	200.978527	0.000000	300.000000	200.000000	0.000000	7.782600	10.224200	2231.828308	2183.904357	2147.299925	-1416.011974				-505.000000	200.000000	0.000000	1.448880	0.178670	9.438480	-914.961615	-96.628841	587.494634
518				900.000000	200.000000	0.000000	0.459610	0.776940	-1.868350	-66.433946	-143.838423	171.332265	299.043314	200.905359	0.000000	300.000000	200.000000	0.000000	7.752080	10.987200	2233.125306	2021.780453	2136.399925	-1379.390975				-505.000000	200.000000	0.000000	1.992210	0.536010	6.292320	-314.510655	-1187.080090	-410.859394
519				900.000000	200.000000	0.000000	0.381140	0.574260	-1.433850	-118.555999	-49.823655	168.815408	299.047674	200.940038	0.000000	300.000000	200.000000	0.000000	7.446880	11.109280	2231.904602	2098.074055	2125.499926	-1330.562976				-505.000000	200.000000	0.000000	-2.173320	0.000000	14.944259	1275.171562	-280.384539	-234.802529
520				900.000000	200.000000	0.000000	0.381140	0.641820	-1.911800	-112.248505	-89.906921	192.974840	299.022588	200.949232	0.000000	300.000000	200.000000	0.000000	6.989080	11.292400	2230.378722	2117.147455	2179.999924	-1403.804975	-562.802242	116.779269	0.000000	-505.000000	200.000000	0.000000	2.716650	-1.608030	22.023119	-1832.780074	1272.985658	-60.487451
521				900.000000	200.000000	0.000000	0.470820	0.619300	-1.694550	-52.642854	-119.131835	178.403027	298.984012	200.906009	0.000000	300.000000	200.000000	0.000000	7.691040	11.139800	2231.523132	2021.780453	2267.199921	-1312.252476				-505.000000	200.000000	0.000000	-1.448880	-0.357340	18.090419	-483.439417	-1122.626150	-117.711403
522				900.000000	200.000000	0.000000	0.493240	0.698120	-1.303500	-105.279341	-74.825038	149.537181	299.067528	200.982431	0.000000	300.000000	200.000000	0.000000	7.752080	11.078760	2232.667542	2193.441057	2081.899927	-1391.597975				-505.000000	200.000000	0.000000	0.181110	-1.965370	4.719240	692.165014	647.412513	56.864474
523				900.000000	200.000000	0.000000	0.269040	0.439140	-1.520750	-67.922846	-80.588349	176.034862	299.042889	200.957031	0.000000	300.000000	200.000000	0.000000	7.324800	10.926160	2232.133484	2136.220856	2136.399925	-1306.148976				-505.000000	200.000000	0.000000	2.535540	-1.965370	13.371180	1619.385185	-298.684773	-119.556177
524				900.000000	200.000000	0.000000	0.325090	0.619300	-1.824900	-113.085850	-87.679599	197.831284	299.032891	201.017089	0.000000	300.000000	200.000000	0.000000	7.080640	10.773560	2231.599426	2269.734659	2158.199924	-1379.390975				-505.000000	200.000000	0.000000	-0.543330	1.429360	7.865400	-839.408210	25.412632	-233.576466
525				900.000000	200.000000	0.000000	0.246620	0.653080	-1.433850	-79.125420	-105.075760	156.979773	299.062422	201.004028	0.000000	300.000000	200.000000	0.000000	7.477400	11.048240	2232.133484	2241.124558	2092.799927	-1391.597975				-505.000000	200.000000	0.000000	0.181110	-2.501380	11.011560	544.418433	1171.721130	-766.061581
526				900.000000	200.000000	0.000000	0.336300	0.709380	-1.738000	-97.224736	-73.024134	135.252282	298.989242	200.867250	0.000000	300.000000	200.000000	0.000000	7.935200	10.773560	2232.286072	1935.950150	2256.299921	-1342.769976				-505.000000	200.000000	0.000000	1.267770	0.536010	5.505780	1306.850448	-347.077758	117.895449
527				900.000000	200.000000	0.000000	0.470820	0.641820	-1.738000	-55.781025	-48.167848	130.230769	298.994778	200.934998	0.000000	300.000000	200.000000	0.000000	7.660520	10.285240	2233.735658	2088.537354	2245.399921	-1324.459476				-505.000000	200.000000	0.000000	1.267770	1.072020	7.078860	876.146252	-1276.560662	-234.060469
528				900.000000	200.000000	0.000000	0.358720	0.675600	-1.433850	-29.951683	-69.164279	176.161861	299.072125	200.982733	0.000000	300.000000	200.000000	0.000000	7.599480	9.766400	2231.980896	2193.441057	2070.999928	-1324.459476				-505.000000	200.000000	0.000000	-0.543330	-0.357340	-1.573080	1252.227531	697.219786	-470.248439
529				900.000000	200.000000	0.000000	0.347510	0.731900	-1.651100	-100.227864	-48.236729	168.996854	299.047609	200.999926	0.000000	300.000000	200.000000	0.000000	7.660520	10.346280	2231.752014	2231.587858	2125.499926	-1361.080475				-505.000000	200.000000	0.000000	1.629990	-0.536010	6.292320	199.701424	-1165.162159	-353.103665
530				900.000000	200.000000	0.000000	0.347510	0.574260	-1.651100	-78.575768	-134.358218	159.211608	298.993988	200.948551	0.000000	300.000000	200.000000	0.000000	7.599480	9.888480	2231.980896	2117.147455	2245.399921	-1348.873476				-505.000000	200.000000	0.000000	0.181110	0.714680	6.292320	391.196678	-149.500384	-58.080356
531				900.000000	200.000000	0.000000	0.437190	0.484180	-1.260050	-186.413921	-67.491337	159.034925	298.984429	200.901366	0.000000	300.000000	200.000000	0.000000	7.416360	10.987200	2232.438660	2012.243752	2267.199921	-1391.597975				-505.000000	200.000000	0.000000	3.803310	0.893350	7.078860	402.070923	-1562.556186	-175.688772
532				900.000000	200.000000	0.000000	0.392350	0.630560	-1.564200	-108.331548	-90.691816	183.314114	299.028272	200.871552	0.000000	300.000000	200.000000	0.000000	7.630000	11.475520	2232.209778	1945.486851	2169.099924	-1269.527977				-505.000000	200.000000	0.000000	0.362220	-2.680050	12.584640	417.916956	-166.430761	-178.804641
533				900.000000	200.000000	0.000000	0.313880	0.596780	-1.694550	-57.590758	-51.877407	190.592974	299.096913	201.003685	0.000000	300.000000	200.000000	0.000000	7.050120	11.658640	2232.896424	2241.124558	2016.499929	-1312.252476				-505.000000	200.000000	0.000000	2.354430	-0.178670	13.371180	800.970386	109.984214	58.386186
534				900.000000	200.000000	0.000000	0.313880	0.574260	-1.738000	-82.686327	-87.298788	183.343050	299.008672	200.918610	0.000000	300.000000	200.000000	0.000000	7.630000	10.895640	2232.057190	2050.390553	2212.699923	-1416.011974				-505.000000	200.000000	0.000000	2.354430	0.000000	9.438480	-1041.588939	-2272.543786	-587.629341
535				900.000000	200.000000	0.000000	0.325090	0.529220	-1.564200	-76.319957	-103.119959	185.699209	299.047837	200.922788	0.000000	300.000000	200.000000	0.000000	7.599480	10.407320	2232.286072	2059.927254	2125.499926	-1373.287475				-505.000000	200.000000	0.000000	1.629990	-1.965370	18.090419	-349.109308	-1441.498570	467.957254
536				900.000000	200.000000	0.000000	0.403560	0.585520	-1.173150	-105.760637	-182.704580	166.392992	299.057345	200.952954	0.000000	300.000000	200.000000	0.000000	7.294280	10.926160	2231.675720	2126.684155	2103.699926	-1300.045476				-505.000000	200.000000	0.000000	4.165530	-0.178670	2.359620	915.905463	143.414537	-294.223294
537				900.000000	200.000000	0.000000	0.302670	0.698120	-1.520750	-97.463352	-26.247563	164.192572	299.062261	200.952921	0.000000	300.000000	200.000000	0.000000	7.141680	10.926160	2231.752014	2126.684155	2092.799927	-1379.390975				-505.000000	200.000000	0.000000	0.543330	-0.536010	3.146160	199.449732	1024.697456	58.191959
538				900.000000	200.000000	0.000000	0.257830	0.585520	-1.390400	-37.636694	-49.852127	176.182609	299.018674	200.922662	0.000000	300.000000	200.000000	0.000000	7.568960	10.346280	2232.591248	2059.927254	2190.899923	-1361.080475				-505.000000	200.000000	0.000000	0.362220	-3.037390	7.865400	743.364779	-29.382195	-649.096546
539				900.000000	200.000000	0.000000	0.358720	0.596780	-1.346950	-57.230644	-84.443006	185.727199	298.926205	200.909599	0.000000	300.000000	200.000000	0.000000	7.568960	9.766400	2233.201600	2031.317153	2397.999916	-1293.941977				-505.000000	200.000000	0.000000	1.086660	-0.357340	10.225020	1137.355377	189.682678	-59.170147
540				900.000000	200.000000	0.000000	0.414770	0.653080	-1.564200	-14.931979	-91.615072	178.492510	298.983978	200.953052	0.000000	300.000000	200.000000	0.000000	7.660520	9.705360	2231.446838	2126.684155	2267.199921	-1373.287475				-505.000000	200.000000	0.000000	-0.181110	-0.536010	11.011560	84.262962	-794.911049	116.994013
541				900.000000	200.000000	0.000000	0.414770	0.720640	-1.260050	-35.957940	-96.963901	159.278060	299.061909	200.978929	0.000000	300.000000	200.000000	0.000000	7.813120	10.193680	2230.912780	2183.904357	2092.799927	-1397.701475				-505.000000	200.000000	0.000000	-1.086660	-1.429360	18.090419	-316.675343	-2602.814162	-60.013629
542				900.000000	200.000000	0.000000	0.347510	0.675600	-1.955250	-26.471324	-68.217749	173.763815	299.008910	200.986736	0.000000	300.000000	200.000000	0.000000	7.507920	11.597600	2232.591248	2202.977757	2212.699923	-1391.597975				-505.000000	200.000000	0.000000	1.086660	-1.965370	3.146160	-350.304849	-201.309506	291.768424
543				900.000000	200.000000	0.000000	0.381140	0.630560	-1.911800	-76.527419	-125.368710	188.145048	299.008672	200.969881	0.000000	300.000000	200.000000	0.000000	7.141680	10.102120	2232.057190	2164.830956	2212.699923	-1458.736474				-505.000000	200.000000	0.000000	0.905550	-1.072020	12.584640	1325.930864	-199.307658	410.118900
544				900.000000	200.000000	0.000000	0.336300	0.540480	-1.216600	-99.619338	-83.640975	185.698067	299.013185	200.936053	0.000000	300.000000	200.000000	0.000000	7.538440	10.987200	2231.217956	2088.537354	2201.799923	-1428.218974				-505.000000	200.000000	0.000000	1.992210	0.536010	12.584640	265.072740	-1060.481494	-58.394802
545				900.000000	200.000000	0.000000	0.347510	0.506700	-1.303500	-85.018306	-63.757906	161.558437	299.101303	200.978594	0.000000	300.000000	200.000000	0.000000	7.324800	11.628120	2231.675720	2183.904357	2005.599930	-1379.390975				-505.000000	200.000000	0.000000	1.267770	0.178670	10.225020	-799.082690	-484.126324	470.020926
546				900.000000	200.000000	0.000000	0.302670	0.472920	-1.173150	-66.171672	-92.428440	183.260417	299.003959	200.914181	0.000000	300.000000	200.000000	0.000000	7.202720	11.139800	2232.438660	2040.853853	2223.599922	-1409.908474				-505.000000	200.000000	0.000000	3.984420	-0.714680	11.011560	-273.996366	-3035.517364	-705.926169
547				900.000000	200.000000	0.000000	0.504450	0.619300	-1.042800	-88.152413	-65.397177	154.271585	299.023590	200.922631	0.000000	300.000000	200.000000	0.000000	7.904680	10.498880	2232.667542	2059.927254	2179.999924	-1416.011974	-517.016257	209.292047	0.000000	-505.000000	200.000000	0.000000	0.000000	-0.714680	20.450039	190.022720	245.732927	-59.422330
548				900.000000	200.000000	0.000000	0.425980	0.731900	-1.129700	-107.728754	-46.887055	132.770657	299.033387	200.901243	0.000000	300.000000	200.000000	0.000000	7.477400	10.041080	2232.743836	2012.243752	2158.199924	-1348.873476				-505.000000	200.000000	0.000000	1.629990	-0.714680	4.719240	767.844266	-235.679255	-353.273223
549				900.000000	200.000000	0.000000	0.381140	0.675600	-1.173150	-110.092203	-29.802226	166.499994	299.038038	200.961271	0.000000	300.000000	200.000000	0.000000	7.141680	10.712520	2232.209778	2145.757556	2147.299925	-1379.390975				-505.000000	200.000000	0.000000	1.448880	-1.072020	4.719240	-875.202404	-489.860304	-294.853751
550				900.000000	200.000000	0.000000	0.291460	0.698120	-1.564200	-37.200413	-111.867016	183.481467	299.077071	200.944214	0.000000	300.000000	200.000000	0.000000	7.141680	10.529400	2232.133484	2107.610755	2060.099928	-1385.494475				-505.000000	200.000000	0.000000	1.992210	-2.501380	5.505780	543.977971	-1318.903671	-531.230074
551				900.000000	200.000000	0.000000	0.302670	0.720640	-1.346950	-92.335391	-66.936957	173.852156	298.955205	200.935477	0.000000	300.000000	200.000000	0.000000	7.813120	10.407320	2232.591248	2088.537354	2332.599918	-1391.597975				-505.000000	200.000000	0.000000	1.992210	0.357340	11.011560	833.215581	2122.691534	-58.564360
552				900.000000	200.000000	0.000000	0.313880	0.585520	-1.520750	-122.202871	-52.039041	132.750659	299.062710	200.952466	0.000000	300.000000	200.000000	0.000000	7.568960	10.498880	2232.820130	2126.684155	2092.799927	-1348.873476				-505.000000	200.000000	0.000000	2.173320	0.000000	6.292320	116.319387	-932.899041	117.314332
553				900.000000	200.000000	0.000000	0.470820	0.664340	-1.651100	-58.784153	-119.172244	159.167633	299.042300	200.966170	0.000000	300.000000	200.000000	0.000000	7.385840	10.529400	2230.760192	2155.294256	2136.399925	-1287.838477				-505.000000	200.000000	0.000000	1.811100	-2.144040	17.303879	-591.615557	-523.721058	-354.644174
554				900.000000	200.000000	0.000000	0.448400	0.596780	-2.129050	-21.856128	-97.540615	173.585990	299.023256	201.016950	0.000000	300.000000	200.000000	0.000000	7.599480	10.804080	2231.904602	2269.734659	2179.999924	-1397.701475				-505.000000	200.000000	0.000000	1.811100	-0.714680	12.584640	421.025492	143.607537	-177.055415
555				900.000000	200.000000	0.000000	0.358720	0.641820	-1.390400	-119.749395	-150.260206	178.540106	298.979860	200.943794	0.000000	300.000000	200.000000	0.000000	7.843640	10.193680	2233.125306	2107.610755	2278.099920	-1440.425974				-505.000000	200.000000	0.000000	0.724440	-1.786700	10.225020	-338.927219	79.030602	350.711058
556				900.000000	200.000000	0.000000	0.437190	0.608040	-1.694550	-97.332373	-41.757403	163.969435	298.984464	200.956867	0.000000	300.000000	200.000000	0.000000	7.599480	11.292400	2232.514954	2136.220856	2267.199921	-1446.529474				-505.000000	200.000000	0.000000	2.716650	0.714680	2.359620	1201.594075	98.516253	470.413689
557				900.000000	200.000000	0.000000	0.347510	0.596780	-1.564200	-61.476245	-88.845305	137.545611	299.057860	200.982330	0.000000	300.000000	200.000000	0.000000	7.599480	10.865120	2232.896424	2193.441057	2103.699926	-1354.976975				-505.000000	200.000000	0.000000	-0.543330	0.357340	9.438480	254.009725	-1434.350301	-352.082010
558				900.000000	200.000000	0.000000	0.269040	0.585520	-2.042150	-114.701981	-69.971507	161.713035	299.096326	200.931683	0.000000	300.000000	200.000000	0.000000	7.446880	11.445000	2231.446838	2079.000654	2016.499929	-1385.494475				-505.000000	200.000000	0.000000	2.173320	-0.536010	16.517339	-610.192587	-544.892563	-294.403032
559				900.000000	200.000000	0.000000	0.201780	0.563000	-1.303500	-98.781992	-123.614354	181.039053	298.998837	200.901581	0.000000	300.000000	200.000000	0.000000	7.538440	10.773560	2231.904602	2012.243752	2234.499922	-1428.218974				-505.000000	200.000000	0.000000	3.259980	0.178670	4.719240	-683.707151	1123.960136	-58.835339
560				900.000000	200.000000	0.000000	0.246620	0.630560	-1.564200	-60.085185	-59.360805	152.139509	299.018238	200.880337	0.000000	300.000000	200.000000	0.000000	7.233240	11.017720	2231.599426	1964.560251	2190.899923	-1373.287475				-505.000000	200.000000	0.000000	0.000000	0.536010	14.944259	612.709515	-809.602146	587.949660
561				900.000000	200.000000	0.000000	0.257830	0.529220	-1.216600	-55.857192	-90.541521	156.852969	299.106096	200.974421	0.000000	300.000000	200.000000	0.000000	7.416360	10.743040	2231.446838	2174.367657	1994.699930	-1422.115474				-505.000000	200.000000	0.000000	0.543330	-1.608030	3.932700	945.356738	-1760.019124	-647.754572
562				900.000000	200.000000	0.000000	0.526870	0.675600	-1.694550	-42.283359	-35.318485	154.300717	299.072093	200.940038	0.000000	300.000000	200.000000	0.000000	7.050120	11.139800	2231.904602	2098.074055	2070.999928	-1385.494475				-505.000000	200.000000	0.000000	0.905550	-1.429360	6.292320	145.644816	602.083798	409.779784
563				900.000000	200.000000	0.000000	0.280250	0.653080	-1.216600	-34.674516	-131.992536	164.173912	299.048195	200.918171	0.000000	300.000000	200.000000	0.000000	7.752080	10.773560	2233.125306	2050.390553	2125.499926	-1422.115474				-505.000000	200.000000	0.000000	1.086660	2.322710	9.438480	1183.646277	-1267.840976	-350.347273
564				900.000000	200.000000	0.000000	0.369930	0.585520	-1.477300	-41.747253	-64.519528	142.331232	298.974699	200.935509	0.000000	300.000000	200.000000	0.000000	7.355320	10.498880	2232.514954	2088.537354	2288.999920	-1385.494475				-505.000000	200.000000	0.000000	2.897760	-1.608030	11.011560	135.211034	-185.793418	350.706751
565				900.000000	200.000000	0.000000	0.358720	0.540480	-1.390400	-79.696743	-145.194236	154.349259	299.018204	201.012850	0.000000	300.000000	200.000000	0.000000	7.538440	9.980040	2231.523132	2260.197959	2190.899923	-1464.839973				-505.000000	200.000000	0.000000	0.000000	0.536010	7.865400	-430.200811	-670.314301	235.485068
566				900.000000	200.000000	0.000000	0.313880	0.619300	-1.564200	-84.672053	-72.262512	164.107656	298.993850	201.017054	0.000000	300.000000	200.000000	0.000000	7.263760	10.315760	2231.675720	2269.734659	2245.399921	-1373.287475				-505.000000	200.000000	0.000000	1.811100	-0.714680	1.573080	-853.831453	949.477551	645.361966
567				900.000000	200.000000	0.000000	0.381140	0.619300	-1.303500	-72.340377	-19.549060	171.266955	298.954669	200.974421	0.000000	300.000000	200.000000	0.000000	7.752080	11.597600	2231.446838	2174.367657	2332.599918	-1452.632974				-505.000000	200.000000	0.000000	1.629990	-1.786700	9.438480	934.985879	-372.727821	-530.522866
568				900.000000	200.000000	0.000000	0.313880	0.664340	-1.173150	-114.576420	-123.285888	135.233622	298.950287	200.931237	0.000000	300.000000	200.000000	0.000000	7.385840	10.071600	2232.514954	2079.000654	2343.499918	-1470.943473				-505.000000	200.000000	0.000000	3.622200	1.072020	15.730799	-49.689608	-1692.377919	176.959867
569				900.000000	200.000000	0.000000	0.347510	0.563000	-1.303500	-34.453509	-124.549546	166.430117	299.009045	200.905452	0.000000	300.000000	200.000000	0.000000	7.599480	10.041080	2232.896424	2021.780453	2212.699923	-1367.183975				-505.000000	200.000000	0.000000	3.078870	-2.144040	10.225020	1260.874165	-1256.566015	-61.025102
570				900.000000	200.000000	0.000000	0.425980	0.641820	-1.086250	-95.311114	-77.323284	151.964164	298.994057	200.986938	0.000000	300.000000	200.000000	0.000000	7.355320	11.109280	2232.133484	2202.977757	2245.399921	-1379.390975				-505.000000	200.000000	0.000000	0.181110	-1.072020	9.438480	167.519152	-947.906134	-118.520033
571				900.000000	200.000000	0.000000	0.235410	0.484180	-1.868350	-94.571924	-73.814228	188.159891	299.038203	200.986736	0.000000	300.000000	200.000000	0.000000	7.233240	11.261880	2232.591248	2202.977757	2147.299925	-1342.769976				-505.000000	200.000000	0.000000	1.448880	0.714680	7.865400	-419.389489	-227.705995	235.538716
572				900.000000	200.000000	0.000000	0.459610	0.608040	-1.520750	-0.659591	-103.633932	163.946208	299.008842	200.999619	0.000000	300.000000	200.000000	0.000000	7.507920	10.956680	2232.438660	2231.587858	2212.699923	-1434.322474				-505.000000	200.000000	0.000000	2.716650	-2.680050	0.786540	185.341104	-562.840930	-120.248897
573				900.000000	200.000000	0.000000	0.437190	0.675600	-1.738000	-118.718448	-61.980874	180.899887	299.076850	200.914525	0.000000	300.000000	200.000000	0.000000	7.416360	10.804080	2231.599426	2040.853853	2060.099928	-1361.080475				-505.000000	200.000000	0.000000	1.992210	-1.429360	11.798100	1420.061299	-1059.735068	350.948753
574				900.000000	200.000000	0.000000	0.269040	0.540480	-1.607650	-104.044996	-60.243652	135.164887	299.096481	200.974254	0.000000	300.000000	200.000000	0.000000	7.691040	10.407320	2231.828308	2174.367657	2016.499929	-1373.287475				-505.000000	200.000000	0.000000	1.448880	-0.357340	13.371180	674.343062	-1426.061046	-529.151914
575				900.000000	200.000000	0.000000	0.201780	0.563000	-1.824900	-99.322163	-97.799602	166.581093	299.038071	200.948421	0.000000	300.000000	200.000000	0.000000	7.446880	10.804080	2232.286072	2117.147455	2147.299925	-1428.218974				-505.000000	200.000000	0.000000	3.441090	0.536010	5.505780	148.690429	-743.725358	-763.439896
576				900.000000	200.000000	0.000000	0.381140	0.563000	-1.173150	-106.688010	-85.527895	171.214596	299.018674	200.931205	0.000000	300.000000	200.000000	0.000000	7.630000	10.651480	2232.591248	2079.000654	2190.899923	-1403.804975				-505.000000	200.000000	0.000000	2.354430	-0.178670	6.292320	-936.835951	-1606.708043	-587.798899
577				900.000000	200.000000	0.000000	0.482030	0.630560	-0.955900	-75.537107	-59.488768	168.763245	298.989553	200.931046	0.000000	300.000000	200.000000	0.000000	7.630000	10.468360	2232.972718	2079.000654	2256.299921	-1354.976975				-505.000000	200.000000	0.000000	1.992210	-1.250690	11.011560	272.649679	-263.568598	116.141916
578				900.000000	200.000000	0.000000	0.448400	0.754420	-1.477300	-103.140964	-93.080772	156.864975	299.027940	201.000063	0.000000	300.000000	200.000000	0.000000	7.324800	9.796920	2231.446838	2231.587858	2169.099924	-1403.804975				-505.000000	200.000000	0.000000	-0.543330	-2.144040	7.865400	1839.765404	-504.867397	-60.735326
579				900.000000	200.000000	0.000000	0.257830	0.619300	-1.781450	-60.773943	-59.620390	166.575384	299.008537	201.038385	0.000000	300.000000	200.000000	0.000000	7.752080	10.193680	2231.752014	2317.418160	2212.699923	-1428.218974				-505.000000	200.000000	0.000000	1.629990	-1.072020	14.157719	-295.367316	815.923686	-823.565127
580				900.000000	200.000000	0.000000	0.381140	0.664340	-1.520750	-58.649110	-19.347018	176.128163	298.984290	200.939941	0.000000	300.000000	200.000000	0.000000	7.721560	9.796920	2232.133484	2098.074055	2267.199921	-1385.494475				-505.000000	200.000000	0.000000	2.173320	-1.250690	3.932700	40.451366	-798.089754	-353.825362
581				900.000000	200.000000	0.000000	0.313880	0.517960	-1.520750	-129.005522	-107.764710	166.423070	298.935640	200.973954	0.000000	300.000000	200.000000	0.000000	7.843640	9.980040	2232.514954	2174.367657	2376.199917	-1354.976975				-505.000000	200.000000	0.000000	0.543330	-0.893350	5.505780	409.647862	-170.671889	175.341040
582				900.000000	200.000000	0.000000	0.336300	0.574260	-1.781450	-102.833992	-103.379545	166.452202	298.999111	200.961139	0.000000	300.000000	200.000000	0.000000	7.385840	11.017720	2232.514954	2145.757556	2234.499922	-1287.838477				-505.000000	200.000000	0.000000	3.259980	0.000000	8.651940	348.140161	-1796.312157	-0.260798
583				900.000000	200.000000	0.000000	0.302670	0.517960	-1.738000	-129.230593	-36.177460	161.615363	299.047805	200.944181	0.000000	300.000000	200.000000	0.000000	7.324800	11.200840	2232.209778	2107.610755	2125.499926	-1318.355976				-505.000000	200.000000	0.000000	0.362220	-0.357340	5.505780	1021.161836	768.277128	-0.368093
584				900.000000	200.000000	0.000000	0.257830	0.495440	-1.477300	-93.703110	-120.694889	164.050534	299.086744	200.927219	0.000000	300.000000	200.000000	0.000000	7.233240	11.200840	2231.904602	2069.463954	2038.299929	-1336.666476				-505.000000	200.000000	0.000000	1.448880	-0.536010	9.438480	1242.297134	566.221196	-470.577373
585				900.000000	200.000000	0.000000	0.246620	0.563000	-1.390400	-98.872021	-34.192589	166.534639	299.023890	200.956508	0.000000	300.000000	200.000000	0.000000	7.568960	10.559920	2233.354188	2136.220856	2179.999924	-1330.562976				-505.000000	200.000000	0.000000	2.897760	-0.536010	10.225020	200.016040	-847.897028	175.491802
586				900.000000	200.000000	0.000000	0.313880	0.551740	-1.042800	-78.872943	-87.945324	171.273806	299.042856	200.901520	0.000000	300.000000	200.000000	0.000000	7.477400	10.498880	2232.057190	2012.243752	2136.399925	-1348.873476				-505.000000	200.000000	0.000000	3.078870	0.536010	11.798100	728.273824	-1920.908905	117.750561
587				900.000000	200.000000	0.000000	0.403560	0.743160	-2.085600	-64.029548	-100.800482	161.720277	298.993816	201.034183	0.000000	300.000000	200.000000	0.000000	7.355320	10.590440	2231.599426	2307.881460	2245.399921	-1403.804975				-505.000000	200.000000	0.000000	2.535540	1.250690	14.157719	1003.339884	-697.141222	-468.968728
588				900.000000	200.000000	0.000000	0.403560	0.653080	-1.607650	-39.100174	-20.189457	149.588202	299.018473	200.952759	0.000000	300.000000	200.000000	0.000000	7.477400	10.682000	2232.133484	2126.684155	2190.899923	-1391.597975				-505.000000	200.000000	0.000000	0.181110	-1.072020	10.225020	283.398077	377.047513	-59.775934
589				900.000000	200.000000	0.000000	0.470820	0.596780	-1.607650	-49.459669	-68.552953	144.646842	298.960052	200.948324	0.000000	300.000000	200.000000	0.000000	7.691040	10.712520	2232.514954	2117.147455	2321.699919	-1391.597975				-505.000000	200.000000	0.000000	0.181110	0.357340	15.730799	486.145115	-821.307538	0.324627
590				900.000000	200.000000	0.000000	0.526870	0.686860	-1.477300	-113.964146	-121.642017	151.901529	298.952449	200.946511	0.000000	300.000000	200.000000	0.000000	7.630000	10.620960	2226.716610	2107.610755	2332.599918	-1336.666476				-505.000000	200.000000	0.000000	1.267770	-2.322710	7.078860	-139.980873	-878.850640	115.182524
591				900.000000	200.000000	0.000000	0.336300	0.517960	-1.433850	-100.771782	-63.175053	147.122562	298.939653	201.000405	0.000000	300.000000	200.000000	0.000000	7.630000	10.559920	2230.683898	2231.587858	2365.299917	-1489.253973				-505.000000	200.000000	0.000000	0.000000	0.536010	1.573080	-546.520198	-266.632868	117.996871
592				900.000000	200.000000	0.000000	0.201780	0.641820	-1.781450	-67.887630	-118.103891	188.341336	299.057345	200.952954	0.000000	300.000000	200.000000	0.000000	7.385840	10.315760	2231.675720	2126.684155	2103.699926	-1477.046973				-505.000000	200.000000	0.000000	-1.267770	2.144040	4.719240	825.009410	-590.615837	178.368412
593				900.000000	200.000000	0.000000	0.212990	0.596780	-1.607650	-85.644441	-113.661183	132.865653	298.944828	200.978761	0.000000	300.000000	200.000000	0.000000	7.385840	9.766400	2231.294250	2183.904357	2354.399918	-1379.390975				-505.000000	200.000000	0.000000	0.724440	-0.714680	3.932700	-622.010680	-1240.698060	234.240208
594				900.000000	200.000000	0.000000	0.437190	0.653080	-1.346950	-83.055922	-82.608430	142.324382	298.984082	200.927314	0.000000	300.000000	200.000000	0.000000	7.355320	10.834600	2231.675720	2069.463954	2267.199921	-1403.804975				-505.000000	200.000000	0.000000	-0.181110	-2.144040	7.078860	218.278455	667.091164	-178.252501
595				900.000000	200.000000	0.000000	0.381140	0.619300	-1.260050	-36.110591	-120.908868	183.315256	299.008333	200.931747	0.000000	300.000000	200.000000	0.000000	7.294280	10.865120	2231.294250	2079.000654	2212.699923	-1281.734977				-505.000000	200.000000	0.000000	0.905550	-0.536010	9.438480	-610.758896	-1919.732047	704.348066
596				900.000000	200.000000	0.000000	0.347510	0.574260	-1.738000	-42.481025	-103.881581	176.079229	299.023289	200.910096	0.000000	300.000000	200.000000	0.000000	7.385840	11.322920	2231.980896	2031.317153	2179.999924	-1312.252476				-505.000000	200.000000	0.000000	3.078870	-0.178670	12.584640	337.643455	-1789.085324	469.536922
597				900.000000	200.000000	0.000000	0.347510	0.630560	-0.955900	-31.311274	-99.542964	161.673627	299.048162	200.871224	0.000000	300.000000	200.000000	0.000000	7.294280	11.170320	2233.049012	1945.486851	2125.499926	-1361.080475				-505.000000	200.000000	0.000000	1.448880	0.536010	9.438480	612.269053	-361.768856	117.880960
598				900.000000	200.000000	0.000000	0.325090	0.619300	-1.129700	-48.037139	-88.326135	149.638082	298.969500	200.914431	0.000000	300.000000	200.000000	0.000000	7.538440	11.322920	2231.828308	2040.853853	2299.899920	-1464.839973				-505.000000	200.000000	0.000000	1.448880	-1.250690	7.078860	967.231074	-492.099584	-236.279210
599				900.000000	200.000000	0.000000	0.482030	0.551740	-1.346950	-63.105921	-64.191062	197.605863	299.008503	200.884581	0.000000	300.000000	200.000000	0.000000	7.324800	10.498880	2231.675720	1974.096951	2212.699923	-1416.011974				-505.000000	200.000000	0.000000	1.629990	0.893350	6.292320	-408.704014	-900.022145	59.461489
600				900.000000	200.000000	0.000000	0.358720	0.765680	-1.477300	-18.246143	-150.179389	188.293936	298.998461	200.966038	0.000000	300.000000	200.000000	0.000000	7.538440	10.895640	2231.065368	2155.294256	2234.499922	-1391.597975				-505.000000	200.000000	0.000000	1.448880	-1.072020	4.719240	51.325611	-887.570326	233.843137
601				900.000000	200.000000	0.000000	0.425980	0.675600	-1.260050	-98.120640	-87.293589	151.995579	298.989173	200.888672	0.000000	300.000000	200.000000	0.000000	7.233240	10.468360	2232.133484	1983.633652	2256.299921	-1330.562976	-433.813866	137.254334	0.000000	-505.000000	200.000000	0.000000	-0.362220	-0.178670	20.450039	-1283.151339	-1455.759237	176.091716
602				900.000000	200.000000	0.000000	0.336300	0.495440	-1.346950	-93.568067	-42.991990	173.607880	299.018707	200.956802	0.000000	300.000000	200.000000	0.000000	7.752080	10.315760	2232.667542	2136.220856	2190.899923	-1403.804975				-505.000000	200.000000	0.000000	0.543330	-1.250690	12.584640	1199.303540	-575.099749	-59.974470
603				900.000000	200.000000	0.000000	0.257830	0.765680	-1.390400	-34.238235	-110.643766	140.205256	299.022855	201.008818	0.000000	300.000000	200.000000	0.000000	7.355320	9.949520	2230.989074	2250.661259	2179.999924	-1342.769976				-505.000000	200.000000	0.000000	0.724440	-1.608030	8.651940	19.206262	-582.326582	233.392419
604				900.000000	200.000000	0.000000	0.448400	0.641820	-1.346950	-67.437487	-88.136028	154.350597	299.013455	201.012711	0.000000	300.000000	200.000000	0.000000	7.782600	9.949520	2231.828308	2260.197959	2201.799923	-1403.804975				-505.000000	200.000000	0.000000	1.992210	-3.216060	11.798100	-77.843940	-927.165061	-414.420108
605				900.000000	200.000000	0.000000	0.313880	0.619300	-1.303500	-36.155605	-107.966753	173.746297	298.989208	200.961271	0.000000	300.000000	200.000000	0.000000	7.721560	10.254720	2232.209778	2145.757556	2256.299921	-1416.011974				-505.000000	200.000000	0.000000	3.078870	-1.429360	11.011560	377.654359	-992.172427	409.605918
606				900.000000	200.000000	0.000000	0.291460	0.675600	-1.346950	-134.395441	-122.200998	164.183242	299.038071	200.931333	0.000000	300.000000	200.000000	0.000000	7.630000	11.048240	2232.286072	2079.000654	2147.299925	-1391.597975				-505.000000	200.000000	0.000000	-0.181110	-1.429360	11.011560	840.918367	-529.771034	-471.294763
607				900.000000	200.000000	0.000000	0.168150	0.686860	-2.085600	-114.594344	-20.182719	173.960104	299.033618	200.854054	0.000000	300.000000	200.000000	0.000000	7.721560	10.987200	2233.277894	1907.340050	2158.199924	-1318.355976				-505.000000	200.000000	0.000000	1.448880	-1.072020	5.505780	-180.243469	-623.176738	-236.109652
608				900.000000	200.000000	0.000000	0.358720	0.585520	-1.346950	-101.920163	-195.894344	188.126388	299.018707	200.935445	0.000000	300.000000	200.000000	0.000000	7.355320	10.590440	2232.667542	2088.537354	2190.899923	-1379.390975				-505.000000	200.000000	0.000000	-0.362220	-1.072020	13.371180	-758.694247	141.798689	116.499828
609				900.000000	200.000000	0.000000	0.358720	0.484180	-1.564200	-98.277355	-89.306933	166.345200	299.052688	200.939909	0.000000	300.000000	200.000000	0.000000	7.935200	10.987200	2232.209778	2098.074055	2114.599926	-1348.873476				-505.000000	200.000000	0.000000	1.811100	0.714680	3.932700	-1462.048122	-1173.881845	118.021541
610				900.000000	200.000000	0.000000	0.369930	0.405360	-1.260050	-121.310714	-120.447240	171.079604	299.028472	200.935445	0.000000	300.000000	200.000000	0.000000	7.385840	10.956680	2232.667542	2088.537354	2169.099924	-1361.080475				-505.000000	200.000000	0.000000	0.543330	-1.965370	3.146160	692.039168	494.417427	-178.140899
611				900.000000	200.000000	0.000000	0.347510	0.596780	-1.738000	-65.676832	-114.013521	156.822892	298.988897	200.931651	0.000000	300.000000	200.000000	0.000000	7.233240	11.322920	2231.523132	2079.000654	2256.299921	-1409.908474				-505.000000	200.000000	0.000000	-1.629990	-0.893350	10.225020	62.577395	1282.057212	234.259005
612				900.000000	200.000000	0.000000	0.381140	0.596780	-1.433850	-85.464384	-65.021564	183.294312	298.994435	201.029276	0.000000	300.000000	200.000000	0.000000	7.294280	10.529400	2232.972718	2298.344760	2245.399921	-1306.148976				-505.000000	200.000000	0.000000	3.078870	-3.037390	10.225020	511.921545	-991.426001	-179.361089
613				900.000000	200.000000	0.000000	0.504450	0.641820	-1.781450	-104.072402	-166.029631	159.111849	298.999145	201.012365	0.000000	300.000000	200.000000	0.000000	7.568960	10.865120	2232.591248	2260.197959	2234.499922	-1452.632974				-505.000000	200.000000	0.000000	0.724440	1.072020	18.876959	-396.885921	468.529933	0.959392
614				900.000000	200.000000	0.000000	0.437190	0.563000	-1.868350	-75.243996	-82.123528	159.108228	298.935676	200.931205	0.000000	300.000000	200.000000	0.000000	7.630000	10.315760	2232.591248	2079.000654	2376.199917	-1409.908474				-505.000000	200.000000	0.000000	0.905550	-1.786700	9.438480	-1149.702155	68.818063	350.696570
615				900.000000	200.000000	0.000000	0.425980	0.675600	-2.215950	-38.803000	-81.338632	144.766599	299.008672	200.931428	0.000000	300.000000	200.000000	0.000000	7.324800	10.376800	2232.057190	2079.000654	2212.699923	-1367.183975				-505.000000	200.000000	0.000000	1.811100	-1.965370	7.865400	-697.375316	148.086096	-413.218715
616				900.000000	200.000000	0.000000	0.392350	0.630560	-1.346950	-75.942235	-136.487588	183.314114	299.023323	200.948518	0.000000	300.000000	200.000000	0.000000	7.019600	9.980040	2232.057190	2117.147455	2179.999924	-1385.494475				-505.000000	200.000000	0.000000	0.543330	0.000000	19.663499	-577.506930	-1244.667623	-0.043466
617				900.000000	200.000000	0.000000	0.369930	0.641820	-1.955250	-100.231928	-104.602794	168.889852	299.008401	200.961599	0.000000	300.000000	200.000000	0.000000	6.805960	10.071600	2231.446838	2145.757556	2212.699923	-1409.908474				-505.000000	200.000000	0.000000	2.535540	-2.501380	11.798100	1471.009371	-1357.751979	232.399742
618				900.000000	200.000000	0.000000	0.347510	0.675600	-1.955250	-98.840868	-78.349689	159.305854	298.994400	200.909723	0.000000	300.000000	200.000000	0.000000	7.416360	11.109280	2232.896424	2031.317153	2245.399921	-1354.976975				-505.000000	200.000000	0.000000	1.448880	2.144040	11.011560	478.064790	34.448313	178.151080
619				900.000000	200.000000	0.000000	0.437190	0.427880	-0.955900	-67.801349	-164.027626	156.572906	299.028571	200.918265	0.000000	300.000000	200.000000	0.000000	7.721560	11.139800	2232.896424	2050.390553	2169.099924	-1385.494475				-505.000000	200.000000	0.000000	0.905550	-1.072020	5.505780	51.388534	-1253.149878	-236.066186
620				900.000000	200.000000	0.000000	0.403560	0.563000	-1.477300	-78.859398	-121.630081	151.914088	299.052558	200.978494	0.000000	300.000000	200.000000	0.000000	6.958560	11.567080	2231.904602	2183.904357	2114.599926	-1318.355976				-505.000000	200.000000	0.000000	0.181110	-1.965370	9.438480	1039.990559	245.223932	-354.344217
621				900.000000	200.000000	0.000000	0.414770	0.675600	-1.260050	-45.853748	-127.359721	173.694134	299.077134	200.944149	0.000000	300.000000	200.000000	0.000000	7.202720	11.445000	2232.286072	2107.610755	2060.099928	-1385.494475				-505.000000	200.000000	0.000000	-1.629990	-3.216060	16.517339	-309.098404	-49.614273	-590.362628
622				900.000000	200.000000	0.000000	0.313880	0.551740	-1.129700	-115.147743	-57.468687	137.538564	298.979930	200.935189	0.000000	300.000000	200.000000	0.000000	7.630000	10.041080	2233.277894	2088.537354	2278.099920	-1422.115474				-505.000000	200.000000	0.000000	1.448880	-0.714680	-2.359620	883.093959	577.417592	-353.258734
623				900.000000	200.000000	0.000000	0.470820	0.517960	-1.477300	-88.755206	-58.542238	187.947421	298.999248	200.926839	0.000000	300.000000	200.000000	0.000000	7.233240	10.132640	2232.820130	2069.463954	2234.499922	-1434.322474				-505.000000	200.000000	0.000000	0.181110	0.893350	-0.786540	-409.270323	254.927476	-351.631292
624				900.000000	200.000000	0.000000	0.459610	0.641820	-1.824900	-79.994234	-118.548982	156.748643	299.018137	200.935989	0.000000	300.000000	200.000000	0.000000	7.355320	10.773560	2231.370544	2088.537354	2190.899923	-1379.390975				-505.000000	200.000000	0.000000	1.629990	-1.250690	9.438480	-885.636186	290.122216	-177.549600
625				900.000000	200.000000	0.000000	0.336300	0.630560	-1.694550	-80.322879	-123.724241	183.372182	299.062037	201.008714	0.000000	300.000000	200.000000	0.000000	7.446880	10.651480	2231.217956	2250.661259	2092.799927	-1403.804975				-505.000000	200.000000	0.000000	1.992210	-1.608030	7.078860	829.792429	-1320.396524	-177.917693
626				900.000000	200.000000	0.000000	0.459610	0.630560	-1.520750	-80.142822	-78.304082	207.341034	299.028339	200.969749	0.000000	300.000000	200.000000	0.000000	7.507920	10.407320	2232.362366	2164.830956	2169.099924	-1440.425974				-505.000000	200.000000	0.000000	2.535540	-2.144040	12.584640	797.798927	-297.938347	467.715252
627				900.000000	200.000000	0.000000	0.414770	0.664340	-1.477300	-66.645156	-111.959769	156.816041	298.939870	200.927536	0.000000	300.000000	200.000000	0.000000	7.385840	10.346280	2231.141662	2069.463954	2365.299917	-1385.494475				-505.000000	200.000000	0.000000	-0.905550	-0.714680	18.090419	74.017949	435.337041	234.370607
628				900.000000	200.000000	0.000000	0.459610	0.619300	-1.564200	-88.692583	-88.395613	156.727700	299.096604	200.969848	0.000000	300.000000	200.000000	0.000000	7.263760	10.071600	2232.133484	2164.830956	2016.499929	-1416.011974				-505.000000	200.000000	0.000000	3.622200	-1.072020	4.719240	977.853626	-2477.347993	174.925173
629				900.000000	200.000000	0.000000	0.347510	0.709380	-1.173150	-56.434249	-94.274952	188.253191	299.091286	200.987411	0.000000	300.000000	200.000000	0.000000	7.568960	10.193680	2231.065368	2202.977757	2027.399929	-1403.804975				-505.000000	200.000000	0.000000	3.984420	-0.357340	11.011560	-1178.901737	-1312.107269	-118.146067
630				900.000000	200.000000	0.000000	0.425980	0.788200	-2.042150	-126.458270	-127.093996	183.425878	298.989622	200.888277	0.000000	300.000000	200.000000	0.000000	6.775440	9.919000	2233.125306	1983.633652	2256.299921	-1458.736474				-505.000000	200.000000	0.000000	1.448880	-1.072020	14.157719	-526.999320	-763.957436	-471.086047
631				900.000000	200.000000	0.000000	0.347510	0.641820	-1.477300	-71.593060	-48.398363	178.551720	298.989277	200.824500	0.000000	300.000000	200.000000	0.000000	7.019600	9.980040	2232.362366	1840.583148	2256.299921	-1403.804975				-505.000000	200.000000	0.000000	0.905550	-0.893350	8.651940	178.267551	-195.575525	57.823865
632				900.000000	200.000000	0.000000	0.403560	0.540480	-1.824900	-96.229006	-50.383234	147.073824	299.145758	200.931046	0.000000	300.000000	200.000000	0.000000	7.538440	11.139800	2232.972718	2079.000654	1907.499933	-1361.080475				-505.000000	200.000000	0.000000	2.897760	-2.322710	7.078860	1481.443154	83.078729	-178.668369
633				900.000000	200.000000	0.000000	0.257830	0.574260	-1.303500	-74.195124	-65.130854	176.172137	299.008774	201.042409	0.000000	300.000000	200.000000	0.000000	6.805960	11.139800	2232.286072	2326.954861	2212.699923	-1348.873476				-505.000000	200.000000	0.000000	1.811100	-1.965370	4.719240	228.901007	-1042.058265	585.430962
634				900.000000	200.000000	0.000000	0.381140	0.698120	-1.738000	-61.503651	-135.662284	166.520938	299.018171	200.923135	0.000000	300.000000	200.000000	0.000000	7.477400	11.506040	2231.446838	2059.927254	2190.899923	-1354.976975				-505.000000	200.000000	0.000000	0.181110	-0.178670	9.438480	-125.872245	642.933954	-58.928145
635				900.000000	200.000000	0.000000	0.448400	0.574260	-1.433850	-122.576530	-164.044760	130.191165	298.979581	200.948324	0.000000	300.000000	200.000000	0.000000	7.294280	11.109280	2232.514954	2117.147455	2278.099920	-1373.287475				-505.000000	200.000000	0.000000	-0.905550	1.250690	7.865400	-155.323520	1107.890622	-233.717046
636				900.000000	200.000000	0.000000	0.437190	0.608040	-1.173150	-104.833263	-77.704094	178.427396	298.984429	200.918453	0.000000	300.000000	200.000000	0.000000	7.538440	10.102120	2232.438660	2050.390553	2267.199921	-1422.115474				-505.000000	200.000000	0.000000	2.535540	-1.250690	3.146160	966.916458	639.008822	-118.877945
637				900.000000	200.000000	0.000000	0.425980	0.686860	-0.999350	-65.222627	-112.865890	173.692992	299.047577	201.012781	0.000000	300.000000	200.000000	0.000000	7.599480	10.651480	2231.675720	2260.197959	2125.499926	-1409.908474	-461.404001	183.466574	0.000000	-505.000000	200.000000	0.000000	1.267770	-1.786700	20.450039	-338.109217	-891.539890	-413.005691
638				900.000000	200.000000	0.000000	0.459610	0.596780	-1.651100	-73.627864	-32.589127	163.935736	299.023189	200.944375	0.000000	300.000000	200.000000	0.000000	7.691040	10.712520	2231.752014	2107.610755	2179.999924	-1318.355976				-505.000000	200.000000	0.000000	3.441090	-0.357340	15.730799	674.531832	-620.858895	-353.078995
639				900.000000	200.000000	0.000000	0.381140	0.551740	-1.781450	-91.699775	-19.104567	156.746164	299.013927	200.965246	0.000000	300.000000	200.000000	0.000000	7.630000	10.804080	2232.896424	2155.294256	2201.799923	-1428.218974				-505.000000	200.000000	0.000000	1.992210	-1.965370	14.157719	-465.239926	-1061.974347	409.184178
640				900.000000	200.000000	0.000000	0.291460	0.641820	-1.477300	-59.531470	-147.409622	176.200127	299.014263	200.892334	0.000000	300.000000	200.000000	0.000000	7.538440	10.071600	2233.659364	1993.170352	2201.799923	-1452.632974				-505.000000	200.000000	0.000000	0.362220	-0.714680	13.371180	-273.807596	-830.027224	-176.939505
641				900.000000	200.000000	0.000000	0.425980	0.675600	-1.781450	-74.537630	-56.412868	176.092180	299.018003	200.931842	0.000000	300.000000	200.000000	0.000000	7.568960	9.888480	2231.065368	2079.000654	2190.899923	-1409.908474				-505.000000	200.000000	0.000000	1.448880	0.714680	1.573080	854.083146	-354.304591	529.259209
642				900.000000	200.000000	0.000000	0.291460	0.585520	-1.346950	-97.899633	-117.135028	161.689808	299.032825	201.012885	0.000000	300.000000	200.000000	0.000000	7.477400	10.071600	2231.446838	2260.197959	2158.199924	-1403.804975				-505.000000	200.000000	0.000000	-0.543330	-1.072020	6.292320	1441.243480	-238.234530	-764.647163
643				900.000000	200.000000	0.000000	0.403560	0.731900	-1.433850	-95.982263	-86.208700	183.396747	299.033420	200.956737	0.000000	300.000000	200.000000	0.000000	7.385840	9.919000	2232.820130	2136.220856	2158.199924	-1318.355976				-505.000000	200.000000	0.000000	-0.905550	0.000000	1.573080	926.653862	-874.688077	176.304740
644				900.000000	200.000000	0.000000	0.358720	0.540480	-0.999350	-123.517448	-69.568364	151.939599	299.033519	200.943826	0.000000	300.000000	200.000000	0.000000	7.599480	11.200840	2233.049012	2107.610755	2158.199924	-1367.183975				-505.000000	200.000000	0.000000	0.905550	-1.250690	3.932700	503.715374	-986.517011	-412.468039
645				900.000000	200.000000	0.000000	0.336300	0.540480	-0.825550	-123.337391	-43.476892	176.059427	298.998700	200.965807	0.000000	300.000000	200.000000	0.000000	7.294280	10.834600	2231.599426	2155.294256	2234.499922	-1354.976975				-505.000000	200.000000	0.000000	1.992210	1.786700	18.090419	572.824458	392.563601	-174.696094
646				900.000000	200.000000	0.000000	0.493240	0.720640	-1.564200	-32.252509	-99.912437	176.064386	299.140876	200.969484	0.000000	300.000000	200.000000	0.000000	7.324800	11.078760	2232.972718	2164.830956	1918.399933	-1391.597975				-505.000000	200.000000	0.000000	0.362220	-2.858720	14.157719	638.863484	760.066437	-472.694692
647				900.000000	200.000000	0.000000	0.392350	0.608040	-1.824900	-85.405825	-85.383395	164.015889	299.033321	200.952563	0.000000	300.000000	200.000000	0.000000	7.660520	11.017720	2232.591248	2126.684155	2158.199924	-1379.390975				-505.000000	200.000000	0.000000	0.905550	-0.536010	15.730799	-31.175501	-69.723356	-118.069315
648				900.000000	200.000000	0.000000	0.302670	0.743160	-1.694550	-115.891313	-117.273388	147.366839	299.008842	200.905638	0.000000	300.000000	200.000000	0.000000	7.477400	10.926160	2232.438660	2021.780453	2212.699923	-1324.459476				-505.000000	200.000000	0.000000	1.448880	1.250690	14.944259	1350.850813	-1692.693914	-116.417203
649				900.000000	200.000000	0.000000	0.381140	0.698120	-1.086250	-72.890029	-55.212893	135.195356	299.033089	200.931428	0.000000	300.000000	200.000000	0.000000	7.691040	10.407320	2232.057190	2079.000654	2158.199924	-1434.322474	-447.366965	170.177174	0.000000	-505.000000	200.000000	0.000000	1.629990	-0.536010	20.450039	-609.877971	-1178.597835	-59.383171
650				900.000000	200.000000	0.000000	0.414770	0.664340	-1.433850	-78.661733	-56.274508	130.309780	298.998461	200.995960	0.000000	300.000000	200.000000	0.000000	7.233240	10.834600	2231.065368	2222.051158	2234.499922	-1336.666476				-505.000000	200.000000	0.000000	1.086660	-0.357340	14.944259	211.204901	-477.645917	-59.170147
651				900.000000	200.000000	0.000000	0.425980	0.563000	-1.998700	-75.379038	-76.474705	185.626102	298.959554	200.923135	0.000000	300.000000	200.000000	0.000000	7.568960	10.651480	2231.446838	2059.927254	2321.699919	-1416.011974				-505.000000	200.000000	0.000000	1.448880	-2.144040	6.292320	218.215532	-1154.203194	-472.103394
652				900.000000	200.000000	0.000000	0.549290	0.675600	-1.520750	-50.144363	-92.129044	159.096810	298.906495	200.926839	0.000000	300.000000	200.000000	0.000000	7.507920	10.163160	2232.820130	2069.463954	2441.599915	-1440.425974				-505.000000	200.000000	0.000000	2.535540	0.893350	14.157719	750.085237	-1359.991258	-351.819646
653				900.000000	200.000000	0.000000	0.437190	0.563000	-1.824900	-91.281102	-61.900057	142.240607	299.072061	200.931524	0.000000	300.000000	200.000000	0.000000	7.630000	9.674840	2231.828308	2079.000654	2070.999928	-1446.529474				-505.000000	200.000000	0.000000	1.086660	-1.072020	11.798100	515.155928	-1402.650263	527.592608
654				900.000000	200.000000	0.000000	0.425980	0.743160	-1.390400	-95.473562	-71.974454	200.251612	299.155347	200.922694	0.000000	300.000000	200.000000	0.000000	7.507920	10.071600	2232.514954	2059.927254	1885.699934	-1446.529474				-505.000000	200.000000	0.000000	1.448880	0.893350	-3.932700	-1220.234029	-879.359636	-292.988615
655				900.000000	200.000000	0.000000	0.369930	0.630560	-1.433850	-84.073324	-150.681426	202.614622	299.076850	200.914525	0.000000	300.000000	200.000000	0.000000	7.050120	10.010560	2231.599426	2040.853853	2060.099928	-1452.632974				-505.000000	200.000000	0.000000	3.078870	-1.072020	11.011560	-295.619009	-64.182376	-353.728249
656				900.000000	200.000000	0.000000	0.437190	0.619300	-1.694550	-100.889217	-31.625463	185.666848	299.057732	200.901304	0.000000	300.000000	200.000000	0.000000	7.599480	10.010560	2232.591248	2012.243752	2103.699926	-1446.529474				-505.000000	200.000000	0.000000	1.267770	-0.178670	3.146160	-473.823636	-1007.688515	117.217218
657				900.000000	200.000000	0.000000	0.515660	0.630560	-1.564200	-100.290487	-156.561362	197.644325	299.067273	200.931428	0.000000	300.000000	200.000000	0.000000	7.599480	10.956680	2232.057190	2079.000654	2081.899927	-1361.080475				-505.000000	200.000000	0.000000	1.629990	-1.250690	11.011560	272.649679	421.199370	-1.317304
658				900.000000	200.000000	0.000000	0.448400	0.608040	-1.998700	-69.503761	-138.189600	195.283403	299.067209	200.935765	0.000000	300.000000	200.000000	0.000000	7.172200	11.292400	2231.904602	2088.537354	2081.899927	-1397.701475				-505.000000	200.000000	0.000000	2.354430	0.357340	9.438480	1875.433752	-151.423668	117.638959
659				900.000000	200.000000	0.000000	0.224200	0.529220	-1.303500	-104.193583	-53.614031	176.165091	299.008706	200.978393	0.000000	300.000000	200.000000	0.000000	7.538440	11.322920	2232.133484	2183.904357	2212.699923	-1483.150473				-505.000000	200.000000	0.000000	1.448880	-0.178670	3.146160	-1516.167653	174.482585	-117.773666
660				900.000000	200.000000	0.000000	0.437190	0.653080	-1.042800	-46.556050	-138.616959	156.782342	298.954741	200.927346	0.000000	300.000000	200.000000	0.000000	7.935200	10.193680	2231.599426	2069.463954	2332.599918	-1440.425974				-505.000000	200.000000	0.000000	2.716650	0.178670	17.303879	-914.332383	-445.945878	-117.535971
661				900.000000	200.000000	0.000000	0.358720	0.754420	-0.912450	-98.535249	-64.583211	169.006184	299.028472	200.935445	0.000000	300.000000	200.000000	0.000000	7.752080	10.712520	2232.667542	2088.537354	2169.099924	-1391.597975				-505.000000	200.000000	0.000000	0.724440	0.357340	15.730799	-440.382900	-456.474413	-234.695234
662				900.000000	200.000000	0.000000	0.403560	0.596780	-1.390400	-53.255128	-126.776868	190.500065	299.013556	200.961336	0.000000	300.000000	200.000000	0.000000	7.538440	10.743040	2232.057190	2145.757556	2201.799923	-1385.494475				-505.000000	200.000000	0.000000	0.543330	0.536010	7.865400	496.327204	-1100.901219	59.209306
663				900.000000	200.000000	0.000000	0.269040	0.574260	-1.260050	-62.088519	-9.907221	152.063923	299.013589	201.029663	0.000000	300.000000	200.000000	0.000000	7.355320	10.468360	2232.133484	2298.344760	2201.799923	-1367.183975				-505.000000	200.000000	0.000000	1.448880	-1.786700	6.292320	-570.873838	-889.063179	-354.276081
664				900.000000	200.000000	0.000000	0.392350	0.563000	-1.868350	-127.510889	-141.068656	176.022303	298.989104	200.948551	0.000000	300.000000	200.000000	0.000000	7.996240	10.773560	2231.980896	2117.147455	2256.299921	-1385.494475				-505.000000	200.000000	0.000000	1.992210	0.178670	8.651940	706.399488	-1587.029392	117.498378
665				900.000000	200.000000	0.000000	0.336300	0.608040	-1.260050	-104.923292	-88.666537	159.254637	298.975224	200.939299	0.000000	300.000000	200.000000	0.000000	7.782600	10.804080	2233.659364	2098.074055	2288.999920	-1373.287475				-505.000000	200.000000	0.000000	0.362220	1.072020	13.371180	-165.694380	-697.457217	177.220665
666				900.000000	200.000000	0.000000	0.437190	0.641820	-0.912450	-66.987345	-148.870125	156.771870	299.047284	200.927599	0.000000	300.000000	200.000000	0.000000	7.477400	10.102120	2230.989074	2069.463954	2125.499926	-1361.080475				-505.000000	200.000000	0.000000	1.992210	1.072020	8.651940	1802.800113	-1056.749362	-351.606622
667				900.000000	200.000000	0.000000	0.246620	0.619300	-1.520750	-124.832341	-115.126883	164.177338	299.013387	200.940134	0.000000	300.000000	200.000000	0.000000	7.080640	10.041080	2231.675720	2098.074055	2201.799923	-1361.080475				-505.000000	200.000000	0.000000	0.000000	1.786700	9.438480	1498.660317	786.462927	-468.257211
668				900.000000	200.000000	0.000000	0.392350	0.630560	-1.303500	-116.102523	-75.736358	149.578872	299.032924	200.918767	0.000000	300.000000	200.000000	0.000000	7.538440	9.857960	2231.675720	2050.390553	2158.199924	-1452.632974				-505.000000	200.000000	0.000000	1.448880	1.072020	11.798100	-397.452230	-2352.558245	-704.027747
669				900.000000	200.000000	0.000000	0.425980	0.450400	-1.651100	-59.553142	-112.259763	154.195803	299.048000	200.884188	0.000000	300.000000	200.000000	0.000000	6.989080	10.620960	2232.667542	1974.096951	2125.499926	-1324.459476				-505.000000	200.000000	0.000000	0.724440	0.536010	9.438480	843.901057	-52.792979	117.938916
670				900.000000	200.000000	0.000000	0.459610	0.472920	-1.564200	-66.576800	-52.933824	171.049527	299.106554	200.956835	0.000000	300.000000	200.000000	0.000000	7.172200	10.956680	2232.591248	2136.220856	1994.699930	-1367.183975				-505.000000	200.000000	0.000000	2.173320	-1.429360	6.292320	608.908824	-800.329034	-177.762624
671				900.000000	200.000000	0.000000	0.336300	0.641820	-1.520750	-39.473833	-83.358116	144.828092	299.042758	201.004165	0.000000	300.000000	200.000000	0.000000	7.263760	11.414480	2231.828308	2241.124558	2136.399925	-1287.838477				-505.000000	200.000000	0.000000	0.362220	-0.893350	7.078860	-400.938305	236.504246	351.587825
672				900.000000	200.000000	0.000000	0.425980	0.608040	-1.738000	-65.213146	-81.783126	166.390709	299.052461	200.965774	0.000000	300.000000	200.000000	0.000000	7.446880	10.895640	2231.675720	2155.294256	2114.599926	-1391.597975				-505.000000	200.000000	0.000000	0.362220	-3.394730	7.078860	605.863211	-956.625820	-414.459267
673				900.000000	200.000000	0.000000	0.280250	0.563000	-1.477300	-98.962049	-76.024415	161.680478	299.003346	200.936117	0.000000	300.000000	200.000000	0.000000	8.026760	11.109280	2231.065368	2088.537354	2223.599922	-1403.804975				-505.000000	200.000000	0.000000	1.811100	-2.144040	3.932700	-1055.949259	814.668264	-178.411878
674				900.000000	200.000000	0.000000	0.369930	0.619300	-0.912450	-96.058431	-75.176778	161.639928	299.018473	200.961303	0.000000	300.000000	200.000000	0.000000	7.599480	10.529400	2232.133484	2145.757556	2190.899923	-1342.769976				-505.000000	200.000000	0.000000	1.448880	-1.250690	7.865400	619.845992	-1155.696047	-1.302815
675				900.000000	200.000000	0.000000	0.313880	0.585520	-1.303500	-77.751968	-77.570933	156.847260	298.984498	200.961106	0.000000	300.000000	200.000000	0.000000	7.385840	10.773560	2232.591248	2145.757556	2267.199921	-1336.666476				-505.000000	200.000000	0.000000	0.905550	-0.714680	10.225020	73.388717	-1257.628437	-881.912155
676				900.000000	200.000000	0.000000	0.313880	0.596780	-1.129700	-97.210875	-113.194356	171.315693	299.042660	200.944440	0.000000	300.000000	200.000000	0.000000	7.660520	10.743040	2231.599426	2107.610755	2136.399925	-1367.183975				-505.000000	200.000000	0.000000	1.811100	-0.357340	11.011560	-715.637730	-517.749647	-0.484004
677				900.000000	200.000000	0.000000	0.381140	0.551740	-1.129700	-78.962971	-90.634274	178.433105	299.018808	200.931078	0.000000	300.000000	200.000000	0.000000	7.538440	10.834600	2232.896424	2079.000654	2190.899923	-1464.839973				-505.000000	200.000000	0.000000	0.362220	0.357340	11.011560	369.951574	-1092.927960	176.542434
678				900.000000	200.000000	0.000000	0.302670	0.495440	-1.260050	-121.621750	-77.149714	159.184760	299.062422	200.952759	0.000000	300.000000	200.000000	0.000000	7.721560	10.041080	2232.133484	2126.684155	2092.799927	-1379.390975				-505.000000	200.000000	0.000000	3.259980	-1.608030	9.438480	1177.429204	-338.788503	-60.530918
679				900.000000	200.000000	0.000000	0.414770	0.653080	-1.651100	-51.206779	-132.062015	183.311830	298.983734	200.936181	0.000000	300.000000	200.000000	0.000000	7.477400	10.224200	2230.912780	2088.537354	2267.199921	-1367.183975				-505.000000	200.000000	0.000000	1.992210	-2.680050	13.371180	649.611883	397.042160	467.250045
680				900.000000	200.000000	0.000000	0.280250	0.596780	-1.564200	-113.743138	-65.811659	171.350534	298.969006	200.944795	0.000000	300.000000	200.000000	0.000000	7.385840	10.071600	2230.760192	2107.610755	2299.899920	-1452.632974				-505.000000	200.000000	0.000000	1.992210	-1.608030	17.303879	-443.365590	-1595.240082	-1.685397
681				900.000000	200.000000	0.000000	0.470820	0.641820	-1.390400	-103.667274	-18.095296	156.737030	299.028040	200.978594	0.000000	300.000000	200.000000	0.000000	7.782600	9.735880	2231.675720	2183.904357	2169.099924	-1397.701475				-505.000000	200.000000	0.000000	1.448880	-0.893350	9.438480	873.226485	-1687.468929	-59.707798
682				900.000000	200.000000	0.000000	0.403560	0.484180	-1.694550	-98.412398	-50.504459	168.708406	298.930575	200.961303	0.000000	300.000000	200.000000	0.000000	7.233240	10.407320	2232.133484	2145.757556	2387.099916	-1397.701475				-505.000000	200.000000	0.000000	-0.181110	0.536010	8.651940	264.758124	267.888289	-821.894219
683				900.000000	200.000000	0.000000	0.470820	0.664340	-1.260050	-94.563797	-104.338010	154.348313	299.057055	200.983170	0.000000	300.000000	200.000000	0.000000	7.538440	11.780720	2230.989074	2193.441057	2103.699926	-1367.183975				-505.000000	200.000000	0.000000	1.811100	0.357340	11.011560	-556.576441	-2108.589735	176.426524
684				900.000000	200.000000	0.000000	0.257830	0.653080	-1.781450	-75.465003	-100.148150	149.739179	299.023423	200.974054	0.000000	300.000000	200.000000	0.000000	7.019600	11.322920	2232.286072	2174.367657	2179.999924	-1379.390975				-505.000000	200.000000	0.000000	3.078870	-1.250690	9.438480	735.787840	1263.010550	-530.130102
685				900.000000	200.000000	0.000000	0.369930	0.653080	-1.651100	-67.288900	-135.281473	200.225905	299.018473	200.969848	0.000000	300.000000	200.000000	0.000000	7.141680	10.346280	2232.133484	2164.830956	2190.899923	-1403.804975				-505.000000	200.000000	0.000000	1.267770	1.608030	9.438480	98.056973	-881.089919	-57.319500
686				900.000000	200.000000	0.000000	0.302670	0.574260	-1.433850	-106.494409	-82.054050	154.438742	299.013792	200.922662	0.000000	300.000000	200.000000	0.000000	7.355320	10.956680	2232.591248	2059.927254	2201.799923	-1373.287475				-505.000000	200.000000	0.000000	1.267770	0.000000	6.292320	811.215399	-745.534206	352.363170
687				900.000000	200.000000	0.000000	0.291460	0.653080	-1.824900	-39.325245	-76.162775	205.126520	298.984603	200.978092	0.000000	300.000000	200.000000	0.000000	7.568960	10.926160	2232.820130	2183.904357	2267.199921	-1269.527977				-505.000000	200.000000	0.000000	2.173320	-0.536010	11.011560	84.262962	-1467.657629	-353.147131
688				900.000000	200.000000	0.000000	0.302670	0.686860	-1.824900	-74.118957	-112.086193	207.555982	299.018439	201.004062	0.000000	300.000000	200.000000	0.000000	7.630000	10.743040	2232.057190	2241.124558	2190.899923	-1269.527977				-505.000000	200.000000	0.000000	2.354430	-1.250690	18.876959	157.462909	-1618.650866	-60.119358
689				900.000000	200.000000	0.000000	0.504450	0.664340	-1.173150	-94.473769	-176.727290	151.903812	298.998974	200.931364	0.000000	300.000000	200.000000	0.000000	7.568960	10.590440	2232.209778	2079.000654	2234.499922	-1385.494475				-505.000000	200.000000	0.000000	3.259980	0.714680	7.865400	854.586532	-3518.975826	117.905630
690				900.000000	200.000000	0.000000	0.347510	0.585520	-1.477300	-73.911494	-88.926122	166.451060	299.047512	200.897462	0.000000	300.000000	200.000000	0.000000	7.568960	9.552760	2231.523132	2002.707052	2125.499926	-1379.390975				-505.000000	200.000000	0.000000	0.181110	-1.429360	-1.573080	608.279592	-539.746142	-647.556037
691				900.000000	200.000000	0.000000	0.437190	0.664340	-1.477300	-102.829928	-87.553175	161.612134	299.087087	200.961041	0.000000	300.000000	200.000000	0.000000	6.775440	9.705360	2232.743836	2145.757556	2038.299929	-1464.839973				-505.000000	200.000000	0.000000	0.181110	-0.536010	6.292320	662.965432	-547.210406	-176.755458
692				900.000000	200.000000	0.000000	0.425980	0.641820	-1.911800	-88.125323	-106.951342	164.012464	299.032891	201.008542	0.000000	300.000000	200.000000	0.000000	7.294280	10.285240	2231.599426	2250.661259	2158.199924	-1293.941977				-505.000000	200.000000	0.000000	0.181110	0.714680	11.798100	44.189135	-154.725369	353.128335
693				900.000000	200.000000	0.000000	0.313880	0.653080	-1.303500	-107.134089	-97.834813	166.548732	299.018909	200.977959	0.000000	300.000000	200.000000	0.000000	7.843640	11.200840	2233.125306	2183.904357	2190.899923	-1428.218974				-505.000000	200.000000	0.000000	0.000000	-1.072020	15.730799	515.470544	-1473.198609	-529.714235
694				900.000000	200.000000	0.000000	0.336300	0.529220	-1.477300	-52.106747	-78.332554	159.181334	298.974173	200.893249	0.000000	300.000000	200.000000	0.000000	7.782600	11.353440	2231.370544	1993.170352	2288.999920	-1409.908474				-505.000000	200.000000	0.000000	2.897760	-1.429360	7.078860	-85.924264	613.358758	-882.749763
695				900.000000	200.000000	0.000000	0.482030	0.517960	-1.129700	-88.395092	-69.459074	161.429546	299.037775	200.999995	0.000000	300.000000	200.000000	0.000000	7.752080	11.170320	2231.599426	2231.587858	2147.299925	-1367.183975				-505.000000	200.000000	0.000000	1.086660	0.178670	8.651940	706.399488	-73.964484	176.314921
696				900.000000	200.000000	0.000000	0.425980	0.698120	-1.564200	-109.569957	-81.944760	166.474483	298.989173	200.952759	0.000000	300.000000	200.000000	0.000000	7.385840	11.414480	2232.133484	2126.684155	2256.299921	-1452.632974				-505.000000	200.000000	0.000000	0.724440	-1.250690	4.719240	-1233.461731	-1639.154508	-412.453551
697				900.000000	200.000000	0.000000	0.482030	0.664340	-1.433850	-70.620673	-114.769944	156.746360	299.032924	200.995687	0.000000	300.000000	200.000000	0.000000	7.660520	11.383960	2231.675720	2222.051158	2158.199924	-1403.804975				-505.000000	200.000000	0.000000	-0.362220	0.000000	14.944259	-1156.964478	-389.974193	-234.947417
698				900.000000	200.000000	0.000000	0.437190	0.664340	-1.477300	-90.768338	-57.157355	166.431454	298.989312	200.897094	0.000000	300.000000	200.000000	0.000000	7.874160	10.590440	2232.438660	2002.707052	2256.299921	-1440.425974				-505.000000	200.000000	0.000000	1.267770	0.714680	10.225020	1433.855311	-1544.686383	-293.143684
699				900.000000	200.000000	0.000000	0.291460	0.630560	-1.564200	-76.167306	-40.943437	197.876597	298.945008	200.957227	0.000000	300.000000	200.000000	0.000000	7.416360	10.529400	2231.675720	2136.220856	2354.399918	-1409.908474				-505.000000	200.000000	0.000000	2.535540	-2.144040	14.944259	450.539690	97.532396	-472.190327
700				900.000000	200.000000	0.000000	0.381140	0.574260	-0.955900	-81.876071	-50.268148	192.912009	298.989070	200.948583	0.000000	300.000000	200.000000	0.000000	7.233240	10.498880	2231.904602	2117.147455	2256.299921	-1330.562976				-505.000000	200.000000	0.000000	1.267770	-0.178670	9.438480	221.575760	-1411.369949	-293.991473
701				900.000000	200.000000	0.000000	0.482030	0.574260	-1.607650	-46.366512	-48.750701	175.939866	299.042398	200.953247	0.000000	300.000000	200.000000	0.000000	7.813120	10.743040	2230.989074	2126.684155	2136.399925	-1379.390975				-505.000000	200.000000	0.000000	2.173320	-1.429360	14.944259	-548.559040	-13.119681	-60.274427
702				900.000000	200.000000	0.000000	0.291460	0.450400	-1.520750	-95.602871	-162.567124	190.480067	299.052914	200.905514	0.000000	300.000000	200.000000	0.000000	7.294280	10.346280	2232.743836	2021.780453	2114.599926	-1385.494475				-505.000000	200.000000	0.000000	1.086660	-2.144040	6.292320	1376.375550	-999.715256	174.110669
703				900.000000	200.000000	0.000000	0.403560	0.664340	-1.477300	-90.768338	-81.102321	164.056635	298.999111	200.931237	0.000000	300.000000	200.000000	0.000000	7.568960	10.437840	2232.514954	2079.000654	2234.499922	-1391.597975	-501.470790	321.586669	0.000000	-505.000000	200.000000	0.000000	0.905550	0.536010	21.236579	2582.084933	-74.948341	470.389019
704				900.000000	200.000000	0.000000	0.425980	0.608040	-1.607650	-48.995982	-122.432111	151.932748	299.032990	201.004165	0.000000	300.000000	200.000000	0.000000	7.507920	10.712520	2231.828308	2241.124558	2158.199924	-1361.080475				-505.000000	200.000000	0.000000	2.716650	-0.178670	8.651940	568.960843	-702.875202	352.077702
705				900.000000	200.000000	0.000000	0.347510	0.596780	-1.564200	-53.435185	-53.383516	185.738813	299.062742	200.982330	0.000000	300.000000	200.000000	0.000000	7.355320	9.980040	2232.896424	2193.441057	2092.799927	-1422.115474				-505.000000	200.000000	0.000000	0.362220	-0.893350	14.157719	178.708013	-830.773651	292.843727
706				900.000000	200.000000	0.000000	0.325090	0.641820	-1.346950	-67.437487	-133.717822	185.803927	299.038038	200.961271	0.000000	300.000000	200.000000	0.000000	7.599480	11.048240	2232.209778	2145.757556	2147.299925	-1312.252476				-505.000000	200.000000	0.000000	1.811100	-1.965370	11.798100	229.467316	-518.496073	-295.730517
707				900.000000	200.000000	0.000000	0.369930	0.608040	-1.260050	-129.046473	-84.985450	176.087417	298.993885	200.935829	0.000000	300.000000	200.000000	0.000000	7.965720	10.926160	2231.752014	2088.537354	2245.399921	-1385.494475				-505.000000	200.000000	0.000000	1.086660	-0.536010	8.651940	-726.637821	191.175531	-588.036593
708				900.000000	200.000000	0.000000	0.459610	0.731900	-1.086250	-43.355257	-109.103987	154.422757	299.086463	201.000166	0.000000	300.000000	200.000000	0.000000	7.568960	10.956680	2231.217956	2231.587858	2038.299929	-1354.976975				-505.000000	200.000000	0.000000	-0.543330	-1.608030	3.146160	1756.005828	-1693.518905	116.005643
709				900.000000	200.000000	0.000000	0.336300	0.653080	-1.564200	-75.239932	-68.119798	159.296524	299.155030	200.999961	0.000000	300.000000	200.000000	0.000000	7.385840	10.926160	2231.675720	2231.587858	1885.699934	-1397.701475				-505.000000	200.000000	0.000000	1.448880	-2.680050	15.730799	-45.095359	-1030.590304	-413.867969
710				900.000000	200.000000	0.000000	0.392350	0.698120	-1.694550	-101.663939	-70.306711	140.003063	299.037940	200.935733	0.000000	300.000000	200.000000	0.000000	7.538440	11.170320	2231.980896	2088.537354	2147.299925	-1391.597975				-505.000000	200.000000	0.000000	0.181110	-1.250690	8.651940	-538.251104	-416.879678	-236.177788
711				900.000000	200.000000	0.000000	0.369930	0.776940	-1.086250	-65.623691	-95.279024	178.654154	299.028306	200.948421	0.000000	300.000000	200.000000	0.000000	8.270920	11.292400	2232.286072	2117.147455	2169.099924	-1464.839973				-505.000000	200.000000	0.000000	2.173320	0.178670	17.303879	-451.068376	-810.779004	293.716186
712				900.000000	200.000000	0.000000	0.336300	0.585520	-0.912450	-157.757444	-68.725925	185.739955	299.018406	200.961369	0.000000	300.000000	200.000000	0.000000	7.630000	10.498880	2231.980896	2145.757556	2190.899923	-1434.322474				-505.000000	200.000000	0.000000	0.362220	-0.178670	6.292320	1263.668085	-955.879394	-117.686733
713				900.000000	200.000000	0.000000	0.257830	0.641820	-1.738000	-79.904206	-120.452438	166.596328	299.008469	200.987174	0.000000	300.000000	200.000000	0.000000	7.324800	10.620960	2231.599426	2202.977757	2212.699923	-1361.080475				-505.000000	200.000000	0.000000	1.267770	-0.357340	18.876959	-483.376494	-624.907022	175.791759
714				900.000000	200.000000	0.000000	0.425980	0.517960	-1.129700	-72.312971	-72.216905	163.897274	299.013387	200.991414	0.000000	300.000000	200.000000	0.000000	7.996240	10.773560	2231.675720	2212.514458	2201.799923	-1361.080475				-505.000000	200.000000	0.000000	2.354430	1.250690	11.011560	-39.255826	-683.196551	-880.162930
715				900.000000	200.000000	0.000000	0.235410	0.754420	-1.042800	-106.711352	-120.175719	159.495293	299.043216	200.969517	0.000000	300.000000	200.000000	0.000000	7.752080	9.552760	2232.896424	2164.830956	2136.399925	-1403.804975				-505.000000	200.000000	0.000000	-0.181110	-1.965370	8.651940	-1392.208404	1328.448348	-413.059338
716				900.000000	200.000000	0.000000	0.269040	0.698120	-1.129700	-117.160875	-60.688146	183.504694	299.081923	200.918610	0.000000	300.000000	200.000000	0.000000	7.080640	9.796920	2232.057190	2050.390553	2049.199928	-1391.597975				-505.000000	200.000000	0.000000	0.543330	-0.178670	8.651940	684.776845	-1234.217653	998.436653
717				900.000000	200.000000	0.000000	0.403560	0.641820	-0.912450	-111.213178	-106.957482	188.132292	299.062486	200.982599	0.000000	300.000000	200.000000	0.000000	7.111160	10.102120	2232.286072	2193.441057	2092.799927	-1354.976975				-505.000000	200.000000	0.000000	1.992210	-1.608030	0.786540	-907.950985	-121.295047	644.499688
718				900.000000	200.000000	0.000000	0.325090	0.495440	-0.912450	-101.158986	-53.066387	171.209833	299.038236	200.884188	0.000000	300.000000	200.000000	0.000000	6.958560	11.139800	2232.667542	1974.096951	2147.299925	-1287.838477				-505.000000	200.000000	0.000000	2.354430	-2.144040	11.011560	-476.302941	642.503523	115.265149
719				900.000000	200.000000	0.000000	0.280250	0.686860	-1.694550	-98.107096	-91.020283	183.482608	299.008910	200.914119	0.000000	300.000000	200.000000	0.000000	7.874160	11.078760	2232.591248	2040.853853	2212.699923	-1361.080475				-505.000000	200.000000	0.000000	1.629990	-0.357340	14.944259	-946.955118	-510.522813	58.274584
720				900.000000	200.000000	0.000000	0.280250	0.574260	-0.738650	-121.856302	-91.909270	159.281289	298.993781	200.995755	0.000000	300.000000	200.000000	0.000000	7.385840	11.506040	2231.523132	2222.051158	2245.399921	-1324.459476				-505.000000	200.000000	0.000000	1.629990	-0.357340	12.584640	558.464137	-508.283534	-294.190008
721				900.000000	200.000000	0.000000	0.313880	0.619300	-2.129050	-105.359889	-66.671231	149.649696	299.012915	200.983338	0.000000	300.000000	200.000000	0.000000	7.599480	11.261880	2230.607604	2193.441057	2201.799923	-1470.943473				-505.000000	200.000000	0.000000	0.181110	2.680050	7.865400	-1226.992966	-1344.123303	120.017076
722				900.000000	200.000000	0.000000	0.313880	0.596780	-1.520750	-129.780245	-67.236950	166.496373	298.998255	200.987613	0.000000	300.000000	200.000000	0.000000	7.294280	11.353440	2230.607604	2202.977757	2234.499922	-1373.287475				-505.000000	200.000000	0.000000	0.181110	-0.536010	11.798100	-726.386128	-1215.285428	-0.523162
723				900.000000	200.000000	0.000000	0.302670	0.517960	-1.390400	-124.849949	-87.160428	161.615363	299.028472	200.892730	0.000000	300.000000	200.000000	0.000000	7.630000	11.017720	2232.667542	1993.170352	2169.099924	-1464.839973				-505.000000	200.000000	0.000000	0.905550	-1.072020	14.944259	167.959615	328.733092	-353.554383
724				900.000000	200.000000	0.000000	0.448400	0.608040	-1.173150	-48.545840	-128.825422	161.548162	299.003993	200.969683	0.000000	300.000000	200.000000	0.000000	7.294280	10.590440	2232.514954	2164.830956	2223.599922	-1397.701475				-505.000000	200.000000	0.000000	0.000000	-1.608030	14.157719	19.646725	-1339.135749	-119.014218
725				900.000000	200.000000	0.000000	0.459610	0.641820	-1.651100	-87.855238	-118.710616	166.387284	299.018439	200.931428	0.000000	300.000000	200.000000	0.000000	7.111160	10.773560	2232.057190	2079.000654	2190.899923	-1354.976975				-505.000000	200.000000	0.000000	1.992210	-1.072020	9.438480	978.231166	-527.215759	-118.664921
726				900.000000	200.000000	0.000000	0.235410	0.585520	-1.390400	-105.985708	-160.380210	156.928555	299.008605	200.922946	0.000000	300.000000	200.000000	0.000000	7.477400	10.620960	2231.904602	2059.927254	2212.699923	-1336.666476				-505.000000	200.000000	0.000000	1.992210	-0.178670	4.719240	916.094233	-125.027179	880.832545
727				900.000000	200.000000	0.000000	0.414770	0.461660	-1.477300	-66.950459	-106.893799	154.217889	298.993953	200.965675	0.000000	300.000000	200.000000	0.000000	7.630000	10.407320	2231.904602	2155.294256	2245.399921	-1385.494475				-505.000000	200.000000	0.000000	1.086660	0.178670	9.438480	359.014406	720.709134	-704.846559
728				900.000000	200.000000	0.000000	0.381140	0.574260	-1.129700	-82.056128	-70.370394	173.634728	299.013724	200.914181	0.000000	300.000000	200.000000	0.000000	7.538440	10.559920	2232.438660	2040.853853	2201.799923	-1385.494475				-505.000000	200.000000	0.000000	0.181110	1.072020	-2.359620	1454.471183	-273.859701	118.491056
729				900.000000	200.000000	0.000000	0.358720	0.630560	-1.564200	-80.187836	-43.713203	176.119974	299.013488	200.978494	0.000000	300.000000	200.000000	0.000000	7.172200	9.980040	2231.904602	2183.904357	2201.799923	-1361.080475				-505.000000	200.000000	0.000000	1.267770	-1.608030	14.157719	-559.433285	-355.288449	-236.603837
730				900.000000	200.000000	0.000000	0.336300	0.619300	-1.390400	-68.409875	-124.007101	152.036129	299.038170	200.952596	0.000000	300.000000	200.000000	0.000000	7.202720	10.071600	2232.514954	2126.684155	2147.299925	-1330.562976				-505.000000	200.000000	0.000000	1.448880	-2.144040	18.090419	-591.552634	-1297.969598	467.802185
731				900.000000	200.000000	0.000000	0.358720	0.574260	-0.869000	-69.724452	-64.623619	151.971014	299.038137	200.905638	0.000000	300.000000	200.000000	0.000000	7.538440	9.980040	2232.438660	2021.780453	2147.299925	-1391.597975				-505.000000	200.000000	0.000000	0.000000	-0.357340	10.225020	326.643364	-672.553580	293.381378
732				900.000000	200.000000	0.000000	0.347510	0.630560	-0.825550	-79.422595	-69.268370	168.902608	299.003448	200.957391	0.000000	300.000000	200.000000	0.000000	7.111160	11.109280	2231.294250	2136.220856	2223.599922	-1385.494475				-505.000000	200.000000	0.000000	2.535540	-0.714680	5.505780	-274.436828	-26.080494	-940.786653
733				900.000000	200.000000	0.000000	0.437190	0.833240	-1.216600	-63.440299	-143.521295	152.130571	299.018271	200.970047	0.000000	300.000000	200.000000	0.000000	7.355320	11.139800	2231.675720	2164.830956	2190.899923	-1477.046973				-505.000000	200.000000	0.000000	0.362220	-2.680050	8.651940	301.786338	-560.408651	114.915852
734				900.000000	200.000000	0.000000	0.269040	0.484180	-1.564200	-70.133644	-105.877790	188.125050	299.077071	200.952759	0.000000	300.000000	200.000000	0.000000	7.538440	11.017720	2232.133484	2126.684155	2060.099928	-1354.976975				-505.000000	200.000000	0.000000	0.724440	0.178670	11.798100	1633.179196	-1115.592317	-646.073483
735				900.000000	200.000000	0.000000	0.392350	0.619300	-1.781450	-100.979245	-60.093954	171.255342	299.022755	200.910594	0.000000	300.000000	200.000000	0.000000	7.660520	10.620960	2230.760192	2031.317153	2179.999924	-1458.736474				-505.000000	200.000000	0.000000	0.724440	0.714680	6.292320	-187.883332	745.612771	-175.612020
736				900.000000	200.000000	0.000000	0.392350	0.574260	-1.303500	-102.338836	-96.000237	166.394134	298.965111	200.969517	0.000000	300.000000	200.000000	0.000000	7.874160	10.437840	2232.896424	2164.830956	2310.799919	-1379.390975				-505.000000	200.000000	0.000000	1.811100	-0.536010	10.225020	1010.728054	941.266860	-823.070943
737				900.000000	200.000000	0.000000	0.280250	0.540480	-1.433850	-63.659637	-55.800944	188.165795	299.033453	200.922536	0.000000	300.000000	200.000000	0.000000	7.599480	10.285240	2232.896424	2059.927254	2158.199924	-1391.597975				-505.000000	200.000000	0.000000	-1.448880	-0.178670	13.371180	-241.373631	472.692496	704.875537
738				900.000000	200.000000	0.000000	0.313880	0.585520	-1.651100	-70.071021	-41.785875	168.895561	299.116046	201.055406	0.000000	300.000000	200.000000	0.000000	6.744920	10.041080	2231.904602	2355.564961	1972.899931	-1379.390975				-505.000000	200.000000	0.000000	3.259980	-1.250690	9.438480	272.523833	-1531.918569	-353.912295
739				900.000000	200.000000	0.000000	0.325090	0.596780	-1.694550	-121.919241	-108.064704	166.484759	299.057603	200.969782	0.000000	300.000000	200.000000	0.000000	7.324800	11.109280	2232.286072	2164.830956	2103.699926	-1397.701475				-505.000000	200.000000	0.000000	3.441090	-3.394730	13.371180	258.918591	-1811.749681	113.991311
740				900.000000	200.000000	0.000000	0.336300	0.630560	-1.651100	-148.626878	-68.038981	127.949999	299.052849	200.909847	0.000000	300.000000	200.000000	0.000000	7.752080	10.590440	2232.591248	2031.317153	2114.599926	-1373.287475				-505.000000	200.000000	0.000000	-0.362220	-1.072020	7.865400	167.393306	-383.256355	-177.220665
741				900.000000	200.000000	0.000000	0.381140	0.596780	-1.694550	-117.898711	-95.174933	176.065332	299.065260	200.942002	0.000000	300.000000	200.000000	0.000000	7.477400	10.407320	2227.250668	2098.074055	2081.899927	-1409.908474				-505.000000	200.000000	0.000000	3.441090	-1.072020	11.011560	51.828997	-2074.650417	-1.292634
742				900.000000	200.000000	0.000000	0.347510	0.563000	-1.911800	-111.473782	-73.324127	147.152836	299.013556	200.931428	0.000000	300.000000	200.000000	0.000000	7.019600	9.827440	2232.057190	2079.000654	2201.799923	-1342.769976				-505.000000	200.000000	0.000000	1.629990	-2.322710	19.663499	1019.185917	-249.861357	-2.334651
743				900.000000	200.000000	0.000000	0.425980	0.776940	-1.738000	-102.483676	-81.783126	171.367106	298.965076	200.939652	0.000000	300.000000	200.000000	0.000000	7.263760	11.353440	2232.820130	2098.074055	2310.799919	-1434.322474				-505.000000	200.000000	0.000000	1.267770	-0.178670	6.292320	105.508066	-480.394192	352.193613
744				900.000000	200.000000	0.000000	0.246620	0.574260	-1.738000	-82.686327	-54.133201	173.774091	298.975084	200.888186	0.000000	300.000000	200.000000	0.000000	7.507920	9.613800	2233.354188	1983.633652	2288.999920	-1336.666476				-505.000000	200.000000	0.000000	0.000000	-0.714680	10.225020	-42.427285	-407.413566	-529.375119
745				900.000000	200.000000	0.000000	0.437190	0.574260	-1.260050	-110.334882	-87.755217	120.564138	298.998871	200.944278	0.000000	300.000000	200.000000	0.000000	7.599480	11.139800	2231.980896	2107.610755	2234.499922	-1348.873476				-505.000000	200.000000	0.000000	3.622200	0.178670	4.719240	474.452868	-753.937897	58.623881
746				900.000000	200.000000	0.000000	0.403560	0.596780	-1.564200	-89.619957	-116.483294	166.403464	299.062518	200.948389	0.000000	300.000000	200.000000	0.000000	7.141680	11.445000	2232.362366	2117.147455	2092.799927	-1391.597975				-505.000000	200.000000	0.000000	0.362220	-0.714680	13.371180	-505.439600	760.812864	-176.939505
747				900.000000	200.000000	0.000000	0.403560	0.664340	-1.390400	-66.555128	-71.051198	164.056635	299.018473	200.905761	0.000000	300.000000	200.000000	0.000000	7.263760	11.200840	2232.133484	2021.780453	2190.899923	-1403.804975				-505.000000	200.000000	0.000000	2.354430	-0.178670	7.078860	-589.325022	646.235655	234.618482
748				900.000000	200.000000	0.000000	0.313880	0.709380	-1.781450	-113.351871	-142.984049	197.926672	298.950179	200.918516	0.000000	300.000000	200.000000	0.000000	7.416360	11.475520	2232.286072	2050.390553	2343.499918	-1367.183975				-505.000000	200.000000	0.000000	1.086660	-0.536010	14.157719	-262.933351	-1935.169571	-235.572001
749				900.000000	200.000000	0.000000	0.448400	0.495440	-0.869000	-93.072911	-17.656942	159.033783	298.980034	200.956443	0.000000	300.000000	200.000000	0.000000	7.507920	10.376800	2233.506776	2136.220856	2278.099920	-1342.769976				-505.000000	200.000000	0.000000	1.267770	-1.429360	12.584640	-1012.011817	-486.365603	233.518510
750				900.000000	200.000000	0.000000	0.392350	0.551740	-0.869000	-134.980309	-106.536262	166.373191	299.106493	200.944085	0.000000	300.000000	200.000000	0.000000	7.660520	10.987200	2232.438660	2107.610755	1994.699930	-1324.459476				-505.000000	200.000000	0.000000	0.000000	-0.714680	14.944259	421.214262	-809.602146	410.530459
751				900.000000	200.000000	0.000000	0.336300	0.529220	-1.607650	-80.385501	-139.002968	185.687596	299.062454	200.961271	0.000000	300.000000	200.000000	0.000000	7.324800	10.254720	2232.209778	2145.757556	2092.799927	-1330.562976				-505.000000	200.000000	0.000000	1.992210	-1.965370	15.730799	-580.930082	-533.187171	115.463684
752				900.000000	200.000000	0.000000	0.358720	0.574260	-1.694550	-82.641313	-165.175257	173.657955	299.028139	200.918673	0.000000	300.000000	200.000000	0.000000	7.660520	10.743040	2231.904602	2050.390553	2169.099924	-1385.494475				-505.000000	200.000000	0.000000	1.086660	0.714680	10.225020	44.063288	-473.167358	59.335397
753				900.000000	200.000000	0.000000	0.392350	0.596780	-1.346950	-73.312765	-106.091769	176.053718	299.023256	200.871671	0.000000	300.000000	200.000000	0.000000	7.050120	10.468360	2231.904602	1945.486851	2179.999924	-1470.943473				-505.000000	200.000000	0.000000	0.543330	0.893350	-3.932700	-62.074010	-957.134816	-57.939776
754				900.000000	200.000000	0.000000	0.437190	0.551740	-0.955900	-94.865035	-93.104047	144.639795	299.009147	200.969418	0.000000	300.000000	200.000000	0.000000	7.263760	10.743040	2233.125306	2164.830956	2212.699923	-1324.459476				-505.000000	200.000000	0.000000	2.535540	-1.072020	14.944259	978.671628	-830.457655	-294.940684
755				900.000000	200.000000	0.000000	0.369930	0.585520	-2.042150	-58.414558	-129.851827	183.295454	299.081578	200.936053	0.000000	300.000000	200.000000	0.000000	7.233240	10.376800	2231.217956	2088.537354	2049.199928	-1300.045476				-505.000000	200.000000	0.000000	1.629990	-1.072020	0.000000	-412.315936	166.509325	-1176.029719
756				900.000000	200.000000	0.000000	0.358720	0.664340	-1.564200	-82.817306	-139.966632	147.235468	299.032990	200.944343	0.000000	300.000000	200.000000	0.000000	7.477400	9.949520	2231.828308	2107.610755	2158.199924	-1397.701475				-505.000000	200.000000	0.000000	2.354430	-2.144040	18.090419	219.159379	-424.774374	-60.967147
757				900.000000	200.000000	0.000000	0.280250	0.596780	-1.520750	-77.513352	-50.654157	149.663593	298.998940	200.914306	0.000000	300.000000	200.000000	0.000000	7.416360	10.987200	2232.133484	2040.853853	2234.499922	-1452.632974				-505.000000	200.000000	0.000000	1.629990	1.608030	15.730799	446.008364	-643.839247	-116.092576
758				900.000000	200.000000	0.000000	0.313880	0.585520	-1.824900	-102.415320	-102.415881	178.534201	299.033453	200.982330	0.000000	300.000000	200.000000	0.000000	7.233240	11.536560	2232.896424	2193.441057	2158.199924	-1409.908474				-505.000000	200.000000	0.000000	0.181110	-1.608030	15.730799	1409.564594	-423.597516	-60.284608
759				900.000000	200.000000	0.000000	0.336300	0.675600	-1.520750	-82.308605	-93.490056	181.004409	299.047414	201.025776	0.000000	300.000000	200.000000	0.000000	7.263760	11.109280	2231.294250	2288.808060	2125.499926	-1458.736474				-505.000000	200.000000	0.000000	1.992210	-1.786700	16.517339	472.288180	-533.933597	938.050623
760				900.000000	200.000000	0.000000	0.325090	0.596780	-1.520750	-61.431231	-57.566638	173.713739	299.032626	200.927599	0.000000	300.000000	200.000000	0.000000	7.935200	11.048240	2230.989074	2069.463954	2158.199924	-1403.804975				-505.000000	200.000000	0.000000	1.448880	-0.714680	18.090419	653.097958	-1165.399590	351.670450
761				900.000000	200.000000	0.000000	0.313880	0.585520	-1.564200	-74.001523	-26.668782	168.895561	298.950000	200.901581	0.000000	300.000000	200.000000	0.000000	7.477400	11.078760	2231.904602	2012.243752	2343.499918	-1416.011974				-505.000000	200.000000	0.000000	2.354430	-1.072020	-3.146160	861.408392	-6.910838	175.026595
762				900.000000	200.000000	0.000000	0.347510	0.675600	-1.477300	-110.407302	-129.453882	168.944495	299.106493	200.948356	0.000000	300.000000	200.000000	0.000000	7.172200	10.346280	2232.438660	2117.147455	1994.699930	-1434.322474				-505.000000	200.000000	0.000000	1.629990	-1.429360	6.292320	377.276820	-104.602101	292.233631
763				900.000000	200.000000	0.000000	0.257830	0.517960	-1.303500	-60.431437	-120.856523	168.890798	299.076756	200.991550	0.000000	300.000000	200.000000	0.000000	7.813120	10.773560	2231.370544	2212.514458	2060.099928	-1324.459476				-505.000000	200.000000	0.000000	1.086660	0.178670	11.011560	-1030.651771	586.646274	176.314921
764				900.000000	200.000000	0.000000	0.269040	0.506700	-1.564200	-41.062558	-70.416001	180.917013	299.033023	200.965675	0.000000	300.000000	200.000000	0.000000	7.782600	10.682000	2231.904602	2155.294256	2158.199924	-1367.183975				-505.000000	200.000000	0.000000	3.441090	-0.357340	5.505780	1947.689851	-1671.715410	-411.823093
765				900.000000	200.000000	0.000000	0.470820	0.529220	-1.607650	-108.529213	-169.872352	149.403331	298.984221	200.961369	0.000000	300.000000	200.000000	0.000000	7.660520	9.949520	2231.980896	2145.757556	2267.199921	-1434.322474				-505.000000	200.000000	0.000000	0.362220	0.178670	2.359620	1864.056122	-289.297225	235.116975
766				900.000000	200.000000	0.000000	0.403560	0.675600	-1.173150	-118.133263	-101.649061	166.476767	299.082394	200.892517	0.000000	300.000000	200.000000	0.000000	7.446880	10.682000	2233.201600	1993.170352	2049.199928	-1409.908474				-505.000000	200.000000	0.000000	1.992210	-0.178670	15.730799	569.527152	-798.327185	-529.025823
767				900.000000	200.000000	0.000000	0.493240	0.619300	-1.173150	-52.102683	-59.748354	156.692859	299.033089	200.901520	0.000000	300.000000	200.000000	0.000000	7.111160	10.041080	2232.057190	2012.243752	2158.199924	-1336.666476				-505.000000	200.000000	0.000000	0.181110	-0.178670	17.303879	569.652998	900.609704	-58.928145
768				900.000000	200.000000	0.000000	0.358720	0.641820	-2.042150	-64.137185	-109.126319	185.769086	298.989415	200.999516	0.000000	300.000000	200.000000	0.000000	7.568960	9.857960	2232.667542	2231.587858	2256.299921	-1428.218974				-505.000000	200.000000	0.000000	-0.543330	0.714680	4.719240	622.702835	823.818382	353.186290
769				900.000000	200.000000	0.000000	0.336300	0.664340	-1.346950	-138.879658	-78.453780	173.764957	298.945657	200.960909	0.000000	300.000000	200.000000	0.000000	7.263760	10.895640	2233.049012	2145.757556	2354.399918	-1428.218974				-505.000000	200.000000	0.000000	0.181110	-0.714680	6.292320	883.786114	-547.210406	-59.436819
770				900.000000	200.000000	0.000000	0.403560	0.585520	-1.781450	-114.431896	-70.687522	154.344692	299.013320	200.923104	0.000000	300.000000	200.000000	0.000000	7.599480	11.078760	2231.523132	2059.927254	2201.799923	-1409.908474				-505.000000	200.000000	0.000000	-0.181110	-0.178670	3.932700	221.135298	-2379.033299	-117.643266
771				900.000000	200.000000	0.000000	0.369930	0.731900	-1.868350	-120.555587	-74.287791	154.515666	299.066795	200.927631	0.000000	300.000000	200.000000	0.000000	7.874160	11.506040	2230.912780	2069.463954	2081.899927	-1287.838477				-505.000000	200.000000	0.000000	1.267770	0.536010	11.798100	149.193815	-618.189184	352.871844
772				900.000000	200.000000	0.000000	0.336300	0.664340	-1.738000	-119.182135	-118.617863	159.306996	299.057732	200.982464	0.000000	300.000000	200.000000	0.000000	7.782600	11.322920	2232.591248	2193.441057	2103.699926	-1409.908474				-505.000000	200.000000	0.000000	-0.724440	-0.178670	11.798100	-473.131481	32.639465	-0.111603
773				900.000000	200.000000	0.000000	0.336300	0.506700	-1.477300	-73.136772	-78.332554	137.473450	299.023222	200.927251	0.000000	300.000000	200.000000	0.000000	7.630000	11.353440	2231.828308	2069.463954	2179.999924	-1367.183975				-505.000000	200.000000	0.000000	1.267770	1.072020	10.225020	-50.130070	-1544.686383	59.660024
774				900.000000	200.000000	0.000000	0.325090	0.551740	-1.173150	-151.377530	-47.757967	154.394571	299.009316	200.918014	0.000000	300.000000	200.000000	0.000000	7.355320	10.712520	2233.506776	2050.390553	2212.699923	-1367.183975				-505.000000	200.000000	0.000000	0.724440	-0.357340	6.292320	-1526.727282	-182.377281	352.067521
775				900.000000	200.000000	0.000000	0.459610	0.585520	-1.911800	-54.258985	-118.468165	185.612205	299.067273	200.961336	0.000000	300.000000	200.000000	0.000000	7.141680	10.590440	2232.057190	2145.757556	2081.899927	-1342.769976				-505.000000	200.000000	0.000000	0.181110	0.536010	7.078860	1191.160293	247.463211	529.191073
776				900.000000	200.000000	0.000000	0.224200	0.529220	-1.564200	-40.135185	-48.305610	171.345771	299.042954	200.961238	0.000000	300.000000	200.000000	0.000000	7.233240	10.254720	2232.286072	2145.757556	2136.399925	-1379.390975	-444.287097	226.489992	0.000000	-505.000000	200.000000	0.000000	2.173320	1.072020	24.382739	645.898558	-1480.346878	118.331679
777				900.000000	200.000000	0.000000	0.369930	0.585520	-0.825550	-101.379993	-100.587445	164.018173	299.067369	200.880067	0.000000	300.000000	200.000000	0.000000	7.355320	10.224200	2232.286072	1964.560251	2081.899927	-1409.908474				-505.000000	200.000000	0.000000	3.622200	-0.178670	4.719240	-242.065786	-1416.787934	-0.459334
778				900.000000	200.000000	0.000000	0.336300	0.585520	-1.086250	-81.547427	-88.828171	120.679132	299.018674	200.944020	0.000000	300.000000	200.000000	0.000000	7.324800	10.071600	2232.591248	2107.610755	2190.899923	-1354.976975				-505.000000	200.000000	0.000000	2.173320	0.536010	3.932700	380.196587	-135.239718	176.567104
779				900.000000	200.000000	0.000000	0.336300	0.551740	-1.433850	-75.257541	-123.966692	151.973298	298.979267	200.918704	0.000000	300.000000	200.000000	0.000000	7.599480	10.041080	2231.828308	2050.390553	2278.099920	-1336.666476				-505.000000	200.000000	0.000000	-1.811100	-1.072020	9.438480	630.783160	100.632538	-294.592952
780				900.000000	200.000000	0.000000	0.482030	0.664340	-1.738000	-78.976832	-73.959325	178.433301	299.091597	200.982800	0.000000	300.000000	200.000000	0.000000	7.507920	10.193680	2231.828308	2193.441057	2027.399929	-1379.390975				-505.000000	200.000000	0.000000	1.267770	0.714680	10.225020	1086.407305	-1014.406353	529.273698
781				900.000000	200.000000	0.000000	0.369930	0.563000	-1.216600	-58.486662	-110.355709	147.129609	298.930502	200.965642	0.000000	300.000000	200.000000	0.000000	7.752080	10.163160	2231.980896	2155.294256	2387.099916	-1281.734977				-505.000000	200.000000	0.000000	0.724440	0.714680	8.651940	391.385447	-184.616560	59.364375
782				900.000000	200.000000	0.000000	0.515660	0.641820	-0.999350	-71.097904	-106.426973	180.787176	299.067496	200.935477	0.000000	300.000000	200.000000	0.000000	7.599480	10.987200	2232.591248	2088.537354	2081.899927	-1391.597975				-505.000000	200.000000	0.000000	2.173320	0.000000	8.651940	579.772165	257.991746	58.570233
783				900.000000	200.000000	0.000000	0.414770	0.619300	-1.781450	-109.020305	-76.215120	168.822454	299.023156	200.987141	0.000000	300.000000	200.000000	0.000000	7.446880	11.048240	2231.675720	2202.977757	2179.999924	-1373.287475				-505.000000	200.000000	0.000000	0.724440	-2.144040	8.651940	-360.675708	-317.186567	467.860140
784				900.000000	200.000000	0.000000	0.425980	0.653080	-1.607650	-107.449188	-107.234201	188.119537	299.022721	201.017506	0.000000	300.000000	200.000000	0.000000	7.477400	11.292400	2230.683898	2269.734659	2179.999924	-1367.183975				-505.000000	200.000000	0.000000	0.362220	-2.858720	3.146160	-1678.337478	240.236378	-2.741903
785				900.000000	200.000000	0.000000	0.482030	0.585520	-1.346950	-69.755922	-140.180611	185.588978	299.032428	200.923514	0.000000	300.000000	200.000000	0.000000	7.752080	11.109280	2230.531310	2059.927254	2158.199924	-1452.632974				-505.000000	200.000000	0.000000	2.354430	-0.893350	17.303879	-168.488300	-556.597955	-1.036144
786				900.000000	200.000000	0.000000	0.437190	0.563000	-0.999350	-30.117879	-128.525428	188.024149	299.062742	200.875555	0.000000	300.000000	200.000000	0.000000	7.538440	10.468360	2232.896424	1955.023551	2092.799927	-1367.183975				-505.000000	200.000000	0.000000	-0.362220	-0.178670	4.719240	800.278231	17.439372	411.068110
787				900.000000	200.000000	0.000000	0.313880	0.461660	-1.303500	-123.057825	-62.373023	183.238332	299.057796	200.943955	0.000000	300.000000	200.000000	0.000000	7.599480	10.132640	2232.743836	2107.610755	2103.699926	-1403.804975				-505.000000	200.000000	0.000000	1.629990	-1.072020	16.517339	-642.626552	-644.585674	-59.891845
788				900.000000	200.000000	0.000000	0.560500	0.675600	-1.607650	-98.480754	-133.037615	166.314177	299.062422	201.004028	0.000000	300.000000	200.000000	0.000000	7.599480	10.437840	2232.133484	2241.124558	2092.799927	-1342.769976				-505.000000	200.000000	0.000000	0.362220	-0.357340	9.438480	-20.867565	-693.725085	293.352400
789				900.000000	200.000000	0.000000	0.392350	0.675600	-1.607650	-74.357573	-156.509017	161.669060	299.096234	200.953149	0.000000	300.000000	200.000000	0.000000	7.385840	10.559920	2231.217956	2126.684155	2016.499929	-1409.908474				-505.000000	200.000000	0.000000	2.897760	-2.501380	11.798100	197.033351	476.310193	114.882567
790				900.000000	200.000000	0.000000	0.302670	0.664340	-1.433850	-110.825975	-92.185989	149.703196	299.033089	200.914338	0.000000	300.000000	200.000000	0.000000	7.080640	10.590440	2232.057190	2040.853853	2158.199924	-1397.701475				-505.000000	200.000000	0.000000	0.724440	1.429360	14.157719	87.623191	-1648.111626	-703.630676
791				900.000000	200.000000	0.000000	0.313880	0.731900	-1.564200	-63.953064	-112.790271	169.031694	299.004095	200.918328	0.000000	300.000000	200.000000	0.000000	7.752080	10.865120	2232.743836	2050.390553	2223.599922	-1397.701475				-505.000000	200.000000	0.000000	-0.905550	-0.714680	15.730799	-852.698836	-1153.263767	-0.605787
792				900.000000	200.000000	0.000000	0.414770	0.653080	-1.520750	-67.153857	-51.127721	166.444210	299.101334	200.940102	0.000000	300.000000	200.000000	0.000000	7.202720	10.254720	2231.752014	2098.074055	2005.599930	-1361.080475				-505.000000	200.000000	0.000000	1.086660	-1.072020	5.505780	-411.875473	-468.688800	57.639819
793				900.000000	200.000000	0.000000	0.291460	0.664340	-1.433850	-114.846505	-122.120181	166.582431	299.022955	200.970246	0.000000	300.000000	200.000000	0.000000	7.843640	11.048240	2231.217956	2164.830956	2179.999924	-1409.908474				-505.000000	200.000000	0.000000	0.724440	1.072020	3.932700	180.998548	-445.278016	-116.528806
794				900.000000	200.000000	0.000000	0.437190	0.720640	-0.955900	-51.724961	-123.499866	188.170754	298.989173	200.999756	0.000000	300.000000	200.000000	0.000000	7.813120	10.895640	2232.133484	2231.587858	2256.299921	-1354.976975				-505.000000	200.000000	0.000000	0.362220	-0.357340	7.865400	-368.441417	-2017.932305	528.328795
795				900.000000	200.000000	0.000000	0.414770	0.608040	-1.173150	-92.771672	-46.385019	168.811983	299.042922	200.978360	0.000000	300.000000	200.000000	0.000000	7.752080	11.048240	2232.209778	2183.904357	2136.399925	-1361.080475				-505.000000	200.000000	0.000000	0.362220	-1.250690	7.078860	156.519061	899.354282	-412.424573
796				900.000000	200.000000	0.000000	0.291460	0.551740	-2.129050	-67.936707	-91.077826	197.803294	298.959483	201.000132	0.000000	300.000000	200.000000	0.000000	7.568960	11.139800	2231.294250	2231.587858	2321.699919	-1324.459476				-505.000000	200.000000	0.000000	1.629990	0.893350	12.584640	-639.832632	-1436.273585	235.693785
797				900.000000	200.000000	0.000000	0.448400	0.585520	-1.607650	-94.149188	-103.091487	149.478917	298.959981	200.986837	0.000000	300.000000	200.000000	0.000000	7.141680	11.383960	2232.362366	2202.977757	2321.699919	-1416.011974				-505.000000	200.000000	0.000000	3.259980	-0.178670	13.371180	-704.637639	-475.090643	-470.383146
798				900.000000	200.000000	0.000000	0.358720	0.563000	-1.911800	-99.412191	-83.917695	161.599183	299.033155	200.931364	0.000000	300.000000	200.000000	0.000000	7.416360	11.353440	2232.209778	2079.000654	2158.199924	-1440.425974				-505.000000	200.000000	0.000000	1.629990	-1.072020	14.157719	-179.551314	-244.636372	116.340451
799				900.000000	200.000000	0.000000	0.325090	0.585520	-1.824900	-138.600092	-148.471238	161.654967	299.067815	200.922347	0.000000	300.000000	200.000000	0.000000	7.752080	10.804080	2233.354188	2059.927254	2081.899927	-1397.701475				-505.000000	200.000000	0.000000	1.086660	-3.037390	7.078860	-67.410157	1916.078479	-2.969416
800				900.000000	200.000000	0.000000	0.425980	0.664340	-1.738000	-78.976832	-117.244916	192.949329	299.052655	200.965576	0.000000	300.000000	200.000000	0.000000	7.172200	10.620960	2232.133484	2155.294256	2114.599926	-1391.597975				-505.000000	200.000000	0.000000	1.629990	-2.322710	11.011560	-718.746266	-1037.070711	-589.775638
801				900.000000	200.000000	0.000000	0.269040	0.686860	-2.172500	-34.273768	-44.520432	171.445922	299.077040	200.995517	0.000000	300.000000	200.000000	0.000000	7.172200	10.559920	2232.057190	2222.051158	2060.099928	-1354.976975				-505.000000	200.000000	0.000000	3.259980	0.893350	2.359620	864.957391	-1127.490709	176.819287
802				900.000000	200.000000	0.000000	0.347510	0.517960	-1.781450	-68.967654	-53.181473	137.472308	298.974804	200.909785	0.000000	300.000000	200.000000	0.000000	7.294280	9.980040	2232.743836	2031.317153	2288.999920	-1379.390975				-505.000000	200.000000	0.000000	3.259980	-1.965370	17.303879	-117.540228	-81.112753	-530.822823
803				900.000000	200.000000	0.000000	0.336300	0.664340	-1.651100	-115.071576	-52.841071	159.306996	298.999248	200.892669	0.000000	300.000000	200.000000	0.000000	7.568960	10.163160	2232.820130	1993.170352	2234.499922	-1361.080475				-505.000000	200.000000	0.000000	0.362220	-1.608030	8.651940	482.470270	-30.128622	-60.299097
804				900.000000	200.000000	0.000000	0.269040	0.563000	-1.694550	-42.899697	-80.426715	147.234131	299.023489	200.952628	0.000000	300.000000	200.000000	0.000000	7.599480	9.888480	2232.438660	2126.684155	2179.999924	-1464.839973				-505.000000	200.000000	0.000000	2.716650	-2.322710	17.303879	555.733140	1012.324202	585.019403
805				900.000000	200.000000	0.000000	0.504450	0.630560	-1.477300	-104.220989	-120.718761	175.968998	298.984082	200.978594	0.000000	300.000000	200.000000	0.000000	7.324800	10.041080	2231.675720	2183.904357	2267.199921	-1409.908474				-505.000000	200.000000	0.000000	0.543330	-0.357340	15.730799	211.267824	84.764582	-352.847174
806				900.000000	200.000000	0.000000	0.437190	0.641820	-1.086250	-75.208463	-67.652971	192.916772	299.003619	200.965774	0.000000	300.000000	200.000000	0.000000	7.233240	11.475520	2231.675720	2155.294256	2223.599922	-1318.355976				-505.000000	200.000000	0.000000	-0.362220	-0.178670	6.292320	800.404077	-779.473524	-176.372876
807				900.000000	200.000000	0.000000	0.403560	0.585520	-2.476650	-87.008412	-151.096505	151.935032	298.954812	200.948648	0.000000	300.000000	200.000000	0.000000	7.538440	11.200840	2231.752014	2117.147455	2332.599918	-1440.425974				-505.000000	200.000000	0.000000	-2.354430	-1.072020	9.438480	-874.824865	-2120.180691	-412.037683
808				900.000000	200.000000	0.000000	0.425980	0.551740	-1.651100	-107.646853	-61.600063	156.699709	299.013825	200.943988	0.000000	300.000000	200.000000	0.000000	7.721560	10.712520	2232.667542	2107.610755	2201.799923	-1458.736474				-505.000000	200.000000	0.000000	1.629990	1.250690	0.000000	307.311255	-496.340711	412.265196
809				900.000000	200.000000	0.000000	0.392350	0.563000	-1.651100	-66.977864	-80.479060	173.612643	298.998700	200.957260	0.000000	300.000000	200.000000	0.000000	7.385840	11.536560	2231.599426	2136.220856	2234.499922	-1287.838477	-451.530541	186.627334	0.000000	-505.000000	200.000000	0.000000	0.905550	-0.893350	21.236579	-283.989686	-1135.508400	586.520753
810				900.000000	200.000000	0.000000	0.336300	0.664340	-1.346950	-70.530644	-108.849600	190.632577	299.047609	200.952921	0.000000	300.000000	200.000000	0.000000	7.202720	10.834600	2231.752014	2126.684155	2125.499926	-1409.908474	-529.981514	218.127430	0.000000	-505.000000	200.000000	0.000000	0.000000	0.357340	20.450039	370.706652	510.872942	-645.845970
811				900.000000	200.000000	0.000000	0.347510	0.574260	-1.346950	-74.240139	-114.377197	188.127529	298.964545	200.940134	0.000000	300.000000	200.000000	0.000000	7.660520	11.139800	2231.675720	2098.074055	2310.799919	-1385.494475				-505.000000	200.000000	0.000000	0.905550	0.178670	9.438480	822.278413	-991.741996	-587.343873
812				900.000000	200.000000	0.000000	0.526870	0.664340	-1.346950	-78.571705	-86.301453	163.928886	299.052688	200.939909	0.000000	300.000000	200.000000	0.000000	7.294280	10.193680	2232.209778	2098.074055	2114.599926	-1257.320977				-505.000000	200.000000	0.000000	1.267770	-0.893350	7.078860	-285.122303	-1276.560662	-588.390197
813				900.000000	200.000000	0.000000	0.257830	0.664340	-1.433850	-66.600142	-120.735298	144.930330	299.027574	200.966236	0.000000	300.000000	200.000000	0.000000	7.141680	10.804080	2230.607604	2155.294256	2169.099924	-1318.355976				-505.000000	200.000000	0.000000	2.535540	-2.144040	4.719240	681.353693	-290.474083	-295.958031
814				900.000000	200.000000	0.000000	0.392350	0.563000	-1.824900	-95.301633	-70.185486	149.516042	298.989312	200.914181	0.000000	300.000000	200.000000	0.000000	6.867000	10.529400	2232.438660	2040.853853	2256.299921	-1409.908474				-505.000000	200.000000	0.000000	2.173320	0.178670	10.225020	11.629323	-1466.911203	-587.445294
815				900.000000	200.000000	0.000000	0.493240	0.754420	-1.868350	-55.299729	-74.299727	185.734442	299.047772	200.927124	0.000000	300.000000	200.000000	0.000000	7.630000	10.407320	2232.133484	2069.463954	2125.499926	-1434.322474				-505.000000	200.000000	0.000000	0.724440	-1.429360	-2.359620	-202.495345	-41.596583	-236.390813
816				900.000000	200.000000	0.000000	0.403560	0.563000	-1.086250	-78.454270	-76.400028	171.191369	298.994400	200.913994	0.000000	300.000000	200.000000	0.000000	7.691040	9.674840	2232.896424	2040.853853	2245.399921	-1464.839973				-505.000000	200.000000	0.000000	0.543330	-0.714680	13.371180	1000.168425	-1238.696212	-294.442191
817				900.000000	200.000000	0.000000	0.392350	0.675600	-1.781450	-126.804522	-120.885594	173.717361	299.023389	200.931364	0.000000	300.000000	200.000000	0.000000	7.660520	10.865120	2232.209778	2079.000654	2179.999924	-1361.080475				-505.000000	200.000000	0.000000	1.448880	-1.072020	18.090419	631.475315	-767.689568	233.843137
818				900.000000	200.000000	0.000000	0.280250	0.641820	-1.260050	-83.429580	-86.358398	176.211741	298.984464	201.016672	0.000000	300.000000	200.000000	0.000000	7.446880	10.987200	2232.514954	2269.734659	2267.199921	-1428.218974				-505.000000	200.000000	0.000000	2.897760	-0.536010	9.438480	1126.481132	80.839450	234.235900
819				900.000000	200.000000	0.000000	0.336300	0.698120	-1.477300	-109.479929	-123.926284	178.615692	298.935494	200.944181	0.000000	300.000000	200.000000	0.000000	7.507920	9.919000	2232.209778	2107.610755	2376.199917	-1409.908474				-505.000000	200.000000	0.000000	-0.362220	-0.893350	11.011560	-400.623689	-916.522090	-764.492094
820				900.000000	200.000000	0.000000	0.347510	0.619300	-1.433850	-92.578071	-78.834591	161.663155	298.989070	200.952856	0.000000	300.000000	200.000000	0.000000	7.904680	11.109280	2231.904602	2126.684155	2256.299921	-1391.597975				-505.000000	200.000000	0.000000	0.362220	0.536010	11.011560	-429.949118	-2153.488018	294.200189
821				900.000000	200.000000	0.000000	0.369930	0.675600	-1.303500	-114.247776	-130.538771	173.740588	298.989070	200.944310	0.000000	300.000000	200.000000	0.000000	7.080640	10.712520	2231.904602	2107.610755	2256.299921	-1379.390975				-505.000000	200.000000	0.000000	3.622200	-2.144040	11.011560	1145.121086	35.510735	-354.789062
822				900.000000	200.000000	0.000000	0.347510	0.664340	-1.390400	-94.698840	-124.468729	156.885722	299.047284	200.961797	0.000000	300.000000	200.000000	0.000000	7.080640	11.109280	2230.989074	2145.757556	2125.499926	-1354.976975				-505.000000	200.000000	0.000000	2.716650	-0.178670	9.438480	337.391762	-40.771592	352.077702
823				900.000000	200.000000	0.000000	0.302670	0.529220	-1.173150	-51.791648	-143.088140	171.264476	299.057860	200.952433	0.000000	300.000000	200.000000	0.000000	7.355320	10.987200	2232.896424	2126.684155	2103.699926	-1391.597975				-505.000000	200.000000	0.000000	1.629990	0.357340	14.944259	601.898193	-1040.802843	0.208716
824				900.000000	200.000000	0.000000	0.269040	0.653080	-1.390400	-123.306238	-80.709575	149.727565	299.091876	200.969683	0.000000	300.000000	200.000000	0.000000	7.263760	10.804080	2232.514954	2164.830956	2027.399929	-1354.976975				-505.000000	200.000000	0.000000	2.173320	-1.965370	-3.146160	-1972.232261	-658.801909	350.425590
825				900.000000	200.000000	0.000000	0.448400	0.551740	-0.955900	-106.926626	-68.235825	173.544103	299.042791	200.995585	0.000000	300.000000	200.000000	0.000000	7.385840	10.315760	2231.904602	2222.051158	2136.399925	-1306.148976				-505.000000	200.000000	0.000000	0.362220	-2.501380	3.146160	775.421205	-687.753673	-296.123281
826				900.000000	200.000000	0.000000	0.549290	0.596780	-1.433850	-81.443854	-122.605681	197.578069	299.086650	201.012781	0.000000	300.000000	200.000000	0.000000	7.385840	10.285240	2231.675720	2260.197959	2038.299929	-1245.113977				-505.000000	200.000000	0.000000	0.905550	-1.429360	11.798100	30.269277	596.858813	116.059291
827				900.000000	200.000000	0.000000	0.269040	0.517960	-1.607650	-80.849188	-121.035292	156.830884	298.945621	200.960942	0.000000	300.000000	200.000000	0.000000	7.538440	10.437840	2232.972718	2145.757556	2354.399918	-1336.666476				-505.000000	200.000000	0.000000	0.181110	0.714680	11.011560	-766.585802	-816.828979	-645.521343
828				900.000000	200.000000	0.000000	0.392350	0.563000	-1.738000	-95.211604	-80.398243	156.745022	298.955098	200.897125	0.000000	300.000000	200.000000	0.000000	7.416360	10.315760	2232.362366	2002.707052	2332.599918	-1403.804975				-505.000000	200.000000	0.000000	1.992210	-1.429360	17.303879	-780.002274	-1462.670075	-1.515839
829				900.000000	200.000000	0.000000	0.470820	0.517960	-1.520750	-108.902871	-48.369890	154.212180	298.974419	200.982766	0.000000	300.000000	200.000000	0.000000	7.477400	10.651480	2231.904602	2193.441057	2288.999920	-1324.459476				-505.000000	200.000000	0.000000	1.992210	1.250690	7.078860	-39.570442	-790.116495	-410.181163
830				900.000000	200.000000	0.000000	0.246620	0.641820	-1.433850	-91.650697	-69.613971	142.511340	299.009011	200.986635	0.000000	300.000000	200.000000	0.000000	7.660520	10.651480	2232.820130	2202.977757	2212.699923	-1385.494475				-505.000000	200.000000	0.000000	1.086660	-0.178670	4.719240	105.382219	-70.232351	-293.976984
831				900.000000	200.000000	0.000000	0.246620	0.653080	-1.564200	-2.870388	-69.492745	159.389433	299.004095	200.986668	0.000000	300.000000	200.000000	0.000000	7.080640	10.163160	2232.743836	2202.977757	2223.599922	-1342.769976				-505.000000	200.000000	0.000000	1.267770	-0.178670	13.371180	-820.453641	-884.822052	-293.991473
832				900.000000	200.000000	0.000000	0.302670	0.551740	-1.260050	-103.221195	-87.281653	149.598478	298.950323	200.892761	0.000000	300.000000	200.000000	0.000000	7.385840	11.383960	2232.591248	1993.170352	2343.499918	-1312.252476				-505.000000	200.000000	0.000000	0.181110	-1.786700	3.932700	-223.614602	-810.111142	-177.942363
833				900.000000	200.000000	0.000000	0.224200	0.416620	-1.260050	-92.703316	-43.522499	154.373432	299.013421	200.944375	0.000000	300.000000	200.000000	0.000000	7.630000	11.139800	2231.752014	2107.610755	2201.799923	-1336.666476				-505.000000	200.000000	0.000000	2.354430	-1.250690	2.359620	156.141522	-1337.835896	-823.792641
834				900.000000	200.000000	0.000000	0.414770	0.765680	-1.173150	-86.280057	-56.516959	144.861987	299.062133	200.965873	0.000000	300.000000	200.000000	0.000000	7.568960	11.841760	2231.446838	2155.294256	2092.799927	-1300.045476				-505.000000	200.000000	0.000000	0.724440	0.357340	13.371180	138.508340	-1117.085170	-58.462938
835				900.000000	200.000000	0.000000	0.482030	0.563000	-1.346950	-54.601174	-155.378521	142.194153	299.076945	200.944343	0.000000	300.000000	200.000000	0.000000	7.721560	11.506040	2231.828308	2107.610755	2060.099928	-1409.908474				-505.000000	200.000000	0.000000	1.992210	-1.786700	12.584640	8.709557	-397.631458	-60.599054
836				900.000000	200.000000	0.000000	0.493240	0.461660	-1.260050	-78.786978	-115.393206	144.497953	298.965323	200.930887	0.000000	300.000000	200.000000	0.000000	7.172200	10.224200	2233.354188	2079.000654	2310.799919	-1379.390975				-505.000000	200.000000	0.000000	-1.811100	-1.965370	10.225020	-1044.634552	-1225.813962	-706.649432
837				900.000000	200.000000	0.000000	0.549290	0.551740	-1.911800	-83.793757	-66.435518	163.800941	298.999111	200.901335	0.000000	300.000000	200.000000	0.000000	7.172200	10.163160	2232.514954	2012.243752	2234.499922	-1342.769976				-505.000000	200.000000	0.000000	1.448880	-1.250690	0.786540	271.831677	-883.838194	527.394073
838				900.000000	200.000000	0.000000	0.414770	0.630560	-1.173150	-95.864829	-41.319049	164.013606	299.061941	200.970346	0.000000	300.000000	200.000000	0.000000	7.263760	10.529400	2230.989074	2164.830956	2092.799927	-1379.390975				-505.000000	200.000000	0.000000	-0.724440	-1.786700	3.932700	818.729415	-357.606292	-647.822708
839				900.000000	200.000000	0.000000	0.437190	0.686860	-1.651100	-106.103142	-87.391541	166.452398	299.082237	200.935381	0.000000	300.000000	200.000000	0.000000	7.355320	10.895640	2232.820130	2088.537354	2049.199928	-1348.873476				-505.000000	200.000000	0.000000	1.992210	-1.250690	18.090419	273.215988	-933.136472	-236.322676
840				900.000000	200.000000	0.000000	0.482030	0.630560	-1.303500	-87.958811	-119.957140	202.498486	298.979442	200.905730	0.000000	300.000000	200.000000	0.000000	7.385840	10.956680	2232.209778	2021.780453	2278.099920	-1409.908474				-505.000000	200.000000	0.000000	1.448880	-1.965370	13.371180	-1276.014863	-1426.061046	-119.469244
841				900.000000	200.000000	0.000000	0.358720	0.608040	-1.346950	-121.095441	-84.443006	168.870050	298.989312	200.935541	0.000000	300.000000	200.000000	0.000000	7.904680	10.346280	2232.438660	2088.537354	2256.299921	-1409.908474				-505.000000	200.000000	0.000000	2.535540	-0.536010	4.719240	-726.952437	-953.324119	175.520779
842				900.000000	200.000000	0.000000	0.381140	0.585520	-1.260050	-81.727484	-125.974838	156.777579	298.969323	200.957325	0.000000	300.000000	200.000000	0.000000	7.691040	10.407320	2231.446838	2136.220856	2299.899920	-1367.183975				-505.000000	200.000000	0.000000	2.354430	-1.250690	12.584640	-769.568492	-286.979381	233.601135
843				900.000000	200.000000	0.000000	0.403560	0.574260	-1.433850	-102.473879	-55.812880	163.972860	299.047414	200.923198	0.000000	300.000000	200.000000	0.000000	7.416360	11.231360	2231.294250	2059.927254	2125.499926	-1306.148976				-505.000000	200.000000	0.000000	-0.905550	-1.250690	5.505780	-191.054791	-745.850202	-59.858560
844				900.000000	200.000000	0.000000	0.280250	0.585520	-1.781450	-114.431896	-35.213796	173.749722	298.999419	200.896787	0.000000	300.000000	200.000000	0.000000	8.087800	11.322920	2233.201600	2002.707052	2234.499922	-1428.218974				-505.000000	200.000000	0.000000	1.629990	-0.893350	11.011560	-400.623689	-2495.340791	-177.210484
845				900.000000	200.000000	0.000000	0.392350	0.585520	-1.260050	-113.891726	-70.710796	151.946645	299.048097	200.892639	0.000000	300.000000	200.000000	0.000000	7.538440	11.109280	2232.896424	1993.170352	2125.499926	-1348.873476				-505.000000	200.000000	0.000000	0.724440	-0.357340	7.078860	326.391671	-1508.823780	-470.349860
846				900.000000	200.000000	0.000000	0.347510	0.664340	-1.694550	-111.096060	-114.053929	161.705043	299.008706	200.939941	0.000000	300.000000	200.000000	0.000000	7.233240	11.109280	2232.133484	2098.074055	2212.699923	-1416.011974				-505.000000	200.000000	0.000000	1.448880	1.250690	4.719240	307.688794	305.559740	177.303290
847				900.000000	200.000000	0.000000	0.448400	0.585520	-1.564200	-74.001523	-42.340256	163.936878	299.042889	201.038208	0.000000	300.000000	200.000000	0.000000	7.630000	11.292400	2232.133484	2317.418160	2136.399925	-1342.769976				-505.000000	200.000000	0.000000	0.724440	-2.144040	17.303879	-823.247561	-457.967265	-2.092649
848				900.000000	200.000000	0.000000	0.448400	0.664340	-1.173150	-74.371118	-118.693482	166.419841	299.082237	200.918296	0.000000	300.000000	200.000000	0.000000	7.294280	10.590440	2232.820130	2050.390553	2049.199928	-1397.701475				-505.000000	200.000000	0.000000	1.448880	-0.714680	13.371180	73.640410	1490.479115	-235.770536
849				900.000000	200.000000	0.000000	0.425980	0.709380	-1.477300	-64.790409	-56.695727	185.762236	298.999419	200.969384	0.000000	300.000000	200.000000	0.000000	7.507920	10.285240	2233.201600	2164.830956	2234.499922	-1391.597975				-505.000000	200.000000	0.000000	-0.362220	0.000000	11.798100	1159.103867	-917.268517	-117.459220
850				900.000000	200.000000	0.000000	0.336300	0.517960	-1.129700	-64.271911	-58.391943	168.809503	299.008977	200.999482	0.000000	300.000000	200.000000	0.000000	7.599480	10.346280	2232.743836	2231.587858	2212.699923	-1354.976975				-505.000000	200.000000	0.000000	3.259980	-0.357340	0.000000	325.825362	-197.261379	528.096974
851				900.000000	200.000000	0.000000	0.381140	0.630560	-1.607650	-144.561334	-69.925900	166.458107	299.013556	201.012608	0.000000	300.000000	200.000000	0.000000	7.385840	11.383960	2232.057190	2260.197959	2201.799923	-1354.976975				-505.000000	200.000000	0.000000	0.181110	1.429360	11.011560	-839.156517	-1081.968994	-938.563605
852				900.000000	200.000000	0.000000	0.269040	0.675600	-1.998700	-98.885882	-125.737585	164.206469	299.033023	200.974221	0.000000	300.000000	200.000000	0.000000	7.568960	10.895640	2231.904602	2174.367657	2158.199924	-1379.390975				-505.000000	200.000000	0.000000	0.905550	-1.429360	7.865400	724.850672	-1255.389158	57.315192
853				900.000000	200.000000	0.000000	0.235410	0.540480	-1.781450	-136.389294	-104.290864	154.477008	298.969711	200.974054	0.000000	300.000000	200.000000	0.000000	7.630000	9.583280	2232.286072	2174.367657	2299.899920	-1428.218974				-505.000000	200.000000	0.000000	1.811100	-0.357340	17.303879	1137.921686	801.979015	-0.484004
854				900.000000	200.000000	0.000000	0.493240	0.664340	-1.477300	-90.768338	-115.191163	188.060327	299.047870	200.935573	0.000000	300.000000	200.000000	0.000000	7.660520	10.254720	2232.362366	2088.537354	2125.499926	-1428.218974				-505.000000	200.000000	0.000000	-1.086660	2.858720	12.584640	984.699931	-1802.169133	472.752647
855				900.000000	200.000000	0.000000	0.313880	0.709380	-1.824900	-77.212114	-87.217971	164.191431	299.042692	200.910221	0.000000	300.000000	200.000000	0.000000	7.568960	11.383960	2231.675720	2031.317153	2136.399925	-1354.976975				-505.000000	200.000000	0.000000	1.811100	-1.072020	19.663499	284.153156	-1453.950389	-59.906334
856				900.000000	200.000000	0.000000	0.302670	0.686860	-1.955250	-110.438772	-91.701087	176.230401	298.979093	200.982968	0.000000	300.000000	200.000000	0.000000	7.568960	11.231360	2231.446838	2193.441057	2278.099920	-1306.148976				-505.000000	200.000000	0.000000	-0.362220	-1.072020	4.719240	-759.386402	-512.840657	-823.405751
857				900.000000	200.000000	0.000000	0.392350	0.506700	-1.564200	-45.083089	-60.295997	156.692663	298.979372	200.931428	0.000000	300.000000	200.000000	0.000000	7.446880	10.804080	2232.057190	2079.000654	2278.099920	-1428.218974				-505.000000	200.000000	0.000000	1.448880	-1.429360	7.865400	-201.677343	-1553.406069	116.015824
858				900.000000	200.000000	0.000000	0.582920	0.675600	-1.433850	-102.321227	-118.924594	156.652309	298.940486	200.914181	0.000000	300.000000	200.000000	0.000000	7.324800	10.926160	2232.438660	2040.853853	2365.299917	-1379.390975				-505.000000	200.000000	0.000000	0.181110	-0.714680	4.719240	-1085.211764	-15.437524	586.748266
859				900.000000	200.000000	0.000000	0.291460	0.653080	-1.390400	-111.244647	-76.566860	144.885018	299.032990	200.987073	0.000000	300.000000	200.000000	0.000000	7.355320	11.353440	2231.828308	2202.977757	2158.199924	-1354.976975				-505.000000	200.000000	0.000000	1.811100	-1.429360	6.292320	608.908824	-910.981110	-471.454140
860				900.000000	200.000000	0.000000	0.414770	0.608040	-1.477300	-93.086772	-101.827829	156.763682	299.057442	200.935765	0.000000	300.000000	200.000000	0.000000	7.263760	11.261880	2231.904602	2088.537354	2103.699926	-1257.320977				-505.000000	200.000000	0.000000	2.535540	-2.144040	19.663499	103.469224	-39.516170	-237.213932
861				900.000000	200.000000	0.000000	0.313880	0.641820	-2.042150	-76.198775	-66.752048	190.634861	299.018607	201.003891	0.000000	300.000000	200.000000	0.000000	7.324800	10.620960	2232.438660	2241.124558	2190.899923	-1361.080475				-505.000000	200.000000	0.000000	0.181110	-1.786700	6.292320	8.206171	-944.920428	-60.454166
862				900.000000	200.000000	0.000000	0.526870	0.596780	-1.738000	-85.779483	-96.069716	156.637075	298.994194	200.909910	0.000000	300.000000	200.000000	0.000000	7.538440	10.163160	2232.438660	2031.317153	2245.399921	-1361.080475				-505.000000	200.000000	0.000000	2.535540	-0.178670	0.000000	684.084690	641.994527	175.859895
863				900.000000	200.000000	0.000000	0.392350	0.517960	-1.781450	-52.885533	-105.687684	202.486677	299.081829	200.995619	0.000000	300.000000	200.000000	0.000000	7.141680	10.437840	2231.828308	2222.051158	2049.199928	-1354.976975				-505.000000	200.000000	0.000000	-0.362220	0.357340	13.371180	-208.939666	1069.788740	-175.864203
864				900.000000	200.000000	0.000000	0.280250	0.709380	-1.564200	-20.654605	-116.471358	169.045591	299.003448	200.940295	0.000000	300.000000	200.000000	0.000000	7.050120	11.322920	2231.294250	2098.074055	2223.599922	-1428.218974				-505.000000	200.000000	0.000000	2.354430	-0.178670	8.651940	221.512837	-1211.237301	-529.054800
865				900.000000	200.000000	0.000000	0.504450	0.731900	-1.607650	-27.813306	-125.663506	139.918343	298.989104	200.931460	0.000000	300.000000	200.000000	0.000000	7.324800	10.773560	2231.980896	2079.000654	2256.299921	-1513.667973				-505.000000	200.000000	0.000000	0.000000	-1.072020	16.517339	631.349469	116.895052	-470.970136
866				900.000000	200.000000	0.000000	0.313880	0.551740	-1.173150	-70.966925	-67.560218	171.273806	298.999042	200.935573	0.000000	300.000000	200.000000	0.000000	7.416360	10.559920	2232.362366	2088.537354	2234.499922	-1452.632974				-505.000000	200.000000	0.000000	1.811100	0.000000	14.157719	-577.947392	-785.875367	411.063803
867				900.000000	200.000000	0.000000	0.403560	0.517960	-0.869000	-68.022356	-96.865950	183.197782	298.950251	200.978260	0.000000	300.000000	200.000000	0.000000	7.752080	10.620960	2232.438660	2183.904357	2343.499918	-1354.976975				-505.000000	200.000000	0.000000	1.267770	0.000000	0.000000	579.080009	-209.282766	-705.030606
868				900.000000	200.000000	0.000000	0.358720	0.686860	-1.433850	-29.487997	-99.560098	171.353013	299.130371	200.953215	0.000000	300.000000	200.000000	0.000000	7.477400	10.376800	2231.065368	2126.684155	1940.199932	-1361.080475				-505.000000	200.000000	0.000000	0.543330	-3.037390	9.438480	-67.221388	-1234.964080	-825.343331
869				900.000000	200.000000	0.000000	0.224200	0.619300	-1.694550	-68.724975	-63.382294	166.610225	298.998529	200.901859	0.000000	300.000000	200.000000	0.000000	7.446880	11.353440	2231.217956	2012.243752	2234.499922	-1354.976975				-505.000000	200.000000	0.000000	0.000000	-1.965370	9.438480	1155.806561	-539.237147	115.623061
870				900.000000	200.000000	0.000000	0.313880	0.517960	-1.868350	-89.160334	-92.243532	178.471371	299.042758	200.918704	0.000000	300.000000	200.000000	0.000000	7.446880	11.139800	2231.828308	2050.390553	2136.399925	-1409.908474				-505.000000	200.000000	0.000000	-0.543330	0.000000	4.719240	926.905554	-767.021706	117.531664
871				900.000000	200.000000	0.000000	0.381140	0.596780	-1.086250	-60.981089	-110.938562	159.197711	299.028405	200.969683	0.000000	300.000000	200.000000	0.000000	7.141680	10.926160	2232.514954	2164.830956	2169.099924	-1373.287475				-505.000000	200.000000	0.000000	-0.724440	-0.714680	14.157719	189.519335	295.540201	528.076612
872				900.000000	200.000000	0.000000	0.392350	0.619300	-1.564200	-72.610462	-40.032117	137.520100	299.023156	200.974321	0.000000	300.000000	200.000000	0.000000	7.568960	11.506040	2231.675720	2174.367657	2179.999924	-1385.494475				-505.000000	200.000000	0.000000	2.897760	-0.893350	14.157719	-1905.980021	76.360891	-1.079610
873				900.000000	200.000000	0.000000	0.347510	0.675600	-1.433850	-94.280167	-164.956080	161.715514	299.003551	201.012850	0.000000	300.000000	200.000000	0.000000	7.263760	10.682000	2231.523132	2260.197959	2223.599922	-1336.666476				-505.000000	200.000000	0.000000	1.992210	0.178670	-0.786540	242.380402	-1710.642282	-763.663102
874				900.000000	200.000000	0.000000	0.414770	0.641820	-0.651750	-86.819911	-127.925440	139.927477	298.974804	200.909785	0.000000	300.000000	200.000000	0.000000	7.752080	10.651480	2232.743836	2031.317153	2288.999920	-1324.459476				-505.000000	200.000000	0.000000	0.181110	-1.965370	5.505780	-581.748083	514.096079	-413.088316
875				900.000000	200.000000	0.000000	0.538080	0.517960	-1.303500	-76.513558	-36.143790	178.239099	298.964474	200.923104	0.000000	300.000000	200.000000	0.000000	8.057280	10.193680	2231.523132	2059.927254	2310.799919	-1275.631477				-505.000000	200.000000	0.000000	0.000000	0.536010	12.584640	496.704744	-277.082838	587.949660
876				900.000000	200.000000	0.000000	0.381140	0.619300	-1.781450	-80.876594	-24.170537	164.037975	299.037479	200.953280	0.000000	300.000000	200.000000	0.000000	7.080640	10.041080	2230.912780	2126.684155	2147.299925	-1385.494475				-505.000000	200.000000	0.000000	-0.362220	-0.357340	3.146160	-253.002954	-909.057826	175.922158
877				900.000000	200.000000	0.000000	0.358720	0.540480	-1.868350	-56.068718	-58.628254	197.723141	299.062582	200.965411	0.000000	300.000000	200.000000	0.000000	7.416360	10.590440	2232.514954	2155.294256	2092.799927	-1391.597975				-505.000000	200.000000	0.000000	1.267770	-0.893350	4.719240	-632.759078	51.378690	-177.181507
878				900.000000	200.000000	0.000000	0.190570	0.551740	-1.477300	-103.446266	-77.397363	178.630535	299.013522	200.952824	0.000000	300.000000	200.000000	0.000000	7.752080	9.735880	2231.980896	2126.684155	2201.799923	-1428.218974				-505.000000	200.000000	0.000000	2.716650	-0.178670	11.011560	-9.930397	90.305562	-411.595580
879				900.000000	200.000000	0.000000	0.313880	0.574260	-1.346950	-102.383850	-102.860374	205.029991	298.969922	200.918328	0.000000	300.000000	200.000000	0.000000	7.599480	10.132640	2232.743836	2050.390553	2299.899920	-1342.769976				-505.000000	200.000000	0.000000	1.992210	-0.893350	12.584640	62.766165	397.788586	292.713327
880				900.000000	200.000000	0.000000	0.414770	0.608040	-1.086250	-80.620053	-71.795686	156.763682	299.008977	201.003754	0.000000	300.000000	200.000000	0.000000	7.996240	10.224200	2232.743836	2241.124558	2212.699923	-1312.252476				-505.000000	200.000000	0.000000	0.905550	-0.357340	-3.932700	-1064.281276	-2569.892834	-235.387954
881				900.000000	200.000000	0.000000	0.470820	0.506700	-1.607650	-73.271814	-58.421013	202.394910	299.042823	200.999824	0.000000	300.000000	200.000000	0.000000	7.416360	9.949520	2231.980896	2231.587858	2136.399925	-1324.459476				-505.000000	200.000000	0.000000	-0.362220	1.250690	7.078860	192.061562	15.200093	-57.528216
882				900.000000	200.000000	0.000000	0.212990	0.675600	-1.564200	-94.415210	-52.909952	176.312838	299.071871	200.923167	0.000000	300.000000	200.000000	0.000000	7.385840	9.949520	2231.370544	2059.927254	2070.999928	-1385.494475				-505.000000	200.000000	0.000000	0.724440	-0.893350	0.786540	61.822317	353.127734	-59.649843
883				900.000000	200.000000	0.000000	0.381140	0.608040	-1.390400	-117.119925	-105.589732	176.075804	299.028372	200.905638	0.000000	300.000000	200.000000	0.000000	7.050120	10.865120	2232.438660	2021.780453	2169.099924	-1318.355976				-505.000000	200.000000	0.000000	1.992210	-0.178670	11.011560	105.885605	-263.568598	-117.817132
884				900.000000	200.000000	0.000000	0.269040	0.596780	-0.999350	-40.788410	-25.347582	149.675206	299.062261	200.987107	0.000000	300.000000	200.000000	0.000000	7.294280	11.658640	2231.752014	2202.977757	2092.799927	-1336.666476				-505.000000	200.000000	0.000000	1.267770	-0.178670	9.438480	-125.872245	-1146.229934	-705.200163
885				900.000000	200.000000	0.000000	0.493240	0.664340	-1.433850	-98.764384	-115.231572	178.421687	299.023489	200.918453	0.000000	300.000000	200.000000	0.000000	7.294280	11.170320	2232.438660	2050.390553	2179.999924	-1300.045476				-505.000000	200.000000	0.000000	1.448880	1.608030	14.157719	-133.197491	959.452659	-292.310383
886				900.000000	200.000000	0.000000	0.381140	0.720640	-1.564200	-100.601523	-9.174670	173.770861	298.999213	200.948227	0.000000	300.000000	200.000000	0.000000	7.843640	11.109280	2232.743836	2117.147455	2234.499922	-1385.494475				-505.000000	200.000000	0.000000	1.811100	-0.714680	14.157719	536.967340	274.684691	939.082459
887				900.000000	200.000000	0.000000	0.381140	0.675600	-1.260050	-53.894808	-75.315138	152.042033	298.970063	200.931014	0.000000	300.000000	200.000000	0.000000	7.782600	10.315760	2233.049012	2079.000654	2299.899920	-1397.701475				-505.000000	200.000000	0.000000	0.724440	-0.714680	-7.865400	71.941483	-1494.641678	58.007912
888				900.000000	200.000000	0.000000	0.571710	0.709380	-1.216600	-112.766687	-83.203220	154.285678	298.988724	200.931810	0.000000	300.000000	200.000000	0.000000	7.355320	11.017720	2231.141662	2079.000654	2256.299921	-1324.459476				-505.000000	200.000000	0.000000	3.622200	1.965370	7.865400	3.737768	-756.923603	354.039952
889				900.000000	200.000000	0.000000	0.414770	0.686860	-1.781450	-66.032882	-66.083180	166.475625	299.037940	200.995551	0.000000	300.000000	200.000000	0.000000	7.630000	10.956680	2231.980896	2222.051158	2147.299925	-1361.080475				-505.000000	200.000000	0.000000	1.267770	-0.536010	7.078860	-726.763668	579.419440	-353.074687
890				900.000000	200.000000	0.000000	0.392350	0.540480	-1.651100	-116.151601	-65.281150	151.904758	298.871822	201.008438	0.000000	300.000000	200.000000	0.000000	7.477400	10.834600	2231.828308	2250.661259	2517.899912	-1428.218974				-505.000000	200.000000	0.000000	2.354430	-1.072020	7.078860	-295.933625	115.955626	351.258891
891				900.000000	200.000000	0.000000	0.414770	0.653080	-1.781450	-95.567654	-106.610939	156.805569	298.950251	200.892822	0.000000	300.000000	200.000000	0.000000	7.691040	10.529400	2232.438660	1993.170352	2343.499918	-1391.597975				-505.000000	200.000000	0.000000	1.448880	0.714680	10.225020	159.879290	830.614784	470.515110
892				900.000000	200.000000	0.000000	0.448400	0.743160	-1.564200	-71.530438	-87.933986	192.999404	299.018372	201.025495	0.000000	300.000000	200.000000	0.000000	7.538440	10.071600	2231.904602	2288.808060	2190.899923	-1403.804975				-505.000000	200.000000	0.000000	1.629990	-0.714680	2.359620	-43.056517	-1824.280064	351.655961
893				900.000000	200.000000	0.000000	0.392350	0.653080	-1.346950	-46.871150	-75.695949	171.286757	299.023456	200.961205	0.000000	300.000000	200.000000	0.000000	7.568960	10.132640	2232.362366	2145.757556	2179.999924	-1409.908474				-505.000000	200.000000	0.000000	1.267770	0.893350	14.944259	286.884153	-1018.884912	-351.718224
894				900.000000	200.000000	0.000000	0.313880	0.698120	-1.477300	-61.233566	-67.277359	190.687220	299.027840	200.944601	0.000000	300.000000	200.000000	0.000000	7.416360	9.766400	2231.217956	2107.610755	2169.099924	-1446.529474				-505.000000	200.000000	0.000000	1.448880	-2.501380	13.371180	-266.104811	-2221.481090	-119.977917
895				900.000000	200.000000	0.000000	0.347510	0.664340	-0.825550	-90.093125	-69.268370	159.295383	299.048325	200.918045	0.000000	300.000000	200.000000	0.000000	7.263760	9.827440	2233.430482	2050.390553	2125.499926	-1361.080475				-505.000000	200.000000	0.000000	-0.181110	0.536010	6.292320	-546.142659	-392.722468	-234.453232
896				900.000000	200.000000	0.000000	0.414770	0.608040	-0.651750	-72.128851	-97.529621	154.354022	298.998666	200.935925	0.000000	300.000000	200.000000	0.000000	7.263760	10.682000	2231.523132	2088.537354	2234.499922	-1367.183975				-505.000000	200.000000	0.000000	1.992210	-1.429360	7.078860	145.707739	-127.266458	644.669246
897				900.000000	200.000000	0.000000	0.347510	0.585520	-1.390400	-122.067829	-89.006939	205.005622	299.032990	200.952889	0.000000	300.000000	200.000000	0.000000	7.294280	10.834600	2231.828308	2126.684155	2158.199924	-1354.976975				-505.000000	200.000000	0.000000	2.716650	1.072020	8.651940	644.640094	-305.165180	-469.152774
898				900.000000	200.000000	0.000000	0.313880	0.653080	-1.520750	-83.235978	-107.764710	156.910091	299.013758	200.986770	0.000000	300.000000	200.000000	0.000000	7.355320	10.651480	2232.514954	2202.977757	2201.799923	-1385.494475				-505.000000	200.000000	0.000000	-0.362220	-1.072020	14.157719	-874.447326	538.762284	-588.429356
899				900.000000	200.000000	0.000000	0.358720	0.596780	-1.173150	-57.050587	-54.208820	176.088559	298.955062	200.965510	0.000000	300.000000	200.000000	0.000000	7.416360	10.193680	2232.286072	2155.294256	2332.599918	-1397.701475				-505.000000	200.000000	0.000000	0.362220	0.536010	10.225020	-198.380037	-1755.031570	-410.728995
900				900.000000	200.000000	0.000000	0.470820	0.709380	-1.216600	-92.664036	-33.454840	164.028841	299.086963	200.931269	0.000000	300.000000	200.000000	0.000000	7.446880	10.712520	2232.438660	2079.000654	2038.299929	-1361.080475				-505.000000	200.000000	0.000000	0.362220	0.357340	-3.932700	-94.507975	-681.035835	470.262927
901				900.000000	200.000000	0.000000	0.358720	0.754420	-1.824900	-63.295776	-104.262392	149.728903	299.047577	201.021327	0.000000	300.000000	200.000000	0.000000	7.599480	10.559920	2231.675720	2279.271359	2125.499926	-1324.459476				-505.000000	200.000000	0.000000	1.267770	-1.072020	7.865400	51.577304	-216.747030	-294.839262
902				900.000000	200.000000	0.000000	0.347510	0.585520	-1.694550	-106.300807	-164.713629	161.631740	298.940377	200.952726	0.000000	300.000000	200.000000	0.000000	7.324800	10.529400	2232.209778	2126.684155	2365.299917	-1428.218974				-505.000000	200.000000	0.000000	-0.362220	-2.144040	7.078860	-244.985553	-1973.350017	291.714777
903				900.000000	200.000000	0.000000	0.482030	0.664340	-1.129700	-126.592996	-104.920864	173.613980	299.008469	200.854696	0.000000	300.000000	200.000000	0.000000	8.026760	10.010560	2231.599426	1907.340050	2212.699923	-1367.183975				-505.000000	200.000000	0.000000	1.629990	-0.893350	8.651940	-516.628461	-1167.401439	-0.978188
904				900.000000	200.000000	0.000000	0.369930	0.506700	-1.564200	-133.534754	-74.570651	178.402831	298.964899	200.965444	0.000000	300.000000	200.000000	0.000000	7.324800	10.376800	2232.438660	2155.294256	2310.799919	-1324.459476				-505.000000	200.000000	0.000000	0.724440	-1.250690	15.730799	504.659222	-191.334398	292.475633
905				900.000000	200.000000	0.000000	0.414770	0.608040	-1.998700	-137.852775	-86.145017	149.534702	299.111315	201.050953	0.000000	300.000000	200.000000	0.000000	7.263760	9.796920	2232.286072	2346.028261	1983.799931	-1373.287475				-505.000000	200.000000	0.000000	-0.362220	-1.608030	3.932700	1292.804744	18.185799	-295.217536
906				900.000000	200.000000	0.000000	0.313880	0.641820	-1.781450	-92.010811	-82.192409	183.405881	299.077103	200.982632	0.000000	300.000000	200.000000	0.000000	7.355320	10.163160	2232.209778	2193.441057	2060.099928	-1391.597975				-505.000000	200.000000	0.000000	0.181110	-1.250690	7.078860	272.335063	-17.676803	-59.945492
907				900.000000	200.000000	0.000000	0.313880	0.585520	-2.129050	-126.853600	-92.001081	168.895561	299.018540	200.892883	0.000000	300.000000	200.000000	0.000000	7.324800	10.895640	2232.286072	1993.170352	2190.899923	-1428.218974				-505.000000	200.000000	0.000000	0.362220	-0.536010	14.157719	-262.933351	-963.343658	-59.281750
908				900.000000	200.000000	0.000000	0.437190	0.630560	-1.520750	-60.040171	-148.304406	151.942078	299.033354	200.871373	0.000000	300.000000	200.000000	0.000000	7.324800	11.139800	2232.667542	1945.486851	2158.199924	-1391.597975				-505.000000	200.000000	0.000000	1.086660	-0.893350	9.438480	62.514472	-2328.401035	-235.911117
909				900.000000	200.000000	0.000000	0.515660	0.608040	-1.998700	-85.585882	-110.563547	132.562559	299.077008	200.957096	0.000000	300.000000	200.000000	0.000000	7.507920	11.414480	2231.980896	2136.220856	2060.099928	-1342.769976				-505.000000	200.000000	0.000000	1.629990	-1.786700	6.292320	818.918184	-900.022145	-178.058274
910				900.000000	200.000000	0.000000	0.313880	0.675600	-1.520750	-38.082772	-62.170981	171.388995	299.042431	200.978862	0.000000	300.000000	200.000000	0.000000	7.080640	11.475520	2231.065368	2183.904357	2136.399925	-1275.631477				-505.000000	200.000000	0.000000	0.543330	-0.714680	11.798100	-389.749444	88.496714	-294.442191
911				900.000000	200.000000	0.000000	0.190570	0.653080	-1.346950	-95.117512	-133.244258	164.266821	299.008672	200.965609	0.000000	300.000000	200.000000	0.000000	7.782600	11.414480	2232.057190	2155.294256	2212.699923	-1348.873476				-505.000000	200.000000	0.000000	-1.086660	0.714680	5.505780	159.501751	-602.321229	176.997460
912				900.000000	200.000000	0.000000	0.425980	0.641820	-2.129050	-88.350394	-116.881239	164.012464	299.013252	200.970180	0.000000	300.000000	200.000000	0.000000	7.630000	10.620960	2231.370544	2164.830956	2201.799923	-1373.287475				-505.000000	200.000000	0.000000	-0.362220	-1.429360	3.146160	608.657131	-1837.047877	409.881206
913				900.000000	200.000000	0.000000	0.448400	0.563000	-1.303500	-106.823053	-62.846587	161.506274	298.969500	200.995619	0.000000	300.000000	200.000000	0.000000	7.172200	10.285240	2231.828308	2222.051158	2299.899920	-1397.701475				-505.000000	200.000000	0.000000	1.086660	-0.893350	2.359620	1567.556188	329.716950	-235.911117
914				900.000000	200.000000	0.000000	0.291460	0.720640	-1.651100	-44.404128	-86.456349	195.550711	299.040560	200.937945	0.000000	300.000000	200.000000	0.000000	7.385840	11.048240	2226.716610	2088.537354	2136.399925	-1416.011974				-505.000000	200.000000	0.000000	1.448880	0.714680	9.438480	-419.263643	-1024.618892	411.771012
915				900.000000	200.000000	0.000000	0.493240	0.551740	-1.477300	-63.240964	-44.267584	185.545949	299.032990	200.969981	0.000000	300.000000	200.000000	0.000000	7.385840	10.620960	2231.828308	2164.830956	2158.199924	-1367.183975				-505.000000	200.000000	0.000000	-0.181110	-0.714680	6.292320	-506.005909	1198.117620	-176.896039
916				900.000000	200.000000	0.000000	0.280250	0.506700	-0.651750	-104.445744	-91.990087	171.266759	299.001331	200.985124	0.000000	300.000000	200.000000	0.000000	7.385840	10.651480	2226.564022	2193.441057	2223.599922	-1336.666476				-505.000000	200.000000	0.000000	-0.905550	-1.072020	12.584640	-63.861159	-89.718003	-0.944903
917				900.000000	200.000000	0.000000	0.470820	0.619300	-1.564200	-24.364100	-93.923211	156.716086	299.008774	200.978326	0.000000	300.000000	200.000000	0.000000	7.538440	10.559920	2232.286072	2183.904357	2212.699923	-1361.080475				-505.000000	200.000000	0.000000	1.267770	-1.786700	0.000000	239.334789	-1137.272817	-236.773395
918				900.000000	200.000000	0.000000	0.336300	0.574260	-1.607650	-110.694996	-12.353720	192.958463	299.033420	200.952466	0.000000	300.000000	200.000000	0.000000	7.324800	9.980040	2232.820130	2126.684155	2158.199924	-1391.597975				-505.000000	200.000000	0.000000	0.362220	-2.322710	4.719240	-1414.145663	-26.396490	173.999067
919				900.000000	200.000000	0.000000	0.302670	0.653080	-1.173150	-66.793744	-62.032621	185.837626	298.984360	200.965510	0.000000	300.000000	200.000000	0.000000	6.805960	11.048240	2232.286072	2155.294256	2267.199921	-1440.425974				-505.000000	200.000000	0.000000	2.716650	-0.357340	9.438480	326.580441	-1233.901658	351.908144
920				900.000000	200.000000	0.000000	0.369930	0.720640	-1.477300	-32.162481	-89.849378	176.192135	298.999077	200.892822	0.000000	300.000000	200.000000	0.000000	7.050120	11.078760	2232.438660	1993.170352	2234.499922	-1409.908474				-505.000000	200.000000	0.000000	-0.181110	-0.714680	13.371180	305.272413	-134.300291	-705.592926
921				900.000000	200.000000	0.000000	0.470820	0.686860	-1.260050	-61.472182	-104.338010	156.778917	299.008571	200.995619	0.000000	300.000000	200.000000	0.000000	7.324800	10.712520	2231.828308	2222.051158	2212.699923	-1379.390975				-505.000000	200.000000	0.000000	2.535540	-0.536010	9.438480	199.953117	633.037410	-529.408405
922				900.000000	200.000000	0.000000	0.291460	0.664340	-1.651100	-127.133167	-111.786199	159.353450	299.062454	200.956998	0.000000	300.000000	200.000000	0.000000	7.538440	11.078760	2232.209778	2136.220856	2092.799927	-1452.632974				-505.000000	200.000000	0.000000	0.181110	-2.680050	16.517339	649.863576	1829.346182	-237.534251
923				900.000000	200.000000	0.000000	0.302670	0.664340	-1.955250	-43.017131	-81.569147	185.848098	299.052655	200.935669	0.000000	300.000000	200.000000	0.000000	7.446880	11.261880	2232.133484	2088.537354	2114.599926	-1373.287475				-505.000000	200.000000	0.000000	-0.362220	-2.144040	13.371180	682.045848	672.078718	-2.005716
924				900.000000	200.000000	0.000000	0.482030	0.641820	-1.651100	-103.937359	-58.842232	171.183377	298.950108	200.944214	0.000000	300.000000	200.000000	0.000000	7.660520	10.834600	2232.133484	2107.610755	2343.499918	-1373.287475	-458.289114	155.795661	0.000000	-505.000000	200.000000	0.000000	0.724440	-2.144040	21.236579	-938.748947	-991.979427	174.139647
925				900.000000	200.000000	0.000000	0.403560	0.720640	-1.173150	-92.155335	-86.451151	147.241373	299.042758	201.004165	0.000000	300.000000	200.000000	0.000000	7.446880	10.193680	2231.828308	2241.124558	2136.399925	-1397.701475				-505.000000	200.000000	0.000000	0.000000	-0.178670	8.651940	-241.751170	-1201.340757	117.318639
926				900.000000	200.000000	0.000000	0.369930	0.754420	-1.477300	-79.017783	-89.849378	168.994570	299.027940	200.931683	0.000000	300.000000	200.000000	0.000000	7.294280	10.498880	2231.446838	2079.000654	2169.099924	-1367.183975				-505.000000	200.000000	0.000000	0.362220	0.714680	3.146160	854.208993	-290.043651	176.881550
927				900.000000	200.000000	0.000000	0.291460	0.517960	-1.477300	-80.714145	-30.892314	183.313918	299.023055	200.957325	0.000000	300.000000	200.000000	0.000000	7.111160	10.895640	2231.446838	2136.220856	2179.999924	-1397.701475				-505.000000	200.000000	0.000000	0.362220	0.714680	8.651940	43.937442	500.151408	-410.559437
928				900.000000	200.000000	0.000000	0.414770	0.540480	-1.390400	-23.409320	-46.182977	171.158812	298.954919	200.931460	0.000000	300.000000	200.000000	0.000000	7.568960	10.712520	2231.980896	2079.000654	2332.599918	-1342.769976				-505.000000	200.000000	0.000000	1.992210	0.357340	4.719240	-209.631821	935.532880	-234.796656
929				900.000000	200.000000	0.000000	0.358720	0.686860	-1.477300	-150.148918	-165.377299	195.449614	298.999111	200.905607	0.000000	300.000000	200.000000	0.000000	7.416360	10.254720	2232.514954	2021.780453	2234.499922	-1361.080475				-505.000000	200.000000	0.000000	2.716650	-0.893350	1.573080	-748.826773	-1226.437394	57.678978
930				900.000000	200.000000	0.000000	0.302670	0.517960	-1.520750	-124.984992	-81.973233	166.434684	299.047739	200.974154	0.000000	300.000000	200.000000	0.000000	7.233240	9.827440	2232.057190	2174.367657	2125.499926	-1391.597975				-505.000000	200.000000	0.000000	1.811100	-0.714680	12.584640	-505.502523	1204.167596	-705.752303
931				900.000000	200.000000	0.000000	0.302670	0.653080	-1.260050	-103.068544	-67.017774	164.150685	299.106310	200.914369	0.000000	300.000000	200.000000	0.000000	7.507920	10.163160	2231.980896	2040.853853	1994.699930	-1312.252476				-505.000000	200.000000	0.000000	-0.905550	-2.322710	11.798100	-834.499345	-1282.101642	-237.108202
932				900.000000	200.000000	0.000000	0.369930	0.709380	-1.477300	-80.872530	-110.113258	188.229964	298.984117	200.893097	0.000000	300.000000	200.000000	0.000000	7.324800	11.414480	2231.752014	1993.170352	2267.199921	-1342.769976				-505.000000	200.000000	0.000000	1.448880	-1.786700	8.651940	-570.685069	-626.162444	-178.043785
933				900.000000	200.000000	0.000000	0.235410	0.653080	-1.173150	-86.896395	-59.262854	123.256145	299.028505	200.901243	0.000000	300.000000	200.000000	0.000000	7.294280	11.109280	2232.743836	2012.243752	2169.099924	-1324.459476				-505.000000	200.000000	0.000000	1.267770	-1.965370	7.078860	1039.801790	-481.140618	-295.687051
934				900.000000	200.000000	0.000000	0.470820	0.608040	-1.433850	-113.144409	-73.780557	166.344255	299.013927	200.879826	0.000000	300.000000	200.000000	0.000000	7.385840	11.170320	2232.896424	1964.560251	2201.799923	-1312.252476				-505.000000	200.000000	0.000000	0.000000	-0.357340	13.371180	-368.000955	-1205.819315	-59.083214
935				900.000000	200.000000	0.000000	0.448400	0.653080	-1.781450	-79.485533	-82.665973	202.554270	299.027973	201.012850	0.000000	300.000000	200.000000	0.000000	7.416360	11.353440	2231.523132	2260.197959	2169.099924	-1379.390975				-505.000000	200.000000	0.000000	0.000000	1.072020	14.157719	-628.895464	-411.145698	177.249643
936				900.000000	200.000000	0.000000	0.369930	0.698120	-1.303500	-44.971388	-69.747132	161.713231	298.925728	200.948454	0.000000	300.000000	200.000000	0.000000	7.416360	11.200840	2232.209778	2117.147455	2397.999916	-1385.494475				-505.000000	200.000000	0.000000	0.362220	0.357340	5.505780	253.695109	105.427091	-234.666257
937				900.000000	200.000000	0.000000	0.325090	0.540480	-1.520750	-71.790726	-77.830518	176.071041	299.023323	200.961336	0.000000	300.000000	200.000000	0.000000	7.691040	11.048240	2232.057190	2145.757556	2179.999924	-1336.666476				-505.000000	200.000000	0.000000	1.629990	-1.429360	7.865400	609.034670	291.615068	233.489533
938				900.000000	200.000000	0.000000	0.392350	0.686860	-1.694550	-114.189217	-136.164320	168.908512	299.072378	200.931205	0.000000	300.000000	200.000000	0.000000	7.111160	10.743040	2232.591248	2079.000654	2070.999928	-1391.597975				-505.000000	200.000000	0.000000	0.543330	0.357340	4.719240	-325.447823	95.214552	646.480735
939				900.000000	200.000000	0.000000	0.448400	0.596780	-1.564200	-61.476245	-98.065925	171.176330	299.038038	200.948454	0.000000	300.000000	200.000000	0.000000	7.355320	10.804080	2232.209778	2117.147455	2147.299925	-1361.080475				-505.000000	200.000000	0.000000	0.362220	-1.250690	7.865400	735.661994	-1752.792290	-471.168672
940				900.000000	200.000000	0.000000	0.224200	0.619300	-1.868350	-64.884501	-103.748420	161.790905	299.032792	200.944536	0.000000	300.000000	200.000000	0.000000	7.385840	10.712520	2231.370544	2107.610755	2158.199924	-1416.011974				-505.000000	200.000000	0.000000	0.905550	-1.965370	11.798100	-2.164688	729.428820	468.015209
941				900.000000	200.000000	0.000000	0.313880	0.585520	-1.868350	-118.542455	-71.979652	161.666581	298.960407	201.003514	0.000000	300.000000	200.000000	0.000000	7.446880	9.919000	2233.277894	2241.124558	2321.699919	-1452.632974				-505.000000	200.000000	0.000000	0.724440	0.357340	3.932700	-325.510746	-1240.698060	-587.159826
942				900.000000	200.000000	0.000000	0.459610	0.484180	-0.999350	-85.630580	-129.448683	175.879319	298.970204	200.922347	0.000000	300.000000	200.000000	0.000000	7.599480	10.285240	2233.354188	2059.927254	2299.899920	-1361.080475				-505.000000	200.000000	0.000000	0.000000	-0.357340	11.011560	-20.741719	-1336.150043	-705.268300
943				900.000000	200.000000	0.000000	0.280250	0.596780	-1.303500	-93.370402	-50.856200	185.808494	298.998666	200.957293	0.000000	300.000000	200.000000	0.000000	7.385840	10.010560	2231.523132	2136.220856	2234.499922	-1409.908474				-505.000000	200.000000	0.000000	2.173320	-0.893350	13.371180	-1326.962935	-939.616879	-59.765753
944				900.000000	200.000000	0.000000	0.302670	0.529220	-1.433850	-112.369686	-97.251959	164.035495	299.066922	200.910407	0.000000	300.000000	200.000000	0.000000	7.050120	9.674840	2231.217956	2031.317153	2081.899927	-1361.080475				-505.000000	200.000000	0.000000	2.897760	-1.786700	8.651940	-339.053065	-581.264160	-178.159695
945				900.000000	200.000000	0.000000	0.437190	0.743160	-1.260050	-55.133217	-82.689247	147.227476	299.052947	200.901212	0.000000	300.000000	200.000000	0.000000	7.355320	11.017720	2232.820130	2012.243752	2114.599926	-1397.701475				-505.000000	200.000000	0.000000	0.724440	-2.322710	7.078860	-603.244880	-1376.253773	-472.214996
946				900.000000	200.000000	0.000000	0.403560	0.608040	-1.173150	-88.751142	-45.923391	161.594616	299.057571	200.910003	0.000000	300.000000	200.000000	0.000000	7.599480	10.987200	2232.209778	2031.317153	2103.699926	-1330.562976				-505.000000	200.000000	0.000000	1.992210	-0.178670	5.505780	568.709150	-2644.603744	763.344348
947				900.000000	200.000000	0.000000	0.291460	0.596780	-1.433850	-65.361733	-106.922271	180.977560	299.023055	200.918861	0.000000	300.000000	200.000000	0.000000	7.599480	11.475520	2231.446838	2050.390553	2179.999924	-1428.218974				-505.000000	200.000000	0.000000	0.724440	-0.178670	9.438480	337.391762	79.777028	-587.668500
948				900.000000	200.000000	0.000000	0.470820	0.630560	-1.694550	-44.138107	-114.065865	188.052139	298.999042	200.995381	0.000000	300.000000	200.000000	0.000000	7.477400	10.956680	2232.362366	2222.051158	2234.499922	-1379.390975				-505.000000	200.000000	0.000000	1.992210	-0.714680	14.157719	189.519335	396.295733	351.626984
949				900.000000	200.000000	0.000000	0.425980	0.743160	-1.781450	-31.550206	-147.600327	161.697050	299.003653	200.970014	0.000000	300.000000	200.000000	0.000000	7.477400	10.224200	2231.752014	2164.830956	2223.599922	-1379.390975				-505.000000	200.000000	0.000000	2.354430	-1.429360	13.371180	-1243.580898	-1613.425881	-706.474001
950				900.000000	200.000000	0.000000	0.414770	0.641820	-1.260050	-59.306399	-112.161811	176.072378	299.013522	200.999824	0.000000	300.000000	200.000000	0.000000	7.813120	10.712520	2231.980896	2231.587858	2201.799923	-1416.011974				-505.000000	200.000000	0.000000	1.811100	-0.536010	9.438480	315.769119	-516.256794	-176.885857
951				900.000000	200.000000	0.000000	0.347510	0.585520	-1.303500	-85.793028	-53.625967	180.909021	299.013151	200.983103	0.000000	300.000000	200.000000	0.000000	7.813120	10.956680	2231.141662	2193.441057	2201.799923	-1385.494475				-505.000000	200.000000	0.000000	0.362220	0.536010	11.011560	612.394899	-1225.497967	235.456091
952				900.000000	200.000000	0.000000	0.437190	0.720640	-1.433850	-44.179057	-107.857463	152.025853	299.047902	200.918453	0.000000	300.000000	200.000000	0.000000	7.630000	10.773560	2232.438660	2050.390553	2125.499926	-1409.908474				-505.000000	200.000000	0.000000	-0.543330	-0.893350	13.371180	-284.618918	20.187647	-294.524816
953				900.000000	200.000000	0.000000	0.403560	0.585520	-1.520750	-61.894918	-25.336243	159.164012	298.959696	200.944375	0.000000	300.000000	200.000000	0.000000	6.928040	9.644320	2231.752014	2107.610755	2321.699919	-1397.701475				-505.000000	200.000000	0.000000	0.181110	-0.357340	12.584640	-20.615872	-685.751825	58.390494
954				900.000000	200.000000	0.000000	0.437190	0.540480	-1.520750	-51.688074	-67.248886	156.677624	298.979442	200.952726	0.000000	300.000000	200.000000	0.000000	8.026760	9.613800	2232.209778	2126.684155	2278.099920	-1300.045476				-505.000000	200.000000	0.000000	2.173320	-0.178670	11.011560	337.517609	-1865.367651	-117.831621
955				900.000000	200.000000	0.000000	0.313880	0.641820	-1.694550	-63.777071	-122.800986	154.489959	299.096882	200.965279	0.000000	300.000000	200.000000	0.000000	7.416360	10.071600	2232.820130	2155.294256	2016.499929	-1324.459476				-505.000000	200.000000	0.000000	1.629990	-1.786700	15.730799	8.961249	-378.699233	-1.825978
956				900.000000	200.000000	0.000000	0.403560	0.731900	-1.955250	-20.132359	-50.262008	164.119466	299.121321	200.952433	0.000000	300.000000	200.000000	0.000000	6.989080	10.071600	2232.896424	2126.684155	1961.999931	-1281.734977				-505.000000	200.000000	0.000000	1.086660	-1.786700	11.798100	356.094639	-1004.940241	-60.526610
957				900.000000	200.000000	0.000000	0.246620	0.709380	-1.433850	-44.642744	-94.943820	164.261112	299.038400	200.901119	0.000000	300.000000	200.000000	0.000000	7.294280	9.674840	2233.049012	2012.243752	2147.299925	-1434.322474				-505.000000	200.000000	0.000000	2.897760	-0.714680	9.438480	536.589801	213.409457	-588.351039
958				900.000000	200.000000	0.000000	0.392350	0.484180	-1.694550	-118.515049	-44.976861	175.949000	298.969711	200.914244	0.000000	300.000000	200.000000	0.000000	7.446880	11.261880	2232.286072	2040.853853	2299.899920	-1434.322474				-505.000000	200.000000	0.000000	0.543330	-0.893350	14.157719	1915.948041	-46.312572	-177.123552
959				900.000000	200.000000	0.000000	0.515660	0.664340	-1.129700	-38.141331	-75.909928	173.579140	299.028372	200.948356	0.000000	300.000000	200.000000	0.000000	7.935200	11.170320	2232.438660	2117.147455	2169.099924	-1354.976975				-505.000000	200.000000	0.000000	1.086660	0.893350	14.944259	-60.563853	52.634112	-351.703736
960				900.000000	200.000000	0.000000	0.381140	0.517960	-1.216600	-20.136107	-95.619427	190.449990	299.101856	200.977992	0.000000	300.000000	200.000000	0.000000	7.324800	11.231360	2233.049012	2183.904357	2005.599930	-1373.287475	-506.246511	215.484080	0.000000	-505.000000	200.000000	0.000000	1.448880	-0.536010	20.450039	316.650044	25.491196	-294.345077
961				900.000000	200.000000	0.000000	0.336300	0.619300	-1.477300	-96.643615	-68.200615	161.674769	299.012915	200.974787	0.000000	300.000000	200.000000	0.000000	7.660520	11.383960	2230.607604	2174.367657	2201.799923	-1452.632974				-505.000000	200.000000	0.000000	-0.181110	1.072020	3.146160	65.119623	7.973260	-410.176855
962				900.000000	200.000000	0.000000	0.470820	0.574260	-1.390400	-66.244092	-114.348725	149.445219	298.964510	200.974354	0.000000	300.000000	200.000000	0.000000	7.935200	10.773560	2231.599426	2174.367657	2310.799919	-1416.011974				-505.000000	200.000000	0.000000	2.354430	-0.357340	11.011560	442.522289	-1478.616594	293.193023
963				900.000000	200.000000	0.000000	0.381140	0.630560	-1.260050	-91.934327	-24.655439	161.638787	299.023156	200.974321	0.000000	300.000000	200.000000	0.000000	7.355320	10.437840	2231.675720	2174.367657	2179.999924	-1336.666476				-505.000000	200.000000	0.000000	1.086660	-0.178670	7.865400	221.449914	-470.928079	-235.232885
964				900.000000	200.000000	0.000000	0.392350	0.686860	-1.129700	-65.357669	-146.821571	149.631231	299.069676	200.976758	0.000000	300.000000	200.000000	0.000000	7.477400	10.559920	2226.106258	2174.367657	2070.999928	-1428.218974				-505.000000	200.000000	0.000000	1.811100	-1.250690	11.011560	735.913686	-252.609632	-353.796385
965				900.000000	200.000000	0.000000	0.347510	0.630560	-1.781450	-116.597679	-48.115503	183.360568	298.994091	200.952726	0.000000	300.000000	200.000000	0.000000	7.477400	10.895640	2232.209778	2126.684155	2245.399921	-1379.390975				-505.000000	200.000000	0.000000	2.897760	0.000000	6.292320	-115.312616	216.395163	-352.696413
966				900.000000	200.000000	0.000000	0.392350	0.495440	-1.781450	-118.141390	-39.830074	149.453211	299.028571	200.913994	0.000000	300.000000	200.000000	0.000000	7.538440	10.712520	2232.896424	2040.853853	2169.099924	-1385.494475				-505.000000	200.000000	0.000000	1.267770	-1.429360	6.292320	29.828814	1110.445896	351.006708
967				900.000000	200.000000	0.000000	0.392350	0.574260	-1.564200	-58.383089	-80.559877	159.165154	298.979756	200.879826	0.000000	300.000000	200.000000	0.000000	7.294280	9.461200	2232.896424	1964.560251	2278.099920	-1422.115474				-505.000000	200.000000	0.000000	1.811100	1.250690	9.438480	308.066334	-118.546772	-292.678476
968				900.000000	200.000000	0.000000	0.179360	0.608040	-1.346950	-0.479534	-56.793081	157.007567	299.091628	200.931492	0.000000	300.000000	200.000000	0.000000	7.080640	10.346280	2231.904602	2079.000654	2027.399929	-1281.734977				-505.000000	200.000000	0.000000	0.543330	-2.501380	4.719240	428.099046	-1760.765550	-296.137769
969				900.000000	200.000000	0.000000	0.392350	0.619300	-2.085600	-61.089042	-85.140944	161.616701	299.018003	200.957489	0.000000	300.000000	200.000000	0.000000	7.477400	11.231360	2231.065368	2136.220856	2190.899923	-1361.080475				-505.000000	200.000000	0.000000	1.811100	-1.072020	0.786540	1093.355012	-508.046103	292.558258
970				900.000000	200.000000	0.000000	0.347510	0.630560	-1.260050	-47.708495	-23.270555	164.083287	299.018573	200.931301	0.000000	300.000000	200.000000	0.000000	7.568960	11.109280	2232.362366	2079.000654	2190.899923	-1373.287475				-505.000000	200.000000	0.000000	0.362220	0.000000	3.932700	-1157.845403	106.919944	176.203318
971				900.000000	200.000000	0.000000	0.482030	0.709380	-1.173150	-80.557431	-115.012395	171.246207	298.950215	200.880036	0.000000	300.000000	200.000000	0.000000	7.568960	11.292400	2232.362366	1964.560251	2343.499918	-1446.529474				-505.000000	200.000000	0.000000	-0.905550	-1.429360	8.651940	493.281591	-1676.825959	174.948277
972				900.000000	200.000000	0.000000	0.493240	0.720640	-0.869000	-59.675993	-85.361063	166.425746	299.003482	200.978728	0.000000	300.000000	200.000000	0.000000	7.477400	11.017720	2231.370544	2183.904357	2223.599922	-1367.183975				-505.000000	200.000000	0.000000	1.086660	0.714680	1.573080	1201.531152	-464.956668	176.823595
973				900.000000	200.000000	0.000000	0.313880	0.765680	-1.086250	-33.923136	-67.641035	152.195489	299.057474	200.999824	0.000000	300.000000	200.000000	0.000000	7.355320	11.536560	2231.980896	2231.587858	2103.699926	-1391.597975				-505.000000	200.000000	0.000000	0.905550	-2.501380	3.146160	80.525194	472.499496	-648.631339
974				900.000000	200.000000	0.000000	0.493240	0.653080	-1.520750	-83.235978	-150.612545	185.640196	298.969957	200.935381	0.000000	300.000000	200.000000	0.000000	7.050120	10.559920	2232.820130	2088.537354	2299.899920	-1397.701475				-505.000000	200.000000	0.000000	0.543330	-0.178670	8.651940	800.592847	-41.087587	117.275173
975				900.000000	200.000000	0.000000	0.313880	0.698120	-1.520750	-77.360701	-46.973071	149.722998	299.008367	200.961632	0.000000	300.000000	200.000000	0.000000	7.752080	10.620960	2231.370544	2145.757556	2212.699923	-1428.218974				-505.000000	200.000000	0.000000	2.173320	0.714680	17.303879	-187.002407	-810.779004	-528.192522
976				900.000000	200.000000	0.000000	0.448400	0.731900	-1.781450	-100.362907	-67.468063	156.844031	299.008266	200.991651	0.000000	300.000000	200.000000	0.000000	7.294280	10.712520	2231.141662	2212.514458	2212.699923	-1354.976975	-455.444960	225.392371	0.000000	-505.000000	200.000000	0.000000	2.354430	-0.357340	22.023119	559.219216	-1091.356543	234.448925
977				900.000000	200.000000	0.000000	0.381140	0.743160	-1.477300	-91.543060	-135.904735	137.646904	299.096481	200.948616	0.000000	300.000000	200.000000	0.000000	6.928040	10.773560	2231.828308	2117.147455	2016.499929	-1361.080475				-505.000000	200.000000	0.000000	1.448880	-0.357340	16.517339	-136.117258	2150.343446	293.265467
978				900.000000	200.000000	0.000000	0.414770	0.529220	-1.477300	-56.127277	-76.497979	168.738680	299.033486	200.909692	0.000000	300.000000	200.000000	0.000000	7.233240	10.376800	2232.972718	2031.317153	2158.199924	-1293.941977	-556.405684	220.389993	0.000000	-505.000000	200.000000	0.000000	2.173320	0.000000	22.809659	465.088780	1172.546121	117.314332
979				900.000000	200.000000	0.000000	0.414770	0.619300	-1.607650	-80.696537	-157.432273	164.003134	299.082425	200.905297	0.000000	300.000000	200.000000	0.000000	7.446880	10.468360	2233.277894	2021.780453	2049.199928	-1379.390975				-505.000000	200.000000	0.000000	1.992210	-1.786700	10.225020	355.968793	665.167880	409.353736
980				900.000000	200.000000	0.000000	0.291460	0.551740	-1.303500	-59.040377	-76.647677	178.526013	299.032461	200.953410	0.000000	300.000000	200.000000	0.000000	7.324800	9.827440	2230.607604	2126.684155	2158.199924	-1373.287475				-505.000000	200.000000	0.000000	3.803310	-0.714680	3.146160	-42.993594	-630.834003	-59.726595
981				900.000000	200.000000	0.000000	0.313880	0.664340	-1.824900	-38.861559	-127.745730	137.643282	299.042922	201.055261	0.000000	300.000000	200.000000	0.000000	7.385840	9.827440	2232.209778	2355.564961	2136.399925	-1391.597975				-505.000000	200.000000	0.000000	-0.362220	-0.536010	19.663499	316.587121	135.827277	351.984896
982				900.000000	200.000000	0.000000	0.302670	0.776940	-1.433850	-98.148046	-107.383899	195.591456	299.048130	200.884067	0.000000	300.000000	200.000000	0.000000	7.446880	11.139800	2232.972718	1974.096951	2125.499926	-1428.218974				-505.000000	200.000000	0.000000	1.086660	0.357340	5.505780	-441.200902	-70.978778	117.740380
983				900.000000	200.000000	0.000000	0.425980	0.731900	-1.651100	-116.309985	-132.523642	125.541677	298.983769	200.983170	0.000000	300.000000	200.000000	0.000000	7.385840	10.926160	2230.989074	2193.441057	2267.199921	-1348.873476				-505.000000	200.000000	0.000000	3.441090	-0.714680	18.090419	189.833951	-1285.948211	175.278777
984				900.000000	200.000000	0.000000	0.437190	0.551740	-1.520750	-75.347569	-138.172466	154.278436	299.037512	200.983170	0.000000	300.000000	200.000000	0.000000	7.660520	11.109280	2230.989074	2193.441057	2147.299925	-1361.080475				-505.000000	200.000000	0.000000	1.811100	-0.714680	10.225020	-1432.219308	-1444.993272	527.873769
985				900.000000	200.000000	0.000000	0.425980	0.641820	-1.433850	-75.568576	-31.406286	151.964164	299.130846	200.897155	0.000000	300.000000	200.000000	0.000000	7.691040	10.895640	2232.286072	2002.707052	1940.199932	-1379.390975				-505.000000	200.000000	0.000000	-0.905550	-1.072020	11.011560	167.644999	442.054879	57.799196
986				900.000000	200.000000	0.000000	0.437190	0.517960	-1.738000	-32.737868	-72.112814	156.656681	298.969253	200.953117	0.000000	300.000000	200.000000	0.000000	7.568960	11.231360	2231.294250	2126.684155	2299.899920	-1391.597975				-505.000000	200.000000	0.000000	1.267770	0.893350	7.865400	286.317844	-216.747030	-351.718224
987				900.000000	200.000000	0.000000	0.369930	0.506700	-1.303500	-48.833534	-110.274892	171.173851	298.999179	200.948259	0.000000	300.000000	200.000000	0.000000	7.691040	10.712520	2232.667542	2117.147455	2234.499922	-1403.804975				-505.000000	200.000000	0.000000	0.905550	1.608030	9.438480	98.056973	-1256.882010	-116.034621
988				900.000000	200.000000	0.000000	0.358720	0.551740	-1.303500	-99.245679	-74.351474	188.094972	298.989104	200.974187	0.000000	300.000000	200.000000	0.000000	7.721560	10.651480	2231.980896	2174.367657	2256.299921	-1416.011974				-505.000000	200.000000	0.000000	0.362220	-0.357340	7.865400	-252.625415	-29.382195	645.816992
989				900.000000	200.000000	0.000000	0.347510	0.574260	-1.390400	-70.264623	-58.611120	173.669569	298.969500	200.935797	0.000000	300.000000	200.000000	0.000000	7.416360	10.865120	2231.828308	2088.537354	2299.899920	-1416.011974				-505.000000	200.000000	0.000000	-0.905550	-1.250690	10.225020	272.586756	-485.188746	410.094230
990				900.000000	200.000000	0.000000	0.269040	0.540480	-1.520750	-87.872846	-105.918199	144.803527	298.989173	200.952759	0.000000	300.000000	200.000000	0.000000	7.416360	10.620960	2232.133484	2126.684155	2256.299921	-1367.183975				-505.000000	200.000000	0.000000	1.086660	0.536010	18.090419	1307.857219	182.218414	0.421741
991				900.000000	200.000000	0.000000	0.313880	0.675600	-1.824900	-70.562114	-72.020061	183.437296	299.004436	200.930824	0.000000	300.000000	200.000000	0.000000	7.599480	10.376800	2233.506776	2079.000654	2223.599922	-1312.252476				-505.000000	200.000000	0.000000	0.543330	-0.357340	15.730799	558.715830	-312.945440	-294.103075
992				900.000000	200.000000	0.000000	0.392350	0.529220	-2.129050	-64.843551	-80.034566	130.207345	298.994160	200.956933	0.000000	300.000000	200.000000	0.000000	7.141680	10.315760	2232.362366	2136.220856	2245.399921	-1324.459476				-505.000000	200.000000	0.000000	3.078870	-0.536010	3.932700	-495.383357	-587.744567	-411.963674
993				900.000000	200.000000	0.000000	0.313880	0.619300	-1.390400	-44.286694	-77.490116	161.697996	299.018875	201.007887	0.000000	300.000000	200.000000	0.000000	7.019600	9.552760	2233.049012	2250.661259	2190.899923	-1440.425974				-505.000000	200.000000	0.000000	1.629990	0.178670	-1.573080	937.213490	565.712200	-117.449039
994				900.000000	200.000000	0.000000	0.392350	0.743160	-2.346300	-84.402284	-100.096403	173.780191	299.081955	200.969848	0.000000	300.000000	200.000000	0.000000	7.294280	11.322920	2232.133484	2164.830956	2049.199928	-1342.769976				-505.000000	200.000000	0.000000	-0.543330	1.965370	17.303879	-1037.851171	1077.015573	-350.555989
995				900.000000	200.000000	0.000000	0.269040	0.563000	-1.390400	-90.830960	-60.445695	152.053451	298.989277	200.935573	0.000000	300.000000	200.000000	0.000000	6.989080	10.834600	2232.362366	2088.537354	2256.299921	-1458.736474				-505.000000	200.000000	0.000000	2.716650	-0.893350	16.517339	-631.815231	-975.479481	-588.506108
996				900.000000	200.000000	0.000000	0.291460	0.664340	-1.216600	-110.600904	-51.398645	149.714810	298.974874	200.879826	0.000000	300.000000	200.000000	0.000000	7.477400	11.017720	2232.896424	1964.560251	2288.999920	-1483.150473				-505.000000	200.000000	0.000000	1.448880	-0.178670	10.225020	-589.073330	-1820.785363	-587.726455
997				900.000000	200.000000	0.000000	0.425980	0.574260	-1.173150	-53.957431	-21.516797	151.901333	299.028405	200.991041	0.000000	300.000000	200.000000	0.000000	7.172200	11.109280	2232.514954	2212.514458	2169.099924	-1361.080475				-505.000000	200.000000	0.000000	-0.543330	0.893350	-5.505780	-1220.359875	303.241896	-116.596942
998				900.000000	200.000000	0.000000	0.403560	0.641820	-1.173150	-83.339552	-96.583091	166.445351	299.067305	200.948486	0.000000	300.000000	200.000000	0.000000	7.172200	11.231360	2232.133484	2117.147455	2081.899927	-1367.183975				-505.000000	200.000000	0.000000	0.724440	-2.322710	12.584640	-950.252423	-1116.338743	-589.703194
999				900.000000	200.000000	0.000000	0.347510	0.517960	-1.346950	-104.702284	-89.047348	151.930269	299.028040	200.927314	0.000000	300.000000	200.000000	0.000000	7.599480	11.078760	2231.675720	2069.463954	2169.099924	-1422.115474				-505.000000	200.000000	0.000000	0.000000	-3.394730	5.505780	-89.158647	790.195059	-238.197993
1000				900.000000	200.000000	0.000000	0.448400	0.551740	-1.346950	-43.003270	-62.806178	154.266822	299.033288	200.973954	0.000000	300.000000	200.000000	0.000000	7.477400	10.682000	2232.514954	2174.367657	2158.199924	-1458.736474				-505.000000	200.000000	0.000000	3.078870	-0.714680	9.438480	73.325794	-1918.669625	57.819558
1001				900.000000	200.000000	0.000000	0.425980	0.653080	-0.999350	-46.511036	-138.195740	159.203616	299.033023	201.016950	0.000000	300.000000	200.000000	0.000000	7.355320	10.590440	2231.904602	2269.734659	2158.199924	-1403.804975				-505.000000	200.000000	0.000000	-0.181110	-1.072020	14.944259	-295.304393	-798.643181	292.717635
1002				900.000000	200.000000	0.000000	0.425980	0.675600	-1.086250	-110.002174	-1.333734	171.272860	299.057152	200.961698	0.000000	300.000000	200.000000	0.000000	7.477400	10.743040	2231.217956	2145.757556	2103.699926	-1361.080475				-505.000000	200.000000	0.000000	2.354430	0.178670	14.157719	-103.872063	-2011.882329	-176.251093
1003				900.000000	200.000000	0.000000	0.313880	0.743160	-1.173150	-22.878947	-113.153948	176.271146	299.018473	200.935669	0.000000	300.000000	200.000000	0.000000	7.263760	10.498880	2232.133484	2088.537354	2190.899923	-1348.873476				-505.000000	200.000000	0.000000	2.354430	0.357340	16.517339	1296.920051	372.138523	117.638959
1004				900.000000	200.000000	0.000000	0.336300	0.619300	-0.999350	-124.292171	-53.447198	154.445789	298.964757	200.974121	0.000000	300.000000	200.000000	0.000000	7.843640	10.407320	2232.133484	2174.367657	2310.799919	-1300.045476				-505.000000	200.000000	0.000000	3.259980	-1.072020	14.157719	-179.551314	187.012968	-471.230935
1005				900.000000	200.000000	0.000000	0.313880	0.574260	-1.433850	-66.289107	-123.043437	180.933390	299.052623	200.961336	0.000000	300.000000	200.000000	0.000000	7.019600	10.468360	2232.057190	2145.757556	2114.599926	-1397.701475				-505.000000	200.000000	0.000000	1.086660	-0.893350	5.505780	-1443.408169	-468.688800	234.041673
1006				900.000000	200.000000	0.000000	0.549290	0.844500	-1.086250	-95.005812	-82.401189	190.579469	299.067337	200.965543	0.000000	300.000000	200.000000	0.000000	7.355320	9.735880	2232.209778	2155.294256	2081.899927	-1342.769976				-505.000000	200.000000	0.000000	0.362220	-1.608030	9.438480	-907.258830	-30.875048	-295.275491
1007				900.000000	200.000000	0.000000	0.302670	0.675600	-1.607650	-78.378103	-142.684055	173.810269	299.003993	201.020943	0.000000	300.000000	200.000000	0.000000	7.324800	11.597600	2232.514954	2279.271359	2223.599922	-1416.011974				-505.000000	200.000000	0.000000	1.992210	-1.072020	15.730799	-179.425468	-400.617164	-1.176724
1008				900.000000	200.000000	0.000000	0.470820	0.675600	-1.651100	-98.525768	-98.908364	168.816746	298.960158	200.914056	0.000000	300.000000	200.000000	0.000000	7.965720	9.705360	2232.743836	2040.853853	2321.699919	-1428.218974				-505.000000	200.000000	0.000000	1.267770	0.714680	10.225020	-998.280729	-484.126324	-234.399585
1009				900.000000	200.000000	0.000000	0.605340	0.608040	-0.955900	-64.402890	-110.160404	185.482173	298.949928	200.914463	0.000000	300.000000	200.000000	0.000000	7.935200	11.445000	2231.752014	2040.853853	2343.499918	-1312.252476				-505.000000	200.000000	0.000000	0.905550	0.178670	13.371180	706.777027	-862.904121	470.049903
1010				900.000000	200.000000	0.000000	0.145730	0.686860	-1.303500	-77.599317	-75.712486	169.164011	298.974103	200.944601	0.000000	300.000000	200.000000	0.000000	7.538440	11.322920	2231.217956	2107.610755	2288.999920	-1293.941977				-505.000000	200.000000	0.000000	3.078870	0.536010	13.371180	149.319661	331.288367	-410.946327
1011				900.000000	200.000000	0.000000	0.414770	0.653080	-1.346950	-111.199633	-61.421295	161.624889	299.003823	201.008300	0.000000	300.000000	200.000000	0.000000	7.477400	11.139800	2232.133484	2250.661259	2223.599922	-1416.011974				-505.000000	200.000000	0.000000	0.724440	0.714680	17.303879	-766.082416	-1651.097331	118.108473
1012				900.000000	200.000000	0.000000	0.313880	0.517960	-1.346950	-148.928117	3.524995	164.013410	299.008808	200.982565	0.000000	300.000000	200.000000	0.000000	7.782600	10.712520	2232.362366	2193.441057	2212.699923	-1452.632974				-505.000000	200.000000	0.000000	2.354430	-2.501380	18.876959	197.599659	-160.380786	-296.282657
1013				900.000000	200.000000	0.000000	0.336300	0.630560	-1.086250	-131.959573	-124.289961	178.552861	299.018540	200.956966	0.000000	300.000000	200.000000	0.000000	7.630000	11.292400	2232.286072	2136.220856	2190.899923	-1397.701475				-505.000000	200.000000	0.000000	3.622200	1.072020	5.505780	991.836407	40.735720	-527.969317
1014				900.000000	200.000000	0.000000	0.336300	0.551740	-1.477300	-83.343615	-88.464494	164.021598	299.042987	200.944117	0.000000	300.000000	200.000000	0.000000	7.660520	10.773560	2232.362366	2107.610755	2136.399925	-1312.252476				-505.000000	200.000000	0.000000	1.629990	1.429360	7.078860	-839.471133	292.361495	-116.262134
1015				900.000000	200.000000	0.000000	0.336300	0.720640	-1.433850	-24.076406	-63.175053	183.455956	299.047805	200.914275	0.000000	300.000000	200.000000	0.000000	7.324800	10.682000	2232.209778	2040.853853	2125.499926	-1342.769976				-505.000000	200.000000	0.000000	1.629990	-0.178670	18.876959	338.146841	-116.544924	117.188240
1016				900.000000	200.000000	0.000000	0.336300	0.664340	-1.346950	-94.653825	-129.113479	154.487676	299.062742	200.986601	0.000000	300.000000	200.000000	0.000000	7.416360	9.857960	2232.896424	2202.977757	2092.799927	-1318.355976				-505.000000	200.000000	0.000000	-1.267770	1.250690	12.584640	887.398036	-1260.930138	-409.920364
1017				900.000000	200.000000	0.000000	0.448400	0.664340	-1.216600	-82.457192	-103.455163	156.781200	298.984394	200.931301	0.000000	300.000000	200.000000	0.000000	7.813120	10.407320	2232.362366	2079.000654	2267.199921	-1452.632974				-505.000000	200.000000	0.000000	2.716650	1.072020	9.438480	760.519020	-836.191636	412.008706
1018				900.000000	200.000000	0.000000	0.392350	0.596780	-1.911800	-114.103252	-90.368548	151.957117	299.062293	200.961435	0.000000	300.000000	200.000000	0.000000	6.928040	10.254720	2231.828308	2145.757556	2092.799927	-1324.459476				-505.000000	200.000000	0.000000	0.905550	-1.072020	18.876959	284.090233	-868.129106	292.630702
1019				900.000000	200.000000	0.000000	0.425980	0.630560	-1.433850	-96.134914	-87.131955	149.544032	299.042725	200.905916	0.000000	300.000000	200.000000	0.000000	7.477400	10.163160	2231.752014	2021.780453	2136.399925	-1458.736474				-505.000000	200.000000	0.000000	0.905550	0.178670	12.584640	475.082100	-1259.867716	58.841213
1020				900.000000	200.000000	0.000000	0.493240	0.641820	-1.607650	-63.687042	-44.146359	137.436522	298.934985	200.953182	0.000000	300.000000	200.000000	0.000000	7.477400	10.041080	2231.141662	2126.684155	2376.199917	-1391.597975	-566.476311	208.950860	0.000000	-505.000000	200.000000	0.000000	0.000000	-0.714680	21.236579	190.085644	1305.546560	234.298163
1021				900.000000	200.000000	0.000000	0.504450	0.563000	-1.346950	-106.868067	-115.774017	163.857867	298.974664	200.969716	0.000000	300.000000	200.000000	0.000000	7.874160	11.139800	2232.438660	2164.830956	2288.999920	-1440.425974				-505.000000	200.000000	0.000000	2.173320	-1.250690	4.719240	-1233.461731	-268.556152	-60.104869
1022				900.000000	200.000000	0.000000	0.313880	0.641820	-1.477300	-87.675181	-123.003028	173.767240	298.979825	200.969451	0.000000	300.000000	200.000000	0.000000	7.202720	10.743040	2233.049012	2164.830956	2278.099920	-1379.390975				-505.000000	200.000000	0.000000	2.535540	-1.786700	7.865400	8.332017	369.390248	-60.642520
1023				900.000000	200.000000	0.000000	0.336300	0.585520	-1.824900	-54.168957	-108.405106	176.101314	298.984290	200.982666	0.000000	300.000000	200.000000	0.000000	7.233240	11.048240	2232.133484	2193.441057	2267.199921	-1312.252476				-505.000000	200.000000	0.000000	1.448880	-3.216060	17.303879	617.492534	823.896946	-296.888445
1024				900.000000	200.000000	0.000000	0.313880	0.551740	-1.564200	-131.680006	-67.196542	176.093126	298.984151	200.982800	0.000000	300.000000	200.000000	0.000000	7.538440	11.506040	2231.828308	2193.441057	2267.199921	-1397.701475				-505.000000	200.000000	0.000000	2.354430	-1.250690	11.011560	156.833677	-1080.906572	-295.095753
1025				900.000000	200.000000	0.000000	0.448400	0.563000	-0.782100	-102.262352	-58.265519	192.831856	298.959945	200.918516	0.000000	300.000000	200.000000	0.000000	7.416360	10.315760	2232.286072	2050.390553	2321.699919	-1434.322474				-505.000000	200.000000	0.000000	2.173320	1.072020	9.438480	992.151023	-1466.164776	-292.877012
1026				900.000000	200.000000	0.000000	0.381140	0.698120	-1.173150	-113.185359	-34.868196	166.520938	299.037644	200.983035	0.000000	300.000000	200.000000	0.000000	7.294280	10.620960	2231.294250	2193.441057	2147.299925	-1318.355976				-505.000000	200.000000	0.000000	2.354430	1.072020	7.865400	644.577171	247.779206	470.781782
1027				900.000000	200.000000	0.000000	0.448400	0.664340	-1.781450	-34.796014	-32.006274	171.239161	298.950681	200.922347	0.000000	300.000000	200.000000	0.000000	7.294280	10.498880	2233.354188	2059.927254	2343.499918	-1403.804975				-505.000000	200.000000	0.000000	0.000000	-0.536010	19.663499	-262.492889	-1609.500749	-59.252772
1028				900.000000	200.000000	0.000000	0.269040	0.731900	-1.738000	-48.051000	-60.122427	183.536109	299.018640	200.948324	0.000000	300.000000	200.000000	0.000000	7.141680	10.529400	2232.514954	2117.147455	2190.899923	-1385.494475				-505.000000	200.000000	0.000000	2.535540	-1.250690	11.011560	1083.361692	101.264528	-647.574833
1029				900.000000	200.000000	0.000000	0.381140	0.630560	-1.173150	-63.700587	-50.066106	176.096747	298.960443	200.926617	0.000000	300.000000	200.000000	0.000000	7.477400	10.254720	2233.354188	2069.463954	2321.699919	-1324.459476				-505.000000	200.000000	0.000000	1.267770	-1.429360	12.584640	146.148202	-88.655581	116.030313
1030				900.000000	200.000000	0.000000	0.459610	0.686860	-1.738000	-90.111049	-73.036069	164.019511	299.077513	200.896787	0.000000	300.000000	200.000000	0.000000	7.233240	10.285240	2233.201600	2002.707052	2060.099928	-1403.804975				-505.000000	200.000000	0.000000	2.354430	-1.608030	9.438480	598.349195	643.996376	233.262020
1031				900.000000	200.000000	0.000000	0.313880	0.630560	-1.216600	-87.868783	-108.047570	173.756768	299.057248	200.953052	0.000000	300.000000	200.000000	0.000000	7.233240	10.315760	2231.446838	2126.684155	2103.699926	-1354.976975				-505.000000	200.000000	0.000000	0.181110	1.072020	14.157719	645.080557	-289.534656	235.979253
1032				900.000000	200.000000	0.000000	0.336300	0.754420	-1.173150	-106.846395	-88.747354	142.523150	298.974629	200.935573	0.000000	300.000000	200.000000	0.000000	7.355320	10.071600	2232.362366	2088.537354	2288.999920	-1434.322474				-505.000000	200.000000	0.000000	1.086660	-0.178670	19.663499	569.841768	-1410.114527	-235.232885
1033				900.000000	200.000000	0.000000	0.493240	0.776940	-1.346950	-98.058018	-69.718659	161.658784	298.935167	200.918830	0.000000	300.000000	200.000000	0.000000	7.599480	11.139800	2231.523132	2050.390553	2376.199917	-1409.908474				-505.000000	200.000000	0.000000	0.724440	0.178670	15.730799	475.333793	-721.614427	352.576195
1034				900.000000	200.000000	0.000000	0.515660	0.630560	-1.260050	-148.221750	-50.458852	171.138064	298.998666	200.987208	0.000000	300.000000	200.000000	0.000000	8.057280	10.956680	2231.523132	2202.977757	2234.499922	-1403.804975				-505.000000	200.000000	0.000000	1.267770	-0.714680	14.944259	-1084.393763	-90.894861	-177.011949
1035				900.000000	200.000000	0.000000	0.381140	0.563000	-1.781450	-111.338739	-79.896206	188.082217	299.042562	200.974454	0.000000	300.000000	200.000000	0.000000	7.141680	11.261880	2231.370544	2174.367657	2136.399925	-1373.287475				-505.000000	200.000000	0.000000	0.362220	0.357340	14.944259	-92.997818	759.320011	176.542434
1036				900.000000	200.000000	0.000000	0.358720	0.653080	-1.911800	-91.682167	-68.719785	197.827859	299.067273	200.999790	0.000000	300.000000	200.000000	0.000000	7.416360	11.109280	2232.057190	2231.587858	2081.899927	-1348.873476				-505.000000	200.000000	0.000000	1.448880	-1.072020	7.078860	-1338.277642	170.750453	-59.877356
1037				900.000000	200.000000	0.000000	0.336300	0.664340	-1.651100	-66.825213	-88.302860	176.174617	299.145553	200.956900	0.000000	300.000000	200.000000	0.000000	7.355320	10.529400	2232.438660	2136.220856	1907.499933	-1324.459476				-505.000000	200.000000	0.000000	3.441090	-0.714680	13.371180	189.456412	-220.909593	703.975665
1038				900.000000	200.000000	0.000000	0.257830	0.495440	-1.607650	-109.920273	-29.386205	144.773253	299.004061	200.986702	0.000000	300.000000	200.000000	0.000000	7.752080	10.254720	2232.667542	2202.977757	2223.599922	-1330.562976				-505.000000	200.000000	0.000000	0.724440	0.357340	14.157719	138.571263	-189.841545	-117.207037
1039				900.000000	200.000000	0.000000	0.280250	0.608040	-1.173150	-104.833263	-50.977425	168.951345	298.999111	200.944052	0.000000	300.000000	200.000000	0.000000	7.324800	10.315760	2232.514954	2107.610755	2234.499922	-1354.976975				-505.000000	200.000000	0.000000	1.992210	-1.429360	11.011560	-1359.585669	399.281439	-706.445023
1040				900.000000	200.000000	0.000000	0.325090	0.641820	-1.955250	-80.129277	3.629086	171.345967	299.008266	200.953182	0.000000	300.000000	200.000000	0.000000	7.477400	10.376800	2231.141662	2126.684155	2212.699923	-1318.355976	-522.312579	190.553674	0.000000	-505.000000	200.000000	0.000000	2.354430	-1.429360	21.236579	-200.607649	367.659964	-588.985804
1041				900.000000	200.000000	0.000000	0.313880	0.731900	-1.868350	-108.493996	-66.913682	164.212374	299.048130	200.948130	0.000000	300.000000	200.000000	0.000000	7.843640	10.376800	2232.972718	2117.147455	2125.499926	-1257.320977				-505.000000	200.000000	0.000000	0.724440	-0.357340	15.730799	95.451823	-191.334398	-0.397071
1042				900.000000	200.000000	0.000000	0.325090	0.630560	-1.477300	-96.179928	-57.607047	159.287194	299.082017	200.918516	0.000000	300.000000	200.000000	0.000000	7.660520	9.949520	2232.286072	2050.390553	2049.199928	-1354.976975				-505.000000	200.000000	0.000000	1.992210	-0.178670	14.944259	-125.431783	-399.870737	352.135657
1043				900.000000	200.000000	0.000000	0.448400	0.574260	-1.346950	-78.260669	-67.872148	175.974707	299.018607	200.956900	0.000000	300.000000	200.000000	0.000000	7.446880	9.674840	2232.438660	2136.220856	2190.899923	-1391.597975				-505.000000	200.000000	0.000000	0.724440	1.608030	11.011560	793.078831	-1114.845891	-116.020132
1044				900.000000	200.000000	0.000000	0.381140	0.698120	-1.738000	-65.524181	-85.002585	171.340258	299.028206	200.965609	0.000000	300.000000	200.000000	0.000000	7.904680	11.322920	2232.057190	2155.294256	2169.099924	-1446.529474				-505.000000	200.000000	0.000000	-1.992210	1.072020	4.719240	-398.018539	-811.919990	236.153118
1045				900.000000	200.000000	0.000000	0.246620	0.563000	-1.477300	-46.695156	-23.979833	166.534639	299.043085	201.016637	0.000000	300.000000	200.000000	0.000000	7.446880	11.231360	2232.591248	2269.734659	2136.399925	-1379.390975				-505.000000	200.000000	0.000000	2.173320	-1.965370	14.944259	-580.993005	-675.969717	-178.271298
1046				900.000000	200.000000	0.000000	0.482030	0.686860	-1.564200	-53.746221	-109.582749	156.767303	298.950179	200.965510	0.000000	300.000000	200.000000	0.000000	7.538440	11.841760	2232.286072	2155.294256	2343.499918	-1416.011974				-505.000000	200.000000	0.000000	-0.181110	0.893350	15.730799	1097.659089	128.600444	-292.858215
1047				900.000000	200.000000	0.000000	0.358720	0.596780	-1.173150	-85.194299	-104.868519	159.220938	299.033155	200.922820	0.000000	300.000000	200.000000	0.000000	8.057280	11.170320	2232.209778	2059.927254	2158.199924	-1391.597975				-505.000000	200.000000	0.000000	0.181110	1.429360	9.438480	87.245651	-1610.756171	60.086073
1048				900.000000	200.000000	0.000000	0.313880	0.664340	-1.868350	-79.111875	-122.639352	152.101243	299.008571	200.982800	0.000000	300.000000	200.000000	0.000000	7.446880	11.445000	2231.828308	2193.441057	2212.699923	-1293.941977				-505.000000	200.000000	0.000000	-0.724440	-1.608030	2.359620	18.702877	-1151.533483	350.996527
1049				900.000000	200.000000	0.000000	0.459610	0.619300	-1.607650	-56.573356	-57.959385	163.956680	298.984394	200.939845	0.000000	300.000000	200.000000	0.000000	7.813120	10.926160	2232.362366	2098.074055	2267.199921	-1446.529474				-505.000000	200.000000	0.000000	2.535540	0.357340	14.157719	-787.956752	495.988844	293.856766
1050				900.000000	200.000000	0.000000	0.347510	0.540480	-1.173150	-139.779626	-124.670771	159.180193	299.008740	200.884369	0.000000	300.000000	200.000000	0.000000	7.477400	10.590440	2232.209778	1974.096951	2212.699923	-1367.183975				-505.000000	200.000000	0.000000	1.086660	-1.429360	8.651940	-664.878427	-339.104498	-60.187494
1051				900.000000	200.000000	0.000000	0.425980	0.495440	-1.955250	-114.300917	-35.987354	161.466671	299.076850	200.978627	0.000000	300.000000	200.000000	0.000000	7.477400	10.468360	2231.599426	2183.904357	2060.099928	-1361.080475				-505.000000	200.000000	0.000000	1.811100	3.037390	10.225020	68.794468	-1179.853257	-56.006503
1052				900.000000	200.000000	0.000000	0.313880	0.653080	-1.564200	-39.055160	-117.856241	161.729411	299.032990	200.978527	0.000000	300.000000	200.000000	0.000000	6.958560	10.834600	2231.828308	2183.904357	2158.199924	-1361.080475				-505.000000	200.000000	0.000000	1.629990	0.893350	8.651940	1444.540786	-1167.401439	-234.259005
1053				900.000000	200.000000	0.000000	0.212990	0.810720	-1.564200	-100.912559	-83.305771	178.848159	299.047707	200.948551	0.000000	300.000000	200.000000	0.000000	7.324800	10.895640	2231.980896	2117.147455	2125.499926	-1342.769976				-505.000000	200.000000	0.000000	2.354430	0.357340	6.292320	601.206038	-1606.708043	-117.337436
1054				900.000000	200.000000	0.000000	0.482030	0.585520	-0.999350	-113.621640	-110.108059	139.805436	299.052558	200.918673	0.000000	300.000000	200.000000	0.000000	7.263760	10.224200	2231.904602	2050.390553	2114.599926	-1379.390975				-505.000000	200.000000	0.000000	1.629990	1.786700	14.157719	340.877838	683.353679	530.262067
1055				900.000000	200.000000	0.000000	0.425980	0.664340	-0.608300	-57.703812	-77.767777	171.262388	299.042594	200.923135	0.000000	300.000000	200.000000	0.000000	7.843640	10.010560	2231.446838	2059.927254	2136.399925	-1409.908474				-505.000000	200.000000	0.000000	1.448880	0.893350	14.157719	286.821230	-763.957436	353.196471
1056				900.000000	200.000000	0.000000	0.336300	0.653080	-1.303500	-74.969847	-93.692098	142.428904	298.979058	200.957358	0.000000	300.000000	200.000000	0.000000	7.507920	10.102120	2231.370544	2136.220856	2278.099920	-1409.908474				-505.000000	200.000000	0.000000	0.000000	0.000000	14.157719	2085.820652	-941.425727	-469.952789
1057				900.000000	200.000000	0.000000	0.280250	0.641820	-1.346950	-87.540139	-106.541461	154.524800	298.993953	200.982766	0.000000	300.000000	200.000000	0.000000	7.324800	10.193680	2231.904602	2193.441057	2245.399921	-1385.494475				-505.000000	200.000000	0.000000	1.629990	0.893350	18.090419	171.319844	-646.078527	353.181982
1058				900.000000	200.000000	0.000000	0.403560	0.709380	-1.303500	-100.795124	-76.197985	164.098522	299.047479	201.025706	0.000000	300.000000	200.000000	0.000000	7.538440	10.132640	2231.446838	2288.808060	2125.499926	-1428.218974				-505.000000	200.000000	0.000000	2.354430	-0.178670	14.944259	337.832225	108.491361	293.362581
1059				900.000000	200.000000	0.000000	0.392350	0.596780	-1.346950	-77.333295	-101.025799	164.005418	299.018406	200.969915	0.000000	300.000000	200.000000	0.000000	7.752080	10.895640	2231.980896	2164.830956	2190.899923	-1391.597975				-505.000000	200.000000	0.000000	0.362220	-1.072020	8.651940	1209.800246	-1488.398702	762.626958
1060				900.000000	200.000000	0.000000	0.437190	0.653080	-1.607650	-127.551839	-102.629859	142.324382	299.023156	200.970047	0.000000	300.000000	200.000000	0.000000	7.904680	11.170320	2231.675720	2164.830956	2179.999924	-1446.529474				-505.000000	200.000000	0.000000	-0.905550	-3.037390	16.517339	744.056934	436.829894	55.934059
1061				900.000000	200.000000	0.000000	0.212990	0.596780	-1.694550	-109.857651	-83.184546	193.107156	299.023690	200.973788	0.000000	300.000000	200.000000	0.000000	7.507920	11.261880	2232.896424	2174.367657	2179.999924	-1245.113977				-505.000000	200.000000	0.000000	-0.362220	-0.178670	14.944259	106.200221	-1052.824230	-176.372876
1062				900.000000	200.000000	0.000000	0.269040	0.574260	-1.346950	-54.137487	-70.618043	183.389504	299.023423	200.862978	0.000000	300.000000	200.000000	0.000000	7.141680	10.132640	2232.286072	1926.413450	2179.999924	-1428.218974				-505.000000	200.000000	0.000000	2.716650	-1.072020	13.371180	-179.614237	-1237.633790	-1.234679
1063				900.000000	200.000000	0.000000	0.269040	0.563000	-1.433850	-98.917035	-50.273346	183.379032	299.028803	200.947935	0.000000	300.000000	200.000000	0.000000	7.477400	10.620960	2233.430482	2117.147455	2169.099924	-1367.183975				-505.000000	200.000000	0.000000	1.629990	-1.965370	1.573080	691.913322	-630.403571	-413.204226
1064				900.000000	200.000000	0.000000	0.347510	0.596780	-1.607650	-145.952394	-78.672957	152.003571	299.033155	200.939909	0.000000	300.000000	200.000000	0.000000	7.568960	10.743040	2232.209778	2098.074055	2158.199924	-1348.873476				-505.000000	200.000000	0.000000	-0.905550	0.536010	5.505780	1191.034446	314.709857	-351.883474
1065				900.000000	200.000000	0.000000	0.493240	0.653080	-1.477300	-75.149904	-44.267584	161.543595	299.017768	200.966269	0.000000	300.000000	200.000000	0.000000	7.538440	10.743040	2230.531310	2155.294256	2190.899923	-1391.597975				-505.000000	200.000000	0.000000	1.811100	-1.072020	9.438480	1209.863169	-1576.816852	-118.650432
1066				900.000000	200.000000	0.000000	0.369930	0.619300	-1.433850	-36.290648	-64.559937	149.591628	299.052655	200.952759	0.000000	300.000000	200.000000	0.000000	6.928040	10.743040	2232.133484	2126.684155	2114.599926	-1318.355976				-505.000000	200.000000	0.000000	1.267770	1.250690	-0.786540	886.328342	454.313697	1.085483
1067				900.000000	200.000000	0.000000	0.336300	0.495440	-1.824900	-126.227465	-72.943317	171.198220	298.999077	200.944085	0.000000	300.000000	200.000000	0.000000	7.294280	10.834600	2232.438660	2107.610755	2234.499922	-1391.597975				-505.000000	200.000000	0.000000	-0.362220	-2.144040	0.786540	-361.304940	-1437.098576	-60.749815
1068				900.000000	200.000000	0.000000	0.482030	0.686860	-1.520750	-81.844918	-134.953007	163.996284	299.072505	200.939620	0.000000	300.000000	200.000000	0.000000	7.172200	10.132640	2232.896424	2098.074055	2070.999928	-1354.976975				-505.000000	200.000000	0.000000	-0.724440	0.178670	3.146160	1748.303043	-1284.849917	-352.237079
1069				900.000000	200.000000	0.000000	0.336300	0.506700	-1.868350	-65.500839	-52.639028	161.570051	299.066954	200.953117	0.000000	300.000000	200.000000	0.000000	7.324800	10.254720	2231.294250	2126.684155	2081.899927	-1312.252476				-505.000000	200.000000	0.000000	0.905550	0.714680	14.157719	-303.070102	-2056.780613	235.582182
1070				900.000000	200.000000	0.000000	0.414770	0.675600	-1.086250	-81.858463	-81.927626	156.826513	298.964651	200.987039	0.000000	300.000000	200.000000	0.000000	7.324800	11.445000	2231.904602	2202.977757	2310.799919	-1385.494475				-505.000000	200.000000	0.000000	0.543330	-0.178670	18.876959	222.330839	81.778876	58.531074
1071				900.000000	200.000000	0.000000	0.325090	0.619300	-1.694550	-64.704444	-72.602914	173.734683	298.920882	200.969782	0.000000	300.000000	200.000000	0.000000	7.691040	11.109280	2232.286072	2164.830956	2408.899916	-1336.666476				-505.000000	200.000000	0.000000	0.724440	-0.714680	17.303879	-736.756988	-988.247295	-176.968483
1072				900.000000	200.000000	0.000000	0.392350	0.461660	-1.520750	-139.365017	-60.336405	166.289416	299.018573	200.935573	0.000000	300.000000	200.000000	0.000000	7.538440	11.445000	2232.362366	2088.537354	2190.899923	-1397.701475				-505.000000	200.000000	0.000000	1.629990	-3.752070	14.944259	-110.026212	-2366.502916	113.797084
1073				900.000000	200.000000	0.000000	0.291460	0.450400	-1.651100	-91.717383	-81.390379	147.106186	299.018271	200.948681	0.000000	300.000000	200.000000	0.000000	7.233240	11.353440	2231.675720	2117.147455	2190.899923	-1403.804975				-505.000000	200.000000	0.000000	0.543330	-0.893350	8.651940	178.267551	-1101.647646	-0.891256
1074				900.000000	200.000000	0.000000	0.347510	0.698120	-2.129050	-94.073021	-123.781784	176.194419	299.052882	200.905545	0.000000	300.000000	200.000000	0.000000	6.836480	11.078760	2232.667542	2021.780453	2114.599926	-1403.804975				-505.000000	200.000000	0.000000	2.354430	-1.608030	10.225020	-443.931899	-152.170095	115.773822
1075				900.000000	200.000000	0.000000	0.425980	0.551740	-1.651100	-103.626323	-127.457672	183.205971	299.057764	200.901273	0.000000	300.000000	200.000000	0.000000	7.416360	10.834600	2232.667542	2012.243752	2103.699926	-1409.908474				-505.000000	200.000000	0.000000	2.897760	-2.144040	0.786540	681.039077	-43.519867	-61.010613
1076				900.000000	200.000000	0.000000	0.425980	0.517960	-0.955900	-128.420338	-128.104208	139.800673	298.975049	200.939459	0.000000	300.000000	200.000000	0.000000	7.507920	10.682000	2233.277894	2098.074055	2288.999920	-1342.769976				-505.000000	200.000000	0.000000	-0.181110	0.178670	6.292320	-451.949300	4.987554	117.672244
1077				900.000000	200.000000	0.000000	0.369930	0.450400	-1.086250	-111.234850	-110.476934	149.434551	298.998974	200.974088	0.000000	300.000000	200.000000	0.000000	7.111160	10.926160	2232.209778	2174.367657	2234.499922	-1416.011974				-505.000000	200.000000	0.000000	0.362220	-0.536010	9.438480	547.401123	-1224.005114	-59.281750
1078				900.000000	200.000000	0.000000	0.336300	0.630560	-2.042150	-40.477690	-42.345454	183.372182	299.008367	200.970180	0.000000	300.000000	200.000000	0.000000	7.294280	10.865120	2231.370544	2164.830956	2212.699923	-1342.769976				-505.000000	200.000000	0.000000	1.448880	0.000000	13.371180	-462.194313	-1160.921032	176.116386
1079				900.000000	200.000000	0.000000	0.369930	0.630560	-1.607650	-88.273911	-125.189942	159.240740	299.052429	200.944440	0.000000	300.000000	200.000000	0.000000	7.752080	10.682000	2231.599426	2107.610755	2114.599926	-1440.425974				-505.000000	200.000000	0.000000	0.362220	0.893350	14.157719	518.453233	-433.063629	59.562910
1080				900.000000	200.000000	0.000000	0.504450	0.653080	-1.216600	-66.838758	-126.027182	137.435380	298.979023	200.953117	0.000000	300.000000	200.000000	0.000000	7.385840	10.315760	2231.294250	2126.684155	2278.099920	-1409.908474				-505.000000	200.000000	0.000000	0.181110	0.536010	7.078860	-82.815728	-150.246811	-116.994013
1081				900.000000	200.000000	0.000000	0.347510	0.641820	-1.651100	-15.485694	-38.104789	139.997158	298.969323	200.948778	0.000000	300.000000	200.000000	0.000000	7.355320	9.919000	2231.446838	2117.147455	2299.899920	-1348.873476				-505.000000	200.000000	0.000000	3.259980	-0.714680	14.157719	1116.047350	-1006.117098	410.269661
1082				900.000000	200.000000	0.000000	0.381140	0.720640	-1.607650	-44.359114	-85.123810	164.132221	299.076945	200.995619	0.000000	300.000000	200.000000	0.000000	7.050120	9.857960	2231.828308	2222.051158	2060.099928	-1373.287475				-505.000000	200.000000	0.000000	0.181110	-2.858720	13.371180	59.720552	-553.928244	-531.424302
1083				900.000000	200.000000	0.000000	0.257830	0.551740	-2.172500	-63.961191	-94.718504	176.151194	299.028472	200.943988	0.000000	300.000000	200.000000	0.000000	7.294280	10.865120	2232.667542	2107.610755	2169.099924	-1403.804975				-505.000000	200.000000	0.000000	-0.181110	-0.536010	6.292320	199.701424	-657.862483	175.738111
1084				900.000000	200.000000	0.000000	0.448400	0.563000	-1.129700	-94.581405	-128.865830	159.096614	298.950646	200.956541	0.000000	300.000000	200.000000	0.000000	7.538440	11.048240	2233.277894	2136.220856	2343.499918	-1348.873476				-505.000000	200.000000	0.000000	1.086660	1.072020	7.078860	1223.594258	-1530.741711	470.883204
1085				900.000000	200.000000	0.000000	0.392350	0.585520	-1.564200	-74.001523	-95.757786	176.043246	299.028306	200.931333	0.000000	300.000000	200.000000	0.000000	7.233240	10.804080	2232.286072	2079.000654	2169.099924	-1428.218974				-505.000000	200.000000	0.000000	-0.362220	0.178670	7.865400	243.072557	412.163689	-645.986550
1086				900.000000	200.000000	0.000000	0.403560	0.585520	-1.390400	-118.047298	-86.249108	197.718574	299.022855	201.013092	0.000000	300.000000	200.000000	0.000000	7.111160	11.567080	2230.989074	2260.197959	2179.999924	-1403.804975				-505.000000	200.000000	0.000000	1.811100	0.357340	7.078860	138.004954	-779.157529	293.914721
1087				900.000000	200.000000	0.000000	0.313880	0.574260	-1.520750	-78.440726	-77.368890	173.704409	298.998974	200.935637	0.000000	300.000000	200.000000	0.000000	7.599480	11.078760	2232.209778	2088.537354	2234.499922	-1403.804975				-505.000000	200.000000	0.000000	2.716650	0.178670	16.517339	-335.315297	-1770.899525	-58.791873
1088				900.000000	200.000000	0.000000	0.369930	0.900800	-1.129700	-52.527090	-69.908766	164.311383	298.960016	200.905638	0.000000	300.000000	200.000000	0.000000	7.355320	10.315760	2232.438660	2021.780453	2321.699919	-1324.459476				-505.000000	200.000000	0.000000	-0.905550	-0.893350	11.798100	178.519244	-751.821613	-177.007641
1089				900.000000	200.000000	0.000000	0.482030	0.506700	-1.216600	-105.030928	-54.180347	166.238395	299.028073	200.952921	0.000000	300.000000	200.000000	0.000000	7.294280	9.766400	2231.752014	2126.684155	2169.099924	-1367.183975				-505.000000	200.000000	0.000000	2.354430	-0.536010	2.359620	-727.141207	1048.424235	175.535268
1090				900.000000	200.000000	0.000000	0.571710	0.675600	-1.738000	-18.205192	-67.520408	187.989504	299.052655	200.974121	0.000000	300.000000	200.000000	0.000000	7.233240	10.498880	2232.133484	2174.367657	2114.599926	-1354.976975				-505.000000	200.000000	0.000000	0.724440	0.536010	11.798100	380.825819	-717.882295	-293.269775
1091				900.000000	200.000000	0.000000	0.403560	0.619300	-1.520750	-112.770750	-111.457733	161.605088	299.062101	200.910345	0.000000	300.000000	200.000000	0.000000	7.477400	10.254720	2231.370544	2031.317153	2092.799927	-1324.459476				-505.000000	200.000000	0.000000	1.267770	-0.357340	11.011560	442.522289	-484.872750	-646.625623
1092				900.000000	200.000000	0.000000	0.437190	0.709380	-1.564200	-48.798317	-52.010568	147.196061	298.979512	200.935573	0.000000	300.000000	200.000000	0.000000	7.874160	10.620960	2232.362366	2088.537354	2278.099920	-1379.390975				-505.000000	200.000000	0.000000	0.905550	0.536010	5.505780	148.690429	-988.009864	-234.540165
1093				900.000000	200.000000	0.000000	0.381140	0.641820	-1.607650	-111.933405	-69.925900	142.371978	298.974454	201.008369	0.000000	300.000000	200.000000	0.000000	7.385840	10.529400	2231.980896	2250.661259	2288.999920	-1403.804975				-505.000000	200.000000	0.000000	1.992210	-1.429360	6.292320	-433.435193	271.189990	-1.515839
1094				900.000000	200.000000	0.000000	0.313880	0.630560	-1.260050	-144.201220	-42.149552	195.443709	299.067624	200.965246	0.000000	300.000000	200.000000	0.000000	7.385840	9.857960	2232.896424	2155.294256	2081.899927	-1300.045476				-505.000000	200.000000	0.000000	-0.181110	-1.786700	11.011560	471.847718	-1855.471107	761.992193
1095				900.000000	200.000000	0.000000	0.269040	0.619300	-1.173150	-108.390107	-70.779677	176.202411	299.018506	200.939909	0.000000	300.000000	200.000000	0.000000	7.385840	10.010560	2232.209778	2098.074055	2190.899923	-1354.976975				-505.000000	200.000000	0.000000	1.267770	0.000000	7.865400	-578.450777	313.532999	-411.310112
1096				900.000000	200.000000	0.000000	0.347510	0.563000	-1.738000	-103.252665	-98.815611	159.201136	298.988759	200.897585	0.000000	300.000000	200.000000	0.000000	7.874160	11.048240	2231.217956	2002.707052	2256.299921	-1348.873476				-505.000000	200.000000	0.000000	1.629990	1.072020	14.157719	-49.815455	-1437.766438	470.839737
1097				900.000000	200.000000	0.000000	0.425980	0.608040	-1.651100	-77.184708	-97.061853	183.258330	299.028505	200.995211	0.000000	300.000000	200.000000	0.000000	7.416360	11.200840	2232.743836	2222.051158	2169.099924	-1452.632974				-505.000000	200.000000	0.000000	1.267770	-0.893350	4.719240	1104.480950	-213.761324	-588.390197
1098				900.000000	200.000000	0.000000	0.224200	0.641820	-1.998700	-72.133231	-159.352863	149.763548	299.018506	200.999721	0.000000	300.000000	200.000000	0.000000	7.263760	11.261880	2232.209778	2231.587858	2190.899923	-1281.734977				-505.000000	200.000000	0.000000	1.448880	1.250690	4.719240	-618.839221	-622.430312	-292.649499
1099				900.000000	200.000000	0.000000	0.437190	0.664340	-1.477300	-50.563036	-62.223325	173.660435	299.052914	200.961041	0.000000	300.000000	200.000000	0.000000	6.836480	11.170320	2232.743836	2145.757556	2114.599926	-1379.390975				-505.000000	200.000000	0.000000	-0.181110	-0.178670	6.292320	-126.123938	1463.257635	-117.643266
1100				900.000000	200.000000	0.000000	0.425980	0.630560	-2.215950	-96.945170	-66.140723	159.182672	299.028173	200.922914	0.000000	300.000000	200.000000	0.000000	7.416360	10.895640	2231.980896	2059.927254	2169.099924	-1367.183975				-505.000000	200.000000	0.000000	0.905550	-0.178670	7.865400	1147.977929	-725.109128	58.502097
1101				900.000000	200.000000	0.000000	0.201780	0.574260	-1.520750	-82.461256	-118.346342	123.217683	299.018540	200.931333	0.000000	300.000000	200.000000	0.000000	7.538440	10.834600	2232.286072	2079.000654	2190.899923	-1306.148976				-505.000000	200.000000	0.000000	1.811100	-0.178670	-3.146160	-474.327022	-239.173956	58.429653
1102				900.000000	200.000000	0.000000	0.369930	0.574260	-1.520750	-86.481786	-125.270759	137.501440	299.032858	200.948745	0.000000	300.000000	200.000000	0.000000	7.355320	10.376800	2231.523132	2117.147455	2158.199924	-1336.666476				-505.000000	200.000000	0.000000	1.992210	1.072020	7.865400	-976.846855	137.127130	529.554858
1103				900.000000	200.000000	0.000000	0.381140	0.720640	-1.998700	-93.010604	-94.892074	195.457802	299.052817	201.012400	0.000000	300.000000	200.000000	0.000000	7.141680	10.651480	2232.514954	2260.197959	2114.599926	-1385.494475				-505.000000	200.000000	0.000000	-1.448880	-1.608030	15.730799	-1022.571446	-2048.376922	-1.410110
1104				900.000000	200.000000	0.000000	0.358720	0.731900	-1.694550	-35.944395	-124.647497	156.936940	299.023690	200.952433	0.000000	300.000000	200.000000	0.000000	7.294280	10.804080	2232.896424	2126.684155	2179.999924	-1385.494475				-505.000000	200.000000	0.000000	1.267770	-1.250690	4.719240	40.514290	-1141.751376	174.943970
1105				900.000000	200.000000	0.000000	0.437190	0.641820	-1.260050	-55.285868	-113.085067	149.542890	298.945044	200.931555	0.000000	300.000000	200.000000	0.000000	7.721560	10.590440	2231.752014	2079.000654	2354.399918	-1367.183975				-505.000000	200.000000	0.000000	-0.181110	-1.072020	3.146160	1093.543782	-1052.586799	351.461734
1106				900.000000	200.000000	0.000000	0.504450	0.619300	-1.520750	-72.565448	-110.546413	190.416487	299.042791	200.969948	0.000000	300.000000	200.000000	0.000000	7.568960	10.041080	2231.904602	2164.830956	2136.399925	-1428.218974				-505.000000	200.000000	0.000000	0.181110	-0.178670	10.225020	1263.982701	509.617520	-58.928145
1107				900.000000	200.000000	0.000000	0.414770	0.641820	-1.564200	-39.518847	-137.208802	188.120679	299.062454	200.944181	0.000000	300.000000	200.000000	0.000000	7.507920	10.132640	2232.209778	2107.610755	2092.799927	-1361.080475				-505.000000	200.000000	0.000000	1.086660	-0.357340	13.371180	95.263053	-1139.003101	-411.634739
1108				900.000000	200.000000	0.000000	0.403560	0.664340	-2.085600	-51.193234	-121.064362	166.466295	299.009045	200.982330	0.000000	300.000000	200.000000	0.000000	7.416360	10.041080	2232.896424	2193.441057	2212.699923	-1397.701475				-505.000000	200.000000	0.000000	1.267770	-1.608030	13.371180	-559.496208	-1017.392059	57.116657
1109				900.000000	200.000000	0.000000	0.336300	0.551740	-0.912450	-74.717370	-114.319655	168.840918	299.013151	200.901890	0.000000	300.000000	200.000000	0.000000	7.782600	10.956680	2231.141662	2012.243752	2201.799923	-1434.322474				-505.000000	200.000000	0.000000	-0.724440	-1.250690	6.292320	272.272140	833.284494	351.335642
1110				900.000000	200.000000	0.000000	0.403560	0.641820	-1.564200	-83.744679	-146.879114	164.035691	299.033321	201.003822	0.000000	300.000000	200.000000	0.000000	7.721560	11.200840	2232.591248	2241.124558	2158.199924	-1416.011974				-505.000000	200.000000	0.000000	0.905550	0.536010	10.225020	-661.644045	68.071636	-410.772461
1111				900.000000	200.000000	0.000000	0.269040	0.653080	-1.564200	-63.178341	-131.207640	183.462807	299.091286	200.995960	0.000000	300.000000	200.000000	0.000000	7.111160	10.895640	2231.065368	2222.051158	2027.399929	-1403.804975				-505.000000	200.000000	0.000000	-0.181110	0.714680	6.292320	-303.699334	4.987554	176.925016
1112				900.000000	200.000000	0.000000	0.336300	0.517960	-1.129700	-64.271911	-78.655823	171.219163	299.067337	200.884369	0.000000	300.000000	200.000000	0.000000	7.355320	11.139800	2232.209778	1974.096951	2081.899927	-1428.218974				-505.000000	200.000000	0.000000	0.905550	-0.536010	2.359620	-263.877199	-1117.594165	-0.581117
1113				900.000000	200.000000	0.000000	0.313880	0.596780	-1.477300	-61.386217	3.646220	168.906033	299.086963	200.909910	0.000000	300.000000	200.000000	0.000000	7.446880	10.285240	2232.438660	2031.317153	2038.299929	-1397.701475				-505.000000	200.000000	0.000000	-1.086660	-0.714680	10.225020	-1084.771302	-341.659773	-235.567693
1114				900.000000	200.000000	0.000000	0.437190	0.641820	-0.955900	-91.155541	-67.774197	188.097452	299.091628	200.944310	0.000000	300.000000	200.000000	0.000000	7.691040	10.163160	2231.904602	2107.610755	2027.399929	-1336.666476				-505.000000	200.000000	0.000000	1.267770	-1.786700	15.730799	-917.566766	-621.921316	-1.797000
1115				900.000000	200.000000	0.000000	0.482030	0.720640	-1.694550	-76.613384	-38.537944	195.353280	299.120660	200.953149	0.000000	300.000000	200.000000	0.000000	7.477400	10.529400	2231.217956	2126.684155	1961.999931	-1367.183975				-505.000000	200.000000	0.000000	3.259980	-1.608030	12.584640	-907.007137	-2197.754311	350.677773
1116				900.000000	200.000000	0.000000	0.313880	0.675600	-1.738000	-78.513146	-72.100878	178.617976	299.018473	200.944214	0.000000	300.000000	200.000000	0.000000	7.385840	10.559920	2232.133484	2107.610755	2190.899923	-1354.976975				-505.000000	200.000000	0.000000	1.267770	-0.893350	13.371180	-632.066923	-1017.392059	234.027184
1117				900.000000	200.000000	0.000000	0.392350	0.619300	-1.651100	-92.803142	-29.819360	137.520100	298.979512	200.935573	0.000000	300.000000	200.000000	0.000000	7.965720	9.857960	2232.362366	2088.537354	2278.099920	-1348.873476				-505.000000	200.000000	0.000000	-0.362220	-3.930740	11.798100	-236.905228	-121.848473	-121.189492
1118				900.000000	200.000000	0.000000	0.369930	0.641820	-1.564200	-115.908921	-104.966471	152.022231	299.057635	200.969749	0.000000	300.000000	200.000000	0.000000	7.691040	9.491720	2232.362366	2164.830956	2103.699926	-1397.701475				-505.000000	200.000000	0.000000	0.724440	-1.786700	18.876959	472.476950	-592.030126	409.455157
1119				900.000000	200.000000	0.000000	0.448400	0.664340	-1.998700	-83.267448	-62.200051	185.697122	299.018238	200.974354	0.000000	300.000000	200.000000	0.000000	7.263760	10.132640	2231.599426	2174.367657	2190.899923	-1391.597975				-505.000000	200.000000	0.000000	1.267770	-0.714680	18.876959	-852.447143	-492.337015	410.429038
1120				900.000000	200.000000	0.000000	0.269040	0.619300	-1.824900	-76.901078	-110.701309	144.876830	298.979337	200.931460	0.000000	300.000000	200.000000	0.000000	7.141680	11.078760	2231.980896	2079.000654	2278.099920	-1470.943473				-505.000000	200.000000	0.000000	3.259980	-0.357340	6.292320	-716.015269	-600.942812	293.120579
1121				900.000000	200.000000	0.000000	0.325090	0.551740	-1.824900	-131.950092	-57.283779	156.804232	299.057925	200.866954	0.000000	300.000000	200.000000	0.000000	7.691040	11.383960	2233.049012	1935.950150	2103.699926	-1385.494475				-505.000000	200.000000	0.000000	0.905550	-1.786700	7.078860	703.165106	203.627349	233.208372
1122				900.000000	200.000000	0.000000	0.280250	0.585520	-1.955250	-82.447711	-80.645892	156.882101	299.042627	200.918830	0.000000	300.000000	200.000000	0.000000	7.599480	10.956680	2231.523132	2050.390553	2136.399925	-1361.080475				-505.000000	200.000000	0.000000	1.629990	-1.965370	8.651940	-2.416381	-504.551402	-295.716029
1123				900.000000	200.000000	0.000000	0.437190	0.585520	-1.477300	-81.952555	-47.025415	156.719511	299.082080	200.952628	0.000000	300.000000	200.000000	0.000000	7.324800	11.170320	2232.438660	2126.684155	2049.199928	-1281.734977				-505.000000	200.000000	0.000000	1.086660	0.536010	0.786540	495.760896	198.639795	-587.019246
1124				900.000000	200.000000	0.000000	0.347510	0.788200	-1.303500	-81.467196	-68.823876	161.820232	299.081703	200.935925	0.000000	300.000000	200.000000	0.000000	7.050120	10.743040	2231.523132	2088.537354	2049.199928	-1385.494475				-505.000000	200.000000	0.000000	0.905550	-1.072020	16.517339	-874.258556	62.100225	-177.322087
1125				900.000000	200.000000	0.000000	0.347510	0.563000	-1.607650	-87.035501	-78.672957	166.430117	298.999316	200.918234	0.000000	300.000000	200.000000	0.000000	7.172200	11.231360	2232.972718	2050.390553	2234.499922	-1367.183975				-505.000000	200.000000	0.000000	1.992210	-0.536010	12.584640	-1073.771211	-1458.191516	-118.156248
1126				900.000000	200.000000	0.000000	0.280250	0.630560	-0.782100	-27.110687	-31.077222	164.152969	299.028505	201.059280	0.000000	300.000000	200.000000	0.000000	7.630000	10.376800	2232.743836	2365.101662	2169.099924	-1324.459476				-505.000000	200.000000	0.000000	0.000000	0.536010	0.786540	-314.951118	1059.813632	0.508674
1127				900.000000	200.000000	0.000000	0.269040	0.619300	-1.086250	-39.951064	-106.322284	193.070032	299.009282	200.965015	0.000000	300.000000	200.000000	0.000000	7.477400	10.346280	2233.430482	2155.294256	2212.699923	-1330.562976				-505.000000	200.000000	0.000000	3.259980	-3.930740	14.157719	-815.796468	-1934.107150	-180.223367
1128				900.000000	200.000000	0.000000	0.358720	0.686860	-1.781450	-66.032882	-104.302800	164.124033	299.037907	200.961402	0.000000	300.000000	200.000000	0.000000	7.477400	10.620960	2231.904602	2145.757556	2147.299925	-1403.804975				-505.000000	200.000000	0.000000	1.086660	-1.965370	14.157719	-1391.767941	185.950546	174.280227
1129				900.000000	200.000000	0.000000	0.425980	0.675600	-1.346950	-45.943776	-82.146802	147.176259	298.998906	200.948518	0.000000	300.000000	200.000000	0.000000	7.782600	10.743040	2232.057190	2117.147455	2234.499922	-1391.597975				-505.000000	200.000000	0.000000	2.354430	-0.357340	2.359620	-716.329885	-1602.975911	-352.992062
1130				900.000000	200.000000	0.000000	0.347510	0.743160	-0.869000	-62.769150	-79.359901	161.778345	299.008876	200.914150	0.000000	300.000000	200.000000	0.000000	7.233240	9.919000	2232.514954	2040.853853	2212.699923	-1428.218974				-505.000000	200.000000	0.000000	2.354430	1.429360	11.011560	1824.611526	-2671.746660	59.912207
1131				900.000000	200.000000	0.000000	0.358720	0.574260	-1.346950	-98.363320	-33.783306	168.838635	299.033486	200.956671	0.000000	300.000000	200.000000	0.000000	7.233240	10.407320	2232.972718	2136.220856	2158.199924	-1318.355976				-505.000000	200.000000	0.000000	1.992210	0.357340	8.651940	833.026812	-1321.889377	235.156134
1132				900.000000	200.000000	0.000000	0.403560	0.653080	-1.346950	-58.932740	-96.421457	171.275143	299.027940	200.953052	0.000000	300.000000	200.000000	0.000000	6.897520	11.628120	2231.446838	2126.684155	2169.099924	-1391.597975				-505.000000	200.000000	0.000000	2.173320	-2.501380	8.651940	891.677669	-1730.558364	173.684621
1133				900.000000	200.000000	0.000000	0.269040	0.630560	-1.173150	-59.680057	-80.911617	190.670843	298.979477	200.969782	0.000000	300.000000	200.000000	0.000000	7.507920	11.109280	2232.286072	2164.830956	2278.099920	-1336.666476				-505.000000	200.000000	0.000000	2.173320	0.714680	4.719240	-419.641182	-1726.826232	-821.913016
1134				900.000000	200.000000	0.000000	0.448400	0.585520	-1.173150	-57.514274	-138.957361	168.756198	298.964828	200.905700	0.000000	300.000000	200.000000	0.000000	7.477400	11.231360	2232.286072	2021.780453	2310.799919	-1403.804975				-505.000000	200.000000	0.000000	0.724440	-1.072020	15.730799	978.734551	-1251.894456	-236.051697
1135				900.000000	200.000000	0.000000	0.369930	0.653080	-1.346950	-70.994331	-115.300453	164.081004	298.964580	200.957195	0.000000	300.000000	200.000000	0.000000	7.263760	10.926160	2231.752014	2136.220856	2310.799919	-1361.080475				-505.000000	200.000000	0.000000	3.622200	-0.357340	11.011560	558.338291	-1157.619331	-235.605286
1136				900.000000	200.000000	0.000000	0.549290	0.574260	-1.477300	6.035423	-76.971543	156.592904	299.072252	200.986871	0.000000	300.000000	200.000000	0.000000	7.050120	10.743040	2232.286072	2202.977757	2070.999928	-1403.804975				-505.000000	200.000000	0.000000	2.173320	-0.536010	10.225020	-379.063969	-538.921151	175.549757
1137				900.000000	200.000000	0.000000	0.493240	0.596780	-1.433850	-105.567035	-125.363512	175.949196	298.974594	200.944149	0.000000	300.000000	200.000000	0.000000	7.599480	11.139800	2232.286072	2107.610755	2288.999920	-1483.150473				-505.000000	200.000000	0.000000	2.897760	-0.178670	11.011560	1264.045624	-583.503440	-176.633675
1138				900.000000	200.000000	0.000000	0.414770	0.698120	-1.303500	-12.807146	-152.649162	183.353718	299.053205	200.935125	0.000000	300.000000	200.000000	0.000000	8.148840	11.048240	2233.430482	2088.537354	2114.599926	-1409.908474				-505.000000	200.000000	0.000000	0.724440	0.536010	13.371180	-82.312343	208.614903	-234.525676
1139				900.000000	200.000000	0.000000	0.313880	0.574260	-2.042150	-103.104077	-46.488169	192.981690	299.028040	200.940134	0.000000	300.000000	200.000000	0.000000	7.477400	10.804080	2231.675720	2098.074055	2169.099924	-1330.562976	-388.651637	202.657266	0.000000	-505.000000	200.000000	0.000000	1.992210	1.072020	25.169279	66.881472	-2928.404420	705.787154
1140				900.000000	200.000000	0.000000	0.448400	0.664340	-0.955900	-62.084456	-144.225374	168.829501	299.027840	201.012988	0.000000	300.000000	200.000000	0.000000	7.507920	10.773560	2231.217956	2260.197959	2169.099924	-1391.597975				-505.000000	200.000000	0.000000	2.173320	0.000000	18.090419	812.159247	-944.095438	-411.382556
1141				900.000000	200.000000	0.000000	0.437190	0.641820	-1.303500	-95.536185	-148.506448	176.049151	299.091504	200.948713	0.000000	300.000000	200.000000	0.000000	7.446880	10.804080	2231.599426	2117.147455	2027.399929	-1403.804975				-505.000000	200.000000	0.000000	0.543330	-1.786700	8.651940	-802.317073	886.902464	-60.483143
1142				900.000000	200.000000	0.000000	0.347510	0.506700	-1.260050	-84.973291	-58.732345	163.968098	298.989139	200.927155	0.000000	300.000000	200.000000	0.000000	7.507920	10.834600	2232.057190	2069.463954	2256.299921	-1397.701475				-505.000000	200.000000	0.000000	1.267770	-0.178670	11.798100	1032.476543	-220.479162	410.937711
1143				900.000000	200.000000	0.000000	0.459610	0.540480	-1.911800	-116.421686	-123.534135	154.244737	299.013522	200.961369	0.000000	300.000000	200.000000	0.000000	7.691040	9.827440	2231.980896	2145.757556	2201.799923	-1385.494475				-505.000000	200.000000	0.000000	1.629990	0.536010	12.584640	1307.416757	-2099.123622	470.331064
1144				900.000000	200.000000	0.000000	0.291460	0.630560	-1.303500	-104.040932	-91.845587	144.864074	299.101610	201.012435	0.000000	300.000000	200.000000	0.000000	7.538440	10.102120	2232.438660	2260.197959	2005.599930	-1434.322474				-505.000000	200.000000	0.000000	2.535540	-1.250690	11.011560	620.097685	-1754.715575	116.098449
1145				900.000000	200.000000	0.000000	0.291460	0.585520	-1.651100	-29.865719	-76.324409	178.557429	299.018741	200.986668	0.000000	300.000000	200.000000	0.000000	7.507920	11.475520	2232.743836	2202.977757	2190.899923	-1403.804975				-505.000000	200.000000	0.000000	1.086660	0.893350	15.730799	-176.316932	-743.532358	294.481350
1146				900.000000	200.000000	0.000000	0.280250	0.619300	-1.998700	-101.204316	-75.539513	154.503856	299.038334	200.939620	0.000000	300.000000	200.000000	0.000000	7.446880	10.956680	2232.896424	2098.074055	2147.299925	-1403.804975				-505.000000	200.000000	0.000000	1.448880	-0.357340	3.932700	326.139978	1101.726210	-235.431421
1147				900.000000	200.000000	0.000000	0.246620	0.563000	-1.433850	-70.773324	-79.745910	173.763619	298.999008	200.892883	0.000000	300.000000	200.000000	0.000000	7.752080	10.926160	2232.286072	1993.170352	2234.499922	-1342.769976				-505.000000	200.000000	0.000000	0.543330	0.178670	18.090419	-1145.901464	-2038.594814	58.870190
1148				900.000000	200.000000	0.000000	0.437190	0.608040	-1.477300	-68.963591	-47.025415	144.692154	299.013825	200.973888	0.000000	300.000000	200.000000	0.000000	7.385840	11.200840	2232.667542	2174.367657	2201.799923	-1403.804975				-505.000000	200.000000	0.000000	3.259980	-0.536010	10.225020	1358.176059	-1665.235003	-529.466360
1149				900.000000	200.000000	0.000000	0.381140	0.619300	-0.955900	-96.103445	-126.257697	154.399334	299.008842	200.935541	0.000000	300.000000	200.000000	0.000000	7.599480	11.261880	2232.438660	2088.537354	2212.699923	-1385.494475				-505.000000	200.000000	0.000000	2.897760	-0.536010	11.798100	663.405894	-186.539844	234.235900
1150				900.000000	200.000000	0.000000	0.369930	0.517960	-1.346950	-100.681754	-74.772693	156.726362	298.989312	200.986803	0.000000	300.000000	200.000000	0.000000	7.477400	10.987200	2232.438660	2202.977757	2256.299921	-1342.769976				-505.000000	200.000000	0.000000	1.086660	-0.893350	6.292320	409.710785	-602.005234	-235.911117
1151				900.000000	200.000000	0.000000	0.269040	0.664340	-1.260050	-98.584327	-25.105131	147.328377	299.013522	200.987006	0.000000	300.000000	200.000000	0.000000	7.263760	10.346280	2231.980896	2202.977757	2201.799923	-1422.115474				-505.000000	200.000000	0.000000	2.716650	-3.752070	14.944259	816.501803	-1106.556636	-356.242638
1152				900.000000	200.000000	0.000000	0.482030	0.574260	-1.477300	-70.354651	-109.663566	185.578506	299.023723	201.012192	0.000000	300.000000	200.000000	0.000000	7.080640	10.102120	2232.972718	2260.197959	2179.999924	-1367.183975				-505.000000	200.000000	0.000000	1.811100	0.893350	14.944259	-60.563853	141.368258	353.167493
1153				900.000000	200.000000	0.000000	0.369930	0.686860	-1.781450	-62.012352	-28.774879	190.618680	299.018339	200.982800	0.000000	300.000000	200.000000	0.000000	7.446880	10.529400	2231.828308	2193.441057	2190.899923	-1306.148976				-505.000000	200.000000	0.000000	1.629990	0.893350	14.944259	55.252149	-377.952806	-116.770807
1154				900.000000	200.000000	0.000000	0.246620	0.495440	-1.303500	-109.605174	-140.658775	147.194527	298.984221	200.999824	0.000000	300.000000	200.000000	0.000000	7.599480	10.620960	2231.980896	2231.587858	2267.199921	-1446.529474				-505.000000	200.000000	0.000000	1.992210	-0.536010	11.011560	-494.817048	-1456.698664	880.493430
1155				900.000000	200.000000	0.000000	0.347510	0.517960	-1.607650	-68.787597	-124.266686	166.388229	298.969500	200.927251	0.000000	300.000000	200.000000	0.000000	7.477400	10.376800	2231.828308	2069.463954	2299.899920	-1440.425974				-505.000000	200.000000	0.000000	0.543330	0.357340	6.292320	-209.505975	-1231.978374	-293.424844
1156				900.000000	200.000000	0.000000	0.448400	0.731900	-1.564200	-124.261017	-77.802046	176.121312	298.959874	201.016845	0.000000	300.000000	200.000000	0.000000	7.843640	9.949520	2232.133484	2269.734659	2321.699919	-1446.529474				-505.000000	200.000000	0.000000	0.362220	-1.072020	8.651940	-64.175775	-2283.818746	-236.022719
1157				900.000000	200.000000	0.000000	0.280250	0.675600	-1.216600	-114.157747	-86.398806	147.327235	299.047577	200.952954	0.000000	300.000000	200.000000	0.000000	7.080640	9.980040	2231.675720	2126.684155	2125.499926	-1385.494475				-505.000000	200.000000	0.000000	0.181110	0.714680	9.438480	275.632369	-417.626105	-234.312652
1158				900.000000	200.000000	0.000000	0.280250	0.517960	-1.216600	-76.423530	-111.728656	183.325531	299.028571	200.926807	0.000000	300.000000	200.000000	0.000000	7.477400	11.292400	2232.896424	2069.463954	2169.099924	-1306.148976				-505.000000	200.000000	0.000000	1.992210	-1.250690	7.865400	-654.130029	-1453.712958	-823.763663
1159				900.000000	200.000000	0.000000	0.246620	0.709380	-1.520750	-60.814893	-150.588673	185.948053	299.116650	200.930855	0.000000	300.000000	200.000000	0.000000	7.019600	9.888480	2233.430482	2079.000654	1972.899931	-1391.597975				-505.000000	200.000000	0.000000	1.086660	-2.501380	3.932700	-35.227885	-334.625940	-296.181236
1160				900.000000	200.000000	0.000000	0.538080	0.517960	-1.086250	-36.083185	-81.939562	130.045897	298.994332	200.952498	0.000000	300.000000	200.000000	0.000000	7.874160	10.834600	2232.743836	2126.684155	2245.399921	-1385.494475				-505.000000	200.000000	0.000000	2.173320	-0.536010	-0.786540	1241.479133	134.378855	-176.914835
1161				900.000000	200.000000	0.000000	0.414770	0.619300	-1.738000	-60.728928	-101.585378	156.774154	299.028272	200.978360	0.000000	300.000000	200.000000	0.000000	7.111160	11.475520	2232.209778	2183.904357	2169.099924	-1477.046973				-505.000000	200.000000	0.000000	0.362220	0.357340	18.090419	717.965888	-967.075790	-58.433961
1162				900.000000	200.000000	0.000000	0.425980	0.709380	-1.216600	-92.664036	-107.597878	180.942916	298.998769	200.884550	0.000000	300.000000	200.000000	0.000000	7.568960	10.956680	2231.752014	1974.096951	2234.499922	-1367.183975				-505.000000	200.000000	0.000000	0.181110	1.250690	16.517339	771.896650	371.076101	-527.524472
1163				900.000000	200.000000	0.000000	0.325090	0.596780	-1.781450	-101.906619	-26.928368	171.304079	299.009079	200.909692	0.000000	300.000000	200.000000	0.000000	7.630000	11.475520	2232.972718	2031.317153	2212.699923	-1416.011974				-505.000000	200.000000	0.000000	1.992210	-1.429360	11.011560	-548.873656	134.141424	174.716457
1164				900.000000	200.000000	0.000000	0.302670	0.596780	-1.173150	-81.173769	-56.966651	190.604587	298.940305	200.918610	0.000000	300.000000	200.000000	0.000000	7.721560	10.468360	2232.057190	2050.390553	2365.299917	-1428.218974				-505.000000	200.000000	0.000000	1.811100	-0.178670	6.292320	1147.852083	-1043.551117	293.406047
1165				900.000000	200.000000	0.000000	0.313880	0.754420	-1.477300	-34.791950	-67.277359	137.727057	298.999111	200.978226	0.000000	300.000000	200.000000	0.000000	7.752080	10.712520	2232.514954	2183.904357	2234.499922	-1409.908474				-505.000000	200.000000	0.000000	2.354430	-1.250690	1.573080	-191.369407	-2132.509514	-60.119358
1166				900.000000	200.000000	0.000000	0.313880	0.743160	-1.824900	-63.759462	-148.009610	190.729107	299.052202	200.983136	0.000000	300.000000	200.000000	0.000000	7.416360	10.773560	2231.065368	2193.441057	2114.599926	-1367.183975				-505.000000	200.000000	0.000000	-1.448880	-1.250690	7.865400	272.397986	-52.362548	175.161302
1167				900.000000	200.000000	0.000000	0.280250	0.585520	-1.433850	-93.969131	-131.790493	171.340062	298.974243	200.944472	0.000000	300.000000	200.000000	0.000000	7.446880	10.407320	2231.523132	2107.610755	2288.999920	-1416.011974				-505.000000	200.000000	0.000000	2.354430	0.357340	10.225020	254.072649	-1080.160146	-411.057929
1168				900.000000	200.000000	0.000000	0.336300	0.517960	-1.260050	-108.632786	-58.270717	156.761203	298.974348	200.880277	0.000000	300.000000	200.000000	0.000000	7.507920	10.529400	2231.752014	1964.560251	2288.999920	-1403.804975				-505.000000	200.000000	0.000000	1.629990	0.000000	11.011560	1043.224942	-241.650667	-117.618597
1169				900.000000	200.000000	0.000000	0.437190	0.675600	-1.564200	-98.435740	-67.208478	176.080567	299.047837	200.918516	0.000000	300.000000	200.000000	0.000000	7.141680	10.102120	2232.286072	2050.390553	2125.499926	-1409.908474				-505.000000	200.000000	0.000000	-1.629990	-1.072020	13.371180	-179.614237	351.081455	-1175.768921
1170				900.000000	200.000000	0.000000	0.392350	0.551740	-1.173150	-91.069576	-111.319373	176.011831	299.042496	200.978795	0.000000	300.000000	200.000000	0.000000	7.538440	11.200840	2231.217956	2183.904357	2136.399925	-1409.908474				-505.000000	200.000000	0.000000	0.543330	-1.429360	2.359620	261.146202	-830.536220	174.832367
1171				900.000000	200.000000	0.000000	0.291460	0.641820	-1.564200	-99.826800	-86.537166	156.922847	298.964863	200.961205	0.000000	300.000000	200.000000	0.000000	7.538440	11.383960	2232.362366	2145.757556	2310.799919	-1312.252476				-505.000000	200.000000	0.000000	0.905550	-1.965370	-3.146160	459.903779	-449.519144	-883.099060
1172				900.000000	200.000000	0.000000	0.403560	0.517960	-1.520750	-145.087643	-106.391763	180.788122	299.062454	200.935637	0.000000	300.000000	200.000000	0.000000	7.935200	10.773560	2232.209778	2088.537354	2092.799927	-1342.769976				-505.000000	200.000000	0.000000	3.259980	-0.714680	4.719240	536.212262	-1262.299996	-412.147720
1173				900.000000	200.000000	0.000000	0.347510	0.675600	-1.129700	-110.047189	-144.975060	149.667214	299.023523	200.978226	0.000000	300.000000	200.000000	0.000000	7.141680	11.078760	2232.514954	2183.904357	2179.999924	-1293.941977				-505.000000	200.000000	0.000000	0.724440	0.178670	10.225020	1169.789342	-716.389442	-528.585285
1174				900.000000	200.000000	0.000000	0.403560	0.743160	-1.260050	-55.133217	-111.700184	188.226539	299.062678	200.922599	0.000000	300.000000	200.000000	0.000000	7.416360	11.536560	2232.743836	2059.927254	2092.799927	-1403.804975				-505.000000	200.000000	0.000000	0.724440	0.178670	11.011560	938.220262	475.994197	-469.841187
1175				900.000000	200.000000	0.000000	0.414770	0.641820	-1.390400	-35.318260	-81.644766	168.843398	299.028472	200.922631	0.000000	300.000000	200.000000	0.000000	7.416360	11.445000	2232.667542	2059.927254	2169.099924	-1416.011974				-505.000000	200.000000	0.000000	1.992210	0.000000	14.157719	116.948619	-1.414289	293.561117
1176				900.000000	200.000000	0.000000	0.414770	0.709380	-1.477300	-96.954651	-20.772310	139.990308	298.984533	200.948259	0.000000	300.000000	200.000000	0.000000	7.843640	10.468360	2232.667542	2117.147455	2267.199921	-1409.908474				-505.000000	200.000000	0.000000	0.905550	-2.680050	-1.573080	-278.111673	79.268033	878.545668
1177				900.000000	200.000000	0.000000	0.336300	0.619300	-0.999350	-31.819975	-63.579138	161.674769	299.042791	201.016950	0.000000	300.000000	200.000000	0.000000	7.355320	10.468360	2231.904602	2269.734659	2136.399925	-1385.494475				-505.000000	200.000000	0.000000	0.181110	-1.072020	13.371180	-1916.854266	-23.648215	-1.031836
1178				900.000000	200.000000	0.000000	0.504450	0.551740	-2.259400	-100.235992	-104.793498	146.979774	299.052396	200.987208	0.000000	300.000000	200.000000	0.000000	7.172200	10.376800	2231.523132	2202.977757	2114.599926	-1379.390975				-505.000000	200.000000	0.000000	1.448880	-1.429360	-5.505780	-434.379041	-612.726768	-471.425162
1179				900.000000	200.000000	0.000000	0.425980	0.619300	-1.086250	-124.382199	-127.982983	151.943220	299.042627	200.961566	0.000000	300.000000	200.000000	0.000000	7.813120	10.620960	2231.523132	2145.757556	2136.399925	-1348.873476				-505.000000	200.000000	0.000000	0.181110	-0.536010	12.584640	1010.916823	-1348.601862	-59.267261
1180				900.000000	200.000000	0.000000	0.425980	0.709380	-1.390400	-149.131516	-71.974454	188.171896	299.013353	200.978627	0.000000	300.000000	200.000000	0.000000	7.263760	10.407320	2231.599426	2183.904357	2201.799923	-1434.322474				-505.000000	200.000000	0.000000	0.000000	1.429360	7.865400	-376.144202	-272.604279	1.356463
1181				900.000000	200.000000	0.000000	0.414770	0.506700	-1.216600	-88.948807	-127.400130	156.669436	298.984568	200.905514	0.000000	300.000000	200.000000	0.000000	7.568960	9.796920	2232.743836	2021.780453	2267.199921	-1385.494475				-505.000000	200.000000	0.000000	0.724440	1.608030	2.359620	1487.282687	-974.065192	-644.717020
1182				900.000000	200.000000	0.000000	0.291460	0.517960	-1.868350	-85.139803	-126.782066	192.952558	299.028206	200.961336	0.000000	300.000000	200.000000	0.000000	7.233240	11.292400	2232.057190	2145.757556	2169.099924	-1391.597975				-505.000000	200.000000	0.000000	0.181110	0.893350	18.090419	1097.847859	634.723263	-645.351785
1183				900.000000	200.000000	0.000000	0.246620	0.596780	-1.824900	-65.766861	-104.712084	176.204694	299.062742	200.948162	0.000000	300.000000	200.000000	0.000000	7.172200	11.170320	2232.896424	2117.147455	2092.799927	-1391.597975				-505.000000	200.000000	0.000000	-0.905550	-2.680050	10.225020	533.544188	-1148.038782	-178.703220
1184				900.000000	200.000000	0.000000	0.347510	0.653080	-1.477300	-79.170434	-129.453882	171.333211	299.096697	200.901397	0.000000	300.000000	200.000000	0.000000	7.446880	11.200840	2232.362366	2012.243752	2016.499929	-1312.252476				-505.000000	200.000000	0.000000	2.535540	-0.178670	7.865400	453.081918	-956.309825	-529.069289
1185				900.000000	200.000000	0.000000	0.403560	0.472920	-1.346950	-106.557031	-71.091607	166.288274	298.974629	200.927029	0.000000	300.000000	200.000000	0.000000	7.385840	10.865120	2232.362366	2069.463954	2288.999920	-1312.252476				-505.000000	200.000000	0.000000	1.267770	1.786700	3.146160	339.996913	848.291587	471.546946
1186				900.000000	200.000000	0.000000	0.358720	0.743160	-1.738000	-87.792615	-114.475149	159.357072	299.008333	200.974487	0.000000	300.000000	200.000000	0.000000	7.507920	11.322920	2231.294250	2174.367657	2212.699923	-1403.804975				-505.000000	200.000000	0.000000	1.992210	-0.536010	11.011560	-610.633050	664.421454	-294.388544
1187				900.000000	200.000000	0.000000	0.369930	0.630560	-1.303500	-63.835630	-120.406831	159.240740	299.003210	200.970445	0.000000	300.000000	200.000000	0.000000	7.202720	10.865120	2230.760192	2164.830956	2223.599922	-1342.769976				-505.000000	200.000000	0.000000	1.267770	1.965370	9.438480	930.391630	577.180161	-585.677272
1188				900.000000	200.000000	0.000000	0.358720	0.495440	-1.564200	-121.936850	-109.570813	142.259071	298.988931	200.905978	0.000000	300.000000	200.000000	0.000000	7.324800	10.743040	2231.599426	2021.780453	2256.299921	-1446.529474				-505.000000	200.000000	0.000000	-0.543330	1.429360	7.078860	-376.207126	-1166.971007	-116.088268
1189				900.000000	200.000000	0.000000	0.425980	0.574260	-1.868350	-82.821369	-61.398021	139.853032	298.979512	200.982565	0.000000	300.000000	200.000000	0.000000	7.446880	10.498880	2232.362366	2193.441057	2278.099920	-1385.494475				-505.000000	200.000000	0.000000	0.000000	-1.250690	3.146160	503.652451	-533.265735	644.998180
1190				900.000000	200.000000	0.000000	0.526870	0.461660	-1.738000	-79.282134	-80.871806	166.150053	299.072125	200.952824	0.000000	300.000000	200.000000	0.000000	7.324800	10.407320	2231.980896	2126.684155	2070.999928	-1312.252476				-505.000000	200.000000	0.000000	1.629990	-0.536010	7.865400	199.827271	-1829.505049	-705.568257
1191				900.000000	200.000000	0.000000	0.526870	0.698120	-1.477300	-33.089854	-81.114257	159.140981	299.018339	200.961435	0.000000	300.000000	200.000000	0.000000	7.111160	11.017720	2231.828308	2145.757556	2190.899923	-1367.183975				-505.000000	200.000000	0.000000	1.267770	-3.037390	11.798100	48.783384	-485.619177	-355.448497
1192				900.000000	200.000000	0.000000	0.246620	0.574260	-1.346950	-110.424911	-64.628818	159.316130	299.028239	200.850219	0.000000	300.000000	200.000000	0.000000	7.843640	10.468360	2232.133484	1897.803349	2169.099924	-1483.150473				-505.000000	200.000000	0.000000	3.078870	-0.536010	6.292320	199.701424	-324.843832	-59.499082
1193				900.000000	200.000000	0.000000	0.369930	0.664340	-1.738000	-103.100014	-44.013197	173.730116	298.925802	200.914213	0.000000	300.000000	200.000000	0.000000	7.446880	9.308600	2232.362366	2040.853853	2397.999916	-1409.908474				-505.000000	200.000000	0.000000	2.354430	-1.429360	7.865400	956.482676	-2138.480925	585.896170
1194				900.000000	200.000000	0.000000	0.313880	0.788200	-1.303500	-81.467196	-52.241083	171.493713	298.993885	200.957195	0.000000	300.000000	200.000000	0.000000	7.111160	10.254720	2231.752014	2136.220856	2245.399921	-1367.183975				-505.000000	200.000000	0.000000	-0.543330	-1.250690	-3.932700	734.718146	-361.100993	-118.631636
1195				900.000000	200.000000	0.000000	0.212990	0.619300	-1.694550	-88.827626	-98.382456	188.308779	299.086744	201.004131	0.000000	300.000000	200.000000	0.000000	7.172200	11.261880	2231.904602	2241.124558	2038.299929	-1281.734977	-449.510524	204.686023	0.000000	-505.000000	200.000000	0.000000	0.905550	-0.357340	20.450039	95.829362	-1134.761973	293.308934
1196				900.000000	200.000000	0.000000	0.291460	0.743160	-2.302850	-72.295679	-126.377981	132.920492	299.008435	200.965840	0.000000	300.000000	200.000000	0.000000	7.477400	10.743040	2231.523132	2155.294256	2212.699923	-1318.355976				-505.000000	200.000000	0.000000	0.905550	0.536010	8.651940	959.654135	-1123.565577	-1115.701645
1197				900.000000	200.000000	0.000000	0.515660	0.619300	-1.390400	-136.758889	-106.063296	147.030991	299.028272	200.888641	0.000000	300.000000	200.000000	0.000000	7.477400	10.712520	2232.209778	1983.633652	2169.099924	-1397.701475				-505.000000	200.000000	0.000000	0.724440	0.178670	14.157719	-1493.664085	-1780.681633	-117.376595
1198				900.000000	200.000000	0.000000	0.392350	0.653080	-1.955250	-95.747711	-54.866350	147.190156	299.023156	200.901674	0.000000	300.000000	200.000000	0.000000	7.507920	11.078760	2231.675720	2012.243752	2179.999924	-1367.183975				-505.000000	200.000000	0.000000	1.448880	-1.608030	14.157719	-791.065289	-1691.947487	-119.130128
1199				900.000000	200.000000	0.000000	0.336300	0.585520	-1.998700	-58.369544	-123.441382	183.330294	299.042627	200.978661	0.000000	300.000000	200.000000	0.000000	7.263760	11.689160	2231.523132	2183.904357	2136.399925	-1391.597975				-505.000000	200.000000	0.000000	3.441090	-1.786700	17.303879	356.535101	-887.491762	-471.923655
1200				900.000000	200.000000	0.000000	0.470820	0.495440	-1.433850	-29.329612	-48.450707	183.107157	299.003687	200.965708	0.000000	300.000000	200.000000	0.000000	7.233240	10.743040	2231.828308	2155.294256	2223.599922	-1409.908474				-505.000000	200.000000	0.000000	3.622200	-0.357340	6.292320	673.776754	-2346.270838	116.859306
1201				900.000000	200.000000	0.000000	0.437190	0.529220	-1.433850	-84.225975	-67.329703	154.257492	298.960087	200.982464	0.000000	300.000000	200.000000	0.000000	7.660520	10.529400	2232.591248	2193.441057	2321.699919	-1434.322474				-505.000000	200.000000	0.000000	3.259980	0.536010	5.505780	1306.850448	-732.766393	117.736072
1202				900.000000	200.000000	0.000000	0.347510	0.653080	-0.999350	-70.634217	-38.710916	154.465590	299.032858	200.957293	0.000000	300.000000	200.000000	0.000000	7.660520	10.285240	2231.523132	2136.220856	2158.199924	-1379.390975				-505.000000	200.000000	0.000000	-1.448880	0.000000	3.146160	-347.196313	-1771.294084	58.860009
[truncated: 4,628 more rows]
