# Supplementary material for: A Plyometric Warm-Up Protocol Improves Running Economy in Recreational Endurance Athletes
Source: Front Physiol. 2020 Mar 12;11:197. doi: 10.3389/fphys.2020.00197 (PMC7080849; doi:10.3389/fphys.2020.00197)
Supplement: Supplementary file 1 [file Data_Sheet_1.zip › Datasheet 1/Force plate data -leg stiffness/8/8 Plyometric .csv]

FORCE PLATES
600.000000	Hz
	Corner 1			Corner 2			Corner 3			Corner 4
Plate#	X	Y	Z	X	Y	Z	X	Y	Z	X	Y	Z
1	1200.000000	400.000000	0.000000	1200.000000	0.000000	0.000000	600.000000	0.000000	0.000000	600.000000	400.000000	0.000000
2	600.000000	400.000000	0.000000	600.000000	0.000000	0.000000	0.000000	0.000000	0.000000	0.000000	400.000000	0.000000
3	-55.000000	500.000000	0.000000	-55.000000	-100.000000	0.000000	-955.000000	-100.000000	0.000000	-955.000000	500.000000	0.000000
	Force Plate 1												Force Plate 2												Force Plate 3
Sample #	COP:X	COP:Y	COP:Z	Ref:X	Ref:Y	Ref:Z	Force:X	Force:Y	Force:Z	Moment:X	Moment:Y	Moment:Z	COP:X	COP:Y	COP:Z	Ref:X	Ref:Y	Ref:Z	Force:X	Force:Y	Force:Z	Moment:X	Moment:Y	Moment:Z	COP:X	COP:Y	COP:Z	Ref:X	Ref:Y	Ref:Z	Force:X	Force:Y	Force:Z	Moment:X	Moment:Y	Moment:Z
Units:	mm	mm	mm	mm	mm	mm	N	N	N	Nmm	Nmm	Nmm	mm	mm	mm	mm	mm	mm	N	N	N	Nmm	Nmm	Nmm	mm	mm	mm	mm	mm	mm	N	N	N	Nmm	Nmm	Nmm
1				900.000000	200.000000	0.000000	0.313880	0.427880	-1.303500	-56.099871	-42.109143	142.242695	299.062486	200.978326	0.000000	300.000000	200.000000	0.000000	7.691040	11.200840	2232.286072	2183.904357	2092.799927	-1312.252476				-505.000000	200.000000	0.000000	0.000000	2.144040	3.932700	130.050476	-931.722183	-409.173997
2				900.000000	200.000000	0.000000	0.347510	0.517960	-1.781450	-60.926594	-63.313413	139.881968	299.057571	201.016811	0.000000	300.000000	200.000000	0.000000	7.904680	10.529400	2232.209778	2269.734659	2103.699926	-1330.562976				-505.000000	200.000000	0.000000	2.716650	-0.536010	5.505780	-147.809504	-965.029511	175.506290
3				900.000000	200.000000	0.000000	0.313880	0.664340	-1.477300	-130.973640	-87.541239	161.739883	298.955740	200.956345	0.000000	300.000000	200.000000	0.000000	7.538440	10.193680	2233.735658	2136.220856	2332.599918	-1489.253973				-505.000000	200.000000	0.000000	-1.448880	-0.893350	14.157719	-632.004000	-588.613989	527.965009
4				900.000000	200.000000	0.000000	0.347510	0.529220	-1.260050	-63.943267	-94.194135	183.266322	298.979023	201.012954	0.000000	300.000000	200.000000	0.000000	7.385840	9.735880	2231.294250	2260.197959	2278.099920	-1348.873476				-505.000000	200.000000	0.000000	-0.543330	1.786700	2.359620	455.749992	295.777632	236.715439
5				900.000000	200.000000	0.000000	0.336300	0.517960	-1.129700	-76.333502	-98.919702	185.677124	299.003959	200.948356	0.000000	300.000000	200.000000	0.000000	7.233240	11.231360	2232.438660	2117.147455	2223.599922	-1385.494475				-505.000000	200.000000	0.000000	-3.259980	-0.893350	11.798100	-1095.456777	1511.765055	-588.027977
6				900.000000	200.000000	0.000000	0.369930	0.619300	-1.173150	-48.082153	-150.923877	173.688229	298.973998	200.957522	0.000000	300.000000	200.000000	0.000000	7.691040	10.956680	2230.989074	2136.220856	2288.999920	-1336.666476				-505.000000	200.000000	0.000000	2.173320	-1.786700	6.292320	-2192.297865	-800.329034	938.036135
7				900.000000	200.000000	0.000000	0.280250	0.619300	-1.694550	-112.950807	-101.152223	166.552157	298.949892	200.935861	0.000000	300.000000	200.000000	0.000000	7.660520	10.712520	2231.675720	2088.537354	2343.499918	-1409.908474				-505.000000	200.000000	0.000000	-0.181110	1.608030	-3.146160	-366.213806	146.514679	412.749200
8				900.000000	200.000000	0.000000	0.358720	0.563000	-1.520750	-78.904412	-69.083462	166.418503	298.999042	200.931301	0.000000	300.000000	200.000000	0.000000	7.172200	11.231360	2232.362366	2079.000654	2234.499922	-1348.873476				-505.000000	200.000000	0.000000	1.448880	0.893350	11.011560	2023.809565	-1423.821767	-175.500417
9				900.000000	200.000000	0.000000	0.381140	0.574260	-1.346950	-54.137487	-80.300291	176.044388	299.067369	200.961238	0.000000	300.000000	200.000000	0.000000	7.080640	10.926160	2232.286072	2145.757556	2081.899927	-1348.873476				-505.000000	200.000000	0.000000	-1.086660	1.250690	11.011560	-1313.231846	-209.836192	118.762035
10				900.000000	200.000000	0.000000	0.358720	0.585520	-1.868350	-78.337152	-53.562284	161.620126	298.979128	200.948745	0.000000	300.000000	200.000000	0.000000	7.172200	10.987200	2231.523132	2117.147455	2278.099920	-1330.562976				-505.000000	200.000000	0.000000	0.362220	-0.536010	7.078860	-1074.211673	103.934238	-118.025848
11				900.000000	200.000000	0.000000	0.302670	0.585520	-1.303500	-65.690377	-102.439155	212.281056	298.959732	200.905885	0.000000	300.000000	200.000000	0.000000	7.050120	10.254720	2231.828308	2021.780453	2321.699919	-1287.838477				-505.000000	200.000000	0.000000	1.448880	0.357340	-1.573080	-1252.479224	-881.598915	176.455501
12				900.000000	200.000000	0.000000	0.414770	0.686860	-0.738650	-60.932011	-56.921044	183.343246	299.033552	200.969418	0.000000	300.000000	200.000000	0.000000	7.599480	10.346280	2233.125306	2164.830956	2158.199924	-1348.873476				-505.000000	200.000000	0.000000	1.629990	0.536010	8.651940	1075.470137	-769.691417	529.075162
13				900.000000	200.000000	0.000000	0.381140	0.585520	-1.303500	-81.772498	-55.010850	192.922481	299.062293	200.961435	0.000000	300.000000	200.000000	0.000000	7.324800	10.987200	2231.828308	2145.757556	2092.799927	-1379.390975				-505.000000	200.000000	0.000000	-1.992210	1.250690	7.865400	-271.139522	-2008.035761	-292.374212
14				900.000000	200.000000	0.000000	0.347510	0.641820	-1.129700	-67.212416	-18.325811	185.780700	299.055084	200.972374	0.000000	300.000000	200.000000	0.000000	6.775440	10.895640	2226.335140	2164.830956	2103.699926	-1373.287475				-505.000000	200.000000	0.000000	0.362220	0.178670	4.719240	-220.443143	-1617.236577	117.628778
15				900.000000	200.000000	0.000000	0.437190	0.630560	-1.955250	-124.818796	-71.910771	159.171059	299.028272	200.927092	0.000000	300.000000	200.000000	0.000000	7.141680	9.735880	2232.209778	2069.463954	2169.099924	-1428.218974				-505.000000	200.000000	0.000000	0.362220	2.680050	6.292320	-300.590797	-160.459350	296.234883
16				900.000000	200.000000	0.000000	0.347510	0.608040	-0.521400	-108.178580	1.372350	171.291324	298.998940	200.901489	0.000000	300.000000	200.000000	0.000000	8.118320	10.315760	2232.133484	2012.243752	2234.499922	-1501.460973				-505.000000	200.000000	0.000000	-2.173320	2.144040	0.786540	-101.833221	-134.378855	119.696757
17				900.000000	200.000000	0.000000	0.392350	0.664340	-1.173150	-54.268466	-45.461763	176.116549	299.018439	200.969881	0.000000	300.000000	200.000000	0.000000	7.630000	10.224200	2232.057190	2164.830956	2190.899923	-1361.080475				-505.000000	200.000000	0.000000	-1.629990	0.893350	11.798100	-639.895555	-177.705722	294.698682
18				900.000000	200.000000	0.000000	0.246620	0.427880	-1.564200	-80.493138	-74.558715	168.818637	299.003448	201.000132	0.000000	300.000000	200.000000	0.000000	7.630000	11.017720	2231.294250	2231.587858	2223.599922	-1336.666476				-505.000000	200.000000	0.000000	-0.543330	1.429360	9.438480	-607.650360	-108.650228	353.864521
19				900.000000	200.000000	0.000000	0.414770	0.461660	-1.303500	-54.708811	-101.989463	180.724150	298.994125	200.884339	0.000000	300.000000	200.000000	0.000000	8.026760	11.017720	2232.286072	1974.096951	2245.399921	-1403.804975				-505.000000	200.000000	0.000000	-0.905550	-2.322710	11.798100	555.292678	-486.681598	115.356389
20				900.000000	200.000000	0.000000	0.515660	0.563000	-1.086250	-98.556921	-126.610036	175.894554	299.028472	200.943988	0.000000	300.000000	200.000000	0.000000	7.355320	10.865120	2232.667542	2107.610755	2169.099924	-1446.529474				-505.000000	200.000000	0.000000	-1.086660	-0.357340	0.786540	94.256282	-67.562641	587.188804
21				900.000000	200.000000	0.000000	0.168150	0.709380	-1.607650	-117.192345	-56.089002	186.029348	299.013758	200.956867	0.000000	300.000000	200.000000	0.000000	7.416360	10.804080	2232.514954	2136.220856	2201.799923	-1385.494475				-505.000000	200.000000	0.000000	-0.724440	-1.786700	-7.078860	354.584482	-2865.986461	292.082870
22				900.000000	200.000000	0.000000	0.381140	0.574260	-1.781450	-122.936643	-105.226056	183.273368	299.077292	200.978159	0.000000	300.000000	200.000000	0.000000	7.233240	10.224200	2232.667542	2183.904357	2060.099928	-1336.666476				-505.000000	200.000000	0.000000	0.905550	-0.536010	11.011560	315.894965	199.895217	-59.325216
23				900.000000	200.000000	0.000000	0.280250	0.585520	-1.607650	-98.169718	-121.496919	176.159382	299.096295	200.940263	0.000000	300.000000	200.000000	0.000000	7.324800	10.712520	2231.370544	2098.074055	2016.499929	-1379.390975				-505.000000	200.000000	0.000000	2.173320	-0.714680	0.000000	304.202719	-1324.637652	586.588890
24				900.000000	200.000000	0.000000	0.448400	0.675600	-0.999350	-69.706844	-78.327356	166.430313	299.061877	200.936213	0.000000	300.000000	200.000000	0.000000	7.660520	10.498880	2230.836486	2088.537354	2092.799927	-1373.287475				-505.000000	200.000000	0.000000	1.811100	1.072020	7.078860	-629.461773	-1309.437559	294.592952
25				900.000000	200.000000	0.000000	0.358720	0.529220	-1.260050	-96.107508	-109.853672	139.880827	299.027940	200.923135	0.000000	300.000000	200.000000	0.000000	7.965720	10.285240	2231.446838	2059.927254	2169.099924	-1361.080475				-505.000000	200.000000	0.000000	0.905550	1.608030	2.359620	97.490664	-719.884143	-585.987410
26				900.000000	200.000000	0.000000	0.493240	0.540480	-1.738000	-80.056857	-89.618863	183.125817	299.042365	200.983203	0.000000	300.000000	200.000000	0.000000	7.568960	10.712520	2230.912780	2193.441057	2136.399925	-1373.287475				-505.000000	200.000000	0.000000	1.086660	1.965370	3.146160	1045.704246	-1659.579586	412.986894
27				900.000000	200.000000	0.000000	0.257830	0.675600	-1.346950	-130.374911	-65.090445	176.266383	299.027840	200.974521	0.000000	300.000000	200.000000	0.000000	7.294280	9.919000	2231.217956	2174.367657	2169.099924	-1312.252476				-505.000000	200.000000	0.000000	-1.448880	0.000000	-2.359620	-463.452777	-175.229012	117.604108
28				900.000000	200.000000	0.000000	0.403560	0.540480	-0.955900	-95.328722	-66.389314	168.760765	299.003789	200.931428	0.000000	300.000000	200.000000	0.000000	7.965720	11.261880	2232.057190	2079.000654	2223.599922	-1391.597975				-505.000000	200.000000	0.000000	0.362220	0.536010	1.573080	-83.256191	-288.550798	646.664781
29				900.000000	200.000000	0.000000	0.246620	0.686860	-1.477300	-73.758843	-130.365201	132.914587	298.945116	200.969948	0.000000	300.000000	200.000000	0.000000	7.477400	11.170320	2231.904602	2164.830956	2354.399918	-1318.355976				-505.000000	200.000000	0.000000	-0.181110	-1.429360	6.292320	377.276820	-923.002497	233.634421
30				900.000000	200.000000	0.000000	0.269040	0.596780	-1.303500	-121.514113	-116.252181	190.639428	299.037644	201.004406	0.000000	300.000000	200.000000	0.000000	7.233240	11.475520	2231.294250	2241.124558	2147.299925	-1373.287475				-505.000000	200.000000	0.000000	-0.543330	1.429360	9.438480	-607.650360	-1434.350301	765.073212
31				900.000000	200.000000	0.000000	0.269040	0.506700	-1.738000	-49.283676	-105.716156	152.001092	298.979407	200.961303	0.000000	300.000000	200.000000	0.000000	6.958560	10.987200	2232.133484	2145.757556	2278.099920	-1361.080475				-505.000000	200.000000	0.000000	-1.086660	1.072020	0.786540	180.746855	-597.842670	-57.639819
32				900.000000	200.000000	0.000000	0.269040	0.608040	-1.346950	-109.033850	-101.013863	149.685678	299.003619	200.901674	0.000000	300.000000	200.000000	0.000000	7.416360	10.926160	2231.675720	2012.243752	2223.599922	-1403.804975				-505.000000	200.000000	0.000000	0.000000	-1.608030	3.146160	-560.314210	-135.555713	292.194473
33				900.000000	200.000000	0.000000	0.403560	0.517960	-1.260050	-72.448014	-86.370334	159.101181	299.003721	200.935765	0.000000	300.000000	200.000000	0.000000	7.385840	10.620960	2231.904602	2088.537354	2223.599922	-1348.873476				-505.000000	200.000000	0.000000	0.362220	1.429360	-3.932700	-261.272049	-1343.885872	-409.881206
34				900.000000	200.000000	0.000000	0.269040	0.585520	-1.564200	-78.022053	-50.152121	180.990316	299.038038	200.944181	0.000000	300.000000	200.000000	0.000000	7.324800	11.109280	2232.209778	2107.610755	2147.299925	-1348.873476				-505.000000	200.000000	0.000000	-0.362220	-1.786700	8.651940	471.658948	-251.432774	-60.410699
35				900.000000	200.000000	0.000000	0.347510	0.551740	-1.564200	-99.515765	-93.911275	183.287266	299.018506	200.935637	0.000000	300.000000	200.000000	0.000000	6.958560	10.804080	2232.209778	2088.537354	2190.899923	-1348.873476				-505.000000	200.000000	0.000000	0.362220	1.429360	5.505780	-955.412982	-159.712923	177.559781
36				900.000000	200.000000	0.000000	0.302670	0.540480	-1.173150	-79.471672	-102.560380	178.503928	299.033089	200.910065	0.000000	300.000000	200.000000	0.000000	7.477400	10.193680	2232.057190	2031.317153	2158.199924	-1361.080475				-505.000000	200.000000	0.000000	2.173320	0.536010	0.000000	-199.198039	-1192.067644	998.984485
37				900.000000	200.000000	0.000000	0.437190	0.675600	-1.346950	-82.128548	-128.202160	164.032266	299.038531	200.947968	0.000000	300.000000	200.000000	0.000000	7.813120	10.773560	2233.354188	2117.147455	2147.299925	-1361.080475				-505.000000	200.000000	0.000000	-1.267770	0.178670	14.157719	-219.688065	460.987104	470.223769
38				900.000000	200.000000	0.000000	0.526870	0.686860	-1.129700	-29.172897	-86.503495	156.720849	299.013320	200.948745	0.000000	300.000000	200.000000	0.000000	7.446880	10.041080	2231.523132	2117.147455	2201.799923	-1361.080475				-505.000000	200.000000	0.000000	-1.267770	-1.250690	7.078860	-1001.640958	69.994920	175.146813
39				900.000000	200.000000	0.000000	0.358720	0.686860	-1.303500	-49.455605	-99.681324	159.304713	299.066826	200.987444	0.000000	300.000000	200.000000	0.000000	7.691040	10.102120	2230.989074	2202.977757	2081.899927	-1336.666476				-505.000000	200.000000	0.000000	-1.448880	0.536010	7.865400	-1009.280820	-317.502563	-175.607712
40				900.000000	200.000000	0.000000	0.470820	0.776940	-1.738000	-66.298904	-154.553216	159.272351	298.955169	200.918422	0.000000	300.000000	200.000000	0.000000	7.691040	11.414480	2232.514954	2050.390553	2332.599918	-1391.597975				-505.000000	200.000000	0.000000	-0.905550	0.536010	5.505780	32.874427	-745.850202	235.557512
41				900.000000	200.000000	0.000000	0.302670	0.630560	-1.824900	-88.498982	-76.624403	180.997362	298.974103	200.910407	0.000000	300.000000	200.000000	0.000000	7.630000	11.048240	2231.217956	2031.317153	2288.999920	-1385.494475				-505.000000	200.000000	0.000000	-1.629990	1.072020	4.719240	-977.098548	-170.987884	-57.596352
42				900.000000	200.000000	0.000000	0.437190	0.653080	-1.086250	-18.457353	-87.916851	171.240303	299.047739	201.012608	0.000000	300.000000	200.000000	0.000000	7.691040	10.987200	2232.057190	2260.197959	2125.499926	-1403.804975				-505.000000	200.000000	0.000000	-0.362220	0.000000	-3.932700	115.501386	-239.489952	411.237668
43				900.000000	200.000000	0.000000	0.470820	0.596780	-1.390400	-69.337249	-104.216785	173.562763	299.067624	200.943891	0.000000	300.000000	200.000000	0.000000	7.416360	11.017720	2232.896424	2107.610755	2081.899927	-1287.838477				-505.000000	200.000000	0.000000	-1.086660	0.178670	2.359620	-1147.159928	-1925.035596	-469.696299
44				900.000000	200.000000	0.000000	0.358720	0.754420	-1.390400	-95.009875	-114.798417	188.283465	298.989001	200.935829	0.000000	300.000000	200.000000	0.000000	8.026760	10.956680	2231.752014	2088.537354	2256.299921	-1354.976975				-505.000000	200.000000	0.000000	1.086660	0.357340	2.359620	369.259419	727.426972	646.437268
45				900.000000	200.000000	0.000000	0.325090	0.720640	-0.955900	-136.156096	-88.487769	169.009609	298.984568	200.901243	0.000000	300.000000	200.000000	0.000000	7.752080	10.529400	2232.743836	2012.243752	2267.199921	-1373.287475				-505.000000	200.000000	0.000000	1.267770	-1.429360	3.146160	-433.686886	980.861595	-177.690180
46				900.000000	200.000000	0.000000	0.538080	0.630560	-1.433850	-100.155444	-137.341963	144.608576	299.023656	200.939652	0.000000	300.000000	200.000000	0.000000	7.446880	10.407320	2232.820130	2098.074055	2179.999924	-1446.529474				-505.000000	200.000000	0.000000	0.181110	-0.893350	5.505780	-864.328159	381.526071	469.090511
47				900.000000	200.000000	0.000000	0.313880	0.540480	-1.651100	-88.007889	-107.643485	192.950275	299.027973	200.974387	0.000000	300.000000	200.000000	0.000000	7.050120	10.468360	2231.523132	2174.367657	2169.099924	-1324.459476				-505.000000	200.000000	0.000000	0.181110	1.429360	9.438480	550.509659	-417.626105	471.294763
48				900.000000	200.000000	0.000000	0.504450	0.698120	-0.999350	-48.676819	-136.361165	180.851149	299.047642	200.978527	0.000000	300.000000	200.000000	0.000000	7.446880	10.773560	2231.828308	2183.904357	2125.499926	-1312.252476				-505.000000	200.000000	0.000000	-1.086660	-0.357340	9.438480	-252.499569	-473.483354	645.932902
49				900.000000	200.000000	0.000000	0.381140	0.675600	-1.433850	-37.992744	-135.945144	168.909654	298.979302	200.952856	0.000000	300.000000	200.000000	0.000000	8.026760	10.437840	2231.904602	2126.684155	2278.099920	-1391.597975				-505.000000	200.000000	0.000000	2.354430	-0.714680	3.146160	72.822408	-940.872301	527.830302
50				900.000000	200.000000	0.000000	0.403560	0.619300	-1.824900	-52.777896	-95.976963	188.111349	298.993850	201.008507	0.000000	300.000000	200.000000	0.000000	7.965720	9.461200	2231.675720	2250.661259	2245.399921	-1306.148976				-505.000000	200.000000	0.000000	-0.724440	-1.429360	7.865400	-1012.389356	-1687.038498	233.677887
51				900.000000	200.000000	0.000000	0.482030	0.540480	-1.433850	-115.926530	-94.506064	171.089130	298.964474	200.970114	0.000000	300.000000	200.000000	0.000000	7.416360	10.163160	2231.523132	2164.830956	2310.799919	-1361.080475				-505.000000	200.000000	0.000000	-0.543330	-0.178670	4.719240	-126.249784	-104.171670	528.570797
52				900.000000	200.000000	0.000000	0.425980	0.608040	-1.694550	-101.352903	-117.285324	188.077650	299.052688	200.995449	0.000000	300.000000	200.000000	0.000000	7.904680	11.231360	2232.209778	2222.051158	2114.599926	-1342.769976				-505.000000	200.000000	0.000000	-0.181110	-0.357340	-0.786540	-832.397580	674.555429	-470.277416
53				900.000000	200.000000	0.000000	0.302670	0.540480	-1.260050	-111.725943	-67.017774	144.768686	298.994022	200.905792	0.000000	300.000000	200.000000	0.000000	7.843640	11.200840	2232.057190	2021.780453	2245.399921	-1409.908474				-505.000000	200.000000	0.000000	-1.267770	-2.322710	10.225020	323.534828	-1126.120851	761.570452
54				900.000000	200.000000	0.000000	0.448400	0.686860	-1.433850	-69.693299	-113.385061	147.163504	298.983873	200.965972	0.000000	300.000000	200.000000	0.000000	7.782600	10.956680	2231.217956	2155.294256	2267.199921	-1379.390975				-505.000000	200.000000	0.000000	1.267770	1.786700	14.157719	-1164.730187	-90.148434	647.779242
55				900.000000	200.000000	0.000000	0.358720	0.596780	-1.781450	-93.865558	-119.500710	173.678899	299.062069	200.944569	0.000000	300.000000	200.000000	0.000000	7.752080	10.865120	2231.294250	2107.610755	2092.799927	-1330.562976				-505.000000	200.000000	0.000000	0.362220	0.536010	8.651940	148.942122	-1090.688680	-58.264403
56				900.000000	200.000000	0.000000	0.336300	0.551740	-1.520750	-55.244918	-103.621996	188.118199	299.013252	200.948810	0.000000	300.000000	200.000000	0.000000	7.111160	10.895640	2231.370544	2117.147455	2201.799923	-1361.080475				-505.000000	200.000000	0.000000	0.362220	-0.536010	7.865400	-263.436737	235.757819	469.415138
57				900.000000	200.000000	0.000000	0.369930	0.540480	-1.433850	-91.803348	-79.757846	163.976286	299.008876	200.922694	0.000000	300.000000	200.000000	0.000000	7.630000	10.437840	2232.514954	2059.927254	2212.699923	-1403.804975				-505.000000	200.000000	0.000000	-1.629990	-0.357340	3.932700	789.403986	227.468564	-235.185111
58				900.000000	200.000000	0.000000	0.369930	0.484180	-1.303500	-81.925149	-54.549222	139.827326	298.954955	200.905792	0.000000	300.000000	200.000000	0.000000	7.538440	10.498880	2232.057190	2021.780453	2332.599918	-1367.183975				-505.000000	200.000000	0.000000	1.086660	-0.536010	4.719240	-495.320433	-1130.792410	-0.595606
59				900.000000	200.000000	0.000000	0.470820	0.596780	-1.781450	-81.803967	-113.985048	209.707665	299.057377	200.961468	0.000000	300.000000	200.000000	0.000000	7.233240	10.712520	2231.752014	2145.757556	2103.699926	-1434.322474				-505.000000	200.000000	0.000000	-0.181110	-2.858720	1.573080	-404.487304	-785.953931	-237.674831
60				900.000000	200.000000	0.000000	0.437190	0.675600	-1.694550	-70.427071	-97.483072	173.670906	299.052429	200.935893	0.000000	300.000000	200.000000	0.000000	7.446880	10.651480	2231.599426	2088.537354	2114.599926	-1287.838477				-505.000000	200.000000	0.000000	0.905550	-1.608030	13.371180	-443.680206	-67.484077	-295.318958
61				900.000000	200.000000	0.000000	0.392350	0.540480	-1.173150	-83.492203	-75.857583	197.688300	299.008469	200.935893	0.000000	300.000000	200.000000	0.000000	7.568960	9.980040	2231.599426	2088.537354	2212.699923	-1434.322474				-505.000000	200.000000	0.000000	-0.905550	0.357340	4.719240	-441.263825	1773.726364	-175.820736
62				900.000000	200.000000	0.000000	0.482030	0.641820	-1.564200	-115.908921	-124.780659	180.822017	298.979198	200.961501	0.000000	300.000000	200.000000	0.000000	7.599480	9.919000	2231.675720	2145.757556	2278.099920	-1403.804975				-505.000000	200.000000	0.000000	2.535540	0.357340	11.011560	485.767576	-826.725523	-234.840122
63				900.000000	200.000000	0.000000	0.403560	0.585520	-1.346950	-93.879103	-111.619367	163.983332	299.027874	200.970213	0.000000	300.000000	200.000000	0.000000	7.172200	11.261880	2231.294250	2164.830956	2169.099924	-1293.941977				-505.000000	200.000000	0.000000	0.905550	-1.608030	1.573080	-212.992050	-1381.987753	-60.342563
64				900.000000	200.000000	0.000000	0.403560	0.641820	-1.390400	-119.749395	-55.853289	204.999913	299.061973	200.966038	0.000000	300.000000	200.000000	0.000000	7.263760	11.109280	2231.065368	2155.294256	2092.799927	-1300.045476				-505.000000	200.000000	0.000000	1.448880	0.714680	-2.359620	1317.032538	-1411.132518	176.794617
65				900.000000	200.000000	0.000000	0.403560	0.619300	-1.607650	-40.491235	-111.376916	166.424408	298.964651	200.914400	0.000000	300.000000	200.000000	0.000000	7.172200	11.078760	2231.904602	2040.853853	2310.799919	-1507.564473				-505.000000	200.000000	0.000000	-1.086660	-0.893350	0.000000	-633.136618	65.753793	175.471440
66				900.000000	200.000000	0.000000	0.313880	0.563000	-0.999350	-86.405302	-98.117672	159.235977	298.949749	200.923167	0.000000	300.000000	200.000000	0.000000	7.446880	11.109280	2231.370544	2059.927254	2343.499918	-1354.976975				-505.000000	200.000000	0.000000	-0.181110	0.178670	6.292320	-220.317297	932.977605	763.857329
67				900.000000	200.000000	0.000000	0.369930	0.641820	-1.564200	-59.621498	-84.702591	159.251212	298.930648	200.961238	0.000000	300.000000	200.000000	0.000000	7.385840	10.743040	2232.286072	2145.757556	2387.099916	-1373.287475				-505.000000	200.000000	0.000000	0.181110	-3.037390	-3.932700	-184.107084	-537.506863	995.752705
68				900.000000	200.000000	0.000000	0.437190	0.472920	-1.477300	-74.527832	-72.355265	197.579015	299.028007	200.965807	0.000000	300.000000	200.000000	0.000000	7.446880	10.285240	2231.599426	2155.294256	2169.099924	-1318.355976				-505.000000	200.000000	0.000000	-2.354430	-1.786700	8.651940	-802.317073	-1456.584228	-236.483619
69				900.000000	200.000000	0.000000	0.336300	0.619300	-1.911800	-72.970576	-98.192349	168.903749	299.062550	201.012435	0.000000	300.000000	200.000000	0.000000	7.294280	10.773560	2232.438660	2260.197959	2092.799927	-1324.459476				-505.000000	200.000000	0.000000	-0.362220	0.893350	0.000000	-1335.735414	-906.072120	-939.028812
70				900.000000	200.000000	0.000000	0.358720	0.551740	-1.607650	-91.519718	-109.530404	163.998371	299.013455	200.965708	0.000000	300.000000	200.000000	0.000000	7.538440	10.132640	2231.828308	2155.294256	2201.799923	-1342.769976				-505.000000	200.000000	0.000000	-0.543330	1.072020	-1.573080	643.822093	1492.639830	-527.636075
71				900.000000	200.000000	0.000000	0.336300	0.596780	-1.477300	-49.324626	-88.464494	156.834505	298.999008	201.003959	0.000000	300.000000	200.000000	0.000000	7.233240	9.644320	2232.286072	2241.124558	2234.499922	-1306.148976				-505.000000	200.000000	0.000000	0.905550	-0.357340	3.932700	-137.124029	-721.376996	1115.726315
72				900.000000	200.000000	0.000000	0.459610	0.596780	-1.651100	-81.668925	-88.314796	173.574377	299.023323	200.969881	0.000000	300.000000	200.000000	0.000000	7.233240	10.041080	2232.057190	2164.830956	2179.999924	-1373.287475				-505.000000	200.000000	0.000000	-0.362220	1.250690	3.146160	423.378950	416.642247	-233.760512
73				900.000000	200.000000	0.000000	0.403560	0.709380	-1.607650	-64.925452	-96.179006	183.375803	299.047349	200.957456	0.000000	300.000000	200.000000	0.000000	7.385840	9.888480	2231.141662	2136.220856	2125.499926	-1336.666476				-505.000000	200.000000	0.000000	0.000000	-1.429360	9.438480	145.896509	-1732.367212	-588.797449
74				900.000000	200.000000	0.000000	0.358720	0.675600	-1.868350	-110.812430	-23.166464	188.210162	299.003891	200.952693	0.000000	300.000000	200.000000	0.000000	7.599480	11.139800	2232.286072	2126.684155	2223.599922	-1348.873476				-505.000000	200.000000	0.000000	1.086660	1.429360	4.719240	86.868112	194.907663	647.454615
75				900.000000	200.000000	0.000000	0.470820	0.574260	-1.564200	-94.567861	-164.846790	149.445219	298.988655	200.957522	0.000000	300.000000	200.000000	0.000000	7.477400	10.773560	2230.989074	2136.220856	2256.299921	-1440.425974				-505.000000	200.000000	0.000000	0.000000	0.178670	-1.573080	-800.026538	-396.217169	940.075136
76				900.000000	200.000000	0.000000	0.526870	0.608040	-1.260050	-153.169654	-121.844059	166.286187	298.974173	200.987276	0.000000	300.000000	200.000000	0.000000	7.599480	11.414480	2231.370544	2202.977757	2288.999920	-1428.218974				-505.000000	200.000000	0.000000	1.267770	1.250690	13.371180	-618.147066	308.308014	-233.890911
77				900.000000	200.000000	0.000000	0.358720	0.664340	-1.738000	-87.017893	-68.881419	168.922409	299.027907	200.970180	0.000000	300.000000	200.000000	0.000000	7.599480	11.078760	2231.370544	2164.830956	2169.099924	-1342.769976				-505.000000	200.000000	0.000000	-0.905550	0.714680	6.292320	-419.515335	181.393423	-527.946213
78				900.000000	200.000000	0.000000	0.291460	0.630560	-1.607650	-100.335501	-76.364818	156.912375	298.998906	200.944246	0.000000	300.000000	200.000000	0.000000	7.538440	10.590440	2232.057190	2107.610755	2234.499922	-1367.183975				-505.000000	200.000000	0.000000	-0.362220	0.893350	7.865400	-524.394169	-118.116341	-469.076023
79				900.000000	200.000000	0.000000	0.313880	0.585520	-1.303500	-81.772498	-67.438993	178.534201	298.979825	200.935285	0.000000	300.000000	200.000000	0.000000	7.355320	11.200840	2233.049012	2088.537354	2278.099920	-1452.632974				-505.000000	200.000000	0.000000	-0.181110	-1.429360	2.359620	-665.381813	-123.850321	586.099013
80				900.000000	200.000000	0.000000	0.369930	0.439140	-1.607650	-84.094996	-99.860092	171.111020	299.121471	200.935189	0.000000	300.000000	200.000000	0.000000	7.111160	10.376800	2233.277894	2088.537354	1961.999931	-1385.494475				-505.000000	200.000000	0.000000	-0.181110	1.429360	4.719240	318.500116	-1054.079652	-409.837739
81				900.000000	200.000000	0.000000	0.325090	0.540480	-1.868350	-72.150839	-128.166950	161.613080	299.091845	200.973988	0.000000	300.000000	200.000000	0.000000	7.355320	10.559920	2232.438660	2174.367657	2027.399929	-1318.355976				-505.000000	200.000000	0.000000	2.354430	-1.786700	7.865400	239.964021	-17.360808	-119.372130
82				900.000000	200.000000	0.000000	0.291460	0.585520	-1.086250	-73.506367	-76.849720	164.099468	299.057410	200.893066	0.000000	300.000000	200.000000	0.000000	7.263760	10.651480	2231.828308	1993.170352	2103.699926	-1385.494475				-505.000000	200.000000	0.000000	0.543330	-0.178670	-3.146160	799.648999	-29.891191	-293.933518
83				900.000000	200.000000	0.000000	0.269040	0.675600	-1.042800	-89.854509	-111.428662	178.664430	298.979825	200.905390	0.000000	300.000000	200.000000	0.000000	7.477400	10.346280	2233.049012	2021.780453	2278.099920	-1397.701475				-505.000000	200.000000	0.000000	1.086660	0.357340	7.078860	-209.443052	722.948413	-175.980113
84				900.000000	200.000000	0.000000	0.437190	0.517960	-1.738000	-89.025291	-67.046844	144.608380	299.091659	200.918642	0.000000	300.000000	200.000000	0.000000	7.141680	10.132640	2231.980896	2050.390553	2027.399929	-1397.701475				-505.000000	200.000000	0.000000	0.543330	1.965370	0.786540	118.987461	-961.613374	882.983150
85				900.000000	200.000000	0.000000	0.358720	0.653080	-1.564200	-55.137281	-84.240963	164.092617	299.043020	200.914181	0.000000	300.000000	200.000000	0.000000	7.996240	10.132640	2232.438660	2040.853853	2136.399925	-1318.355976				-505.000000	200.000000	0.000000	-0.543330	-1.429360	12.584640	-1012.011817	-376.775949	233.663398
86				900.000000	200.000000	0.000000	0.269040	0.698120	-1.694550	-61.458637	-131.086415	147.359792	298.935531	200.944149	0.000000	300.000000	200.000000	0.000000	7.446880	11.506040	2232.286072	2107.610755	2376.199917	-1391.597975				-505.000000	200.000000	0.000000	-0.724440	-0.536010	11.011560	-726.449052	-1955.164218	234.525676
87				900.000000	200.000000	0.000000	0.381140	0.596780	-1.433850	-61.341203	-130.879174	132.691450	298.988931	200.961533	0.000000	300.000000	200.000000	0.000000	8.118320	11.170320	2231.599426	2145.757556	2256.299921	-1391.597975				-505.000000	200.000000	0.000000	0.000000	-1.072020	9.438480	-527.376859	-936.947168	57.726752
88				900.000000	200.000000	0.000000	0.403560	0.529220	-1.824900	-40.405270	-90.910993	178.388934	299.043183	200.982364	0.000000	300.000000	200.000000	0.000000	7.233240	10.987200	2232.820130	2193.441057	2136.399925	-1489.253973				-505.000000	200.000000	0.000000	2.535540	-1.072020	8.651940	-874.887788	-426.776222	175.012106
89				900.000000	200.000000	0.000000	0.313880	0.675600	-1.477300	-70.202000	-97.673179	152.111715	299.047381	200.965972	0.000000	300.000000	200.000000	0.000000	7.507920	11.445000	2231.217956	2155.294256	2125.499926	-1446.529474				-505.000000	200.000000	0.000000	0.000000	0.893350	7.865400	170.501842	-935.454316	412.056480
90				900.000000	200.000000	0.000000	0.437190	0.754420	-2.302850	-59.770402	-107.049293	171.334549	299.048065	200.935381	0.000000	300.000000	200.000000	0.000000	7.538440	11.506040	2232.820130	2088.537354	2125.499926	-1367.183975				-505.000000	200.000000	0.000000	0.000000	0.536010	11.011560	-82.501112	122.120037	176.740969
91				900.000000	200.000000	0.000000	0.325090	0.540480	-1.781450	-116.286643	-21.862398	204.986962	298.994400	200.884097	0.000000	300.000000	200.000000	0.000000	7.721560	10.620960	2232.896424	1974.096951	2245.399921	-1379.390975				-505.000000	200.000000	0.000000	-0.362220	0.178670	3.146160	-452.200993	1742.342320	235.174930
92				900.000000	200.000000	0.000000	0.425980	0.596780	-1.260050	-105.386978	-173.415078	188.067178	298.998974	200.918547	0.000000	300.000000	200.000000	0.000000	7.630000	10.712520	2232.209778	2050.390553	2234.499922	-1324.459476				-505.000000	200.000000	0.000000	0.724440	0.357340	4.719240	-1136.159836	-446.024442	352.745752
93				900.000000	200.000000	0.000000	0.336300	0.574260	-1.433850	-74.330167	-63.175053	168.861862	298.998324	200.983271	0.000000	300.000000	200.000000	0.000000	7.324800	10.895640	2230.760192	2193.441057	2234.499922	-1306.148976				-505.000000	200.000000	0.000000	1.086660	1.786700	7.865400	108.742448	-603.498086	354.073238
94				900.000000	200.000000	0.000000	0.403560	0.675600	-1.824900	-34.377342	-131.438753	159.247786	299.008571	200.910158	0.000000	300.000000	200.000000	0.000000	7.568960	10.682000	2231.828308	2031.317153	2212.699923	-1428.218974				-505.000000	200.000000	0.000000	0.543330	-2.144040	5.505780	1260.496625	-700.951918	115.410037
95				900.000000	200.000000	0.000000	0.526870	0.731900	-1.477300	-63.863036	-121.642017	154.353076	298.959874	200.914306	0.000000	300.000000	200.000000	0.000000	7.263760	9.461200	2232.133484	2040.853853	2321.699919	-1446.529474				-505.000000	200.000000	0.000000	-1.267770	0.714680	5.505780	-998.658268	-989.072285	-292.940840
96				900.000000	200.000000	0.000000	0.448400	0.698120	-1.303500	-97.238281	-93.242406	178.499557	299.018741	200.926870	0.000000	300.000000	200.000000	0.000000	7.080640	9.857960	2232.743836	2069.463954	2190.899923	-1507.564473				-505.000000	200.000000	0.000000	0.362220	-0.357340	6.292320	-136.935260	104.680665	293.352400
97				900.000000	200.000000	0.000000	0.313880	0.641820	-1.216600	-79.364036	-67.519810	193.044521	298.998734	200.940134	0.000000	300.000000	200.000000	0.000000	7.935200	11.109280	2231.675720	2098.074055	2234.499922	-1330.562976				-505.000000	200.000000	0.000000	0.000000	1.250690	7.865400	-618.587528	-1598.304352	236.163299
98				900.000000	200.000000	0.000000	0.448400	0.709380	-1.520750	-76.897014	-103.172304	171.281048	299.057152	200.923230	0.000000	300.000000	200.000000	0.000000	7.599480	10.895640	2231.217956	2059.927254	2103.699926	-1403.804975				-505.000000	200.000000	0.000000	-0.724440	1.965370	11.798100	-575.027625	-232.500549	471.875881
99				900.000000	200.000000	0.000000	0.515660	0.765680	-2.085600	-79.184295	-166.208400	178.492706	299.023289	201.012642	0.000000	300.000000	200.000000	0.000000	7.599480	11.200840	2231.980896	2260.197959	2179.999924	-1434.322474				-505.000000	200.000000	0.000000	1.811100	-0.714680	-0.786540	-43.308210	-506.553250	527.873769
100				900.000000	200.000000	0.000000	0.336300	0.495440	-1.564200	-61.628896	-103.581587	161.559579	298.944828	200.970213	0.000000	300.000000	200.000000	0.000000	7.691040	10.743040	2231.294250	2164.830956	2354.399918	-1361.080475				-505.000000	200.000000	0.000000	0.362220	0.178670	0.786540	-684.021767	-818.084401	-234.835814
101				900.000000	200.000000	0.000000	0.336300	0.574260	-1.042800	-102.068751	-78.736640	205.006764	299.042791	201.051133	0.000000	300.000000	200.000000	0.000000	7.355320	10.254720	2231.904602	2346.028261	2136.399925	-1409.908474				-505.000000	200.000000	0.000000	1.992210	0.178670	0.786540	-104.941757	-1579.565127	58.754280
102				900.000000	200.000000	0.000000	0.437190	0.653080	-1.607650	-75.284946	-133.025679	161.601662	298.988966	200.918767	0.000000	300.000000	200.000000	0.000000	7.538440	10.620960	2231.675720	2050.390553	2256.299921	-1428.218974				-505.000000	200.000000	0.000000	2.716650	-1.072020	7.078860	-64.301621	359.177709	703.694505
103				900.000000	200.000000	0.000000	0.504450	0.495440	-0.825550	-117.151078	-70.665189	178.252996	299.028438	200.897033	0.000000	300.000000	200.000000	0.000000	7.874160	10.682000	2232.591248	2002.707052	2169.099924	-1409.908474				-505.000000	200.000000	0.000000	-0.905550	-1.429360	6.292320	-1359.963208	-1939.726694	233.692376
104				900.000000	200.000000	0.000000	0.425980	0.596780	-1.781450	-93.865558	-81.742717	161.560917	299.018238	200.944440	0.000000	300.000000	200.000000	0.000000	7.630000	10.682000	2231.599426	2107.610755	2190.899923	-1348.873476				-505.000000	200.000000	0.000000	-0.181110	1.072020	7.865400	-397.766846	-659.355335	294.752329
105				900.000000	200.000000	0.000000	0.515660	0.608040	-1.477300	-97.107302	-40.124870	159.068820	299.052590	200.931460	0.000000	300.000000	200.000000	0.000000	7.691040	10.926160	2231.980896	2079.000654	2114.599926	-1324.459476				-505.000000	200.000000	0.000000	2.173320	2.144040	2.359620	-680.787384	-664.026894	1.860828
106				900.000000	200.000000	0.000000	0.358720	0.675600	-1.651100	-30.176754	-99.358056	195.439142	299.017768	200.987647	0.000000	300.000000	200.000000	0.000000	7.263760	10.102120	2230.531310	2202.977757	2190.899923	-1379.390975				-505.000000	200.000000	0.000000	0.000000	3.037390	-3.146160	67.724773	-527.294324	179.114779
107				900.000000	200.000000	0.000000	0.403560	0.551740	-1.216600	-75.032470	-101.608652	195.277498	299.018271	200.935861	0.000000	300.000000	200.000000	0.000000	7.172200	9.857960	2231.675720	2088.537354	2190.899923	-1379.390975				-505.000000	200.000000	0.000000	0.724440	-1.429360	2.359620	376.962204	-974.065192	527.282470
108				900.000000	200.000000	0.000000	0.313880	0.563000	-1.303500	-38.474039	-77.570933	192.971218	299.062518	200.892853	0.000000	300.000000	200.000000	0.000000	7.141680	9.613800	2232.362366	1993.170352	2092.799927	-1361.080475				-505.000000	200.000000	0.000000	-0.181110	-0.357340	3.932700	1252.667994	404.936855	234.651768
109				900.000000	200.000000	0.000000	0.448400	0.619300	-1.260050	-52.192712	-67.952965	144.691013	299.067273	200.918610	0.000000	300.000000	200.000000	0.000000	7.813120	11.353440	2232.057190	2050.390553	2081.899927	-1391.597975				-505.000000	200.000000	0.000000	-0.362220	2.680050	9.438480	-1458.499123	543.240843	296.292838
110				900.000000	200.000000	0.000000	0.403560	0.698120	-1.738000	-97.688423	-85.925840	185.774991	298.920771	200.939973	0.000000	300.000000	200.000000	0.000000	7.538440	11.567080	2232.057190	2098.074055	2408.899916	-1342.769976				-505.000000	200.000000	0.000000	-0.543330	-0.178670	11.011560	-589.010406	-110.143081	-235.102486
111				900.000000	200.000000	0.000000	0.358720	0.596780	-1.738000	-57.635772	-139.804998	156.811278	298.988931	200.957260	0.000000	300.000000	200.000000	0.000000	7.568960	11.139800	2231.599426	2136.220856	2256.299921	-1385.494475				-505.000000	200.000000	0.000000	0.905550	0.714680	0.786540	159.124212	1137.588812	0.605787
112				900.000000	200.000000	0.000000	0.347510	0.563000	-1.564200	-78.949427	-68.581425	154.381816	298.984568	200.931142	0.000000	300.000000	200.000000	0.000000	7.752080	10.956680	2232.743836	2079.000654	2267.199921	-1452.632974				-505.000000	200.000000	0.000000	-2.173320	-1.786700	4.719240	-1034.263692	-535.821010	350.942879
113				900.000000	200.000000	0.000000	0.538080	0.495440	-1.520750	-89.727594	-71.403537	142.073254	298.993953	200.978494	0.000000	300.000000	200.000000	0.000000	7.477400	10.468360	2231.904602	2183.904357	2245.399921	-1385.494475				-505.000000	200.000000	0.000000	-0.362220	0.714680	0.000000	-304.202719	-1966.632179	59.451308
114				900.000000	200.000000	0.000000	0.302670	0.529220	-1.781450	-64.483437	-66.532872	161.625835	299.071966	200.952987	0.000000	300.000000	200.000000	0.000000	7.080640	10.834600	2231.599426	2126.684155	2070.999928	-1348.873476				-505.000000	200.000000	0.000000	-0.543330	-1.429360	11.011560	-664.689658	-1700.983169	-295.033490
115				900.000000	200.000000	0.000000	0.347510	0.641820	-1.129700	-87.315068	-33.523721	171.322739	299.028206	200.944246	0.000000	300.000000	200.000000	0.000000	7.263760	10.743040	2232.057190	2107.610755	2169.099924	-1458.736474				-505.000000	200.000000	0.000000	-0.724440	0.357340	6.292320	-1251.849992	-359.845572	-528.299817
116				900.000000	200.000000	0.000000	0.246620	0.596780	-1.868350	-85.914526	-84.407795	193.072315	299.008672	200.939973	0.000000	300.000000	200.000000	0.000000	7.568960	10.254720	2232.057190	2098.074055	2212.699923	-1342.769976				-505.000000	200.000000	0.000000	1.448880	-1.608030	11.011560	-1486.212993	432.158335	57.102168
117				900.000000	200.000000	0.000000	0.414770	0.517960	-1.173150	-96.481167	-132.506508	151.860587	298.944683	200.919050	0.000000	300.000000	200.000000	0.000000	7.721560	10.285240	2230.989074	2050.390553	2354.399918	-1342.769976				-505.000000	200.000000	0.000000	1.267770	0.714680	2.359620	-304.013950	-741.802074	59.320908
118				900.000000	200.000000	0.000000	0.269040	0.641820	-1.433850	-91.650697	-121.196926	168.994374	299.082049	201.029557	0.000000	300.000000	200.000000	0.000000	7.324800	9.583280	2232.362366	2298.344760	2049.199928	-1361.080475				-505.000000	200.000000	0.000000	-1.811100	-1.072020	1.573080	1209.233937	-554.753235	410.336232
119				900.000000	200.000000	0.000000	0.504450	0.551740	-1.433850	-79.278071	-130.891110	202.401956	299.032759	200.931747	0.000000	300.000000	200.000000	0.000000	7.111160	9.857960	2231.294250	2079.000654	2158.199924	-1354.976975				-505.000000	200.000000	0.000000	1.992210	-0.714680	12.584640	-968.766531	-795.341480	-177.069904
120				900.000000	200.000000	0.000000	0.369930	0.664340	-1.738000	-78.976832	-69.343047	207.465357	298.969676	200.965543	0.000000	300.000000	200.000000	0.000000	7.965720	11.139800	2232.209778	2155.294256	2299.899920	-1397.701475				-505.000000	200.000000	0.000000	-0.543330	1.429360	3.146160	-144.889738	427.601213	-57.344170
121				900.000000	200.000000	0.000000	0.425980	0.596780	-1.651100	-77.648395	-56.534093	176.018877	299.003653	200.978560	0.000000	300.000000	200.000000	0.000000	7.324800	10.926160	2231.752014	2183.904357	2223.599922	-1354.976975				-505.000000	200.000000	0.000000	0.905550	-1.072020	0.000000	-1338.843951	-1513.064908	-1.089791
122				900.000000	200.000000	0.000000	0.358720	0.709380	-1.781450	-93.249220	-53.643101	164.144976	299.096697	200.986837	0.000000	300.000000	200.000000	0.000000	7.294280	11.475520	2232.362366	2202.977757	2016.499929	-1361.080475				-505.000000	200.000000	0.000000	0.181110	0.536010	19.663499	-776.704968	-1487.889707	-175.738111
123				900.000000	200.000000	0.000000	0.313880	0.754420	-1.520750	-54.939616	-92.566800	193.149239	299.091969	200.943955	0.000000	300.000000	200.000000	0.000000	7.385840	10.895640	2232.743836	2107.610755	2027.399929	-1501.460973				-505.000000	200.000000	0.000000	1.086660	-1.429360	14.157719	841.170060	-1802.599564	-177.675691
124				900.000000	200.000000	0.000000	0.515660	0.596780	-1.694550	-93.775530	-44.988797	192.793590	298.969676	200.944181	0.000000	300.000000	200.000000	0.000000	7.813120	11.353440	2232.209778	2107.610755	2299.899920	-1409.908474				-505.000000	200.000000	0.000000	0.724440	1.608030	1.573080	-597.468270	-840.748759	-57.276033
125				900.000000	200.000000	0.000000	0.448400	0.608040	-1.129700	-88.706128	-118.733890	161.548162	298.999145	200.931205	0.000000	300.000000	200.000000	0.000000	7.385840	10.498880	2232.591248	2079.000654	2234.499922	-1324.459476				-505.000000	200.000000	0.000000	0.905550	1.429360	3.932700	-376.458818	-588.806989	412.492709
126				900.000000	200.000000	0.000000	0.470820	0.529220	-1.173150	-96.017480	-104.418827	183.138573	299.023356	200.982666	0.000000	300.000000	200.000000	0.000000	7.599480	10.682000	2232.133484	2193.441057	2179.999924	-1434.322474				-505.000000	200.000000	0.000000	-0.181110	-1.429360	11.798100	-896.258738	1458.032650	-1.341974
127				900.000000	200.000000	0.000000	0.425980	0.653080	-1.738000	-83.461049	-137.508795	183.300217	299.082111	200.973954	0.000000	300.000000	200.000000	0.000000	7.080640	10.834600	2232.514954	2174.367657	2049.199928	-1330.562976				-505.000000	200.000000	0.000000	1.267770	0.357340	6.292320	-672.769982	-480.394192	176.469990
128				900.000000	200.000000	0.000000	0.347510	0.563000	-0.999350	-78.364242	-58.974796	178.478417	299.053011	200.909692	0.000000	300.000000	200.000000	0.000000	7.385840	9.888480	2232.972718	2031.317153	2114.599926	-1379.390975				-505.000000	200.000000	0.000000	-0.905550	1.965370	2.359620	698.193317	450.265570	1.937580
129				900.000000	200.000000	0.000000	0.336300	0.495440	-1.998700	-106.304871	-77.847652	173.607880	299.009180	200.918139	0.000000	300.000000	200.000000	0.000000	7.782600	10.468360	2233.201600	2050.390553	2212.699923	-1361.080475				-505.000000	200.000000	0.000000	0.543330	-0.536010	10.225020	-1189.775982	-970.570491	469.400649
130				900.000000	200.000000	0.000000	0.437190	0.608040	-1.564200	-85.135740	-97.604298	161.559775	299.043183	200.884127	0.000000	300.000000	200.000000	0.000000	7.141680	9.308600	2232.820130	1974.096951	2136.399925	-1281.734977				-505.000000	200.000000	0.000000	-0.362220	-0.357340	8.651940	-484.194496	-251.432774	880.851342
131				900.000000	200.000000	0.000000	0.291460	0.641820	-1.781450	-55.826039	-101.533033	181.019448	299.072188	200.974121	0.000000	300.000000	200.000000	0.000000	7.263760	9.827440	2232.133484	2174.367657	2070.999928	-1306.148976				-505.000000	200.000000	0.000000	0.543330	0.000000	-5.505780	694.455549	237.488103	176.188830
132				900.000000	200.000000	0.000000	0.358720	0.517960	-1.694550	-125.165049	-73.987798	161.557296	299.008503	200.952954	0.000000	300.000000	200.000000	0.000000	7.568960	11.383960	2231.675720	2126.684155	2212.699923	-1342.769976				-505.000000	200.000000	0.000000	0.181110	-0.178670	7.865400	-357.630095	-416.133252	-293.904540
133				900.000000	200.000000	0.000000	0.515660	0.585520	-1.781450	-114.431896	-65.171860	144.589916	299.028007	200.978627	0.000000	300.000000	200.000000	0.000000	7.599480	11.048240	2231.599426	2183.904357	2169.099924	-1403.804975				-505.000000	200.000000	0.000000	0.905550	0.000000	18.876959	-461.753851	-1398.409135	881.089036
134				900.000000	200.000000	0.000000	0.526870	0.517960	-1.303500	-88.575149	-131.935591	195.118334	299.022888	200.914744	0.000000	300.000000	200.000000	0.000000	7.691040	11.445000	2231.065368	2040.853853	2179.999924	-1373.287475				-505.000000	200.000000	0.000000	-2.716650	-0.893350	12.584640	757.662176	-377.838370	469.322332
135				900.000000	200.000000	0.000000	0.336300	0.720640	-1.303500	-40.023484	-83.560158	168.997995	299.057700	200.978226	0.000000	300.000000	200.000000	0.000000	7.630000	10.682000	2232.514954	2183.904357	2103.699926	-1385.494475				-505.000000	200.000000	0.000000	-0.543330	-1.072020	3.932700	514.526696	824.564808	410.234810
136				900.000000	200.000000	0.000000	0.437190	0.461660	-1.433850	-58.864384	-87.593583	175.881602	299.057377	200.999926	0.000000	300.000000	200.000000	0.000000	7.843640	11.780720	2231.752014	2231.587858	2103.699926	-1385.494475				-505.000000	200.000000	0.000000	0.362220	-0.357340	14.157719	-252.122030	-300.493621	410.840597
137				900.000000	200.000000	0.000000	0.358720	0.596780	-1.303500	-85.329341	-79.417444	154.401618	299.023423	200.939877	0.000000	300.000000	200.000000	0.000000	7.416360	10.437840	2232.286072	2098.074055	2179.999924	-1391.597975				-505.000000	200.000000	0.000000	-1.267770	2.322710	4.719240	-322.339287	-60.335808	472.258463
138				900.000000	200.000000	0.000000	0.504450	0.506700	-1.607650	-117.497647	-120.597536	173.444148	299.013455	200.987073	0.000000	300.000000	200.000000	0.000000	7.507920	10.407320	2231.828308	2202.977757	2201.799923	-1373.287475				-505.000000	200.000000	0.000000	0.724440	-0.536010	0.786540	1009.972975	-1237.712354	-411.775319
139				900.000000	200.000000	0.000000	0.291460	0.585520	-1.086250	-89.588487	-81.915690	147.231847	299.101119	201.021537	0.000000	300.000000	200.000000	0.000000	7.233240	10.926160	2231.217956	2279.271359	2005.599930	-1385.494475				-505.000000	200.000000	0.000000	0.724440	-0.357340	4.719240	-1063.589121	-976.304472	-587.838057
140				900.000000	200.000000	0.000000	0.414770	0.563000	-1.564200	-111.113668	-152.406711	192.866696	299.052590	200.918642	0.000000	300.000000	200.000000	0.000000	7.172200	9.827440	2231.980896	2050.390553	2114.599926	-1367.183975				-505.000000	200.000000	0.000000	1.086660	0.893350	6.292320	-640.336018	591.124832	-116.727341
141				900.000000	200.000000	0.000000	0.313880	0.596780	-1.651100	-105.792106	-41.785875	156.857732	299.003823	200.999756	0.000000	300.000000	200.000000	0.000000	7.111160	10.041080	2232.133484	2231.587858	2223.599922	-1379.390975				-505.000000	200.000000	0.000000	0.362220	0.000000	4.719240	-115.438463	-556.676519	-235.005372
142				900.000000	200.000000	0.000000	0.381140	0.619300	-1.260050	-84.356954	-136.106778	154.399334	299.003993	200.973954	0.000000	300.000000	200.000000	0.000000	7.355320	11.353440	2232.514954	2174.367657	2223.599922	-1342.769976				-505.000000	200.000000	0.000000	0.543330	-0.178670	3.146160	-1052.903646	-1096.422661	176.019272
143				900.000000	200.000000	0.000000	0.369930	0.664340	-1.781450	-91.083437	-74.368608	159.272155	299.017801	200.991889	0.000000	300.000000	200.000000	0.000000	7.294280	11.017720	2230.607604	2212.514458	2190.899923	-1348.873476				-505.000000	200.000000	0.000000	1.267770	0.893350	3.932700	-987.972793	-1803.854986	-645.438718
144				900.000000	200.000000	0.000000	0.336300	0.608040	-1.868350	-69.368718	-143.826487	190.580218	299.032858	200.978661	0.000000	300.000000	200.000000	0.000000	7.446880	11.231360	2231.523132	2183.904357	2158.199924	-1391.597975				-505.000000	200.000000	0.000000	-3.984420	1.429360	6.292320	434.441964	-958.004237	-350.789376
145				900.000000	200.000000	0.000000	0.313880	0.563000	-1.129700	-70.458224	-47.336747	166.464957	298.999077	200.892822	0.000000	300.000000	200.000000	0.000000	7.599480	10.773560	2232.438660	1993.170352	2234.499922	-1458.736474				-505.000000	200.000000	0.000000	0.543330	-0.357340	9.438480	-1410.659588	-704.684050	117.105615
146				900.000000	200.000000	0.000000	0.358720	0.416620	-1.738000	-101.239533	-63.815449	163.872710	299.008605	200.931492	0.000000	300.000000	200.000000	0.000000	7.263760	10.620960	2231.904602	2079.000654	2212.699923	-1434.322474				-505.000000	200.000000	0.000000	1.267770	0.178670	7.865400	-220.191450	843.813029	-234.908258
147				900.000000	200.000000	0.000000	0.437190	0.563000	-0.564850	-25.647207	-88.401753	159.108228	299.027608	200.957653	0.000000	300.000000	200.000000	0.000000	7.385840	10.682000	2230.683898	2136.220856	2169.099924	-1342.769976				-505.000000	200.000000	0.000000	0.905550	-0.714680	11.798100	-1663.725465	66.578783	351.713917
148				900.000000	200.000000	0.000000	0.425980	0.585520	-1.781450	-58.144473	-107.072567	161.550445	299.091255	201.008818	0.000000	300.000000	200.000000	0.000000	7.324800	10.865120	2230.989074	2250.661259	2027.399929	-1318.355976				-505.000000	200.000000	0.000000	0.905550	-0.536010	7.865400	315.643273	-459.969114	410.627573
149				900.000000	200.000000	0.000000	0.392350	0.776940	-1.260050	-65.803748	-85.908706	178.630927	298.974559	200.948454	0.000000	300.000000	200.000000	0.000000	7.813120	10.498880	2232.209778	2117.147455	2288.999920	-1391.597975				-505.000000	200.000000	0.000000	-0.543330	0.357340	0.786540	832.397580	297.270485	176.614878
150				900.000000	200.000000	0.000000	0.358720	0.698120	-1.564200	-93.487836	-99.438873	173.773145	298.964863	200.952661	0.000000	300.000000	200.000000	0.000000	7.782600	10.041080	2232.362366	2126.684155	2310.799919	-1403.804975				-505.000000	200.000000	0.000000	0.724440	0.893350	1.573080	-1451.425570	-840.748759	999.439511
151				900.000000	200.000000	0.000000	0.336300	0.517960	-1.433850	-68.607541	-88.504903	190.496444	299.018406	200.965642	0.000000	300.000000	200.000000	0.000000	7.721560	10.407320	2231.980896	2155.294256	2190.899923	-1428.218974				-505.000000	200.000000	0.000000	-0.181110	-0.178670	1.573080	-589.765485	-255.673902	646.030016
152				900.000000	200.000000	0.000000	0.358720	0.461660	-1.216600	-110.906206	-74.432291	183.191878	299.082174	200.914088	0.000000	300.000000	200.000000	0.000000	7.416360	9.857960	2232.667542	2040.853853	2049.199928	-1397.701475				-505.000000	200.000000	0.000000	-1.992210	1.250690	9.438480	-386.829678	-20.978504	-644.838804
153				900.000000	200.000000	0.000000	0.392350	0.810720	-1.260050	-104.617989	-90.974676	154.565741	299.087087	200.909785	0.000000	300.000000	200.000000	0.000000	7.416360	10.682000	2232.743836	2031.317153	2038.299929	-1361.080475				-505.000000	200.000000	0.000000	0.905550	0.893350	3.146160	-640.587710	-853.200577	470.728134
154				900.000000	200.000000	0.000000	0.482030	0.641820	-1.346950	-63.416957	-135.114641	188.050997	299.013792	200.922662	0.000000	300.000000	200.000000	0.000000	7.446880	11.048240	2232.591248	2059.927254	2201.799923	-1373.287475				-505.000000	200.000000	0.000000	-0.905550	0.893350	7.078860	-1682.617111	-614.773047	-410.288457
155				900.000000	200.000000	0.000000	0.526870	0.608040	-1.173150	-100.812733	-61.133237	175.924827	299.003925	200.982565	0.000000	300.000000	200.000000	0.000000	7.355320	10.743040	2232.362366	2193.441057	2223.599922	-1416.011974				-505.000000	200.000000	0.000000	-0.181110	0.000000	1.573080	-694.770165	9.466113	352.479081
156				900.000000	200.000000	0.000000	0.313880	0.461660	-1.955250	-59.404554	-132.690475	161.551391	299.023222	200.961435	0.000000	300.000000	200.000000	0.000000	7.355320	11.353440	2231.828308	2145.757556	2179.999924	-1409.908474				-505.000000	200.000000	0.000000	1.629990	-0.893350	9.438480	-53.301530	-372.727821	586.462798
157				900.000000	200.000000	0.000000	0.381140	0.653080	-1.216600	-30.653986	-29.761817	149.611430	299.032924	200.931587	0.000000	300.000000	200.000000	0.000000	7.324800	11.017720	2231.675720	2079.000654	2158.199924	-1367.183975				-505.000000	200.000000	0.000000	0.905550	0.178670	7.078860	-799.334383	866.477386	-234.879281
158				900.000000	200.000000	0.000000	0.470820	0.619300	-1.260050	-116.521195	-43.546371	190.451327	298.970133	200.943762	0.000000	300.000000	200.000000	0.000000	7.538440	11.231360	2233.201600	2107.610755	2299.899920	-1409.908474				-505.000000	200.000000	0.000000	-0.543330	0.178670	0.000000	821.523335	-2220.813228	117.701222
159				900.000000	200.000000	0.000000	0.313880	0.619300	-1.303500	-116.566210	-128.230632	178.565617	298.989381	200.944020	0.000000	300.000000	200.000000	0.000000	7.477400	10.651480	2232.591248	2107.610755	2256.299921	-1330.562976				-505.000000	200.000000	0.000000	0.181110	-1.250690	18.090419	41.583984	502.153256	468.751396
160				900.000000	200.000000	0.000000	0.425980	0.596780	-1.477300	-105.612049	-56.695727	183.247858	299.023055	200.978694	0.000000	300.000000	200.000000	0.000000	7.141680	10.590440	2231.446838	2183.904357	2179.999924	-1354.976975				-505.000000	200.000000	0.000000	1.086660	0.178670	14.157719	-451.320068	848.800583	-117.405572
161				900.000000	200.000000	0.000000	0.347510	0.630560	-1.520750	-64.060701	-129.413473	168.902608	298.979128	200.953019	0.000000	300.000000	200.000000	0.000000	7.385840	10.651480	2231.523132	2126.684155	2278.099920	-1385.494475				-505.000000	200.000000	0.000000	-1.448880	0.000000	10.225020	-230.814002	210.538187	-411.092780
162				900.000000	200.000000	0.000000	0.313880	0.585520	-1.781450	-42.062352	-82.192409	178.534201	299.037479	200.940455	0.000000	300.000000	200.000000	0.000000	7.691040	10.346280	2230.912780	2098.074055	2147.299925	-1409.908474				-505.000000	200.000000	0.000000	0.362220	0.357340	8.651940	-209.317205	-162.698629	117.798335
163				900.000000	200.000000	0.000000	0.369930	0.551740	-1.477300	-63.240964	-99.981318	163.986758	299.033122	200.957031	0.000000	300.000000	200.000000	0.000000	7.477400	9.644320	2232.133484	2136.220856	2158.199924	-1300.045476				-505.000000	200.000000	0.000000	-0.543330	1.786700	-3.146160	-587.034488	168.432609	-115.749153
164				900.000000	200.000000	0.000000	0.313880	0.517960	-1.173150	-96.481167	8.429331	173.652050	299.022989	200.974487	0.000000	300.000000	200.000000	0.000000	7.294280	9.857960	2231.294250	2174.367657	2179.999924	-1428.218974				-505.000000	200.000000	0.000000	-0.543330	1.429360	6.292320	897.705972	-635.944552	236.376324
165				900.000000	200.000000	0.000000	0.313880	0.461660	-1.694550	-95.319241	-87.339196	185.647992	299.091969	200.926870	0.000000	300.000000	200.000000	0.000000	7.050120	10.010560	2232.743836	2069.463954	2027.399929	-1354.976975				-505.000000	200.000000	0.000000	0.362220	2.144040	11.011560	246.432786	-2020.918011	-232.970678
166				900.000000	200.000000	0.000000	0.336300	0.540480	-1.346950	-91.713320	-113.915570	151.962826	299.033255	200.922725	0.000000	300.000000	200.000000	0.000000	7.752080	11.109280	2232.438660	2059.927254	2158.199924	-1409.908474				-505.000000	200.000000	0.000000	1.267770	-0.714680	11.798100	-1663.725465	-750.759191	410.429038
167				900.000000	200.000000	0.000000	0.313880	0.472920	-1.738000	-119.023750	-67.034908	159.152203	298.969852	200.973921	0.000000	300.000000	200.000000	0.000000	7.111160	10.743040	2232.591248	2174.367657	2299.899920	-1330.562976				-505.000000	200.000000	0.000000	-0.543330	-0.357340	-1.573080	788.963524	1625.209837	-528.992537
168				900.000000	200.000000	0.000000	0.302670	0.495440	-1.216600	-77.350904	-61.992212	185.691021	299.028173	201.012642	0.000000	300.000000	200.000000	0.000000	7.385840	11.017720	2231.980896	2260.197959	2169.099924	-1446.529474				-505.000000	200.000000	0.000000	-0.724440	0.357340	8.651940	1527.922823	-362.084851	235.373466
169				900.000000	200.000000	0.000000	0.526870	0.540480	-1.173150	-39.266370	-96.595027	168.633016	299.028239	200.905761	0.000000	300.000000	200.000000	0.000000	7.294280	10.804080	2232.133484	2021.780453	2169.099924	-1348.873476				-505.000000	200.000000	0.000000	-1.629990	-1.429360	7.078860	-201.740266	-1366.357229	-1.226063
170				900.000000	200.000000	0.000000	0.336300	0.664340	-1.477300	-54.583566	-113.794344	173.764957	299.004334	200.956541	0.000000	300.000000	200.000000	0.000000	7.691040	10.468360	2233.277894	2136.220856	2223.599922	-1470.943473				-505.000000	200.000000	0.000000	1.086660	0.893350	11.798100	-871.527559	-209.520197	294.481350
171				900.000000	200.000000	0.000000	0.291460	0.630560	-1.129700	-39.532392	-86.941251	173.779996	298.983873	201.000166	0.000000	300.000000	200.000000	0.000000	7.568960	10.285240	2231.217956	2231.587858	2267.199921	-1446.529474				-505.000000	200.000000	0.000000	1.629990	-1.072020	3.146160	-412.064243	163.523620	351.316846
172				900.000000	200.000000	0.000000	0.358720	0.596780	-1.477300	-49.324626	-58.991930	156.811278	299.033155	200.939909	0.000000	300.000000	200.000000	0.000000	7.446880	10.346280	2232.209778	2098.074055	2158.199924	-1348.873476				-505.000000	200.000000	0.000000	0.543330	1.072020	11.798100	1339.787799	-1104.633352	-468.978909
173				900.000000	200.000000	0.000000	0.482030	0.529220	-1.477300	-44.065687	-94.465656	173.488319	299.096542	200.910096	0.000000	300.000000	200.000000	0.000000	7.141680	10.315760	2231.980896	2031.317153	2016.499929	-1373.287475				-505.000000	200.000000	0.000000	-1.992210	1.965370	6.292320	351.059927	-17.992799	119.512710
174				900.000000	200.000000	0.000000	0.392350	0.630560	-1.042800	-63.565545	-131.704478	161.627173	298.988689	200.923293	0.000000	300.000000	200.000000	0.000000	7.507920	10.834600	2231.065368	2059.927254	2256.299921	-1428.218974				-505.000000	200.000000	0.000000	-0.724440	1.250690	5.505780	-2240.200324	966.600928	882.406340
175				900.000000	200.000000	0.000000	0.325090	0.675600	-1.520750	-86.329135	-108.226338	171.377382	298.999077	200.952628	0.000000	300.000000	200.000000	0.000000	7.172200	9.888480	2232.438660	2126.684155	2234.499922	-1403.804975				-505.000000	200.000000	0.000000	-0.543330	-0.536010	-0.786540	199.135116	298.763337	-59.209306
176				900.000000	200.000000	0.000000	0.325090	0.608040	-1.390400	-44.750381	-72.885774	164.085571	299.042791	200.918673	0.000000	300.000000	200.000000	0.000000	8.026760	9.919000	2231.904602	2050.390553	2136.399925	-1428.218974				-505.000000	200.000000	0.000000	-0.362220	0.357340	0.786540	-209.946437	-509.108525	646.553179
177				900.000000	200.000000	0.000000	0.280250	0.630560	-1.433850	-47.888552	-146.988403	173.791609	299.091379	200.961665	0.000000	300.000000	200.000000	0.000000	7.263760	11.353440	2231.294250	2145.757556	2027.399929	-1385.494475				-505.000000	200.000000	0.000000	-1.448880	1.072020	8.651940	760.456096	-715.959011	-233.843137
178				900.000000	200.000000	0.000000	0.437190	0.630560	-1.824900	-48.293679	-117.625726	166.400039	299.042660	200.910252	0.000000	300.000000	200.000000	0.000000	7.538440	10.865120	2231.599426	2031.317153	2136.399925	-1385.494475				-505.000000	200.000000	0.000000	0.362220	1.250690	3.932700	75.993867	-25.650063	118.646125
179				900.000000	200.000000	0.000000	0.392350	0.765680	-1.303500	-82.394570	-40.274568	183.439775	299.096759	200.901335	0.000000	300.000000	200.000000	0.000000	7.446880	10.834600	2232.514954	2012.243752	2016.499929	-1354.976975				-505.000000	200.000000	0.000000	0.362220	3.037390	10.225020	-394.469540	100.948533	2.853506
180				900.000000	200.000000	0.000000	0.425980	0.563000	-1.477300	-66.797808	-92.157517	178.397122	299.037973	201.025425	0.000000	300.000000	200.000000	0.000000	7.538440	10.804080	2232.057190	2288.808060	2147.299925	-1385.494475				-505.000000	200.000000	0.000000	1.267770	-0.357340	9.438480	210.764439	842.320176	-0.440537
181				900.000000	200.000000	0.000000	0.437190	0.585520	-1.129700	-105.715623	-103.074353	163.948492	299.028239	200.999756	0.000000	300.000000	200.000000	0.000000	7.568960	11.628120	2232.133484	2231.587858	2169.099924	-1409.908474				-505.000000	200.000000	0.000000	1.448880	1.250690	6.292320	191.998639	569.206901	1.070994
182				900.000000	200.000000	0.000000	0.392350	0.630560	-1.433850	-11.703780	-141.472741	192.952754	299.042758	200.995619	0.000000	300.000000	200.000000	0.000000	7.385840	10.468360	2231.828308	2222.051158	2136.399925	-1428.218974				-505.000000	200.000000	0.000000	0.181110	-1.608030	18.876959	714.920275	368.836822	115.947688
183				900.000000	200.000000	0.000000	0.392350	0.608040	-1.651100	-101.307889	-85.545029	164.015889	298.983943	200.923167	0.000000	300.000000	200.000000	0.000000	7.874160	10.498880	2231.370544	2059.927254	2267.199921	-1379.390975				-505.000000	200.000000	0.000000	-1.811100	1.786700	5.505780	-817.974336	104.364670	236.816861
184				900.000000	200.000000	0.000000	0.582920	0.630560	-1.564200	-104.311017	-118.803369	185.526343	298.974489	200.905792	0.000000	300.000000	200.000000	0.000000	7.752080	10.590440	2232.057190	2021.780453	2288.999920	-1348.873476				-505.000000	200.000000	0.000000	0.181110	2.858720	10.225020	405.431152	-2141.782626	178.930733
185				900.000000	200.000000	0.000000	0.302670	0.517960	-2.085600	-93.405935	-45.986132	166.434684	299.008503	201.012781	0.000000	300.000000	200.000000	0.000000	7.507920	10.285240	2231.675720	2260.197959	2212.699923	-1409.908474				-505.000000	200.000000	0.000000	-0.181110	-0.536010	7.865400	-263.436737	-129.075306	234.482210
186				900.000000	200.000000	0.000000	0.448400	0.664340	-1.433850	-86.702793	-88.055211	168.829501	299.008435	200.965840	0.000000	300.000000	200.000000	0.000000	7.294280	10.682000	2231.523132	2155.294256	2212.699923	-1397.701475				-505.000000	200.000000	0.000000	0.362220	-2.322710	5.505780	670.605294	-1352.842989	56.510869
187				900.000000	200.000000	0.000000	0.459610	0.484180	-1.651100	-102.387914	-78.182856	161.421358	298.954669	200.957325	0.000000	300.000000	200.000000	0.000000	7.507920	10.865120	2231.446838	2136.220856	2332.599918	-1336.666476				-505.000000	200.000000	0.000000	2.173320	-2.322710	6.292320	439.036214	-137.478997	56.365981
188				900.000000	200.000000	0.000000	0.358720	0.743160	-1.260050	-79.256399	-84.523823	147.308771	299.062678	200.918328	0.000000	300.000000	200.000000	0.000000	7.538440	10.926160	2232.743836	2050.390553	2092.799927	-1379.390975				-505.000000	200.000000	0.000000	1.086660	0.178670	4.719240	937.716876	1122.897714	117.570822
189				900.000000	200.000000	0.000000	0.493240	0.653080	-1.607650	-127.551839	-110.003968	173.591895	299.101365	200.922977	0.000000	300.000000	200.000000	0.000000	7.202720	11.139800	2231.828308	2059.927254	2005.599930	-1263.424477				-505.000000	200.000000	0.000000	1.448880	0.536010	6.292320	32.937350	-1154.203194	0.392763
190				900.000000	200.000000	0.000000	0.280250	0.675600	-1.868350	-46.483946	-151.650288	181.062477	299.066986	201.008645	0.000000	300.000000	200.000000	0.000000	7.477400	11.200840	2231.370544	2250.661259	2081.899927	-1416.011974				-505.000000	200.000000	0.000000	1.811100	0.357340	4.719240	22.000182	-776.918250	117.682425
191				900.000000	200.000000	0.000000	0.392350	0.608040	-1.173150	-40.504780	-101.187433	164.015889	299.062358	200.910096	0.000000	300.000000	200.000000	0.000000	7.477400	11.109280	2231.980896	2031.317153	2092.799927	-1373.287475				-505.000000	200.000000	0.000000	0.905550	0.357340	4.719240	137.816184	-456.983408	-587.174315
192				900.000000	200.000000	0.000000	0.291460	0.641820	-1.651100	-75.793647	-111.786199	152.103526	299.004163	200.913994	0.000000	300.000000	200.000000	0.000000	7.416360	10.620960	2232.896424	2040.853853	2223.599922	-1354.976975				-505.000000	200.000000	0.000000	-0.181110	0.536010	-7.078860	147.683658	-512.603226	176.755458
193				900.000000	200.000000	0.000000	0.549290	0.630560	-0.999350	-95.684772	-6.492457	187.970844	298.974278	200.995721	0.000000	300.000000	200.000000	0.000000	7.324800	11.078760	2231.599426	2222.051158	2288.999920	-1403.804975				-505.000000	200.000000	0.000000	1.448880	1.608030	10.225020	-944.224121	35.194740	60.154209
194				900.000000	200.000000	0.000000	0.425980	0.596780	-1.868350	-53.750284	-31.002201	183.247858	299.032693	200.987377	0.000000	300.000000	200.000000	0.000000	7.172200	10.956680	2231.141662	2202.977757	2158.199924	-1361.080475				-505.000000	200.000000	0.000000	1.448880	1.072020	0.000000	-1209.108091	442.608306	177.133733
195				900.000000	200.000000	0.000000	0.437190	0.619300	-1.086250	-88.197427	-82.850881	166.389567	298.984568	200.965312	0.000000	300.000000	200.000000	0.000000	7.538440	10.651480	2232.743836	2155.294256	2267.199921	-1434.322474				-505.000000	200.000000	0.000000	-0.181110	0.178670	5.505780	11.251784	403.444002	587.625033
196				900.000000	200.000000	0.000000	0.392350	0.439140	-1.173150	-115.809095	-91.055493	137.352551	298.998632	200.876124	0.000000	300.000000	200.000000	0.000000	7.843640	10.285240	2231.446838	1955.023551	2234.499922	-1440.425974				-505.000000	200.000000	0.000000	-2.173320	0.357340	8.651940	-209.317205	-672.123149	529.209869
197				900.000000	200.000000	0.000000	0.470820	0.540480	-1.607650	-100.024466	-119.212652	180.739384	299.013151	200.940359	0.000000	300.000000	200.000000	0.000000	7.630000	10.865120	2231.141662	2098.074055	2201.799923	-1379.390975				-505.000000	200.000000	0.000000	-1.629990	1.429360	7.078860	202.872884	-836.077200	353.951454
198				900.000000	200.000000	0.000000	0.336300	0.698120	-1.260050	-73.070086	-103.864447	168.977052	298.979163	200.965807	0.000000	300.000000	200.000000	0.000000	7.477400	10.010560	2231.599426	2155.294256	2278.099920	-1428.218974				-505.000000	200.000000	0.000000	-0.905550	-1.072020	6.292320	398.899463	48.823416	292.775590
199				900.000000	200.000000	0.000000	0.392350	0.833240	-1.303500	-87.653509	-126.396057	156.996345	298.969394	200.948713	0.000000	300.000000	200.000000	0.000000	7.233240	10.865120	2231.599426	2117.147455	2299.899920	-1324.459476				-505.000000	200.000000	0.000000	-0.905550	-0.536010	7.865400	431.459275	-482.949466	-235.412624
200				900.000000	200.000000	0.000000	0.313880	0.529220	-1.173150	-108.079071	-118.219918	195.349463	298.984117	200.935829	0.000000	300.000000	200.000000	0.000000	7.385840	11.506040	2231.752014	2088.537354	2267.199921	-1391.597975				-505.000000	200.000000	0.000000	0.362220	1.429360	2.359620	-29.136659	-289.297225	588.768472
201				900.000000	200.000000	0.000000	0.448400	0.506700	-1.390400	-89.128864	-113.425469	202.418137	299.043183	200.926839	0.000000	300.000000	200.000000	0.000000	7.843640	10.956680	2232.820130	2069.463954	2136.399925	-1385.494475				-505.000000	200.000000	0.000000	1.629990	-0.357340	4.719240	-368.693110	29.460759	-587.910501
202				900.000000	200.000000	0.000000	0.403560	0.709380	-1.911800	-69.261082	-121.225996	176.146823	299.032726	200.974521	0.000000	300.000000	200.000000	0.000000	7.538440	11.383960	2231.217956	2174.367657	2158.199924	-1318.355976				-505.000000	200.000000	0.000000	1.267770	-0.893350	4.719240	525.400940	1509.648771	-59.693309
203				900.000000	200.000000	0.000000	0.325090	0.608040	-0.912450	-84.460527	-93.594147	171.314551	299.042529	200.961665	0.000000	300.000000	200.000000	0.000000	7.416360	11.445000	2231.294250	2145.757556	2136.399925	-1330.562976				-505.000000	200.000000	0.000000	1.448880	-1.429360	11.011560	-201.425650	-1291.251760	-1.472373
204				900.000000	200.000000	0.000000	0.325090	0.563000	-1.868350	-63.182405	-107.903070	159.224363	299.047805	200.952726	0.000000	300.000000	200.000000	0.000000	7.202720	10.224200	2232.209778	2126.684155	2125.499926	-1391.597975				-505.000000	200.000000	0.000000	2.173320	-1.786700	7.865400	-1265.644003	-1199.531909	468.083345
205				900.000000	200.000000	0.000000	0.403560	0.585520	-1.390400	-114.026768	-20.391499	200.128234	299.092124	200.909630	0.000000	300.000000	200.000000	0.000000	7.630000	10.315760	2233.125306	2031.317153	2027.399929	-1367.183975				-505.000000	200.000000	0.000000	-1.086660	0.893350	7.865400	54.685840	-74.280479	-116.553475
206				900.000000	200.000000	0.000000	0.369930	0.641820	-1.520750	-87.720195	-180.996428	152.022231	299.022922	200.970279	0.000000	300.000000	200.000000	0.000000	7.294280	10.620960	2231.141662	2164.830956	2179.999924	-1330.562976				-505.000000	200.000000	0.000000	0.905550	0.000000	8.651940	-346.755851	-725.855555	-58.816543
207				900.000000	200.000000	0.000000	0.414770	0.698120	-1.607650	-69.409669	-76.376754	176.124737	299.012982	200.961895	0.000000	300.000000	200.000000	0.000000	7.324800	10.529400	2230.760192	2145.757556	2201.799923	-1330.562976				-505.000000	200.000000	0.000000	0.181110	-1.250690	11.011560	-306.430331	-21.408936	292.519100
208				900.000000	200.000000	0.000000	0.437190	0.574260	-1.303500	-13.887171	-72.516899	175.986320	299.028106	200.940070	0.000000	300.000000	200.000000	0.000000	7.904680	10.071600	2231.828308	2098.074055	2169.099924	-1440.425974				-505.000000	200.000000	0.000000	-1.448880	-1.786700	-3.146160	-571.628917	620.937459	-706.508852
209				900.000000	200.000000	0.000000	0.302670	0.574260	-1.216600	-58.022975	-87.322062	168.896703	298.999145	200.978193	0.000000	300.000000	200.000000	0.000000	7.477400	9.919000	2232.591248	2183.904357	2234.499922	-1409.908474				-505.000000	200.000000	0.000000	-0.181110	-1.965370	14.944259	-1623.337022	-268.363151	56.893451
210				900.000000	200.000000	0.000000	0.369930	0.563000	-1.520750	-94.986533	-105.006879	200.142131	299.052072	200.966170	0.000000	300.000000	200.000000	0.000000	7.630000	11.078760	2230.760192	2155.294256	2114.599926	-1287.838477				-505.000000	200.000000	0.000000	-0.362220	-0.536010	5.505780	662.902509	-1309.007127	704.449488
211				900.000000	200.000000	0.000000	0.358720	0.563000	-1.868350	-107.408238	-129.551833	180.876464	299.047837	200.905700	0.000000	300.000000	200.000000	0.000000	7.141680	9.857960	2232.286072	2021.780453	2125.499926	-1397.701475				-505.000000	200.000000	0.000000	1.267770	-1.608030	2.359620	-328.745129	-476.662060	-471.580231
212				900.000000	200.000000	0.000000	0.179360	0.574260	-1.738000	-86.706857	-56.429404	149.747171	299.052202	200.914744	0.000000	300.000000	200.000000	0.000000	7.294280	11.017720	2231.065368	2040.853853	2114.599926	-1446.529474				-505.000000	200.000000	0.000000	0.000000	-0.536010	2.359620	-148.061197	-532.519309	586.932313
213				900.000000	200.000000	0.000000	0.392350	0.596780	-1.173150	-137.461192	-101.187433	183.282698	298.994194	200.931269	0.000000	300.000000	200.000000	0.000000	7.538440	11.017720	2232.438660	2079.000654	2245.399921	-1385.494475				-505.000000	200.000000	0.000000	0.000000	0.178670	1.573080	-220.694836	-2255.182977	-117.318639
214				900.000000	200.000000	0.000000	0.425980	0.619300	-1.390400	-80.471466	-92.238334	159.172200	299.062229	200.970047	0.000000	300.000000	200.000000	0.000000	7.630000	11.078760	2231.675720	2164.830956	2092.799927	-1385.494475				-505.000000	200.000000	0.000000	-0.905550	-0.536010	5.505780	-2000.865535	-1673.840253	410.772461
215				900.000000	200.000000	0.000000	0.448400	0.608040	-1.303500	-80.845124	-88.176437	188.054423	299.096326	200.927409	0.000000	300.000000	200.000000	0.000000	7.538440	11.017720	2231.446838	2069.463954	2016.499929	-1397.701475				-505.000000	200.000000	0.000000	0.905550	-1.429360	0.000000	-897.202586	-319.934842	-588.869893
216				900.000000	200.000000	0.000000	0.437190	0.506700	-1.564200	-77.247330	-117.868177	171.104169	299.042987	200.969749	0.000000	300.000000	200.000000	0.000000	7.691040	10.468360	2232.362366	2164.830956	2136.399925	-1354.976975				-505.000000	200.000000	0.000000	-0.362220	2.144040	5.505780	-1143.799699	-115.877061	472.016461
217				900.000000	200.000000	0.000000	0.291460	0.619300	-1.998700	-105.224846	-81.067111	137.624622	298.999145	200.948292	0.000000	300.000000	200.000000	0.000000	7.752080	10.743040	2232.591248	2117.147455	2234.499922	-1391.597975				-505.000000	200.000000	0.000000	0.181110	0.714680	8.651940	-998.406575	-284.309671	118.151940
218				900.000000	200.000000	0.000000	0.414770	0.686860	-1.607650	-65.852825	-76.376754	161.656305	299.027807	201.000200	0.000000	300.000000	200.000000	0.000000	7.477400	10.498880	2231.141662	2231.587858	2169.099924	-1397.701475				-505.000000	200.000000	0.000000	1.267770	-1.429360	0.000000	-897.202586	586.137278	703.471300
219				900.000000	200.000000	0.000000	0.347510	0.641820	-1.564200	-71.683089	-7.789786	178.551720	299.003585	200.982901	0.000000	300.000000	200.000000	0.000000	7.752080	10.895640	2231.599426	2193.441057	2223.599922	-1373.287475				-505.000000	200.000000	0.000000	0.905550	-0.536010	7.078860	-263.499660	-2315.202790	-235.557512
220				900.000000	200.000000	0.000000	0.325090	0.585520	-1.607650	-66.005477	-123.343431	161.654967	299.003789	200.927155	0.000000	300.000000	200.000000	0.000000	7.630000	10.468360	2232.057190	2069.463954	2223.599922	-1391.597975				-505.000000	200.000000	0.000000	1.629990	1.072020	4.719240	-398.018539	-500.819270	177.119244
221				900.000000	200.000000	0.000000	0.302670	0.596780	-2.085600	-49.954825	-106.777772	190.604587	298.979825	200.931014	0.000000	300.000000	200.000000	0.000000	6.958560	9.888480	2233.049012	2079.000654	2278.099920	-1422.115474				-505.000000	200.000000	0.000000	-1.992210	0.714680	0.786540	-1578.115817	-808.187858	-527.859280
222				900.000000	200.000000	0.000000	0.437190	0.664340	-1.129700	-138.654587	-67.612563	180.889415	299.067528	200.961073	0.000000	300.000000	200.000000	0.000000	7.630000	9.674840	2232.667542	2145.757556	2081.899927	-1397.701475				-505.000000	200.000000	0.000000	-0.724440	0.536010	3.932700	-83.067421	1100.663788	294.287122
223				900.000000	200.000000	0.000000	0.403560	0.371580	-1.346950	-126.812334	-101.487427	183.061649	299.037644	200.927472	0.000000	300.000000	200.000000	0.000000	7.904680	11.231360	2231.294250	2069.463954	2147.299925	-1324.459476				-505.000000	200.000000	0.000000	0.905550	1.786700	8.651940	-122.826632	-1256.135584	882.784614
224				900.000000	200.000000	0.000000	0.437190	0.675600	-1.260050	-82.038520	-82.689247	195.357847	298.969711	200.935605	0.000000	300.000000	200.000000	0.000000	7.233240	11.383960	2232.286072	2088.537354	2299.899920	-1263.424477				-505.000000	200.000000	0.000000	1.448880	-0.536010	19.663499	-1304.836906	-106.332385	234.351811
225				900.000000	200.000000	0.000000	0.358720	0.585520	-1.564200	-86.063113	-114.636783	149.571826	298.989450	200.939684	0.000000	300.000000	200.000000	0.000000	7.752080	10.926160	2232.743836	2098.074055	2256.299921	-1367.183975				-505.000000	200.000000	0.000000	-0.543330	-0.536010	11.011560	-1073.897057	-1435.843154	58.278892
226				900.000000	200.000000	0.000000	0.325090	0.608040	-1.129700	-92.726658	-108.590014	161.675911	298.989139	200.939973	0.000000	300.000000	200.000000	0.000000	7.294280	11.017720	2232.057190	2098.074055	2256.299921	-1373.287475				-505.000000	200.000000	0.000000	-0.905550	0.178670	4.719240	590.268870	-1275.383804	-117.246195
227				900.000000	200.000000	0.000000	0.470820	0.551740	-1.651100	-79.503142	-68.512544	183.159516	299.004027	200.973921	0.000000	300.000000	200.000000	0.000000	7.355320	11.231360	2232.591248	2174.367657	2223.599922	-1287.838477				-505.000000	200.000000	0.000000	-0.543330	1.429360	3.932700	318.437193	-1429.125316	353.864521
228				900.000000	200.000000	0.000000	0.526870	0.653080	-1.086250	-86.806367	-132.137633	183.195695	299.018406	200.957096	0.000000	300.000000	200.000000	0.000000	7.660520	10.620960	2231.980896	2136.220856	2190.899923	-1306.148976				-505.000000	200.000000	0.000000	0.181110	1.250690	14.944259	-386.389215	-422.851090	-703.756768
229				900.000000	200.000000	0.000000	0.403560	0.743160	-1.173150	-63.084249	-96.583091	161.720277	299.028272	200.922820	0.000000	300.000000	200.000000	0.000000	7.294280	10.193680	2232.209778	2059.927254	2169.099924	-1440.425974				-505.000000	200.000000	0.000000	0.905550	0.178670	1.573080	-104.878834	-321.427695	352.561706
230				900.000000	200.000000	0.000000	0.403560	0.574260	-1.564200	-82.506270	-50.625685	156.743880	299.081641	200.935989	0.000000	300.000000	200.000000	0.000000	7.416360	10.346280	2231.370544	2088.537354	2049.199928	-1483.150473				-505.000000	200.000000	0.000000	-0.543330	0.893350	9.438480	-408.452321	-638.930257	177.123552
231				900.000000	200.000000	0.000000	0.291460	0.776940	-1.955250	-78.585566	-101.371399	181.145109	299.022888	200.948940	0.000000	300.000000	200.000000	0.000000	7.752080	10.529400	2231.065368	2117.147455	2179.999924	-1416.011974				-505.000000	200.000000	0.000000	-0.543330	1.429360	-1.573080	781.260738	-495.910280	-57.344170
232				900.000000	200.000000	0.000000	0.381140	0.709380	-1.520750	-76.897014	-54.808808	183.399030	299.077198	200.944085	0.000000	300.000000	200.000000	0.000000	7.507920	10.315760	2232.438660	2107.610755	2060.099928	-1397.701475				-505.000000	200.000000	0.000000	-0.181110	1.072020	6.292320	-861.156700	932.977605	412.240526
233				900.000000	200.000000	0.000000	0.425980	0.754420	-1.564200	-99.210462	-61.680880	168.936502	298.954526	200.961731	0.000000	300.000000	200.000000	0.000000	7.538440	10.224200	2231.141662	2145.757556	2332.599918	-1428.218974				-505.000000	200.000000	0.000000	0.000000	1.608030	6.292320	-944.538737	656.878625	1.526021
234				900.000000	200.000000	0.000000	0.325090	0.563000	-1.738000	-71.088423	-72.562506	147.176063	299.057828	200.943923	0.000000	300.000000	200.000000	0.000000	7.507920	11.506040	2232.820130	2107.610755	2103.699926	-1446.529474				-505.000000	200.000000	0.000000	-0.181110	0.536010	0.786540	-1473.111136	-387.497483	235.499557
235				900.000000	200.000000	0.000000	0.504450	0.686860	-1.520750	-85.865448	-140.942233	200.117958	298.964863	200.948389	0.000000	300.000000	200.000000	0.000000	7.355320	10.620960	2232.362366	2117.147455	2310.799919	-1324.459476				-505.000000	200.000000	0.000000	-0.181110	-0.536010	7.865400	1126.355286	-394.215321	939.411394
236				900.000000	200.000000	0.000000	0.414770	0.855760	-1.607650	-62.918054	-172.630183	190.729303	299.023089	200.995755	0.000000	300.000000	200.000000	0.000000	7.416360	10.987200	2231.523132	2222.051158	2179.999924	-1306.148976				-505.000000	200.000000	0.000000	1.086660	-1.429360	-3.146160	29.073736	-62.768087	-353.907987
237				900.000000	200.000000	0.000000	0.246620	0.630560	-1.260050	-120.078039	-130.567244	176.236110	299.062518	200.897125	0.000000	300.000000	200.000000	0.000000	6.867000	10.041080	2232.362366	2002.707052	2092.799927	-1336.666476				-505.000000	200.000000	0.000000	-0.181110	-0.357340	11.011560	-484.005726	530.789025	-176.556923
238				900.000000	200.000000	0.000000	0.403560	0.563000	-1.346950	-54.601174	-55.893697	163.962389	299.028239	200.867309	0.000000	300.000000	200.000000	0.000000	7.843640	11.048240	2232.133484	1935.950150	2169.099924	-1300.045476				-505.000000	200.000000	0.000000	1.086660	0.714680	0.786540	506.572217	596.349817	294.311792
239				900.000000	200.000000	0.000000	0.493240	0.630560	-1.303500	-39.712449	-120.418767	178.390272	298.999282	200.960975	0.000000	300.000000	200.000000	0.000000	7.691040	10.315760	2232.896424	2145.757556	2234.499922	-1318.355976				-505.000000	200.000000	0.000000	1.992210	1.429360	2.359620	-29.136659	-1448.487973	294.917579
240				900.000000	200.000000	0.000000	0.414770	0.608040	-1.824900	-57.262113	-126.834411	197.727904	299.042365	201.004577	0.000000	300.000000	200.000000	0.000000	7.721560	11.200840	2230.912780	2241.124558	2136.399925	-1379.390975				-505.000000	200.000000	0.000000	-1.086660	-0.893350	7.078860	-1443.282322	-603.814082	-176.993152
241				900.000000	200.000000	0.000000	0.246620	0.653080	-1.433850	-87.166480	-49.350091	159.389433	299.057216	200.957358	0.000000	300.000000	200.000000	0.000000	7.538440	10.651480	2231.370544	2136.220856	2103.699926	-1348.873476				-505.000000	200.000000	0.000000	-1.629990	-2.144040	9.438480	218.467224	-1766.306530	526.792593
242				900.000000	200.000000	0.000000	0.336300	0.495440	-1.173150	-65.244299	-109.011234	190.475500	298.945188	200.931428	0.000000	300.000000	200.000000	0.000000	7.630000	10.682000	2232.057190	2079.000654	2354.399918	-1348.873476				-505.000000	200.000000	0.000000	0.181110	0.536010	6.292320	-198.694653	-944.920428	352.958777
243				900.000000	200.000000	0.000000	0.425980	0.495440	-1.346950	-89.547537	-102.410682	159.057011	299.028538	200.918296	0.000000	300.000000	200.000000	0.000000	7.477400	9.888480	2232.820130	2050.390553	2169.099924	-1464.839973				-505.000000	200.000000	0.000000	-1.448880	0.178670	5.505780	242.883788	-2038.673378	235.261863
244				900.000000	200.000000	0.000000	0.302670	0.619300	-1.738000	-112.995821	-71.639250	183.396551	299.106340	200.999790	0.000000	300.000000	200.000000	0.000000	7.782600	10.926160	2232.057190	2231.587858	1994.699930	-1373.287475				-505.000000	200.000000	0.000000	-0.181110	-0.893350	3.932700	-748.638004	-523.053196	-59.577399
245				900.000000	200.000000	0.000000	0.560500	0.619300	-1.738000	-72.790519	-127.850419	154.213517	298.984290	200.978393	0.000000	300.000000	200.000000	0.000000	8.209880	10.468360	2232.133484	2183.904357	2267.199921	-1367.183975				-505.000000	200.000000	0.000000	0.000000	-0.893350	1.573080	-1212.090781	-1857.472955	116.640408
246				900.000000	200.000000	0.000000	0.313880	0.529220	-1.651100	-92.492106	-122.841394	173.662522	298.998734	200.961501	0.000000	300.000000	200.000000	0.000000	7.813120	11.078760	2231.675720	2145.757556	2234.499922	-1403.804975				-505.000000	200.000000	0.000000	0.181110	-1.608030	10.225020	598.412118	-1744.072604	-295.261003
247				900.000000	200.000000	0.000000	0.347510	0.608040	-1.303500	-117.029896	-58.691937	147.194723	299.052558	200.965675	0.000000	300.000000	200.000000	0.000000	7.507920	10.712520	2231.904602	2155.294256	2114.599926	-1385.494475				-505.000000	200.000000	0.000000	1.267770	0.714680	3.932700	275.191906	-743.294927	118.065007
248				900.000000	200.000000	0.000000	0.325090	0.472920	-1.260050	-70.282231	-103.402819	176.008210	298.998837	200.991312	0.000000	300.000000	200.000000	0.000000	7.233240	11.261880	2231.904602	2212.514458	2234.499922	-1379.390975				-505.000000	200.000000	0.000000	1.811100	-0.357340	9.438480	-831.579578	146.593243	351.980588
249				900.000000	200.000000	0.000000	0.336300	0.450400	-1.781450	-87.831896	-113.511485	183.204633	299.066731	200.949070	0.000000	300.000000	200.000000	0.000000	7.324800	11.231360	2230.760192	2117.147455	2081.899927	-1397.701475				-505.000000	200.000000	0.000000	0.362220	-0.536010	6.292320	-1190.090598	1562.950745	175.694645
250				900.000000	200.000000	0.000000	0.381140	0.653080	-1.868350	-103.698743	-100.079269	192.985311	299.047479	200.940230	0.000000	300.000000	200.000000	0.000000	7.599480	10.468360	2231.446838	2098.074055	2125.499926	-1324.459476				-505.000000	200.000000	0.000000	1.267770	0.000000	7.865400	-1736.610796	-1144.737081	-293.821915
251				900.000000	200.000000	0.000000	0.560500	0.574260	-1.520750	-70.399665	-52.062913	166.219931	298.989070	200.893036	0.000000	300.000000	200.000000	0.000000	7.355320	10.498880	2231.904602	1993.170352	2256.299921	-1428.218974				-505.000000	200.000000	0.000000	2.173320	1.250690	7.078860	1002.773575	-5.655416	1.013039
252				900.000000	200.000000	0.000000	0.224200	0.686860	-1.520750	-109.988630	-78.741838	193.179317	299.072061	200.987073	0.000000	300.000000	200.000000	0.000000	7.324800	10.498880	2231.828308	2202.977757	2070.999928	-1373.287475				-505.000000	200.000000	0.000000	-1.811100	1.965370	11.798100	-343.395622	-2022.726859	119.498221
253				900.000000	200.000000	0.000000	0.414770	0.653080	-1.520750	-83.235978	-96.721450	200.179451	299.010987	200.950989	0.000000	300.000000	200.000000	0.000000	7.721560	10.620960	2226.258846	2117.147455	2201.799923	-1391.597975				-505.000000	200.000000	0.000000	-0.543330	-1.250690	7.078860	-1001.640958	-1034.401000	-177.375734
254				900.000000	200.000000	0.000000	0.403560	0.630560	-1.433850	-84.073324	-131.802429	132.699638	298.969394	200.927346	0.000000	300.000000	200.000000	0.000000	7.538440	10.468360	2231.599426	2069.463954	2299.899920	-1409.908474				-505.000000	200.000000	0.000000	0.000000	1.786700	7.865400	-238.705557	-537.744294	354.160170
255				900.000000	200.000000	0.000000	0.381140	0.619300	-1.129700	-48.037139	-141.293973	154.399334	298.969077	200.949005	0.000000	300.000000	200.000000	0.000000	7.477400	9.674840	2230.912780	2117.147455	2299.899920	-1440.425974				-505.000000	200.000000	0.000000	-0.905550	-0.357340	3.932700	-1411.100050	-611.787341	-470.219461
256				900.000000	200.000000	0.000000	0.392350	0.698120	-1.260050	-77.090616	-126.436466	188.196265	299.042627	200.965840	0.000000	300.000000	200.000000	0.000000	7.324800	9.552760	2231.523132	2155.294256	2136.399925	-1452.632974				-505.000000	200.000000	0.000000	1.086660	1.072020	3.146160	-398.144385	-466.449521	294.650908
257				900.000000	200.000000	0.000000	0.403560	0.630560	-1.086250	-55.569498	-121.993757	173.663860	299.003210	200.957620	0.000000	300.000000	200.000000	0.000000	7.294280	11.261880	2230.760192	2136.220856	2223.599922	-1361.080475				-505.000000	200.000000	0.000000	0.181110	-1.072020	3.146160	861.911778	-809.364715	-118.520033
258				900.000000	200.000000	0.000000	0.246620	0.529220	-1.086250	-95.927452	-39.541419	185.780504	299.062646	200.909816	0.000000	300.000000	200.000000	0.000000	7.599480	11.200840	2232.667542	2031.317153	2092.799927	-1367.183975				-505.000000	200.000000	0.000000	1.992210	-0.357340	4.719240	789.466909	-1053.017230	293.222001
259				900.000000	200.000000	0.000000	0.403560	0.484180	-1.346950	-114.134405	-101.487427	183.166367	298.959839	200.969881	0.000000	300.000000	200.000000	0.000000	7.630000	10.743040	2232.057190	2164.830956	2321.699919	-1428.218974				-505.000000	200.000000	0.000000	1.267770	0.714680	6.292320	-998.595345	-347.824184	470.529599
260				900.000000	200.000000	0.000000	0.582920	0.450400	-1.564200	-59.463113	-144.133219	180.539474	299.091938	200.892730	0.000000	300.000000	200.000000	0.000000	7.874160	11.170320	2232.667542	1993.170352	2027.399929	-1367.183975				-505.000000	200.000000	0.000000	-1.086660	0.536010	4.719240	-430.452503	1652.115322	176.827902
261				900.000000	200.000000	0.000000	0.482030	0.630560	-1.607650	-64.150729	-139.938160	166.353585	299.106310	200.991278	0.000000	300.000000	200.000000	0.000000	7.141680	11.231360	2231.980896	2212.514458	1994.699930	-1440.425974				-505.000000	200.000000	0.000000	-0.543330	-0.893350	7.078860	-169.306301	158.729066	-177.036619
262				900.000000	200.000000	0.000000	0.414770	0.517960	-1.694550	-80.939216	-81.361907	175.957188	299.096635	200.952726	0.000000	300.000000	200.000000	0.000000	7.660520	10.437840	2232.209778	2126.684155	2016.499929	-1373.287475				-505.000000	200.000000	0.000000	-0.905550	-0.893350	0.786540	-53.993685	716.898438	57.968753
263				900.000000	200.000000	0.000000	0.302670	0.596780	-2.129050	-86.184611	-61.143634	171.327306	299.072220	200.910003	0.000000	300.000000	200.000000	0.000000	7.507920	10.529400	2232.209778	2031.317153	2070.999928	-1397.701475				-505.000000	200.000000	0.000000	1.267770	-0.178670	7.865400	-936.710105	180.962992	293.449514
264				900.000000	200.000000	0.000000	0.347510	0.675600	-1.260050	-142.346473	-84.062195	166.534835	299.067114	200.897401	0.000000	300.000000	200.000000	0.000000	7.355320	10.529400	2231.675720	2002.707052	2081.899927	-1336.666476				-505.000000	200.000000	0.000000	-1.086660	0.536010	11.011560	380.762895	453.013845	176.827902
265				900.000000	200.000000	0.000000	0.313880	0.619300	-1.346950	-104.549633	-97.794404	161.697996	299.066858	200.978862	0.000000	300.000000	200.000000	0.000000	8.057280	10.071600	2231.065368	2183.904357	2081.899927	-1428.218974				-505.000000	200.000000	0.000000	0.724440	-1.429360	3.146160	-549.502888	-974.811619	409.794273
266				900.000000	200.000000	0.000000	0.448400	0.653080	-1.911800	-103.743757	-72.412808	197.734950	299.013320	200.987208	0.000000	300.000000	200.000000	0.000000	7.477400	10.773560	2231.523132	2202.977757	2201.799923	-1434.322474				-505.000000	200.000000	0.000000	-0.543330	0.000000	2.359620	579.268779	-764.782427	-411.165224
267				900.000000	200.000000	0.000000	0.269040	0.619300	-1.694550	-100.889217	-120.954475	190.660372	298.964934	200.956867	0.000000	300.000000	200.000000	0.000000	7.813120	9.491720	2232.514954	2136.220856	2310.799919	-1403.804975				-505.000000	200.000000	0.000000	2.354430	2.144040	6.292320	361.871249	-148.437963	60.590438
268				900.000000	200.000000	0.000000	0.325090	0.653080	-1.694550	-91.457096	-118.196644	161.717798	298.954526	200.953182	0.000000	300.000000	200.000000	0.000000	7.599480	9.857960	2231.141662	2126.684155	2332.599918	-1354.976975				-505.000000	200.000000	0.000000	0.000000	0.714680	14.944259	391.888833	383.527920	411.886922
269				900.000000	200.000000	0.000000	0.437190	0.585520	-1.607650	-70.026007	-87.431949	149.490531	299.042791	200.927219	0.000000	300.000000	200.000000	0.000000	7.294280	10.651480	2231.904602	2069.463954	2136.399925	-1354.976975				-505.000000	200.000000	0.000000	-1.629990	-0.178670	0.000000	-1284.787342	-299.079333	646.145927
270				900.000000	200.000000	0.000000	0.358720	0.563000	-1.433850	-98.917035	-129.955918	168.828163	299.086588	200.901736	0.000000	300.000000	200.000000	0.000000	7.813120	11.414480	2231.523132	2012.243752	2038.299929	-1336.666476				-505.000000	200.000000	0.000000	0.905550	0.357340	7.078860	485.452960	-1122.072724	705.195856
271				900.000000	200.000000	0.000000	0.381140	0.596780	-1.477300	-101.591519	-49.783246	147.149411	299.008876	200.939781	0.000000	300.000000	200.000000	0.000000	7.782600	11.292400	2232.514954	2098.074055	2212.699923	-1342.769976				-505.000000	200.000000	0.000000	0.000000	-1.965370	3.932700	-813.505933	-268.872147	-178.097432
272				900.000000	200.000000	0.000000	0.448400	0.450400	-1.303500	-91.357270	-123.638226	158.991896	299.008537	200.914463	0.000000	300.000000	200.000000	0.000000	7.568960	10.743040	2231.752014	2040.853853	2212.699923	-1416.011974				-505.000000	200.000000	0.000000	0.181110	0.714680	0.000000	506.509294	-10.958965	0.663743
273				900.000000	200.000000	0.000000	0.358720	0.495440	-1.173150	-85.346950	-115.000459	168.765332	299.091783	200.952693	0.000000	300.000000	200.000000	0.000000	7.141680	10.682000	2232.286072	2126.684155	2027.399929	-1403.804975				-505.000000	200.000000	0.000000	0.905550	0.178670	7.865400	-451.823454	-1387.959165	705.026298
274				900.000000	200.000000	0.000000	0.414770	0.563000	-1.346950	-66.662765	-71.553235	171.179755	298.998769	200.935829	0.000000	300.000000	200.000000	0.000000	7.050120	10.895640	2231.752014	2088.537354	2234.499922	-1385.494475				-505.000000	200.000000	0.000000	0.181110	-1.250690	0.786540	-654.696338	-541.985421	-353.665986
275				900.000000	200.000000	0.000000	0.291460	0.731900	-1.694550	-92.231818	-5.360422	183.512882	298.994538	200.909599	0.000000	300.000000	200.000000	0.000000	7.477400	10.468360	2233.201600	2031.317153	2245.399921	-1385.494475				-505.000000	200.000000	0.000000	0.362220	-1.072020	3.146160	-180.432239	240.236378	-59.790423
276				900.000000	200.000000	0.000000	0.526870	0.574260	-1.303500	-106.359366	-91.407831	151.796811	298.964970	200.965378	0.000000	300.000000	200.000000	0.000000	7.233240	10.620960	2232.591248	2155.294256	2310.799919	-1403.804975				-505.000000	200.000000	0.000000	1.267770	0.714680	4.719240	1433.414848	183.948698	59.320908
277				900.000000	200.000000	0.000000	0.392350	0.495440	-1.346950	-25.219053	-70.629979	183.188452	299.013252	200.978728	0.000000	300.000000	200.000000	0.000000	7.416360	9.583280	2231.370544	2183.904357	2201.799923	-1391.597975				-505.000000	200.000000	0.000000	0.905550	2.144040	5.505780	-217.271684	735.400232	354.426842
278				900.000000	200.000000	0.000000	0.437190	0.517960	-1.520750	-52.615448	-128.040526	178.343621	299.027940	200.970147	0.000000	300.000000	200.000000	0.000000	7.263760	10.132640	2231.446838	2164.830956	2169.099924	-1385.494475				-505.000000	200.000000	0.000000	-0.905550	-0.536010	3.146160	546.897737	-1671.600974	-705.365413
279				900.000000	200.000000	0.000000	0.448400	0.653080	-1.477300	-91.232025	-143.740472	156.770729	299.038038	200.965543	0.000000	300.000000	200.000000	0.000000	7.599480	10.926160	2232.209778	2155.294256	2147.299925	-1367.183975				-505.000000	200.000000	0.000000	0.000000	-0.178670	0.786540	1263.227622	-796.166470	822.247823
280				900.000000	200.000000	0.000000	0.414770	0.495440	-1.433850	-77.575975	-86.670328	163.887944	298.940667	200.969550	0.000000	300.000000	200.000000	0.000000	7.324800	11.200840	2232.820130	2164.830956	2365.299917	-1397.701475				-505.000000	200.000000	0.000000	-1.992210	0.714680	1.573080	622.451142	-543.794269	294.558101
281				900.000000	200.000000	0.000000	0.425980	0.653080	-1.564200	-59.157811	-46.482970	190.529197	298.974243	200.923104	0.000000	300.000000	200.000000	0.000000	7.385840	11.048240	2231.523132	2059.927254	2288.999920	-1385.494475				-505.000000	200.000000	0.000000	-0.181110	-0.893350	4.719240	-748.575080	-656.369630	-235.809695
282				900.000000	200.000000	0.000000	0.448400	0.472920	-1.216600	-74.257747	-113.587103	195.157741	299.052169	200.987444	0.000000	300.000000	200.000000	0.000000	7.507920	11.475520	2230.989074	2202.977757	2114.599926	-1446.529474				-505.000000	200.000000	0.000000	-0.724440	-0.178670	13.371180	-936.269642	-1427.123468	-470.064392
283				900.000000	200.000000	0.000000	0.403560	0.619300	-1.564200	-40.446221	-55.691655	156.785767	298.993988	200.935733	0.000000	300.000000	200.000000	0.000000	7.691040	10.926160	2231.980896	2088.537354	2245.399921	-1373.287475				-505.000000	200.000000	0.000000	0.905550	0.357340	7.078860	-672.707059	203.627349	-117.221526
284				900.000000	200.000000	0.000000	0.336300	0.551740	-1.520750	-59.265448	-108.687966	164.021598	298.974313	200.888854	0.000000	300.000000	200.000000	0.000000	7.752080	10.529400	2231.675720	1983.633652	2288.999920	-1403.804975				-505.000000	200.000000	0.000000	0.724440	-0.178670	8.651940	-705.015178	80.523455	-58.971612
285				900.000000	200.000000	0.000000	0.414770	0.574260	-1.433850	-110.514939	-71.472418	180.828868	299.052752	200.918485	0.000000	300.000000	200.000000	0.000000	7.416360	10.224200	2232.362366	2050.390553	2114.599926	-1336.666476				-505.000000	200.000000	0.000000	-1.086660	-0.357340	-1.573080	557.331520	-1125.883420	587.188804
286				900.000000	200.000000	0.000000	0.437190	0.551740	-1.260050	-95.180135	-92.821187	173.555717	299.047577	200.982867	0.000000	300.000000	200.000000	0.000000	7.568960	10.559920	2231.675720	2193.441057	2125.499926	-1403.804975				-505.000000	200.000000	0.000000	-0.724440	-1.786700	5.505780	-570.936762	-359.099145	-119.125820
287				900.000000	200.000000	0.000000	0.336300	0.664340	-1.086250	-54.178438	-88.828171	197.861558	299.072347	200.965411	0.000000	300.000000	200.000000	0.000000	7.294280	9.919000	2232.514954	2155.294256	2070.999928	-1354.976975				-505.000000	200.000000	0.000000	0.905550	-0.714680	-0.786540	72.507792	741.371643	410.458015
288				900.000000	200.000000	0.000000	0.437190	0.596780	-2.042150	-90.115113	-92.093834	171.187944	298.940305	200.969881	0.000000	300.000000	200.000000	0.000000	7.843640	10.102120	2232.057190	2164.830956	2365.299917	-1385.494475				-505.000000	200.000000	0.000000	-0.181110	-0.536010	3.146160	83.633730	-522.306770	-294.214678
289				900.000000	200.000000	0.000000	0.425980	0.563000	-1.477300	-62.777277	-76.959607	173.577802	299.033122	200.957031	0.000000	300.000000	200.000000	0.000000	7.874160	9.888480	2232.133484	2136.220856	2158.199924	-1379.390975				-505.000000	200.000000	0.000000	-0.905550	1.786700	6.292320	-7.199400	-216.316599	178.000318
290				900.000000	200.000000	0.000000	0.257830	0.731900	-1.303500	-63.682979	-120.856523	176.318742	299.042954	200.999687	0.000000	300.000000	200.000000	0.000000	7.752080	11.597600	2232.286072	2231.587858	2136.399925	-1348.873476				-505.000000	200.000000	0.000000	-2.354430	0.893350	15.730799	-639.580939	-402.742007	412.244834
291				900.000000	200.000000	0.000000	0.425980	0.630560	-0.955900	-63.475516	-87.576449	164.001992	299.018104	200.995858	0.000000	300.000000	200.000000	0.000000	7.507920	10.193680	2231.294250	2222.051158	2190.899923	-1318.355976				-505.000000	200.000000	0.000000	-0.905550	-0.536010	-2.359620	546.457275	-738.385937	-529.133117
292				900.000000	200.000000	0.000000	0.425980	0.450400	-1.824900	-120.041152	-81.702309	146.966823	299.043085	200.973921	0.000000	300.000000	200.000000	0.000000	7.660520	11.414480	2232.591248	2174.367657	2136.399925	-1397.701475				-505.000000	200.000000	0.000000	0.724440	-1.072020	7.865400	-874.950711	-714.150163	292.645191
293				900.000000	200.000000	0.000000	0.257830	0.653080	-1.173150	-62.773214	-80.449989	152.148839	299.027707	200.901982	0.000000	300.000000	200.000000	0.000000	7.965720	11.139800	2230.912780	2012.243752	2169.099924	-1373.287475				-505.000000	200.000000	0.000000	0.905550	-0.357340	2.359620	-1063.777891	-852.454151	117.076638
294				900.000000	200.000000	0.000000	0.336300	0.517960	-1.260050	-64.406953	-103.864447	163.990183	298.949677	200.978795	0.000000	300.000000	200.000000	0.000000	7.813120	11.170320	2231.217956	2183.904357	2343.499918	-1373.287475				-505.000000	200.000000	0.000000	-1.086660	1.072020	11.011560	-1208.227166	1115.863881	236.080674
295				900.000000	200.000000	0.000000	0.381140	0.574260	-1.303500	-13.887171	-90.472640	171.225068	299.077387	200.965246	0.000000	300.000000	200.000000	0.000000	7.355320	11.231360	2232.896424	2155.294256	2060.099928	-1324.459476				-505.000000	200.000000	0.000000	-0.905550	0.178670	8.651940	1285.479498	-85.985871	470.194791
296				900.000000	200.000000	0.000000	0.493240	0.653080	-1.824900	-99.633199	-140.197745	188.049856	299.028505	200.999482	0.000000	300.000000	200.000000	0.000000	7.568960	10.468360	2232.743836	2231.587858	2169.099924	-1312.252476				-505.000000	200.000000	0.000000	1.267770	-0.536010	5.505780	-1074.337520	-1009.927795	351.854497
297				900.000000	200.000000	0.000000	0.448400	0.506700	-1.173150	-76.842203	-118.693482	156.634595	299.057828	200.926839	0.000000	300.000000	200.000000	0.000000	7.630000	10.376800	2232.820130	2069.463954	2103.699926	-1300.045476				-505.000000	200.000000	0.000000	-0.543330	0.357340	3.146160	-673.021675	560.171220	646.567667
298				900.000000	200.000000	0.000000	0.336300	0.540480	-2.085600	-84.437501	-82.832805	161.601466	299.008774	200.995415	0.000000	300.000000	200.000000	0.000000	7.691040	10.804080	2232.286072	2222.051158	2212.699923	-1232.906978				-505.000000	200.000000	0.000000	0.000000	-0.178670	5.505780	337.077146	259.915030	-705.098742
299				900.000000	200.000000	0.000000	0.381140	0.551740	-1.129700	-78.962971	-65.304424	166.384804	299.018808	200.969517	0.000000	300.000000	200.000000	0.000000	7.446880	9.919000	2232.896424	2164.830956	2190.899923	-1409.908474				-505.000000	200.000000	0.000000	0.543330	-0.714680	2.359620	-274.688521	362.593846	58.022401
300				900.000000	200.000000	0.000000	0.269040	0.563000	-1.086250	-102.577452	-101.256314	161.692091	299.003312	200.953247	0.000000	300.000000	200.000000	0.000000	7.172200	9.888480	2230.989074	2126.684155	2223.599922	-1367.183975				-505.000000	200.000000	0.000000	0.905550	-0.178670	0.000000	1147.348697	342.915195	234.734393
301				900.000000	200.000000	0.000000	0.347510	0.653080	-1.520750	-95.297569	-104.083624	164.104231	298.970239	200.930855	0.000000	300.000000	200.000000	0.000000	7.507920	9.583280	2233.430482	2079.000654	2299.899920	-1312.252476				-505.000000	200.000000	0.000000	-1.629990	0.178670	13.371180	-219.750988	218.511447	411.508648
302				900.000000	200.000000	0.000000	0.482030	0.619300	-1.520750	-68.544918	-13.369728	168.752773	299.047544	200.978627	0.000000	300.000000	200.000000	0.000000	7.691040	11.506040	2231.599426	2183.904357	2125.499926	-1287.838477				-505.000000	200.000000	0.000000	0.362220	1.072020	8.651940	-513.519924	-427.838644	353.452961
303				900.000000	200.000000	0.000000	0.403560	0.664340	-1.477300	-38.501445	-126.696051	154.417994	298.959376	200.970313	0.000000	300.000000	200.000000	0.000000	7.538440	11.689160	2231.065368	2164.830956	2321.699919	-1312.252476				-505.000000	200.000000	0.000000	0.181110	1.608030	2.359620	-481.589345	-1736.608340	1.511532
304				900.000000	200.000000	0.000000	0.336300	0.776940	-1.303500	-81.930883	-119.021948	171.460015	299.086931	200.956933	0.000000	300.000000	200.000000	0.000000	7.263760	11.506040	2232.362366	2136.220856	2038.299929	-1409.908474				-505.000000	200.000000	0.000000	-1.629990	1.072020	0.000000	-398.396078	-33.939318	118.635944
305				900.000000	200.000000	0.000000	0.269040	0.720640	-0.955900	-75.848143	-76.047690	164.248357	298.994022	200.957064	0.000000	300.000000	200.000000	0.000000	7.324800	11.475520	2232.057190	2136.220856	2245.399921	-1373.287475				-505.000000	200.000000	0.000000	-1.448880	0.000000	3.932700	-347.133390	879.359636	117.604108
306				900.000000	200.000000	0.000000	0.493240	0.529220	-0.912450	-71.624214	-115.716474	168.657385	299.008842	200.935541	0.000000	300.000000	200.000000	0.000000	7.599480	10.559920	2232.438660	2088.537354	2212.699923	-1434.322474				-505.000000	200.000000	0.000000	1.448880	0.000000	7.865400	232.261236	302.574034	176.116386
307				900.000000	200.000000	0.000000	0.302670	0.720640	-1.520750	-44.269086	-87.039202	188.310117	298.989242	200.922788	0.000000	300.000000	200.000000	0.000000	7.660520	10.865120	2232.286072	2059.927254	2256.299921	-1373.287475				-505.000000	200.000000	0.000000	-0.724440	0.000000	13.371180	-462.194313	-101.423395	411.266646
308				900.000000	200.000000	0.000000	0.347510	0.619300	-1.694550	-68.724975	-93.790050	168.892136	299.062229	200.905947	0.000000	300.000000	200.000000	0.000000	7.111160	10.498880	2231.675720	2021.780453	2092.799927	-1361.080475				-505.000000	200.000000	0.000000	-1.629990	-0.536010	4.719240	1010.287591	94.152131	58.365824
309				900.000000	200.000000	0.000000	0.347510	0.472920	-1.216600	-82.298807	-84.102603	188.033283	298.989691	200.909568	0.000000	300.000000	200.000000	0.000000	7.416360	10.285240	2233.277894	2031.317153	2256.299921	-1409.908474				-505.000000	200.000000	0.000000	-0.181110	0.178670	4.719240	127.004863	669.330443	528.880935
310				900.000000	200.000000	0.000000	0.414770	0.461660	-0.782100	-86.332882	-46.748696	171.085509	299.018707	200.892730	0.000000	300.000000	200.000000	0.000000	7.416360	10.437840	2232.667542	1993.170352	2190.899923	-1373.287475				-505.000000	200.000000	0.000000	0.000000	0.893350	3.932700	286.003228	-3.732132	412.056480
311				900.000000	200.000000	0.000000	0.459610	0.596780	-1.564200	-81.578896	-83.329643	147.068116	299.003346	200.987411	0.000000	300.000000	200.000000	0.000000	7.080640	10.041080	2231.065368	2202.977757	2223.599922	-1452.632974				-505.000000	200.000000	0.000000	1.267770	0.357340	3.932700	-557.142750	-478.154912	-645.947391
312				900.000000	200.000000	0.000000	0.347510	0.686860	-1.955250	-30.028167	-83.415659	147.268026	299.048065	200.965279	0.000000	300.000000	200.000000	0.000000	7.507920	9.888480	2232.820130	2155.294256	2125.499926	-1318.355976				-505.000000	200.000000	0.000000	-1.267770	-0.178670	11.011560	105.885605	198.832796	528.628752
313				900.000000	200.000000	0.000000	0.347510	0.765680	-1.433850	-94.591203	-73.768621	171.437929	299.028306	200.956966	0.000000	300.000000	200.000000	0.000000	7.996240	11.292400	2232.286072	2136.220856	2169.099924	-1373.287475				-505.000000	200.000000	0.000000	-0.724440	-1.965370	-1.573080	-3.234383	-87.241293	-236.783576
314				900.000000	200.000000	0.000000	0.493240	0.709380	-0.955900	-88.373420	-29.554576	183.282894	298.998871	200.918642	0.000000	300.000000	200.000000	0.000000	8.118320	10.987200	2231.980896	2050.390553	2234.499922	-1342.769976				-505.000000	200.000000	0.000000	-0.543330	-0.178670	7.078860	105.570989	1351.859132	234.850303
315				900.000000	200.000000	0.000000	0.425980	0.608040	-0.999350	-52.386313	-77.404101	178.439009	299.023289	200.999824	0.000000	300.000000	200.000000	0.000000	7.630000	11.628120	2231.980896	2231.587858	2179.999924	-1354.976975				-505.000000	200.000000	0.000000	-1.448880	-0.893350	3.146160	-1096.148932	-180.453997	116.756319
316				900.000000	200.000000	0.000000	0.414770	0.641820	-1.781450	-63.867099	-91.413030	183.301359	299.037874	200.969981	0.000000	300.000000	200.000000	0.000000	7.630000	11.139800	2231.828308	2164.830956	2147.299925	-1403.804975				-505.000000	200.000000	0.000000	-1.448880	0.357340	1.573080	-788.963524	-1637.231224	646.640111
317				900.000000	200.000000	0.000000	0.425980	0.765680	-1.738000	-123.050014	-107.112976	168.946974	299.008469	200.918799	0.000000	300.000000	200.000000	0.000000	7.660520	10.834600	2231.599426	2050.390553	2212.699923	-1452.632974				-505.000000	200.000000	0.000000	-0.905550	1.608030	2.359620	-829.037351	-1008.004511	-292.122029
318				900.000000	200.000000	0.000000	0.235410	0.484180	-1.607650	-78.219718	-8.199069	152.014989	299.028272	200.897186	0.000000	300.000000	200.000000	0.000000	7.507920	10.559920	2232.209778	2002.707052	2169.099924	-1367.183975				-505.000000	200.000000	0.000000	0.181110	-0.893350	0.000000	-517.320616	121.611042	-0.862278
319				900.000000	200.000000	0.000000	0.302670	0.641820	-0.999350	-95.221085	-117.919924	164.140213	299.038400	200.931014	0.000000	300.000000	200.000000	0.000000	7.263760	10.590440	2233.049012	2079.000654	2147.299925	-1428.218974				-505.000000	200.000000	0.000000	1.086660	-1.608030	11.011560	1177.555051	-208.773770	57.131145
320				900.000000	200.000000	0.000000	0.515660	0.596780	-1.868350	-69.832405	-181.608352	168.696989	299.037841	201.004200	0.000000	300.000000	200.000000	0.000000	7.507920	10.468360	2231.752014	2241.124558	2147.299925	-1391.597975				-505.000000	200.000000	0.000000	0.543330	1.429360	6.292320	86.993959	624.001729	1.312996
321				900.000000	200.000000	0.000000	0.291460	0.641820	-1.955250	-156.519351	-126.701249	147.284206	299.018372	201.029768	0.000000	300.000000	200.000000	0.000000	7.782600	10.437840	2231.904602	2298.344760	2190.899923	-1269.527977				-505.000000	200.000000	0.000000	-1.086660	1.608030	2.359620	1024.018680	196.084521	354.077545
322				900.000000	200.000000	0.000000	0.526870	0.619300	-1.781450	-121.081896	-106.161248	156.658018	299.004163	200.875555	0.000000	300.000000	200.000000	0.000000	7.782600	10.559920	2232.896424	1955.023551	2223.599922	-1416.011974				-505.000000	200.000000	0.000000	0.362220	0.536010	9.438480	-1240.786978	-296.015063	352.944288
323				900.000000	200.000000	0.000000	0.459610	0.664340	-1.607650	-119.047092	-52.893415	185.685508	299.067114	200.970047	0.000000	300.000000	200.000000	0.000000	7.446880	10.315760	2231.675720	2164.830956	2081.899927	-1354.976975				-505.000000	200.000000	0.000000	1.629990	1.250690	-3.932700	191.180637	-625.178586	118.544703
324				900.000000	200.000000	0.000000	0.403560	0.529220	-0.999350	-103.878484	-56.216965	183.208254	298.974348	200.952921	0.000000	300.000000	200.000000	0.000000	7.599480	10.102120	2231.752014	2126.684155	2288.999920	-1397.701475				-505.000000	200.000000	0.000000	0.543330	-0.893350	2.359620	61.948163	-565.396205	234.085139
325				900.000000	200.000000	0.000000	0.482030	0.754420	-1.955250	-63.430818	-109.219072	188.155715	299.018540	200.956966	0.000000	300.000000	200.000000	0.000000	7.446880	10.193680	2232.286072	2136.220856	2190.899923	-1440.425974				-505.000000	200.000000	0.000000	-1.629990	-1.072020	8.651940	-643.255784	-174.720016	-529.583836
326				900.000000	200.000000	0.000000	0.403560	0.731900	-1.781450	-72.219196	-35.225732	168.938786	298.989104	200.952824	0.000000	300.000000	200.000000	0.000000	7.935200	11.383960	2231.980896	2126.684155	2256.299921	-1403.804975				-505.000000	200.000000	0.000000	-1.086660	-0.178670	0.000000	799.900692	65.753793	469.870164
327				900.000000	200.000000	0.000000	0.336300	0.731900	-1.303500	-55.641918	-124.087918	195.514728	299.027973	200.961566	0.000000	300.000000	200.000000	0.000000	7.507920	10.987200	2231.523132	2145.757556	2169.099924	-1312.252476				-505.000000	200.000000	0.000000	-0.543330	0.000000	-0.786540	-463.326931	-761.796721	293.763960
328				900.000000	200.000000	0.000000	0.459610	0.675600	-1.998700	-70.742170	-87.991528	178.467000	299.003687	200.974254	0.000000	300.000000	200.000000	0.000000	7.904680	11.048240	2231.828308	2174.367657	2223.599922	-1336.666476				-505.000000	200.000000	0.000000	0.905550	1.965370	10.225020	-459.337470	-462.208393	354.257284
329				900.000000	200.000000	0.000000	0.392350	0.574260	-1.911800	-86.886914	-110.632428	190.490735	299.008571	200.952889	0.000000	300.000000	200.000000	0.000000	7.691040	10.895640	2231.828308	2126.684155	2212.699923	-1428.218974				-505.000000	200.000000	0.000000	-0.724440	-0.714680	0.786540	-158.998365	-2210.600689	-470.573065
330				900.000000	200.000000	0.000000	0.336300	0.495440	-1.129700	-33.035043	-68.523883	149.511279	298.974419	200.957129	0.000000	300.000000	200.000000	0.000000	7.630000	10.682000	2231.904602	2136.220856	2288.999920	-1507.564473				-505.000000	200.000000	0.000000	-0.543330	-0.178670	6.292320	-1747.547964	-370.804537	822.291290
331				900.000000	200.000000	0.000000	0.437190	0.653080	-0.955900	-58.527612	-72.840167	190.517584	299.062518	200.978293	0.000000	300.000000	200.000000	0.000000	7.172200	10.804080	2232.362366	2183.904357	2092.799927	-1452.632974				-505.000000	200.000000	0.000000	1.086660	-0.714680	5.505780	-1200.964843	857.011273	-235.741559
332				900.000000	200.000000	0.000000	0.448400	0.517960	-1.477300	-68.652555	-118.410622	197.609289	298.991609	200.967925	0.000000	300.000000	200.000000	0.000000	7.477400	10.468360	2226.716610	2155.294256	2245.399921	-1416.011974				-505.000000	200.000000	0.000000	-0.362220	-1.072020	16.517339	168.085461	801.663020	-177.220665
333				900.000000	200.000000	0.000000	0.493240	0.675600	-1.520750	-66.226484	-54.359116	183.251479	299.018540	200.944149	0.000000	300.000000	200.000000	0.000000	7.538440	10.041080	2232.286072	2107.610755	2190.899923	-1354.976975				-505.000000	200.000000	0.000000	1.086660	-0.714680	3.932700	72.885331	-1527.756006	-176.997460
334				900.000000	200.000000	0.000000	0.313880	0.551740	-1.738000	-23.305747	-107.562668	195.370407	298.981924	200.959261	0.000000	300.000000	200.000000	0.000000	7.080640	10.041080	2226.945492	2136.220856	2267.199921	-1306.148976				-505.000000	200.000000	0.000000	1.267770	-0.714680	6.292320	536.338108	315.025852	175.452643
335				900.000000	200.000000	0.000000	0.358720	0.619300	-1.433850	-52.372769	-79.296219	156.832222	298.999282	200.952433	0.000000	300.000000	200.000000	0.000000	7.568960	9.796920	2232.896424	2126.684155	2234.499922	-1391.597975				-505.000000	200.000000	0.000000	-0.724440	-2.144040	5.505780	681.416616	-1684.799218	115.511459
336				900.000000	200.000000	0.000000	0.336300	0.641820	-1.303500	-119.659366	-119.021948	178.563333	299.071553	200.966236	0.000000	300.000000	200.000000	0.000000	7.630000	11.414480	2230.607604	2155.294256	2070.999928	-1342.769976				-505.000000	200.000000	0.000000	1.086660	1.429360	6.292320	86.993959	-867.145248	-527.427358
337				900.000000	200.000000	0.000000	0.291460	0.765680	-1.607650	-42.504367	-51.034968	173.905657	299.023156	200.957227	0.000000	300.000000	200.000000	0.000000	7.172200	10.956680	2231.675720	2136.220856	2179.999924	-1257.320977				-505.000000	200.000000	0.000000	0.905550	-0.714680	15.730799	-41.986823	593.126681	821.666706
338				900.000000	200.000000	0.000000	0.526870	0.686860	-1.651100	-118.164733	-55.622774	147.082209	299.003925	200.948389	0.000000	300.000000	200.000000	0.000000	7.965720	11.383960	2232.362366	2117.147455	2223.599922	-1446.529474				-505.000000	200.000000	0.000000	-0.181110	-0.178670	4.719240	105.382219	404.190429	58.589030
339				900.000000	200.000000	0.000000	0.504450	0.630560	-1.216600	-124.053555	-70.301513	190.426959	298.964651	200.957129	0.000000	300.000000	200.000000	0.000000	7.630000	10.895640	2231.904602	2136.220856	2310.799919	-1428.218974				-505.000000	200.000000	0.000000	0.181110	-0.178670	1.573080	-821.397488	-277.591833	-58.928145
340				900.000000	200.000000	0.000000	0.459610	0.585520	-1.173150	-77.616925	-73.561380	185.612205	299.033056	200.957096	0.000000	300.000000	200.000000	0.000000	7.660520	10.559920	2231.980896	2136.220856	2158.199924	-1367.183975				-505.000000	200.000000	0.000000	0.905550	2.858720	-3.146160	-637.982560	-51.809122	531.337369
341				900.000000	200.000000	0.000000	0.358720	0.821980	-1.477300	-68.194602	-134.981479	169.069015	299.057087	200.983136	0.000000	300.000000	200.000000	0.000000	7.446880	10.956680	2231.065368	2193.441057	2103.699926	-1373.287475				-505.000000	200.000000	0.000000	-0.905550	-0.893350	-8.651940	-749.644775	990.995569	234.201049
342				900.000000	200.000000	0.000000	0.302670	0.630560	-1.998700	-76.617448	-86.594709	173.768382	299.037874	200.935797	0.000000	300.000000	200.000000	0.000000	7.660520	10.407320	2231.828308	2088.537354	2147.299925	-1342.769976				-505.000000	200.000000	0.000000	-0.181110	-1.608030	3.146160	-560.314210	273.113274	-236.487926
343				900.000000	200.000000	0.000000	0.392350	0.540480	-1.433850	-140.049711	-75.615132	168.772379	299.033056	200.918642	0.000000	300.000000	200.000000	0.000000	7.294280	10.468360	2231.980896	2050.390553	2158.199924	-1416.011974				-505.000000	200.000000	0.000000	-0.362220	-1.608030	-1.573080	1292.364282	-1832.569319	-236.473438
344				900.000000	200.000000	0.000000	0.347510	0.608040	-1.607650	-113.324466	-58.409077	156.833363	299.018238	200.978627	0.000000	300.000000	200.000000	0.000000	7.416360	10.376800	2231.599426	2183.904357	2190.899923	-1342.769976				-505.000000	200.000000	0.000000	1.086660	-0.357340	11.798100	-368.126801	-1270.080255	-59.170147
345				900.000000	200.000000	0.000000	0.381140	0.630560	-1.433850	-92.114384	-70.087534	202.603008	299.076914	200.965741	0.000000	300.000000	200.000000	0.000000	7.019600	10.224200	2231.752014	2155.294256	2060.099928	-1354.976975				-505.000000	200.000000	0.000000	-1.448880	-0.178670	2.359620	-705.518563	-1107.697621	-117.541845
346				900.000000	200.000000	0.000000	0.325090	0.596780	-1.607650	-41.418608	-148.673280	178.533060	299.062550	200.918453	0.000000	300.000000	200.000000	0.000000	7.324800	10.895640	2232.438660	2050.390553	2092.799927	-1391.597975				-505.000000	200.000000	0.000000	-0.724440	0.357340	8.651940	-904.213217	168.195178	-58.347028
347				900.000000	200.000000	0.000000	0.280250	0.675600	-1.477300	-74.222530	-106.420235	154.556215	299.028173	200.982733	0.000000	300.000000	200.000000	0.000000	7.721560	9.766400	2231.980896	2193.441057	2169.099924	-1361.080475				-505.000000	200.000000	0.000000	-1.086660	0.536010	-5.505780	-83.822499	-1122.151288	411.804297
348				900.000000	200.000000	0.000000	0.313880	0.608040	-1.477300	-89.066242	-77.409299	168.916505	299.004129	200.948194	0.000000	300.000000	200.000000	0.000000	7.263760	10.315760	2232.820130	2117.147455	2223.599922	-1397.701475				-505.000000	200.000000	0.000000	0.181110	0.536010	-3.932700	-1241.856672	-1332.926907	59.238283
349				900.000000	200.000000	0.000000	0.358720	0.596780	-1.433850	-105.567035	-79.296219	188.136859	299.037907	200.991312	0.000000	300.000000	200.000000	0.000000	7.355320	11.139800	2231.904602	2212.514458	2147.299925	-1397.701475				-505.000000	200.000000	0.000000	0.000000	3.573400	3.932700	-478.354963	261.407882	-231.585238
350				900.000000	200.000000	0.000000	0.392350	0.709380	-1.564200	-125.188391	-95.757786	164.110136	298.999213	200.965312	0.000000	300.000000	200.000000	0.000000	7.294280	11.506040	2232.743836	2155.294256	2234.499922	-1348.873476				-505.000000	200.000000	0.000000	-1.811100	1.250690	11.011560	-734.151837	99.139685	236.308187
351				900.000000	200.000000	0.000000	0.336300	0.664340	-1.781450	-127.268209	-37.521935	195.451898	299.003789	200.969881	0.000000	300.000000	200.000000	0.000000	7.294280	11.261880	2232.057190	2164.830956	2223.599922	-1403.804975				-505.000000	200.000000	0.000000	-0.362220	1.608030	7.865400	-17.884875	-913.536385	647.740083
352				900.000000	200.000000	0.000000	0.504450	0.675600	-1.564200	-82.353619	-49.714365	202.517146	298.984082	200.957227	0.000000	300.000000	200.000000	0.000000	7.477400	10.132640	2231.675720	2136.220856	2267.199921	-1342.769976				-505.000000	200.000000	0.000000	-0.181110	-0.178670	-4.719240	-1285.164882	-647.412513	-0.155069
353				900.000000	200.000000	0.000000	0.381140	0.517960	-1.129700	-84.374562	-70.370394	161.534069	299.047316	201.000234	0.000000	300.000000	200.000000	0.000000	7.385840	10.620960	2231.065368	2231.587858	2125.499926	-1385.494475				-505.000000	200.000000	0.000000	-0.543330	0.536010	3.932700	1075.092598	294.284779	-175.680156
354				900.000000	200.000000	0.000000	0.302670	0.563000	-1.998700	-87.440629	-96.726649	171.295891	299.018104	201.017228	0.000000	300.000000	200.000000	0.000000	7.172200	10.498880	2231.294250	2269.734659	2190.899923	-1428.218974				-505.000000	200.000000	0.000000	-2.535540	-0.536010	3.932700	199.512655	-1043.436681	58.438268
355				900.000000	200.000000	0.000000	0.403560	0.619300	-1.216600	-88.332470	-56.014923	171.243728	299.003619	200.910221	0.000000	300.000000	200.000000	0.000000	7.233240	10.773560	2231.675720	2031.317153	2223.599922	-1367.183975				-505.000000	200.000000	0.000000	-0.724440	-0.357340	4.719240	-716.141115	39.357303	587.159826
356				900.000000	200.000000	0.000000	0.302670	0.619300	-0.782100	-83.861797	-57.330327	180.986890	298.970133	200.926680	0.000000	300.000000	200.000000	0.000000	7.446880	10.559920	2233.201600	2069.463954	2299.899920	-1354.976975				-505.000000	200.000000	0.000000	0.362220	-1.965370	9.438480	-233.985462	-561.155077	409.314577
357				900.000000	200.000000	0.000000	0.459610	0.574260	-1.216600	-98.228277	-129.246641	168.734113	298.999008	200.956966	0.000000	300.000000	200.000000	0.000000	7.202720	9.919000	2232.286072	2136.220856	2234.499922	-1306.148976				-505.000000	200.000000	0.000000	0.905550	1.250690	13.371180	308.380950	-1393.184150	236.090855
358				900.000000	200.000000	0.000000	0.459610	0.608040	-1.433850	-89.021227	-129.044598	190.452469	299.028438	200.948292	0.000000	300.000000	200.000000	0.000000	7.172200	10.224200	2232.591248	2117.147455	2169.099924	-1342.769976				-505.000000	200.000000	0.000000	-0.181110	0.357340	11.798100	-209.065513	-530.517460	117.841802
359				900.000000	200.000000	0.000000	0.369930	0.686860	-1.520750	-65.762797	-130.336729	137.606158	299.003891	200.901427	0.000000	300.000000	200.000000	0.000000	6.928040	9.827440	2232.286072	2012.243752	2223.599922	-1391.597975				-505.000000	200.000000	0.000000	1.629990	-0.536010	0.786540	430.892966	-231.947123	351.825519
360				900.000000	200.000000	0.000000	0.302670	0.675600	-1.477300	-66.181470	-71.881701	159.352309	299.052752	200.897125	0.000000	300.000000	200.000000	0.000000	7.599480	10.773560	2232.362366	2002.707052	2114.599926	-1409.908474				-505.000000	200.000000	0.000000	0.362220	-0.893350	1.573080	-285.562766	-155.980791	-59.620865
361				900.000000	200.000000	0.000000	0.325090	0.574260	-1.564200	-2.095666	-123.383839	178.512116	299.027874	200.918924	0.000000	300.000000	200.000000	0.000000	7.355320	11.261880	2231.294250	2050.390553	2169.099924	-1330.562976				-505.000000	200.000000	0.000000	0.543330	0.178670	1.573080	-336.510838	1026.190309	1175.008065
362				900.000000	200.000000	0.000000	0.302670	0.731900	-1.086250	-75.519498	-122.905077	188.320589	299.037282	201.009059	0.000000	300.000000	200.000000	0.000000	7.324800	11.475520	2230.455016	2250.661259	2147.299925	-1403.804975				-505.000000	200.000000	0.000000	-1.629990	-0.178670	11.011560	-589.010406	220.750726	-469.991948
363				900.000000	200.000000	0.000000	0.470820	0.675600	-1.303500	-33.837171	-129.627452	154.358785	298.974208	200.970147	0.000000	300.000000	200.000000	0.000000	7.385840	11.109280	2231.446838	2164.830956	2288.999920	-1397.701475				-505.000000	200.000000	0.000000	0.905550	-0.178670	7.865400	1263.793931	865.730960	352.222590
364				900.000000	200.000000	0.000000	0.403560	0.776940	-1.694550	-42.130708	-116.362068	168.980673	299.004265	200.935253	0.000000	300.000000	200.000000	0.000000	7.782600	11.231360	2233.125306	2088.537354	2223.599922	-1452.632974				-505.000000	200.000000	0.000000	1.629990	1.965370	11.011560	-922.538554	-506.790681	-57.009362
365				900.000000	200.000000	0.000000	0.403560	0.743160	-1.086250	-111.240584	-91.597938	176.178238	298.998734	200.974321	0.000000	300.000000	200.000000	0.000000	7.904680	10.743040	2231.675720	2174.367657	2234.499922	-1348.873476				-505.000000	200.000000	0.000000	0.362220	0.714680	7.865400	-1461.733506	1826.597907	705.578438
366				900.000000	200.000000	0.000000	0.392350	0.461660	-1.520750	-103.180245	-70.468345	214.482618	299.125545	200.995892	0.000000	300.000000	200.000000	0.000000	7.233240	10.498880	2231.217956	2222.051158	1951.099932	-1361.080475				-505.000000	200.000000	0.000000	1.267770	-0.893350	13.371180	294.461092	-2077.952118	997.700467
367				900.000000	200.000000	0.000000	0.392350	0.551740	-1.433850	-83.298601	-106.010952	163.963530	298.930684	200.978293	0.000000	300.000000	200.000000	0.000000	7.477400	9.980040	2232.362366	2183.904357	2387.099916	-1397.701475				-505.000000	200.000000	0.000000	0.362220	0.536010	-2.359620	-894.282820	-19.678652	646.664781
368				900.000000	200.000000	0.000000	0.392350	0.731900	-1.260050	-75.699555	-60.578856	171.360060	299.023556	200.926934	0.000000	300.000000	200.000000	0.000000	7.538440	10.407320	2232.591248	2069.463954	2179.999924	-1397.701475				-505.000000	200.000000	0.000000	1.448880	-0.357340	14.157719	442.773982	-101.107400	117.033171
369				900.000000	200.000000	0.000000	0.358720	0.743160	-1.824900	-35.615751	-63.734632	176.224692	299.106523	200.862889	0.000000	300.000000	200.000000	0.000000	7.172200	9.949520	2232.514954	1926.413450	1994.699930	-1293.941977				-505.000000	200.000000	0.000000	0.181110	0.536010	3.932700	1075.092598	-1207.821164	529.191073
370				900.000000	200.000000	0.000000	0.403560	0.686860	-1.694550	-65.942854	-96.098189	217.090101	299.037940	200.969915	0.000000	300.000000	200.000000	0.000000	7.446880	11.353440	2231.980896	2164.830956	2147.299925	-1293.941977				-505.000000	200.000000	0.000000	1.811100	0.178670	5.505780	-220.380220	-2501.074772	-469.928119
371				900.000000	200.000000	0.000000	0.437190	0.821980	-1.955250	-52.607637	-36.448982	171.397380	299.047642	200.982800	0.000000	300.000000	200.000000	0.000000	7.263760	9.980040	2231.828308	2193.441057	2125.499926	-1397.701475				-505.000000	200.000000	0.000000	0.724440	-0.893350	7.078860	873.037716	214.586315	234.070650
372				900.000000	200.000000	0.000000	0.392350	0.461660	-1.694550	-119.442422	-70.306711	166.289416	299.042431	200.974587	0.000000	300.000000	200.000000	0.000000	7.660520	11.261880	2231.065368	2174.367657	2136.399925	-1385.494475				-505.000000	200.000000	0.000000	-2.354430	-0.536010	3.932700	-32.119349	669.014448	-470.273108
373				900.000000	200.000000	0.000000	0.571710	0.574260	-1.303500	-86.256715	-52.726583	127.653756	298.959234	200.957620	0.000000	300.000000	200.000000	0.000000	7.813120	10.956680	2230.760192	2136.220856	2321.699919	-1409.908474				-505.000000	200.000000	0.000000	-0.543330	0.536010	8.651940	-1356.665903	-770.753838	999.201817
374				900.000000	200.000000	0.000000	0.526870	0.653080	-1.868350	-83.596092	-90.882521	190.424675	299.027907	200.978728	0.000000	300.000000	200.000000	0.000000	7.050120	11.445000	2231.370544	2183.904357	2169.099924	-1275.631477				-505.000000	200.000000	0.000000	0.362220	1.786700	0.786540	339.808143	109.905650	236.642995
375				900.000000	200.000000	0.000000	0.414770	0.686860	-1.955250	-58.171879	-70.987516	178.523926	299.018473	200.982666	0.000000	300.000000	200.000000	0.000000	7.568960	10.804080	2232.133484	2193.441057	2190.899923	-1470.943473				-505.000000	200.000000	0.000000	1.086660	0.893350	10.225020	-987.469407	-2461.717468	470.713646
376				900.000000	200.000000	0.000000	0.414770	0.619300	-1.433850	-112.680722	-112.000177	149.545174	298.984637	200.931078	0.000000	300.000000	200.000000	0.000000	7.843640	10.346280	2232.896424	2079.000654	2267.199921	-1330.562976				-505.000000	200.000000	0.000000	1.086660	0.536010	10.225020	380.699972	-605.737366	176.654037
377				900.000000	200.000000	0.000000	0.482030	0.585520	-1.520750	-81.997569	-64.029428	142.215096	298.979267	200.969981	0.000000	300.000000	200.000000	0.000000	7.324800	10.529400	2231.828308	2164.830956	2278.099920	-1354.976975				-505.000000	200.000000	0.000000	0.181110	0.893350	4.719240	-872.093868	-413.147546	412.041991
378				900.000000	200.000000	0.000000	0.269040	0.574260	-0.782100	-69.634424	-106.605143	161.702563	299.038170	200.986770	0.000000	300.000000	200.000000	0.000000	8.026760	10.590440	2232.514954	2202.977757	2147.299925	-1373.287475				-505.000000	200.000000	0.000000	-0.181110	0.714680	1.573080	390.819139	142.036120	646.877805
379				900.000000	200.000000	0.000000	0.381140	0.506700	-1.781450	-89.533992	-44.434417	161.523597	299.042758	200.914431	0.000000	300.000000	200.000000	0.000000	7.141680	10.102120	2231.828308	2040.853853	2136.399925	-1367.183975				-505.000000	200.000000	0.000000	0.905550	-1.250690	11.011560	41.017675	730.175247	292.461144
380				900.000000	200.000000	0.000000	0.482030	0.608040	-1.216600	-120.960398	-165.631686	175.971281	298.979407	200.918579	0.000000	300.000000	200.000000	0.000000	7.416360	9.644320	2232.133484	2050.390553	2278.099920	-1379.390975				-505.000000	200.000000	0.000000	-1.086660	-1.429360	-3.932700	-1244.965208	-1521.354163	-60.013629
381				900.000000	200.000000	0.000000	0.538080	0.664340	-1.390400	-86.657779	-96.854612	178.375233	298.975014	200.973655	0.000000	300.000000	200.000000	0.000000	7.630000	10.071600	2233.201600	2174.367657	2288.999920	-1385.494475				-505.000000	200.000000	0.000000	1.811100	-0.357340	3.932700	557.771982	-1439.021860	645.701082
382				900.000000	200.000000	0.000000	0.336300	0.596780	-1.868350	-81.893996	-83.034848	188.160086	299.028438	200.939748	0.000000	300.000000	200.000000	0.000000	7.630000	10.926160	2232.591248	2098.074055	2169.099924	-1312.252476				-505.000000	200.000000	0.000000	-1.448880	2.144040	-1.573080	1056.138028	-308.545445	60.894703
383				900.000000	200.000000	0.000000	0.437190	0.743160	-1.824900	-71.800523	-61.900057	185.782038	299.032957	200.982834	0.000000	300.000000	200.000000	0.000000	7.172200	11.170320	2231.752014	2193.441057	2158.199924	-1287.838477				-505.000000	200.000000	0.000000	0.362220	0.178670	14.157719	-335.504066	-1095.913665	-587.300406
384				900.000000	200.000000	0.000000	0.459610	0.585520	-1.651100	-70.071021	-118.710616	156.696284	298.949856	200.974354	0.000000	300.000000	200.000000	0.000000	7.263760	11.139800	2231.599426	2174.367657	2343.499918	-1348.873476				-505.000000	200.000000	0.000000	-1.086660	1.608030	9.438480	-365.207034	-738.623368	941.518532
385				900.000000	200.000000	0.000000	0.437190	0.517960	-1.346950	-108.722814	-82.608430	159.066341	299.028505	200.965312	0.000000	300.000000	200.000000	0.000000	7.294280	11.170320	2232.743836	2155.294256	2169.099924	-1409.908474				-505.000000	200.000000	0.000000	0.905550	0.178670	-2.359620	-568.457457	-1510.825629	587.538100
386				900.000000	200.000000	0.000000	0.425980	0.551740	-1.260050	-79.098014	-122.755379	149.470729	299.018607	200.948356	0.000000	300.000000	200.000000	0.000000	7.568960	10.620960	2232.438660	2117.147455	2190.899923	-1379.390975				-505.000000	200.000000	0.000000	2.535540	0.357340	12.584640	-1135.530604	99.771675	0.136272
387				900.000000	200.000000	0.000000	0.403560	0.698120	-1.433850	-45.106431	-126.736459	159.268730	298.940124	200.957227	0.000000	300.000000	200.000000	0.000000	7.416360	10.529400	2231.675720	2136.220856	2365.299917	-1367.183975				-505.000000	200.000000	0.000000	-0.724440	1.250690	4.719240	-503.023219	-358.352719	471.197649
388				900.000000	200.000000	0.000000	0.504450	0.574260	-1.433850	-58.248046	-135.957080	175.916639	298.989001	200.914463	0.000000	300.000000	200.000000	0.000000	7.263760	10.865120	2231.752014	2040.853853	2256.299921	-1373.287475				-505.000000	200.000000	0.000000	-0.181110	0.893350	0.786540	-177.512472	-785.207505	1058.256054
389				900.000000	200.000000	0.000000	0.437190	0.686860	-1.173150	-97.566925	-108.099914	171.271718	298.892039	200.969384	0.000000	300.000000	200.000000	0.000000	7.782600	10.590440	2233.201600	2164.830956	2474.299913	-1452.632974				-505.000000	200.000000	0.000000	0.181110	-1.250690	7.078860	-1696.536969	1175.453263	410.007297
390				900.000000	200.000000	0.000000	0.437190	0.574260	-1.346950	-62.178548	-92.740370	154.299379	299.057345	200.940134	0.000000	300.000000	200.000000	0.000000	7.691040	10.376800	2231.675720	2098.074055	2103.699926	-1416.011974				-505.000000	200.000000	0.000000	0.543330	-2.501380	11.011560	-497.925584	-706.176903	643.767809
391				900.000000	200.000000	0.000000	0.336300	0.675600	-1.477300	-102.366242	-149.256134	188.233389	299.064940	201.006574	0.000000	300.000000	200.000000	0.000000	7.172200	10.926160	2226.487728	2241.124558	2081.899927	-1422.115474				-505.000000	200.000000	0.000000	0.905550	1.072020	7.865400	-397.766846	600.590945	177.177199
392				900.000000	200.000000	0.000000	0.291460	0.653080	-1.520750	-63.133327	-106.841454	205.126520	299.028239	200.944214	0.000000	300.000000	200.000000	0.000000	7.141680	10.071600	2232.133484	2107.610755	2169.099924	-1403.804975				-505.000000	200.000000	0.000000	0.362220	2.501380	-6.292320	498.303123	-15.946519	589.785819
393				900.000000	200.000000	0.000000	0.369930	0.484180	-1.260050	-73.839074	-74.853510	178.381887	298.979442	200.927092	0.000000	300.000000	200.000000	0.000000	7.416360	11.200840	2232.209778	2069.463954	2278.099920	-1416.011974				-505.000000	200.000000	0.000000	-0.362220	-0.178670	6.292320	-473.571944	-1574.893568	117.347617
394				900.000000	200.000000	0.000000	0.358720	0.506700	-1.564200	-101.370512	-33.581264	154.317844	298.998529	200.953149	0.000000	300.000000	200.000000	0.000000	7.752080	11.261880	2231.217956	2126.684155	2234.499922	-1367.183975				-505.000000	200.000000	0.000000	-0.362220	-0.357340	6.292320	673.776754	-646.903517	469.642651
395				900.000000	200.000000	0.000000	0.347510	0.596780	-1.607650	-89.664971	-83.738927	185.738813	299.101887	200.913900	0.000000	300.000000	200.000000	0.000000	7.568960	11.261880	2233.125306	2040.853853	2005.599930	-1348.873476				-505.000000	200.000000	0.000000	1.992210	-1.072020	3.932700	746.158699	-1052.270804	410.031967
396				900.000000	200.000000	0.000000	0.448400	0.551740	-1.868350	-75.707683	-92.717096	202.460024	299.018003	200.978862	0.000000	300.000000	200.000000	0.000000	7.568960	11.170320	2231.065368	2183.904357	2190.899923	-1422.115474				-505.000000	200.000000	0.000000	-2.535540	1.786700	11.798100	-817.470951	672.509149	530.595309
397				900.000000	200.000000	0.000000	0.392350	0.608040	-1.390400	-129.181515	-75.655541	154.377249	298.954991	200.918579	0.000000	300.000000	200.000000	0.000000	7.538440	11.445000	2232.133484	2050.390553	2332.599918	-1342.769976				-505.000000	200.000000	0.000000	0.543330	1.250690	1.573080	-966.538919	363.340273	-527.553450
398				900.000000	200.000000	0.000000	0.482030	0.641820	-1.651100	-63.732057	-79.106112	168.773717	299.003517	200.935957	0.000000	300.000000	200.000000	0.000000	7.904680	10.651480	2231.446838	2088.537354	2223.599922	-1397.701475				-505.000000	200.000000	0.000000	-1.811100	1.429360	11.798100	87.434421	-34.176749	295.221844
399				900.000000	200.000000	0.000000	0.560500	0.608040	-1.390400	-129.181515	-52.184138	159.022366	299.047251	201.004577	0.000000	300.000000	200.000000	0.000000	7.477400	10.682000	2230.912780	2241.124558	2125.499926	-1318.355976				-505.000000	200.000000	0.000000	0.724440	1.429360	10.225020	203.124577	-1246.669471	118.786705
400				900.000000	200.000000	0.000000	0.302670	0.641820	-1.477300	-87.675181	-41.485881	173.778854	299.023489	200.961172	0.000000	300.000000	200.000000	0.000000	7.599480	10.407320	2232.438660	2145.757556	2179.999924	-1361.080475				-505.000000	200.000000	0.000000	0.181110	2.322710	9.438480	-1132.673761	775.503961	648.374848
401				900.000000	200.000000	0.000000	0.392350	0.619300	-1.260050	-120.541726	-50.446916	164.026361	298.974664	200.956900	0.000000	300.000000	200.000000	0.000000	7.691040	10.620960	2232.438660	2136.220856	2288.999920	-1330.562976				-505.000000	200.000000	0.000000	-0.181110	0.536010	16.517339	381.203358	1320.984084	118.011360
402				900.000000	200.000000	0.000000	0.425980	0.495440	-1.607650	-105.899743	-107.234201	156.647350	299.018506	200.922820	0.000000	300.000000	200.000000	0.000000	7.568960	10.041080	2232.209778	2059.927254	2190.899923	-1275.631477				-505.000000	200.000000	0.000000	0.000000	-0.714680	4.719240	-158.683749	-1462.748639	469.274558
403				900.000000	200.000000	0.000000	0.313880	0.675600	-1.390400	-82.173562	-31.896386	166.569675	299.052299	201.030050	0.000000	300.000000	200.000000	0.000000	7.233240	9.583280	2231.294250	2298.344760	2114.599926	-1446.529474				-505.000000	200.000000	0.000000	-0.362220	-0.893350	10.225020	-2022.110639	-252.925627	586.622175
404				900.000000	200.000000	0.000000	0.291460	0.551740	-0.912450	-90.799491	-77.011354	176.116353	299.047805	200.888641	0.000000	300.000000	200.000000	0.000000	7.141680	10.071600	2232.209778	1983.633652	2125.499926	-1312.252476				-505.000000	200.000000	0.000000	0.905550	-1.429360	2.359620	-1591.909828	-1780.444202	233.547488
405				900.000000	200.000000	0.000000	0.549290	0.608040	-1.651100	-85.225768	-122.403638	166.262960	298.989277	200.892853	0.000000	300.000000	200.000000	0.000000	7.202720	11.445000	2232.362366	1993.170352	2256.299921	-1403.804975				-505.000000	200.000000	0.000000	0.543330	-1.429360	12.584640	-780.379813	-309.959734	586.041058
406				900.000000	200.000000	0.000000	0.437190	0.529220	-1.303500	-108.214113	-77.582869	142.209192	299.023323	200.858794	0.000000	300.000000	200.000000	0.000000	7.446880	10.773560	2232.057190	1916.876750	2179.999924	-1281.734977				-505.000000	200.000000	0.000000	1.267770	1.072020	1.573080	759.889788	-210.775618	-351.548667
407				900.000000	200.000000	0.000000	0.538080	0.675600	-0.869000	-21.325438	-82.141604	188.024345	299.003448	200.936021	0.000000	300.000000	200.000000	0.000000	7.660520	11.109280	2231.294250	2088.537354	2223.599922	-1367.183975				-505.000000	200.000000	0.000000	0.905550	-0.714680	-0.786540	-43.308210	-1114.608460	292.969818
408				900.000000	200.000000	0.000000	0.313880	0.551740	-1.824900	-71.642138	-117.613790	154.406185	299.037841	200.965741	0.000000	300.000000	200.000000	0.000000	7.416360	11.506040	2231.752014	2155.294256	2147.299925	-1312.252476				-505.000000	200.000000	0.000000	-1.992210	0.178670	11.011560	590.772256	-287.611372	-1174.553039
409				900.000000	200.000000	0.000000	0.347510	0.653080	-1.781450	-115.670305	-17.719683	161.694571	299.071903	201.000063	0.000000	300.000000	200.000000	0.000000	7.721560	10.956680	2231.446838	2231.587858	2070.999928	-1367.183975				-505.000000	200.000000	0.000000	-1.267770	-0.357340	-0.786540	1715.554462	-187.680830	352.226898
410				900.000000	200.000000	0.000000	0.235410	0.720640	-1.694550	-88.674975	-18.250192	173.921838	298.983873	200.897585	0.000000	300.000000	200.000000	0.000000	7.568960	10.559920	2231.217956	2002.707052	2267.199921	-1464.839973				-505.000000	200.000000	0.000000	0.724440	-0.893350	-3.932700	-170.187226	-968.093781	234.070650
411				900.000000	200.000000	0.000000	0.358720	0.585520	-1.477300	-69.890964	-134.981479	137.523525	299.087119	200.943923	0.000000	300.000000	200.000000	0.000000	7.507920	10.529400	2232.820130	2107.610755	2038.299929	-1367.183975				-505.000000	200.000000	0.000000	-0.181110	1.965370	7.865400	-459.526239	-526.785328	-56.864474
412				900.000000	200.000000	0.000000	0.347510	0.675600	-1.955250	-34.512384	-118.877448	188.221776	298.979372	201.008335	0.000000	300.000000	200.000000	0.000000	7.233240	11.109280	2232.057190	2250.661259	2278.099920	-1354.976975				-505.000000	200.000000	0.000000	0.362220	1.072020	1.573080	-166.638228	-686.260820	588.429356
413				900.000000	200.000000	0.000000	0.347510	0.731900	-1.738000	-88.256302	-73.485761	161.767873	299.008435	200.927377	0.000000	300.000000	200.000000	0.000000	7.294280	11.139800	2231.523132	2069.463954	2212.699923	-1434.322474				-505.000000	200.000000	0.000000	-1.267770	-1.072020	9.438480	-527.376859	332.895656	351.548667
414				900.000000	200.000000	0.000000	0.437190	0.630560	-1.564200	-84.208366	-138.132057	168.809699	299.003721	200.978494	0.000000	300.000000	200.000000	0.000000	7.782600	9.369640	2231.904602	2183.904357	2223.599922	-1440.425974				-505.000000	200.000000	0.000000	-0.181110	-1.965370	13.371180	-581.118851	-664.580321	820.566734
415				900.000000	200.000000	0.000000	0.414770	0.630560	-1.173150	-43.597936	-127.440538	156.784626	299.008503	200.923041	0.000000	300.000000	200.000000	0.000000	7.263760	11.353440	2231.675720	2059.927254	2212.699923	-1409.908474				-505.000000	200.000000	0.000000	1.267770	0.714680	4.719240	-303.825180	-1539.461397	59.320908
416				900.000000	200.000000	0.000000	0.291460	0.540480	-1.303500	-51.463003	-76.647677	171.286561	299.072156	200.969881	0.000000	300.000000	200.000000	0.000000	7.294280	11.353440	2232.057190	2164.830956	2070.999928	-1354.976975				-505.000000	200.000000	0.000000	0.724440	0.536010	1.573080	1422.351834	352.381307	59.194817
417				900.000000	200.000000	0.000000	0.369930	0.585520	-1.738000	-82.222640	-109.870807	173.656813	299.077166	200.974021	0.000000	300.000000	200.000000	0.000000	7.233240	9.919000	2232.362366	2174.367657	2060.099928	-1379.390975				-505.000000	200.000000	0.000000	-2.535540	0.357340	7.865400	-325.196130	411.101267	0.541959
418				900.000000	200.000000	0.000000	0.381140	0.517960	-1.651100	-105.017384	-9.093853	183.221009	299.013691	200.892853	0.000000	300.000000	200.000000	0.000000	7.538440	10.926160	2232.362366	1993.170352	2201.799923	-1342.769976				-505.000000	200.000000	0.000000	-0.181110	-1.250690	6.292320	1314.616157	-657.862483	-118.660613
419				900.000000	200.000000	0.000000	0.493240	0.517960	-1.738000	-76.963700	-140.278562	173.466233	299.008503	200.927314	0.000000	300.000000	200.000000	0.000000	7.965720	10.559920	2231.675720	2069.463954	2212.699923	-1385.494475				-505.000000	200.000000	0.000000	0.905550	0.714680	-3.146160	158.809596	-449.519144	881.767267
420				900.000000	200.000000	0.000000	0.392350	0.630560	-1.651100	-112.442106	-75.413090	185.723774	299.008639	200.978460	0.000000	300.000000	200.000000	0.000000	7.263760	10.712520	2231.980896	2183.904357	2212.699923	-1281.734977				-505.000000	200.000000	0.000000	0.362220	0.714680	11.798100	-71.626867	-2021.664437	-116.838944
421				900.000000	200.000000	0.000000	0.347510	0.664340	-1.911800	-14.828406	-58.126218	178.572663	299.052331	200.978728	0.000000	300.000000	200.000000	0.000000	7.691040	10.804080	2231.370544	2183.904357	2114.599926	-1318.355976				-505.000000	200.000000	0.000000	-0.362220	-0.893350	-0.786540	-1212.279550	-2761.305796	57.925287
422				900.000000	200.000000	0.000000	0.381140	0.641820	-1.694550	-19.551238	-110.372843	154.420278	298.994194	200.944085	0.000000	300.000000	200.000000	0.000000	7.904680	10.926160	2232.438660	2107.610755	2245.399921	-1379.390975				-505.000000	200.000000	0.000000	-2.897760	-0.178670	2.359620	684.273459	703.384198	411.270954
423				900.000000	200.000000	0.000000	0.549290	0.720640	-1.216600	-104.261939	-62.016084	180.825638	298.994297	200.961073	0.000000	300.000000	200.000000	0.000000	7.538440	10.651480	2232.667542	2145.757556	2245.399921	-1397.701475				-505.000000	200.000000	0.000000	-0.181110	0.178670	4.719240	242.820865	-1319.219666	352.648639
424				900.000000	200.000000	0.000000	0.313880	0.585520	-1.824900	-130.559031	-87.217971	161.666581	298.974208	200.987242	0.000000	300.000000	200.000000	0.000000	7.813120	10.743040	2231.446838	2202.977757	2288.999920	-1409.908474				-505.000000	200.000000	0.000000	-0.543330	0.893350	9.438480	-408.452321	-373.790243	353.355848
425				900.000000	200.000000	0.000000	0.224200	0.709380	-1.477300	-60.769879	-63.584337	185.971280	298.969570	200.978460	0.000000	300.000000	200.000000	0.000000	7.752080	10.010560	2231.980896	2183.904357	2299.899920	-1348.873476				-505.000000	200.000000	0.000000	-0.543330	-0.536010	11.011560	200.078964	-1700.983169	704.463977
426				900.000000	200.000000	0.000000	0.437190	0.517960	-1.651100	-105.017384	-127.919300	175.933961	298.988724	200.957456	0.000000	300.000000	200.000000	0.000000	7.568960	10.315760	2231.141662	2136.220856	2256.299921	-1373.287475				-505.000000	200.000000	0.000000	-0.905550	0.893350	2.359620	285.877382	-1670.854547	0.920233
427				900.000000	200.000000	0.000000	0.313880	0.585520	-1.433850	-77.887010	-107.845527	183.353522	299.096542	200.969915	0.000000	300.000000	200.000000	0.000000	7.904680	9.613800	2231.980896	2164.830956	2016.499929	-1373.287475				-505.000000	200.000000	0.000000	-1.629990	-2.322710	0.786540	-372.116262	-34.685745	115.414345
428				900.000000	200.000000	0.000000	0.358720	0.653080	-1.086250	-42.580534	-170.806946	147.224997	299.067369	200.965510	0.000000	300.000000	200.000000	0.000000	7.416360	9.827440	2232.286072	2155.294256	2081.899927	-1428.218974				-505.000000	200.000000	0.000000	0.724440	-1.072020	0.000000	166.764074	-574.115891	-177.307598
429				900.000000	200.000000	0.000000	0.493240	0.664340	-1.433850	-110.825975	-130.429482	195.289308	299.013589	200.957031	0.000000	300.000000	200.000000	0.000000	7.263760	11.139800	2232.133484	2136.220856	2201.799923	-1342.769976				-505.000000	200.000000	0.000000	1.086660	0.714680	2.359620	738.330068	-598.273101	294.311792
430				900.000000	200.000000	0.000000	0.526870	0.540480	-1.520750	-116.016558	-91.205789	185.500637	298.974384	200.969981	0.000000	300.000000	200.000000	0.000000	7.263760	11.109280	2231.828308	2164.830956	2288.999920	-1354.976975				-505.000000	200.000000	0.000000	-0.543330	2.144040	13.371180	478.253560	-642.662390	119.566358
431				900.000000	200.000000	0.000000	0.549290	0.529220	-1.390400	-84.180960	-153.041909	197.515238	298.945080	200.888793	0.000000	300.000000	200.000000	0.000000	7.233240	10.773560	2231.828308	1983.633652	2354.399918	-1330.562976				-505.000000	200.000000	0.000000	0.905550	-1.965370	3.146160	1039.487174	-322.920548	409.271110
432				900.000000	200.000000	0.000000	0.313880	0.472920	-1.173150	-58.130612	-113.153948	139.874922	299.018238	200.957260	0.000000	300.000000	200.000000	0.000000	7.538440	10.834600	2231.599426	2136.220856	2190.899923	-1348.873476				-505.000000	200.000000	0.000000	0.543330	-0.178670	14.157719	-1746.918732	1809.667530	-58.957123
433				900.000000	200.000000	0.000000	0.257830	0.585520	-1.998700	-66.410604	-120.209987	195.459890	299.018238	200.987174	0.000000	300.000000	200.000000	0.000000	7.416360	10.926160	2231.599426	2202.977757	2190.899923	-1379.390975				-505.000000	200.000000	0.000000	-2.716650	0.714680	7.865400	622.954528	-1699.059885	177.127859
434				900.000000	200.000000	0.000000	0.280250	0.675600	-1.694550	-82.488662	-50.492523	159.375536	299.042496	200.957424	0.000000	300.000000	200.000000	0.000000	7.813120	10.712520	2231.217956	2136.220856	2136.399925	-1379.390975				-505.000000	200.000000	0.000000	-0.362220	-0.178670	0.786540	1263.227622	-509.108525	117.347617
435				900.000000	200.000000	0.000000	0.302670	0.686860	-1.738000	-78.049459	-81.771190	176.230401	298.959839	200.897247	0.000000	300.000000	200.000000	0.000000	8.118320	10.468360	2232.057190	2002.707052	2321.699919	-1501.460973				-505.000000	200.000000	0.000000	-1.992210	-0.714680	5.505780	304.643181	-149.816379	234.457540
436				900.000000	200.000000	0.000000	0.448400	0.506700	-1.260050	-60.850110	-103.414755	163.863575	299.013353	200.901705	0.000000	300.000000	200.000000	0.000000	7.752080	9.735880	2231.599426	2012.243752	2201.799923	-1428.218974				-505.000000	200.000000	0.000000	-0.905550	-1.072020	0.786540	282.642999	319.188416	234.031492
437				900.000000	200.000000	0.000000	0.504450	0.675600	-1.564200	-110.497331	-49.714365	180.830205	299.028306	200.922788	0.000000	300.000000	200.000000	0.000000	7.660520	9.644320	2232.286072	2059.927254	2169.099924	-1422.115474				-505.000000	200.000000	0.000000	-1.629990	0.714680	11.798100	507.453142	-1238.265781	177.040927
438				900.000000	200.000000	0.000000	0.381140	0.619300	-1.303500	-80.381438	-100.604580	164.037975	298.959696	200.965741	0.000000	300.000000	200.000000	0.000000	7.507920	9.949520	2231.752014	2155.294256	2321.699919	-1434.322474				-505.000000	200.000000	0.000000	-0.724440	-0.893350	7.865400	525.652633	1096.931656	-705.719018
439				900.000000	200.000000	0.000000	0.269040	0.731900	-1.390400	-27.588235	-85.775545	178.716789	299.003619	200.957227	0.000000	300.000000	200.000000	0.000000	7.660520	10.041080	2231.675720	2136.220856	2223.599922	-1348.873476				-505.000000	200.000000	0.000000	0.905550	0.357340	9.438480	601.457731	-726.601981	-234.709723
440				900.000000	200.000000	0.000000	0.269040	0.551740	-1.477300	-83.343615	-29.969058	205.055501	299.033453	200.935349	0.000000	300.000000	200.000000	0.000000	7.385840	10.926160	2232.896424	2088.537354	2158.199924	-1367.183975				-505.000000	200.000000	0.000000	0.905550	-0.714680	5.505780	-42.804824	-590.299842	234.225719
441				900.000000	200.000000	0.000000	0.246620	0.653080	-1.564200	-95.342583	-104.954535	183.486034	299.086182	200.970545	0.000000	300.000000	200.000000	0.000000	7.233240	11.200840	2230.531310	2164.830956	2038.299929	-1367.183975				-505.000000	200.000000	0.000000	-0.543330	1.965370	6.292320	119.427924	292.045500	-233.067792
442				900.000000	200.000000	0.000000	0.313880	0.788200	-0.955900	-16.778599	-88.026141	178.722694	299.062261	200.918736	0.000000	300.000000	200.000000	0.000000	7.477400	11.017720	2231.752014	2050.390553	2092.799927	-1434.322474				-505.000000	200.000000	0.000000	-0.181110	0.893350	7.078860	517.886925	-791.178916	353.326870
443				900.000000	200.000000	0.000000	0.470820	0.653080	-1.129700	-38.605018	-129.789086	149.518521	299.043412	200.854025	0.000000	300.000000	200.000000	0.000000	7.385840	10.376800	2233.354188	1907.340050	2136.399925	-1300.045476				-505.000000	200.000000	0.000000	-0.724440	0.714680	11.011560	507.390219	-1424.884189	-351.728405
444				900.000000	200.000000	0.000000	0.313880	0.664340	-1.173150	-42.206876	-67.560218	171.378524	299.028604	200.952400	0.000000	300.000000	200.000000	0.000000	7.416360	10.285240	2232.972718	2126.684155	2169.099924	-1318.355976				-505.000000	200.000000	0.000000	0.905550	-0.178670	3.146160	-705.455640	-720.630570	822.175379
445				900.000000	200.000000	0.000000	0.403560	0.596780	-1.303500	-49.144569	-101.527835	176.042105	299.076882	200.974321	0.000000	300.000000	200.000000	0.000000	7.294280	11.048240	2231.675720	2174.367657	2060.099928	-1354.976975				-505.000000	200.000000	0.000000	-1.086660	0.536010	6.292320	-1820.118680	-603.067655	59.339705
446				900.000000	200.000000	0.000000	0.381140	0.686860	-1.694550	-73.983914	-79.977023	176.149106	299.086557	200.914588	0.000000	300.000000	200.000000	0.000000	7.660520	10.620960	2231.446838	2040.853853	2038.299929	-1452.632974				-505.000000	200.000000	0.000000	0.000000	-0.893350	3.932700	-980.270007	-799.152176	292.872704
447				900.000000	200.000000	0.000000	0.437190	0.754420	-1.738000	-55.164687	-87.310724	147.237948	299.033056	200.927187	0.000000	300.000000	200.000000	0.000000	7.568960	9.919000	2231.980896	2069.463954	2158.199924	-1391.597975				-505.000000	200.000000	0.000000	0.181110	-0.714680	3.146160	1115.166425	-676.794708	175.539576
448				900.000000	200.000000	0.000000	0.325090	0.675600	-1.433850	-90.259637	-27.251636	171.377382	298.940233	200.884490	0.000000	300.000000	200.000000	0.000000	7.874160	10.529400	2231.904602	1974.096951	2365.299917	-1409.908474				-505.000000	200.000000	0.000000	-0.724440	-1.429360	10.225020	-85.672572	431.842340	409.910183
449				900.000000	200.000000	0.000000	0.313880	0.563000	-1.216600	-106.733025	-47.255930	173.693938	299.101211	201.042801	0.000000	300.000000	200.000000	0.000000	7.294280	11.536560	2231.446838	2326.954861	2005.599930	-1416.011974				-505.000000	200.000000	0.000000	-0.181110	-1.786700	17.303879	-1380.704927	657.387621	57.063009
450				900.000000	200.000000	0.000000	0.392350	0.585520	-1.868350	-90.398743	-90.408957	204.959168	299.022621	200.974854	0.000000	300.000000	200.000000	0.000000	7.630000	10.437840	2230.455016	2174.367657	2179.999924	-1409.908474				-505.000000	200.000000	0.000000	0.724440	-1.429360	4.719240	-433.561040	-48.314420	-177.646714
451				900.000000	200.000000	0.000000	0.347510	0.675600	-1.738000	-54.389964	-88.683671	156.896194	298.984637	201.003685	0.000000	300.000000	200.000000	0.000000	7.172200	10.956680	2232.896424	2241.124558	2267.199921	-1440.425974				-505.000000	200.000000	0.000000	1.992210	0.178670	6.292320	-1378.477315	-391.660046	58.754280
452				900.000000	200.000000	0.000000	0.414770	0.596780	-1.433850	-105.567035	-81.604358	173.620831	299.067783	200.960811	0.000000	300.000000	200.000000	0.000000	7.355320	11.017720	2233.277894	2145.757556	2081.899927	-1336.666476				-505.000000	200.000000	0.000000	-0.181110	-1.608030	3.932700	-1023.515294	7.226833	409.697159
453				900.000000	200.000000	0.000000	0.369930	0.574260	-1.129700	-94.117719	-85.106676	168.827021	299.067432	200.956900	0.000000	300.000000	200.000000	0.000000	7.599480	10.834600	2232.438660	2136.220856	2081.899927	-1251.217477				-505.000000	200.000000	0.000000	0.181110	0.178670	-7.865400	125.998092	526.785328	528.851957
454				900.000000	200.000000	0.000000	0.381140	0.641820	-1.911800	-35.858430	-115.236770	202.613480	299.091628	200.931492	0.000000	300.000000	200.000000	0.000000	6.928040	10.743040	2231.904602	2079.000654	2027.399929	-1354.976975				-505.000000	200.000000	0.000000	1.811100	-0.357340	3.146160	-832.082964	-2366.265485	175.748292
455				900.000000	200.000000	0.000000	0.414770	0.619300	-1.477300	-112.725736	-76.497979	164.003134	299.013488	200.974221	0.000000	300.000000	200.000000	0.000000	8.057280	10.346280	2231.904602	2174.367657	2201.799923	-1354.976975				-505.000000	200.000000	0.000000	3.078870	-0.178670	14.157719	-241.310708	330.541940	175.816429
456				900.000000	200.000000	0.000000	0.403560	0.720640	-1.086250	-88.044776	-91.597938	156.880014	299.018707	200.931173	0.000000	300.000000	200.000000	0.000000	7.782600	10.407320	2232.667542	2079.000654	2190.899923	-1300.045476				-505.000000	200.000000	0.000000	-1.448880	-2.680050	5.505780	185.718643	82.446739	291.293036
457				900.000000	200.000000	0.000000	0.336300	0.619300	-1.477300	-56.438313	-63.134645	168.903749	299.037874	200.948616	0.000000	300.000000	200.000000	0.000000	7.507920	10.712520	2231.828308	2117.147455	2147.299925	-1367.183975				-505.000000	200.000000	0.000000	0.905550	-0.714680	2.359620	-1085.400534	1003.525952	175.481621
458				900.000000	200.000000	0.000000	0.448400	0.585520	-1.911800	-102.505348	-82.544748	183.214159	299.028007	200.965807	0.000000	300.000000	200.000000	0.000000	7.141680	10.956680	2231.599426	2155.294256	2169.099924	-1373.287475				-505.000000	200.000000	0.000000	1.992210	-0.714680	9.438480	-621.570218	-1852.915833	-529.534496
459				900.000000	200.000000	0.000000	0.291460	0.630560	-1.390400	-19.699826	-96.830740	181.008976	299.008266	200.978828	0.000000	300.000000	200.000000	0.000000	7.568960	9.552760	2231.141662	2183.904357	2212.699923	-1397.701475				-505.000000	200.000000	0.000000	0.181110	-1.608030	3.932700	18.828723	-1472.961178	174.691787
460				900.000000	200.000000	0.000000	0.493240	0.686860	-1.390400	-133.976768	-95.008101	173.623310	298.964828	200.969782	0.000000	300.000000	200.000000	0.000000	7.385840	9.857960	2232.286072	2164.830956	2310.799919	-1409.908474				-505.000000	200.000000	0.000000	0.905550	0.893350	11.011560	-639.958478	862.745254	-410.433345
461				900.000000	200.000000	0.000000	0.392350	0.439140	-1.129700	-83.599839	-101.227841	207.232694	299.028007	200.957260	0.000000	300.000000	200.000000	0.000000	7.355320	9.888480	2231.599426	2136.220856	2169.099924	-1397.701475				-505.000000	200.000000	0.000000	0.181110	-0.357340	0.786540	557.520289	-409.415414	-235.329999
462				900.000000	200.000000	0.000000	0.358720	0.608040	-1.129700	-40.459765	-115.040868	180.918351	298.983943	200.935989	0.000000	300.000000	200.000000	0.000000	7.385840	11.200840	2231.370544	2088.537354	2267.199921	-1269.527977				-505.000000	200.000000	0.000000	-1.448880	-0.536010	6.292320	-842.642593	-713.719732	352.071829
463				900.000000	200.000000	0.000000	0.358720	0.596780	-1.433850	-73.402793	-43.834429	180.907879	298.993816	200.897431	0.000000	300.000000	200.000000	0.000000	7.507920	10.987200	2231.599426	2002.707052	2245.399921	-1324.459476				-505.000000	200.000000	0.000000	0.181110	-1.072020	5.505780	-411.875473	-1076.744009	57.712263
464				900.000000	200.000000	0.000000	0.425980	0.596780	-1.086250	-73.042680	-107.719103	156.741597	298.955277	200.918328	0.000000	300.000000	200.000000	0.000000	7.477400	10.987200	2232.743836	2050.390553	2332.599918	-1434.322474				-505.000000	200.000000	0.000000	1.267770	1.608030	13.371180	214.187591	-487.112030	-174.807697
465				900.000000	200.000000	0.000000	0.291460	0.574260	-1.781450	-90.772401	-96.467064	152.040696	298.954634	200.935989	0.000000	300.000000	200.000000	0.000000	7.416360	11.048240	2231.370544	2088.537354	2332.599918	-1403.804975				-505.000000	200.000000	0.000000	0.362220	-1.072020	7.078860	862.226394	-1619.475857	-647.231410
466				900.000000	200.000000	0.000000	0.302670	0.551740	-1.781450	-83.658715	-132.390481	142.369498	299.057120	200.957456	0.000000	300.000000	200.000000	0.000000	7.355320	11.414480	2231.141662	2136.220856	2103.699926	-1354.976975				-505.000000	200.000000	0.000000	0.543330	-0.178670	3.932700	105.319296	-566.889058	410.995666
467				900.000000	200.000000	0.000000	0.448400	0.664340	-1.998700	-75.226387	-72.331991	171.239161	299.027973	200.948745	0.000000	300.000000	200.000000	0.000000	7.233240	11.506040	2231.523132	2117.147455	2169.099924	-1361.080475				-505.000000	200.000000	0.000000	0.362220	0.714680	13.371180	-766.397032	-34.607180	353.113846
468				900.000000	200.000000	0.000000	0.403560	0.698120	-1.781450	-117.836088	-111.215281	154.449410	299.023156	200.948681	0.000000	300.000000	200.000000	0.000000	7.385840	10.620960	2231.675720	2117.147455	2179.999924	-1422.115474				-505.000000	200.000000	0.000000	1.267770	0.357340	3.932700	253.569263	-1936.424993	235.214089
469				900.000000	200.000000	0.000000	0.414770	0.664340	-1.651100	-62.804683	-66.204405	188.141622	299.057474	200.880187	0.000000	300.000000	200.000000	0.000000	7.660520	10.620960	2231.980896	1964.560251	2103.699926	-1385.494475				-505.000000	200.000000	0.000000	0.724440	2.144040	10.225020	-1722.502169	-1246.669471	648.161824
470				900.000000	200.000000	0.000000	0.392350	0.529220	-1.433850	-76.184914	-100.944982	178.400547	299.032329	200.983472	0.000000	300.000000	200.000000	0.000000	7.446880	10.346280	2230.302428	2193.441057	2158.199924	-1440.425974				-505.000000	200.000000	0.000000	1.267770	-0.714680	8.651940	536.526878	-350.063464	175.452643
471				900.000000	200.000000	0.000000	0.403560	0.619300	-1.477300	-4.171420	-157.091871	173.653388	299.047577	200.978594	0.000000	300.000000	200.000000	0.000000	7.446880	10.590440	2231.675720	2183.904357	2125.499926	-1379.390975				-505.000000	200.000000	0.000000	-1.629990	2.322710	3.146160	1067.326889	-964.915075	237.311046
472				900.000000	200.000000	0.000000	0.392350	0.653080	-1.477300	-63.088313	-111.036513	200.202678	299.072220	200.952726	0.000000	300.000000	200.000000	0.000000	7.660520	10.407320	2232.209778	2126.684155	2070.999928	-1397.701475				-505.000000	200.000000	0.000000	-0.362220	-0.893350	17.303879	-1326.648319	-922.493502	645.366274
473				900.000000	200.000000	0.000000	0.392350	0.731900	-1.868350	-76.329754	-70.145077	164.131079	298.959874	200.978393	0.000000	300.000000	200.000000	0.000000	7.721560	10.041080	2232.133484	2183.904357	2321.699919	-1403.804975				-505.000000	200.000000	0.000000	0.000000	0.357340	6.292320	137.942031	259.168603	-175.893180
474				900.000000	200.000000	0.000000	0.291460	0.686860	-0.825550	-109.268402	-41.630381	166.603374	299.013455	200.948616	0.000000	300.000000	200.000000	0.000000	7.446880	10.254720	2231.828308	2117.147455	2201.799923	-1354.976975				-505.000000	200.000000	0.000000	-0.362220	-2.501380	14.944259	-150.162962	-389.974193	-178.577128
475				900.000000	200.000000	0.000000	0.493240	0.641820	-1.607650	-23.481740	-84.674118	204.907005	299.037874	200.991346	0.000000	300.000000	200.000000	0.000000	7.233240	11.506040	2231.828308	2212.514458	2147.299925	-1330.562976				-505.000000	200.000000	0.000000	0.362220	0.536010	8.651940	612.206130	102.441386	117.967893
476				900.000000	200.000000	0.000000	0.504450	0.574260	-1.520750	-114.625498	-125.744323	151.820038	299.018707	200.961073	0.000000	300.000000	200.000000	0.000000	7.294280	11.322920	2232.667542	2145.757556	2190.899923	-1281.734977				-505.000000	200.000000	0.000000	-1.448880	-0.536010	11.011560	-958.081055	-585.628283	528.304125
477				900.000000	200.000000	0.000000	0.504450	0.506700	-1.216600	-88.948807	-95.631363	173.444148	299.028206	200.922883	0.000000	300.000000	200.000000	0.000000	7.843640	11.506040	2232.057190	2059.927254	2169.099924	-1416.011974				-505.000000	200.000000	0.000000	0.362220	0.536010	3.146160	-1125.474361	-2278.593761	705.408880
478				900.000000	200.000000	0.000000	0.482030	0.608040	-1.477300	-89.066242	-38.739987	178.380942	299.062710	200.973821	0.000000	300.000000	200.000000	0.000000	7.385840	10.620960	2232.820130	2174.367657	2092.799927	-1348.873476				-505.000000	200.000000	0.000000	0.181110	2.322710	6.292320	1299.210586	-1607.770465	-56.554336
479				900.000000	200.000000	0.000000	0.313880	0.776940	-1.086250	-57.582630	-128.432675	193.170183	299.032792	200.970180	0.000000	300.000000	200.000000	0.000000	7.233240	10.437840	2231.370544	2164.830956	2158.199924	-1336.666476				-505.000000	200.000000	0.000000	0.362220	-0.893350	11.798100	-632.192770	-1756.524423	-294.597260
480				900.000000	200.000000	0.000000	0.246620	0.551740	-1.520750	-79.368099	-120.192853	190.620768	299.032990	200.991346	0.000000	300.000000	200.000000	0.000000	7.202720	10.926160	2231.828308	2212.514458	2158.199924	-1354.976975				-505.000000	200.000000	0.000000	-0.362220	-1.250690	11.011560	272.649679	11.467961	292.562566
481				900.000000	200.000000	0.000000	0.336300	0.653080	-1.260050	-38.740061	-88.666537	161.706184	299.038203	200.918390	0.000000	300.000000	200.000000	0.000000	7.599480	10.529400	2232.591248	2050.390553	2147.299925	-1318.355976				-505.000000	200.000000	0.000000	0.362220	2.144040	4.719240	-448.966611	371.313532	-56.738382
482				900.000000	200.000000	0.000000	0.347510	0.574260	-1.260050	-114.355412	-68.864285	176.079229	299.047642	200.940070	0.000000	300.000000	200.000000	0.000000	7.843640	9.705360	2231.828308	2098.074055	2125.499926	-1318.355976				-505.000000	200.000000	0.000000	0.000000	-1.429360	6.292320	493.092822	126.598596	762.316820
483				900.000000	200.000000	0.000000	0.313880	0.608040	-1.260050	-72.759050	-32.017612	168.916505	298.959874	200.965576	0.000000	300.000000	200.000000	0.000000	7.446880	10.468360	2232.133484	2155.294256	2321.699919	-1361.080475				-505.000000	200.000000	0.000000	-0.905550	0.714680	4.719240	159.438828	50.316269	118.238873
484				900.000000	200.000000	0.000000	0.437190	0.698120	-1.651100	-49.352032	-82.325571	154.414569	298.998632	200.987242	0.000000	300.000000	200.000000	0.000000	7.538440	10.254720	2231.446838	2202.977757	2234.499922	-1403.804975				-505.000000	200.000000	0.000000	-0.543330	-0.714680	5.505780	-506.068832	-502.628118	821.782616
485				900.000000	200.000000	0.000000	0.280250	0.608040	-1.955250	-81.520337	-75.579922	188.228626	298.964687	200.931460	0.000000	300.000000	200.000000	0.000000	7.782600	10.163160	2231.980896	2079.000654	2310.799919	-1452.632974				-505.000000	200.000000	0.000000	-2.173320	1.250690	5.505780	-155.512290	2379.972725	471.313560
486				900.000000	200.000000	0.000000	0.403560	0.529220	-1.260050	-120.230690	-121.832123	163.930973	299.008876	200.948324	0.000000	300.000000	200.000000	0.000000	7.721560	11.383960	2232.514954	2117.147455	2212.699923	-1397.701475				-505.000000	200.000000	0.000000	3.078870	-0.357340	12.584640	-252.247876	-993.665280	-59.329524
487				900.000000	200.000000	0.000000	0.347510	0.416620	-1.607650	-93.063430	-109.068776	168.703643	299.013185	200.931778	0.000000	300.000000	200.000000	0.000000	6.928040	11.322920	2231.217956	2079.000654	2201.799923	-1361.080475				-505.000000	200.000000	0.000000	-1.448880	-0.536010	9.438480	84.137115	-53.855401	528.304125
488				900.000000	200.000000	0.000000	0.313880	0.574260	-1.694550	-74.600252	-158.262775	195.391350	299.072030	200.957195	0.000000	300.000000	200.000000	0.000000	7.324800	11.475520	2231.752014	2136.220856	2070.999928	-1348.873476				-505.000000	200.000000	0.000000	-1.086660	-0.357340	2.359620	-600.513883	-599.335523	-411.460874
489				900.000000	200.000000	0.000000	0.470820	0.698120	-1.433850	-97.373324	-88.978467	173.657009	299.047544	200.952987	0.000000	300.000000	200.000000	0.000000	7.385840	10.834600	2231.599426	2126.684155	2125.499926	-1379.390975				-505.000000	200.000000	0.000000	0.905550	-0.536010	11.798100	315.957889	1127.138842	116.907080
490				900.000000	200.000000	0.000000	0.246620	0.585520	-0.912450	-89.408431	-59.966933	164.145922	298.950179	200.884339	0.000000	300.000000	200.000000	0.000000	7.446880	10.590440	2232.286072	1974.096951	2343.499918	-1361.080475				-505.000000	200.000000	0.000000	-0.362220	0.714680	-3.146160	622.073603	687.753673	588.148196
491				900.000000	200.000000	0.000000	0.437190	0.619300	-1.607650	-64.614416	-77.300009	163.979907	299.033486	200.952400	0.000000	300.000000	200.000000	0.000000	7.233240	10.682000	2232.972718	2126.684155	2158.199924	-1348.873476				-505.000000	200.000000	0.000000	0.543330	0.357340	6.292320	137.942031	226.291707	0.295649
492				900.000000	200.000000	0.000000	0.257830	0.641820	-1.824900	-79.994234	-84.909832	169.005988	299.042889	200.944214	0.000000	300.000000	200.000000	0.000000	7.416360	10.529400	2232.133484	2107.610755	2136.399925	-1403.804975				-505.000000	200.000000	0.000000	-0.181110	1.429360	9.438480	-491.834358	-793.418196	-57.373147
493				900.000000	200.000000	0.000000	0.504450	0.641820	-1.998700	-104.297473	-49.310280	178.389130	298.998974	200.952726	0.000000	300.000000	200.000000	0.000000	7.660520	10.682000	2232.209778	2126.684155	2234.499922	-1287.838477	-490.027817	179.530646	0.000000	-505.000000	200.000000	0.000000	1.086660	-0.357340	23.596199	-482.998955	-353.286601	-117.914246
494				900.000000	200.000000	0.000000	0.582920	0.709380	-1.346950	-72.696427	-103.807502	159.093385	298.998837	200.897309	0.000000	300.000000	200.000000	0.000000	7.507920	10.773560	2231.904602	2002.707052	2234.499922	-1318.355976				-505.000000	200.000000	0.000000	-0.724440	0.714680	5.505780	-767.026264	-1287.089196	235.712581
495				900.000000	200.000000	0.000000	0.425980	0.641820	-1.390400	-63.461971	-102.370274	178.470425	298.935203	200.965807	0.000000	300.000000	200.000000	0.000000	7.294280	9.766400	2231.599426	2155.294256	2376.199917	-1379.390975				-505.000000	200.000000	0.000000	1.448880	0.893350	6.292320	-408.704014	-1021.633187	-469.220911
496				900.000000	200.000000	0.000000	0.437190	0.653080	-1.303500	-58.887726	-77.582869	185.698263	298.988205	200.975054	0.000000	300.000000	200.000000	0.000000	7.691040	11.414480	2229.997252	2174.367657	2256.299921	-1409.908474				-505.000000	200.000000	0.000000	1.811100	-0.357340	7.865400	442.270596	-912.473963	-411.692694
497				900.000000	200.000000	0.000000	0.425980	0.743160	-1.477300	-131.748363	-46.563787	197.841952	298.979093	200.888945	0.000000	300.000000	200.000000	0.000000	7.874160	11.261880	2231.446838	1983.633652	2278.099920	-1403.804975				-505.000000	200.000000	0.000000	-0.181110	0.000000	3.146160	-694.644319	-920.016792	763.687771
498				900.000000	200.000000	0.000000	0.313880	0.653080	-1.173150	-94.937455	-103.022008	149.681111	299.023189	200.923009	0.000000	300.000000	200.000000	0.000000	7.324800	11.353440	2231.752014	2059.927254	2179.999924	-1464.839973				-505.000000	200.000000	0.000000	-0.181110	-0.357340	-1.573080	441.515518	-517.828211	645.860458
499				900.000000	200.000000	0.000000	0.291460	0.574260	-1.173150	-178.593868	-102.098752	173.727637	299.072156	200.991245	0.000000	300.000000	200.000000	0.000000	7.416360	11.322920	2232.057190	2212.514458	2070.999928	-1361.080475				-505.000000	200.000000	0.000000	1.267770	-0.714680	0.786540	188.449640	-1005.449236	57.964446
500				900.000000	200.000000	0.000000	0.369930	0.641820	-1.303500	-59.351413	-100.142952	176.118832	299.047837	200.969782	0.000000	300.000000	200.000000	0.000000	7.355320	10.498880	2232.286072	2164.830956	2125.499926	-1385.494475				-505.000000	200.000000	0.000000	1.629990	0.536010	8.651940	380.574126	-1167.401439	411.586965
501				900.000000	200.000000	0.000000	0.325090	0.754420	-0.999350	-86.563687	-78.315420	144.944423	299.013556	200.927155	0.000000	300.000000	200.000000	0.000000	7.111160	10.132640	2232.057190	2069.463954	2201.799923	-1379.390975				-505.000000	200.000000	0.000000	-0.543330	0.714680	2.359620	-304.013950	-101.932390	1058.115474
502				900.000000	200.000000	0.000000	0.381140	0.675600	-1.390400	-110.317274	-130.919582	142.403393	299.013455	200.927251	0.000000	300.000000	200.000000	0.000000	7.324800	10.315760	2231.828308	2069.463954	2201.799923	-1300.045476				-505.000000	200.000000	0.000000	1.267770	0.714680	10.225020	-998.280729	-1544.686383	529.273698
503				900.000000	200.000000	0.000000	0.347510	0.630560	-1.173150	-51.638997	-144.934651	147.215667	299.115926	200.978627	0.000000	300.000000	200.000000	0.000000	7.141680	10.193680	2231.599426	2183.904357	1972.899931	-1409.908474				-505.000000	200.000000	0.000000	2.716650	-2.144040	4.719240	-245.174322	-1229.423099	-2.252026
504				900.000000	200.000000	0.000000	0.381140	0.698120	-1.303500	-24.868737	-80.340700	159.291957	299.072378	200.978193	0.000000	300.000000	200.000000	0.000000	7.050120	10.743040	2232.591248	2183.904357	2070.999928	-1324.459476				-505.000000	200.000000	0.000000	0.362220	0.357340	11.798100	-672.329520	-165.684335	646.495223
505				900.000000	200.000000	0.000000	0.302670	0.720640	-1.346950	-60.171150	-72.002927	166.623176	299.067082	200.880337	0.000000	300.000000	200.000000	0.000000	7.385840	10.651480	2231.599426	1964.560251	2081.899927	-1385.494475				-505.000000	200.000000	0.000000	0.724440	1.786700	12.584640	340.751991	-1248.908751	-527.059265
506				900.000000	200.000000	0.000000	0.459610	0.664340	-1.520750	-70.710701	-22.578413	163.998567	298.959981	200.939845	0.000000	300.000000	200.000000	0.000000	7.935200	10.834600	2232.362366	2098.074055	2321.699919	-1354.976975				-505.000000	200.000000	0.000000	-1.448880	-1.608030	5.505780	18.954569	-447.833291	116.078087
507				900.000000	200.000000	0.000000	0.358720	0.506700	-1.607650	-117.497647	-129.794284	188.053085	299.067145	200.931555	0.000000	300.000000	200.000000	0.000000	7.721560	9.888480	2231.752014	2079.000654	2081.899927	-1483.150473				-505.000000	200.000000	0.000000	1.086660	-0.178670	6.292320	-126.123938	458.554825	-176.488787
508				900.000000	200.000000	0.000000	0.414770	0.686860	-1.781450	-45.930231	-106.610939	144.788684	299.082049	200.961205	0.000000	300.000000	200.000000	0.000000	7.172200	10.071600	2232.362366	2145.757556	2049.199928	-1373.287475				-505.000000	200.000000	0.000000	0.724440	-0.357340	7.865400	-136.809413	-51.300126	469.555718
509				900.000000	200.000000	0.000000	0.291460	0.540480	-1.781450	-43.917099	-66.071244	192.973502	299.032825	200.948778	0.000000	300.000000	200.000000	0.000000	7.630000	11.383960	2231.446838	2117.147455	2158.199924	-1385.494475				-505.000000	200.000000	0.000000	1.811100	-1.250690	3.146160	-1001.955574	-377.715375	116.156404
510				900.000000	200.000000	0.000000	0.403560	0.596780	-1.651100	-101.771576	-40.412928	185.680745	298.930392	200.995653	0.000000	300.000000	200.000000	0.000000	7.080640	11.017720	2231.752014	2222.051158	2387.099916	-1416.011974				-505.000000	200.000000	0.000000	1.811100	0.178670	0.000000	-799.900692	-242.159662	0.024670
511				900.000000	200.000000	0.000000	0.459610	0.495440	-1.694550	-73.825530	-47.746628	159.022170	298.969852	200.935477	0.000000	300.000000	200.000000	0.000000	7.355320	11.200840	2232.591248	2088.537354	2299.899920	-1379.390975				-505.000000	200.000000	0.000000	-0.181110	1.072020	7.865400	65.497162	-261.645314	705.961020
512				900.000000	200.000000	0.000000	0.257830	0.551740	-1.390400	-51.089345	-59.984067	154.464253	298.989381	200.952563	0.000000	300.000000	200.000000	0.000000	7.294280	10.559920	2232.591248	2126.684155	2256.299921	-1330.562976				-505.000000	200.000000	0.000000	1.448880	-1.965370	12.584640	-1855.157795	1226.085527	56.763052
513				900.000000	200.000000	0.000000	0.336300	0.608040	-1.520750	-77.049665	-103.621996	183.351238	299.027707	200.970379	0.000000	300.000000	200.000000	0.000000	7.111160	11.078760	2230.912780	2164.830956	2169.099924	-1306.148976				-505.000000	200.000000	0.000000	0.181110	0.000000	2.359620	-115.627232	119.371763	352.450103
514				900.000000	200.000000	0.000000	0.504450	0.484180	-1.651100	-74.244202	-74.963398	168.603884	298.960052	200.995313	0.000000	300.000000	200.000000	0.000000	7.233240	10.346280	2232.514954	2222.051158	2321.699919	-1416.011974				-505.000000	200.000000	0.000000	-1.086660	-0.536010	-0.786540	1357.295135	-596.349817	528.275147
515				900.000000	200.000000	0.000000	0.437190	0.472920	-1.346950	-82.433850	-123.136190	149.385813	298.994228	200.931237	0.000000	300.000000	200.000000	0.000000	7.385840	10.559920	2232.514954	2079.000654	2245.399921	-1330.562976				-505.000000	200.000000	0.000000	1.267770	-1.429360	-0.786540	1419.054528	-606.246361	-60.201983
516				900.000000	200.000000	0.000000	0.325090	0.574260	-1.260050	-78.170640	-67.941029	188.150756	299.013151	201.008749	0.000000	300.000000	200.000000	0.000000	7.507920	9.857960	2231.141662	2250.661259	2201.799923	-1379.390975				-505.000000	200.000000	0.000000	-0.181110	-0.178670	10.225020	-9.993320	398.965444	528.541819
517				900.000000	200.000000	0.000000	0.280250	0.630560	-1.607650	-40.027548	-121.496919	166.562629	298.998871	200.995551	0.000000	300.000000	200.000000	0.000000	7.446880	10.682000	2231.980896	2222.051158	2234.499922	-1391.597975				-505.000000	200.000000	0.000000	-0.543330	0.714680	1.573080	-535.708876	163.954051	411.930388
518				900.000000	200.000000	0.000000	0.201780	0.619300	-1.260050	-28.069530	-98.324913	183.501073	298.993747	201.004337	0.000000	300.000000	200.000000	0.000000	7.416360	10.193680	2231.446838	2241.124558	2245.399921	-1354.976975				-505.000000	200.000000	0.000000	-1.086660	-0.536010	6.292320	-611.010589	722.632418	469.531049
519				900.000000	200.000000	0.000000	0.493240	0.664340	-1.520750	-110.916003	-79.688965	173.602367	299.028438	200.901304	0.000000	300.000000	200.000000	0.000000	7.721560	10.254720	2232.591248	2012.243752	2169.099924	-1440.425974				-505.000000	200.000000	0.000000	1.992210	-0.893350	3.932700	1220.234029	803.709299	880.154314
520				900.000000	200.000000	0.000000	0.560500	0.540480	-1.129700	-79.426658	-77.756439	173.417496	298.994400	200.918265	0.000000	300.000000	200.000000	0.000000	7.538440	11.353440	2232.896424	2050.390553	2245.399921	-1403.804975				-505.000000	200.000000	0.000000	-3.078870	1.072020	6.292320	-513.708694	445.471016	1.263657
521				900.000000	200.000000	0.000000	0.414770	0.529220	-1.216600	-59.877722	-147.664009	183.196641	299.008469	200.991448	0.000000	300.000000	200.000000	0.000000	7.324800	11.628120	2231.599426	2212.514458	2212.699923	-1373.287475				-505.000000	200.000000	0.000000	-1.448880	1.608030	5.505780	-1755.313673	-845.543313	824.059312
522				900.000000	200.000000	0.000000	0.358720	0.686860	-1.738000	-78.049459	-109.409179	166.533693	299.033255	200.973988	0.000000	300.000000	200.000000	0.000000	7.080640	11.445000	2232.438660	2174.367657	2158.199924	-1434.322474				-505.000000	200.000000	0.000000	0.724440	2.144040	16.517339	-1027.102772	-457.220839	413.185429
523				900.000000	200.000000	0.000000	0.369930	0.551740	-1.564200	-103.536295	-79.636621	195.312339	298.935203	200.905978	0.000000	300.000000	200.000000	0.000000	7.263760	11.109280	2231.599426	2021.780453	2376.199917	-1464.839973				-505.000000	200.000000	0.000000	-0.724440	-0.536010	3.932700	-611.199358	305.243744	175.781578
524				900.000000	200.000000	0.000000	0.470820	0.596780	-0.999350	-48.829470	-145.108221	149.466162	299.013825	200.922631	0.000000	300.000000	200.000000	0.000000	7.385840	10.620960	2232.667542	2059.927254	2201.799923	-1385.494475				-505.000000	200.000000	0.000000	-0.543330	0.714680	-1.573080	969.647455	166.939757	-58.022401
525				900.000000	200.000000	0.000000	0.313880	0.675600	-1.694550	-70.427071	-158.262775	176.208316	299.086494	200.978761	0.000000	300.000000	200.000000	0.000000	7.294280	10.620960	2231.294250	2183.904357	2038.299929	-1312.252476				-505.000000	200.000000	0.000000	0.181110	-1.965370	2.359620	112.896235	-13.198245	174.352671
526				900.000000	200.000000	0.000000	0.392350	0.641820	-1.651100	-79.814178	-75.413090	180.914926	299.081986	200.914275	0.000000	300.000000	200.000000	0.000000	7.294280	10.651480	2232.209778	2040.853853	2049.199928	-1300.045476				-505.000000	200.000000	0.000000	0.181110	-0.893350	0.000000	-285.688612	-1204.089031	116.625919
527				900.000000	200.000000	0.000000	0.336300	0.484180	-1.607650	-106.363430	-37.683569	156.729787	299.008774	200.892883	0.000000	300.000000	200.000000	0.000000	7.507920	10.651480	2232.286072	1993.170352	2212.699923	-1440.425974				-505.000000	200.000000	0.000000	1.267770	-0.178670	9.438480	-820.768257	-615.949905	-822.688361
528				900.000000	200.000000	0.000000	0.336300	0.686860	-1.173150	-125.710637	-83.681384	185.834201	298.989346	200.935509	0.000000	300.000000	200.000000	0.000000	7.599480	10.285240	2232.514954	2088.537354	2256.299921	-1434.322474				-505.000000	200.000000	0.000000	-0.362220	2.144040	6.292320	-680.472768	-514.333510	589.504658
529				900.000000	200.000000	0.000000	0.358720	0.551740	-1.564200	-75.392583	-69.043053	185.685312	299.012982	200.914869	0.000000	300.000000	200.000000	0.000000	7.385840	9.857960	2230.760192	2040.853853	2201.799923	-1324.459476				-505.000000	200.000000	0.000000	0.905550	-0.357340	-2.359620	-1064.155430	-1643.395636	293.308934
530				900.000000	200.000000	0.000000	0.403560	0.698120	-1.129700	-60.873452	-86.491559	190.594311	299.051813	200.987816	0.000000	300.000000	200.000000	0.000000	7.446880	11.231360	2230.149840	2202.977757	2114.599926	-1495.357473				-505.000000	200.000000	0.000000	-0.905550	-0.178670	17.303879	-935.955026	-94.196562	469.855675
531				900.000000	200.000000	0.000000	0.347510	0.630560	-1.129700	-67.676103	-43.655661	183.360568	298.969570	200.918642	0.000000	300.000000	200.000000	0.000000	7.416360	9.949520	2231.980896	2050.390553	2299.899920	-1293.941977				-505.000000	200.000000	0.000000	-0.905550	-0.536010	5.505780	-842.705516	-480.710187	175.796066
532				900.000000	200.000000	0.000000	0.269040	0.551740	-1.564200	-75.392583	-65.350031	176.139580	298.989277	200.952661	0.000000	300.000000	200.000000	0.000000	7.874160	11.017720	2232.362366	2126.684155	2256.299921	-1361.080475				-505.000000	200.000000	0.000000	-0.362220	0.357340	1.573080	369.196495	-1172.704988	-58.376005
533				900.000000	200.000000	0.000000	0.257830	0.461660	-1.607650	-115.331864	-110.441724	156.790138	298.969711	200.952693	0.000000	300.000000	200.000000	0.000000	7.324800	11.414480	2232.286072	2126.684155	2299.899920	-1318.355976				-505.000000	200.000000	0.000000	0.181110	0.357340	10.225020	717.336656	-1876.642612	294.045120
534				900.000000	200.000000	0.000000	0.190570	0.698120	-1.651100	-57.393092	-36.707969	149.850747	299.052396	200.918830	0.000000	300.000000	200.000000	0.000000	7.172200	11.567080	2231.523132	2050.390553	2114.599926	-1342.769976				-505.000000	200.000000	0.000000	0.181110	0.536010	4.719240	264.443508	-148.007531	117.982382
535				900.000000	200.000000	0.000000	0.392350	0.608040	-1.173150	-72.669021	-55.593703	183.293170	299.033651	200.939427	0.000000	300.000000	200.000000	0.000000	7.721560	10.590440	2233.354188	2098.074055	2158.199924	-1361.080475				-505.000000	200.000000	0.000000	0.000000	0.536010	0.786540	-1473.111136	-265.886441	470.461463
536				900.000000	200.000000	0.000000	0.369930	0.540480	-1.824900	-92.208476	-145.251779	180.843906	299.008977	200.896971	0.000000	300.000000	200.000000	0.000000	7.477400	10.407320	2232.743836	2002.707052	2212.699923	-1379.390975				-505.000000	200.000000	0.000000	0.724440	-0.893350	6.292320	988.790794	82.762734	234.070650
537				900.000000	200.000000	0.000000	0.381140	0.619300	-1.564200	-24.364100	-90.230189	183.315256	298.959447	200.957424	0.000000	300.000000	200.000000	0.000000	7.660520	10.315760	2231.217956	2136.220856	2321.699919	-1342.769976				-505.000000	200.000000	0.000000	0.362220	0.536010	15.730799	-313.755577	-1627.686548	352.944288
538				900.000000	200.000000	0.000000	0.425980	0.439140	-1.564200	-148.378465	-66.746850	173.462612	299.018372	200.969948	0.000000	300.000000	200.000000	0.000000	7.691040	10.559920	2231.904602	2164.830956	2190.899923	-1379.390975				-505.000000	200.000000	0.000000	0.905550	1.608030	14.157719	-133.197491	-68.230503	-57.290522
539				900.000000	200.000000	0.000000	0.414770	0.574260	-1.260050	-74.150110	-107.095841	168.780567	298.979546	200.965444	0.000000	300.000000	200.000000	0.000000	7.385840	9.919000	2232.438660	2155.294256	2278.099920	-1306.148976				-505.000000	200.000000	0.000000	-0.724440	1.965370	2.359620	814.009319	-1284.103491	-350.541501
540				900.000000	200.000000	0.000000	0.526870	0.574260	-1.564200	-58.383089	-101.297320	151.796811	298.989242	200.897155	0.000000	300.000000	200.000000	0.000000	7.233240	10.254720	2232.286072	2002.707052	2256.299921	-1342.769976				-505.000000	200.000000	0.000000	0.362220	-0.893350	7.865400	-1211.587395	-1487.652276	762.796516
541				900.000000	200.000000	0.000000	0.358720	0.630560	-1.955250	-100.695615	-53.481467	180.939294	298.994091	200.991177	0.000000	300.000000	200.000000	0.000000	7.996240	9.949520	2232.209778	2212.514458	2245.399921	-1458.736474				-505.000000	200.000000	0.000000	-0.724440	-0.178670	6.292320	-473.571944	-227.275564	-705.040787
542				900.000000	200.000000	0.000000	0.336300	0.664340	-1.911800	-59.054238	-82.994439	173.764957	299.042823	200.982733	0.000000	300.000000	200.000000	0.000000	7.507920	10.407320	2231.980896	2193.441057	2136.399925	-1324.459476				-505.000000	200.000000	0.000000	-1.448880	-1.072020	8.651940	167.456229	-1378.809048	57.842662
543				900.000000	200.000000	0.000000	0.459610	0.596780	-1.433850	-37.218021	-113.846689	178.393697	299.057410	200.957162	0.000000	300.000000	200.000000	0.000000	7.324800	11.231360	2231.828308	2136.220856	2103.699926	-1361.080475				-505.000000	200.000000	0.000000	-0.181110	-0.178670	1.573080	-126.501477	-785.953931	-117.643266
544				900.000000	200.000000	0.000000	0.493240	0.698120	-1.260050	-61.008495	-110.327236	151.946841	298.969500	200.858882	0.000000	300.000000	200.000000	0.000000	7.752080	10.956680	2231.828308	1916.876750	2299.899920	-1373.287475				-505.000000	200.000000	0.000000	-0.543330	0.536010	5.505780	32.874427	-2226.038213	1057.945916
545				900.000000	200.000000	0.000000	0.437190	0.596780	-1.564200	-117.763668	-87.472358	154.320323	299.023556	200.973921	0.000000	300.000000	200.000000	0.000000	7.568960	10.651480	2232.591248	2174.367657	2179.999924	-1336.666476				-505.000000	200.000000	0.000000	0.181110	0.536010	5.505780	-314.573578	-413.893972	411.702875
546				900.000000	200.000000	0.000000	0.358720	0.619300	-1.607650	-68.634946	-28.474885	183.338483	299.008503	201.017054	0.000000	300.000000	200.000000	0.000000	7.294280	11.200840	2231.675720	2269.734659	2212.699923	-1416.011974				-505.000000	200.000000	0.000000	2.173320	1.429360	11.011560	87.371498	-407.097570	471.135386
547				900.000000	200.000000	0.000000	0.269040	0.574260	-1.260050	-114.355412	-90.962740	171.341204	299.037644	200.936021	0.000000	300.000000	200.000000	0.000000	7.538440	10.804080	2231.294250	2088.537354	2147.299925	-1403.804975				-505.000000	200.000000	0.000000	0.181110	-0.178670	2.359620	-821.334565	-2001.748355	234.792348
548				900.000000	200.000000	0.000000	0.369930	0.596780	-0.651750	-76.613068	-50.089380	159.209325	298.979581	200.952596	0.000000	300.000000	200.000000	0.000000	7.904680	10.407320	2232.514954	2126.684155	2278.099920	-1312.252476				-505.000000	200.000000	0.000000	1.086660	-1.786700	12.584640	124.525558	320.013406	-119.270708
549				900.000000	200.000000	0.000000	0.347510	0.517960	-1.607650	-44.664416	-109.068776	183.255850	299.033056	200.961369	0.000000	300.000000	200.000000	0.000000	7.538440	10.834600	2231.980896	2145.757556	2158.199924	-1391.597975				-505.000000	200.000000	0.000000	-1.448880	0.714680	-3.932700	42.930671	1284.533922	412.002832
550				900.000000	200.000000	0.000000	0.313880	0.619300	-1.477300	-88.602555	-21.683629	185.794597	299.150465	200.973954	0.000000	300.000000	200.000000	0.000000	7.111160	10.712520	2232.514954	2174.367657	1896.599934	-1306.148976				-505.000000	200.000000	0.000000	0.000000	1.965370	4.719240	-807.225938	-4.478559	648.050221
551				900.000000	200.000000	0.000000	0.437190	0.698120	-1.607650	-45.286488	-51.970160	161.643550	299.064780	201.032451	0.000000	300.000000	200.000000	0.000000	7.416360	10.498880	2226.106258	2298.344760	2081.899927	-1385.494475				-505.000000	200.000000	0.000000	0.181110	-0.178670	4.719240	-10.433782	-545.717553	-117.672244
552				900.000000	200.000000	0.000000	0.425980	0.641820	-1.607650	-103.892345	-56.574502	137.506203	299.008300	200.983069	0.000000	300.000000	200.000000	0.000000	7.660520	10.041080	2231.217956	2193.441057	2212.699923	-1403.804975				-505.000000	200.000000	0.000000	0.181110	-2.501380	10.225020	-961.252515	-418.372531	-237.364693
553				900.000000	200.000000	0.000000	0.549290	0.686860	-1.433850	-73.713829	-132.737621	197.661844	298.989139	200.961336	0.000000	300.000000	200.000000	0.000000	7.691040	11.048240	2232.057190	2145.757556	2256.299921	-1446.529474				-505.000000	200.000000	0.000000	-0.724440	-0.357340	11.011560	-136.557720	-231.754123	-528.978048
554				900.000000	200.000000	0.000000	0.269040	0.619300	-1.129700	-96.283502	-131.611725	173.792751	298.974033	201.017332	0.000000	300.000000	200.000000	0.000000	7.691040	11.506040	2231.065368	2269.734659	2288.999920	-1458.736474				-505.000000	200.000000	0.000000	0.000000	0.893350	3.932700	-640.524787	-1462.002213	529.544677
555				900.000000	200.000000	0.000000	0.392350	0.653080	-1.998700	-19.402651	-34.562062	173.696417	298.993953	200.999858	0.000000	300.000000	200.000000	0.000000	7.813120	10.865120	2231.904602	2231.587858	2245.399921	-1361.080475				-505.000000	200.000000	0.000000	2.716650	0.536010	11.798100	-82.438189	-573.290901	117.779539
556				900.000000	200.000000	0.000000	0.358720	0.608040	-1.694550	-37.024420	-124.647497	176.099031	299.013522	200.952824	0.000000	300.000000	200.000000	0.000000	7.263760	10.773560	2231.980896	2126.684155	2201.799923	-1458.736474				-505.000000	200.000000	0.000000	-0.724440	1.072020	5.505780	-513.771617	-359.099145	-116.412895
557				900.000000	200.000000	0.000000	0.291460	0.608040	-1.651100	-145.533722	-50.994560	176.168712	299.022922	201.025846	0.000000	300.000000	200.000000	0.000000	7.599480	10.804080	2231.141662	2288.808060	2179.999924	-1428.218974				-505.000000	200.000000	0.000000	0.181110	0.178670	-1.573080	-452.578532	-142.036120	470.107858
558				900.000000	200.000000	0.000000	0.347510	0.529220	-1.260050	-80.025388	-78.996225	154.350401	299.082080	200.914181	0.000000	300.000000	200.000000	0.000000	7.752080	11.322920	2232.438660	2040.853853	2049.199928	-1409.908474				-505.000000	200.000000	0.000000	-1.086660	-2.858720	-5.505780	58.210395	-1254.721295	408.582698
559				900.000000	200.000000	0.000000	0.336300	0.653080	-1.868350	-51.431850	-118.496638	161.706184	299.106065	200.965906	0.000000	300.000000	200.000000	0.000000	7.507920	10.834600	2231.370544	2155.294256	1994.699930	-1330.562976				-505.000000	200.000000	0.000000	0.362220	-0.536010	3.146160	-958.710287	2361.356495	351.926941
560				900.000000	200.000000	0.000000	0.381140	0.619300	-1.824900	-76.901078	-74.789828	195.363556	298.994057	200.884399	0.000000	300.000000	200.000000	0.000000	7.172200	10.498880	2232.133484	1974.096951	2245.399921	-1373.287475				-505.000000	200.000000	0.000000	0.543330	0.536010	11.011560	-1009.029127	89.243141	-410.743484
561				900.000000	200.000000	0.000000	0.414770	0.517960	-1.129700	-96.436153	-102.151097	166.318548	299.013893	200.875585	0.000000	300.000000	200.000000	0.000000	7.691040	10.620960	2232.820130	1955.023551	2201.799923	-1385.494475				-505.000000	200.000000	0.000000	0.181110	0.178670	2.359620	-452.263916	251.941770	58.899168
562				900.000000	200.000000	0.000000	0.347510	0.686860	-1.216600	-65.447698	-18.244994	185.822587	299.062069	200.965939	0.000000	300.000000	200.000000	0.000000	7.111160	9.583280	2231.294250	2155.294256	2092.799927	-1379.390975				-505.000000	200.000000	0.000000	0.362220	0.000000	3.146160	-1157.908326	-555.183666	-0.028978
563				900.000000	200.000000	0.000000	0.403560	0.585520	-1.260050	-113.891726	-71.172424	185.670273	299.033122	200.935669	0.000000	300.000000	200.000000	0.000000	7.294280	10.407320	2232.133484	2088.537354	2158.199924	-1416.011974				-505.000000	200.000000	0.000000	0.362220	0.357340	5.505780	253.695109	-822.562960	235.286533
564				900.000000	200.000000	0.000000	0.470820	0.551740	-1.520750	-83.388629	-38.237950	156.653255	298.959696	200.940102	0.000000	300.000000	200.000000	0.000000	7.385840	9.705360	2231.752014	2098.074055	2321.699919	-1373.287475	-503.553388	156.186819	0.000000	-505.000000	200.000000	0.000000	0.181110	1.250690	22.023119	-964.902916	-31.858906	59.916515
565				900.000000	200.000000	0.000000	0.448400	0.495440	-1.694550	-93.928181	-57.416940	161.443444	299.018573	200.978293	0.000000	300.000000	200.000000	0.000000	7.416360	11.017720	2232.362366	2183.904357	2190.899923	-1391.597975				-505.000000	200.000000	0.000000	0.905550	0.357340	5.505780	-1136.096913	-855.439856	-117.221526
566				900.000000	200.000000	0.000000	0.403560	0.551740	-1.260050	-95.180135	-50.908544	137.445656	298.989864	200.969186	0.000000	300.000000	200.000000	0.000000	7.385840	11.017720	2233.659364	2164.830956	2256.299921	-1446.529474				-505.000000	200.000000	0.000000	2.173320	0.536010	8.651940	1191.286139	-272.288284	529.031696
567				900.000000	200.000000	0.000000	0.425980	0.574260	-1.868350	-58.698188	-157.651450	175.997934	299.072061	201.012711	0.000000	300.000000	200.000000	0.000000	7.507920	11.200840	2231.828308	2260.197959	2070.999928	-1324.459476				-505.000000	200.000000	0.000000	0.181110	-0.714680	9.438480	536.589801	-1345.616156	175.539576
568				900.000000	200.000000	0.000000	0.437190	0.540480	-2.172500	-52.363287	-91.972609	178.364565	299.033155	200.918547	0.000000	300.000000	200.000000	0.000000	7.843640	11.353440	2232.209778	2050.390553	2158.199924	-1361.080475				-505.000000	200.000000	0.000000	-0.181110	-0.178670	4.719240	-1284.409803	-1319.219666	293.565424
569				900.000000	200.000000	0.000000	0.325090	0.641820	-1.477300	-103.757302	-103.200776	168.936306	298.955312	200.926839	0.000000	300.000000	200.000000	0.000000	7.538440	11.292400	2232.820130	2069.463954	2332.599918	-1324.459476				-505.000000	200.000000	0.000000	-0.724440	0.536010	0.786540	611.576898	573.369465	588.007615
570				900.000000	200.000000	0.000000	0.392350	0.394100	-1.390400	-113.868383	-85.787480	166.226585	298.896090	200.974387	0.000000	300.000000	200.000000	0.000000	7.568960	11.231360	2231.523132	2174.367657	2463.399914	-1367.183975				-505.000000	200.000000	0.000000	2.354430	-0.178670	-2.359620	-590.080101	-1731.067360	-117.846110
571				900.000000	200.000000	0.000000	0.425980	0.506700	-1.998700	-53.574291	-46.078885	185.573743	299.096388	200.957260	0.000000	300.000000	200.000000	0.000000	7.385840	10.529400	2231.599426	2136.220856	2016.499929	-1416.011974				-505.000000	200.000000	0.000000	-0.905550	-1.250690	6.292320	1198.800155	-348.886606	-823.531842
572				900.000000	200.000000	0.000000	0.369930	0.608040	-0.912450	-124.665829	-85.308718	197.774358	299.062326	200.961402	0.000000	300.000000	200.000000	0.000000	7.080640	10.407320	2231.904602	2145.757556	2092.799927	-1452.632974				-505.000000	200.000000	0.000000	0.905550	0.357340	13.371180	601.772347	-862.904121	117.754869
573				900.000000	200.000000	0.000000	0.403560	0.641820	-1.303500	-115.638836	-157.253505	132.710110	298.959874	200.884399	0.000000	300.000000	200.000000	0.000000	7.843640	10.743040	2232.133484	1974.096951	2321.699919	-1348.873476				-505.000000	200.000000	0.000000	-0.905550	0.357340	6.292320	-904.401986	-1144.306650	470.364349
574				900.000000	200.000000	0.000000	0.403560	0.608040	-1.477300	-77.004651	-81.102321	159.184956	299.003721	200.884490	0.000000	300.000000	200.000000	0.000000	7.111160	10.193680	2231.904602	1974.096951	2223.599922	-1409.908474				-505.000000	200.000000	0.000000	0.000000	-0.357340	0.000000	-716.518655	1060.560059	645.845970
575				900.000000	200.000000	0.000000	0.325090	0.585520	-1.042800	-81.502413	-134.000681	173.703268	299.101457	200.969881	0.000000	300.000000	200.000000	0.000000	7.172200	9.949520	2232.057190	2164.830956	2005.599930	-1336.666476				-505.000000	200.000000	0.000000	0.905550	1.072020	-3.146160	991.144252	-2570.639261	-234.031492
576				900.000000	200.000000	0.000000	0.437190	0.574260	-1.651100	-82.596298	-67.127661	173.576660	298.998255	200.996164	0.000000	300.000000	200.000000	0.000000	7.202720	10.010560	2230.607604	2222.051158	2234.499922	-1348.873476				-505.000000	200.000000	0.000000	-0.543330	1.072020	8.651940	-745.151928	1482.936286	-880.100667
577				900.000000	200.000000	0.000000	0.302670	0.641820	-1.651100	-95.896298	-91.983947	173.778854	299.037611	201.004440	0.000000	300.000000	200.000000	0.000000	7.477400	11.383960	2231.217956	2241.124558	2147.299925	-1385.494475				-505.000000	200.000000	0.000000	0.000000	-2.858720	12.584640	-2025.030405	-807.362867	584.728061
578				900.000000	200.000000	0.000000	0.336300	0.619300	-1.607650	-92.758128	-108.607149	183.361710	299.042594	200.948778	0.000000	300.000000	200.000000	0.000000	7.935200	11.261880	2231.446838	2117.147455	2136.399925	-1428.218974				-505.000000	200.000000	0.000000	1.267770	-0.536010	5.505780	-2000.865535	-479.647765	175.622201
579				900.000000	200.000000	0.000000	0.347510	0.653080	-1.868350	-43.390790	-98.694386	147.236610	299.003721	200.974221	0.000000	300.000000	200.000000	0.000000	7.507920	11.200840	2231.904602	2174.367657	2223.599922	-1464.839973				-505.000000	200.000000	0.000000	1.811100	-0.536010	7.078860	431.396351	-116.307493	410.555129
580				900.000000	200.000000	0.000000	0.504450	0.506700	-1.173150	-72.821672	-100.737741	202.360069	299.013353	200.923072	0.000000	300.000000	200.000000	0.000000	7.385840	11.353440	2231.599426	2059.927254	2201.799923	-1397.701475				-505.000000	200.000000	0.000000	0.000000	1.250690	2.359620	-39.947981	1853.740823	118.675102
581				900.000000	200.000000	0.000000	0.482030	0.551740	-1.564200	-107.556825	-99.450809	161.460962	298.998803	200.995619	0.000000	300.000000	200.000000	0.000000	7.630000	10.559920	2231.828308	2222.051158	2234.499922	-1422.115474				-505.000000	200.000000	0.000000	0.000000	-2.680050	6.292320	1112.309582	-1066.531470	761.129915
582				900.000000	200.000000	0.000000	0.482030	0.641820	-1.477300	-107.777832	-119.795506	200.099298	299.038170	200.939781	0.000000	300.000000	200.000000	0.000000	7.568960	10.132640	2232.514954	2098.074055	2147.299925	-1391.597975				-505.000000	200.000000	0.000000	-0.543330	3.216060	-5.505780	1236.507344	-227.038133	3.095507
583				900.000000	200.000000	0.000000	0.482030	0.619300	-0.912450	-112.140552	-105.122906	171.162433	299.008164	200.961829	0.000000	300.000000	200.000000	0.000000	7.385840	10.315760	2230.912780	2145.757556	2212.699923	-1367.183975				-505.000000	200.000000	0.000000	-1.086660	-0.893350	8.651940	-2253.868489	-207.596913	-529.457744
584				900.000000	200.000000	0.000000	0.347510	0.563000	-1.868350	-63.182405	-63.232596	164.020457	299.106248	200.982800	0.000000	300.000000	200.000000	0.000000	7.111160	10.956680	2231.828308	2193.441057	1994.699930	-1300.045476				-505.000000	200.000000	0.000000	0.905550	-1.072020	14.944259	-411.120395	-201.546937	-118.577988
585				900.000000	200.000000	0.000000	0.437190	0.630560	-1.477300	-84.118338	-72.355265	183.267660	299.018238	200.935893	0.000000	300.000000	200.000000	0.000000	7.416360	10.132640	2231.599426	2088.537354	2190.899923	-1354.976975				-505.000000	200.000000	0.000000	-1.267770	0.714680	3.932700	506.823910	-987.579432	353.244245
586				900.000000	200.000000	0.000000	0.358720	0.686860	-1.390400	-81.709875	-94.534537	161.714373	299.067592	200.896941	0.000000	300.000000	200.000000	0.000000	7.630000	9.857960	2232.820130	2002.707052	2081.899927	-1342.769976				-505.000000	200.000000	0.000000	0.724440	0.714680	-2.359620	-188.575487	-41.596583	529.317164
587				900.000000	200.000000	0.000000	0.325090	0.517960	-1.564200	-72.763113	-52.460260	161.592136	299.008672	200.965609	0.000000	300.000000	200.000000	0.000000	7.691040	9.949520	2232.057190	2155.294256	2212.699923	-1367.183975				-505.000000	200.000000	0.000000	1.267770	0.714680	5.505780	854.397762	-479.647765	59.320908
588				900.000000	200.000000	0.000000	0.381140	0.630560	-1.520750	-60.040171	-125.732387	183.325727	299.018339	200.935797	0.000000	300.000000	200.000000	0.000000	7.385840	10.987200	2231.828308	2088.537354	2190.899923	-1379.390975				-505.000000	200.000000	0.000000	-3.441090	0.893350	-1.573080	-1914.941270	-453.136840	236.099471
589				900.000000	200.000000	0.000000	0.369930	0.608040	-1.086250	-52.476342	-135.806784	166.448777	298.989035	200.995619	0.000000	300.000000	200.000000	0.000000	7.568960	11.445000	2231.828308	2222.051158	2256.299921	-1452.632974				-505.000000	200.000000	0.000000	-3.803310	3.216060	-2.359620	-268.848988	-430.472482	767.029588
590				900.000000	200.000000	0.000000	0.302670	0.551740	-1.520750	-83.388629	-107.303082	154.417799	299.018540	200.974054	0.000000	300.000000	200.000000	0.000000	7.691040	11.353440	2232.286072	2174.367657	2190.899923	-1495.357473				-505.000000	200.000000	0.000000	-2.716650	2.322710	6.292320	-90.581437	423.553085	-232.554811
591				900.000000	200.000000	0.000000	0.448400	0.641820	-1.564200	-55.600968	-47.406226	135.073316	299.008910	200.995279	0.000000	300.000000	200.000000	0.000000	7.660520	11.017720	2232.591248	2222.051158	2212.699923	-1416.011974				-505.000000	200.000000	0.000000	0.362220	0.357340	5.505780	369.511111	-955.132967	176.542434
592				900.000000	200.000000	0.000000	0.403560	0.585520	-1.607650	-70.026007	-131.640795	195.308914	299.042005	200.979297	0.000000	300.000000	200.000000	0.000000	7.385840	11.109280	2230.073546	2183.904357	2136.399925	-1312.252476				-505.000000	200.000000	0.000000	0.905550	1.965370	11.011560	1277.965482	67.325210	60.536791
593				900.000000	200.000000	0.000000	0.313880	0.506700	-1.564200	-117.452633	-178.647881	147.135317	298.945188	200.965609	0.000000	300.000000	200.000000	0.000000	7.477400	10.865120	2232.057190	2155.294256	2354.399918	-1397.701475				-505.000000	200.000000	0.000000	-1.448880	1.250690	1.573080	423.253104	1544.448951	471.255605
594				900.000000	200.000000	0.000000	0.325090	0.664340	-1.433850	-102.784914	-17.119696	171.366910	299.067273	200.957064	0.000000	300.000000	200.000000	0.000000	7.385840	10.590440	2232.057190	2136.220856	2081.899927	-1361.080475				-505.000000	200.000000	0.000000	0.362220	-1.072020	-5.505780	861.219623	-1342.393019	410.162366
595				900.000000	200.000000	0.000000	0.369930	0.720640	-1.477300	-76.388313	-23.991769	188.240436	298.965288	200.926649	0.000000	300.000000	200.000000	0.000000	7.660520	10.376800	2233.277894	2069.463954	2310.799919	-1428.218974				-505.000000	200.000000	0.000000	1.629990	1.429360	-3.146160	-29.577122	-1023.635035	647.411149
596				900.000000	200.000000	0.000000	0.459610	0.585520	-1.520750	-69.935978	-134.029751	159.105944	299.003585	200.944440	0.000000	300.000000	200.000000	0.000000	7.233240	10.468360	2231.599426	2107.610755	2223.599922	-1312.252476				-505.000000	200.000000	0.000000	-0.543330	-2.322710	2.359620	-1761.782438	-499.642412	644.024300
597				900.000000	200.000000	0.000000	0.459610	0.585520	-1.303500	-85.793028	-134.231794	171.154245	299.013589	200.974121	0.000000	300.000000	200.000000	0.000000	7.538440	10.315760	2232.133484	2174.367657	2201.799923	-1293.941977				-505.000000	200.000000	0.000000	1.448880	0.714680	5.505780	854.397762	304.813313	353.026913
598				900.000000	200.000000	0.000000	0.336300	0.630560	-1.173150	-67.721117	-78.615414	202.649462	299.003789	200.965609	0.000000	300.000000	200.000000	0.000000	7.416360	9.888480	2232.057190	2155.294256	2223.599922	-1391.597975				-505.000000	200.000000	0.000000	0.905550	-1.608030	6.292320	250.649496	-193.336246	-60.342563
599				900.000000	200.000000	0.000000	0.381140	0.675600	-1.390400	-94.235153	-75.193913	154.451693	298.959696	200.948648	0.000000	300.000000	200.000000	0.000000	7.599480	10.804080	2231.752014	2117.147455	2321.699919	-1354.976975				-505.000000	200.000000	0.000000	3.984420	-0.178670	0.000000	-242.443325	-903.947277	528.208577
600				900.000000	200.000000	0.000000	0.381140	0.686860	-1.607650	-53.791235	-85.123810	166.510466	299.018473	200.965576	0.000000	300.000000	200.000000	0.000000	7.172200	11.170320	2232.133484	2155.294256	2190.899923	-1391.597975				-505.000000	200.000000	0.000000	-0.543330	0.714680	6.292320	-72.067330	-370.804537	118.209895
601				900.000000	200.000000	0.000000	0.313880	0.664340	-1.390400	-70.575658	-92.688026	159.330223	299.047577	200.931587	0.000000	300.000000	200.000000	0.000000	7.172200	11.475520	2231.675720	2079.000654	2125.499926	-1446.529474				-505.000000	200.000000	0.000000	0.000000	-0.357340	16.517339	558.778753	-413.384977	410.869575
602				900.000000	200.000000	0.000000	0.369930	0.540480	-1.390400	-83.717274	-54.468405	176.024586	298.974138	200.906102	0.000000	300.000000	200.000000	0.000000	7.782600	11.322920	2231.294250	2021.780453	2288.999920	-1397.701475				-505.000000	200.000000	0.000000	-1.629990	1.786700	7.078860	803.575537	-305.797171	295.546471
603				900.000000	200.000000	0.000000	0.538080	0.698120	-1.260050	-61.008495	-112.173747	183.225968	298.934985	200.948908	0.000000	300.000000	200.000000	0.000000	7.935200	11.353440	2231.141662	2117.147455	2376.199917	-1440.425974				-505.000000	200.000000	0.000000	-0.724440	1.608030	-11.798100	1601.966071	-1535.807829	706.513160
604				900.000000	200.000000	0.000000	0.403560	0.630560	-1.738000	-72.326832	-111.255690	212.218422	298.964970	200.939748	0.000000	300.000000	200.000000	0.000000	7.813120	11.231360	2232.591248	2098.074055	2310.799919	-1397.701475				-505.000000	200.000000	0.000000	0.905550	1.429360	9.438480	-144.386352	-726.601981	-174.948277
605				900.000000	200.000000	0.000000	0.425980	0.686860	-1.173150	-57.361623	-122.836196	183.331632	298.954812	200.965741	0.000000	300.000000	200.000000	0.000000	7.599480	10.620960	2231.752014	2155.294256	2332.599918	-1367.183975				-505.000000	200.000000	0.000000	-1.086660	1.786700	6.292320	-7.199400	324.922396	-233.193884
606				900.000000	200.000000	0.000000	0.257830	0.585520	-1.173150	-61.534804	-50.054170	188.230910	299.008842	200.978260	0.000000	300.000000	200.000000	0.000000	7.507920	10.498880	2232.438660	2183.904357	2212.699923	-1403.804975				-505.000000	200.000000	0.000000	0.905550	1.429360	-3.146160	86.238880	-582.089151	-116.204179
607				900.000000	200.000000	0.000000	0.347510	0.585520	-1.173150	-53.493744	-74.011072	183.318681	299.102285	200.951913	0.000000	300.000000	200.000000	0.000000	7.294280	10.315760	2234.117128	2126.684155	2005.599930	-1391.597975				-505.000000	200.000000	0.000000	-1.448880	-1.786700	6.292320	-570.873838	611.980342	-1.579668
608				900.000000	200.000000	0.000000	0.470820	0.653080	-1.868350	-131.842455	-129.102141	200.121383	299.008943	200.931173	0.000000	300.000000	200.000000	0.000000	7.355320	10.346280	2232.667542	2079.000654	2212.699923	-1409.908474				-505.000000	200.000000	0.000000	-3.078870	0.714680	3.932700	-188.072101	182.570281	353.389133
609				900.000000	200.000000	0.000000	0.437190	0.641820	-1.173150	-14.990538	-82.770064	173.639491	299.111345	200.914213	0.000000	300.000000	200.000000	0.000000	6.958560	9.980040	2232.362366	2040.853853	1983.799931	-1354.976975				-505.000000	200.000000	0.000000	1.448880	1.072020	7.078860	-513.645771	-359.529576	177.133733
610				900.000000	200.000000	0.000000	0.425980	0.709380	-1.433850	-56.704335	-87.131955	197.810536	298.993988	200.940005	0.000000	300.000000	200.000000	0.000000	7.477400	10.102120	2231.980896	2098.074055	2245.399921	-1416.011974				-505.000000	200.000000	0.000000	1.629990	0.714680	8.651940	-650.958570	158.298635	-410.660859
611				900.000000	200.000000	0.000000	0.403560	0.619300	-1.520750	-112.770750	-75.995943	164.014748	299.038367	200.913963	0.000000	300.000000	200.000000	0.000000	7.538440	9.766400	2232.972718	2040.853853	2147.299925	-1489.253973				-505.000000	200.000000	0.000000	0.543330	0.714680	-2.359620	506.320525	101.932390	176.867061
612				900.000000	200.000000	0.000000	0.526870	0.686860	-0.999350	-81.304748	-76.492781	168.769150	299.023523	200.982498	0.000000	300.000000	200.000000	0.000000	7.752080	11.017720	2232.514954	2193.441057	2179.999924	-1330.562976				-505.000000	200.000000	0.000000	-0.543330	0.714680	7.865400	622.954528	-504.867397	-175.510598
613				900.000000	200.000000	0.000000	0.414770	0.709380	-1.477300	-68.810939	-76.497979	156.857928	299.057345	200.948681	0.000000	300.000000	200.000000	0.000000	7.691040	10.865120	2231.675720	2117.147455	2103.699926	-1354.976975				-505.000000	200.000000	0.000000	-0.362220	-0.893350	4.719240	-401.127075	282.579387	-118.307009
614				900.000000	200.000000	0.000000	0.459610	0.517960	-1.651100	-117.078974	-73.116886	132.536852	299.072283	200.986837	0.000000	300.000000	200.000000	0.000000	7.416360	11.200840	2232.362366	2202.977757	2070.999928	-1342.769976				-505.000000	200.000000	0.000000	1.267770	0.714680	7.865400	391.322524	711.243021	-234.399585
615				900.000000	200.000000	0.000000	0.313880	0.574260	-1.564200	-114.670512	-92.526392	161.656109	299.027973	200.974387	0.000000	300.000000	200.000000	0.000000	7.904680	11.322920	2231.523132	2174.367657	2169.099924	-1367.183975				-505.000000	200.000000	0.000000	-0.181110	-0.893350	11.011560	-1211.335702	928.499047	116.654897
616				900.000000	200.000000	0.000000	0.437190	0.529220	-1.868350	-92.717177	-102.387408	159.076812	298.989312	200.969716	0.000000	300.000000	200.000000	0.000000	7.935200	10.346280	2232.438660	2164.830956	2256.299921	-1403.804975				-505.000000	200.000000	0.000000	0.362220	0.000000	8.651940	-1620.731871	-30.128622	352.435614
617				900.000000	200.000000	0.000000	0.403560	0.630560	-1.868350	-100.605587	10.448814	178.483180	299.116379	200.961041	0.000000	300.000000	200.000000	0.000000	7.446880	10.651480	2232.743836	2145.757556	1972.899931	-1293.941977				-505.000000	200.000000	0.000000	1.267770	-1.965370	0.786540	-582.125622	-1535.729265	-1.966558
618				900.000000	200.000000	0.000000	0.369930	0.551740	-1.173150	-107.151697	-125.594027	161.577097	298.969394	200.923072	0.000000	300.000000	200.000000	0.000000	7.843640	10.498880	2231.599426	2059.927254	2299.899920	-1287.838477				-505.000000	200.000000	0.000000	-0.362220	1.072020	7.078860	-397.829769	-1443.069988	236.022719
619				900.000000	200.000000	0.000000	0.224200	0.506700	-1.651100	-77.337359	-88.752552	193.011768	298.989588	200.969451	0.000000	300.000000	200.000000	0.000000	7.538440	10.468360	2233.049012	2164.830956	2256.299921	-1281.734977				-505.000000	200.000000	0.000000	-1.992210	-1.072020	7.078860	1093.858398	113.830782	527.838918
620				900.000000	200.000000	0.000000	0.448400	0.630560	-1.433850	-112.217035	-62.725361	180.846386	298.970098	200.935253	0.000000	300.000000	200.000000	0.000000	7.538440	10.254720	2233.125306	2088.537354	2299.899920	-1409.908474				-505.000000	200.000000	0.000000	-0.543330	-1.072020	7.865400	978.105319	1085.972691	-294.694374
621				900.000000	200.000000	0.000000	0.425980	0.506700	-1.564200	-73.226800	-117.406550	137.380541	299.008537	200.914463	0.000000	300.000000	200.000000	0.000000	7.202720	9.796920	2231.752014	2040.853853	2212.699923	-1379.390975				-505.000000	200.000000	0.000000	-1.267770	0.893350	1.573080	1443.974477	-720.200139	-410.259480
622				900.000000	200.000000	0.000000	0.302670	0.720640	-1.651100	-88.629961	-56.522157	125.658954	299.008367	200.974454	0.000000	300.000000	200.000000	0.000000	6.928040	11.536560	2231.370544	2174.367657	2212.699923	-1367.183975				-505.000000	200.000000	0.000000	0.362220	-0.714680	11.798100	189.330565	-1226.244393	821.710172
623				900.000000	200.000000	0.000000	0.302670	0.585520	-2.259400	-46.578038	-91.418228	156.858874	299.032891	200.888884	0.000000	300.000000	200.000000	0.000000	7.263760	10.895640	2231.599426	1983.633652	2158.199924	-1330.562976				-505.000000	200.000000	0.000000	0.362220	1.250690	11.011560	887.272189	-2816.338055	118.646125
624				900.000000	200.000000	0.000000	0.313880	0.731900	-1.173150	-59.527406	-108.087978	188.308975	299.037940	200.940005	0.000000	300.000000	200.000000	0.000000	7.263760	11.139800	2231.980896	2098.074055	2147.299925	-1367.183975				-505.000000	200.000000	0.000000	-1.448880	-0.178670	11.011560	453.333611	77.221754	293.666846
625				900.000000	200.000000	0.000000	0.526870	0.641820	-1.477300	-67.572530	-91.246197	159.088622	299.061588	200.957882	0.000000	300.000000	200.000000	0.000000	7.507920	10.987200	2230.149840	2136.220856	2092.799927	-1348.873476				-505.000000	200.000000	0.000000	-0.905550	-0.536010	-4.719240	314.636502	-2194.416739	587.004757
626				900.000000	200.000000	0.000000	0.392350	0.686860	-1.346950	-53.521150	-90.893859	164.089192	299.018003	200.931842	0.000000	300.000000	200.000000	0.000000	7.080640	11.170320	2231.065368	2079.000654	2190.899923	-1342.769976				-505.000000	200.000000	0.000000	0.000000	-0.357340	3.932700	-484.572035	-136.302139	528.357772
627				900.000000	200.000000	0.000000	0.493240	0.585520	-1.216600	-61.579818	-115.433614	192.806345	299.008333	200.931747	0.000000	300.000000	200.000000	0.000000	7.446880	10.834600	2231.294250	2079.000654	2212.699923	-1428.218974				-505.000000	200.000000	0.000000	0.905550	0.178670	10.225020	127.445325	-1125.058430	646.282199
628				900.000000	200.000000	0.000000	0.493240	0.540480	-0.999350	-103.414797	-90.305807	149.390576	299.003653	200.867458	0.000000	300.000000	200.000000	0.000000	7.538440	10.895640	2231.752014	1935.950150	2223.599922	-1477.046973				-505.000000	200.000000	0.000000	1.992210	-0.178670	10.225020	1032.350697	-1058.242215	-470.281724
629				900.000000	200.000000	0.000000	0.515660	0.641820	-1.173150	-87.360082	-70.803549	175.967856	298.989450	200.918328	0.000000	300.000000	200.000000	0.000000	7.691040	10.804080	2232.743836	2050.390553	2256.299921	-1354.976975				-505.000000	200.000000	0.000000	1.086660	0.357340	6.292320	369.574035	-336.865219	470.204972
630				900.000000	200.000000	0.000000	0.313880	0.709380	-1.477300	-64.790409	-107.805119	173.830071	298.978534	200.953573	0.000000	300.000000	200.000000	0.000000	7.385840	10.620960	2230.226134	2126.684155	2278.099920	-1336.666476				-505.000000	200.000000	0.000000	2.173320	-1.786700	-3.932700	7.388169	-392.915468	233.106951
631				900.000000	200.000000	0.000000	0.437190	0.574260	-1.998700	-70.894821	-87.068273	159.118700	299.067082	200.927346	0.000000	300.000000	200.000000	0.000000	7.050120	10.682000	2231.599426	2069.463954	2081.899927	-1379.390975				-505.000000	200.000000	0.000000	0.362220	0.178670	11.798100	-798.956844	364.595695	411.349271
632				900.000000	200.000000	0.000000	0.425980	0.686860	-1.433850	-101.857541	-178.319414	178.512312	299.048065	200.956737	0.000000	300.000000	200.000000	0.000000	7.416360	9.919000	2232.820130	2136.220856	2125.499926	-1385.494475				-505.000000	200.000000	0.000000	-0.543330	0.714680	9.438480	44.000365	-373.790243	-175.510598
633				900.000000	200.000000	0.000000	0.313880	0.641820	-1.260050	-87.450110	-77.611341	176.176900	299.033387	200.935413	0.000000	300.000000	200.000000	0.000000	7.355320	10.743040	2232.743836	2088.537354	2158.199924	-1483.150473				-505.000000	200.000000	0.000000	1.448880	0.000000	-10.225020	-1043.162019	-1138.528239	176.116386
634				900.000000	200.000000	0.000000	0.448400	0.608040	-1.086250	-140.928007	-88.378479	159.138501	299.086869	200.952726	0.000000	300.000000	200.000000	0.000000	7.355320	10.224200	2232.209778	2126.684155	2038.299929	-1184.078979				-505.000000	200.000000	0.000000	0.543330	0.000000	-1.573080	1042.218171	896.606008	-293.763960
635				900.000000	200.000000	0.000000	0.381140	0.675600	-1.477300	-50.099349	-125.772795	178.548294	298.964793	200.961271	0.000000	300.000000	200.000000	0.000000	7.538440	10.987200	2232.209778	2145.757556	2310.799919	-1306.148976				-505.000000	200.000000	0.000000	1.448880	1.072020	8.651940	-860.967930	169.257600	118.389634
636				900.000000	200.000000	0.000000	0.549290	0.641820	-0.955900	-34.868118	-52.126595	185.571656	298.989484	200.943923	0.000000	300.000000	200.000000	0.000000	7.630000	10.956680	2232.820130	2107.610755	2256.299921	-1373.287475				-505.000000	200.000000	0.000000	-0.905550	-0.178670	8.651940	-936.647182	-1013.975922	234.879281
637				900.000000	200.000000	0.000000	0.392350	0.664340	-1.346950	-94.653825	-111.157739	195.393830	298.964439	200.970147	0.000000	300.000000	200.000000	0.000000	7.599480	10.895640	2231.446838	2164.830956	2310.799919	-1464.839973				-505.000000	200.000000	0.000000	1.267770	-0.714680	0.000000	-738.141298	-1667.552846	-0.779653
638				900.000000	200.000000	0.000000	0.493240	0.698120	-1.390400	-69.184598	-34.216461	176.043442	299.042823	200.948551	0.000000	300.000000	200.000000	0.000000	7.416360	10.834600	2231.980896	2117.147455	2136.399925	-1403.804975				-505.000000	200.000000	0.000000	-0.724440	-1.965370	5.505780	-1160.828093	966.600928	526.889707
639				900.000000	200.000000	0.000000	0.358720	0.698120	-1.346950	-157.591249	-33.783306	176.182805	298.964226	201.000268	0.000000	300.000000	200.000000	0.000000	6.958560	10.712520	2230.989074	2231.587858	2310.799919	-1367.183975				-505.000000	200.000000	0.000000	1.448880	0.000000	8.651940	1390.484178	301.827607	-587.556897
640				900.000000	200.000000	0.000000	0.448400	0.664340	-1.433850	-86.702793	-57.659391	202.564742	299.043052	200.965411	0.000000	300.000000	200.000000	0.000000	7.843640	10.956680	2232.514954	2155.294256	2136.399925	-1354.976975				-505.000000	200.000000	0.000000	0.362220	-2.322710	-3.146160	-140.798874	-946.922276	350.231363
641				900.000000	200.000000	0.000000	0.437190	0.563000	-1.911800	-55.186359	-56.753270	166.337208	299.018070	201.008714	0.000000	300.000000	200.000000	0.000000	8.209880	10.468360	2231.217956	2250.661259	2190.899923	-1434.322474				-505.000000	200.000000	0.000000	1.992210	2.858720	2.359620	983.881929	-1448.487973	2.553549
642				900.000000	200.000000	0.000000	0.381140	0.540480	-0.912450	-87.242648	-80.704376	171.193653	299.037940	200.982733	0.000000	300.000000	200.000000	0.000000	7.477400	10.529400	2231.980896	2193.441057	2147.299925	-1354.976975				-505.000000	200.000000	0.000000	-0.181110	0.536010	-0.786540	-83.444960	-518.574637	235.499557
643				900.000000	200.000000	0.000000	0.504450	0.608040	-1.260050	-32.553747	-110.788864	163.899754	299.042300	200.936245	0.000000	300.000000	200.000000	0.000000	7.263760	10.468360	2230.760192	2088.537354	2136.399925	-1287.838477				-505.000000	200.000000	0.000000	2.535540	0.000000	0.000000	-810.712013	-20.855509	293.517650
644				900.000000	200.000000	0.000000	0.414770	0.619300	-1.651100	-88.782612	-157.391864	156.774154	298.984429	200.892822	0.000000	300.000000	200.000000	0.000000	7.538440	9.857960	2232.438660	1993.170352	2267.199921	-1403.804975				-505.000000	200.000000	0.000000	1.448880	-1.250690	7.865400	-75.050020	-757.986025	-118.791013
645				900.000000	200.000000	0.000000	0.437190	0.664340	-1.129700	-110.510875	-57.480623	166.431454	298.950753	200.969252	0.000000	300.000000	200.000000	0.000000	7.660520	11.139800	2233.506776	2164.830956	2343.499918	-1452.632974				-505.000000	200.000000	0.000000	2.897760	-0.357340	7.078860	210.575669	-1772.901373	410.637754
646				900.000000	200.000000	0.000000	0.291460	0.529220	-1.086250	-144.173814	-56.585840	161.637449	299.052817	200.965411	0.000000	300.000000	200.000000	0.000000	7.721560	10.987200	2232.514954	2155.294256	2114.599926	-1354.976975				-505.000000	200.000000	0.000000	-0.543330	0.536010	4.719240	32.811504	-767.021706	59.296239
647				900.000000	200.000000	0.000000	0.325090	0.540480	-1.651100	-83.987359	-47.313473	195.348321	298.964297	200.970279	0.000000	300.000000	200.000000	0.000000	7.568960	11.353440	2231.141662	2164.830956	2310.799919	-1385.494475				-505.000000	200.000000	0.000000	1.629990	1.072020	-0.786540	412.253012	-230.454270	-351.577644
648				900.000000	200.000000	0.000000	0.313880	0.563000	-1.651100	-66.977864	-62.049755	166.464957	298.994263	200.956835	0.000000	300.000000	200.000000	0.000000	7.111160	11.383960	2232.591248	2136.220856	2245.399921	-1403.804975				-505.000000	200.000000	0.000000	0.905550	1.608030	1.573080	-1292.364282	-851.707724	-174.778719
649				900.000000	200.000000	0.000000	0.280250	0.641820	-1.824900	-136.281658	-60.503238	152.115140	299.018372	200.931492	0.000000	300.000000	200.000000	0.000000	7.111160	10.804080	2231.904602	2079.000654	2190.899923	-1318.355976				-505.000000	200.000000	0.000000	1.086660	0.178670	2.359620	11.000091	594.856964	-293.637868
650				900.000000	200.000000	0.000000	0.403560	0.596780	-1.433850	-81.443854	-81.142730	173.632445	298.998837	200.969948	0.000000	300.000000	200.000000	0.000000	7.660520	10.682000	2231.904602	2164.830956	2234.499922	-1379.390975				-505.000000	200.000000	0.000000	-1.811100	-0.893350	9.438480	-169.117532	763.482574	-529.399789
651				900.000000	200.000000	0.000000	0.269040	0.551740	-1.129700	-82.983502	-96.149935	180.958900	299.022888	200.914744	0.000000	300.000000	200.000000	0.000000	7.233240	10.712520	2231.065368	2040.853853	2179.999924	-1391.597975				-505.000000	200.000000	0.000000	1.267770	0.178670	2.359620	242.632095	1114.178028	176.300432
652				900.000000	200.000000	0.000000	0.403560	0.619300	-1.086250	-84.176897	-71.334058	168.834068	298.988724	200.974554	0.000000	300.000000	200.000000	0.000000	7.416360	10.743040	2231.141662	2174.367657	2256.299921	-1293.941977				-505.000000	200.000000	0.000000	-1.448880	2.501380	7.078860	-658.787201	-714.466158	296.210213
653				900.000000	200.000000	0.000000	0.347510	0.540480	-1.607650	-75.901284	-68.541017	183.276794	298.989242	200.956966	0.000000	300.000000	200.000000	0.000000	7.416360	10.743040	2232.286072	2136.220856	2256.299921	-1379.390975				-505.000000	200.000000	0.000000	-1.448880	0.714680	3.932700	-1577.864124	1277.069658	705.723326
654				900.000000	200.000000	0.000000	0.369930	0.439140	-1.477300	-104.062604	-49.321618	180.749660	298.989035	200.901612	0.000000	300.000000	200.000000	0.000000	8.087800	10.285240	2231.828308	2012.243752	2256.299921	-1361.080475				-505.000000	200.000000	0.000000	-0.724440	-0.178670	3.932700	336.951300	-1020.456329	646.073483
655				900.000000	200.000000	0.000000	0.425980	0.484180	-1.520750	-33.903857	-87.051138	156.636879	299.081923	200.982699	0.000000	300.000000	200.000000	0.000000	7.111160	10.132640	2232.057190	2193.441057	2049.199928	-1373.287475				-505.000000	200.000000	0.000000	1.992210	-2.322710	-1.573080	322.590980	-119.055767	350.100963
656				900.000000	200.000000	0.000000	0.482030	0.641820	-1.173150	-75.298491	-54.220756	197.689638	299.013016	200.961862	0.000000	300.000000	200.000000	0.000000	7.202720	10.010560	2230.836486	2145.757556	2201.799923	-1409.908474				-505.000000	200.000000	0.000000	-1.086660	0.357340	14.157719	-208.876743	-212.821898	235.402443
657				900.000000	200.000000	0.000000	0.369930	0.506700	-1.998700	-97.800124	-43.770746	192.860792	299.057281	200.974387	0.000000	300.000000	200.000000	0.000000	7.599480	11.170320	2231.523132	2174.367657	2103.699926	-1391.597975				-505.000000	200.000000	0.000000	0.000000	0.714680	9.438480	623.080374	-8.957117	0.678231
658				900.000000	200.000000	0.000000	0.347510	0.461660	-1.042800	-94.644028	-104.528117	142.239269	299.086869	200.922820	0.000000	300.000000	200.000000	0.000000	7.416360	11.261880	2232.209778	2059.927254	2038.299929	-1361.080475				-505.000000	200.000000	0.000000	1.448880	1.250690	-7.865400	-40.765982	52.362548	236.047389
659				900.000000	200.000000	0.000000	0.504450	0.686860	-1.346950	-33.418498	-60.048347	156.744076	298.993678	200.906102	0.000000	300.000000	200.000000	0.000000	7.324800	11.200840	2231.294250	2021.780453	2245.399921	-1306.148976				-505.000000	200.000000	0.000000	-0.543330	1.072020	4.719240	181.061471	-634.451699	-527.636075
660				900.000000	200.000000	0.000000	0.336300	0.608040	-1.173150	-104.833263	-78.615414	173.712598	299.003959	200.918453	0.000000	300.000000	200.000000	0.000000	7.294280	11.475520	2232.438660	2050.390553	2223.599922	-1293.941977				-505.000000	200.000000	0.000000	-1.448880	1.072020	-0.786540	-1209.171014	-574.431886	706.062441
661				900.000000	200.000000	0.000000	0.425980	0.619300	-1.433850	-64.434359	-56.736136	161.581860	299.023623	200.982397	0.000000	300.000000	200.000000	0.000000	7.752080	10.590440	2232.743836	2193.441057	2179.999924	-1434.322474				-505.000000	200.000000	0.000000	0.181110	0.536010	-1.573080	-546.771891	255.673902	176.726481
662				900.000000	200.000000	0.000000	0.549290	0.675600	-1.694550	-62.386010	-97.033380	156.687150	298.993747	200.970147	0.000000	300.000000	200.000000	0.000000	7.630000	10.956680	2231.446838	2164.830956	2245.399921	-1397.701475				-505.000000	200.000000	0.000000	-1.267770	1.072020	7.865400	-50.318840	-2051.871623	118.606966
663				900.000000	200.000000	0.000000	0.313880	0.709380	-1.738000	-109.286327	-102.496698	164.191431	299.086401	200.927568	0.000000	300.000000	200.000000	0.000000	7.355320	10.804080	2231.065368	2069.463954	2038.299929	-1373.287475				-505.000000	200.000000	0.000000	-0.362220	-0.178670	0.000000	-358.259327	-375.792091	-0.140580
664				900.000000	200.000000	0.000000	0.313880	0.664340	-1.433850	-90.723324	-62.251798	193.065465	299.028007	201.004268	0.000000	300.000000	200.000000	0.000000	7.721560	11.200840	2231.599426	2241.124558	2169.099924	-1477.046973				-505.000000	200.000000	0.000000	0.724440	-0.536010	6.292320	-2000.802612	215.332741	-0.566629
665				900.000000	200.000000	0.000000	0.425980	0.641820	-1.173150	-71.277961	-112.704256	183.289745	298.964510	200.893158	0.000000	300.000000	200.000000	0.000000	7.294280	10.224200	2231.599426	1993.170352	2310.799919	-1361.080475				-505.000000	200.000000	0.000000	0.724440	-0.357340	12.584640	-252.247876	-586.058714	-59.141170
666				900.000000	200.000000	0.000000	0.358720	0.563000	-1.173150	-62.462178	-79.538670	180.876464	299.003959	200.914181	0.000000	300.000000	200.000000	0.000000	7.691040	10.041080	2232.438660	2040.853853	2223.599922	-1422.115474				-505.000000	200.000000	0.000000	3.078870	1.608030	7.078860	-17.947798	-723.300280	823.697092
667				900.000000	200.000000	0.000000	0.414770	0.664340	-1.607650	-111.006032	-91.574664	178.502982	299.047544	200.944440	0.000000	300.000000	200.000000	0.000000	7.568960	9.857960	2231.599426	2107.610755	2125.499926	-1428.218974				-505.000000	200.000000	0.000000	0.000000	-0.357340	7.078860	789.655679	-934.707889	528.357772
668				900.000000	200.000000	0.000000	0.392350	0.630560	-1.390400	-104.130961	-70.589571	173.675473	299.072061	200.969981	0.000000	300.000000	200.000000	0.000000	7.111160	10.071600	2231.828308	2164.830956	2070.999928	-1300.045476				-505.000000	200.000000	0.000000	0.362220	-1.608030	0.000000	-1602.909919	-2673.318077	350.909594
669				900.000000	200.000000	0.000000	0.313880	0.517960	-1.824900	-97.156380	-117.613790	156.784430	298.964403	200.948810	0.000000	300.000000	200.000000	0.000000	7.568960	11.719680	2231.370544	2117.147455	2310.799919	-1348.873476				-505.000000	200.000000	0.000000	0.000000	1.250690	8.651940	-271.076599	389.499331	-175.045391
670				900.000000	200.000000	0.000000	0.325090	0.585520	-1.824900	-118.497440	-67.415719	171.293608	299.028472	200.879916	0.000000	300.000000	200.000000	0.000000	7.752080	10.651480	2232.667542	1964.560251	2169.099924	-1318.355976				-505.000000	200.000000	0.000000	0.905550	0.893350	2.359620	-1335.546645	-1647.874195	-469.177444
671				900.000000	200.000000	0.000000	0.482030	0.596780	-1.086250	-77.063210	-130.291122	183.189790	298.994194	200.944085	0.000000	300.000000	200.000000	0.000000	7.416360	10.834600	2232.438660	2107.610755	2245.399921	-1361.080475				-505.000000	200.000000	0.000000	0.181110	0.357340	-1.573080	137.312799	-672.316149	0.324627
672				900.000000	200.000000	0.000000	0.482030	0.630560	-1.607650	-48.068608	-69.014581	183.221205	299.023323	200.939973	0.000000	300.000000	200.000000	0.000000	7.324800	10.773560	2232.057190	2098.074055	2179.999924	-1348.873476				-505.000000	200.000000	0.000000	0.000000	1.072020	5.505780	-282.139613	127.345022	-116.470850
673				900.000000	200.000000	0.000000	0.336300	0.664340	-1.781450	-50.878135	-93.247605	164.126316	299.071712	200.957522	0.000000	300.000000	200.000000	0.000000	7.477400	11.048240	2230.989074	2136.220856	2070.999928	-1336.666476				-505.000000	200.000000	0.000000	-0.181110	1.608030	0.000000	-829.226120	541.238995	-115.947688
674				900.000000	200.000000	0.000000	0.459610	0.563000	-1.433850	-66.752793	-53.055049	178.362282	299.052914	200.926870	0.000000	300.000000	200.000000	0.000000	7.782600	10.712520	2232.743836	2069.463954	2114.599926	-1416.011974				-505.000000	200.000000	0.000000	1.086660	0.357340	15.730799	1065.225124	-610.962351	352.716775
675				900.000000	200.000000	0.000000	0.482030	0.596780	-1.781450	-69.742377	-48.589067	154.273869	298.989139	200.939973	0.000000	300.000000	200.000000	0.000000	7.294280	10.743040	2232.057190	2098.074055	2256.299921	-1440.425974				-505.000000	200.000000	0.000000	0.543330	-0.536010	-8.651940	-959.654135	-554.946235	410.656551
676				900.000000	200.000000	0.000000	0.437190	0.472920	-1.129700	-50.044537	-148.668082	149.385813	299.033618	200.994973	0.000000	300.000000	200.000000	0.000000	7.355320	10.193680	2233.277894	2222.051158	2158.199924	-1379.390975				-505.000000	200.000000	0.000000	-0.543330	0.536010	0.000000	-546.646045	-895.113155	587.993127
677				900.000000	200.000000	0.000000	0.470820	0.551740	-1.738000	-59.490519	-119.091427	192.798157	299.023556	200.922662	0.000000	300.000000	200.000000	0.000000	7.263760	11.017720	2232.591248	2059.927254	2179.999924	-1434.322474				-505.000000	200.000000	0.000000	1.448880	-1.429360	13.371180	-201.236881	-1293.491039	292.248120
678				900.000000	200.000000	0.000000	0.325090	0.563000	-1.303500	-122.905174	-88.164501	173.682324	299.072061	200.901612	0.000000	300.000000	200.000000	0.000000	7.507920	10.682000	2231.828308	2012.243752	2070.999928	-1452.632974				-505.000000	200.000000	0.000000	1.086660	0.178670	11.011560	474.956254	-1004.193814	411.291316
679				900.000000	200.000000	0.000000	0.358720	0.596780	-1.781450	-85.824498	-119.500710	168.859579	298.969253	200.931747	0.000000	300.000000	200.000000	0.000000	7.416360	10.773560	2231.294250	2079.000654	2299.899920	-1312.252476				-505.000000	200.000000	0.000000	0.181110	-0.178670	2.359620	800.089461	-941.188296	58.560052
680				900.000000	200.000000	0.000000	0.313880	0.619300	-1.955250	-113.220892	-122.558535	173.746297	298.955098	200.922757	0.000000	300.000000	200.000000	0.000000	7.324800	11.048240	2232.362366	2059.927254	2332.599918	-1440.425974				-505.000000	200.000000	0.000000	-1.811100	1.608030	5.505780	1140.086374	-823.625382	530.367796
681				900.000000	200.000000	0.000000	0.347510	0.619300	-1.477300	-104.684676	-43.332393	176.121116	299.008130	201.017437	0.000000	300.000000	200.000000	0.000000	7.050120	11.109280	2230.836486	2269.734659	2212.699923	-1330.562976				-505.000000	200.000000	0.000000	1.629990	-2.680050	2.359620	-509.429061	296.840053	-178.906063
682				900.000000	200.000000	0.000000	0.425980	0.653080	-0.782100	-66.388616	-92.804053	176.071236	298.984082	200.944407	0.000000	300.000000	200.000000	0.000000	7.294280	11.170320	2231.675720	2107.610755	2267.199921	-1483.150473				-505.000000	200.000000	0.000000	0.543330	-1.072020	9.438480	51.703150	-439.544036	351.403779
683				900.000000	200.000000	0.000000	0.403560	0.619300	-1.173150	-40.041093	-142.176820	168.834068	298.998803	200.931524	0.000000	300.000000	200.000000	0.000000	7.324800	10.468360	2231.828308	2079.000654	2234.499922	-1354.976975				-505.000000	200.000000	0.000000	1.629990	-0.357340	3.146160	-600.450960	1091.513671	528.227373
684				900.000000	200.000000	0.000000	0.560500	0.653080	-1.129700	-90.871911	-67.624499	161.473913	298.998632	201.029980	0.000000	300.000000	200.000000	0.000000	7.630000	10.743040	2231.446838	2298.344760	2234.499922	-1373.287475				-505.000000	200.000000	0.000000	0.362220	0.178670	10.225020	11.629323	896.368577	0.140580
685				900.000000	200.000000	0.000000	0.291460	0.675600	-1.520750	-54.164893	-56.181755	173.821883	298.964651	200.978494	0.000000	300.000000	200.000000	0.000000	7.446880	10.926160	2231.904602	2183.904357	2310.799919	-1403.804975				-505.000000	200.000000	0.000000	-1.086660	0.178670	6.292320	242.946711	324.922396	293.976984
686				900.000000	200.000000	0.000000	0.392350	0.529220	-1.260050	-80.025388	-111.238556	188.039188	298.993541	200.936149	0.000000	300.000000	200.000000	0.000000	7.752080	10.559920	2230.989074	2088.537354	2245.399921	-1434.322474				-505.000000	200.000000	0.000000	0.181110	-1.072020	-5.505780	629.587619	-801.154024	175.200460
687				900.000000	200.000000	0.000000	0.336300	0.517960	-1.129700	-144.682515	-124.249552	171.219163	298.935130	200.931683	0.000000	300.000000	200.000000	0.000000	7.660520	10.529400	2231.446838	2079.000654	2376.199917	-1428.218974				-505.000000	200.000000	0.000000	0.181110	-0.536010	9.438480	84.137115	-417.626105	528.173726
688				900.000000	200.000000	0.000000	0.437190	0.596780	-1.042800	-77.018196	-98.089200	151.910663	299.042791	200.982766	0.000000	300.000000	200.000000	0.000000	7.385840	9.827440	2231.904602	2193.441057	2136.399925	-1391.597975				-505.000000	200.000000	0.000000	0.724440	1.250690	5.505780	-1545.304313	348.649175	294.849443
689				900.000000	200.000000	0.000000	0.336300	0.574260	-1.738000	-102.788978	-154.079653	168.861862	299.013016	201.000337	0.000000	300.000000	200.000000	0.000000	7.782600	10.285240	2230.836486	2231.587858	2201.799923	-1348.873476				-505.000000	200.000000	0.000000	0.000000	1.429360	3.932700	781.701200	-666.582169	-644.828623
690				900.000000	200.000000	0.000000	0.414770	0.675600	-1.173150	-102.051142	-112.242628	166.465153	299.042889	200.935669	0.000000	300.000000	200.000000	0.000000	7.538440	10.834600	2232.133484	2088.537354	2136.399925	-1367.183975				-505.000000	200.000000	0.000000	1.448880	-0.714680	0.786540	188.449640	707.001894	821.623240
691				900.000000	200.000000	0.000000	0.381140	0.653080	-1.216600	-111.064591	-136.147186	171.298371	298.974874	200.922536	0.000000	300.000000	200.000000	0.000000	7.538440	10.956680	2232.896424	2059.927254	2288.999920	-1306.148976				-505.000000	200.000000	0.000000	-0.905550	-1.786700	7.078860	-339.178911	48.076989	-1.623134
692				900.000000	200.000000	0.000000	0.313880	0.619300	-1.390400	-80.471466	-107.885936	166.517316	299.052688	200.974088	0.000000	300.000000	200.000000	0.000000	7.019600	11.017720	2232.209778	2174.367657	2114.599926	-1452.632974				-505.000000	200.000000	0.000000	1.448880	1.786700	2.359620	571.565994	-620.191032	1000.229345
693				900.000000	200.000000	0.000000	0.403560	0.495440	-1.520750	-69.624943	-50.666093	185.586499	299.081327	200.983338	0.000000	300.000000	200.000000	0.000000	7.813120	11.353440	2230.607604	2193.441057	2049.199928	-1361.080475				-505.000000	200.000000	0.000000	2.535540	1.429360	12.584640	-259.950661	-1491.068413	588.594606
694				900.000000	200.000000	0.000000	0.224200	0.653080	-1.651100	-99.453142	-17.828973	154.593340	299.003755	200.965642	0.000000	300.000000	200.000000	0.000000	7.416360	10.865120	2231.980896	2155.294256	2223.599922	-1354.976975				-505.000000	200.000000	0.000000	1.629990	0.536010	15.730799	381.140435	19.010789	59.122373
695				900.000000	200.000000	0.000000	0.381140	0.596780	-1.477300	-97.570989	-100.442946	183.294312	298.984498	200.961106	0.000000	300.000000	200.000000	0.000000	7.507920	10.804080	2232.591248	2145.757556	2267.199921	-1324.459476				-505.000000	200.000000	0.000000	0.543330	0.893350	8.651940	170.564765	-1764.497682	0.804323
696				900.000000	200.000000	0.000000	0.302670	0.484180	-1.303500	-106.048330	-41.647515	183.270889	298.949820	200.923104	0.000000	300.000000	200.000000	0.000000	7.874160	10.743040	2231.523132	2059.927254	2343.499918	-1324.459476				-505.000000	200.000000	0.000000	-0.181110	-0.893350	3.146160	-980.332931	-1848.006843	351.631292
697				900.000000	200.000000	0.000000	0.381140	0.551740	-1.868350	-95.810334	-79.815389	171.204124	298.998563	201.004406	0.000000	300.000000	200.000000	0.000000	7.019600	10.498880	2231.294250	2241.124558	2234.499922	-1379.390975				-505.000000	200.000000	0.000000	-1.086660	0.178670	3.932700	821.837951	-468.258369	117.744688
698				900.000000	200.000000	0.000000	0.313880	0.619300	-1.738000	-68.769989	-26.507148	180.975277	298.998187	200.936373	0.000000	300.000000	200.000000	0.000000	7.660520	10.926160	2230.455016	2088.537354	2234.499922	-1348.873476				-505.000000	200.000000	0.000000	0.724440	0.178670	-4.719240	-337.014223	1949.192807	-176.120693
699				900.000000	200.000000	0.000000	0.358720	0.653080	-1.564200	-75.239932	-99.438873	190.598878	298.974524	200.948486	0.000000	300.000000	200.000000	0.000000	7.446880	10.682000	2232.133484	2117.147455	2288.999920	-1397.701475				-505.000000	200.000000	0.000000	2.173320	1.965370	5.505780	235.181002	-667.012600	-350.773321
700				900.000000	200.000000	0.000000	0.493240	0.619300	-0.912450	-104.099491	-54.924835	166.331499	299.063062	200.922221	0.000000	300.000000	200.000000	0.000000	7.721560	9.919000	2233.659364	2059.927254	2092.799927	-1367.183975				-505.000000	200.000000	0.000000	-1.992210	0.893350	-0.786540	169.809687	1314.425113	235.983561
701				900.000000	200.000000	0.000000	0.347510	0.596780	-1.781450	-97.886088	-129.171022	147.184251	299.037710	200.982968	0.000000	300.000000	200.000000	0.000000	7.538440	10.041080	2231.446838	2193.441057	2147.299925	-1354.976975				-505.000000	200.000000	0.000000	1.992210	2.322710	9.438480	-1827.569772	-1720.345825	-115.443322
702				900.000000	200.000000	0.000000	0.392350	0.664340	-1.477300	-86.747808	-126.234423	164.068248	299.067369	200.922788	0.000000	300.000000	200.000000	0.000000	7.691040	11.383960	2232.286072	2059.927254	2081.899927	-1354.976975				-505.000000	200.000000	0.000000	1.448880	1.608030	8.651940	97.994050	-1023.872466	295.130603
703				900.000000	200.000000	0.000000	0.425980	0.731900	-1.868350	-68.288694	-41.134141	178.554199	298.993816	200.935893	0.000000	300.000000	200.000000	0.000000	7.355320	10.041080	2231.599426	2088.537354	2245.399921	-1385.494475				-505.000000	200.000000	0.000000	1.629990	1.608030	7.865400	677.011136	-2227.215071	177.627917
704				900.000000	200.000000	0.000000	0.381140	0.664340	-1.694550	-103.055000	-44.515234	152.031562	299.048065	200.901212	0.000000	300.000000	200.000000	0.000000	7.721560	11.109280	2232.820130	2012.243752	2125.499926	-1318.355976				-505.000000	200.000000	0.000000	-0.543330	-0.357340	1.573080	94.319205	-1824.596059	410.913041
705				900.000000	200.000000	0.000000	0.425980	0.439140	-1.607650	-63.992345	-76.838382	149.366011	299.047739	200.969881	0.000000	300.000000	200.000000	0.000000	7.599480	10.865120	2232.057190	2164.830956	2125.499926	-1330.562976				-505.000000	200.000000	0.000000	3.078870	-0.178670	9.438480	-241.688247	-1255.819589	293.304626
706				900.000000	200.000000	0.000000	0.381140	0.630560	-1.998700	-68.576387	-105.024013	207.422328	299.042987	200.974021	0.000000	300.000000	200.000000	0.000000	7.019600	10.682000	2232.362366	2174.367657	2136.399925	-1397.701475				-505.000000	200.000000	0.000000	0.181110	0.000000	0.786540	0.062923	-541.985421	-411.223179
707				900.000000	200.000000	0.000000	0.369930	0.585520	-0.999350	-69.395808	-85.227901	195.343754	299.033222	200.927029	0.000000	300.000000	200.000000	0.000000	7.599480	10.346280	2232.362366	2069.463954	2158.199924	-1354.976975				-505.000000	200.000000	0.000000	1.267770	-1.072020	13.371180	-295.430239	440.878022	233.857626
708				900.000000	200.000000	0.000000	0.302670	0.608040	-1.129700	-60.562416	-62.073029	137.602537	299.028040	200.923041	0.000000	300.000000	200.000000	0.000000	7.538440	10.590440	2231.675720	2059.927254	2169.099924	-1293.941977				-505.000000	200.000000	0.000000	1.086660	1.608030	2.359620	213.306666	462.286957	-233.537307
709				900.000000	200.000000	0.000000	0.437190	0.608040	-0.651750	-88.210972	-113.650786	163.969435	299.023089	200.918830	0.000000	300.000000	200.000000	0.000000	7.843640	10.773560	2231.523132	2050.390553	2179.999924	-1403.804975				-505.000000	200.000000	0.000000	0.362220	1.072020	4.719240	-1208.730552	238.743525	647.173455
710				900.000000	200.000000	0.000000	0.313880	0.720640	-1.694550	-16.305431	-56.943377	205.166124	299.015444	200.989984	0.000000	300.000000	200.000000	0.000000	6.928040	10.804080	2225.267024	2202.977757	2190.899923	-1458.736474				-505.000000	200.000000	0.000000	0.362220	-0.714680	3.146160	188.638410	-157.473644	-118.195406
711				900.000000	200.000000	0.000000	0.403560	0.574260	-1.738000	-58.563145	-80.859870	183.250141	298.971712	200.972508	0.000000	300.000000	200.000000	0.000000	7.935200	10.682000	2226.029964	2164.830956	2288.999920	-1416.011974				-505.000000	200.000000	0.000000	0.181110	-1.072020	0.786540	-759.701018	-409.415414	-1.031836
712				900.000000	200.000000	0.000000	0.526870	0.686860	-1.868350	-154.574576	-55.420731	154.311189	298.959839	200.922883	0.000000	300.000000	200.000000	0.000000	7.691040	9.552760	2232.057190	2059.927254	2321.699919	-1477.046973				-505.000000	200.000000	0.000000	-0.181110	-0.178670	6.292320	800.404077	-1188.142512	293.565424
713				900.000000	200.000000	0.000000	0.358720	0.731900	-1.346950	-51.666402	-54.047186	173.804560	299.047381	200.948875	0.000000	300.000000	200.000000	0.000000	7.385840	9.949520	2231.217956	2117.147455	2125.499926	-1397.701475				-505.000000	200.000000	0.000000	-1.267770	0.357340	-3.146160	1179.530969	-1511.141624	940.346116
714				900.000000	200.000000	0.000000	0.425980	0.563000	-1.477300	-82.879928	-56.695727	171.168142	299.076977	200.927219	0.000000	300.000000	200.000000	0.000000	7.416360	11.353440	2231.904602	2069.463954	2060.099928	-1245.113977				-505.000000	200.000000	0.000000	-1.267770	-1.608030	13.371180	1293.559822	-863.966542	-412.633290
715				900.000000	200.000000	0.000000	0.325090	0.653080	-1.651100	-35.124658	-108.105112	197.862699	299.057377	200.991380	0.000000	300.000000	200.000000	0.000000	7.477400	11.383960	2231.752014	2212.514458	2103.699926	-1354.976975				-505.000000	200.000000	0.000000	1.992210	0.357340	3.932700	21.937259	1201.419321	293.900232
716				900.000000	200.000000	0.000000	0.358720	0.641820	-1.260050	-103.532231	-140.249492	180.949766	299.068101	200.862300	0.000000	300.000000	200.000000	0.000000	7.538440	10.773560	2234.040834	1926.413450	2081.899927	-1330.562976				-505.000000	200.000000	0.000000	-1.267770	-0.536010	6.292320	1242.045441	-1254.958726	175.825044
717				900.000000	200.000000	0.000000	0.482030	0.529220	-1.086250	-107.989042	-69.499483	175.897979	299.028007	200.970080	0.000000	300.000000	200.000000	0.000000	7.630000	10.804080	2231.599426	2164.830956	2169.099924	-1330.562976				-505.000000	200.000000	0.000000	1.448880	1.429360	-5.505780	1244.210130	315.263283	353.705144
718				900.000000	200.000000	0.000000	0.482030	0.585520	-1.564200	-146.371067	-89.318869	173.540678	299.082111	200.999585	0.000000	300.000000	200.000000	0.000000	6.928040	10.559920	2232.514954	2231.587858	2049.199928	-1452.632974				-505.000000	200.000000	0.000000	-0.181110	0.178670	0.000000	10.811322	-386.751057	-176.048249
719				900.000000	200.000000	0.000000	0.381140	0.608040	-1.868350	-53.286597	-89.947329	176.075804	299.071934	200.927377	0.000000	300.000000	200.000000	0.000000	7.172200	10.834600	2231.523132	2069.463954	2070.999928	-1275.631477				-505.000000	200.000000	0.000000	2.535540	-0.536010	7.865400	1010.539284	369.390248	-353.176109
720				900.000000	200.000000	0.000000	0.414770	0.574260	-0.999350	-130.167448	-107.338292	183.238528	298.959696	200.944375	0.000000	300.000000	200.000000	0.000000	7.507920	10.346280	2231.752014	2107.610755	2321.699919	-1354.976975				-505.000000	200.000000	0.000000	1.086660	-1.608030	1.573080	-1139.520065	-862.666690	762.060329
721				900.000000	200.000000	0.000000	0.392350	0.630560	-0.869000	-127.713971	-96.404322	192.952754	299.033056	200.952824	0.000000	300.000000	200.000000	0.000000	7.660520	10.529400	2231.980896	2126.684155	2158.199924	-1391.597975				-505.000000	200.000000	0.000000	-2.535540	1.072020	2.359620	991.584715	2007.166340	294.940684
722				900.000000	200.000000	0.000000	0.325090	0.563000	-2.129050	-75.514081	-21.539130	173.682324	298.994022	200.969881	0.000000	300.000000	200.000000	0.000000	7.141680	10.376800	2232.057190	2164.830956	2245.399921	-1342.769976				-505.000000	200.000000	0.000000	0.181110	-0.536010	6.292320	431.333428	-812.350421	351.941430
723				900.000000	200.000000	0.000000	0.123310	0.630560	-1.694550	-48.158637	-59.227644	183.592839	299.023122	200.970080	0.000000	300.000000	200.000000	0.000000	7.263760	10.712520	2231.599426	2164.830956	2179.999924	-1287.838477				-505.000000	200.000000	0.000000	0.000000	0.357340	-0.786540	-789.152293	-2120.373691	-293.381378
724				900.000000	200.000000	0.000000	0.325090	0.641820	-1.520750	-75.658605	-93.028428	168.936306	299.003517	200.957325	0.000000	300.000000	200.000000	0.000000	7.477400	9.980040	2231.446838	2136.220856	2223.599922	-1452.632974				-505.000000	200.000000	0.000000	0.000000	3.394730	12.584640	-720.106133	-1337.642896	296.942092
725				900.000000	200.000000	0.000000	0.280250	0.450400	-1.564200	-103.688946	-75.943598	183.262701	299.023156	200.948681	0.000000	300.000000	200.000000	0.000000	7.660520	9.766400	2231.675720	2117.147455	2179.999924	-1348.873476				-505.000000	200.000000	0.000000	0.181110	0.178670	4.719240	821.900874	-943.427575	-58.589030
726				900.000000	200.000000	0.000000	0.414770	0.574260	-1.173150	-98.183263	-97.044718	168.780567	299.003755	200.957096	0.000000	300.000000	200.000000	0.000000	7.416360	11.078760	2231.980896	2136.220856	2223.599922	-1416.011974				-505.000000	200.000000	0.000000	-0.362220	-0.714680	2.359620	-390.504523	1080.238710	175.583042
727				900.000000	200.000000	0.000000	0.269040	0.540480	-1.694550	-136.299266	-110.822535	197.816049	298.994125	200.939877	0.000000	300.000000	200.000000	0.000000	7.416360	11.414480	2232.286072	2098.074055	2245.399921	-1312.252476				-505.000000	200.000000	0.000000	0.362220	-0.357340	7.078860	558.023675	103.934238	234.608301
728				900.000000	200.000000	0.000000	0.403560	0.596780	-1.868350	-118.078768	-30.078945	190.500065	298.998632	200.970147	0.000000	300.000000	200.000000	0.000000	7.660520	11.170320	2231.446838	2164.830956	2234.499922	-1403.804975				-505.000000	200.000000	0.000000	0.181110	0.357340	7.078860	253.820956	-1078.236862	294.045120
729				900.000000	200.000000	0.000000	0.526870	0.574260	-1.607650	-82.551284	-65.795122	175.893412	298.969676	200.978360	0.000000	300.000000	200.000000	0.000000	7.446880	11.231360	2232.209778	2183.904357	2299.899920	-1367.183975				-505.000000	200.000000	0.000000	-0.905550	-0.536010	10.225020	431.648044	-1678.318811	704.492954
730				900.000000	200.000000	0.000000	0.313880	0.641820	-1.433850	-59.486455	-52.119858	161.718940	298.994194	200.961172	0.000000	300.000000	200.000000	0.000000	7.233240	11.078760	2232.438660	2145.757556	2245.399921	-1306.148976				-505.000000	200.000000	0.000000	-0.181110	0.357340	7.078860	22.188952	-128.328880	176.585900
731				900.000000	200.000000	0.000000	0.369930	0.551740	-1.694550	-15.219672	-84.581365	161.577097	299.081829	200.969981	0.000000	300.000000	200.000000	0.000000	6.989080	10.712520	2231.828308	2164.830956	2049.199928	-1403.804975				-505.000000	200.000000	0.000000	0.362220	0.178670	5.505780	242.883788	-1617.983004	411.349271
732				900.000000	200.000000	0.000000	0.235410	0.709380	-1.607650	-76.987043	-89.254589	173.911366	299.033089	201.004062	0.000000	300.000000	200.000000	0.000000	7.385840	10.529400	2232.057190	2241.124558	2158.199924	-1385.494475				-505.000000	200.000000	0.000000	-1.267770	2.680050	8.651940	278.677982	-329.207954	237.621184
733				900.000000	200.000000	0.000000	0.403560	0.686860	-2.042150	-78.364558	-90.708951	161.667918	298.994332	200.978126	0.000000	300.000000	200.000000	0.000000	7.568960	10.529400	2232.743836	2183.904357	2245.399921	-1403.804975				-505.000000	200.000000	0.000000	-0.543330	-0.357340	11.011560	-1526.349743	-1038.133132	645.889436
734				900.000000	200.000000	0.000000	0.403560	0.596780	-1.433850	-105.567035	-91.274670	183.271085	298.989242	200.999687	0.000000	300.000000	200.000000	0.000000	7.477400	9.980040	2232.286072	2231.587858	2256.299921	-1434.322474				-505.000000	200.000000	0.000000	1.448880	0.714680	12.584640	-419.011950	-99.614547	-234.414074
735				900.000000	200.000000	0.000000	0.313880	0.517960	-1.694550	-88.980277	-112.669046	190.519671	299.086526	201.008645	0.000000	300.000000	200.000000	0.000000	7.568960	10.193680	2231.370544	2250.661259	2038.299929	-1379.390975				-505.000000	200.000000	0.000000	-1.811100	1.429360	7.865400	-28.696197	-163.014624	471.454140
736				900.000000	200.000000	0.000000	0.302670	0.641820	-1.216600	-35.138203	-122.783852	171.369194	298.998769	200.999926	0.000000	300.000000	200.000000	0.000000	7.416360	10.254720	2231.752014	2231.587858	2234.499922	-1342.769976				-505.000000	200.000000	0.000000	-1.629990	1.429360	7.865400	666.199815	-173.973590	177.719158
737				900.000000	200.000000	0.000000	0.392350	0.686860	-1.042800	-145.678245	-30.385079	171.318172	298.964580	200.901643	0.000000	300.000000	200.000000	0.000000	8.026760	10.987200	2231.752014	2012.243752	2310.799919	-1379.390975				-505.000000	200.000000	0.000000	1.267770	0.357340	10.225020	-1251.535376	841.573749	117.725891
738				900.000000	200.000000	0.000000	0.325090	0.641820	-1.042800	-79.183979	-58.011132	171.345967	299.052299	200.961665	0.000000	300.000000	200.000000	0.000000	7.599480	10.926160	2231.294250	2145.757556	2114.599926	-1373.287475				-505.000000	200.000000	0.000000	-0.543330	-0.357340	3.932700	789.403986	-1296.555309	410.913041
739				900.000000	200.000000	0.000000	0.336300	0.619300	-1.433850	-76.495950	-108.768783	171.313409	299.018339	200.961435	0.000000	300.000000	200.000000	0.000000	7.660520	11.109280	2231.828308	2145.757556	2190.899923	-1416.011974				-505.000000	200.000000	0.000000	-0.724440	-0.536010	7.865400	1010.539284	-493.908432	469.502071
740				900.000000	200.000000	0.000000	0.302670	0.551740	-0.999350	-58.725278	-168.579624	173.695079	299.076503	200.923419	0.000000	300.000000	200.000000	0.000000	7.660520	11.139800	2230.760192	2059.927254	2060.099928	-1324.459476				-505.000000	200.000000	0.000000	0.905550	1.072020	11.798100	-50.004224	331.718798	647.129988
741				900.000000	200.000000	0.000000	0.358720	0.540480	-1.477300	-103.909953	-74.189840	188.084500	298.964828	200.948421	0.000000	300.000000	200.000000	0.000000	7.263760	10.376800	2232.286072	2117.147455	2310.799919	-1342.769976				-505.000000	200.000000	0.000000	1.629990	1.786700	5.505780	-470.526331	824.134377	-57.178920
742				900.000000	200.000000	0.000000	0.414770	0.563000	-1.520750	-62.822291	-71.391601	161.541115	299.028040	200.914494	0.000000	300.000000	200.000000	0.000000	7.660520	10.620960	2231.675720	2040.853853	2169.099924	-1391.597975				-505.000000	200.000000	0.000000	0.543330	-0.714680	-1.573080	-275.003137	-959.374095	939.183881
743				900.000000	200.000000	0.000000	0.538080	0.743160	-1.955250	-63.894505	-152.054971	176.038875	299.067082	200.901705	0.000000	300.000000	200.000000	0.000000	7.233240	10.498880	2231.599426	2012.243752	2081.899927	-1361.080475				-505.000000	200.000000	0.000000	-0.905550	0.714680	-2.359620	1548.664542	-75.535901	118.238873
744				900.000000	200.000000	0.000000	0.414770	0.619300	-1.651100	-48.577309	-106.732165	185.690075	299.008605	201.021223	0.000000	300.000000	200.000000	0.000000	7.355320	10.895640	2231.904602	2279.271359	2212.699923	-1477.046973				-505.000000	200.000000	0.000000	-1.267770	1.965370	17.303879	-111.323155	-469.988653	119.454755
745				900.000000	200.000000	0.000000	0.347510	0.653080	-1.738000	-79.440519	-32.958002	144.826950	299.067560	200.943955	0.000000	300.000000	200.000000	0.000000	7.782600	9.888480	2232.743836	2107.610755	2081.899927	-1367.183975				-505.000000	200.000000	0.000000	0.362220	-2.501380	9.438480	-1077.131440	-561.155077	56.341311
746				900.000000	200.000000	0.000000	0.414770	0.551740	-1.303500	-115.327800	-81.725583	175.988604	298.974489	200.965609	0.000000	300.000000	200.000000	0.000000	7.935200	10.010560	2232.057190	2155.294256	2288.999920	-1428.218974				-505.000000	200.000000	0.000000	-1.629990	-3.037390	0.786540	-299.545547	-299.825759	114.736113
747				900.000000	200.000000	0.000000	0.425980	0.596780	-1.694550	-57.590758	-56.493685	185.657518	299.023222	200.974254	0.000000	300.000000	200.000000	0.000000	7.721560	10.163160	2231.828308	2174.367657	2179.999924	-1348.873476				-505.000000	200.000000	0.000000	-0.362220	0.714680	-2.359620	-304.391489	24.157210	59.451308
748				900.000000	200.000000	0.000000	0.403560	0.608040	-1.477300	-72.984121	-55.772472	168.823596	299.023122	200.957260	0.000000	300.000000	200.000000	0.000000	7.141680	11.414480	2231.599426	2136.220856	2179.999924	-1373.287475				-505.000000	200.000000	0.000000	-1.629990	-1.250690	8.651940	-422.435102	1018.410050	-823.473887
749				900.000000	200.000000	0.000000	0.392350	0.608040	-1.911800	-105.598505	0.818911	176.064190	299.018372	200.948583	0.000000	300.000000	200.000000	0.000000	7.294280	11.292400	2231.904602	2117.147455	2190.899923	-1306.148976				-505.000000	200.000000	0.000000	0.181110	1.072020	0.000000	-166.764074	-1204.089031	412.211549
750				900.000000	200.000000	0.000000	0.336300	0.517960	-1.086250	-124.534850	-38.168471	192.906104	299.033519	200.956639	0.000000	300.000000	200.000000	0.000000	7.538440	10.895640	2233.049012	2136.220856	2158.199924	-1397.701475				-505.000000	200.000000	0.000000	-1.811100	0.714680	8.651940	159.753444	-694.041080	-175.409177
751				900.000000	200.000000	0.000000	0.560500	0.698120	-1.477300	-113.500459	-117.960930	156.696480	299.027907	200.944536	0.000000	300.000000	200.000000	0.000000	7.507920	11.292400	2231.370544	2107.610755	2169.099924	-1348.873476				-505.000000	200.000000	0.000000	0.000000	-0.178670	4.719240	684.462229	393.231463	-176.401854
752				900.000000	200.000000	0.000000	0.269040	0.506700	-2.085600	-65.725910	-80.063039	205.013614	299.042692	200.935861	0.000000	300.000000	200.000000	0.000000	7.874160	11.048240	2231.675720	2088.537354	2136.399925	-1336.666476				-505.000000	200.000000	0.000000	1.448880	-0.357340	4.719240	-600.325114	-755.000319	234.521369
753				900.000000	200.000000	0.000000	0.302670	0.563000	-1.303500	-70.638281	-122.703035	161.657251	298.998666	200.935925	0.000000	300.000000	200.000000	0.000000	7.416360	10.468360	2231.523132	2088.537354	2234.499922	-1379.390975				-505.000000	200.000000	0.000000	-0.181110	1.250690	10.225020	423.945259	-794.164622	353.665986
754				900.000000	200.000000	0.000000	0.392350	0.619300	-1.260050	-76.315893	-70.710796	178.484322	298.989450	200.926870	0.000000	300.000000	200.000000	0.000000	7.904680	10.376800	2232.743836	2069.463954	2256.299921	-1348.873476				-505.000000	200.000000	0.000000	1.629990	0.714680	5.505780	391.133755	-103.855674	0.547832
755				900.000000	200.000000	0.000000	0.291460	0.653080	-1.520750	-59.112797	-61.247725	154.523658	299.052947	200.969550	0.000000	300.000000	200.000000	0.000000	7.233240	10.254720	2232.820130	2164.830956	2114.599926	-1336.666476				-505.000000	200.000000	0.000000	0.724440	0.893350	-1.573080	285.562766	-2163.463126	588.230821
756				900.000000	200.000000	0.000000	0.437190	0.517960	-1.520750	-80.759160	-82.446796	202.440222	299.033122	200.991211	0.000000	300.000000	200.000000	0.000000	7.080640	10.468360	2232.133484	2212.514458	2158.199924	-1324.459476				-505.000000	200.000000	0.000000	-2.535540	0.178670	3.146160	-915.465001	548.149833	176.604697
757				900.000000	200.000000	0.000000	0.313880	0.641820	-1.868350	-84.059779	-41.583833	161.718940	299.067369	200.909972	0.000000	300.000000	200.000000	0.000000	7.141680	10.987200	2232.286072	2031.317153	2081.899927	-1361.080475				-505.000000	200.000000	0.000000	-1.992210	-1.072020	8.651940	-874.887788	907.757973	351.606622
758				900.000000	200.000000	0.000000	0.482030	0.709380	-1.042800	-36.196556	-74.605861	132.691646	299.028372	200.931269	0.000000	300.000000	200.000000	0.000000	7.599480	10.041080	2232.438660	2079.000654	2169.099924	-1367.183975				-505.000000	200.000000	0.000000	0.362220	-1.250690	-2.359620	-75.868021	-815.098696	233.760512
759				900.000000	200.000000	0.000000	0.381140	0.563000	-1.346950	-58.621704	-85.366261	154.346975	299.033585	200.943762	0.000000	300.000000	200.000000	0.000000	7.233240	9.827440	2233.201600	2107.610755	2158.199924	-1367.183975				-505.000000	200.000000	0.000000	2.716650	-0.536010	10.225020	-147.431965	-174.088026	-59.470104
760				900.000000	200.000000	0.000000	0.381140	0.630560	-1.346950	-108.106477	-105.630141	166.458107	298.988862	200.970147	0.000000	300.000000	200.000000	0.000000	7.385840	11.017720	2231.446838	2164.830956	2256.299921	-1342.769976				-505.000000	200.000000	0.000000	0.181110	-0.893350	6.292320	1336.238800	645.919660	292.858215
761				900.000000	200.000000	0.000000	0.425980	0.608040	-1.607650	-97.242345	-92.036291	188.077650	298.979058	200.906071	0.000000	300.000000	200.000000	0.000000	7.141680	11.506040	2231.370544	2021.780453	2278.099920	-1428.218974				-505.000000	200.000000	0.000000	-1.448880	0.357340	2.359620	-325.636593	-444.847585	-175.777270
762				900.000000	200.000000	0.000000	0.369930	0.461660	-1.564200	-83.122608	-8.713042	173.541624	298.979407	200.957031	0.000000	300.000000	200.000000	0.000000	7.263760	10.773560	2232.133484	2136.220856	2278.099920	-1422.115474				-505.000000	200.000000	0.000000	0.000000	0.536010	-0.786540	-1704.868987	-131.823581	-469.444116
763				900.000000	200.000000	0.000000	0.358720	0.517960	-1.086250	-36.083185	-59.355607	154.328315	299.067177	200.910158	0.000000	300.000000	200.000000	0.000000	7.477400	10.926160	2231.828308	2031.317153	2081.899927	-1428.218974				-505.000000	200.000000	0.000000	1.629990	0.000000	7.865400	116.445234	556.755083	58.613699
764				900.000000	200.000000	0.000000	0.425980	0.608040	-1.781450	-93.401871	-112.138537	190.487310	299.057442	200.927219	0.000000	300.000000	200.000000	0.000000	7.294280	10.529400	2231.904602	2069.463954	2103.699926	-1306.148976				-505.000000	200.000000	0.000000	0.000000	2.501380	11.798100	731.382360	1049.363662	119.862007
765				900.000000	200.000000	0.000000	0.392350	0.641820	-0.999350	-83.159495	-91.217127	176.095605	299.042954	201.025320	0.000000	300.000000	200.000000	0.000000	7.355320	10.620960	2232.286072	2288.808060	2136.399925	-1361.080475				-505.000000	200.000000	0.000000	0.362220	0.000000	6.292320	0.503386	-823.309386	528.667910
766				900.000000	200.000000	0.000000	0.302670	0.585520	-1.520750	-41.792267	-56.643383	173.726495	299.027741	200.931874	0.000000	300.000000	200.000000	0.000000	7.630000	10.559920	2230.989074	2079.000654	2169.099924	-1391.597975				-505.000000	200.000000	0.000000	1.629990	0.714680	11.798100	-419.074873	22.742922	646.732917
767				900.000000	200.000000	0.000000	0.504450	0.641820	-1.303500	-55.330883	-70.220696	180.798790	299.013252	200.910345	0.000000	300.000000	200.000000	0.000000	7.355320	10.285240	2231.370544	2031.317153	2201.799923	-1385.494475				-505.000000	200.000000	0.000000	0.543330	1.072020	9.438480	-1092.537011	-1102.394072	1058.367657
768				900.000000	200.000000	0.000000	0.336300	0.585520	-1.564200	-90.083644	-78.251737	161.643354	299.047739	200.986972	0.000000	300.000000	200.000000	0.000000	7.630000	11.017720	2232.057190	2202.977757	2125.499926	-1367.183975				-505.000000	200.000000	0.000000	0.000000	1.072020	3.146160	-166.512381	-533.265735	529.714235
769				900.000000	200.000000	0.000000	0.392350	0.619300	-1.433850	-64.434359	-60.417222	156.797381	298.993781	200.953019	0.000000	300.000000	200.000000	0.000000	7.355320	10.773560	2231.523132	2126.684155	2245.399921	-1312.252476				-505.000000	200.000000	0.000000	0.543330	0.714680	7.865400	-187.757485	92.228847	529.331653
770				900.000000	200.000000	0.000000	0.313880	0.529220	-1.781450	-68.503967	-46.730620	180.891502	298.989035	200.961435	0.000000	300.000000	200.000000	0.000000	7.324800	9.919000	2231.828308	2145.757556	2256.299921	-1428.218974				-505.000000	200.000000	0.000000	-1.086660	0.357340	14.944259	601.898193	-346.138331	646.611134
771				900.000000	200.000000	0.000000	0.425980	0.596780	-1.520750	-101.636533	-87.051138	176.018877	298.984151	200.935797	0.000000	300.000000	200.000000	0.000000	7.660520	9.705360	2231.828308	2088.537354	2267.199921	-1367.183975				-505.000000	200.000000	0.000000	0.000000	0.893350	0.786540	517.383539	131.823581	294.568282
772				900.000000	200.000000	0.000000	0.470820	0.731900	-1.173150	-63.547936	-119.616737	183.327065	299.086838	200.965576	0.000000	300.000000	200.000000	0.000000	7.385840	11.628120	2232.133484	2155.294256	2038.299929	-1397.701475				-505.000000	200.000000	0.000000	-0.905550	0.000000	7.865400	-810.082781	-350.379459	646.257529
773				900.000000	200.000000	0.000000	0.358720	0.641820	-1.868350	-84.059779	-144.749743	178.540106	298.989208	200.974088	0.000000	300.000000	200.000000	0.000000	7.385840	11.689160	2232.209778	2174.367657	2256.299921	-1434.322474				-505.000000	200.000000	0.000000	-0.181110	0.536010	9.438480	380.637049	134.571856	176.755458
774				900.000000	200.000000	0.000000	0.482030	0.675600	-1.868350	-82.668718	-78.904070	171.214792	299.047707	200.944278	0.000000	300.000000	200.000000	0.000000	7.721560	11.414480	2231.980896	2107.610755	2125.499926	-1403.804975				-505.000000	200.000000	0.000000	0.724440	-0.357340	3.932700	-21.308027	-47.567994	410.811620
775				900.000000	200.000000	0.000000	0.269040	0.641820	-1.303500	-123.679896	-55.460542	183.452335	299.038071	200.918516	0.000000	300.000000	200.000000	0.000000	7.630000	10.682000	2232.286072	2050.390553	2147.299925	-1361.080475				-505.000000	200.000000	0.000000	0.724440	1.072020	2.359620	-50.759302	351.634881	-57.784707
776				900.000000	200.000000	0.000000	0.156940	0.517960	-1.303500	-108.677800	-20.448444	188.272601	298.984568	200.935413	0.000000	300.000000	200.000000	0.000000	7.019600	10.468360	2232.743836	2088.537354	2267.199921	-1318.355976				-505.000000	200.000000	0.000000	1.267770	-2.322710	4.719240	-24.353640	1244.508756	173.926623
777				900.000000	200.000000	0.000000	0.280250	0.675600	-0.869000	-81.633392	-86.722074	156.965876	299.061748	200.957718	0.000000	300.000000	200.000000	0.000000	7.324800	10.865120	2230.531310	2136.220856	2092.799927	-1312.252476				-505.000000	200.000000	0.000000	3.078870	0.536010	7.078860	959.528289	-2181.570361	0.262364
778				900.000000	200.000000	0.000000	0.381140	0.698120	-1.477300	-61.233566	-115.640855	183.388558	298.979442	200.978360	0.000000	300.000000	200.000000	0.000000	7.782600	10.590440	2232.209778	2183.904357	2278.099920	-1293.941977				-505.000000	200.000000	0.000000	1.811100	0.357340	4.719240	485.264190	-1704.908301	-58.549871
779				900.000000	200.000000	0.000000	0.392350	0.563000	-1.564200	-91.011017	-70.427937	156.745022	299.014028	200.943794	0.000000	300.000000	200.000000	0.000000	7.294280	10.163160	2233.125306	2107.610755	2201.799923	-1306.148976				-505.000000	200.000000	0.000000	1.267770	1.786700	-3.932700	-587.097411	457.299403	295.314650
780				900.000000	200.000000	0.000000	0.358720	0.540480	-1.477300	-75.766242	-104.585660	173.626540	299.033255	200.944085	0.000000	300.000000	200.000000	0.000000	7.233240	10.102120	2232.438660	2107.610755	2158.199924	-1416.011974				-505.000000	200.000000	0.000000	1.086660	1.429360	10.225020	-260.139431	-1136.017395	60.013629
781				900.000000	200.000000	0.000000	0.403560	0.585520	-1.781450	-74.226594	-75.753492	190.489593	299.017734	201.009059	0.000000	300.000000	200.000000	0.000000	7.233240	10.407320	2230.455016	2250.661259	2190.899923	-1336.666476				-505.000000	200.000000	0.000000	-1.629990	1.965370	4.719240	-1270.489945	-701.267913	-409.213155
782				900.000000	200.000000	0.000000	0.414770	0.675600	-1.520750	-70.247014	-51.127721	161.645833	299.018406	200.944278	0.000000	300.000000	200.000000	0.000000	7.385840	10.285240	2231.980896	2107.610755	2190.899923	-1373.287475				-505.000000	200.000000	0.000000	0.905550	1.786700	3.146160	-586.531102	870.209518	236.599529
783				900.000000	200.000000	0.000000	0.437190	0.619300	-1.651100	-80.741551	-112.721390	166.389567	299.033387	200.884157	0.000000	300.000000	200.000000	0.000000	7.752080	11.231360	2232.743836	1974.096951	2158.199924	-1336.666476				-505.000000	200.000000	0.000000	-1.086660	-0.893350	1.573080	177.701242	329.400955	586.680130
784				900.000000	200.000000	0.000000	0.482030	0.506700	-1.477300	-101.280483	-94.465656	159.009415	298.979337	200.952824	0.000000	300.000000	200.000000	0.000000	7.507920	11.261880	2231.980896	2126.684155	2278.099920	-1324.459476				-505.000000	200.000000	0.000000	-1.811100	0.178670	7.865400	590.520563	-560.724646	587.755432
785				900.000000	200.000000	0.000000	0.448400	0.461660	-1.303500	-98.934644	-113.506286	178.279649	299.013286	200.995789	0.000000	300.000000	200.000000	0.000000	7.416360	11.811240	2231.446838	2222.051158	2201.799923	-1336.666476				-505.000000	200.000000	0.000000	0.724440	-0.536010	7.078860	-610.947666	-50.553700	116.921569
786				900.000000	200.000000	0.000000	0.482030	0.596780	-1.303500	-89.349872	-74.363410	192.828430	299.047381	200.918956	0.000000	300.000000	200.000000	0.000000	7.263760	10.773560	2231.217956	2050.390553	2125.499926	-1397.701475				-505.000000	200.000000	0.000000	-0.181110	0.357340	8.651940	22.314798	-262.391740	-58.390494
787				900.000000	200.000000	0.000000	0.358720	0.495440	-1.738000	-93.973195	-63.815449	188.042613	299.033519	200.926744	0.000000	300.000000	200.000000	0.000000	7.507920	10.468360	2233.049012	2069.463954	2158.199924	-1403.804975				-505.000000	200.000000	0.000000	-0.724440	-1.072020	-5.505780	-1107.652409	-83.509160	351.505200
788				900.000000	200.000000	0.000000	0.459610	0.484180	-1.477300	-62.002555	-68.212551	168.650338	298.979581	200.948324	0.000000	300.000000	200.000000	0.000000	7.294280	10.620960	2232.514954	2117.147455	2278.099920	-1373.287475				-505.000000	200.000000	0.000000	1.086660	0.536010	-1.573080	263.940122	-64.260940	-704.507443
789				900.000000	200.000000	0.000000	0.526870	0.596780	-1.086250	-129.330103	-127.071663	163.866055	299.091969	200.918328	0.000000	300.000000	200.000000	0.000000	7.080640	10.498880	2232.743836	2050.390553	2027.399929	-1306.148976				-505.000000	200.000000	0.000000	1.267770	0.357340	7.865400	-93.564127	-1144.737081	176.469990
790				900.000000	200.000000	0.000000	0.437190	0.686860	-1.824900	-29.893124	-188.549306	183.320019	299.125814	200.940038	0.000000	300.000000	200.000000	0.000000	7.385840	10.254720	2231.904602	2098.074055	1951.099932	-1318.355976				-505.000000	200.000000	0.000000	-1.086660	0.714680	5.505780	-72.130253	1386.228881	176.997460
791				900.000000	200.000000	0.000000	0.269040	0.698120	-0.782100	-108.759701	-45.813504	171.456393	299.023222	200.952889	0.000000	300.000000	200.000000	0.000000	7.477400	10.773560	2231.828308	2126.684155	2179.999924	-1324.459476				-505.000000	200.000000	0.000000	-1.267770	0.536010	-0.786540	-199.260962	-850.530867	-234.366300
792				900.000000	200.000000	0.000000	0.347510	0.551740	-1.129700	-38.757669	-74.051480	166.419645	299.057538	200.939941	0.000000	300.000000	200.000000	0.000000	7.660520	9.583280	2232.133484	2098.074055	2103.699926	-1354.976975				-505.000000	200.000000	0.000000	-3.441090	-0.893350	10.225020	62.577395	-199.193222	410.636189
793				900.000000	200.000000	0.000000	0.291460	0.551740	-1.303500	-107.286740	-127.307377	168.887373	298.949928	200.940102	0.000000	300.000000	200.000000	0.000000	7.507920	9.857960	2231.752014	2098.074055	2343.499918	-1397.701475				-505.000000	200.000000	0.000000	2.535540	0.893350	1.573080	-524.897555	-287.488377	529.341834
794				900.000000	200.000000	0.000000	0.358720	0.641820	-1.346950	-63.416957	-180.696434	154.443505	299.012847	200.966302	0.000000	300.000000	200.000000	0.000000	7.355320	11.261880	2230.455016	2155.294256	2201.799923	-1379.390975				-505.000000	200.000000	0.000000	-1.992210	-1.250690	5.505780	40.577213	380.463650	-59.771627
795				900.000000	200.000000	0.000000	0.212990	0.664340	-1.520750	-74.731231	-78.280210	183.531346	298.921103	200.935413	0.000000	300.000000	200.000000	0.000000	7.111160	11.414480	2232.743836	2088.537354	2408.899916	-1464.839973				-505.000000	200.000000	0.000000	-0.362220	1.072020	13.371180	-513.142385	-388.481340	1.046325
796				900.000000	200.000000	0.000000	0.448400	0.551740	-2.129050	-63.916177	-158.332254	149.447502	298.955277	200.995211	0.000000	300.000000	200.000000	0.000000	7.416360	10.834600	2232.743836	2222.051158	2332.599918	-1379.390975				-505.000000	200.000000	0.000000	-0.362220	1.250690	9.438480	308.066334	-252.179201	471.168672
797				900.000000	200.000000	0.000000	0.437190	0.563000	-1.086250	-138.762224	-72.718941	156.698568	299.125904	200.961303	0.000000	300.000000	200.000000	0.000000	7.538440	11.322920	2232.133484	2145.757556	1951.099932	-1336.666476				-505.000000	200.000000	0.000000	0.905550	0.178670	14.944259	-914.521153	-864.396974	293.817607
798				900.000000	200.000000	0.000000	0.302670	0.585520	-1.520750	-106.120750	-92.105172	200.232756	299.062133	200.961599	0.000000	300.000000	200.000000	0.000000	7.416360	11.414480	2231.446838	2145.757556	2092.799927	-1348.873476				-505.000000	200.000000	0.000000	0.000000	-0.178670	3.146160	800.152384	-798.405750	-235.145952
799				900.000000	200.000000	0.000000	0.515660	0.641820	-1.564200	-99.826800	-116.033602	147.051935	299.067082	200.905978	0.000000	300.000000	200.000000	0.000000	7.294280	10.529400	2231.599426	2021.780453	2081.899927	-1354.976975				-505.000000	200.000000	0.000000	0.905550	0.000000	8.651940	-1041.651862	-63.005518	58.671655
800				900.000000	200.000000	0.000000	0.560500	0.765680	-1.738000	-78.824181	-107.586539	154.349651	299.018640	200.914150	0.000000	300.000000	200.000000	0.000000	7.630000	10.468360	2232.514954	2040.853853	2190.899923	-1440.425974				-505.000000	200.000000	0.000000	-1.086660	0.357340	3.146160	369.322342	327.908102	-587.014938
801				900.000000	200.000000	0.000000	0.403560	0.619300	-1.173150	-72.205335	-91.517121	183.292029	299.042889	200.931396	0.000000	300.000000	200.000000	0.000000	7.172200	10.559920	2232.133484	2079.000654	2136.399925	-1385.494475				-505.000000	200.000000	0.000000	-0.362220	-0.178670	10.225020	453.270687	-2374.045745	176.091716
802				900.000000	200.000000	0.000000	0.313880	0.619300	-1.216600	-36.065577	-82.717720	149.649696	299.042725	200.957195	0.000000	300.000000	200.000000	0.000000	7.538440	10.376800	2231.752014	2136.220856	2136.399925	-1330.562976				-505.000000	200.000000	0.000000	0.362220	1.429360	-0.786540	202.243652	376.538517	-233.648910
803				900.000000	200.000000	0.000000	0.313880	0.743160	-1.781450	-103.919750	-77.126439	147.355225	299.013691	200.965477	0.000000	300.000000	200.000000	0.000000	7.446880	10.468360	2232.362366	2155.294256	2201.799923	-1354.976975				-505.000000	200.000000	0.000000	-1.267770	0.893350	5.505780	-61.318931	-1121.642293	177.181507
804				900.000000	200.000000	0.000000	0.280250	0.574260	-1.477300	-126.642074	-76.024415	166.510270	299.033023	200.965675	0.000000	300.000000	200.000000	0.000000	7.599480	10.407320	2231.904602	2155.294256	2158.199924	-1391.597975				-505.000000	200.000000	0.000000	-0.905550	0.893350	4.719240	-524.645862	-1540.523819	235.896628
805				900.000000	200.000000	0.000000	0.313880	0.517960	-1.781450	-85.049775	-77.126439	144.736129	298.974033	200.970313	0.000000	300.000000	200.000000	0.000000	7.202720	10.590440	2231.065368	2164.830956	2288.999920	-1403.804975				-505.000000	200.000000	0.000000	0.905550	1.608030	10.225020	-365.144111	-64.498371	471.406366
806				900.000000	200.000000	0.000000	0.594130	0.529220	-1.651100	-72.389455	-63.458510	158.914223	299.003346	201.008783	0.000000	300.000000	200.000000	0.000000	7.477400	11.200840	2231.065368	2250.661259	2223.599922	-1367.183975				-505.000000	200.000000	0.000000	0.181110	-1.072020	14.157719	978.608705	-422.104663	57.712263
807				900.000000	200.000000	0.000000	0.459610	0.574260	-1.520750	-54.317544	-27.644383	159.095472	298.924699	201.099036	0.000000	300.000000	200.000000	0.000000	7.355320	11.292400	2230.073546	2450.931964	2397.999916	-1428.218974				-505.000000	200.000000	0.000000	-0.181110	0.536010	12.584640	-777.271277	-133.553865	646.708248
808				900.000000	200.000000	0.000000	0.358720	0.720640	-1.390400	-112.483057	-99.600507	168.974768	298.974804	200.879886	0.000000	300.000000	200.000000	0.000000	7.782600	11.506040	2232.743836	1964.560251	2288.999920	-1397.701475				-505.000000	200.000000	0.000000	-1.267770	0.893350	5.505780	-524.582939	71.487773	588.390197
809				900.000000	200.000000	0.000000	0.257830	0.506700	-1.390400	-93.149394	-70.116007	164.061006	298.911265	200.867131	0.000000	300.000000	200.000000	0.000000	7.782600	10.285240	2232.591248	1935.950150	2430.699915	-1409.908474				-505.000000	200.000000	0.000000	1.992210	0.536010	-3.932700	-431.144659	-249.386495	529.046185
810				900.000000	200.000000	0.000000	0.392350	0.484180	-1.216600	-93.896711	-75.817175	175.949000	299.018137	200.914619	0.000000	300.000000	200.000000	0.000000	7.538440	11.445000	2231.370544	2040.853853	2190.899923	-1324.459476				-505.000000	200.000000	0.000000	2.354430	1.250690	8.651940	192.187409	-548.387264	59.742649
811				900.000000	200.000000	0.000000	0.493240	0.551740	-1.694550	-67.486565	-120.055091	183.136289	299.027973	201.068407	0.000000	300.000000	200.000000	0.000000	7.782600	10.590440	2231.523132	2384.175062	2169.099924	-1379.390975				-505.000000	200.000000	0.000000	0.905550	0.536010	-4.719240	611.136435	82.253739	411.644920
812				900.000000	200.000000	0.000000	0.425980	0.596780	-1.651100	-81.668925	-112.259763	168.789897	299.003721	200.982766	0.000000	300.000000	200.000000	0.000000	7.446880	10.407320	2231.904602	2193.441057	2223.599922	-1318.355976				-505.000000	200.000000	0.000000	1.992210	-0.178670	7.865400	453.081918	-128.012885	117.159263
813				900.000000	200.000000	0.000000	0.526870	0.630560	-1.738000	0.042712	-80.871806	183.174751	299.057442	200.893036	0.000000	300.000000	200.000000	0.000000	7.172200	10.437840	2231.904602	1993.170352	2103.699926	-1397.701475				-505.000000	200.000000	0.000000	2.173320	0.536010	9.438480	380.637049	-670.744732	0.334808
814				900.000000	200.000000	0.000000	0.448400	0.675600	-1.998700	-74.762701	-57.134081	200.165554	299.071998	200.948681	0.000000	300.000000	200.000000	0.000000	7.385840	10.254720	2231.675720	2117.147455	2070.999928	-1300.045476				-505.000000	200.000000	0.000000	0.724440	1.608030	4.719240	97.679434	-843.734464	-703.461119
815				900.000000	200.000000	0.000000	0.459610	0.619300	-1.346950	-56.303270	-159.521235	195.282261	299.052623	200.978427	0.000000	300.000000	200.000000	0.000000	7.538440	10.407320	2232.057190	2183.904357	2114.599926	-1397.701475				-505.000000	200.000000	0.000000	-1.811100	0.000000	7.078860	-1736.673720	-162.268198	411.353579
816				900.000000	200.000000	0.000000	0.448400	0.596780	-2.389750	-62.331515	-112.496074	156.718370	299.081860	200.961402	0.000000	300.000000	200.000000	0.000000	7.172200	11.231360	2231.904602	2145.757556	2049.199928	-1318.355976				-505.000000	200.000000	0.000000	0.543330	1.786700	10.225020	224.747220	355.129582	236.628507
817				900.000000	200.000000	0.000000	0.302670	0.720640	-1.651100	-140.896854	-107.181857	183.490797	299.028239	200.931396	0.000000	300.000000	200.000000	0.000000	7.843640	9.857960	2232.133484	2079.000654	2169.099924	-1464.839973				-505.000000	200.000000	0.000000	0.362220	-0.714680	8.651940	-1432.345154	-958.118673	410.501482
818				900.000000	200.000000	0.000000	0.414770	0.641820	-1.694550	-87.900252	-91.493847	173.662718	299.018171	200.931683	0.000000	300.000000	200.000000	0.000000	7.385840	10.895640	2231.446838	2079.000654	2190.899923	-1409.908474				-505.000000	200.000000	0.000000	-0.724440	-1.250690	11.798100	-1232.895422	-497.640564	645.056136
819				900.000000	200.000000	0.000000	0.459610	0.720640	-1.564200	-60.396221	-118.791433	212.244128	299.013218	200.978761	0.000000	300.000000	200.000000	0.000000	7.324800	11.017720	2231.294250	2183.904357	2201.799923	-1391.597975				-505.000000	200.000000	0.000000	0.181110	2.680050	15.730799	974.140302	-556.167523	531.225767
820				900.000000	200.000000	0.000000	0.403560	0.765680	-1.129700	-106.337694	-127.019319	185.837822	298.969464	200.974287	0.000000	300.000000	200.000000	0.000000	7.599480	11.017720	2231.752014	2174.367657	2299.899920	-1379.390975				-505.000000	200.000000	0.000000	1.448880	0.714680	18.876959	160.571445	-503.295980	999.211998
821				900.000000	200.000000	0.000000	0.526870	0.619300	-1.346950	-88.467512	-106.565333	168.706319	298.984325	200.944181	0.000000	300.000000	200.000000	0.000000	7.813120	10.743040	2232.209778	2107.610755	2267.199921	-1464.839973				-505.000000	200.000000	0.000000	1.448880	-0.357340	6.292320	-1063.463275	-889.063179	528.241862
822				900.000000	200.000000	0.000000	0.392350	0.731900	-1.346950	-75.789584	-80.761919	147.263459	299.018674	200.961106	0.000000	300.000000	200.000000	0.000000	7.691040	10.315760	2232.591248	2145.757556	2190.899923	-1354.976975				-505.000000	200.000000	0.000000	-1.992210	0.714680	7.078860	391.259601	-151.309232	353.302200
823				900.000000	200.000000	0.000000	0.369930	0.585520	-1.477300	-98.034676	-115.179228	185.705114	299.062261	200.982834	0.000000	300.000000	200.000000	0.000000	6.928040	10.682000	2231.752014	2193.441057	2092.799927	-1367.183975				-505.000000	200.000000	0.000000	-1.811100	-1.429360	11.011560	30.206353	-1491.700403	-118.699772
824				900.000000	200.000000	0.000000	0.291460	0.551740	-1.390400	-63.150936	-147.490439	164.068053	299.040396	200.933822	0.000000	300.000000	200.000000	0.000000	7.385840	10.804080	2226.335140	2079.000654	2136.399925	-1409.908474				-505.000000	200.000000	0.000000	-0.905550	0.714680	5.505780	391.133755	182.139850	529.447563
825				900.000000	200.000000	0.000000	0.369930	0.720640	-0.999350	-75.893157	-59.898052	154.505194	299.062582	200.922694	0.000000	300.000000	200.000000	0.000000	7.843640	10.712520	2232.514954	2059.927254	2092.799927	-1391.597975				-505.000000	200.000000	0.000000	0.905550	0.357340	3.932700	601.017269	736.893084	411.475362
826				900.000000	200.000000	0.000000	0.392350	0.574260	-1.390400	-118.510985	-45.259721	161.574814	298.969676	200.965543	0.000000	300.000000	200.000000	0.000000	7.355320	9.461200	2232.209778	2155.294256	2299.899920	-1324.459476				-505.000000	200.000000	0.000000	0.543330	-0.357340	7.865400	210.638592	-968.331212	-235.358977
827				900.000000	200.000000	0.000000	0.358720	0.720640	-1.520750	-64.371737	-94.413311	171.384428	299.072093	201.008404	0.000000	300.000000	200.000000	0.000000	7.691040	9.980040	2231.904602	2250.661259	2070.999928	-1348.873476				-505.000000	200.000000	0.000000	-1.267770	0.178670	6.292320	-451.949300	998.731398	411.479670
828				900.000000	200.000000	0.000000	0.291460	0.641820	-1.868350	-63.957128	-86.254307	173.790467	299.004027	201.008094	0.000000	300.000000	200.000000	0.000000	7.477400	11.322920	2232.591248	2250.661259	2223.599922	-1434.322474				-505.000000	200.000000	0.000000	-2.354430	1.429360	7.865400	666.199815	-262.707735	295.265310
829				900.000000	200.000000	0.000000	0.302670	0.664340	-2.085600	-83.357476	-71.315982	164.161157	299.018741	201.008025	0.000000	300.000000	200.000000	0.000000	7.385840	11.048240	2232.743836	2250.661259	2190.899923	-1373.287475				-505.000000	200.000000	0.000000	-0.543330	-1.250690	3.932700	-1233.524654	824.564808	-177.375734
830				900.000000	200.000000	0.000000	0.302670	0.619300	-1.477300	-132.828387	-46.551851	178.577230	298.993988	200.931460	0.000000	300.000000	200.000000	0.000000	7.752080	11.017720	2231.980896	2079.000654	2245.399921	-1409.908474				-505.000000	200.000000	0.000000	1.992210	-0.357340	11.798100	-715.574807	133.394998	704.430692
831				900.000000	200.000000	0.000000	0.425980	0.653080	-1.477300	-95.252555	-71.893637	173.661576	299.023156	200.995687	0.000000	300.000000	200.000000	0.000000	7.599480	11.414480	2231.675720	2222.051158	2179.999924	-1281.734977				-505.000000	200.000000	0.000000	-0.362220	-0.178670	7.078860	453.018995	-912.789958	176.091716
832				900.000000	200.000000	0.000000	0.381140	0.675600	-1.260050	-130.284882	-75.315138	193.006255	299.047609	200.957195	0.000000	300.000000	200.000000	0.000000	7.385840	11.139800	2231.752014	2136.220856	2125.499926	-1373.287475				-505.000000	200.000000	0.000000	-0.181110	0.178670	3.932700	-104.690064	7.226833	0.184047
833				900.000000	200.000000	0.000000	0.437190	0.574260	-1.694550	-94.702903	-117.746952	173.576660	298.994125	200.944149	0.000000	300.000000	200.000000	0.000000	7.294280	11.292400	2232.286072	2107.610755	2245.399921	-1373.287475				-505.000000	200.000000	0.000000	-0.362220	-0.178670	7.865400	-589.262099	-118.116341	117.347617
834				900.000000	200.000000	0.000000	0.336300	0.551740	-1.651100	-99.605793	-108.566740	166.431258	299.033122	200.910034	0.000000	300.000000	200.000000	0.000000	7.813120	10.682000	2232.133484	2031.317153	2158.199924	-1422.115474				-505.000000	200.000000	0.000000	-0.181110	-0.178670	-3.146160	-126.879016	-251.195343	352.309523
835				900.000000	200.000000	0.000000	0.381140	0.619300	-1.738000	-96.913700	-74.870645	188.134576	299.042398	201.038740	0.000000	300.000000	200.000000	0.000000	7.446880	10.407320	2230.989074	2317.418160	2136.399925	-1367.183975				-505.000000	200.000000	0.000000	0.181110	-0.893350	2.359620	-517.131846	-808.618289	410.346413
836				900.000000	200.000000	0.000000	0.369930	0.720640	-1.346950	-76.253271	-100.102543	166.553495	299.057313	200.970080	0.000000	300.000000	200.000000	0.000000	7.416360	10.468360	2231.599426	2164.830956	2103.699926	-1348.873476				-505.000000	200.000000	0.000000	1.448880	-0.357340	-0.786540	-948.213582	-1545.195378	-117.943223
837				900.000000	200.000000	0.000000	0.246620	0.641820	-1.520750	-87.720195	-99.928973	209.981823	298.949928	200.905916	0.000000	300.000000	200.000000	0.000000	7.599480	10.865120	2231.752014	2021.780453	2343.499918	-1397.701475				-505.000000	200.000000	0.000000	0.724440	-2.501380	7.865400	-34.913269	-714.150163	819.985616
838				900.000000	200.000000	0.000000	0.302670	0.686860	-1.607650	-77.914416	14.361013	130.446859	298.979686	200.905514	0.000000	300.000000	200.000000	0.000000	7.935200	10.132640	2232.743836	2021.780453	2278.099920	-1318.355976				-505.000000	200.000000	0.000000	2.354430	0.714680	11.011560	-534.953798	-2671.746660	587.930864
839				900.000000	200.000000	0.000000	0.246620	0.540480	-0.999350	-67.230025	-105.479845	185.790976	299.057313	200.918799	0.000000	300.000000	200.000000	0.000000	7.172200	9.857960	2231.599426	2050.390553	2103.699926	-1354.976975				-505.000000	200.000000	0.000000	0.724440	0.178670	7.078860	-683.518381	-448.263722	117.599800
840				900.000000	200.000000	0.000000	0.482030	0.698120	-1.173150	-72.980057	-79.550606	207.380637	299.066954	200.995858	0.000000	300.000000	200.000000	0.000000	7.111160	10.163160	2231.294250	2222.051158	2081.899927	-1306.148976				-505.000000	200.000000	0.000000	-0.724440	0.178670	13.371180	-219.750988	-896.843439	117.715710
841				900.000000	200.000000	0.000000	0.414770	0.664340	-1.651100	-82.907334	-66.204405	164.045021	299.057120	201.025846	0.000000	300.000000	200.000000	0.000000	7.294280	10.743040	2231.141662	2288.808060	2103.699926	-1416.011974				-505.000000	200.000000	0.000000	0.543330	1.608030	0.000000	444.749900	497.403133	118.970751
842				900.000000	200.000000	0.000000	0.336300	0.596780	-1.477300	-65.406747	-58.068675	164.063485	299.023256	200.952856	0.000000	300.000000	200.000000	0.000000	7.385840	11.109280	2231.904602	2126.684155	2179.999924	-1458.736474				-505.000000	200.000000	0.000000	-1.629990	1.072020	9.438480	-397.640999	487.383594	353.612338
843				900.000000	200.000000	0.000000	0.482030	0.585520	-1.520750	-29.730676	-64.029428	168.721358	299.027741	201.000268	0.000000	300.000000	200.000000	0.000000	7.721560	10.712520	2230.989074	2231.587858	2169.099924	-1373.287475				-505.000000	200.000000	0.000000	0.543330	0.178670	7.865400	-799.271460	-1631.181249	352.590683
844				900.000000	200.000000	0.000000	0.437190	0.596780	-1.173150	-85.194299	-92.902004	180.826584	298.983839	200.931810	0.000000	300.000000	200.000000	0.000000	7.630000	11.506040	2231.141662	2079.000654	2267.199921	-1446.529474				-505.000000	200.000000	0.000000	0.362220	-1.965370	2.359620	-466.183774	-687.007247	-354.358706
845				900.000000	200.000000	0.000000	0.369930	0.641820	-1.173150	-83.339552	-140.791937	171.299512	299.047805	200.914275	0.000000	300.000000	200.000000	0.000000	7.172200	10.315760	2232.209778	2040.853853	2125.499926	-1324.459476				-505.000000	200.000000	0.000000	-0.543330	0.893350	6.292320	-640.336018	-1166.224581	412.099946
846				900.000000	200.000000	0.000000	0.448400	0.608040	-1.694550	-81.250252	-87.812760	171.186802	299.003925	200.939845	0.000000	300.000000	200.000000	0.000000	7.355320	10.620960	2232.362366	2098.074055	2223.599922	-1409.908474				-505.000000	200.000000	0.000000	-1.086660	0.357340	0.786540	716.581578	-1128.122700	117.914246
847				900.000000	200.000000	0.000000	0.549290	0.619300	-1.390400	-76.450936	-82.118330	171.092752	299.055569	200.950468	0.000000	300.000000	200.000000	0.000000	7.294280	10.346280	2227.479550	2117.147455	2103.699926	-1361.080475				-505.000000	200.000000	0.000000	0.905550	-1.965370	6.292320	-929.133166	71.803768	350.527012
848				900.000000	200.000000	0.000000	0.336300	0.596780	-1.477300	-97.570989	-93.530464	161.653825	299.086401	201.030156	0.000000	300.000000	200.000000	0.000000	7.416360	10.346280	2231.065368	2298.344760	2038.299929	-1330.562976				-505.000000	200.000000	0.000000	-0.724440	-2.144040	1.573080	-708.690023	-222.797006	409.231952
849				900.000000	200.000000	0.000000	0.336300	0.641820	-1.129700	-43.089235	-88.787762	154.466732	299.028206	200.935701	0.000000	300.000000	200.000000	0.000000	7.080640	10.132640	2232.057190	2088.537354	2169.099924	-1324.459476				-505.000000	200.000000	0.000000	-1.448880	0.178670	11.011560	-1841.363784	-55.348254	294.005962
850				900.000000	200.000000	0.000000	0.347510	0.585520	-1.607650	-78.067067	-63.475047	154.402760	298.989277	200.931301	0.000000	300.000000	200.000000	0.000000	7.507920	10.071600	2232.362366	2079.000654	2256.299921	-1391.597975				-505.000000	200.000000	0.000000	0.905550	-0.714680	2.359620	-622.136526	-1250.164173	527.946213
851				900.000000	200.000000	0.000000	0.594130	0.686860	-1.607650	-118.119718	-83.762799	197.615389	299.062101	200.957358	0.000000	300.000000	200.000000	0.000000	7.630000	9.827440	2231.370544	2136.220856	2092.799927	-1403.804975				-505.000000	200.000000	0.000000	0.543330	-0.893350	10.225020	2031.449427	-1368.280513	175.341040
852				900.000000	200.000000	0.000000	0.403560	0.596780	-1.520750	-125.759715	-60.798033	147.126183	299.042562	200.983002	0.000000	300.000000	200.000000	0.000000	7.813120	11.048240	2231.370544	2193.441057	2136.399925	-1367.183975				-505.000000	200.000000	0.000000	-0.362220	0.536010	-0.786540	148.187044	-1700.745738	764.210934
853				900.000000	200.000000	0.000000	0.347510	0.709380	-1.651100	-68.990996	-114.094338	183.433871	299.037348	200.932033	0.000000	300.000000	200.000000	0.000000	7.538440	11.750200	2230.607604	2079.000654	2147.299925	-1464.839973				-505.000000	200.000000	0.000000	-0.181110	0.357340	3.146160	600.954346	7.973260	0.353604
854				900.000000	200.000000	0.000000	0.358720	0.653080	-1.651100	-95.432612	-99.358056	144.815337	298.954526	200.966005	0.000000	300.000000	200.000000	0.000000	7.752080	10.987200	2231.141662	2155.294256	2332.599918	-1440.425974				-505.000000	200.000000	0.000000	-1.448880	0.893350	3.146160	170.124303	-445.594011	294.684193
855				900.000000	200.000000	0.000000	0.347510	0.698120	-1.607650	-117.656032	-88.804897	188.242719	298.989104	200.935733	0.000000	300.000000	200.000000	0.000000	7.721560	11.200840	2231.980896	2088.537354	2256.299921	-1330.562976				-505.000000	200.000000	0.000000	-0.905550	-0.893350	7.865400	62.388626	-85.239444	-0.775345
856				900.000000	200.000000	0.000000	0.448400	0.630560	-1.911800	-48.383708	-72.412808	178.436726	299.042954	200.961238	0.000000	300.000000	200.000000	0.000000	7.599480	10.682000	2232.286072	2145.757556	2136.399925	-1348.873476				-505.000000	200.000000	0.000000	0.362220	-0.178670	1.573080	220.946529	241.729231	704.730649
857				900.000000	200.000000	0.000000	0.325090	0.743160	-1.607650	-55.493331	-108.145521	178.669193	299.047837	200.961238	0.000000	300.000000	200.000000	0.000000	7.538440	10.559920	2232.286072	2145.757556	2125.499926	-1281.734977				-505.000000	200.000000	0.000000	-0.362220	-1.608030	6.292320	-907.510522	-912.043532	409.711648
858				900.000000	200.000000	0.000000	0.280250	0.630560	-1.651100	-88.318925	-80.928751	178.610929	298.974699	200.969683	0.000000	300.000000	200.000000	0.000000	7.630000	10.468360	2232.514954	2164.830956	2288.999920	-1367.183975				-505.000000	200.000000	0.000000	1.267770	1.072020	10.225020	413.133937	709.003742	118.404123
859				900.000000	200.000000	0.000000	0.448400	0.596780	-1.477300	-81.488868	-103.212712	163.947350	298.964757	201.008300	0.000000	300.000000	200.000000	0.000000	7.721560	10.651480	2232.133484	2250.661259	2310.799919	-1391.597975				-505.000000	200.000000	0.000000	0.181110	1.072020	4.719240	-977.098548	-148.007531	294.723352
860				900.000000	200.000000	0.000000	0.347510	0.731900	-1.477300	-100.047808	-48.398363	166.587194	299.004163	200.965246	0.000000	300.000000	200.000000	0.000000	7.416360	10.529400	2232.896424	2155.294256	2223.599922	-1312.252476				-505.000000	200.000000	0.000000	-2.173320	0.536010	0.786540	-778.215125	-399.518870	176.914835
861				900.000000	200.000000	0.000000	0.526870	0.517960	-1.173150	-84.419576	-132.056816	156.563772	299.003551	200.927377	0.000000	300.000000	200.000000	0.000000	7.538440	9.583280	2231.523132	2069.463954	2223.599922	-1373.287475				-505.000000	200.000000	0.000000	1.086660	0.178670	7.865400	127.256555	-205.788064	0.082625
862				900.000000	200.000000	0.000000	0.269040	0.596780	-1.477300	-105.612049	-136.354427	178.591127	298.954741	200.935893	0.000000	300.000000	200.000000	0.000000	7.294280	11.506040	2231.599426	2088.537354	2332.599918	-1324.459476				-505.000000	200.000000	0.000000	0.724440	-0.357340	9.438480	1137.292454	-317.932994	469.555718
863				900.000000	200.000000	0.000000	0.302670	0.484180	-1.303500	-142.233102	-142.966914	161.583948	298.974769	200.867102	0.000000	300.000000	200.000000	0.000000	7.752080	11.414480	2232.667542	1935.950150	2288.999920	-1367.183975				-505.000000	200.000000	0.000000	1.086660	0.714680	4.719240	-998.721191	-600.512381	176.823595
864				900.000000	200.000000	0.000000	0.414770	0.585520	-1.042800	-101.605064	-61.704154	151.923418	299.013185	200.940327	0.000000	300.000000	200.000000	0.000000	7.263760	11.139800	2231.217956	2098.074055	2201.799923	-1324.459476				-505.000000	200.000000	0.000000	1.267770	0.536010	2.359620	-1588.801292	-609.232067	176.639548
865				900.000000	200.000000	0.000000	0.403560	0.585520	-1.260050	-41.522182	-91.436304	147.115712	299.018406	200.999824	0.000000	300.000000	200.000000	0.000000	7.385840	11.353440	2231.980896	2231.587858	2190.899923	-1330.562976				-505.000000	200.000000	0.000000	-1.086660	-0.893350	9.438480	-169.117532	-473.483354	175.471440
866				900.000000	200.000000	0.000000	0.291460	0.574260	-1.477300	-86.436772	-132.211713	149.631035	298.998598	200.978728	0.000000	300.000000	200.000000	0.000000	7.477400	11.567080	2231.370544	2183.904357	2234.499922	-1422.115474				-505.000000	200.000000	0.000000	3.078870	-0.178670	8.651940	-473.383174	-1520.213177	58.328231
867				900.000000	200.000000	0.000000	0.257830	0.675600	-1.303500	-70.021943	-39.801004	152.169782	298.965005	200.931173	0.000000	300.000000	200.000000	0.000000	7.721560	10.743040	2232.667542	2079.000654	2310.799919	-1391.597975				-505.000000	200.000000	0.000000	0.724440	-0.893350	14.944259	642.034944	-1251.148030	-235.882139
868				900.000000	200.000000	0.000000	0.493240	0.574260	-1.042800	-33.719737	-115.595249	168.699272	298.955062	200.944149	0.000000	300.000000	200.000000	0.000000	7.843640	11.353440	2232.286072	2107.610755	2332.599918	-1416.011974				-505.000000	200.000000	0.000000	-0.181110	-0.536010	3.146160	546.897737	273.113274	1174.387789
869				900.000000	200.000000	0.000000	0.302670	0.630560	-1.694550	-56.199697	-112.207418	159.310421	299.042627	200.957293	0.000000	300.000000	200.000000	0.000000	7.355320	10.468360	2231.523132	2136.220856	2136.399925	-1373.287475				-505.000000	200.000000	0.000000	1.086660	1.250690	14.157719	540.075877	-211.759476	412.308663
870				900.000000	200.000000	0.000000	0.448400	0.686860	-1.651100	-94.041551	-97.985108	188.127725	299.023356	200.939941	0.000000	300.000000	200.000000	0.000000	7.416360	10.682000	2232.133484	2098.074055	2179.999924	-1348.873476				-505.000000	200.000000	0.000000	-0.543330	-0.357340	6.292320	-136.935260	-768.514559	-352.760241
871				900.000000	200.000000	0.000000	0.325090	0.563000	-1.216600	-90.650904	-143.970987	161.634024	299.018137	200.953084	0.000000	300.000000	200.000000	0.000000	7.355320	9.491720	2231.370544	2126.684155	2190.899923	-1391.597975				-505.000000	200.000000	0.000000	0.362220	-0.178670	3.932700	-357.944711	-423.360085	469.754254
872				900.000000	200.000000	0.000000	0.224200	0.686860	-1.694550	-61.922324	-83.646174	157.034415	299.028405	200.961139	0.000000	300.000000	200.000000	0.000000	7.813120	9.919000	2232.514954	2145.757556	2169.099924	-1367.183975				-505.000000	200.000000	0.000000	1.811100	1.072020	-0.786540	-51.010995	1349.426852	647.057544
873				900.000000	200.000000	0.000000	0.347510	0.641820	-1.260050	-79.409050	-73.930255	171.322739	299.038006	200.982666	0.000000	300.000000	200.000000	0.000000	7.507920	10.041080	2232.133484	2193.441057	2147.299925	-1416.011974				-505.000000	200.000000	0.000000	0.181110	1.250690	4.719240	307.688794	-810.857568	706.101600
874				900.000000	200.000000	0.000000	0.358720	0.540480	-1.868350	-80.191900	-83.958104	161.578239	298.998837	201.008404	0.000000	300.000000	200.000000	0.000000	7.416360	11.383960	2231.904602	2250.661259	2234.499922	-1361.080475				-505.000000	200.000000	0.000000	2.535540	-3.573400	8.651940	-1142.062293	-691.916237	525.102888
875				900.000000	200.000000	0.000000	0.470820	0.653080	-1.868350	-95.657683	-63.244532	195.302063	299.013724	200.926997	0.000000	300.000000	200.000000	0.000000	7.416360	11.109280	2232.438660	2069.463954	2201.799923	-1367.183975				-505.000000	200.000000	0.000000	1.629990	2.322710	11.798100	-553.404982	-242.397093	1118.211727
876				900.000000	200.000000	0.000000	0.280250	0.596780	-1.390400	-81.398840	-71.039263	142.434612	298.984082	200.991414	0.000000	300.000000	200.000000	0.000000	7.813120	11.322920	2231.675720	2212.514458	2267.199921	-1318.355976				-505.000000	200.000000	0.000000	-0.724440	-0.178670	7.865400	568.897920	-759.048446	234.864792
877				900.000000	200.000000	0.000000	0.459610	0.709380	-1.564200	-48.798317	-2.274124	144.763173	299.037907	200.982766	0.000000	300.000000	200.000000	0.000000	7.416360	11.017720	2231.904602	2193.441057	2147.299925	-1342.769976				-505.000000	200.000000	0.000000	-1.086660	2.144040	4.719240	-564.782612	-601.574802	178.353923
878				900.000000	200.000000	0.000000	0.358720	0.664340	-1.955250	-83.222434	-134.536986	180.970710	298.979302	200.999858	0.000000	300.000000	200.000000	0.000000	7.538440	11.658640	2231.904602	2231.587858	2278.099920	-1373.287475				-505.000000	200.000000	0.000000	0.362220	0.000000	6.292320	232.135389	237.250672	-411.237668
879				900.000000	200.000000	0.000000	0.302670	0.754420	-1.868350	-59.320260	-101.913844	190.751192	299.028173	200.935733	0.000000	300.000000	200.000000	0.000000	7.446880	10.682000	2231.980896	2088.537354	2169.099924	-1409.908474				-505.000000	200.000000	0.000000	1.629990	-1.608030	3.932700	-1139.331296	1223.337252	292.064074
880				900.000000	200.000000	0.000000	0.280250	0.506700	-1.520750	-117.407618	-86.115947	161.628119	299.052882	200.854288	0.000000	300.000000	200.000000	0.000000	7.782600	10.315760	2232.667542	1907.340050	2114.599926	-1409.908474				-505.000000	200.000000	0.000000	-0.905550	-0.357340	13.371180	1716.687079	-223.034437	-117.754869
881				900.000000	200.000000	0.000000	0.403560	0.585520	-1.738000	-62.119989	-75.793900	190.489593	299.020611	200.925445	0.000000	300.000000	200.000000	0.000000	7.568960	10.620960	2225.877376	2059.927254	2179.999924	-1385.494475				-505.000000	200.000000	0.000000	1.811100	-2.144040	11.011560	-1518.646958	-1180.599683	702.749602
882				900.000000	200.000000	0.000000	0.381140	0.574260	-1.564200	-110.649982	0.957270	209.779630	298.974313	200.965774	0.000000	300.000000	200.000000	0.000000	7.813120	10.865120	2231.675720	2155.294256	2288.999920	-1300.045476				-505.000000	200.000000	0.000000	0.000000	0.178670	-3.146160	242.191633	-925.004346	-58.574541
883				900.000000	200.000000	0.000000	0.313880	0.675600	-1.564200	-58.230438	-127.988181	193.075936	299.013286	200.927409	0.000000	300.000000	200.000000	0.000000	7.294280	10.407320	2231.446838	2069.463954	2201.799923	-1300.045476				-505.000000	200.000000	0.000000	0.000000	-0.536010	11.011560	-726.449052	-275.589985	410.700017
884				900.000000	200.000000	0.000000	0.246620	0.596780	-1.433850	-129.690216	-79.745910	168.975714	298.979546	200.948356	0.000000	300.000000	200.000000	0.000000	7.568960	9.919000	2232.438660	2117.147455	2278.099920	-1300.045476				-505.000000	200.000000	0.000000	-1.267770	-0.893350	-0.786540	1567.304495	-850.530867	-470.699157
885				900.000000	200.000000	0.000000	0.313880	0.630560	-1.260050	-83.893267	-47.215522	176.166428	299.019311	201.003171	0.000000	300.000000	200.000000	0.000000	7.233240	10.376800	2234.040834	2241.124558	2190.899923	-1293.941977				-505.000000	200.000000	0.000000	-0.543330	2.144040	-7.078860	-218.278455	-92.975273	472.030950
886				900.000000	200.000000	0.000000	0.336300	0.574260	-1.303500	-106.359366	-73.428219	144.765261	299.071839	201.000132	0.000000	300.000000	200.000000	0.000000	7.507920	11.078760	2231.294250	2231.587858	2070.999928	-1373.287475				-505.000000	200.000000	0.000000	0.905550	0.357340	11.798100	833.278504	331.718798	-293.453822
887				900.000000	200.000000	0.000000	0.425980	0.664340	-1.564200	-58.694124	-51.548940	161.623748	299.043150	200.918328	0.000000	300.000000	200.000000	0.000000	7.324800	11.048240	2232.743836	2050.390553	2136.399925	-1275.631477				-505.000000	200.000000	0.000000	-1.267770	0.357340	12.584640	-1019.714603	64.769935	117.928735
888				900.000000	200.000000	0.000000	0.381140	0.574260	-1.129700	-122.261430	-146.359943	171.225068	298.945621	200.982296	0.000000	300.000000	200.000000	0.000000	7.599480	10.895640	2232.972718	2193.441057	2354.399918	-1409.908474				-505.000000	200.000000	0.000000	-2.716650	0.000000	6.292320	116.319387	-106.726944	0.217332
889				900.000000	200.000000	0.000000	0.493240	0.641820	-1.868350	-67.977658	-180.685096	171.171763	298.994022	200.931428	0.000000	300.000000	200.000000	0.000000	7.691040	10.956680	2232.057190	2079.000654	2245.399921	-1391.597975				-505.000000	200.000000	0.000000	-0.724440	0.357340	-6.292320	-326.328748	-215.332741	1116.534945
890				900.000000	200.000000	0.000000	0.358720	0.563000	-1.129700	-106.642996	-59.315198	176.057143	299.013623	200.982632	0.000000	300.000000	200.000000	0.000000	7.782600	10.468360	2232.209778	2193.441057	2201.799923	-1367.183975				-505.000000	200.000000	0.000000	-0.181110	-1.965370	-0.786540	460.092548	939.695443	-1.850647
891				900.000000	200.000000	0.000000	0.448400	0.585520	-1.477300	-69.890964	-148.806442	190.443139	299.028339	201.008197	0.000000	300.000000	200.000000	0.000000	7.324800	11.200840	2232.362366	2250.661259	2169.099924	-1391.597975				-505.000000	200.000000	0.000000	-0.724440	0.357340	14.157719	22.755261	-1162.729880	646.582156
892				900.000000	200.000000	0.000000	0.313880	0.517960	-1.694550	-72.898156	-112.669046	132.687829	298.969218	200.974521	0.000000	300.000000	200.000000	0.000000	7.416360	10.285240	2231.217956	2174.367657	2299.899920	-1489.253973				-505.000000	200.000000	0.000000	-2.173320	0.178670	10.225020	706.525335	-1469.036046	176.575719
893				900.000000	200.000000	0.000000	0.291460	0.608040	-1.651100	-81.205238	-116.852169	178.578372	298.925545	200.918704	0.000000	300.000000	200.000000	0.000000	7.630000	10.437840	2231.828308	2050.390553	2397.999916	-1354.976975				-505.000000	200.000000	0.000000	-2.716650	0.714680	7.865400	-882.653497	289.490225	294.616057
894				900.000000	200.000000	0.000000	0.358720	0.686860	-1.477300	-77.779374	-8.332231	183.401314	298.998666	200.995755	0.000000	300.000000	200.000000	0.000000	7.813120	10.285240	2231.523132	2222.051158	2234.499922	-1361.080475				-505.000000	200.000000	0.000000	0.905550	-0.357340	7.865400	-484.257419	733.160952	-352.876152
895				900.000000	200.000000	0.000000	0.381140	0.675600	-1.086250	-69.796872	-161.598261	188.186935	298.988966	200.944407	0.000000	300.000000	200.000000	0.000000	7.080640	10.193680	2231.675720	2107.610755	2256.299921	-1251.217477				-505.000000	200.000000	0.000000	-0.181110	2.144040	7.078860	709.382178	4.241128	-232.927212
896				900.000000	200.000000	0.000000	0.358720	0.450400	-1.651100	-55.532611	-43.632386	192.820046	299.091938	200.956802	0.000000	300.000000	200.000000	0.000000	7.599480	11.017720	2232.667542	2136.220856	2027.399929	-1269.527977				-505.000000	200.000000	0.000000	0.724440	-2.144040	0.000000	565.160152	751.584182	-589.533636
897				900.000000	200.000000	0.000000	0.425980	0.619300	-1.868350	-60.863971	-66.463991	144.714240	299.067432	200.922725	0.000000	300.000000	200.000000	0.000000	7.172200	10.559920	2232.438660	2059.927254	2081.899927	-1385.494475				-505.000000	200.000000	0.000000	0.543330	-2.144040	8.651940	-244.859706	-571.367616	467.874629
898				900.000000	200.000000	0.000000	0.493240	0.551740	-1.738000	-79.593170	-38.959163	149.401048	299.072030	200.991380	0.000000	300.000000	200.000000	0.000000	7.477400	11.109280	2231.752014	2212.514458	2070.999928	-1367.183975				-505.000000	200.000000	0.000000	-1.086660	0.893350	1.573080	285.814458	-1394.009141	764.608005
899				900.000000	200.000000	0.000000	0.482030	0.675600	-1.868350	-82.668718	-144.761679	151.937511	299.003619	200.957227	0.000000	300.000000	200.000000	0.000000	7.324800	11.200840	2231.675720	2136.220856	2223.599922	-1354.976975				-505.000000	200.000000	0.000000	1.086660	-1.072020	8.651940	-643.255784	-471.674506	1115.033595
900				900.000000	200.000000	0.000000	0.493240	0.630560	-1.607650	-88.273911	-130.267848	175.980612	298.979546	200.978260	0.000000	300.000000	200.000000	0.000000	7.324800	10.834600	2232.438660	2183.904357	2278.099920	-1452.632974	-521.891216	172.820523	0.000000	-505.000000	200.000000	0.000000	0.543330	0.357340	20.450039	-555.821363	345.426038	-117.192548
901				900.000000	200.000000	0.000000	0.358720	0.799460	-1.520750	-65.146459	-74.149432	176.277051	298.940486	200.880006	0.000000	300.000000	200.000000	0.000000	7.721560	11.567080	2232.438660	1964.560251	2365.299917	-1403.804975				-505.000000	200.000000	0.000000	-0.181110	1.965370	10.225020	814.638551	-131.314585	1.879625
902				900.000000	200.000000	0.000000	0.347510	0.596780	-1.303500	-89.349872	-94.153726	166.461532	299.028272	200.935637	0.000000	300.000000	200.000000	0.000000	7.752080	10.254720	2232.209778	2088.537354	2169.099924	-1403.804975				-505.000000	200.000000	0.000000	2.716650	0.178670	14.944259	-103.809140	-973.986628	58.696325
903				900.000000	200.000000	0.000000	0.403560	0.641820	-1.781450	-112.113462	-90.951402	197.770933	299.057281	200.953019	0.000000	300.000000	200.000000	0.000000	7.324800	10.895640	2231.523132	2126.684155	2103.699926	-1361.080475				-505.000000	200.000000	0.000000	0.724440	-0.357340	9.438480	-1179.027584	-715.643016	880.764409
904				900.000000	200.000000	0.000000	0.291460	0.574260	-1.303500	-90.277245	-152.637226	173.727637	298.915814	200.982766	0.000000	300.000000	200.000000	0.000000	7.141680	10.620960	2231.904602	2193.441057	2419.799915	-1324.459476				-505.000000	200.000000	0.000000	-0.724440	0.536010	16.517339	-1240.220669	425.870929	294.287122
905				900.000000	200.000000	0.000000	0.414770	0.563000	-1.173150	-66.482708	-56.516959	190.457036	298.994160	200.965477	0.000000	300.000000	200.000000	0.000000	7.630000	11.017720	2232.362366	2155.294256	2245.399921	-1416.011974				-505.000000	200.000000	0.000000	-1.629990	-0.714680	14.157719	768.599344	-577.655023	-353.012424
906				900.000000	200.000000	0.000000	0.425980	0.653080	-1.433850	-91.187010	-112.461805	178.480897	299.057893	200.875525	0.000000	300.000000	200.000000	0.000000	7.538440	10.712520	2232.972718	1955.023551	2103.699926	-1330.562976				-505.000000	200.000000	0.000000	0.362220	-1.250690	7.865400	-1464.842042	-1089.942254	-236.192277
907				900.000000	200.000000	0.000000	0.381140	0.540480	-1.955250	-60.179277	-130.394272	190.470933	299.018271	200.948681	0.000000	300.000000	200.000000	0.000000	7.630000	11.292400	2231.675720	2117.147455	2190.899923	-1342.769976				-505.000000	200.000000	0.000000	0.181110	0.536010	11.798100	149.193815	-1082.715421	117.982382
908				900.000000	200.000000	0.000000	0.325090	0.563000	-1.955250	-67.292964	-123.020163	205.007905	298.950251	200.948356	0.000000	300.000000	200.000000	0.000000	7.568960	9.796920	2232.438660	2117.147455	2343.499918	-1330.562976				-505.000000	200.000000	0.000000	-0.724440	-1.786700	2.359620	-223.740449	439.306605	174.594673
909				900.000000	200.000000	0.000000	0.358720	0.608040	-1.868350	-93.491900	-94.090043	178.508691	298.989242	200.974054	0.000000	300.000000	200.000000	0.000000	7.843640	11.109280	2232.286072	2174.367657	2256.299921	-1342.769976				-505.000000	200.000000	0.000000	1.629990	0.714680	-2.359620	-1230.919504	-1156.951469	59.291931
910				900.000000	200.000000	0.000000	0.313880	0.563000	-1.564200	-111.113668	-107.724302	171.284277	299.033288	200.935509	0.000000	300.000000	200.000000	0.000000	7.568960	11.139800	2232.514954	2088.537354	2158.199924	-1434.322474				-505.000000	200.000000	0.000000	1.629990	0.357340	16.517339	-556.135979	-246.875652	0.208716
911				900.000000	200.000000	0.000000	0.325090	0.506700	-1.998700	-101.820654	-107.781844	163.991325	299.018573	200.939845	0.000000	300.000000	200.000000	0.000000	7.233240	11.200840	2232.362366	2098.074055	2190.899923	-1367.183975				-505.000000	200.000000	0.000000	-1.086660	1.072020	9.438480	-513.457001	-1268.903398	529.801168
912				900.000000	200.000000	0.000000	0.448400	0.731900	-1.216600	-55.551890	-78.125314	159.253691	299.048520	200.960548	0.000000	300.000000	200.000000	0.000000	7.385840	11.261880	2233.888246	2145.757556	2125.499926	-1373.287475				-505.000000	200.000000	0.000000	0.000000	0.357340	8.651940	-1599.109228	787.209353	-117.149082
913				900.000000	200.000000	0.000000	0.347510	0.484180	-1.260050	-89.921195	-48.600405	163.947154	298.945477	200.948259	0.000000	300.000000	200.000000	0.000000	7.660520	11.292400	2232.667542	2117.147455	2354.399918	-1458.736474				-505.000000	200.000000	0.000000	-0.362220	-0.536010	3.146160	-263.814276	-246.207789	-176.711992
914				900.000000	200.000000	0.000000	0.414770	0.698120	-1.694550	-141.869241	-96.559816	152.028136	299.087025	200.931205	0.000000	300.000000	200.000000	0.000000	7.721560	10.468360	2232.591248	2079.000654	2038.299929	-1428.218974				-505.000000	200.000000	0.000000	0.181110	-1.250690	6.292320	388.088142	-1077.490436	57.542705
915				900.000000	200.000000	0.000000	0.459610	0.664340	-1.433850	-78.661733	-134.110568	192.914488	299.013387	200.965774	0.000000	300.000000	200.000000	0.000000	7.355320	10.712520	2231.675720	2155.294256	2201.799923	-1483.150473				-505.000000	200.000000	0.000000	-0.362220	-0.357340	4.719240	-600.325114	1343.139446	763.363145
916				900.000000	200.000000	0.000000	0.269040	0.596780	-1.607650	-101.726562	-80.507532	171.362147	299.042431	201.000234	0.000000	300.000000	200.000000	0.000000	7.752080	10.498880	2231.065368	2231.587858	2136.399925	-1495.357473				-505.000000	200.000000	0.000000	0.181110	1.429360	11.798100	-1418.173604	-1082.715421	177.574270
917				900.000000	200.000000	0.000000	0.302670	0.506700	-1.911800	-97.710095	-81.609556	159.195232	298.979198	200.940134	0.000000	300.000000	200.000000	0.000000	7.599480	10.071600	2231.675720	2098.074055	2278.099920	-1416.011974				-505.000000	200.000000	0.000000	-1.267770	-1.429360	7.865400	-664.941351	1527.518575	527.441847
918				900.000000	200.000000	0.000000	0.302670	0.608040	-1.564200	-101.217861	-122.460584	168.928118	299.028173	200.905823	0.000000	300.000000	200.000000	0.000000	7.599480	9.980040	2231.980896	2021.780453	2169.099924	-1403.804975				-505.000000	200.000000	0.000000	0.181110	-0.357340	8.651940	-252.562492	-284.309671	175.878692
919				900.000000	200.000000	0.000000	0.459610	0.563000	-1.346950	-102.847537	-103.795566	188.000922	298.998906	200.935701	0.000000	300.000000	200.000000	0.000000	7.202720	9.735880	2232.057190	2088.537354	2234.499922	-1348.873476				-505.000000	200.000000	0.000000	-1.267770	0.178670	7.078860	-1030.966387	-460.285109	293.991473
920				900.000000	200.000000	0.000000	0.313880	0.574260	-1.477300	-70.354651	-92.607209	173.704409	299.047577	200.952954	0.000000	300.000000	200.000000	0.000000	6.928040	9.949520	2231.675720	2126.684155	2125.499926	-1385.494475				-505.000000	200.000000	0.000000	1.086660	0.893350	1.573080	-293.265551	463.033384	-292.959637
921				900.000000	200.000000	0.000000	0.347510	0.653080	-1.998700	-103.833786	-78.309280	171.333211	299.043052	200.935509	0.000000	300.000000	200.000000	0.000000	7.721560	11.445000	2232.514954	2088.537354	2136.399925	-1287.838477				-505.000000	200.000000	0.000000	0.181110	0.357340	9.438480	1180.537741	-285.056097	-175.907669
922				900.000000	200.000000	0.000000	0.403560	0.574260	-1.346950	-102.383850	-106.553397	130.237619	299.028571	200.918265	0.000000	300.000000	200.000000	0.000000	7.416360	10.956680	2232.896424	2050.390553	2169.099924	-1361.080475				-505.000000	200.000000	0.000000	0.362220	-0.893350	3.146160	293.643090	-1085.463695	586.564220
923				900.000000	200.000000	0.000000	0.538080	0.517960	-1.173150	-68.337455	-66.660835	161.371479	299.062518	200.901397	0.000000	300.000000	200.000000	0.000000	7.294280	11.139800	2232.362366	2012.243752	2092.799927	-1354.976975				-505.000000	200.000000	0.000000	-0.181110	1.965370	6.292320	466.875929	-790.432490	-56.864474
924				900.000000	200.000000	0.000000	0.425980	0.720640	-1.738000	-52.535217	-127.376855	168.905087	299.003380	200.948908	0.000000	300.000000	200.000000	0.000000	7.019600	11.414480	2231.141662	2117.147455	2223.599922	-1348.873476				-505.000000	200.000000	0.000000	-0.362220	-0.536010	11.011560	200.078964	541.747990	175.752600
925				900.000000	200.000000	0.000000	0.403560	0.653080	-0.912450	-10.236236	-71.495692	156.817183	299.028106	200.935797	0.000000	300.000000	200.000000	0.000000	7.904680	10.620960	2231.828308	2088.537354	2169.099924	-1342.769976				-505.000000	200.000000	0.000000	0.543330	-0.714680	11.798100	-1200.461458	-1767.483388	234.254697
926				900.000000	200.000000	0.000000	0.425980	0.619300	-0.999350	-43.881566	-92.602010	163.991521	299.027874	200.901828	0.000000	300.000000	200.000000	0.000000	7.782600	10.193680	2231.294250	2012.243752	2169.099924	-1403.804975				-505.000000	200.000000	0.000000	0.000000	-1.786700	7.865400	703.228029	-1200.594330	761.977704
927				900.000000	200.000000	0.000000	0.347510	0.585520	-1.260050	-57.604302	-94.194135	178.499361	299.018104	200.995858	0.000000	300.000000	200.000000	0.000000	7.752080	10.407320	2231.294250	2222.051158	2190.899923	-1367.183975				-505.000000	200.000000	0.000000	-1.629990	-1.429360	1.573080	840.163288	-830.852215	468.726726
928				900.000000	200.000000	0.000000	0.269040	0.608040	-1.173150	-64.627961	-70.779677	159.324318	298.988828	200.974454	0.000000	300.000000	200.000000	0.000000	7.446880	10.498880	2231.370544	2174.367657	2256.299921	-1403.804975				-505.000000	200.000000	0.000000	-0.543330	2.144040	5.505780	593.440330	-370.058111	354.542752
929				900.000000	200.000000	0.000000	0.302670	0.686860	-2.259400	-74.569099	-126.880017	161.772440	299.084460	200.942389	0.000000	300.000000	200.000000	0.000000	7.324800	11.200840	2226.335140	2098.074055	2038.299929	-1434.322474				-505.000000	200.000000	0.000000	-1.629990	-1.250690	13.371180	-769.505569	-842.048611	-59.800604
930				900.000000	200.000000	0.000000	0.369930	0.641820	-1.607650	-75.748633	-44.134423	176.118832	298.969500	200.863155	0.000000	300.000000	200.000000	0.000000	7.507920	11.292400	2231.828308	1926.413450	2299.899920	-1391.597975				-505.000000	200.000000	0.000000	-1.811100	-1.608030	1.573080	-560.440056	-1482.743286	-118.869330
931				900.000000	200.000000	0.000000	0.560500	0.585520	-0.999350	-57.334217	-98.141544	163.820742	299.067464	200.905607	0.000000	300.000000	200.000000	0.000000	7.752080	9.857960	2232.514954	2021.780453	2081.899927	-1373.287475				-505.000000	200.000000	0.000000	2.535540	0.536010	1.573080	264.191815	-685.198399	529.002718
932				900.000000	200.000000	0.000000	0.325090	0.450400	-1.173150	-91.222227	-123.747516	188.035567	299.061973	200.978862	0.000000	300.000000	200.000000	0.000000	7.599480	11.261880	2231.065368	2183.904357	2092.799927	-1306.148976				-505.000000	200.000000	0.000000	-0.724440	0.536010	15.730799	-545.387581	161.477341	-528.130259
933				900.000000	200.000000	0.000000	0.336300	0.619300	-1.346950	-84.446982	-32.860050	180.952050	299.086588	200.931651	0.000000	300.000000	200.000000	0.000000	7.294280	11.048240	2231.523132	2079.000654	2038.299929	-1391.597975				-505.000000	200.000000	0.000000	-0.543330	-1.786700	2.359620	-1034.452462	30.637617	174.580184
934				900.000000	200.000000	0.000000	0.369930	0.517960	-1.477300	-88.755206	-110.113258	188.051943	298.974384	200.965708	0.000000	300.000000	200.000000	0.000000	7.904680	10.926160	2231.828308	2155.294256	2288.999920	-1409.908474				-505.000000	200.000000	0.000000	0.362220	0.714680	-0.786540	158.998365	-816.591548	764.322536
935				900.000000	200.000000	0.000000	0.347510	0.619300	-1.781450	-64.794473	-93.709233	142.385875	299.027907	200.978728	0.000000	300.000000	200.000000	0.000000	7.416360	10.956680	2231.370544	2183.904357	2169.099924	-1385.494475				-505.000000	200.000000	0.000000	0.724440	2.680050	14.944259	-878.978652	-853.438008	472.438202
936				900.000000	200.000000	0.000000	0.448400	0.585520	-1.303500	-97.854619	-143.902106	163.936878	299.008808	200.965477	0.000000	300.000000	200.000000	0.000000	6.928040	11.200840	2232.362366	2155.294256	2212.699923	-1403.804975				-505.000000	200.000000	0.000000	0.724440	-0.178670	7.865400	-473.446097	-714.150163	176.004783
937				900.000000	200.000000	0.000000	0.347510	0.765680	-1.086250	-70.107908	-74.091889	164.208949	299.013050	200.974654	0.000000	300.000000	200.000000	0.000000	7.385840	10.651480	2230.912780	2174.367657	2201.799923	-1385.494475				-505.000000	200.000000	0.000000	-2.173320	0.357340	7.865400	-1020.092142	786.893358	176.745277
938				900.000000	200.000000	0.000000	0.257830	0.630560	-1.564200	-120.393138	-29.426613	178.634156	298.999042	200.961205	0.000000	300.000000	200.000000	0.000000	7.813120	10.834600	2232.362366	2145.757556	2234.499922	-1391.597975				-505.000000	200.000000	0.000000	0.905550	-1.250690	9.438480	-1580.532198	-1389.452018	409.949342
939				900.000000	200.000000	0.000000	0.470820	0.484180	-1.738000	-74.334231	-53.233818	156.590424	299.023356	201.021118	0.000000	300.000000	200.000000	0.000000	7.904680	10.773560	2232.133484	2279.271359	2179.999924	-1385.494475				-505.000000	200.000000	0.000000	-1.629990	-0.893350	8.651940	-1095.708470	222.990006	-294.437883
940				900.000000	200.000000	0.000000	0.459610	0.596780	-1.042800	-56.915545	-144.606185	173.574377	299.072030	200.978560	0.000000	300.000000	200.000000	0.000000	7.782600	10.254720	2231.752014	2183.904357	2070.999928	-1385.494475				-505.000000	200.000000	0.000000	-0.543330	0.536010	14.157719	-777.145431	-1969.108889	764.225423
941				900.000000	200.000000	0.000000	0.448400	0.619300	-1.520750	-52.462797	-47.446634	180.835914	298.989070	200.995585	0.000000	300.000000	200.000000	0.000000	7.477400	9.949520	2231.904602	2222.051158	2256.299921	-1373.287475				-505.000000	200.000000	0.000000	-0.905550	1.250690	6.292320	76.182637	-1409.446665	118.747546
942				900.000000	200.000000	0.000000	0.302670	0.720640	-1.303500	-56.105605	-77.109305	164.213516	299.043020	200.952628	0.000000	300.000000	200.000000	0.000000	7.416360	9.552760	2232.438660	2126.684155	2136.399925	-1391.597975				-505.000000	200.000000	0.000000	0.000000	0.000000	10.225020	-230.814002	-407.413566	117.488197
943				900.000000	200.000000	0.000000	0.257830	0.585520	-1.694550	-98.259747	-44.503298	161.724648	298.935603	200.973988	0.000000	300.000000	200.000000	0.000000	7.385840	11.139800	2232.438660	2174.367657	2376.199917	-1391.597975				-505.000000	200.000000	0.000000	1.448880	2.680050	5.505780	510.058293	569.953328	-291.293036
944				900.000000	200.000000	0.000000	0.381140	0.517960	-1.390400	-76.603587	-125.853612	200.088630	299.013657	200.948421	0.000000	300.000000	200.000000	0.000000	7.324800	10.926160	2232.286072	2117.147455	2201.799923	-1281.734977				-505.000000	200.000000	0.000000	-0.543330	0.357340	9.438480	-788.334292	-771.500265	117.870779
945				900.000000	200.000000	0.000000	0.280250	0.484180	-1.433850	-69.998601	-152.054373	166.426495	299.028106	200.910158	0.000000	300.000000	200.000000	0.000000	7.477400	11.322920	2231.828308	2031.317153	2169.099924	-1409.908474				-505.000000	200.000000	0.000000	-0.181110	0.357340	2.359620	-788.900600	-1184.410380	-117.134593
946				900.000000	200.000000	0.000000	0.414770	0.630560	-1.651100	-15.949381	-111.798135	173.652246	299.003482	200.957358	0.000000	300.000000	200.000000	0.000000	7.446880	11.445000	2231.370544	2136.220856	2223.599922	-1306.148976				-505.000000	200.000000	0.000000	0.000000	-1.250690	8.651940	1662.252932	-1201.340757	644.998180
947				900.000000	200.000000	0.000000	0.437190	0.743160	-1.303500	-43.116641	-52.253019	185.782038	298.916073	200.888550	0.000000	300.000000	200.000000	0.000000	7.385840	10.407320	2232.438660	1983.633652	2419.799915	-1391.597975				-505.000000	200.000000	0.000000	0.905550	-1.608030	4.719240	-791.820367	-59.273386	409.610226
948				900.000000	200.000000	0.000000	0.291460	0.551740	-1.651100	-59.400491	-76.324409	156.839072	299.033089	200.957064	0.000000	300.000000	200.000000	0.000000	7.538440	10.743040	2232.057190	2136.220856	2158.199924	-1397.701475				-505.000000	200.000000	0.000000	-1.811100	0.357340	3.932700	-209.694745	1431.557596	-58.260095
949				900.000000	200.000000	0.000000	0.414770	0.574260	-1.520750	-26.173833	-15.665931	132.635666	299.047186	200.970445	0.000000	300.000000	200.000000	0.000000	7.080640	10.987200	2230.760192	2164.830956	2125.499926	-1348.873476				-505.000000	200.000000	0.000000	0.543330	0.893350	4.719240	-640.461864	-169.925462	-410.404368
950				900.000000	200.000000	0.000000	0.347510	0.788200	-1.520750	-61.589616	-68.621834	193.145814	299.042823	200.969915	0.000000	300.000000	200.000000	0.000000	7.721560	10.682000	2231.980896	2164.830956	2136.399925	-1391.597975				-505.000000	200.000000	0.000000	-1.448880	1.072020	4.719240	-166.386535	-712.226879	412.341948
951				900.000000	200.000000	0.000000	0.414770	0.596780	-1.477300	-85.509398	-81.563949	151.933890	298.993850	200.948681	0.000000	300.000000	200.000000	0.000000	7.874160	10.285240	2231.675720	2117.147455	2245.399921	-1428.218974				-505.000000	200.000000	0.000000	0.362220	0.536010	6.292320	32.937350	-27.889342	822.897077
952				900.000000	200.000000	0.000000	0.336300	0.630560	-1.607650	-88.273911	-103.541179	185.781842	299.018473	200.922851	0.000000	300.000000	200.000000	0.000000	7.691040	9.857960	2232.133484	2059.927254	2190.899923	-1452.632974				-505.000000	200.000000	0.000000	1.629990	-0.178670	7.865400	-1399.974112	-503.804976	352.164635
953				900.000000	200.000000	0.000000	0.392350	0.596780	-1.607650	-105.747092	-70.387528	176.053718	299.062261	200.982834	0.000000	300.000000	200.000000	0.000000	7.813120	9.766400	2231.752014	2193.441057	2092.799927	-1470.943473				-505.000000	200.000000	0.000000	1.086660	0.178670	7.865400	822.152567	-1001.208108	235.059020
954				900.000000	200.000000	0.000000	0.437190	0.698120	-1.694550	-81.561288	-107.615012	164.053210	299.067241	200.991278	0.000000	300.000000	200.000000	0.000000	6.867000	10.804080	2231.980896	2212.514458	2081.899927	-1403.804975				-505.000000	200.000000	0.000000	0.905550	-0.714680	12.584640	652.657496	861.252401	527.946213
955				900.000000	200.000000	0.000000	0.437190	0.641820	-1.260050	-71.367989	-57.359398	212.194053	299.047479	200.961599	0.000000	300.000000	200.000000	0.000000	7.355320	11.231360	2231.446838	2145.757556	2125.499926	-1409.908474				-505.000000	200.000000	0.000000	0.362220	1.786700	2.359620	-1513.122040	-289.297225	295.387094
956				900.000000	200.000000	0.000000	0.381140	0.641820	-1.173150	-47.154780	-95.659835	176.107219	299.037874	200.905885	0.000000	300.000000	200.000000	0.000000	7.752080	11.078760	2231.828308	2021.780453	2147.299925	-1330.562976				-505.000000	200.000000	0.000000	0.905550	-0.357340	1.573080	210.135207	-851.707724	234.564835
957				900.000000	200.000000	0.000000	0.470820	0.686860	-0.955900	-109.403445	-195.808329	183.285178	299.042725	200.944375	0.000000	300.000000	200.000000	0.000000	7.782600	11.475520	2231.752014	2107.610755	2136.399925	-1348.873476				-505.000000	200.000000	0.000000	1.448880	-0.357340	0.000000	-1643.046670	-87.671724	352.009566
958				900.000000	200.000000	0.000000	0.302670	0.675600	-1.781450	-62.476039	-76.664812	190.677890	298.998529	200.974521	0.000000	300.000000	200.000000	0.000000	7.324800	11.292400	2231.217956	2174.367657	2234.499922	-1312.252476				-505.000000	200.000000	0.000000	0.362220	-2.144040	0.000000	680.976154	243.222084	526.633216
959				900.000000	200.000000	0.000000	0.403560	0.731900	-1.868350	-108.493996	-45.276855	164.119466	299.013657	200.909972	0.000000	300.000000	200.000000	0.000000	7.172200	10.315760	2232.286072	2031.317153	2201.799923	-1342.769976				-505.000000	200.000000	0.000000	-1.267770	-1.250690	-0.786540	-1118.086192	-717.960859	-177.317779
960				900.000000	200.000000	0.000000	0.381140	0.608040	-1.694550	-133.517145	-49.581204	176.075804	299.052720	200.914244	0.000000	300.000000	200.000000	0.000000	7.874160	10.254720	2232.286072	2040.853853	2114.599926	-1416.011974				-505.000000	200.000000	0.000000	1.267770	1.429360	4.719240	-376.395895	-1406.891390	823.672422
961				900.000000	200.000000	0.000000	0.425980	0.630560	-1.868350	-76.482405	-86.727870	188.098593	299.048097	201.003685	0.000000	300.000000	200.000000	0.000000	7.904680	10.926160	2232.896424	2241.124558	2125.499926	-1434.322474				-505.000000	200.000000	0.000000	0.724440	0.536010	0.000000	148.249967	619.014175	117.938916
962				900.000000	200.000000	0.000000	0.325090	0.686860	-1.390400	-89.750936	-83.017714	128.013972	299.071871	200.965906	0.000000	300.000000	200.000000	0.000000	7.660520	10.956680	2231.370544	2155.294256	2070.999928	-1361.080475				-505.000000	200.000000	0.000000	1.992210	0.714680	11.798100	-998.154883	-131.745017	176.751151
963				900.000000	200.000000	0.000000	0.336300	0.608040	-1.260050	-121.005412	-73.468627	168.893277	299.018573	200.927029	0.000000	300.000000	200.000000	0.000000	7.416360	10.010560	2232.362366	2069.463954	2190.899923	-1342.769976				-505.000000	200.000000	0.000000	-1.629990	-1.250690	6.292320	-75.175866	-172.480737	-412.265196
964				900.000000	200.000000	0.000000	0.414770	0.529220	-1.390400	-88.201491	-66.446856	173.558000	298.915999	200.944149	0.000000	300.000000	200.000000	0.000000	7.660520	9.644320	2232.286072	2107.610755	2419.799915	-1385.494475				-505.000000	200.000000	0.000000	0.362220	-1.250690	4.719240	-654.381722	-689.246526	409.992808
965				900.000000	200.000000	0.000000	0.302670	0.596780	-1.216600	-81.218783	-72.124152	154.459686	299.008300	200.974521	0.000000	300.000000	200.000000	0.000000	7.660520	11.109280	2231.217956	2174.367657	2212.699923	-1397.701475				-505.000000	200.000000	0.000000	1.267770	0.178670	-3.146160	-915.968386	58.842955	0.068136
966				900.000000	200.000000	0.000000	0.347510	0.653080	-1.346950	-99.138042	-94.113318	173.742871	299.013185	200.931778	0.000000	300.000000	200.000000	0.000000	7.843640	10.071600	2231.217956	2079.000654	2201.799923	-1287.838477				-505.000000	200.000000	0.000000	-0.905550	2.322710	7.865400	-322.087594	710.180600	237.253090
967				900.000000	200.000000	0.000000	0.291460	0.540480	-1.477300	-79.786772	-46.090224	142.370640	298.969746	200.918485	0.000000	300.000000	200.000000	0.000000	7.660520	11.109280	2232.362366	2050.390553	2299.899920	-1300.045476				-505.000000	200.000000	0.000000	-1.086660	0.357340	3.146160	-93.941666	-1793.212015	0.426048
968				900.000000	200.000000	0.000000	0.358720	0.619300	-1.868350	-105.089804	-43.430344	154.422562	299.003823	200.897217	0.000000	300.000000	200.000000	0.000000	7.813120	11.506040	2232.133484	2002.707052	2223.599922	-1354.976975				-505.000000	200.000000	0.000000	-2.535540	3.216060	2.359620	310.608561	283.756245	179.487180
969				900.000000	200.000000	0.000000	0.381140	0.551740	-1.564200	-75.392583	-85.164219	154.336504	299.018573	200.922757	0.000000	300.000000	200.000000	0.000000	7.599480	11.231360	2232.362366	2059.927254	2190.899923	-1330.562976				-505.000000	200.000000	0.000000	-0.543330	0.178670	4.719240	-683.707151	-369.311684	528.909912
970				900.000000	200.000000	0.000000	0.358720	0.653080	-1.303500	-58.887726	-43.955655	159.273297	299.062261	200.970014	0.000000	300.000000	200.000000	0.000000	7.141680	10.682000	2231.752014	2164.830956	2092.799927	-1354.976975				-505.000000	200.000000	0.000000	2.897760	-1.786700	2.359620	-455.372453	-1503.282800	56.816700
971				900.000000	200.000000	0.000000	0.392350	0.551740	-1.998700	-83.883786	-59.891912	185.650471	299.067273	200.952791	0.000000	300.000000	200.000000	0.000000	7.416360	11.200840	2232.057190	2126.684155	2081.899927	-1330.562976				-505.000000	200.000000	0.000000	-0.543330	3.752070	1.573080	1385.323620	-764.036000	356.068773
972				900.000000	200.000000	0.000000	0.425980	0.574260	-1.607650	-106.674466	-122.432111	149.491673	298.957022	200.912529	0.000000	300.000000	200.000000	0.000000	7.385840	10.712520	2226.029964	2031.317153	2321.699919	-1385.494475				-505.000000	200.000000	0.000000	0.362220	-1.072020	1.573080	1093.417935	241.729231	821.371057
973				900.000000	200.000000	0.000000	0.291460	0.675600	-1.564200	-94.415210	-5.481647	164.183242	298.998940	201.012573	0.000000	300.000000	200.000000	0.000000	7.385840	10.834600	2232.133484	2260.197959	2234.499922	-1379.390975				-505.000000	200.000000	0.000000	1.267770	-0.536010	6.292320	-611.010589	-745.534206	880.551385
974				900.000000	200.000000	0.000000	0.403560	0.574260	-1.520750	-86.481786	-111.457733	159.153540	299.056765	200.957817	0.000000	300.000000	200.000000	0.000000	7.599480	10.468360	2230.302428	2136.220856	2103.699926	-1367.183975				-505.000000	200.000000	0.000000	0.362220	1.072020	11.798100	-397.452230	497.165702	-116.499828
975				900.000000	200.000000	0.000000	0.392350	0.585520	-1.607650	-61.984946	-100.783348	178.452906	298.993781	200.974387	0.000000	300.000000	200.000000	0.000000	7.568960	10.224200	2231.523132	2174.367657	2245.399921	-1379.390975				-505.000000	200.000000	0.000000	0.543330	-1.429360	11.011560	-780.505660	-1501.596947	57.344170
976				900.000000	200.000000	0.000000	0.493240	0.641820	-0.955900	-75.073420	-105.544126	192.858704	298.999077	200.875734	0.000000	300.000000	200.000000	0.000000	7.538440	10.071600	2232.438660	1955.023551	2234.499922	-1354.976975				-505.000000	200.000000	0.000000	-1.448880	0.178670	0.786540	242.506249	352.065312	0.285468
977				900.000000	200.000000	0.000000	0.358720	0.495440	-1.260050	-73.375388	-145.315462	175.994313	298.994091	200.961271	0.000000	300.000000	200.000000	0.000000	7.660520	9.674840	2232.209778	2145.757556	2245.399921	-1440.425974				-505.000000	200.000000	0.000000	1.448880	2.680050	-1.573080	-69.588026	-749.028908	354.892049
978				900.000000	200.000000	0.000000	0.493240	0.653080	-1.911800	-119.825878	-59.061409	171.182235	299.023356	200.978393	0.000000	300.000000	200.000000	0.000000	7.111160	11.078760	2232.133484	2183.904357	2179.999924	-1348.873476				-505.000000	200.000000	0.000000	0.724440	-0.536010	16.517339	200.519426	-1252.640883	-118.054826
979				900.000000	200.000000	0.000000	0.482030	0.641820	-1.173150	-63.236900	-120.078365	166.364056	299.038203	200.956835	0.000000	300.000000	200.000000	0.000000	7.416360	10.987200	2232.591248	2136.220856	2147.299925	-1300.045476				-505.000000	200.000000	0.000000	-0.181110	0.178670	3.932700	-567.954072	-1451.043247	176.416343
980				900.000000	200.000000	0.000000	0.347510	0.517960	-1.390400	-80.624117	-134.600669	178.436530	298.989277	200.922757	0.000000	300.000000	200.000000	0.000000	7.416360	11.017720	2232.362366	2059.927254	2256.299921	-1336.666476				-505.000000	200.000000	0.000000	0.724440	-0.536010	6.292320	-842.642593	-447.517295	528.130259
981				900.000000	200.000000	0.000000	0.347510	0.551740	-0.912450	-126.984263	-114.781282	161.600325	298.930319	200.944440	0.000000	300.000000	200.000000	0.000000	7.141680	10.071600	2231.599426	2107.610755	2387.099916	-1422.115474				-505.000000	200.000000	0.000000	-0.543330	-2.322710	2.359620	-24.542410	-367.072405	820.256596
982				900.000000	200.000000	0.000000	0.493240	0.754420	-1.303500	-62.755605	-34.297278	197.782742	299.071871	200.910345	0.000000	300.000000	200.000000	0.000000	7.538440	10.468360	2231.370544	2031.317153	2070.999928	-1300.045476				-505.000000	200.000000	0.000000	0.543330	0.178670	4.719240	706.084872	-1097.915514	411.334782
983				900.000000	200.000000	0.000000	0.381140	0.574260	-1.651100	-34.349936	-80.017432	183.273368	299.052267	201.012988	0.000000	300.000000	200.000000	0.000000	7.477400	10.682000	2231.217956	2260.197959	2114.599926	-1354.976975				-505.000000	200.000000	0.000000	0.181110	1.608030	-7.865400	675.752672	-3.494701	-350.953060
984				900.000000	200.000000	0.000000	0.358720	0.641820	-1.520750	-99.781786	-74.149432	180.949766	299.010987	200.968124	0.000000	300.000000	200.000000	0.000000	7.568960	10.529400	2226.258846	2155.294256	2201.799923	-1348.873476				-505.000000	200.000000	0.000000	-2.897760	-0.536010	13.371180	316.083735	825.504235	-117.765050
985				900.000000	200.000000	0.000000	0.459610	0.664340	-1.173150	-82.412178	-88.759290	159.179247	299.008639	200.935733	0.000000	300.000000	200.000000	0.000000	7.874160	10.529400	2231.980896	2088.537354	2212.699923	-1470.943473				-505.000000	200.000000	0.000000	2.716650	0.357340	7.078860	369.636958	-966.522364	293.842277
986				900.000000	200.000000	0.000000	0.425980	0.608040	-1.303500	-68.783534	-66.989301	207.354931	299.086931	200.995381	0.000000	300.000000	200.000000	0.000000	7.172200	10.590440	2232.362366	2222.051158	2038.299929	-1312.252476				-505.000000	200.000000	0.000000	-0.905550	-0.357340	12.584640	-20.615872	440.562026	58.477427
987				900.000000	200.000000	0.000000	0.414770	0.529220	-1.564200	-72.299427	-172.670591	195.244941	299.013218	201.017228	0.000000	300.000000	200.000000	0.000000	7.477400	10.224200	2231.294250	2269.734659	2201.799923	-1391.597975				-505.000000	200.000000	0.000000	-0.543330	-0.178670	17.303879	-1630.851038	1474.725595	-117.614289
988				900.000000	200.000000	0.000000	0.336300	0.720640	-1.173150	-128.340107	-58.351534	161.769015	299.028206	200.974154	0.000000	300.000000	200.000000	0.000000	7.691040	11.139800	2232.057190	2174.367657	2169.099924	-1373.287475				-505.000000	200.000000	0.000000	-0.543330	-1.250690	6.292320	-770.071877	-370.804537	233.832956
989				900.000000	200.000000	0.000000	0.313880	0.585520	-1.086250	-129.793790	-103.102825	154.437600	299.047739	200.863066	0.000000	300.000000	200.000000	0.000000	7.416360	10.224200	2232.057190	1926.413450	2125.499926	-1428.218974				-505.000000	200.000000	0.000000	0.181110	0.178670	2.359620	-104.815911	-1073.758303	352.619661
990				900.000000	200.000000	0.000000	0.347510	0.540480	-1.694550	-35.786010	-88.724080	192.915434	298.920624	200.948648	0.000000	300.000000	200.000000	0.000000	7.355320	10.987200	2231.752014	2117.147455	2408.899916	-1409.908474				-505.000000	200.000000	0.000000	-1.086660	-0.178670	7.865400	-357.630095	190.859536	1057.311151
991				900.000000	200.000000	0.000000	0.381140	0.675600	-1.433850	-106.341758	-125.813204	152.042033	299.047837	200.982599	0.000000	300.000000	200.000000	0.000000	7.294280	11.597600	2232.286072	2193.441057	2125.499926	-1324.459476				-505.000000	200.000000	0.000000	-0.362220	-1.072020	-4.719240	745.466544	556.676519	-177.220665
992				900.000000	200.000000	0.000000	0.403560	0.641820	-1.694550	-120.064494	-111.296098	171.264672	298.998666	200.906009	0.000000	300.000000	200.000000	0.000000	7.294280	11.231360	2231.523132	2021.780453	2234.499922	-1385.494475				-505.000000	200.000000	0.000000	0.362220	1.072020	6.292320	-50.444686	-823.309386	412.197060
993				900.000000	200.000000	0.000000	0.269040	0.596780	-1.173150	-77.153238	-96.109527	185.820108	298.935713	200.969616	0.000000	300.000000	200.000000	0.000000	7.691040	10.376800	2232.667542	2164.830956	2376.199917	-1367.183975				-505.000000	200.000000	0.000000	1.448880	0.536010	5.505780	-2051.813607	-623.176738	587.833750
994				900.000000	200.000000	0.000000	0.459610	0.517960	-1.129700	-64.271911	-63.469849	166.272094	299.048358	200.964982	0.000000	300.000000	200.000000	0.000000	7.630000	10.437840	2233.506776	2155.294256	2125.499926	-1312.252476				-505.000000	200.000000	0.000000	2.173320	1.608030	4.719240	329.311438	-1594.256225	177.584451
995				900.000000	200.000000	0.000000	0.448400	0.472920	-1.173150	-70.192203	-12.308113	163.832160	299.028339	200.927029	0.000000	300.000000	200.000000	0.000000	7.263760	10.926160	2232.362366	2069.463954	2169.099924	-1446.529474				-505.000000	200.000000	0.000000	-0.543330	1.250690	6.292320	539.446645	159.475492	-586.210615
996				900.000000	200.000000	0.000000	0.425980	0.619300	-1.390400	-96.553587	-82.106394	171.220501	299.013286	200.961599	0.000000	300.000000	200.000000	0.000000	7.172200	10.682000	2231.446838	2145.757556	2201.799923	-1361.080475				-505.000000	200.000000	0.000000	-1.811100	-1.072020	7.865400	51.577304	-30.444617	234.103936
997				900.000000	200.000000	0.000000	0.425980	0.608040	-1.651100	-125.431070	-86.929913	144.703768	298.950574	201.007853	0.000000	300.000000	200.000000	0.000000	7.996240	10.132640	2233.125306	2250.661259	2343.499918	-1391.597975				-505.000000	200.000000	0.000000	0.000000	1.072020	-0.786540	643.885016	796.166470	-938.888232
998				900.000000	200.000000	0.000000	0.336300	0.495440	-1.564200	-89.772608	-63.053828	163.969239	299.072220	200.969815	0.000000	300.000000	200.000000	0.000000	7.263760	9.857960	2232.209778	2164.830956	2070.999928	-1403.804975				-505.000000	200.000000	0.000000	-0.543330	1.250690	7.865400	-386.955524	-770.007412	999.880049
999				900.000000	200.000000	0.000000	0.313880	0.664340	-1.694550	-34.705986	-56.943377	181.017164	298.979093	200.970147	0.000000	300.000000	200.000000	0.000000	7.294280	9.857960	2231.446838	2164.830956	2278.099920	-1379.390975				-505.000000	200.000000	0.000000	1.629990	2.144040	3.146160	-1143.988468	-101.616395	706.833479
1000				900.000000	200.000000	0.000000	0.358720	0.675600	-1.477300	-90.304651	-104.585660	183.390842	299.013657	201.016776	0.000000	300.000000	200.000000	0.000000	7.538440	10.376800	2232.286072	2269.734659	2201.799923	-1416.011974				-505.000000	200.000000	0.000000	-1.448880	1.072020	3.146160	180.935625	-47.883989	236.109652
1001				900.000000	200.000000	0.000000	0.381140	0.630560	-1.260050	-55.749555	-120.908868	183.325727	299.009079	200.884067	0.000000	300.000000	200.000000	0.000000	7.538440	11.231360	2232.972718	1974.096951	2212.699923	-1391.597975				-505.000000	200.000000	0.000000	0.181110	-1.429360	8.651940	-433.246424	-814.589700	703.558232
1002				900.000000	200.000000	0.000000	0.571710	0.517960	-1.694550	-76.918686	-92.890666	183.023579	298.989381	200.931205	0.000000	300.000000	200.000000	0.000000	7.416360	11.231360	2232.591248	2079.000654	2256.299921	-1373.287475				-505.000000	200.000000	0.000000	0.724440	1.250690	-0.786540	654.696338	-440.799457	294.849443
1003				900.000000	200.000000	0.000000	0.392350	0.653080	-1.694550	-119.600807	-85.504621	192.973698	299.067050	200.961566	0.000000	300.000000	200.000000	0.000000	7.111160	11.567080	2231.523132	2145.757556	2081.899927	-1354.976975				-505.000000	200.000000	0.000000	-2.173320	0.714680	3.932700	43.559903	392.915468	-175.380199
1004				900.000000	200.000000	0.000000	0.347510	0.585520	-1.651100	-86.153142	-58.368669	200.186302	299.037907	200.935765	0.000000	300.000000	200.000000	0.000000	7.507920	10.743040	2231.904602	2088.537354	2147.299925	-1373.287475				-505.000000	200.000000	0.000000	-0.181110	0.178670	14.157719	-567.136070	1455.793370	411.392737
1005				900.000000	200.000000	0.000000	0.425980	0.551740	-1.564200	-55.289932	-31.285061	151.880389	299.048032	200.943955	0.000000	300.000000	200.000000	0.000000	7.477400	10.407320	2232.743836	2107.610755	2125.499926	-1403.804975				-505.000000	200.000000	0.000000	0.905550	-1.250690	8.651940	-1233.147115	-1786.415613	292.461144
1006				900.000000	200.000000	0.000000	0.459610	0.709380	-1.781450	-77.167099	-108.457451	147.172834	298.989415	200.918359	0.000000	300.000000	200.000000	0.000000	7.630000	10.315760	2232.667542	2050.390553	2256.299921	-1348.873476				-505.000000	200.000000	0.000000	1.448880	1.250690	0.786540	1002.270190	44.151857	118.559192
1007				900.000000	200.000000	0.000000	0.403560	0.799460	-1.564200	-61.170943	-65.823595	164.182297	299.042692	200.982867	0.000000	300.000000	200.000000	0.000000	7.904680	10.468360	2231.675720	2193.441057	2136.399925	-1385.494475				-505.000000	200.000000	0.000000	-0.543330	1.072020	-0.786540	412.253012	-1424.646758	294.781307
1008				900.000000	200.000000	0.000000	0.414770	0.596780	-1.477300	-61.386217	-66.366039	195.307772	299.101303	200.961501	0.000000	300.000000	200.000000	0.000000	7.416360	10.773560	2231.675720	2145.757556	2005.599930	-1354.976975				-505.000000	200.000000	0.000000	0.181110	-1.072020	2.359620	-991.207175	-941.188296	-118.520033
1009				900.000000	200.000000	0.000000	0.414770	0.799460	-1.607650	-61.215957	-56.112874	161.761023	299.017768	200.927790	0.000000	300.000000	200.000000	0.000000	7.568960	9.919000	2230.531310	2069.463954	2190.899923	-1440.425974				-505.000000	200.000000	0.000000	1.267770	0.178670	0.000000	-1031.532695	-76.712758	293.788630
1010				900.000000	200.000000	0.000000	0.302670	0.664340	-0.999350	-98.314242	-97.656044	166.570817	299.033354	200.952531	0.000000	300.000000	200.000000	0.000000	7.691040	10.010560	2232.667542	2126.684155	2158.199924	-1403.804975				-505.000000	200.000000	0.000000	0.543330	0.893350	16.517339	-1334.414027	-313.691866	-175.427973
1011				900.000000	200.000000	0.000000	0.504450	0.664340	-1.607650	-66.780199	-90.201716	185.639054	299.062550	200.969716	0.000000	300.000000	200.000000	0.000000	7.599480	9.796920	2232.438660	2164.830956	2092.799927	-1361.080475				-505.000000	200.000000	0.000000	-0.362220	-0.536010	0.000000	-1190.593984	-640.932106	-294.200189
1012				900.000000	200.000000	0.000000	0.358720	0.709380	-1.477300	-72.831470	-69.123870	183.422257	299.028239	201.021118	0.000000	300.000000	200.000000	0.000000	7.568960	11.475520	2232.133484	2279.271359	2169.099924	-1373.287475				-505.000000	200.000000	0.000000	-0.362220	2.680050	9.438480	1089.452918	145.530821	-56.171754
1013				900.000000	200.000000	0.000000	0.425980	0.574260	-1.651100	-38.370466	-51.468123	185.636574	299.027807	201.021572	0.000000	300.000000	200.000000	0.000000	7.874160	11.231360	2231.141662	2279.271359	2169.099924	-1330.562976				-505.000000	200.000000	0.000000	1.267770	0.000000	8.651940	0.692155	-1808.333544	-646.286507
1014				900.000000	200.000000	0.000000	0.392350	0.495440	-1.607650	-57.653380	-95.717378	178.369132	299.004265	200.960876	0.000000	300.000000	200.000000	0.000000	7.446880	10.956680	2233.125306	2145.757556	2223.599922	-1385.494475				-505.000000	200.000000	0.000000	0.362220	0.178670	6.292320	1285.290728	-160.459350	0.140580
1015				900.000000	200.000000	0.000000	0.336300	0.619300	-1.086250	-88.197427	-63.498321	154.445789	299.072188	200.914306	0.000000	300.000000	200.000000	0.000000	7.935200	10.804080	2232.133484	2040.853853	2070.999928	-1348.873476				-505.000000	200.000000	0.000000	-0.181110	1.072020	14.157719	-513.079462	262.663304	-175.200460
1016				900.000000	200.000000	0.000000	0.313880	0.574260	-1.129700	-98.138249	-118.260326	168.885089	298.999042	200.965477	0.000000	300.000000	200.000000	0.000000	7.538440	11.109280	2232.362366	2155.294256	2234.499922	-1312.252476				-505.000000	200.000000	0.000000	0.000000	-1.429360	-3.932700	-202.621191	-924.257919	116.131735
1017				900.000000	200.000000	0.000000	0.336300	0.450400	-2.042150	-136.348344	-52.477394	159.108032	299.033255	200.939813	0.000000	300.000000	200.000000	0.000000	7.599480	10.529400	2232.438660	2098.074055	2158.199924	-1416.011974				-505.000000	200.000000	0.000000	0.362220	-3.037390	4.719240	-646.678936	769.023554	114.576737
1018				900.000000	200.000000	0.000000	0.403560	0.551740	-1.824900	-67.621608	-65.581143	185.638858	298.941029	200.900904	0.000000	300.000000	200.000000	0.000000	7.691040	10.285240	2233.583070	2012.243752	2365.299917	-1385.494475				-505.000000	200.000000	0.000000	-0.181110	-0.357340	5.505780	94.633821	-524.546049	-0.324627
1019				900.000000	200.000000	0.000000	0.459610	0.585520	-1.433850	-53.763829	-22.659230	190.431526	299.013691	200.948389	0.000000	300.000000	200.000000	0.000000	7.416360	10.743040	2232.362366	2117.147455	2201.799923	-1312.252476				-505.000000	200.000000	0.000000	-1.267770	2.144040	6.292320	-217.208760	-459.538682	178.368412
1020				900.000000	200.000000	0.000000	0.302670	0.675600	-1.738000	-82.533676	-102.035070	176.219929	299.023423	201.012504	0.000000	300.000000	200.000000	0.000000	7.355320	10.804080	2232.286072	2260.197959	2179.999924	-1336.666476				-505.000000	200.000000	0.000000	0.000000	0.714680	3.932700	-535.520107	128.837875	59.422330
1021				900.000000	200.000000	0.000000	0.235410	0.664340	-2.172500	-51.283263	-68.465398	185.917779	299.101610	200.948356	0.000000	300.000000	200.000000	0.000000	7.935200	10.254720	2232.438660	2117.147455	2005.599930	-1379.390975				-505.000000	200.000000	0.000000	0.000000	-0.893350	11.798100	-284.744764	-1336.896470	-59.591888
1022				900.000000	200.000000	0.000000	0.493240	0.506700	-1.998700	-89.759063	-109.640292	158.997801	298.940486	200.969716	0.000000	300.000000	200.000000	0.000000	7.538440	10.010560	2232.438660	2164.830956	2365.299917	-1336.666476				-505.000000	200.000000	0.000000	1.267770	0.178670	-2.359620	358.070558	-472.183501	58.812235
1023				900.000000	200.000000	0.000000	0.302670	0.416620	-1.433850	-56.698601	-87.120019	163.930777	298.993885	200.914463	0.000000	300.000000	200.000000	0.000000	8.026760	10.529400	2231.752014	2040.853853	2245.399921	-1409.908474				-505.000000	200.000000	0.000000	-0.362220	-1.250690	16.517339	-421.805870	-2247.447149	527.538961
1024				900.000000	200.000000	0.000000	0.313880	0.686860	-1.346950	-81.664861	-82.596494	164.170487	298.964510	200.982901	0.000000	300.000000	200.000000	0.000000	7.416360	11.231360	2231.599426	2193.441057	2310.799919	-1342.769976				-505.000000	200.000000	0.000000	-0.905550	1.965370	8.651940	1625.224718	-1411.685944	1.937580
1025				900.000000	200.000000	0.000000	0.302670	0.585520	-1.477300	-65.870434	-122.541401	168.907175	298.949856	200.987174	0.000000	300.000000	200.000000	0.000000	7.385840	11.475520	2231.599426	2202.977757	2343.499918	-1397.701475				-505.000000	200.000000	0.000000	0.905550	-0.893350	-1.573080	-633.262464	-1113.862033	292.800260
1026				900.000000	200.000000	0.000000	0.381140	0.529220	-1.694550	-84.496060	-110.372843	171.183181	299.076882	200.952954	0.000000	300.000000	200.000000	0.000000	7.446880	11.017720	2231.675720	2126.684155	2060.099928	-1403.804975				-505.000000	200.000000	0.000000	-0.905550	0.536010	-3.146160	495.446280	-1930.769577	59.325216
1027				900.000000	200.000000	0.000000	0.392350	0.472920	-1.564200	-110.802633	-141.351516	154.251587	299.003959	200.922725	0.000000	300.000000	200.000000	0.000000	7.385840	10.590440	2232.438660	2059.927254	2223.599922	-1440.425974				-505.000000	200.000000	0.000000	-0.724440	1.429360	3.932700	665.885199	-2081.016387	177.646714
1028				900.000000	200.000000	0.000000	0.437190	0.765680	-1.520750	-90.660701	-62.182916	171.345021	299.071998	200.965774	0.000000	300.000000	200.000000	0.000000	7.111160	11.506040	2231.675720	2155.294256	2070.999928	-1354.976975				-505.000000	200.000000	0.000000	-0.724440	0.893350	0.786540	-524.960478	-487.190594	588.346731
1029				900.000000	200.000000	0.000000	0.302670	0.630560	-1.694550	-72.281818	-91.943538	135.213820	299.091006	200.936405	0.000000	300.000000	200.000000	0.000000	7.202720	10.498880	2230.378722	2088.537354	2027.399929	-1403.804975				-505.000000	200.000000	0.000000	-1.267770	-0.357340	9.438480	-368.315571	332.895656	-293.958187
1030				900.000000	200.000000	0.000000	0.336300	0.641820	-1.781450	-15.620737	-154.039244	147.237752	299.009011	200.892669	0.000000	300.000000	200.000000	0.000000	7.233240	10.437840	2232.820130	1993.170352	2212.699923	-1409.908474				-505.000000	200.000000	0.000000	0.181110	1.250690	11.798100	539.887107	-2806.125516	-468.780373
1031				900.000000	200.000000	0.000000	0.437190	0.675600	-1.564200	-86.374149	-107.736237	151.983966	299.004163	200.922536	0.000000	300.000000	200.000000	0.000000	7.660520	10.437840	2232.896424	2059.927254	2223.599922	-1373.287475				-505.000000	200.000000	0.000000	1.448880	-0.536010	3.932700	546.960661	-754.253893	175.607712
1032				900.000000	200.000000	0.000000	0.414770	0.619300	-1.173150	-104.369576	-127.440538	176.051435	299.033122	200.948486	0.000000	300.000000	200.000000	0.000000	7.660520	10.529400	2232.133484	2117.147455	2158.199924	-1342.769976				-505.000000	200.000000	0.000000	0.724440	1.072020	6.292320	65.371315	-845.227317	294.679885
1033				900.000000	200.000000	0.000000	0.437190	0.529220	-1.477300	-56.127277	-138.212874	175.944433	298.983804	200.931842	0.000000	300.000000	200.000000	0.000000	6.897520	9.980040	2231.065368	2079.000654	2267.199921	-1367.183975				-505.000000	200.000000	0.000000	1.267770	1.429360	1.573080	-955.727597	54.364396	588.696028
1034				900.000000	200.000000	0.000000	0.313880	0.720640	-1.129700	-84.069260	-72.666597	159.382582	298.983978	200.923135	0.000000	300.000000	200.000000	0.000000	7.355320	10.285240	2231.446838	2059.927254	2267.199921	-1403.804975				-505.000000	200.000000	0.000000	1.267770	1.072020	11.011560	181.564856	310.547294	-410.292765
1035				900.000000	200.000000	0.000000	0.291460	0.709380	-1.824900	-49.068402	-55.898895	161.804998	298.969605	200.982699	0.000000	300.000000	200.000000	0.000000	7.721560	10.743040	2232.057190	2193.441057	2299.899920	-1470.943473				-505.000000	200.000000	0.000000	-2.897760	0.893350	8.651940	-408.515244	432.272771	-175.152686
1036				900.000000	200.000000	0.000000	0.448400	0.709380	-1.260050	-92.709050	-93.282815	178.510028	298.984325	200.982632	0.000000	300.000000	200.000000	0.000000	7.843640	11.445000	2232.209778	2193.441057	2267.199921	-1379.390975				-505.000000	200.000000	0.000000	1.086660	-1.965370	5.505780	-929.196089	-203.548785	115.536128
1037				900.000000	200.000000	0.000000	0.470820	0.698120	-1.216600	-44.881360	-73.982599	195.343950	299.086838	200.957031	0.000000	300.000000	200.000000	0.000000	7.874160	11.109280	2232.133484	2136.220856	2038.299929	-1385.494475				-505.000000	200.000000	0.000000	-0.181110	1.250690	-0.786540	-1661.623700	-120.864615	59.945492
1038				900.000000	200.000000	0.000000	0.414770	0.664340	-1.433850	-70.620673	-86.670328	188.141622	299.096512	200.940038	0.000000	300.000000	200.000000	0.000000	7.355320	10.865120	2231.904602	2098.074055	2016.499929	-1391.597975				-505.000000	200.000000	0.000000	0.362220	1.072020	-3.932700	180.369316	777.234245	588.429356
1039				900.000000	200.000000	0.000000	0.381140	0.641820	-1.607650	-136.056587	-171.245299	183.336199	299.028272	200.961271	0.000000	300.000000	200.000000	0.000000	7.355320	10.498880	2232.209778	2145.757556	2169.099924	-1397.701475				-505.000000	200.000000	0.000000	0.362220	0.893350	7.865400	1328.661861	500.897834	177.051108
1040				900.000000	200.000000	0.000000	0.414770	0.630560	-1.086250	-75.672150	-86.993596	159.194286	298.969570	200.995551	0.000000	300.000000	200.000000	0.000000	7.355320	10.315760	2231.980896	2222.051158	2299.899920	-1293.941977				-505.000000	200.000000	0.000000	0.724440	-0.178670	-2.359620	104.815911	-1499.866663	-411.436204
1041				900.000000	200.000000	0.000000	0.403560	0.675600	-1.086250	-93.920053	-127.059727	200.212008	299.008164	200.978929	0.000000	300.000000	200.000000	0.000000	7.416360	10.895640	2230.912780	2183.904357	2212.699923	-1391.597975				-505.000000	200.000000	0.000000	2.354430	0.178670	3.932700	-1147.034081	-809.048720	411.189894
1042				900.000000	200.000000	0.000000	0.358720	0.698120	-1.433850	-73.250142	-69.164279	168.953825	299.096542	201.021188	0.000000	300.000000	200.000000	0.000000	7.630000	10.498880	2231.980896	2279.271359	2016.499929	-1342.769976				-505.000000	200.000000	0.000000	1.448880	-0.714680	4.719240	883.660268	-1285.280348	-0.794142
1043				900.000000	200.000000	0.000000	0.437190	0.664340	-1.260050	-62.399555	-113.085067	161.612134	299.013724	200.926997	0.000000	300.000000	200.000000	0.000000	7.874160	10.682000	2232.438660	2069.463954	2201.799923	-1409.908474				-505.000000	200.000000	0.000000	0.181110	1.786700	11.798100	-933.286953	-552.435391	60.425188
1044				900.000000	200.000000	0.000000	0.381140	0.698120	-1.564200	-129.672608	-85.164219	159.291957	299.003857	200.956998	0.000000	300.000000	200.000000	0.000000	7.477400	9.796920	2232.209778	2136.220856	2223.599922	-1348.873476				-505.000000	200.000000	0.000000	1.629990	0.357340	8.651940	-672.581213	-1167.401439	-293.511777
1045				900.000000	200.000000	0.000000	0.347510	0.596780	-1.260050	-77.243267	-48.600405	166.461532	299.012915	201.017541	0.000000	300.000000	200.000000	0.000000	7.477400	11.109280	2230.607604	2269.734659	2201.799923	-1373.287475				-505.000000	200.000000	0.000000	-3.441090	-2.144040	3.932700	-245.237246	-458.361825	526.937481
1046				900.000000	200.000000	0.000000	0.437190	0.540480	-2.042150	-104.495138	-107.291744	166.316265	299.052493	200.987107	0.000000	300.000000	200.000000	0.000000	7.752080	11.383960	2231.752014	2202.977757	2114.599926	-1336.666476				-505.000000	200.000000	0.000000	1.267770	0.000000	3.932700	-578.765393	-478.154912	646.083664
1047				900.000000	200.000000	0.000000	0.414770	0.506700	-1.216600	-60.805096	-66.608490	183.175697	298.959945	200.922788	0.000000	300.000000	200.000000	0.000000	7.691040	9.888480	2232.286072	2059.927254	2321.699919	-1428.218974				-505.000000	200.000000	0.000000	1.629990	0.714680	10.225020	-303.384718	-1434.034306	176.780128
1048				900.000000	200.000000	0.000000	0.437190	0.574260	-1.173150	-114.265384	-113.165884	151.889719	298.969746	200.931301	0.000000	300.000000	200.000000	0.000000	7.630000	10.987200	2232.362366	2079.000654	2299.899920	-1397.701475				-505.000000	200.000000	0.000000	-0.181110	1.608030	-1.573080	907.888062	12.451818	177.772805
1049				900.000000	200.000000	0.000000	0.302670	0.472920	-1.433850	-138.811302	-87.120019	188.079737	298.979616	200.978193	0.000000	300.000000	200.000000	0.000000	7.721560	11.170320	2232.591248	2183.904357	2278.099920	-1379.390975				-505.000000	200.000000	0.000000	-1.811100	0.357340	8.651940	-556.765211	-163.761051	-58.260095
1050				900.000000	200.000000	0.000000	0.459610	0.698120	-0.999350	-108.984772	-33.195254	183.307263	299.042954	200.974054	0.000000	300.000000	200.000000	0.000000	7.507920	10.743040	2232.286072	2174.367657	2136.399925	-1324.459476				-505.000000	200.000000	0.000000	-1.267770	-1.250690	3.146160	735.284455	-456.552977	586.355503
1051				900.000000	200.000000	0.000000	0.392350	0.461660	-1.694550	-91.298711	-70.306711	197.614997	298.994057	200.939941	0.000000	300.000000	200.000000	0.000000	7.385840	10.132640	2232.133484	2098.074055	2245.399921	-1385.494475				-505.000000	200.000000	0.000000	-0.362220	-1.608030	7.865400	-559.936670	-1178.676399	-60.241142
1052				900.000000	200.000000	0.000000	0.302670	0.551740	-1.651100	-99.605793	-112.247827	156.827459	299.019043	200.926585	0.000000	300.000000	200.000000	0.000000	7.630000	10.346280	2233.430482	2069.463954	2190.899923	-1434.322474				-505.000000	200.000000	0.000000	0.362220	-0.178670	10.225020	-241.625324	-1622.461562	-0.198535
1053				900.000000	200.000000	0.000000	0.437190	0.574260	-1.390400	-118.510985	-112.963841	190.444281	299.047772	200.957031	0.000000	300.000000	200.000000	0.000000	6.958560	10.346280	2232.133484	2136.220856	2125.499926	-1458.736474				-505.000000	200.000000	0.000000	0.181110	-0.714680	-1.573080	651.524878	-539.746142	-529.389608
1054				900.000000	200.000000	0.000000	0.515660	0.484180	-1.477300	-62.002555	-100.916509	173.411591	299.130549	200.970114	0.000000	300.000000	200.000000	0.000000	7.324800	10.498880	2231.523132	2164.830956	1940.199932	-1342.769976				-505.000000	200.000000	0.000000	0.905550	0.714680	9.438480	738.896376	731.668099	-116.882410
1055				900.000000	200.000000	0.000000	0.313880	0.664340	-1.346950	-54.448523	-102.860374	195.475125	298.984221	200.940005	0.000000	300.000000	200.000000	0.000000	7.233240	9.857960	2231.980896	2098.074055	2267.199921	-1318.355976				-505.000000	200.000000	0.000000	-1.811100	0.893350	7.865400	-1335.106183	632.405420	-57.751422
1056				900.000000	200.000000	0.000000	0.291460	0.529220	-1.607650	-108.529213	-121.958547	192.963030	298.989346	200.952596	0.000000	300.000000	200.000000	0.000000	7.324800	9.980040	2232.514954	2126.684155	2256.299921	-1391.597975				-505.000000	200.000000	0.000000	1.267770	1.608030	11.798100	-944.098274	-883.329199	1.424599
1057				900.000000	200.000000	0.000000	0.448400	0.664340	-1.390400	-74.596189	-17.172040	183.287461	299.018003	200.957489	0.000000	300.000000	200.000000	0.000000	7.568960	11.017720	2231.065368	2136.220856	2190.899923	-1446.529474				-505.000000	200.000000	0.000000	1.448880	1.429360	0.786540	-376.710511	-1679.258238	882.402032
1058				900.000000	200.000000	0.000000	0.358720	0.596780	-1.173150	-77.153238	-49.142850	205.004480	299.042300	200.996096	0.000000	300.000000	200.000000	0.000000	7.721560	9.674840	2230.760192	2222.051158	2136.399925	-1434.322474				-505.000000	200.000000	0.000000	0.362220	1.608030	3.932700	445.064516	239.489952	-468.455746
1059				900.000000	200.000000	0.000000	0.504450	0.664340	-1.520750	-102.874943	-146.008202	178.410073	299.032792	200.906071	0.000000	300.000000	200.000000	0.000000	7.599480	11.261880	2231.370544	2021.780453	2158.199924	-1409.908474				-505.000000	200.000000	0.000000	1.086660	0.178670	11.011560	-567.387763	-1136.763822	646.267710
1060				900.000000	200.000000	0.000000	0.504450	0.596780	-1.260050	-49.099555	-14.535435	163.889282	299.072156	200.897247	0.000000	300.000000	200.000000	0.000000	7.660520	10.682000	2232.057190	2002.707052	2070.999928	-1428.218974				-505.000000	200.000000	0.000000	-0.724440	1.429360	9.438480	-28.570350	432.588767	1.414418
1061				900.000000	200.000000	0.000000	0.425980	0.427880	-1.260050	-68.116448	-82.227619	154.174860	298.964863	201.033829	0.000000	300.000000	200.000000	0.000000	7.507920	10.834600	2232.362366	2307.881460	2310.799919	-1428.218974				-505.000000	200.000000	0.000000	-0.905550	-2.144040	-0.786540	333.465225	585.821283	-530.659138
1062				900.000000	200.000000	0.000000	0.403560	0.619300	-1.781450	-44.691822	-101.083342	192.930669	299.062742	200.935349	0.000000	300.000000	200.000000	0.000000	7.477400	10.498880	2232.896424	2088.537354	2092.799927	-1354.976975				-505.000000	200.000000	0.000000	-0.905550	0.357340	-1.573080	-1020.847220	-739.132364	705.340744
1063				900.000000	200.000000	0.000000	0.336300	0.506700	-1.564200	-65.185740	-159.307257	188.076312	299.076787	200.978694	0.000000	300.000000	200.000000	0.000000	7.416360	10.376800	2231.446838	2183.904357	2060.099928	-1330.562976				-505.000000	200.000000	0.000000	-0.905550	0.714680	6.292320	-766.963341	181.393423	59.494774
1064				900.000000	200.000000	0.000000	0.425980	0.551740	-1.433850	-75.257541	-122.593745	175.976990	299.052785	200.982531	0.000000	300.000000	200.000000	0.000000	7.599480	10.865120	2232.438660	2193.441057	2114.599926	-1440.425974				-505.000000	200.000000	0.000000	0.000000	1.608030	5.505780	-944.601660	-1198.355051	-468.426769
1065				900.000000	200.000000	0.000000	0.392350	0.563000	-1.129700	-54.376103	-75.897992	156.745022	299.008943	200.939716	0.000000	300.000000	200.000000	0.000000	7.416360	10.620960	2232.667542	2098.074055	2212.699923	-1385.494475				-505.000000	200.000000	0.000000	-0.724440	-0.714680	10.225020	-42.427285	-1158.997748	-881.781756
1066				900.000000	200.000000	0.000000	0.381140	0.675600	-0.825550	-109.732089	-9.861614	197.825575	299.023055	200.978694	0.000000	300.000000	200.000000	0.000000	7.141680	10.590440	2231.446838	2183.904357	2179.999924	-1416.011974				-505.000000	200.000000	0.000000	1.992210	-2.501380	2.359620	-382.801737	1202.912174	-61.277285
1067				900.000000	200.000000	0.000000	0.381140	0.664340	-1.738000	-99.079483	-85.002585	183.357143	298.960087	200.999551	0.000000	300.000000	200.000000	0.000000	7.263760	9.796920	2232.591248	2231.587858	2321.699919	-1342.769976				-505.000000	200.000000	0.000000	0.543330	0.714680	7.078860	43.811595	1153.535332	-58.109334
1068				900.000000	200.000000	0.000000	0.392350	0.754420	-1.998700	-79.557953	-54.825942	193.067944	299.028106	200.901612	0.000000	300.000000	200.000000	0.000000	7.782600	10.865120	2231.828308	2012.243752	2169.099924	-1336.666476				-505.000000	200.000000	0.000000	-1.448880	1.250690	11.011560	-965.783841	-55.348254	-116.185382
1069				900.000000	200.000000	0.000000	0.482030	0.675600	-1.173150	-114.112733	-54.220756	171.214792	299.023923	200.965015	0.000000	300.000000	200.000000	0.000000	7.111160	9.796920	2233.430482	2155.294256	2179.999924	-1409.908474				-505.000000	200.000000	0.000000	-0.181110	0.536010	12.584640	33.440736	-398.693879	-175.709134
1070				900.000000	200.000000	0.000000	0.448400	0.698120	-1.520750	-85.401761	-47.446634	166.451256	298.994091	201.012538	0.000000	300.000000	200.000000	0.000000	7.782600	11.078760	2232.209778	2260.197959	2245.399921	-1354.976975				-505.000000	200.000000	0.000000	1.448880	1.429360	0.000000	-492.589436	-220.241731	471.193342
1071				900.000000	200.000000	0.000000	0.224200	0.653080	-1.694550	-115.580277	-32.986474	147.364359	299.042103	200.983472	0.000000	300.000000	200.000000	0.000000	7.416360	11.078760	2230.302428	2193.441057	2136.399925	-1409.908474				-505.000000	200.000000	0.000000	1.992210	0.893350	10.225020	286.506614	400.027865	-116.799785
1072				900.000000	200.000000	0.000000	0.392350	0.720640	-1.433850	-112.528071	-100.944982	161.710947	299.013488	200.995585	0.000000	300.000000	200.000000	0.000000	7.263760	11.475520	2231.904602	2222.051158	2201.799923	-1409.908474				-505.000000	200.000000	0.000000	1.267770	0.357340	0.786540	-94.130435	-77.459185	587.678681
1073				900.000000	200.000000	0.000000	0.381140	0.630560	-1.824900	-104.581103	-120.383557	188.145048	298.998906	200.939973	0.000000	300.000000	200.000000	0.000000	7.874160	10.590440	2232.057190	2098.074055	2234.499922	-1354.976975				-505.000000	200.000000	0.000000	-0.543330	-0.357340	5.505780	-1063.526198	-2226.038213	528.401239
1074				900.000000	200.000000	0.000000	0.381140	0.450400	-1.086250	-67.009018	-100.806622	173.519538	299.014095	200.935189	0.000000	300.000000	200.000000	0.000000	7.233240	11.353440	2233.277894	2088.537354	2201.799923	-1367.183975				-505.000000	200.000000	0.000000	0.000000	0.357340	3.146160	-1599.549690	925.004346	0.339116
1075				900.000000	200.000000	0.000000	0.369930	0.574260	-1.173150	-90.142203	-64.802388	183.284982	299.018640	201.025215	0.000000	300.000000	200.000000	0.000000	7.446880	10.651480	2232.514954	2288.808060	2190.899923	-1391.597975				-505.000000	200.000000	0.000000	0.000000	0.536010	1.573080	727.455823	-399.202875	-234.467721
1076				900.000000	200.000000	0.000000	0.392350	0.596780	-1.564200	-93.640487	-45.098087	168.824738	298.993919	200.905885	0.000000	300.000000	200.000000	0.000000	7.446880	10.743040	2231.828308	2021.780453	2245.399921	-1397.701475				-505.000000	200.000000	0.000000	0.362220	1.250690	2.359620	-1429.740004	-1349.857283	-175.074369
1077				900.000000	200.000000	0.000000	0.403560	0.495440	-1.173150	-37.100587	-76.319211	173.538198	298.979651	200.956802	0.000000	300.000000	200.000000	0.000000	7.507920	10.682000	2232.667542	2136.220856	2278.099920	-1373.287475				-505.000000	200.000000	0.000000	1.267770	-0.536010	6.292320	315.517426	-878.104214	410.598596
1078				900.000000	200.000000	0.000000	0.482030	0.596780	-1.173150	-36.947936	-115.012395	161.502849	299.013792	200.918390	0.000000	300.000000	200.000000	0.000000	7.111160	10.468360	2232.591248	2050.390553	2201.799923	-1409.908474				-505.000000	200.000000	0.000000	1.448880	-1.608030	10.225020	830.044122	-362.515282	292.078562
1079				900.000000	200.000000	0.000000	0.493240	0.653080	-2.129050	-55.722466	-79.123246	183.230535	298.998769	200.952921	0.000000	300.000000	200.000000	0.000000	7.538440	10.651480	2231.752014	2126.684155	2234.499922	-1361.080475				-505.000000	200.000000	0.000000	-0.181110	-0.893350	8.651940	-516.628461	-1455.521806	116.654897
1080				900.000000	200.000000	0.000000	0.437190	0.574260	-1.694550	-34.394950	-117.746952	163.938020	299.043052	200.965411	0.000000	300.000000	200.000000	0.000000	7.477400	10.102120	2232.514954	2155.294256	2136.399925	-1385.494475				-505.000000	200.000000	0.000000	0.905550	2.144040	6.292320	14.423243	1132.363827	1.962250
1081				900.000000	200.000000	0.000000	0.369930	0.630560	-1.781450	-60.310256	-64.236669	178.518021	298.989346	200.914150	0.000000	300.000000	200.000000	0.000000	7.691040	11.078760	2232.514954	2040.853853	2256.299921	-1434.322474				-505.000000	200.000000	0.000000	0.000000	1.072020	-2.359620	-861.848855	-395.470743	118.505544
1082				900.000000	200.000000	0.000000	0.437190	0.517960	-1.260050	-88.530135	-52.293428	190.391922	298.979058	200.974454	0.000000	300.000000	200.000000	0.000000	7.355320	11.811240	2231.370544	2174.367657	2278.099920	-1434.322474				-505.000000	200.000000	0.000000	1.629990	0.357340	4.719240	369.448188	-500.819270	-58.535382
1083				900.000000	200.000000	0.000000	0.616550	0.641820	-1.086250	-107.372705	-100.368866	178.272994	299.062101	200.991550	0.000000	300.000000	200.000000	0.000000	6.805960	11.261880	2231.370544	2212.514458	2092.799927	-1428.218974				-505.000000	200.000000	0.000000	-0.724440	3.037390	-1.573080	-47.965382	45.328715	179.172734
1084				900.000000	200.000000	0.000000	0.403560	0.653080	-0.999350	-86.716338	-61.282935	214.649025	298.989104	200.944278	0.000000	300.000000	200.000000	0.000000	7.507920	11.414480	2231.980896	2107.610755	2256.299921	-1312.252476				-505.000000	200.000000	0.000000	2.173320	-1.608030	3.146160	-1139.394219	-929.913335	-706.629070
1085				900.000000	200.000000	0.000000	0.482030	0.596780	-1.781450	-113.968209	-68.852947	144.635228	299.116198	200.884339	0.000000	300.000000	200.000000	0.000000	7.538440	10.926160	2232.286072	1974.096951	1972.899931	-1354.976975				-505.000000	200.000000	0.000000	-1.992210	-0.536010	6.292320	1242.045441	-945.982850	293.371197
1086				900.000000	200.000000	0.000000	0.392350	0.698120	-1.173150	-48.856876	-45.461763	161.690004	299.033387	200.901243	0.000000	300.000000	200.000000	0.000000	7.477400	10.193680	2232.743836	2012.243752	2158.199924	-1287.838477				-505.000000	200.000000	0.000000	0.724440	-1.250690	9.438480	-422.372179	-715.643016	-118.733057
1087				900.000000	200.000000	0.000000	0.369930	0.574260	-1.564200	-70.444679	-99.900501	149.549741	299.008571	201.016984	0.000000	300.000000	200.000000	0.000000	7.324800	10.804080	2231.828308	2269.734659	2212.699923	-1281.734977				-505.000000	200.000000	0.000000	0.362220	0.000000	0.786540	347.510929	507.615672	352.435614
1088				900.000000	200.000000	0.000000	0.392350	0.731900	-1.042800	-59.392363	-106.374628	185.818020	299.023289	200.944278	0.000000	300.000000	200.000000	0.000000	7.446880	10.865120	2231.980896	2107.610755	2179.999924	-1318.355976				-505.000000	200.000000	0.000000	-0.905550	0.536010	6.292320	32.937350	181.393423	59.325216
1089				900.000000	200.000000	0.000000	0.291460	0.698120	-1.173150	-64.938997	-51.439053	214.807048	298.979267	200.978527	0.000000	300.000000	200.000000	0.000000	7.507920	10.224200	2231.828308	2183.904357	2278.099920	-1391.597975				-505.000000	200.000000	0.000000	0.181110	-0.893350	-1.573080	409.081553	-1335.166186	175.370018
1090				900.000000	200.000000	0.000000	0.493240	0.630560	-1.173150	-75.762178	-110.408053	166.341971	299.042922	200.935637	0.000000	300.000000	200.000000	0.000000	7.324800	10.193680	2232.209778	2088.537354	2136.399925	-1428.218974				-505.000000	200.000000	0.000000	0.543330	0.178670	5.505780	242.883788	-966.091933	881.287571
1091				900.000000	200.000000	0.000000	0.482030	0.653080	-1.303500	-74.969847	-130.089080	171.193848	299.037973	200.905792	0.000000	300.000000	200.000000	0.000000	7.263760	9.796920	2232.057190	2021.780453	2147.299925	-1342.769976				-505.000000	200.000000	0.000000	0.181110	-1.250690	7.865400	1430.558005	-416.133252	-118.689591
1092				900.000000	200.000000	0.000000	0.414770	0.698120	-1.086250	-36.705257	-112.323445	219.498619	299.116137	200.982666	0.000000	300.000000	200.000000	0.000000	7.477400	9.613800	2232.133484	2193.441057	1972.899931	-1391.597975				-505.000000	200.000000	0.000000	-0.724440	1.965370	5.505780	-343.899007	171.180884	589.364078
1093				900.000000	200.000000	0.000000	0.212990	0.540480	-1.086250	-75.361114	-68.552355	166.548536	298.979163	200.927346	0.000000	300.000000	200.000000	0.000000	7.935200	11.292400	2231.599426	2069.463954	2278.099920	-1434.322474				-505.000000	200.000000	0.000000	0.181110	0.714680	16.517339	-418.697334	-1882.614023	353.128335
1094				900.000000	200.000000	0.000000	0.392350	0.664340	-0.825550	-57.928883	-111.642641	183.345529	299.043020	200.956900	0.000000	300.000000	200.000000	0.000000	7.752080	11.048240	2232.438660	2136.220856	2136.399925	-1477.046973				-505.000000	200.000000	0.000000	0.905550	-1.072020	8.651940	283.272231	-460.715540	-118.577988
1095				900.000000	200.000000	0.000000	0.414770	0.619300	-1.390400	-64.389345	-117.106556	178.461095	299.047805	200.991177	0.000000	300.000000	200.000000	0.000000	7.416360	11.139800	2232.209778	2212.514458	2125.499926	-1354.976975				-505.000000	200.000000	0.000000	-2.173320	1.429360	12.584640	-491.582665	-940.995296	1058.924104
1096				900.000000	200.000000	0.000000	0.246620	0.630560	-1.260050	-47.708495	-24.181875	149.729849	299.037874	201.021257	0.000000	300.000000	200.000000	0.000000	7.660520	11.383960	2231.828308	2279.271359	2147.299925	-1354.976975				-505.000000	200.000000	0.000000	1.267770	-1.786700	10.225020	-107.295215	-86.416302	409.411691
1097				900.000000	200.000000	0.000000	0.313880	0.517960	-1.651100	-80.894202	-36.719905	173.652050	298.984012	200.957293	0.000000	300.000000	200.000000	0.000000	7.599480	11.017720	2231.523132	2136.220856	2267.199921	-1477.046973				-505.000000	200.000000	0.000000	0.543330	-0.357340	6.292320	-368.567263	491.431721	-0.382582
1098				900.000000	200.000000	0.000000	0.381140	0.574260	-1.303500	-114.400427	-95.538610	149.538127	298.974559	200.910003	0.000000	300.000000	200.000000	0.000000	7.691040	10.285240	2232.209778	2031.317153	2288.999920	-1452.632974				-505.000000	200.000000	0.000000	1.086660	-0.893350	9.438480	-169.117532	-2460.971042	-59.678821
1099				900.000000	200.000000	0.000000	0.235410	0.517960	-1.738000	-93.045821	-73.935453	166.504365	299.037973	201.038243	0.000000	300.000000	200.000000	0.000000	7.294280	10.651480	2232.057190	2317.418160	2147.299925	-1409.908474				-505.000000	200.000000	0.000000	0.543330	1.608030	-3.932700	-18.828723	-2017.694874	-174.749742
1100				900.000000	200.000000	0.000000	0.280250	0.563000	-1.520750	-58.801761	-60.786097	197.825379	299.052396	200.970114	0.000000	300.000000	200.000000	0.000000	7.843640	10.682000	2231.523132	2164.830956	2114.599926	-1324.459476				-505.000000	200.000000	0.000000	0.543330	0.178670	-0.786540	-568.331611	-960.120521	176.358387
1101				900.000000	200.000000	0.000000	0.358720	0.574260	-1.998700	-78.935882	-53.441058	190.525576	299.032858	200.957293	0.000000	300.000000	200.000000	0.000000	7.385840	10.712520	2231.523132	2136.220856	2158.199924	-1312.252476				-505.000000	200.000000	0.000000	0.724440	0.893350	2.359620	-524.834632	219.064873	705.719018
1102				900.000000	200.000000	0.000000	0.257830	0.574260	-1.433850	-78.350697	-29.547839	154.485196	299.023389	200.854463	0.000000	300.000000	200.000000	0.000000	7.630000	9.949520	2232.209778	1907.340050	2179.999924	-1409.908474				-505.000000	200.000000	0.000000	-0.181110	0.357340	7.865400	-672.644136	533.774730	646.538690
1103				900.000000	200.000000	0.000000	0.515660	0.641820	-2.259400	-104.567558	-84.991246	156.690575	298.974804	200.939684	0.000000	300.000000	200.000000	0.000000	7.691040	10.956680	2232.743836	2098.074055	2288.999920	-1397.701475				-505.000000	200.000000	0.000000	-0.905550	-0.893350	8.651940	-1327.340474	-881.405915	292.945148
1104				900.000000	200.000000	0.000000	0.448400	0.664340	-1.477300	-70.665687	-37.355103	168.829501	298.988482	200.983338	0.000000	300.000000	200.000000	0.000000	7.324800	11.383960	2230.607604	2193.441057	2256.299921	-1367.183975				-505.000000	200.000000	0.000000	-1.992210	-0.714680	8.651940	420.710876	642.617959	410.689836
1105				900.000000	200.000000	0.000000	0.448400	0.563000	-2.085600	-99.592248	-51.987294	185.602875	298.983943	200.961632	0.000000	300.000000	200.000000	0.000000	7.630000	10.987200	2231.370544	2145.757556	2267.199921	-1373.287475				-505.000000	200.000000	0.000000	-1.267770	0.000000	1.573080	-578.954163	-189.920109	-469.851368
1106				900.000000	200.000000	0.000000	0.336300	0.517960	-1.738000	-64.902110	-133.815773	200.135084	298.979302	200.982766	0.000000	300.000000	200.000000	0.000000	7.294280	11.200840	2231.904602	2193.441057	2278.099920	-1361.080475				-505.000000	200.000000	0.000000	-0.724440	-0.714680	14.157719	1347.679354	-1560.439902	-0.620276
1107				900.000000	200.000000	0.000000	0.358720	0.472920	-1.738000	-66.756857	-73.947389	163.925069	299.047642	200.914431	0.000000	300.000000	200.000000	0.000000	7.752080	11.017720	2231.828308	2040.853853	2125.499926	-1354.976975				-505.000000	200.000000	0.000000	-3.803310	1.786700	2.359620	-586.594025	-700.091056	119.488040
1108				900.000000	200.000000	0.000000	0.504450	0.585520	-1.651100	-70.071021	-74.963398	156.649830	299.008300	200.983069	0.000000	300.000000	200.000000	0.000000	7.416360	11.414480	2231.217956	2193.441057	2212.699923	-1428.218974				-505.000000	200.000000	0.000000	-0.724440	0.178670	11.011560	-1030.651771	-629.464145	470.180302
1109				900.000000	200.000000	0.000000	0.425980	0.484180	-1.607650	-106.363430	-71.772412	190.372120	299.057345	200.952954	0.000000	300.000000	200.000000	0.000000	7.507920	10.712520	2231.675720	2126.684155	2103.699926	-1416.011974				-505.000000	200.000000	0.000000	-0.724440	-0.178670	5.505780	337.077146	-1684.799218	411.097088
1110				900.000000	200.000000	0.000000	0.313880	0.608040	-1.173150	-132.976975	-82.758128	171.326165	299.003823	200.875854	0.000000	300.000000	200.000000	0.000000	7.477400	10.651480	2232.133484	1955.023551	2223.599922	-1367.183975				-505.000000	200.000000	0.000000	0.181110	-0.893350	14.944259	-1211.021086	-1615.981156	292.858215
1111				900.000000	200.000000	0.000000	0.392350	0.439140	-1.216600	-91.730928	-80.883145	183.136093	299.008910	200.901304	0.000000	300.000000	200.000000	0.000000	7.538440	10.102120	2232.591248	2012.243752	2212.699923	-1403.804975				-505.000000	200.000000	0.000000	0.724440	1.429360	3.932700	-144.826815	-312.708009	706.227691
1112				900.000000	200.000000	0.000000	0.257830	0.731900	-1.303500	-71.724039	-75.262794	217.282964	298.969323	200.948778	0.000000	300.000000	200.000000	0.000000	7.416360	10.315760	2231.446838	2117.147455	2299.899920	-1416.011974				-505.000000	200.000000	0.000000	1.267770	0.357340	12.584640	370.077420	-88.655581	-175.994602
1113				900.000000	200.000000	0.000000	0.358720	0.641820	-1.694550	-35.633359	-165.175257	178.540106	299.096326	200.948778	0.000000	300.000000	200.000000	0.000000	7.599480	9.796920	2231.446838	2117.147455	2016.499929	-1385.494475				-505.000000	200.000000	0.000000	2.354430	0.714680	7.078860	1201.971614	-944.604433	0.489877
1114				900.000000	200.000000	0.000000	0.325090	0.664340	-1.042800	-94.338726	-78.275012	164.137930	299.009011	200.973821	0.000000	300.000000	200.000000	0.000000	7.355320	9.949520	2232.820130	2174.367657	2212.699923	-1458.736474				-505.000000	200.000000	0.000000	1.267770	-0.536010	3.146160	83.633730	-344.838479	234.366300
1115				900.000000	200.000000	0.000000	0.437190	0.641820	-1.433850	-111.753348	-82.527613	166.410511	298.984186	200.957129	0.000000	300.000000	200.000000	0.000000	7.599480	9.705360	2231.904602	2136.220856	2267.199921	-1409.908474				-505.000000	200.000000	0.000000	0.181110	-0.178670	11.011560	105.885605	641.441101	176.048249
1116				900.000000	200.000000	0.000000	0.437190	0.698120	-1.216600	-101.168783	-143.521295	171.282190	298.930063	200.966038	0.000000	300.000000	200.000000	0.000000	7.782600	9.980040	2231.065368	2155.294256	2387.099916	-1379.390975				-505.000000	200.000000	0.000000	0.181110	0.357340	5.505780	-1599.360921	-811.603994	294.045120
1117				900.000000	200.000000	0.000000	0.515660	0.551740	-1.520750	-95.450220	-95.810131	161.426121	298.974629	201.021013	0.000000	300.000000	200.000000	0.000000	7.294280	11.261880	2232.362366	2279.271359	2288.999920	-1397.701475				-505.000000	200.000000	0.000000	-0.362220	-0.893350	6.292320	872.974792	811.366563	997.830866
1118				900.000000	200.000000	0.000000	0.515660	0.619300	-1.781450	-28.609701	-100.633650	187.995213	299.042529	200.940295	0.000000	300.000000	200.000000	0.000000	7.904680	11.292400	2231.294250	2098.074055	2136.399925	-1354.976975				-505.000000	200.000000	0.000000	-1.086660	1.786700	2.359620	455.749992	858.934557	-174.449785
1119				900.000000	200.000000	0.000000	0.369930	0.653080	-1.607650	-119.510779	-155.585762	161.671344	298.969641	200.961303	0.000000	300.000000	200.000000	0.000000	7.568960	10.529400	2232.133484	2145.757556	2299.899920	-1452.632974				-505.000000	200.000000	0.000000	1.448880	-0.536010	7.865400	-958.332748	170.004027	-59.368683
1120				900.000000	200.000000	0.000000	0.459610	0.630560	-1.346950	-120.168067	-88.597656	173.605792	298.998632	200.906040	0.000000	300.000000	200.000000	0.000000	7.141680	10.559920	2231.446838	2021.780453	2234.499922	-1373.287475				-505.000000	200.000000	0.000000	0.181110	0.714680	13.371180	-998.029036	-951.638266	0.663743
1121				900.000000	200.000000	0.000000	0.414770	0.529220	-1.433850	-96.287565	-66.406448	192.835281	299.042496	200.957424	0.000000	300.000000	200.000000	0.000000	7.416360	10.712520	2231.217956	2136.220856	2136.399925	-1306.148976				-505.000000	200.000000	0.000000	0.181110	-0.357340	18.876959	1717.127542	-28.873200	469.599185
1122				900.000000	200.000000	0.000000	0.437190	0.675600	-1.520750	-50.144363	-82.446796	183.309547	299.013792	200.961106	0.000000	300.000000	200.000000	0.000000	7.385840	10.193680	2232.591248	2145.757556	2201.799923	-1300.045476				-505.000000	200.000000	0.000000	2.535540	0.893350	11.011560	-1450.670492	-826.725523	176.877242
1123				900.000000	200.000000	0.000000	0.459610	0.540480	-1.911800	-84.257444	-118.468165	168.702697	299.028505	200.914056	0.000000	300.000000	200.000000	0.000000	7.630000	9.949520	2232.743836	2040.853853	2169.099924	-1397.701475				-505.000000	200.000000	0.000000	1.992210	-0.893350	7.078860	-1559.098324	-1320.396524	586.433821
1124				900.000000	200.000000	0.000000	0.437190	0.608040	-1.173150	-92.771672	-97.967974	149.511475	299.052623	200.914338	0.000000	300.000000	200.000000	0.000000	7.507920	10.620960	2232.057190	2040.853853	2114.599926	-1367.183975				-505.000000	200.000000	0.000000	-1.267770	1.072020	2.359620	-1093.103319	-1648.936616	588.559755
1125				900.000000	200.000000	0.000000	0.448400	0.540480	-1.346950	-83.672259	-108.399908	192.810912	299.057700	200.948324	0.000000	300.000000	200.000000	0.000000	7.416360	9.919000	2232.514954	2117.147455	2103.699926	-1422.115474				-505.000000	200.000000	0.000000	0.905550	-0.536010	5.505780	199.638501	-855.439856	-411.789808
1126				900.000000	200.000000	0.000000	0.302670	0.675600	-1.086250	-114.022705	-87.443287	183.448910	299.013117	200.995960	0.000000	300.000000	200.000000	0.000000	7.477400	11.292400	2231.065368	2222.051158	2201.799923	-1324.459476				-505.000000	200.000000	0.000000	-0.181110	0.000000	12.584640	-925.521244	-266.123872	293.734982
1127				900.000000	200.000000	0.000000	0.381140	0.675600	-1.346950	-62.025897	-65.102381	171.319314	298.984117	200.952921	0.000000	300.000000	200.000000	0.000000	7.111160	10.865120	2231.752014	2126.684155	2267.199921	-1330.562976				-505.000000	200.000000	0.000000	0.181110	0.893350	2.359620	517.509385	649.651792	-410.375390
1128				900.000000	200.000000	0.000000	0.403560	0.653080	-1.346950	-79.035391	-106.553397	171.275143	299.126113	200.892730	0.000000	300.000000	200.000000	0.000000	7.263760	11.200840	2232.667542	1993.170352	1951.099932	-1354.976975				-505.000000	200.000000	0.000000	1.629990	-0.357340	-3.932700	209.694745	-625.178586	-294.190008
1129				900.000000	200.000000	0.000000	0.302670	0.563000	-1.520750	-82.924943	-76.907263	161.657251	299.027940	200.974421	0.000000	300.000000	200.000000	0.000000	7.752080	11.200840	2231.446838	2174.367657	2169.099924	-1391.597975				-505.000000	200.000000	0.000000	-0.362220	-1.072020	9.438480	1788.943179	-782.459230	-235.964764
1130				900.000000	200.000000	0.000000	0.448400	0.585520	-2.129050	-114.792010	-57.012855	166.346538	299.062069	200.944569	0.000000	300.000000	200.000000	0.000000	7.477400	11.506040	2231.294250	2107.610755	2092.799927	-1354.976975				-505.000000	200.000000	0.000000	-0.181110	-0.357340	6.292320	210.512746	-1055.572505	352.139965
1131				900.000000	200.000000	0.000000	0.403560	0.461660	-1.868350	-55.293996	-85.804615	142.181202	298.944792	200.940327	0.000000	300.000000	200.000000	0.000000	7.568960	11.445000	2231.217956	2098.074055	2354.399918	-1312.252476				-505.000000	200.000000	0.000000	-0.362220	1.429360	3.146160	86.742266	681.782262	-292.335053
1132				900.000000	200.000000	0.000000	0.392350	0.776940	-1.042800	-77.640267	-136.770448	178.630927	299.008469	200.914525	0.000000	300.000000	200.000000	0.000000	7.477400	10.559920	2231.599426	2040.853853	2212.699923	-1403.804975				-505.000000	200.000000	0.000000	-0.181110	-1.429360	4.719240	-896.825047	-921.509644	586.099013
1133				900.000000	200.000000	0.000000	0.201780	0.551740	-1.607650	-87.499188	-22.012096	168.980281	298.945008	200.965774	0.000000	300.000000	200.000000	0.000000	7.324800	10.773560	2231.675720	2155.294256	2354.399918	-1434.322474				-505.000000	200.000000	0.000000	0.905550	-0.714680	3.932700	-737.826682	339.183062	-235.727070
1134				900.000000	200.000000	0.000000	0.336300	0.619300	-1.303500	-52.237726	-88.626128	180.952050	299.047870	200.944117	0.000000	300.000000	200.000000	0.000000	7.141680	10.682000	2232.362366	2107.610755	2125.499926	-1336.666476				-505.000000	200.000000	0.000000	1.267770	-0.536010	0.786540	-32.371042	-210.029192	-235.586490
1135				900.000000	200.000000	0.000000	0.325090	0.720640	-1.260050	-128.430135	-93.270879	147.322668	299.013691	200.922757	0.000000	300.000000	200.000000	0.000000	7.507920	10.407320	2232.362366	2059.927254	2201.799923	-1434.322474				-505.000000	200.000000	0.000000	0.000000	0.178670	7.865400	1517.048578	125.105743	411.378248
1136				900.000000	200.000000	0.000000	0.504450	0.585520	-0.955900	-141.720338	-106.005753	168.698130	299.077639	200.909474	0.000000	300.000000	200.000000	0.000000	7.080640	9.888480	2233.506776	2031.317153	2060.099928	-1367.183975				-505.000000	200.000000	0.000000	-0.362220	0.714680	2.359620	-419.829951	-1306.021422	470.659998
1137				900.000000	200.000000	0.000000	0.414770	0.517960	-0.912450	-43.944189	-97.287170	178.366849	299.013286	200.957325	0.000000	300.000000	200.000000	0.000000	7.355320	11.414480	2231.446838	2136.220856	2201.799923	-1379.390975				-505.000000	200.000000	0.000000	0.543330	0.357340	3.146160	-788.837677	-301.002617	470.248439
1138				900.000000	200.000000	0.000000	0.493240	0.698120	-1.564200	-65.344124	-99.912437	166.404802	299.081672	200.953052	0.000000	300.000000	200.000000	0.000000	7.385840	9.827440	2231.446838	2126.684155	2049.199928	-1348.873476				-505.000000	200.000000	0.000000	1.811100	-0.893350	-0.786540	-749.015543	-771.693265	527.704211
1139				900.000000	200.000000	0.000000	0.392350	0.585520	-1.477300	-106.075736	-4.651144	190.501207	299.003448	200.953117	0.000000	300.000000	200.000000	0.000000	7.324800	10.865120	2231.294250	2126.684155	2223.599922	-1379.390975				-505.000000	200.000000	0.000000	0.000000	1.250690	18.090419	192.942487	645.682229	-468.765884
1140				900.000000	200.000000	0.000000	0.482030	0.608040	-1.651100	-65.123117	-99.369992	151.874680	298.955027	200.978360	0.000000	300.000000	200.000000	0.000000	7.721560	11.109280	2232.209778	2183.904357	2332.599918	-1354.976975				-505.000000	200.000000	0.000000	0.362220	-0.893350	7.078860	-632.570309	634.214268	234.099628
1141				900.000000	200.000000	0.000000	0.369930	0.585520	-1.346950	-77.796982	-29.178964	183.295454	298.983978	200.944504	0.000000	300.000000	200.000000	0.000000	7.965720	11.506040	2231.446838	2107.610755	2267.199921	-1446.529474				-505.000000	200.000000	0.000000	0.362220	1.072020	7.865400	1339.473183	898.607856	882.149849
1142				900.000000	200.000000	0.000000	0.414770	0.495440	-1.260050	-57.293267	-107.095841	185.574885	299.022955	201.012988	0.000000	300.000000	200.000000	0.000000	7.904680	11.414480	2231.217956	2260.197959	2179.999924	-1428.218974				-505.000000	200.000000	0.000000	0.905550	-0.536010	5.505780	1241.982518	-590.299842	704.348066
1143				900.000000	200.000000	0.000000	0.381140	0.641820	-1.738000	-71.863146	-125.530344	149.600958	299.042954	200.944149	0.000000	300.000000	200.000000	0.000000	7.477400	10.315760	2232.286072	2107.610755	2136.399925	-1483.150473				-505.000000	200.000000	0.000000	0.905550	1.072020	2.359620	-166.575304	-719.884143	588.385890
1144				900.000000	200.000000	0.000000	0.392350	0.585520	-1.781450	-82.267654	-105.687684	185.681887	299.018808	200.965246	0.000000	300.000000	200.000000	0.000000	7.202720	10.224200	2232.896424	2155.294256	2190.899923	-1483.150473				-505.000000	200.000000	0.000000	0.362220	0.893350	6.292320	-1914.312038	-1618.729430	1058.212588
1145				900.000000	200.000000	0.000000	0.302670	0.563000	-0.955900	-62.237107	-11.574964	185.753852	299.057506	200.995517	0.000000	300.000000	200.000000	0.000000	7.965720	10.315760	2232.057190	2222.051158	2103.699926	-1477.046973				-505.000000	200.000000	0.000000	0.543330	1.250690	10.225020	887.209266	-705.430477	236.119833
1146				900.000000	200.000000	0.000000	0.302670	0.630560	-1.824900	-56.334740	-107.020223	176.178042	299.038071	200.999687	0.000000	300.000000	200.000000	0.000000	7.233240	9.919000	2232.286072	2231.587858	2147.299925	-1403.804975				-505.000000	200.000000	0.000000	-0.543330	0.357340	5.505780	-209.568898	-502.628118	59.126681
1147				900.000000	200.000000	0.000000	0.403560	0.653080	-1.173150	-78.855335	-66.187271	207.420045	298.974524	200.999756	0.000000	300.000000	200.000000	0.000000	7.752080	9.827440	2232.133484	2231.587858	2288.999920	-1361.080475				-505.000000	200.000000	0.000000	0.000000	0.000000	11.798100	-578.136162	-276.336411	-293.720493
1148				900.000000	200.000000	0.000000	0.403560	0.574260	-1.738000	-82.686327	-90.991810	151.924560	299.013994	200.990804	0.000000	300.000000	200.000000	0.000000	7.538440	9.461200	2233.049012	2212.514458	2201.799923	-1458.736474				-505.000000	200.000000	0.000000	-0.362220	-1.608030	14.157719	19.646725	671.332292	-295.217536
1149				900.000000	200.000000	0.000000	0.403560	0.675600	-1.607650	-82.398633	-91.113036	156.838126	299.013724	200.973988	0.000000	300.000000	200.000000	0.000000	8.057280	11.048240	2232.438660	2174.367657	2201.799923	-1354.976975				-505.000000	200.000000	0.000000	-0.362220	-1.250690	4.719240	1546.122314	-380.270650	410.050763
1150				900.000000	200.000000	0.000000	0.358720	0.653080	-1.216600	-82.920879	-190.949600	168.911938	299.086401	201.021607	0.000000	300.000000	200.000000	0.000000	7.385840	11.261880	2231.065368	2279.271359	2038.299929	-1336.666476				-505.000000	200.000000	0.000000	0.905550	1.250690	11.011560	-965.783841	-1125.804856	1.114461
1151				900.000000	200.000000	0.000000	0.392350	0.585520	-1.824900	-38.086836	-85.383395	161.585286	299.067145	200.927282	0.000000	300.000000	200.000000	0.000000	7.355320	11.628120	2231.752014	2069.463954	2081.899927	-1385.494475				-505.000000	200.000000	0.000000	0.000000	0.893350	6.292320	633.640003	-1066.531470	-57.896309
1152				900.000000	200.000000	0.000000	0.425980	0.619300	-1.955250	-77.036120	-81.581083	163.991521	299.042725	200.918736	0.000000	300.000000	200.000000	0.000000	7.843640	11.139800	2231.752014	2050.390553	2136.399925	-1403.804975				-505.000000	200.000000	0.000000	2.535540	0.178670	5.505780	242.883788	239.059520	234.943109
1153				900.000000	200.000000	0.000000	0.448400	0.551740	-1.390400	-55.109875	-93.161589	161.495803	298.950646	200.871135	0.000000	300.000000	200.000000	0.000000	7.721560	11.200840	2233.277894	1945.486851	2343.499918	-1379.390975				-505.000000	200.000000	0.000000	0.905550	0.357340	13.371180	1065.036355	-1393.184150	822.684053
1154				900.000000	200.000000	0.000000	0.493240	0.653080	-1.346950	-62.953270	-49.454780	183.230535	299.008300	201.000166	0.000000	300.000000	200.000000	0.000000	7.538440	11.353440	2231.217956	2231.587858	2212.699923	-1416.011974				-505.000000	200.000000	0.000000	1.267770	0.714680	5.505780	-1114.474270	-479.647765	59.320908
1155				900.000000	200.000000	0.000000	0.526870	0.540480	-1.260050	-55.438519	-116.778089	154.175056	299.013522	200.995551	0.000000	300.000000	200.000000	0.000000	7.568960	10.712520	2231.980896	2222.051158	2201.799923	-1367.183975				-505.000000	200.000000	0.000000	-1.086660	-3.216060	16.517339	-540.730408	1640.918926	-179.197404
1156				900.000000	200.000000	0.000000	0.414770	0.585520	-1.520750	-118.182341	-81.523541	214.574581	299.062518	200.944117	0.000000	300.000000	200.000000	0.000000	7.782600	10.773560	2232.362366	2107.610755	2092.799927	-1422.115474				-505.000000	200.000000	0.000000	-0.543330	1.786700	7.078860	456.127531	-504.120971	530.435933
1157				900.000000	200.000000	0.000000	0.448400	0.698120	-1.564200	-105.549427	-103.131895	142.354655	298.930757	200.939781	0.000000	300.000000	200.000000	0.000000	7.385840	10.498880	2232.514954	2098.074055	2387.099916	-1397.701475				-505.000000	200.000000	0.000000	1.267770	-1.072020	3.932700	-643.633323	-1671.284978	175.113527
1158				900.000000	200.000000	0.000000	0.313880	0.720640	-1.173150	-80.093744	-32.098429	176.250203	299.087119	200.995177	0.000000	300.000000	200.000000	0.000000	7.416360	10.712520	2232.820130	2222.051158	2038.299929	-1348.873476				-505.000000	200.000000	0.000000	-1.629990	0.714680	0.000000	-535.834723	231.200697	-292.911863
1159				900.000000	200.000000	0.000000	0.313880	0.416620	-2.042150	-61.349330	-117.411748	200.064065	299.018003	200.961764	0.000000	300.000000	200.000000	0.000000	7.080640	10.041080	2231.065368	2145.757556	2190.899923	-1385.494475				-505.000000	200.000000	0.000000	-0.905550	0.178670	9.438480	-220.065604	-617.012326	528.938890
1160				900.000000	200.000000	0.000000	0.448400	0.608040	-1.477300	-121.230483	-98.146742	173.596462	298.998974	200.927092	0.000000	300.000000	200.000000	0.000000	7.294280	9.766400	2232.209778	2069.463954	2234.499922	-1348.873476				-505.000000	200.000000	0.000000	0.181110	-1.429360	7.078860	145.707739	114.893204	-412.579642
1161				900.000000	200.000000	0.000000	0.325090	0.596780	-1.433850	-129.690216	-103.241185	161.665439	299.091535	200.931587	0.000000	300.000000	200.000000	0.000000	7.691040	9.522240	2231.675720	2079.000654	2027.399929	-1373.287475				-505.000000	200.000000	0.000000	1.267770	-0.178670	7.865400	-589.262099	976.383036	-293.991473
1162				900.000000	200.000000	0.000000	0.403560	0.529220	-1.607650	-68.323911	-86.047066	168.750294	298.989104	200.931460	0.000000	300.000000	200.000000	0.000000	7.538440	11.231360	2231.980896	2079.000654	2256.299921	-1354.976975				-505.000000	200.000000	0.000000	0.000000	0.178670	9.438480	-567.513609	-539.237147	235.145952
1163				900.000000	200.000000	0.000000	0.482030	0.698120	-2.172500	-78.035914	-144.478819	151.958455	299.066699	200.914901	0.000000	300.000000	200.000000	0.000000	7.263760	11.200840	2230.683898	2040.853853	2081.899927	-1409.908474				-505.000000	200.000000	0.000000	2.173320	1.429360	11.798100	782.330432	122.436032	-292.537896
1164				900.000000	200.000000	0.000000	0.336300	0.664340	-1.651100	-78.886804	-68.038981	193.042237	298.964191	200.944730	0.000000	300.000000	200.000000	0.000000	7.568960	10.712520	2230.912780	2107.610755	2310.799919	-1348.873476				-505.000000	200.000000	0.000000	2.173320	2.322710	4.719240	256.740722	-3.416137	295.750880
1165				900.000000	200.000000	0.000000	0.437190	0.551740	-1.086250	-99.020608	-77.784911	173.555717	298.974454	200.931460	0.000000	300.000000	200.000000	0.000000	7.630000	10.987200	2231.980896	2079.000654	2288.999920	-1434.322474				-505.000000	200.000000	0.000000	-0.362220	0.536010	11.011560	380.762895	-1049.092098	-175.694645
1166				900.000000	200.000000	0.000000	0.369930	0.585520	-1.694550	-102.280277	-74.449425	200.163074	298.949820	200.974387	0.000000	300.000000	200.000000	0.000000	7.630000	10.224200	2231.523132	2174.367657	2343.499918	-1348.873476				-505.000000	200.000000	0.000000	-0.181110	0.178670	5.505780	242.883788	-657.116056	235.160441
1167				900.000000	200.000000	0.000000	0.459610	0.698120	-1.390400	-49.081947	-88.557247	164.029982	299.042594	200.982968	0.000000	300.000000	200.000000	0.000000	7.263760	10.407320	2231.446838	2193.441057	2136.399925	-1342.769976				-505.000000	200.000000	0.000000	-0.543330	-1.786700	7.078860	-1497.338930	-371.550963	-60.396211
1168				900.000000	200.000000	0.000000	0.336300	0.563000	-1.390400	-42.584598	-78.413371	190.538331	299.023189	200.918736	0.000000	300.000000	200.000000	0.000000	7.782600	11.109280	2231.752014	2050.390553	2179.999924	-1446.529474				-505.000000	200.000000	0.000000	1.629990	0.536010	11.798100	33.377813	420.452944	-58.365824
1169				900.000000	200.000000	0.000000	0.381140	0.461660	-1.564200	-87.143138	-49.702429	168.710690	299.047642	200.918704	0.000000	300.000000	200.000000	0.000000	7.538440	9.980040	2231.828308	2050.390553	2125.499926	-1416.011974				-505.000000	200.000000	0.000000	-1.086660	0.714680	7.865400	-71.941483	853.709572	-57.978935
1170				900.000000	200.000000	0.000000	0.470820	0.574260	-1.173150	-53.957431	-79.088978	166.312839	299.003517	200.901766	0.000000	300.000000	200.000000	0.000000	7.263760	10.132640	2231.446838	2012.243752	2223.599922	-1354.976975				-505.000000	200.000000	0.000000	-0.362220	0.357340	9.438480	-209.254282	-915.029238	-117.120104
1171				900.000000	200.000000	0.000000	0.571710	0.563000	-1.607650	-115.179213	-52.443723	163.788185	299.072030	200.940102	0.000000	300.000000	200.000000	0.000000	7.660520	9.796920	2231.752014	2098.074055	2070.999928	-1409.908474				-505.000000	200.000000	0.000000	2.173320	-1.250690	8.651940	-769.883108	-802.568313	174.871526
1172				900.000000	200.000000	0.000000	0.414770	0.664340	-1.433850	-74.641203	-71.472418	176.093322	299.018540	200.922788	0.000000	300.000000	200.000000	0.000000	7.111160	11.200840	2232.286072	2059.927254	2190.899923	-1416.011974				-505.000000	200.000000	0.000000	1.629990	1.250690	9.438480	-39.381672	-505.297828	1.056506
1173				900.000000	200.000000	0.000000	0.235410	0.698120	-1.564200	-93.487836	32.288282	178.720214	298.974489	200.952791	0.000000	300.000000	200.000000	0.000000	7.568960	11.231360	2232.057190	2126.684155	2288.999920	-1318.355976				-505.000000	200.000000	0.000000	-1.267770	0.714680	9.438480	-303.447641	-329.954381	294.500146
1174				900.000000	200.000000	0.000000	0.347510	0.517960	-1.520750	-72.718099	-53.423924	176.026870	299.004027	200.965378	0.000000	300.000000	200.000000	0.000000	7.721560	11.048240	2232.591248	2155.294256	2223.599922	-1367.183975				-505.000000	200.000000	0.000000	0.905550	1.072020	10.225020	-281.762074	863.491680	1175.826876
1175				900.000000	200.000000	0.000000	0.425980	0.585520	-1.868350	-42.152380	-81.661900	166.369765	299.032792	200.995823	0.000000	300.000000	200.000000	0.000000	7.324800	11.139800	2231.370544	2222.051158	2158.199924	-1336.666476				-505.000000	200.000000	0.000000	-1.992210	-0.536010	6.292320	83.885423	-548.272828	58.394802
1176				900.000000	200.000000	0.000000	0.280250	0.686860	-1.477300	-77.779374	-76.024415	178.663288	299.052526	200.952889	0.000000	300.000000	200.000000	0.000000	7.233240	10.651480	2231.828308	2126.684155	2114.599926	-1373.287475				-505.000000	200.000000	0.000000	-0.181110	1.429360	6.292320	202.809961	800.407598	236.347346
1177				900.000000	200.000000	0.000000	0.538080	0.540480	-1.520750	-75.811256	-111.931296	146.934462	298.989588	200.973721	0.000000	300.000000	200.000000	0.000000	7.477400	10.468360	2233.049012	2174.367657	2256.299921	-1477.046973				-505.000000	200.000000	0.000000	-1.267770	0.357340	8.651940	-209.317205	-196.637947	235.416932
1178				900.000000	200.000000	0.000000	0.616550	0.675600	-1.173150	-81.948491	-140.815809	163.846449	299.062293	200.948616	0.000000	300.000000	200.000000	0.000000	7.721560	11.048240	2231.828308	2117.147455	2092.799927	-1367.183975				-505.000000	200.000000	0.000000	0.181110	0.178670	18.090419	-103.557447	-690.976810	881.316549
1179				900.000000	200.000000	0.000000	0.291460	0.551740	-1.390400	-75.212526	-46.171041	156.839072	299.052234	200.957456	0.000000	300.000000	200.000000	0.000000	7.721560	10.651480	2231.141662	2136.220856	2114.599926	-1354.976975				-505.000000	200.000000	0.000000	-0.905550	0.714680	3.932700	-651.336109	-346.647327	176.982971
1180				900.000000	200.000000	0.000000	0.325090	0.686860	-1.694550	-73.983914	-138.460523	202.713435	298.988517	201.008956	0.000000	300.000000	200.000000	0.000000	7.172200	10.590440	2230.683898	2250.661259	2256.299921	-1336.666476				-505.000000	200.000000	0.000000	-2.173320	-0.178670	11.798100	-357.315479	385.451204	-293.716186
1181				900.000000	200.000000	0.000000	0.392350	0.698120	-1.738000	-73.565242	-70.266303	159.280344	299.003551	200.923104	0.000000	300.000000	200.000000	0.000000	7.660520	10.712520	2231.523132	2059.927254	2223.599922	-1385.494475				-505.000000	200.000000	0.000000	-0.724440	-1.965370	6.292320	-465.869158	-227.275564	-295.527674
1182				900.000000	200.000000	0.000000	0.313880	0.472920	-1.520750	-118.798679	-67.236950	151.923222	299.003891	200.909972	0.000000	300.000000	200.000000	0.000000	7.080640	10.529400	2232.286072	2031.317153	2223.599922	-1312.252476				-505.000000	200.000000	0.000000	1.629990	1.608030	-3.146160	97.050202	-228.214991	471.348411
1183				900.000000	200.000000	0.000000	0.291460	0.551740	-1.651100	-51.359430	-121.918139	178.526013	298.994435	200.922504	0.000000	300.000000	200.000000	0.000000	7.111160	10.041080	2232.972718	2059.927254	2245.399921	-1440.425974				-505.000000	200.000000	0.000000	-1.629990	1.072020	4.719240	-977.098548	94.152131	236.124141
1184				900.000000	200.000000	0.000000	0.448400	0.585520	-1.781450	-126.493487	-148.523582	149.478917	299.038203	200.939748	0.000000	300.000000	200.000000	0.000000	7.263760	11.292400	2232.591248	2098.074055	2147.299925	-1379.390975				-505.000000	200.000000	0.000000	0.000000	-1.965370	14.157719	-1044.319936	384.274346	526.831752
1185				900.000000	200.000000	0.000000	0.493240	0.619300	-1.651100	-68.679961	-39.039980	183.199120	299.062326	200.905854	0.000000	300.000000	200.000000	0.000000	6.867000	11.048240	2231.904602	2021.780453	2092.799927	-1312.252476				-505.000000	200.000000	0.000000	1.448880	-1.429360	4.719240	-86.113034	-622.430312	-118.960570
1186				900.000000	200.000000	0.000000	0.459610	0.653080	-1.390400	-87.121466	-73.359338	156.759115	298.984360	200.931333	0.000000	300.000000	200.000000	0.000000	7.782600	10.865120	2232.286072	2079.000654	2267.199921	-1452.632974				-505.000000	200.000000	0.000000	0.181110	-2.322710	3.932700	554.663446	250.448917	115.269457
1187				900.000000	200.000000	0.000000	0.403560	0.653080	-1.738000	-71.399459	-90.991810	151.997863	299.003585	200.918799	0.000000	300.000000	200.000000	0.000000	7.843640	11.200840	2231.599426	2050.390553	2223.599922	-1416.011974				-505.000000	200.000000	0.000000	-1.086660	1.608030	1.573080	444.875747	-996.299119	647.798039
1188				900.000000	200.000000	0.000000	0.336300	0.754420	-2.042150	-67.541377	-82.873214	183.487371	298.988828	201.042837	0.000000	300.000000	200.000000	0.000000	7.538440	11.170320	2231.370544	2326.954861	2256.299921	-1300.045476				-505.000000	200.000000	0.000000	0.724440	0.893350	6.292320	-756.152019	-49.807273	235.766229
1189				900.000000	200.000000	0.000000	0.291460	0.596780	-2.085600	-45.934295	-131.645994	159.290620	298.993850	200.974321	0.000000	300.000000	200.000000	0.000000	7.691040	10.895640	2231.675720	2174.367657	2245.399921	-1434.322474				-505.000000	200.000000	0.000000	0.362220	1.072020	7.865400	412.945167	-1752.792290	0.988369
1190				900.000000	200.000000	0.000000	0.336300	0.709380	-1.042800	-96.504509	-43.274850	195.493785	298.940196	200.927251	0.000000	300.000000	200.000000	0.000000	7.446880	10.926160	2231.828308	2069.463954	2365.299917	-1416.011974				-505.000000	200.000000	0.000000	1.267770	-0.893350	3.932700	177.890012	-1803.854986	586.491776
1191				900.000000	200.000000	0.000000	0.470820	0.596780	-1.824900	-65.766861	-88.614790	159.104803	299.008300	200.923230	0.000000	300.000000	200.000000	0.000000	7.507920	10.193680	2231.217956	2059.927254	2212.699923	-1367.183975				-505.000000	200.000000	0.000000	0.181110	1.786700	-8.651940	802.317073	394.961747	412.889780
1192				900.000000	200.000000	0.000000	0.437190	0.641820	-1.303500	-79.454064	-113.044658	180.868471	299.018339	200.935797	0.000000	300.000000	200.000000	0.000000	7.538440	10.529400	2231.828308	2088.537354	2190.899923	-1409.908474				-505.000000	200.000000	0.000000	0.000000	-0.357340	10.225020	326.643364	-142.273551	117.149082
1193				900.000000	200.000000	0.000000	0.246620	0.574260	-1.955250	-70.849807	-99.524888	159.316130	299.057120	200.987377	0.000000	300.000000	200.000000	0.000000	7.568960	10.895640	2231.141662	2202.977757	2103.699926	-1348.873476				-505.000000	200.000000	0.000000	-0.181110	-1.429360	-2.359620	29.136659	-1975.351865	703.587210
1194				900.000000	200.000000	0.000000	0.280250	0.585520	-1.303500	-109.916210	-136.977689	176.159382	298.999316	200.939588	0.000000	300.000000	200.000000	0.000000	7.782600	9.796920	2232.972718	2098.074055	2234.499922	-1354.976975				-505.000000	200.000000	0.000000	1.448880	-0.714680	7.078860	188.953026	-1685.229650	469.158648
1195				900.000000	200.000000	0.000000	0.246620	0.563000	-1.564200	-91.011017	-94.822595	144.847698	298.984776	200.896787	0.000000	300.000000	200.000000	0.000000	7.935200	10.193680	2233.201600	2002.707052	2267.199921	-1361.080475				-505.000000	200.000000	0.000000	0.543330	-0.178670	3.146160	221.072375	759.557442	-58.957123
1196				900.000000	200.000000	0.000000	0.347510	0.574260	-1.651100	-70.534708	-98.896428	200.175830	299.037808	200.944407	0.000000	300.000000	200.000000	0.000000	7.446880	10.987200	2231.675720	2107.610755	2147.299925	-1385.494475				-505.000000	200.000000	0.000000	1.448880	-2.322710	3.932700	1017.927454	-1151.963915	173.912134
1197				900.000000	200.000000	0.000000	0.302670	0.709380	-0.869000	-36.016499	-62.315480	176.251345	299.072220	200.910003	0.000000	300.000000	200.000000	0.000000	7.446880	10.834600	2232.209778	2031.317153	2070.999928	-1342.769976				-505.000000	200.000000	0.000000	0.181110	0.536010	6.292320	-198.694653	-149.500384	-116.994013
1198				900.000000	200.000000	0.000000	0.257830	0.698120	-1.433850	-113.455445	-120.735298	161.829366	299.018741	200.939684	0.000000	300.000000	200.000000	0.000000	7.752080	10.926160	2232.743836	2098.074055	2190.899923	-1397.701475				-505.000000	200.000000	0.000000	-0.724440	0.536010	1.573080	-662.336200	1102.903068	-293.153865
1199				900.000000	200.000000	0.000000	0.470820	0.653080	-1.651100	-87.391551	-119.172244	137.470221	298.998666	200.918830	0.000000	300.000000	200.000000	0.000000	7.630000	11.017720	2231.523132	2050.390553	2234.499922	-1330.562976				-505.000000	200.000000	0.000000	-1.267770	0.893350	7.865400	633.765850	334.388509	412.157901
1200				900.000000	200.000000	0.000000	0.414770	0.731900	-1.216600	-39.469769	-36.212671	164.107852	299.028040	200.978594	0.000000	300.000000	200.000000	0.000000	7.477400	10.498880	2231.675720	2183.904357	2169.099924	-1361.080475				-505.000000	200.000000	0.000000	-0.905550	-1.250690	1.573080	-538.817413	-1670.108121	116.373736
1201				900.000000	200.000000	0.000000	0.403560	0.675600	-1.086250	-73.817402	-96.663908	188.163708	299.091628	200.888763	0.000000	300.000000	200.000000	0.000000	7.324800	10.743040	2231.904602	1983.633652	2027.399929	-1428.218974				-505.000000	200.000000	0.000000	1.811100	1.608030	10.225020	-17.696106	-119.293198	588.822119
1202				900.000000	200.000000	0.000000	0.482030	0.585520	-2.215950	-62.615145	-108.976621	156.673057	299.045423	200.976524	0.000000	300.000000	200.000000	0.000000	7.813120	10.956680	2226.640316	2174.367657	2125.499926	-1409.908474				-505.000000	200.000000	0.000000	-1.086660	-0.893350	9.438480	178.330474	-340.913346	-118.249054
1203				900.000000	200.000000	0.000000	0.392350	0.698120	-1.260050	-81.111146	-60.578856	159.280344	298.935640	200.978226	0.000000	300.000000	200.000000	0.000000	7.294280	10.773560	2232.514954	2183.904357	2376.199917	-1330.562976				-505.000000	200.000000	0.000000	1.267770	0.357340	0.000000	1527.230668	-1402.412832	646.422779
1204				900.000000	200.000000	0.000000	0.313880	0.675600	-1.433850	-70.156986	-97.713587	168.979335	299.027874	200.944569	0.000000	300.000000	200.000000	0.000000	7.416360	10.041080	2231.294250	2107.610755	2169.099924	-1373.287475				-505.000000	200.000000	0.000000	-1.267770	-1.250690	11.798100	156.896600	-464.763668	821.331898
1205				900.000000	200.000000	0.000000	0.358720	0.630560	-1.651100	-60.175213	-109.489996	176.119974	298.984290	201.021118	0.000000	300.000000	200.000000	0.000000	7.294280	10.132640	2232.133484	2279.271359	2267.199921	-1336.666476				-505.000000	200.000000	0.000000	-1.629990	1.429360	-2.359620	433.749809	-296.840053	882.648342
1206				900.000000	200.000000	0.000000	0.313880	0.608040	-1.477300	-121.230483	-168.596758	185.784125	298.984186	200.957129	0.000000	300.000000	200.000000	0.000000	7.263760	10.010560	2231.904602	2136.220856	2267.199921	-1391.597975				-505.000000	200.000000	0.000000	0.543330	0.357340	8.651940	22.314798	621.762449	-293.424844
[truncated: 7,794 more rows]
