# Supplementary material for: A Plyometric Warm-Up Protocol Improves Running Economy in Recreational Endurance Athletes
Source: Front Physiol. 2020 Mar 12;11:197. doi: 10.3389/fphys.2020.00197 (PMC7080849; doi:10.3389/fphys.2020.00197)
Supplement: Supplementary file 1 [file Data_Sheet_1.zip › Datasheet 1/Force plate data -leg stiffness/8/8 Resistance .csv]

FORCE PLATES
600.000000	Hz
	Corner 1			Corner 2			Corner 3			Corner 4
Plate#	X	Y	Z	X	Y	Z	X	Y	Z	X	Y	Z
1	1200.000000	400.000000	0.000000	1200.000000	0.000000	0.000000	600.000000	0.000000	0.000000	600.000000	400.000000	0.000000
2	600.000000	400.000000	0.000000	600.000000	0.000000	0.000000	0.000000	0.000000	0.000000	0.000000	400.000000	0.000000
3	-55.000000	500.000000	0.000000	-55.000000	-100.000000	0.000000	-955.000000	-100.000000	0.000000	-955.000000	500.000000	0.000000
	Force Plate 1												Force Plate 2												Force Plate 3
Sample #	COP:X	COP:Y	COP:Z	Ref:X	Ref:Y	Ref:Z	Force:X	Force:Y	Force:Z	Moment:X	Moment:Y	Moment:Z	COP:X	COP:Y	COP:Z	Ref:X	Ref:Y	Ref:Z	Force:X	Force:Y	Force:Z	Moment:X	Moment:Y	Moment:Z	COP:X	COP:Y	COP:Z	Ref:X	Ref:Y	Ref:Z	Force:X	Force:Y	Force:Z	Moment:X	Moment:Y	Moment:Z
Units:	mm	mm	mm	mm	mm	mm	N	N	N	Nmm	Nmm	Nmm	mm	mm	mm	mm	mm	mm	N	N	N	Nmm	Nmm	Nmm	mm	mm	mm	mm	mm	mm	N	N	N	Nmm	Nmm	Nmm
1				900.000000	200.000000	0.000000	0.358720	0.585520	-2.042150	-94.599330	-124.324229	178.487747	299.062390	200.888702	0.000000	300.000000	200.000000	0.000000	7.843640	9.552760	2232.057190	1983.633652	2092.799927	-1391.597975				-505.000000	200.000000	0.000000	0.000000	-1.250690	10.225020	-306.493254	1713.706552	-59.931004
2				900.000000	200.000000	0.000000	0.313880	0.495440	-1.303500	-45.276690	-6.647354	163.992466	299.009316	200.879586	0.000000	300.000000	200.000000	0.000000	7.721560	11.383960	2233.506776	1964.560251	2212.699923	-1361.080475				-505.000000	200.000000	0.000000	-0.724440	0.714680	3.146160	854.208993	2029.400266	176.968483
3				900.000000	200.000000	0.000000	0.235410	0.731900	-1.781450	-76.239726	-63.763105	161.884009	298.949749	200.944536	0.000000	300.000000	200.000000	0.000000	7.263760	10.224200	2231.370544	2107.610755	2343.499918	-1312.252476				-505.000000	200.000000	0.000000	0.724440	-1.072020	8.651940	-759.071786	2997.063616	468.877487
4				900.000000	200.000000	0.000000	0.358720	0.608040	-1.564200	-56.992028	-58.911113	171.279710	298.964651	200.969948	0.000000	300.000000	200.000000	0.000000	7.813120	10.865120	2231.904602	2164.830956	2310.799919	-1373.287475				-505.000000	200.000000	0.000000	2.173320	-0.893350	18.090419	-515.873382	249.034628	-294.742148
5				900.000000	200.000000	0.000000	0.257830	0.675600	-1.607650	-94.460224	-49.650085	149.760122	299.018305	200.952921	0.000000	300.000000	200.000000	0.000000	7.660520	11.261880	2231.752014	2126.684155	2190.899923	-1385.494475				-505.000000	200.000000	0.000000	1.448880	-0.178670	11.011560	-589.010406	1227.578379	-235.261863
6				900.000000	200.000000	0.000000	0.425980	0.596780	-1.086250	-65.001619	-82.389253	149.512616	298.940124	200.952954	0.000000	300.000000	200.000000	0.000000	7.568960	10.498880	2231.675720	2126.684155	2365.299917	-1440.425974				-505.000000	200.000000	0.000000	-0.543330	0.000000	3.932700	-578.765393	2547.974903	-176.188830
7				900.000000	200.000000	0.000000	0.504450	0.619300	-1.564200	-36.425690	-125.703914	200.055127	299.013657	201.012504	0.000000	300.000000	200.000000	0.000000	7.263760	10.651480	2232.286072	2260.197959	2201.799923	-1354.976975				-505.000000	200.000000	0.000000	1.448880	0.000000	2.359620	-463.075238	705.509041	352.348682
8				900.000000	200.000000	0.000000	0.459610	0.551740	-1.781450	-107.781896	-32.467901	147.026228	298.993609	200.953182	0.000000	300.000000	200.000000	0.000000	7.660520	10.895640	2231.141662	2126.684155	2245.399921	-1416.011974				-505.000000	200.000000	0.000000	-1.448880	-2.501380	8.651940	-1308.826367	477.171055	-295.978393
9				900.000000	200.000000	0.000000	0.313880	0.630560	-1.129700	-103.860875	-143.590176	166.527788	299.028239	200.884399	0.000000	300.000000	200.000000	0.000000	7.538440	10.590440	2232.133484	1974.096951	2169.099924	-1336.666476				-505.000000	200.000000	0.000000	2.535540	0.893350	-5.505780	-641.279866	116.939483	-293.075547
10				900.000000	200.000000	0.000000	0.425980	0.596780	-1.390400	-89.439900	-112.502214	159.151257	299.028239	200.974121	0.000000	300.000000	200.000000	0.000000	7.355320	10.529400	2232.133484	2174.367657	2169.099924	-1367.183975				-505.000000	200.000000	0.000000	0.543330	0.178670	9.438480	-104.249602	621.016023	176.358387
11				900.000000	200.000000	0.000000	0.403560	0.585520	-1.651100	-106.255793	-70.808747	149.525372	299.057603	200.922788	0.000000	300.000000	200.000000	0.000000	7.721560	10.682000	2232.286072	2059.927254	2103.699926	-1348.873476				-505.000000	200.000000	0.000000	2.535540	-0.536010	-0.786540	-264.128892	112.460924	-470.664306
12				900.000000	200.000000	0.000000	0.403560	0.619300	-1.738000	-72.790519	-126.453600	173.653388	299.052461	200.931587	0.000000	300.000000	200.000000	0.000000	6.958560	10.987200	2231.675720	2079.000654	2114.599926	-1336.666476				-505.000000	200.000000	0.000000	0.905550	0.357340	3.932700	-93.878743	1267.173114	-117.221526
13				900.000000	200.000000	0.000000	0.302670	0.743160	-1.781450	-71.755509	-86.796751	178.692420	298.949677	200.953149	0.000000	300.000000	200.000000	0.000000	7.385840	11.353440	2231.217956	2126.684155	2343.499918	-1300.045476				-505.000000	200.000000	0.000000	1.267770	1.072020	2.359620	-514.023310	849.038014	235.892320
14				900.000000	200.000000	0.000000	0.493240	0.619300	-1.651100	-56.618370	-39.039980	173.560480	298.940233	200.965675	0.000000	300.000000	200.000000	0.000000	7.446880	11.017720	2231.904602	2155.294256	2365.299917	-1373.287475				-505.000000	200.000000	0.000000	1.992210	0.357340	8.651940	-93.501203	666.660733	-352.284853
15				900.000000	200.000000	0.000000	0.549290	0.630560	-1.173150	-87.823769	-77.254402	187.970844	299.096666	200.969782	0.000000	300.000000	200.000000	0.000000	7.507920	11.445000	2232.286072	2164.830956	2016.499929	-1397.701475				-505.000000	200.000000	0.000000	3.441090	1.608030	6.292320	213.621282	1111.508318	118.738931
16				900.000000	200.000000	0.000000	0.403560	0.731900	-1.824900	-76.284740	-80.779053	180.987086	299.003482	200.974454	0.000000	300.000000	200.000000	0.000000	7.324800	11.445000	2231.370544	2174.367657	2223.599922	-1373.287475				-505.000000	200.000000	0.000000	0.905550	0.714680	7.865400	159.690520	1926.291018	-528.091101
17				900.000000	200.000000	0.000000	0.358720	0.664340	-1.520750	-46.587520	-94.413311	149.645129	298.988862	200.935957	0.000000	300.000000	200.000000	0.000000	7.141680	11.200840	2231.446838	2088.537354	2256.299921	-1379.390975				-505.000000	200.000000	0.000000	1.448880	-1.072020	14.157719	1441.872712	-366.247414	-1.133257
18				900.000000	200.000000	0.000000	0.280250	0.675600	-1.129700	-102.006128	-71.281714	166.604516	298.954491	200.897646	0.000000	300.000000	200.000000	0.000000	7.538440	10.407320	2231.065368	2002.707052	2332.599918	-1336.666476				-505.000000	200.000000	0.000000	3.441090	0.714680	0.786540	43.308210	188.743252	-117.085253
19				900.000000	200.000000	0.000000	0.336300	0.653080	-1.260050	-30.699000	-98.798477	159.296524	299.013252	200.944536	0.000000	300.000000	200.000000	0.000000	7.965720	10.407320	2231.370544	2107.610755	2201.799923	-1446.529474				-505.000000	200.000000	0.000000	1.811100	-0.714680	1.573080	-158.935442	684.337536	116.665078
20				900.000000	200.000000	0.000000	0.302670	0.563000	-1.346950	-22.436932	-92.266806	164.066911	299.022922	200.974554	0.000000	300.000000	200.000000	0.000000	7.233240	10.926160	2231.141662	2174.367657	2179.999924	-1361.080475				-505.000000	200.000000	0.000000	3.622200	-0.178670	11.011560	221.701607	168.080742	-0.459334
21				900.000000	200.000000	0.000000	0.347510	0.619300	-1.433850	-72.475420	-48.438771	195.398397	299.023456	200.956933	0.000000	300.000000	200.000000	0.000000	7.446880	10.743040	2232.362366	2136.220856	2179.999924	-1470.943473				-505.000000	200.000000	0.000000	2.535540	-1.786700	14.157719	-570.244606	893.698866	-295.618915
22				900.000000	200.000000	0.000000	0.493240	0.506700	-1.520750	-77.202316	-84.754935	171.046102	299.047967	200.918390	0.000000	300.000000	200.000000	0.000000	7.416360	10.407320	2232.591248	2050.390553	2125.499926	-1434.322474				-505.000000	200.000000	0.000000	1.448880	1.786700	8.651940	340.437375	964.677644	236.556063
23				900.000000	200.000000	0.000000	0.448400	0.608040	-1.477300	-93.086772	-57.618983	159.138501	299.018439	200.961336	0.000000	300.000000	200.000000	0.000000	7.446880	9.339120	2232.057190	2145.757556	2190.899923	-1336.666476				-505.000000	200.000000	0.000000	2.173320	0.000000	7.865400	0.629232	-669.251879	-117.662063
24				900.000000	200.000000	0.000000	0.403560	0.799460	-1.477300	-20.875613	-126.696051	154.543656	298.999350	200.939556	0.000000	300.000000	200.000000	0.000000	7.202720	10.743040	2233.049012	2098.074055	2234.499922	-1287.838477				-505.000000	200.000000	0.000000	0.543330	1.072020	3.932700	-398.081462	493.671001	-57.770218
25				900.000000	200.000000	0.000000	0.538080	0.619300	-1.955250	-56.933469	-101.395271	175.923685	299.067273	200.991245	0.000000	300.000000	200.000000	0.000000	7.202720	11.078760	2232.057190	2212.514458	2081.899927	-1385.494475				-505.000000	200.000000	0.000000	-0.362220	-0.893350	11.011560	-748.071695	2132.588078	175.413484
26				900.000000	200.000000	0.000000	0.381140	0.765680	-1.694550	-86.820228	-105.306873	159.354788	299.037874	200.918704	0.000000	300.000000	200.000000	0.000000	7.599480	11.261880	2231.828308	2050.390553	2147.299925	-1464.839973				-505.000000	200.000000	0.000000	1.992210	-2.322710	-2.359620	-372.367955	411.970688	56.380470
27				900.000000	200.000000	0.000000	0.493240	0.641820	-1.216600	-83.384566	-64.773915	151.894482	298.999077	200.973988	0.000000	300.000000	200.000000	0.000000	7.721560	10.865120	2232.438660	2174.367657	2234.499922	-1403.804975				-505.000000	200.000000	0.000000	1.448880	-0.536010	11.798100	-31.490117	431.411909	58.119515
28				900.000000	200.000000	0.000000	0.403560	0.675600	-1.564200	-118.538391	-121.549264	149.609146	299.032693	200.970279	0.000000	300.000000	200.000000	0.000000	7.660520	11.048240	2231.141662	2164.830956	2158.199924	-1330.562976				-505.000000	200.000000	0.000000	-0.362220	-1.608030	14.944259	-1254.266373	1466.005909	-60.241142
29				900.000000	200.000000	0.000000	0.313880	0.641820	-1.477300	-67.572530	-82.475269	161.718940	299.008876	200.961139	0.000000	300.000000	200.000000	0.000000	7.324800	10.468360	2232.514954	2145.757556	2212.699923	-1354.976975				-505.000000	200.000000	0.000000	0.362220	-0.357340	7.865400	-20.993411	-427.092217	117.120104
30				900.000000	200.000000	0.000000	0.392350	0.608040	-1.651100	-125.431070	-75.413090	142.328949	299.008435	200.957293	0.000000	300.000000	200.000000	0.000000	7.996240	10.376800	2231.523132	2136.220856	2212.699923	-1361.080475				-505.000000	200.000000	0.000000	-0.181110	-0.357340	-1.573080	-21.748490	410.161840	-59.068726
31				900.000000	200.000000	0.000000	0.358720	0.641820	-1.216600	-91.425626	-59.234381	168.901466	299.042823	200.982733	0.000000	300.000000	200.000000	0.000000	7.477400	10.010560	2231.980896	2193.441057	2136.399925	-1409.908474				-505.000000	200.000000	0.000000	0.362220	1.250690	7.078860	-502.834449	103.934238	-233.818467
32				900.000000	200.000000	0.000000	0.336300	0.551740	-1.390400	-115.417829	-78.413371	159.202278	299.047251	200.957555	0.000000	300.000000	200.000000	0.000000	7.935200	10.712520	2230.912780	2136.220856	2125.499926	-1336.666476				-505.000000	200.000000	0.000000	-0.181110	-0.178670	2.359620	-10.622552	2262.409811	-528.851957
33				900.000000	200.000000	0.000000	0.437190	0.585520	-1.651100	-37.906779	-72.193631	168.767812	298.947337	200.955273	0.000000	300.000000	200.000000	0.000000	7.538440	10.712520	2226.258846	2126.684155	2343.499918	-1336.666476				-505.000000	200.000000	0.000000	1.992210	0.357340	9.438480	-93.438280	798.484314	352.644331
34				900.000000	200.000000	0.000000	0.269040	0.540480	-1.433850	-123.967590	-105.999016	176.129108	299.042954	200.944149	0.000000	300.000000	200.000000	0.000000	7.416360	9.980040	2232.286072	2107.610755	2136.399925	-1354.976975				-505.000000	200.000000	0.000000	2.535540	0.536010	7.865400	612.143206	1164.810292	-704.623354
35				900.000000	200.000000	0.000000	0.448400	0.608040	-1.781450	-61.237629	-32.006274	154.319181	299.062678	200.892700	0.000000	300.000000	200.000000	0.000000	7.446880	9.400160	2232.743836	1993.170352	2092.799927	-1312.252476				-505.000000	200.000000	0.000000	1.629990	-1.072020	6.292320	-64.364544	-767.452137	-353.612338
36				900.000000	200.000000	0.000000	0.336300	0.551740	-0.999350	-115.012701	-83.843018	156.792618	299.004129	200.973821	0.000000	300.000000	200.000000	0.000000	7.355320	11.017720	2232.820130	2174.367657	2223.599922	-1409.908474				-505.000000	200.000000	0.000000	-1.992210	-2.680050	-2.359620	879.985423	122.787899	291.336503
37				900.000000	200.000000	0.000000	0.425980	0.720640	-1.477300	-68.347253	-41.497817	156.856786	299.033188	200.982599	0.000000	300.000000	200.000000	0.000000	7.324800	11.292400	2232.286072	2193.441057	2158.199924	-1409.908474				-505.000000	200.000000	0.000000	-0.543330	-0.178670	7.078860	105.570989	1219.289124	-705.055275
38				900.000000	200.000000	0.000000	0.403560	0.506700	-1.260050	-60.850110	-76.238394	171.139010	299.023323	200.935701	0.000000	300.000000	200.000000	0.000000	7.233240	11.017720	2232.057190	2088.537354	2179.999924	-1336.666476				-505.000000	200.000000	0.000000	1.811100	-0.178670	7.078860	-473.509020	16.262515	175.917850
39				900.000000	200.000000	0.000000	0.403560	0.608040	-1.868350	-73.389249	-126.332374	139.907675	299.052137	200.867784	0.000000	300.000000	200.000000	0.000000	7.355320	10.865120	2230.912780	1935.950150	2114.599926	-1428.218974				-505.000000	200.000000	0.000000	2.173320	0.536010	4.719240	-83.004498	659.433900	59.078907
40				900.000000	200.000000	0.000000	0.291460	0.743160	-1.477300	-95.563591	-61.288133	183.523354	299.023156	200.995687	0.000000	300.000000	200.000000	0.000000	6.531280	10.407320	2231.675720	2222.051158	2179.999924	-1342.769976				-505.000000	200.000000	0.000000	1.267770	-0.536010	13.371180	895.163745	1236.298066	116.878102
41				900.000000	200.000000	0.000000	0.414770	0.585520	-1.738000	-58.099459	-111.717318	185.658660	299.013151	200.966005	0.000000	300.000000	200.000000	0.000000	7.446880	10.651480	2231.141662	2155.294256	2201.799923	-1324.459476				-505.000000	200.000000	0.000000	-0.181110	-0.178670	12.584640	-1052.148568	2120.136260	-528.851957
42				900.000000	200.000000	0.000000	0.336300	0.675600	-1.346950	-37.902716	-68.321840	156.907808	299.028206	200.965609	0.000000	300.000000	200.000000	0.000000	7.080640	10.498880	2232.057190	2155.294256	2169.099924	-1330.562976				-505.000000	200.000000	0.000000	-0.543330	0.893350	8.651940	-61.067239	-107.903802	-469.061534
43				900.000000	200.000000	0.000000	0.369930	0.540480	-1.607650	-132.188707	-109.992032	176.024586	299.067369	200.867250	0.000000	300.000000	200.000000	0.000000	7.874160	10.132640	2232.286072	1935.950150	2081.899927	-1434.322474				-505.000000	200.000000	0.000000	0.905550	-1.608030	3.932700	-907.699292	1134.603106	115.889733
44				900.000000	200.000000	0.000000	0.336300	0.585520	-1.260050	-109.871195	-124.128326	149.595053	299.018104	200.974487	0.000000	300.000000	200.000000	0.000000	7.568960	10.041080	2231.294250	2174.367657	2190.899923	-1434.322474				-505.000000	200.000000	0.000000	-0.724440	0.893350	-1.573080	-1220.045259	45.328715	-410.302946
45				900.000000	200.000000	0.000000	0.425980	0.641820	-1.173150	-83.339552	-72.176497	147.144843	299.071871	200.953084	0.000000	300.000000	200.000000	0.000000	7.263760	10.102120	2231.370544	2126.684155	2070.999928	-1336.666476				-505.000000	200.000000	0.000000	1.992210	0.357340	6.292320	-904.401986	1729.460071	-293.540754
46				900.000000	200.000000	0.000000	0.381140	0.754420	-1.303500	-34.611894	-85.406670	205.127858	299.008333	200.965939	0.000000	300.000000	200.000000	0.000000	7.355320	9.888480	2231.294250	2155.294256	2212.699923	-1391.597975				-505.000000	200.000000	0.000000	-1.629990	-1.072020	15.730799	1441.998559	879.122205	116.601250
47				900.000000	200.000000	0.000000	0.448400	0.574260	-0.999350	-41.715783	-68.195416	161.516746	299.043150	200.875615	0.000000	300.000000	200.000000	0.000000	7.141680	9.491720	2232.743836	1955.023551	2136.399925	-1385.494475				-505.000000	200.000000	0.000000	2.354430	1.072020	7.078860	1339.410259	513.665648	-351.635599
48				900.000000	200.000000	0.000000	0.425980	0.630560	-1.303500	-116.102523	-127.780940	171.230973	299.008740	200.995449	0.000000	300.000000	200.000000	0.000000	7.630000	11.139800	2232.209778	2222.051158	2212.699923	-1379.390975				-505.000000	200.000000	0.000000	1.992210	-0.178670	1.573080	-589.765485	-519.751495	-411.537625
49				900.000000	200.000000	0.000000	0.403560	0.619300	-1.303500	-84.401968	-5.274406	159.195427	299.056829	200.944924	0.000000	300.000000	200.000000	0.000000	7.477400	10.773560	2230.455016	2107.610755	2103.699926	-1336.666476				-505.000000	200.000000	0.000000	1.448880	0.178670	5.505780	590.331793	702.523335	352.518239
50				900.000000	200.000000	0.000000	0.414770	0.641820	-1.346950	-67.437487	-46.223385	185.711019	299.140847	200.973788	0.000000	300.000000	200.000000	0.000000	7.355320	11.139800	2232.896424	2174.367657	1918.399933	-1409.908474				-505.000000	200.000000	0.000000	1.086660	-1.250690	6.292320	-1349.151887	2447.104935	-471.226627
51				900.000000	200.000000	0.000000	0.235410	0.754420	-1.694550	-63.160733	-58.777952	181.182233	299.042758	200.961435	0.000000	300.000000	200.000000	0.000000	7.355320	10.620960	2231.828308	2145.757556	2136.399925	-1342.769976				-505.000000	200.000000	0.000000	-1.448880	-1.072020	14.944259	283.775617	-59.080386	116.586761
52				900.000000	200.000000	0.000000	0.515660	0.585520	-0.608300	-89.093331	-91.592739	161.457537	299.043118	200.922631	0.000000	300.000000	200.000000	0.000000	7.630000	10.437840	2232.667542	2059.927254	2136.399925	-1428.218974				-505.000000	200.000000	0.000000	0.905550	0.357340	14.157719	1180.915280	64.339504	-763.406611
53				900.000000	200.000000	0.000000	0.257830	0.619300	-1.955250	-44.871879	-79.722636	193.081645	299.067432	200.961172	0.000000	300.000000	200.000000	0.000000	7.904680	10.712520	2232.438660	2145.757556	2081.899927	-1373.287475				-505.000000	200.000000	0.000000	1.448880	-1.429360	11.011560	840.918367	1890.428416	-412.681064
54				900.000000	200.000000	0.000000	0.459610	0.596780	-1.129700	-77.108224	-114.129548	183.213017	299.052429	201.017089	0.000000	300.000000	200.000000	0.000000	7.630000	10.529400	2231.599426	2269.734659	2114.599926	-1336.666476				-505.000000	200.000000	0.000000	0.905550	1.608030	15.730799	-17.255643	62.846651	-116.034621
55				900.000000	200.000000	0.000000	0.414770	0.686860	-1.781450	-90.156064	-167.402579	188.162566	299.057603	200.965510	0.000000	300.000000	200.000000	0.000000	7.752080	10.193680	2232.286072	2155.294256	2103.699926	-1434.322474				-505.000000	200.000000	0.000000	-0.362220	-0.357340	0.786540	-137.375722	816.591548	-59.054237
56				900.000000	200.000000	0.000000	0.459610	0.641820	-1.390400	-95.626213	-37.897548	127.832722	298.989208	200.888641	0.000000	300.000000	200.000000	0.000000	7.538440	9.919000	2232.209778	1983.633652	2256.299921	-1434.322474				-505.000000	200.000000	0.000000	1.267770	-1.429360	1.573080	608.531285	-343.345626	-588.898871
57				900.000000	200.000000	0.000000	0.280250	0.540480	-1.911800	-96.319035	-70.554360	168.888514	299.027608	200.936277	0.000000	300.000000	200.000000	0.000000	7.416360	11.597600	2230.683898	2088.537354	2169.099924	-1354.976975				-505.000000	200.000000	0.000000	0.724440	1.072020	13.371180	-1787.118406	-56.525111	470.912181
58				900.000000	200.000000	0.000000	0.190570	0.619300	-1.651100	-64.659430	-56.971849	173.874046	299.086994	200.969683	0.000000	300.000000	200.000000	0.000000	7.141680	11.048240	2232.514954	2164.830956	2038.299929	-1336.666476				-505.000000	200.000000	0.000000	0.724440	-0.893350	11.011560	178.456320	1006.274227	116.582453
59				900.000000	200.000000	0.000000	0.369930	0.585520	-1.303500	-65.690377	-105.208922	168.837493	299.018137	200.944536	0.000000	300.000000	200.000000	0.000000	7.050120	11.292400	2231.370544	2107.610755	2190.899923	-1324.459476				-505.000000	200.000000	0.000000	2.354430	0.178670	11.798100	-451.508838	774.327104	-528.715685
60				900.000000	200.000000	0.000000	0.280250	0.551740	-2.346300	-112.387611	-44.820426	156.850686	298.974944	200.965180	0.000000	300.000000	200.000000	0.000000	7.599480	10.407320	2233.049012	2155.294256	2288.999920	-1287.838477				-505.000000	200.000000	0.000000	1.629990	-1.429360	1.573080	-1012.892742	960.436516	-353.951454
61				900.000000	200.000000	0.000000	0.235410	0.574260	-1.781450	-118.916113	-68.829075	125.592502	298.979581	201.008128	0.000000	300.000000	200.000000	0.000000	7.477400	10.498880	2232.514954	2250.661259	2278.099920	-1348.873476				-505.000000	200.000000	0.000000	1.267770	0.536010	-2.359620	379.693201	853.516572	117.895449
62				900.000000	200.000000	0.000000	0.325090	0.698120	-1.173150	-85.041648	-144.011395	173.807986	299.042823	200.978460	0.000000	300.000000	200.000000	0.000000	6.928040	10.468360	2231.980896	2183.904357	2136.399925	-1318.355976				-505.000000	200.000000	0.000000	0.905550	-2.501380	6.292320	428.224892	1397.503842	-61.190352
63				900.000000	200.000000	0.000000	0.325090	0.664340	-1.694550	-62.849697	-108.064704	147.270309	299.013151	200.918987	0.000000	300.000000	200.000000	0.000000	7.355320	10.987200	2231.141662	2050.390553	2201.799923	-1373.287475				-505.000000	200.000000	0.000000	3.078870	-0.178670	3.146160	-126.375631	1534.121976	352.048725
64				900.000000	200.000000	0.000000	0.414770	0.461660	-1.607650	-111.311334	-106.772573	178.314490	298.979233	200.918736	0.000000	300.000000	200.000000	0.000000	7.630000	10.590440	2231.752014	2050.390553	2278.099920	-1409.908474				-505.000000	200.000000	0.000000	0.362220	-1.608030	13.371180	-559.496208	1291.092893	115.933199
65				900.000000	200.000000	0.000000	0.437190	0.540480	-1.520750	-116.016558	-31.787097	173.545245	299.018674	200.961106	0.000000	300.000000	200.000000	0.000000	7.477400	10.132640	2232.591248	2145.757556	2190.899923	-1440.425974				-505.000000	200.000000	0.000000	0.362220	0.000000	14.944259	-230.436463	96.469974	-411.237668
66				900.000000	200.000000	0.000000	0.571710	0.608040	-1.651100	-49.040996	-37.205405	163.830072	299.062261	200.987107	0.000000	300.000000	200.000000	0.000000	7.843640	9.888480	2231.752014	2202.977757	2092.799927	-1318.355976				-505.000000	200.000000	0.000000	0.905550	-0.714680	3.932700	72.885331	1532.313128	-705.679859
67				900.000000	200.000000	0.000000	0.403560	0.540480	-0.999350	-111.455857	-66.348905	166.351105	299.008605	200.995585	0.000000	300.000000	200.000000	0.000000	7.538440	11.200840	2231.904602	2222.051158	2212.699923	-1416.011974				-505.000000	200.000000	0.000000	0.905550	-1.608030	6.292320	-328.430513	1132.363827	292.122029
68				900.000000	200.000000	0.000000	0.414770	0.517960	-1.303500	-124.759921	-81.725583	197.644129	298.979581	200.991041	0.000000	300.000000	200.000000	0.000000	7.568960	11.261880	2232.514954	2212.514458	2278.099920	-1428.218974				-505.000000	200.000000	0.000000	0.905550	1.429360	11.798100	-1302.357602	199.148791	-703.645165
69				900.000000	200.000000	0.000000	0.414770	0.506700	-1.346950	-105.165971	-86.751145	159.079096	298.984221	200.931460	0.000000	300.000000	200.000000	0.000000	7.568960	11.139800	2231.980896	2079.000654	2267.199921	-1342.769976				-505.000000	200.000000	0.000000	1.992210	-0.893350	0.786540	177.638319	1071.835019	-177.239462
70				900.000000	200.000000	0.000000	0.526870	0.641820	-1.824900	-112.158476	-101.054869	156.678962	298.988793	200.944569	0.000000	300.000000	200.000000	0.000000	7.385840	11.200840	2231.294250	2107.610755	2256.299921	-1367.183975				-505.000000	200.000000	0.000000	-1.448880	-2.144040	5.505780	-245.111399	1805.856834	-824.336165
71				900.000000	200.000000	0.000000	0.336300	0.675600	-1.520750	-54.164893	-144.149755	193.052709	298.959661	200.987141	0.000000	300.000000	200.000000	0.000000	7.294280	11.383960	2231.675720	2202.977757	2321.699919	-1391.597975				-505.000000	200.000000	0.000000	-0.905550	-1.786700	11.011560	-338.864295	1370.044931	-119.111332
72				900.000000	200.000000	0.000000	0.336300	0.551740	-1.390400	-99.335708	-88.545311	173.660239	298.994022	200.948518	0.000000	300.000000	200.000000	0.000000	7.599480	10.010560	2232.057190	2117.147455	2245.399921	-1391.597975				-505.000000	200.000000	0.000000	-0.724440	0.893350	-2.359620	980.395854	46.075141	-57.838354
73				900.000000	200.000000	0.000000	0.425980	0.675600	-1.042800	-122.018751	-77.363692	176.092180	298.939979	200.893249	0.000000	300.000000	200.000000	0.000000	7.813120	10.224200	2231.370544	1993.170352	2365.299917	-1391.597975				-505.000000	200.000000	0.000000	1.267770	0.714680	8.651940	275.569446	180.216566	235.553204
74				900.000000	200.000000	0.000000	0.437190	0.585520	-1.477300	-65.870434	-102.751085	175.996792	299.106432	200.995415	0.000000	300.000000	200.000000	0.000000	7.355320	10.132640	2232.286072	2222.051158	1994.699930	-1306.148976				-505.000000	200.000000	0.000000	2.897760	0.893350	3.146160	-756.403712	351.950876	-293.104525
75				900.000000	200.000000	0.000000	0.358720	0.709380	-1.042800	-72.381328	-130.319595	178.602937	299.101303	200.940134	0.000000	300.000000	200.000000	0.000000	7.263760	10.773560	2231.675720	2098.074055	2005.599930	-1336.666476				-505.000000	200.000000	0.000000	-0.905550	-1.072020	8.651940	-1453.967797	1637.424224	-470.897692
76				900.000000	200.000000	0.000000	0.448400	0.596780	-1.868350	-130.140358	-97.783066	156.718370	299.052526	200.961435	0.000000	300.000000	200.000000	0.000000	7.477400	10.285240	2231.828308	2145.757556	2114.599926	-1416.011974				-505.000000	200.000000	0.000000	1.448880	-1.786700	7.078860	-2192.234942	-492.099584	644.373597
77				900.000000	200.000000	0.000000	0.448400	0.731900	-1.129700	-91.646634	7.915358	156.844031	299.004231	200.913932	0.000000	300.000000	200.000000	0.000000	7.630000	9.735880	2233.049012	2040.853853	2223.599922	-1422.115474				-505.000000	200.000000	0.000000	2.897760	-2.501380	14.157719	892.118132	1269.490957	-2.605630
78				900.000000	200.000000	0.000000	0.381140	0.675600	-1.868350	-70.607128	-140.607029	176.138634	299.062261	200.999926	0.000000	300.000000	200.000000	0.000000	7.813120	11.170320	2231.752014	2231.587858	2092.799927	-1409.908474				-505.000000	200.000000	0.000000	1.992210	-0.893350	3.932700	756.970021	405.999277	703.922018
79				900.000000	200.000000	0.000000	0.369930	0.630560	-1.303500	-59.815100	-105.208922	180.927681	298.959163	200.983338	0.000000	300.000000	200.000000	0.000000	7.416360	11.139800	2230.607604	2193.441057	2321.699919	-1348.873476				-505.000000	200.000000	0.000000	0.543330	0.178670	17.303879	-914.332383	-712.148315	-117.362106
80				900.000000	200.000000	0.000000	0.403560	0.596780	-0.955900	-80.948698	-122.114983	190.500065	299.023256	200.940038	0.000000	300.000000	200.000000	0.000000	7.813120	11.109280	2231.904602	2098.074055	2179.999924	-1373.287475				-505.000000	200.000000	0.000000	0.543330	-0.536010	11.798100	-494.754125	751.346751	116.936057
81				900.000000	200.000000	0.000000	0.459610	0.686860	-1.824900	-98.242138	-108.417042	178.477471	299.018372	200.922946	0.000000	300.000000	200.000000	0.000000	7.874160	11.139800	2231.904602	2059.927254	2190.899923	-1324.459476				-505.000000	200.000000	0.000000	1.448880	-0.178670	13.371180	-1746.981656	827.629078	998.364209
82				900.000000	200.000000	0.000000	0.437190	0.698120	-1.738000	-121.811604	-82.244754	152.004909	299.008876	200.939781	0.000000	300.000000	200.000000	0.000000	7.416360	10.682000	2232.514954	2098.074055	2212.699923	-1300.045476				-505.000000	200.000000	0.000000	1.992210	-0.178670	11.011560	-473.194404	-263.568598	-705.258119
83				900.000000	200.000000	0.000000	0.280250	0.563000	-1.651100	-79.039455	-131.588451	185.777079	299.086869	200.952726	0.000000	300.000000	200.000000	0.000000	7.538440	11.170320	2232.209778	2126.684155	2038.299929	-1367.183975				-505.000000	200.000000	0.000000	0.362220	2.144040	11.798100	-448.400302	894.875724	-467.947073
84				900.000000	200.000000	0.000000	0.313880	0.630560	-1.086250	-115.877452	-87.904915	171.347108	299.033056	200.940005	0.000000	300.000000	200.000000	0.000000	7.294280	10.743040	2231.980896	2098.074055	2158.199924	-1348.873476				-505.000000	200.000000	0.000000	0.362220	-0.536010	8.651940	663.154202	897.861430	704.391533
85				900.000000	200.000000	0.000000	0.392350	0.585520	-1.433850	-102.010192	-55.351252	192.910867	298.964439	200.970147	0.000000	300.000000	200.000000	0.000000	7.660520	10.254720	2231.446838	2164.830956	2310.799919	-1361.080475				-505.000000	200.000000	0.000000	-0.362220	-0.893350	0.000000	-401.504614	1215.047997	-118.307009
86				900.000000	200.000000	0.000000	0.437190	0.574260	-1.433850	-138.658651	-107.857463	171.167000	299.018607	200.944085	0.000000	300.000000	200.000000	0.000000	7.630000	10.437840	2232.438660	2107.610755	2190.899923	-1318.355976				-505.000000	200.000000	0.000000	2.354430	-0.893350	1.573080	-748.826773	1579.450691	-59.780242
87				900.000000	200.000000	0.000000	0.358720	0.675600	-2.259400	-66.991725	-83.594427	156.884581	299.023256	201.029768	0.000000	300.000000	200.000000	0.000000	7.355320	10.804080	2231.904602	2298.344760	2179.999924	-1342.769976				-505.000000	200.000000	0.000000	-0.543330	-0.357340	3.932700	905.219988	1354.844837	-59.039748
88				900.000000	200.000000	0.000000	0.392350	0.709380	-1.738000	-44.957843	-125.991972	171.339116	299.052234	200.966005	0.000000	300.000000	200.000000	0.000000	7.263760	10.254720	2231.141662	2155.294256	2114.599926	-1434.322474				-505.000000	200.000000	0.000000	1.086660	-0.714680	11.011560	-273.996366	-76.203763	57.978935
89				900.000000	200.000000	0.000000	0.369930	0.495440	-1.433850	-109.740216	-120.285606	178.392359	299.028472	200.973888	0.000000	300.000000	200.000000	0.000000	7.904680	9.766400	2232.667542	2174.367657	2169.099924	-1373.287475				-505.000000	200.000000	0.000000	0.181110	0.000000	14.944259	-346.252465	902.848984	-234.990883
90				900.000000	200.000000	0.000000	0.392350	0.641820	-1.433850	-103.712288	-85.747072	147.179684	298.993919	200.978527	0.000000	300.000000	200.000000	0.000000	7.507920	11.353440	2231.828308	2183.904357	2245.399921	-1361.080475				-505.000000	200.000000	0.000000	-0.724440	1.072020	3.932700	296.814550	3354.353913	-410.133388
91				900.000000	200.000000	0.000000	0.437190	0.540480	-1.433850	-31.495395	-62.263733	180.774225	298.998529	201.034359	0.000000	300.000000	200.000000	0.000000	6.958560	11.567080	2231.217956	2307.881460	2234.499922	-1373.287475				-505.000000	200.000000	0.000000	1.086660	-0.178670	-2.359620	220.631913	334.195508	-705.185675
92				900.000000	200.000000	0.000000	0.325090	0.596780	-1.173150	-61.071117	-68.021846	166.484759	299.047479	200.970147	0.000000	300.000000	200.000000	0.000000	7.507920	11.322920	2231.446838	2164.830956	2125.499926	-1397.701475				-505.000000	200.000000	0.000000	2.173320	1.250690	10.225020	-618.398758	1979.908988	-586.427947
93				900.000000	200.000000	0.000000	0.392350	0.563000	-1.433850	-26.547491	-146.538711	156.745022	299.062454	200.986904	0.000000	300.000000	200.000000	0.000000	7.385840	10.590440	2232.209778	2202.977757	2092.799927	-1403.804975				-505.000000	200.000000	0.000000	0.181110	-0.178670	7.078860	684.650998	910.313248	-0.184047
94				900.000000	200.000000	0.000000	0.358720	0.563000	-1.781450	-147.523511	-94.170860	137.502582	298.979581	200.918422	0.000000	300.000000	200.000000	0.000000	7.446880	10.529400	2232.514954	2050.390553	2278.099920	-1361.080475				-505.000000	200.000000	0.000000	-1.448880	-1.608030	4.719240	-1370.900376	3132.303334	586.030877
95				900.000000	200.000000	0.000000	0.470820	0.675600	-1.260050	-118.223292	-99.272041	163.997425	299.032924	200.905947	0.000000	300.000000	200.000000	0.000000	7.355320	10.804080	2231.675720	2021.780453	2158.199924	-1342.769976				-505.000000	200.000000	0.000000	-0.543330	-0.714680	7.865400	73.199947	820.832676	-764.308048
96				900.000000	200.000000	0.000000	0.313880	0.619300	-1.694550	-96.868686	-51.877407	197.842898	299.091286	200.995960	0.000000	300.000000	200.000000	0.000000	7.050120	10.834600	2231.065368	2222.051158	2027.399929	-1269.527977				-505.000000	200.000000	0.000000	1.267770	-0.714680	12.584640	-621.318525	574.194455	-646.964738
97				900.000000	200.000000	0.000000	0.358720	0.698120	-1.390400	-24.958765	-33.742898	176.182805	299.028239	200.974121	0.000000	300.000000	200.000000	0.000000	7.599480	10.376800	2232.133484	2174.367657	2169.099924	-1324.459476				-505.000000	200.000000	0.000000	-0.362220	0.536010	10.225020	264.883970	807.634431	529.234539
98				900.000000	200.000000	0.000000	0.392350	0.608040	-1.216600	-108.898808	-101.147024	166.425550	299.033354	200.965345	0.000000	300.000000	200.000000	0.000000	7.385840	9.522240	2232.667542	2155.294256	2158.199924	-1397.701475				-505.000000	200.000000	0.000000	1.629990	-0.714680	1.573080	-506.383448	1623.286553	-529.505518
99				900.000000	200.000000	0.000000	0.246620	0.675600	-1.390400	-122.378864	-39.258559	140.133096	299.033122	200.982666	0.000000	300.000000	200.000000	0.000000	7.355320	10.987200	2232.133484	2193.441057	2158.199924	-1373.287475				-505.000000	200.000000	0.000000	0.724440	0.178670	4.719240	-1494.419164	481.965609	-411.097088
100				900.000000	200.000000	0.000000	0.437190	0.630560	-1.781450	-112.577149	-132.864045	168.809699	299.091224	200.970379	0.000000	300.000000	200.000000	0.000000	7.324800	10.254720	2230.912780	2164.830956	2027.399929	-1354.976975				-505.000000	200.000000	0.000000	0.181110	-1.786700	14.157719	-917.692612	-24.394641	292.010426
101				900.000000	200.000000	0.000000	0.403560	0.686860	-1.303500	-105.743028	-86.329925	185.764519	299.086526	200.965906	0.000000	300.000000	200.000000	0.000000	7.416360	11.414480	2231.370544	2155.294256	2038.299929	-1367.183975				-505.000000	200.000000	0.000000	1.448880	0.714680	12.584640	-766.459956	828.375505	-234.414074
102				900.000000	200.000000	0.000000	0.437190	0.619300	-0.695200	-87.792299	-93.346498	173.618547	298.998734	200.948681	0.000000	300.000000	200.000000	0.000000	8.026760	10.987200	2231.675720	2117.147455	2234.499922	-1348.873476				-505.000000	200.000000	0.000000	-0.181110	0.357340	3.932700	-672.958752	-1451.043247	235.329999
103				900.000000	200.000000	0.000000	0.392350	0.731900	-1.303500	-107.908811	-111.198147	183.408360	299.023222	201.038350	0.000000	300.000000	200.000000	0.000000	7.630000	11.109280	2231.828308	2317.418160	2179.999924	-1434.322474				-505.000000	200.000000	0.000000	0.362220	2.858720	0.786540	-58.587934	1303.035716	2.683948
104				900.000000	200.000000	0.000000	0.560500	0.698120	-1.520750	-73.340171	-102.722612	204.889682	298.988966	200.978594	0.000000	300.000000	200.000000	0.000000	7.538440	10.773560	2231.675720	2183.904357	2256.299921	-1354.976975				-505.000000	200.000000	0.000000	1.992210	1.072020	7.865400	-861.030853	137.127130	-410.350720
105				900.000000	200.000000	0.000000	0.358720	0.641820	-1.520750	-95.761256	-74.149432	195.407727	299.003312	200.948973	0.000000	300.000000	200.000000	0.000000	7.263760	11.292400	2230.989074	2117.147455	2223.599922	-1409.908474				-505.000000	200.000000	0.000000	2.354430	-1.786700	5.505780	123.959250	1840.858574	585.557054
106				900.000000	200.000000	0.000000	0.291460	0.608040	-1.260050	-129.046473	-102.017935	171.349392	298.989277	200.935573	0.000000	300.000000	200.000000	0.000000	7.477400	10.590440	2232.362366	2088.537354	2256.299921	-1385.494475				-505.000000	200.000000	0.000000	0.362220	-0.536010	4.719240	-147.872428	769.023554	58.206448
107				900.000000	200.000000	0.000000	0.381140	0.686860	-1.260050	-113.739075	-24.655439	149.642845	298.989035	200.948616	0.000000	300.000000	200.000000	0.000000	7.294280	10.498880	2231.828308	2117.147455	2256.299921	-1385.494475				-505.000000	200.000000	0.000000	1.811100	-0.893350	5.505780	641.279866	17.755368	116.495520
108				900.000000	200.000000	0.000000	0.291460	0.743160	-1.824900	-59.738932	-60.964865	152.197773	299.106462	200.974021	0.000000	300.000000	200.000000	0.000000	7.172200	10.620960	2232.362366	2174.367657	1994.699930	-1257.320977				-505.000000	200.000000	0.000000	0.362220	0.000000	13.371180	232.701698	1291.092893	411.179713
109				900.000000	200.000000	0.000000	0.448400	0.574260	-1.564200	-90.547330	-123.395775	183.203687	299.013589	200.948486	0.000000	300.000000	200.000000	0.000000	7.233240	9.857960	2232.133484	2117.147455	2201.799923	-1361.080475				-505.000000	200.000000	0.000000	0.362220	-0.714680	7.865400	1810.439976	-161.952203	-411.915900
110				900.000000	200.000000	0.000000	0.302670	0.698120	-1.694550	-65.479167	-112.207418	135.276651	299.009214	200.875405	0.000000	300.000000	200.000000	0.000000	7.568960	9.461200	2233.277894	1955.023551	2212.699923	-1348.873476				-505.000000	200.000000	0.000000	2.354430	0.178670	4.719240	127.004863	-677.225139	-117.506994
111				900.000000	200.000000	0.000000	0.358720	0.641820	-1.216600	-79.364036	-79.498261	178.540106	298.974559	201.003994	0.000000	300.000000	200.000000	0.000000	7.538440	9.400160	2232.209778	2241.124558	2288.999920	-1422.115474				-505.000000	200.000000	0.000000	1.448880	-0.178670	7.865400	-473.446097	302.574034	-176.517764
112				900.000000	200.000000	0.000000	0.414770	0.551740	-1.129700	-91.024562	-117.349007	139.843702	299.003619	201.008507	0.000000	300.000000	200.000000	0.000000	7.202720	11.597600	2231.675720	2250.661259	2223.599922	-1348.873476				-505.000000	200.000000	0.000000	1.992210	-2.680050	11.011560	-1898.528928	796.991461	-766.376027
113				900.000000	200.000000	0.000000	0.347510	0.619300	-1.564200	-4.261449	-93.911275	149.614855	298.974103	200.948875	0.000000	300.000000	200.000000	0.000000	7.477400	11.506040	2231.217956	2117.147455	2288.999920	-1403.804975	-498.104261	196.002647	0.000000	-505.000000	200.000000	0.000000	-0.181110	0.536010	20.450039	-81.746034	-141.018129	-293.197331
114				900.000000	200.000000	0.000000	0.358720	0.619300	-1.433850	-88.557541	-33.702489	164.061202	298.939943	200.897554	0.000000	300.000000	200.000000	0.000000	7.721560	10.773560	2231.294250	2002.707052	2365.299917	-1403.804975				-505.000000	200.000000	0.000000	-0.362220	-2.501380	3.932700	1122.932134	548.465828	-178.577128
115				900.000000	200.000000	0.000000	0.358720	0.619300	-1.433850	-108.660192	-28.636519	147.193581	299.018238	200.923072	0.000000	300.000000	200.000000	0.000000	7.477400	10.437840	2231.599426	2059.927254	2190.899923	-1385.494475				-505.000000	200.000000	0.000000	-2.173320	0.536010	8.651940	-1240.849901	2774.697041	411.891230
116				900.000000	200.000000	0.000000	0.392350	0.529220	-1.564200	-116.525259	-95.757786	171.171567	299.067177	200.948616	0.000000	300.000000	200.000000	0.000000	7.385840	10.529400	2231.828308	2117.147455	2081.899927	-1391.597975				-505.000000	200.000000	0.000000	1.811100	-1.250690	7.865400	-769.946031	-514.763941	174.900503
117				900.000000	200.000000	0.000000	0.425980	0.675600	-2.215950	-66.946711	-61.074753	178.501840	299.053076	200.995041	0.000000	300.000000	200.000000	0.000000	7.019600	10.651480	2233.125306	2222.051158	2114.599926	-1373.287475				-505.000000	200.000000	0.000000	1.267770	-0.714680	11.011560	-389.812367	973.397330	-411.988344
118				900.000000	200.000000	0.000000	0.313880	0.326540	-1.824900	-80.915874	-87.217971	163.835389	299.052429	200.970080	0.000000	300.000000	200.000000	0.000000	7.294280	10.620960	2231.599426	2164.830956	2114.599926	-1391.597975				-505.000000	200.000000	0.000000	0.543330	0.178670	12.584640	127.634095	220.320295	411.334782
119				900.000000	200.000000	0.000000	0.336300	0.619300	-1.173150	-56.123214	-88.747354	161.674769	299.033288	200.909878	0.000000	300.000000	200.000000	0.000000	7.721560	10.071600	2232.514954	2031.317153	2158.199924	-1373.287475				-505.000000	200.000000	0.000000	0.000000	0.178670	4.719240	821.900874	1453.791522	-528.527330
120				900.000000	200.000000	0.000000	0.403560	0.664340	-1.955250	-79.201903	-80.657828	159.237315	298.998426	200.927599	0.000000	300.000000	200.000000	0.000000	7.355320	10.498880	2230.989074	2069.463954	2234.499922	-1422.115474				-505.000000	200.000000	0.000000	-0.181110	-1.072020	3.146160	-643.696247	-389.736762	-940.908437
121				900.000000	200.000000	0.000000	0.325090	0.630560	-1.781450	-64.330786	-107.983887	164.106514	299.057120	200.927536	0.000000	300.000000	200.000000	0.000000	7.019600	9.888480	2231.141662	2069.463954	2103.699926	-1306.148976				-505.000000	200.000000	0.000000	2.716650	-2.680050	1.573080	-46.227976	894.682724	349.703892
122				900.000000	200.000000	0.000000	0.448400	0.686860	-1.607650	-45.750174	-128.421337	200.176026	299.018506	200.965543	0.000000	300.000000	200.000000	0.000000	7.385840	11.231360	2232.209778	2155.294256	2190.899923	-1300.045476				-505.000000	200.000000	0.000000	0.905550	-0.357340	1.573080	-948.024812	-453.997702	175.820736
123				900.000000	200.000000	0.000000	0.482030	0.596780	-1.520750	-85.554412	-89.359277	175.960810	298.935640	200.892791	0.000000	300.000000	200.000000	0.000000	7.599480	11.139800	2232.514954	1993.170352	2376.199917	-1385.494475				-505.000000	200.000000	0.000000	0.362220	0.357340	14.157719	22.755261	494.926423	470.262927
124				900.000000	200.000000	0.000000	0.392350	0.608040	-1.346950	-72.849078	-60.498039	185.702830	299.013893	200.961008	0.000000	300.000000	200.000000	0.000000	7.233240	11.170320	2232.820130	2145.757556	2201.799923	-1428.218974				-505.000000	200.000000	0.000000	0.181110	-0.714680	8.651940	420.710876	643.680380	-294.413213
125				900.000000	200.000000	0.000000	0.403560	0.596780	-1.824900	-57.725800	-65.581143	190.500065	299.066795	200.931906	0.000000	300.000000	200.000000	0.000000	7.233240	11.414480	2230.912780	2079.000654	2081.899927	-1373.287475				-505.000000	200.000000	0.000000	1.992210	-0.714680	13.371180	-968.703607	-663.517899	-353.302200
126				900.000000	200.000000	0.000000	0.313880	0.641820	-1.607650	-35.543331	-82.354043	171.357580	299.013151	201.030120	0.000000	300.000000	200.000000	0.000000	7.538440	11.383960	2231.141662	2298.344760	2201.799923	-1367.183975				-505.000000	200.000000	0.000000	2.897760	1.429360	3.146160	-1418.865759	882.230905	59.868741
127				900.000000	200.000000	0.000000	0.347510	0.551740	-1.173150	-42.823214	-94.274952	197.745226	298.994160	200.918485	0.000000	300.000000	200.000000	0.000000	7.843640	10.620960	2232.362366	2050.390553	2245.399921	-1391.597975				-505.000000	200.000000	0.000000	1.448880	0.893350	10.225020	1444.666632	2421.454872	-116.756319
128				900.000000	200.000000	0.000000	0.448400	0.574260	-1.086250	-130.257476	-108.642359	161.516746	298.989070	200.965675	0.000000	300.000000	200.000000	0.000000	7.721560	10.376800	2231.904602	2155.294256	2256.299921	-1434.322474				-505.000000	200.000000	0.000000	0.362220	0.357340	7.865400	369.699881	2091.737922	-175.922158
129				900.000000	200.000000	0.000000	0.414770	0.585520	-1.607650	-70.026007	-121.970483	171.200699	299.052040	200.949102	0.000000	300.000000	200.000000	0.000000	7.904680	10.407320	2230.683898	2117.147455	2114.599926	-1391.597975				-505.000000	200.000000	0.000000	1.267770	-1.072020	3.932700	-875.265327	1112.685175	-647.303854
130				900.000000	200.000000	0.000000	0.381140	0.630560	-1.824900	-52.314210	-59.591918	176.096747	299.067050	200.927377	0.000000	300.000000	200.000000	0.000000	7.599480	10.468360	2231.523132	2069.463954	2081.899927	-1428.218974				-505.000000	200.000000	0.000000	0.181110	1.250690	2.359620	-387.395986	-13.198245	118.660613
131				900.000000	200.000000	0.000000	0.280250	0.540480	-1.086250	-83.402174	-66.256152	185.756135	299.028239	200.914306	0.000000	300.000000	200.000000	0.000000	7.843640	10.010560	2232.133484	2040.853853	2169.099924	-1361.080475				-505.000000	200.000000	0.000000	0.000000	-0.714680	11.798100	-273.933442	253.943618	-294.398725
132				900.000000	200.000000	0.000000	0.482030	0.731900	-1.086250	-83.560559	-99.895302	197.773412	299.013589	200.969848	0.000000	300.000000	200.000000	0.000000	7.263760	11.414480	2232.133484	2164.830956	2201.799923	-1385.494475				-505.000000	200.000000	0.000000	2.173320	-2.322710	11.011560	-255.482258	786.032496	350.086475
133				900.000000	200.000000	0.000000	0.392350	0.641820	-1.694550	-47.694950	-75.372681	185.734246	298.994160	200.974021	0.000000	300.000000	200.000000	0.000000	6.805960	11.139800	2232.362366	2174.367657	2245.399921	-1306.148976				-505.000000	200.000000	0.000000	0.362220	-1.250690	0.786540	-2623.568370	2231.025767	-294.936376
134				900.000000	200.000000	0.000000	0.280250	0.664340	-1.694550	-38.726516	-55.558493	152.136084	299.028571	200.965246	0.000000	300.000000	200.000000	0.000000	6.958560	11.017720	2232.896424	2155.294256	2169.099924	-1367.183975				-505.000000	200.000000	0.000000	-0.181110	1.786700	14.157719	-469.834175	-797.896754	-996.939610
135				900.000000	200.000000	0.000000	0.392350	0.563000	-2.172500	-79.579625	-125.587887	176.022303	299.023556	200.879946	0.000000	300.000000	200.000000	0.000000	7.630000	10.987200	2232.591248	1964.560251	2179.999924	-1391.597975				-505.000000	200.000000	0.000000	0.905550	0.536010	2.359620	1190.782753	1401.235974	-58.307869
136				900.000000	200.000000	0.000000	0.459610	0.596780	-1.173150	-69.112178	-63.429440	154.297096	298.979407	200.931396	0.000000	300.000000	200.000000	0.000000	7.782600	10.346280	2232.133484	2079.000654	2278.099920	-1373.287475				-505.000000	200.000000	0.000000	1.811100	-0.536010	5.505780	-958.521518	150.325375	-59.397660
137				900.000000	200.000000	0.000000	0.291460	0.641820	-1.303500	-95.536185	-86.779617	171.380807	299.018204	200.944472	0.000000	300.000000	200.000000	0.000000	7.294280	11.078760	2231.523132	2107.610755	2190.899923	-1367.183975				-505.000000	200.000000	0.000000	-0.543330	-0.714680	11.011560	536.715648	420.136948	58.109334
138				900.000000	200.000000	0.000000	0.392350	0.664340	-1.824900	-111.231103	-85.383395	205.032470	299.008232	200.978862	0.000000	300.000000	200.000000	0.000000	8.057280	10.590440	2231.065368	2183.904357	2212.699923	-1361.080475				-505.000000	200.000000	0.000000	1.448880	-0.357340	12.584640	-1642.039899	32.955461	-646.640111
139				900.000000	200.000000	0.000000	0.369930	0.574260	-1.520750	-74.420195	-89.808969	202.562263	298.969429	200.914494	0.000000	300.000000	200.000000	0.000000	7.507920	10.712520	2231.675720	2040.853853	2299.899920	-1385.494475				-505.000000	200.000000	0.000000	0.905550	0.536010	4.719240	-546.268505	603.576651	59.180328
140				900.000000	200.000000	0.000000	0.459610	0.517960	-1.173150	-68.337455	-22.901681	175.910734	299.003823	201.016845	0.000000	300.000000	200.000000	0.000000	7.507920	10.376800	2232.133484	2269.734659	2223.599922	-1373.287475				-505.000000	200.000000	0.000000	1.811100	-0.536010	14.944259	316.209581	406.508272	175.578734
141				900.000000	200.000000	0.000000	0.437190	0.608040	-1.042800	-104.698221	-57.561440	163.969435	299.086807	200.944246	0.000000	300.000000	200.000000	0.000000	7.355320	10.590440	2232.057190	2107.610755	2038.299929	-1379.390975				-505.000000	200.000000	0.000000	-0.543330	-1.429360	-5.505780	-781.827047	1098.661940	-236.289391
142				900.000000	200.000000	0.000000	0.257830	0.517960	-1.694550	-117.123988	-115.426877	192.987399	299.096326	200.965873	0.000000	300.000000	200.000000	0.000000	7.141680	10.193680	2231.446838	2155.294256	2016.499929	-1397.701475				-505.000000	200.000000	0.000000	0.000000	0.714680	16.517339	-650.329338	779.745089	-293.042262
143				900.000000	200.000000	0.000000	0.291460	0.630560	-1.824900	-104.581103	-50.832926	147.273734	299.018271	200.948681	0.000000	300.000000	200.000000	0.000000	7.416360	11.078760	2231.675720	2117.147455	2190.899923	-1312.252476				-505.000000	200.000000	0.000000	1.267770	0.536010	5.505780	-314.573578	-744.787780	529.104140
144				900.000000	200.000000	0.000000	0.224200	0.596780	-1.173150	-81.173769	-94.263016	149.721660	298.993816	200.837602	0.000000	300.000000	200.000000	0.000000	7.721560	11.017720	2231.599426	1869.193249	2245.399921	-1397.701475				-505.000000	200.000000	0.000000	-0.905550	1.429360	9.438480	318.877655	443.547732	882.590387
145				900.000000	200.000000	0.000000	0.291460	0.608040	-1.607650	-97.242345	-86.496758	176.168712	299.033056	200.961369	0.000000	300.000000	200.000000	0.000000	7.507920	10.926160	2231.980896	2145.757556	2158.199924	-1379.390975				-505.000000	200.000000	0.000000	2.716650	-1.429360	16.517339	493.910823	-47.489430	115.914403
146				900.000000	200.000000	0.000000	0.358720	0.495440	-1.520750	-69.624943	-94.413311	171.174992	299.018305	200.978560	0.000000	300.000000	200.000000	0.000000	7.263760	11.078760	2231.752014	2183.904357	2190.899923	-1397.701475				-505.000000	200.000000	0.000000	0.905550	-2.322710	8.651940	207.592979	2588.394628	350.187896
147				900.000000	200.000000	0.000000	0.347510	0.596780	-1.433850	-49.279612	-114.296380	173.690512	299.086369	200.923325	0.000000	300.000000	200.000000	0.000000	7.263760	11.109280	2230.989074	2059.927254	2038.299929	-1312.252476				-505.000000	200.000000	0.000000	1.267770	1.608030	7.865400	-828.596888	976.383036	-586.016388
148				900.000000	200.000000	0.000000	0.470820	0.641820	-1.390400	-99.646743	-68.754995	147.098389	298.954741	200.935893	0.000000	300.000000	200.000000	0.000000	7.904680	10.895640	2231.599426	2088.537354	2332.599918	-1336.666476				-505.000000	200.000000	0.000000	-0.905550	0.893350	16.517339	518.642003	436.829894	-997.729444
149				900.000000	200.000000	0.000000	0.246620	0.540480	-1.824900	-96.229006	6.739255	149.646074	298.989242	200.978326	0.000000	300.000000	200.000000	0.000000	7.263760	10.437840	2232.286072	2183.904357	2256.299921	-1440.425974				-505.000000	200.000000	0.000000	3.078870	0.893350	-2.359620	53.867839	1937.056983	-234.374915
150				900.000000	200.000000	0.000000	0.425980	0.686860	-1.607650	-65.852825	-51.508532	178.512312	299.057313	200.927346	0.000000	300.000000	200.000000	0.000000	7.660520	11.017720	2231.599426	2069.463954	2103.699926	-1452.632974				-505.000000	200.000000	0.000000	0.543330	-0.357340	16.517339	-483.565264	-843.971895	-176.614878
151				900.000000	200.000000	0.000000	0.403560	0.743160	-2.346300	-20.073800	-70.162211	168.949258	298.998974	201.033900	0.000000	300.000000	200.000000	0.000000	7.233240	10.620960	2232.209778	2307.881460	2234.499922	-1287.838477				-505.000000	200.000000	0.000000	1.086660	-1.072020	17.303879	-179.299621	580.674862	-294.824773
152				900.000000	200.000000	0.000000	0.347510	0.619300	-1.042800	-72.070292	-79.198267	176.121116	298.964722	200.935701	0.000000	300.000000	200.000000	0.000000	7.935200	10.437840	2232.057190	2088.537354	2310.799919	-1434.322474				-505.000000	200.000000	0.000000	4.165530	-1.965370	-0.786540	-1045.515476	146.400243	-530.895267
153				900.000000	200.000000	0.000000	0.425980	0.574260	-1.216600	-82.146156	-67.070118	132.624052	298.964899	200.961172	0.000000	300.000000	200.000000	0.000000	7.568960	9.430680	2232.438660	2145.757556	2310.799919	-1373.287475				-505.000000	200.000000	0.000000	0.905550	0.536010	3.932700	496.012588	-456.236982	-117.051968
154				900.000000	200.000000	0.000000	0.369930	0.630560	-1.173150	-83.803238	-74.934327	200.204962	298.964793	200.999721	0.000000	300.000000	200.000000	0.000000	7.294280	9.888480	2232.209778	2231.587858	2310.799919	-1409.908474				-505.000000	200.000000	0.000000	0.905550	-0.893350	1.573080	177.701242	1401.982400	410.288457
155				900.000000	200.000000	0.000000	0.381140	0.540480	-1.520750	-59.729135	-95.336567	185.651613	299.047642	200.948616	0.000000	300.000000	200.000000	0.000000	6.958560	11.292400	2231.828308	2117.147455	2125.499926	-1354.976975				-505.000000	200.000000	0.000000	1.267770	0.536010	13.371180	-1124.656360	2296.858124	-58.336847
156				900.000000	200.000000	0.000000	0.313880	0.596780	-1.738000	-77.738423	-46.771028	139.990112	299.028405	200.922694	0.000000	300.000000	200.000000	0.000000	7.233240	11.048240	2232.514954	2059.927254	2169.099924	-1342.769976				-505.000000	200.000000	0.000000	2.897760	1.429360	11.011560	319.003502	1139.906656	118.612839
157				900.000000	200.000000	0.000000	0.448400	0.427880	-1.390400	-60.210430	-22.238010	158.970953	299.052364	200.923135	0.000000	300.000000	200.000000	0.000000	7.080640	10.315760	2231.446838	2059.927254	2114.599926	-1354.976975				-505.000000	200.000000	0.000000	1.992210	1.250690	3.932700	-387.270140	538.569284	59.771627
158				900.000000	200.000000	0.000000	0.381140	0.574260	-1.868350	-94.882960	-59.551509	147.128467	299.066826	200.940423	0.000000	300.000000	200.000000	0.000000	7.477400	11.017720	2230.989074	2098.074055	2081.899927	-1373.287475				-505.000000	200.000000	0.000000	1.448880	-1.965370	-2.359620	-119.113308	-615.712474	467.971743
159				900.000000	200.000000	0.000000	0.269040	0.585520	-1.433850	-53.763829	-105.999016	149.664734	299.042725	200.978560	0.000000	300.000000	200.000000	0.000000	7.416360	10.651480	2231.752014	2183.904357	2136.399925	-1409.908474				-505.000000	200.000000	0.000000	0.724440	-0.536010	7.078860	83.948346	214.586315	-0.566629
160				900.000000	200.000000	0.000000	0.313880	0.608040	-1.998700	-89.606412	-117.452156	188.193785	299.037841	200.935829	0.000000	300.000000	200.000000	0.000000	7.568960	10.498880	2231.752014	2088.537354	2147.299925	-1391.597975				-505.000000	200.000000	0.000000	1.086660	0.536010	11.011560	-82.501112	1116.926303	-704.507443
161				900.000000	200.000000	0.000000	0.313880	0.619300	-1.173150	-116.431167	-47.296339	176.155957	298.989346	200.982498	0.000000	300.000000	200.000000	0.000000	7.813120	10.620960	2232.514954	2193.441057	2256.299921	-1428.218974				-505.000000	200.000000	0.000000	1.267770	-0.357340	11.798100	1600.745231	574.940882	-470.393327
162				900.000000	200.000000	0.000000	0.302670	0.675600	-1.651100	-14.094634	-102.115887	164.171629	298.998666	200.961566	0.000000	300.000000	200.000000	0.000000	8.026760	10.682000	2231.523132	2145.757556	2234.499922	-1361.080475				-505.000000	200.000000	0.000000	1.267770	0.178670	18.876959	591.401488	833.363059	-234.908258
163				900.000000	200.000000	0.000000	0.369930	0.596780	-1.868350	-49.729754	-64.155852	176.076945	299.037512	200.970346	0.000000	300.000000	200.000000	0.000000	7.843640	10.468360	2230.989074	2164.830956	2147.299925	-1306.148976	-570.911979	234.110239	0.000000	-505.000000	200.000000	0.000000	1.992210	-0.714680	25.955819	885.359194	1710.799410	-0.837608
164				900.000000	200.000000	0.000000	0.414770	0.653080	-1.607650	-71.264416	-56.112874	173.673190	298.998529	200.948875	0.000000	300.000000	200.000000	0.000000	7.691040	9.644320	2231.217956	2117.147455	2234.499922	-1385.494475				-505.000000	200.000000	0.000000	0.362220	0.536010	11.011560	844.026903	895.622150	529.176584
165				900.000000	200.000000	0.000000	0.392350	0.675600	-1.564200	-90.394679	-131.219576	166.488380	299.023623	200.892700	0.000000	300.000000	200.000000	0.000000	7.385840	9.949520	2232.743836	1993.170352	2179.999924	-1324.459476				-505.000000	200.000000	0.000000	1.086660	-1.250690	5.505780	-1580.846814	459.301251	233.702557
166				900.000000	200.000000	0.000000	0.325090	0.608040	-1.607650	-65.078103	-118.277461	183.362852	299.042922	200.974088	0.000000	300.000000	200.000000	0.000000	7.630000	11.139800	2232.209778	2174.367657	2136.399925	-1391.597975				-505.000000	200.000000	0.000000	0.362220	0.178670	3.932700	-452.138070	1565.190025	-411.068110
167				900.000000	200.000000	0.000000	0.403560	0.653080	-1.781450	-19.177580	-101.083342	183.323444	299.023323	200.982699	0.000000	300.000000	200.000000	0.000000	7.446880	11.078760	2232.057190	2193.441057	2179.999924	-1269.527977				-505.000000	200.000000	0.000000	1.811100	-1.965370	11.011560	-1739.467640	410.240404	-2.010024
168				900.000000	200.000000	0.000000	0.414770	0.641820	-1.390400	-99.646743	-152.568345	171.253058	299.052849	200.909847	0.000000	300.000000	200.000000	0.000000	7.355320	10.682000	2232.591248	2031.317153	2114.599926	-1434.322474				-505.000000	200.000000	0.000000	0.905550	0.357340	7.078860	369.636958	1927.037445	-528.430216
169				900.000000	200.000000	0.000000	0.313880	0.641820	-1.477300	-111.798363	-112.871088	156.899619	299.028505	200.922599	0.000000	300.000000	200.000000	0.000000	7.691040	10.865120	2232.743836	2059.927254	2169.099924	-1397.701475				-505.000000	200.000000	0.000000	-0.181110	0.178670	6.292320	242.946711	2391.247686	-58.560052
170				900.000000	200.000000	0.000000	0.414770	0.619300	-2.129050	-45.051935	-20.166182	149.545174	299.008672	200.918610	0.000000	300.000000	200.000000	0.000000	7.538440	10.407320	2232.057190	2050.390553	2212.699923	-1342.769976				-505.000000	200.000000	0.000000	2.173320	0.357340	10.225020	-209.191359	1449.628959	-58.578849
171				900.000000	200.000000	0.000000	0.470820	0.472920	-1.651100	-82.748949	-114.106274	192.724854	299.013421	200.965741	0.000000	300.000000	200.000000	0.000000	6.958560	10.620960	2231.752014	2155.294256	2201.799923	-1391.597975				-505.000000	200.000000	0.000000	0.543330	0.714680	2.359620	-767.277957	1688.293919	-469.318024
172				900.000000	200.000000	0.000000	0.246620	0.664340	-2.172500	-51.283263	-119.586725	197.954466	298.969218	200.983069	0.000000	300.000000	200.000000	0.000000	7.385840	10.346280	2231.217956	2193.441057	2299.899920	-1391.597975				-505.000000	200.000000	0.000000	-0.362220	0.536010	8.651940	-777.585893	-1577.132848	-410.671040
173				900.000000	200.000000	0.000000	0.369930	0.585520	-1.694550	-70.116035	-49.119576	147.150552	299.008266	200.910438	0.000000	300.000000	200.000000	0.000000	7.752080	10.071600	2231.141662	2031.317153	2212.699923	-1385.494475				-505.000000	200.000000	0.000000	-0.362220	-0.893350	-3.146160	-401.756307	-107.666371	-118.307009
174				900.000000	200.000000	0.000000	0.403560	0.686860	-1.738000	-37.844157	-50.464051	178.535539	298.979512	200.978293	0.000000	300.000000	200.000000	0.000000	7.477400	10.712520	2232.362366	2183.904357	2278.099920	-1379.390975				-505.000000	200.000000	0.000000	0.905550	-0.357340	3.932700	-716.204039	206.613055	-117.899757
175				900.000000	200.000000	0.000000	0.414770	0.619300	-1.086250	-52.012655	-56.597776	180.870755	299.032428	200.961994	0.000000	300.000000	200.000000	0.000000	7.538440	10.102120	2230.531310	2145.757556	2158.199924	-1397.701475				-505.000000	200.000000	0.000000	0.724440	1.250690	9.438480	-155.197674	1140.337087	-468.823840
176				900.000000	200.000000	0.000000	0.358720	0.653080	-1.390400	-34.854573	-43.874838	178.550578	298.964757	200.969848	0.000000	300.000000	200.000000	0.000000	7.507920	11.078760	2232.133484	2164.830956	2310.799919	-1385.494475				-505.000000	200.000000	0.000000	3.259980	0.000000	9.438480	0.755078	2445.181651	-998.910476
177				900.000000	200.000000	0.000000	0.313880	0.686860	-1.477300	-73.758843	-92.607209	144.893206	298.989139	200.922883	0.000000	300.000000	200.000000	0.000000	7.660520	10.773560	2232.057190	2059.927254	2256.299921	-1361.080475				-505.000000	200.000000	0.000000	1.811100	0.357340	14.944259	-556.261825	-388.911772	117.682425
178				900.000000	200.000000	0.000000	0.403560	0.709380	-0.912450	-100.389997	-117.089421	144.821241	298.989484	200.965279	0.000000	300.000000	200.000000	0.000000	7.294280	11.414480	2232.820130	2155.294256	2256.299921	-1434.322474				-505.000000	200.000000	0.000000	1.267770	0.357340	2.359620	253.443417	186.187977	-234.738701
179				900.000000	200.000000	0.000000	0.358720	0.664340	-0.912450	-25.854670	-94.979030	185.790030	299.013488	200.910127	0.000000	300.000000	200.000000	0.000000	7.355320	10.956680	2231.904602	2031.317153	2201.799923	-1379.390975				-505.000000	200.000000	0.000000	0.362220	0.893350	10.225020	-987.469407	1028.938584	118.307009
180				900.000000	200.000000	0.000000	0.414770	0.653080	-1.216600	-111.064591	-137.532070	183.311830	298.983804	200.953215	0.000000	300.000000	200.000000	0.000000	7.385840	11.445000	2231.065368	2126.684155	2267.199921	-1367.183975				-505.000000	200.000000	0.000000	0.362220	0.893350	7.865400	-871.842175	1826.597907	-704.110372
181				900.000000	200.000000	0.000000	0.336300	0.709380	-1.477300	-84.893060	-27.672855	161.758543	298.974664	200.961172	0.000000	300.000000	200.000000	0.000000	7.294280	10.407320	2232.438660	2145.757556	2288.999920	-1409.908474				-505.000000	200.000000	0.000000	1.267770	-2.680050	14.157719	-624.301215	174.991581	-707.573973
182				900.000000	200.000000	0.000000	0.403560	0.540480	-1.390400	-83.717274	-45.721349	156.712465	299.023256	200.901581	0.000000	300.000000	200.000000	0.000000	7.599480	10.315760	2231.904602	2012.243752	2179.999924	-1318.355976				-505.000000	200.000000	0.000000	0.905550	-2.144040	7.078860	-13.353549	2192.177459	-648.292223
183				900.000000	200.000000	0.000000	0.459610	0.608040	-1.086250	-120.825356	-78.708167	156.717228	299.042987	200.952661	0.000000	300.000000	200.000000	0.000000	7.172200	10.285240	2232.362366	2126.684155	2136.399925	-1354.976975				-505.000000	200.000000	0.000000	1.992210	-1.608030	11.798100	-907.070060	531.105020	-1.685397
184				900.000000	200.000000	0.000000	0.369930	0.574260	-1.998700	-62.853761	-58.968656	164.007701	299.057764	200.952531	0.000000	300.000000	200.000000	0.000000	7.172200	10.895640	2232.667542	2126.684155	2103.699926	-1391.597975				-505.000000	200.000000	0.000000	1.267770	1.965370	7.078860	814.386858	2170.259528	60.507813
185				900.000000	200.000000	0.000000	0.358720	0.619300	-1.520750	-16.278025	-43.753612	161.651542	298.998837	201.004131	0.000000	300.000000	200.000000	0.000000	7.385840	9.949520	2231.904602	2241.124558	2234.499922	-1397.701475				-505.000000	200.000000	0.000000	0.724440	-0.714680	7.865400	652.279957	1274.399947	-881.897666
186				900.000000	200.000000	0.000000	0.482030	0.630560	-1.520750	-60.040171	-38.699578	183.221205	299.013792	200.935477	0.000000	300.000000	200.000000	0.000000	7.813120	9.491720	2232.591248	2088.537354	2201.799923	-1458.736474				-505.000000	200.000000	0.000000	-0.543330	0.178670	13.371180	-1493.727009	417.897669	-58.531074
187				900.000000	200.000000	0.000000	0.369930	0.619300	-1.824900	-88.962668	-69.262230	168.868909	298.969253	200.923198	0.000000	300.000000	200.000000	0.000000	8.270920	11.200840	2231.294250	2059.927254	2299.899920	-1409.908474				-505.000000	200.000000	0.000000	1.811100	-1.072020	12.584640	-642.941168	11.037530	-59.906334
188				900.000000	200.000000	0.000000	0.425980	0.506700	-1.433850	-101.235469	-41.538226	159.067482	299.066986	201.021467	0.000000	300.000000	200.000000	0.000000	7.172200	11.750200	2231.370544	2279.271359	2081.899927	-1336.666476				-505.000000	200.000000	0.000000	1.086660	-0.893350	7.865400	525.652633	722.201987	-588.375709
189				900.000000	200.000000	0.000000	0.381140	0.585520	-1.390400	-13.513513	-100.523763	161.596899	298.959234	200.949070	0.000000	300.000000	200.000000	0.000000	7.416360	11.231360	2230.760192	2117.147455	2321.699919	-1342.769976	-567.558423	193.099122	0.000000	-505.000000	200.000000	0.000000	1.811100	-0.536010	21.236579	-146.551041	1328.526912	-118.141759
190				900.000000	200.000000	0.000000	0.336300	0.664340	-1.607650	-58.739139	-32.617599	188.222917	298.959945	200.939877	0.000000	300.000000	200.000000	0.000000	7.385840	10.498880	2232.286072	2098.074055	2321.699919	-1336.666476				-505.000000	200.000000	0.000000	1.448880	-0.893350	-3.932700	-517.635232	1904.610518	234.012695
191				900.000000	200.000000	0.000000	0.336300	0.585520	-1.738000	-42.017338	-98.353983	164.053014	299.048293	200.982129	0.000000	300.000000	200.000000	0.000000	7.355320	10.712520	2233.354188	2193.441057	2125.499926	-1367.183975				-505.000000	200.000000	0.000000	2.897760	-0.536010	0.000000	-1885.489995	-42.773440	-294.460988
192				900.000000	200.000000	0.000000	0.403560	0.472920	-1.433850	-58.400697	-50.746910	159.059294	299.076914	200.974287	0.000000	300.000000	200.000000	0.000000	7.263760	10.590440	2231.752014	2174.367657	2060.099928	-1263.424477				-505.000000	200.000000	0.000000	2.535540	0.536010	11.011560	-661.581122	1426.964601	-352.158762
193				900.000000	200.000000	0.000000	0.291460	0.585520	-1.390400	-118.047298	-132.292530	166.509128	299.067592	200.969550	0.000000	300.000000	200.000000	0.000000	7.630000	10.590440	2232.820130	2164.830956	2081.899927	-1348.873476				-505.000000	200.000000	0.000000	2.354430	-0.357340	14.157719	95.325976	241.807795	116.960727
194				900.000000	200.000000	0.000000	0.403560	0.529220	-1.477300	-76.229928	-35.508592	178.388934	299.033255	200.948356	0.000000	300.000000	200.000000	0.000000	7.324800	9.644320	2232.438660	2117.147455	2158.199924	-1434.322474				-505.000000	200.000000	0.000000	3.078870	-0.714680	17.303879	-273.492980	592.696249	-529.621429
195				900.000000	200.000000	0.000000	0.425980	0.596780	-0.955900	-117.133470	-57.180629	190.476838	298.964970	200.944020	0.000000	300.000000	200.000000	0.000000	7.752080	9.857960	2232.591248	2107.610755	2310.799919	-1385.494475				-505.000000	200.000000	0.000000	-0.905550	0.536010	7.078860	-1820.055757	578.357019	-469.371672
196				900.000000	200.000000	0.000000	0.179360	0.574260	-1.738000	-42.481025	-71.627314	181.072752	299.081829	200.944343	0.000000	300.000000	200.000000	0.000000	7.477400	10.132640	2231.828308	2107.610755	2049.199928	-1354.976975				-505.000000	200.000000	0.000000	0.362220	-1.608030	2.359620	-560.377133	771.262834	-295.275491
197				900.000000	200.000000	0.000000	0.269040	0.574260	-1.955250	-78.890868	-120.712024	190.618484	299.013387	200.940134	0.000000	300.000000	200.000000	0.000000	7.507920	11.628120	2231.675720	2098.074055	2201.799923	-1300.045476				-505.000000	200.000000	0.000000	1.267770	0.178670	7.865400	-683.455458	843.813029	117.556334
198				900.000000	200.000000	0.000000	0.336300	0.675600	-1.651100	-70.382057	-73.104951	140.040187	298.979546	200.965444	0.000000	300.000000	200.000000	0.000000	7.477400	11.078760	2232.438660	2155.294256	2278.099920	-1440.425974				-505.000000	200.000000	0.000000	-0.181110	0.714680	2.359620	969.962071	936.709737	-586.748266
199				900.000000	200.000000	0.000000	0.325090	0.574260	-1.260050	-130.437533	-47.677150	152.005855	298.955027	200.901458	0.000000	300.000000	200.000000	0.000000	7.385840	11.628120	2232.209778	2012.243752	2332.599918	-1367.183975				-505.000000	200.000000	0.000000	0.181110	-1.072020	9.438480	167.519152	1570.924005	468.920954
200				900.000000	200.000000	0.000000	0.392350	0.484180	-1.390400	-102.117829	-45.259721	154.262059	298.974173	200.923167	0.000000	300.000000	200.000000	0.000000	7.263760	12.116440	2231.370544	2059.927254	2288.999920	-1391.597975				-505.000000	200.000000	0.000000	1.448880	-0.357340	7.078860	-484.320342	1231.310512	234.521369
201				900.000000	200.000000	0.000000	0.358720	0.698120	-2.129050	-82.011430	-93.847592	183.411785	299.042660	200.944440	0.000000	300.000000	200.000000	0.000000	7.324800	11.322920	2231.599426	2107.610755	2136.399925	-1391.597975				-505.000000	200.000000	0.000000	0.543330	-1.250690	4.719240	-422.749718	1023.204604	-59.974470
202				900.000000	200.000000	0.000000	0.291460	0.630560	-1.564200	-60.085185	-96.669106	168.960675	299.042660	200.927346	0.000000	300.000000	200.000000	0.000000	7.996240	10.559920	2231.599426	2069.463954	2136.399925	-1403.804975				-505.000000	200.000000	0.000000	2.354430	0.000000	15.730799	-693.637547	1831.155030	58.555744
203				900.000000	200.000000	0.000000	0.369930	0.608040	-1.390400	-84.955683	-89.930195	168.858437	299.033056	200.918642	0.000000	300.000000	200.000000	0.000000	7.599480	10.468360	2231.980896	2050.390553	2158.199924	-1361.080475				-505.000000	200.000000	0.000000	1.267770	0.357340	2.359620	-1020.532604	-1404.652111	293.958187
204				900.000000	200.000000	0.000000	0.549290	0.686860	-1.477300	-29.533011	-92.169453	161.516942	299.013488	200.940038	0.000000	300.000000	200.000000	0.000000	7.568960	10.071600	2231.904602	2098.074055	2201.799923	-1287.838477				-505.000000	200.000000	0.000000	2.354430	-0.893350	6.292320	-864.265236	-148.437963	-705.965328
205				900.000000	200.000000	0.000000	0.459610	0.619300	-1.520750	-68.544918	-118.831841	173.595320	299.008571	200.935797	0.000000	300.000000	200.000000	0.000000	6.989080	10.865120	2231.828308	2088.537354	2212.699923	-1373.287475				-505.000000	200.000000	0.000000	-1.086660	-0.178670	6.292320	221.324068	-72.787626	-176.314921
206				900.000000	200.000000	0.000000	0.392350	0.596780	-1.346950	-33.107463	-55.432069	161.595758	298.970028	200.905421	0.000000	300.000000	200.000000	0.000000	7.111160	10.346280	2232.972718	2021.780453	2299.899920	-1385.494475				-505.000000	200.000000	0.000000	1.629990	-1.072020	4.719240	51.325611	1222.590825	527.549142
207				900.000000	200.000000	0.000000	0.291460	0.641820	-1.260050	-59.306399	-51.358236	190.658088	299.057635	200.892853	0.000000	300.000000	200.000000	0.000000	7.599480	11.048240	2232.362366	1993.170352	2103.699926	-1361.080475				-505.000000	200.000000	0.000000	-0.543330	1.965370	4.719240	-1038.857942	28.398338	-115.579595
208				900.000000	200.000000	0.000000	0.459610	0.596780	-1.260050	-37.037965	-93.744443	156.706756	299.067337	200.944181	0.000000	300.000000	200.000000	0.000000	7.477400	9.369640	2232.209778	2107.610755	2081.899927	-1428.218974				-505.000000	200.000000	0.000000	0.905550	-0.536010	8.651940	-726.637821	334.704504	116.907080
209				900.000000	200.000000	0.000000	0.482030	0.641820	-1.433850	-39.383804	-129.967854	185.641337	299.077040	200.944246	0.000000	300.000000	200.000000	0.000000	7.233240	11.322920	2232.057190	2107.610755	2060.099928	-1416.011974				-505.000000	200.000000	0.000000	1.629990	-0.893350	5.505780	-1906.672176	293.854348	-294.698682
210				900.000000	200.000000	0.000000	0.369930	0.709380	-1.824900	-85.253174	-89.526110	149.675402	299.023356	200.918579	0.000000	300.000000	200.000000	0.000000	7.813120	11.017720	2232.133484	2050.390553	2179.999924	-1385.494475				-505.000000	200.000000	0.000000	1.448880	-1.250690	14.157719	-885.258647	694.312644	174.929481
211				900.000000	200.000000	0.000000	0.257830	0.596780	-1.651100	-109.812636	-85.071466	176.193081	298.935240	200.970047	0.000000	300.000000	200.000000	0.000000	7.599480	10.865120	2231.675720	2164.830956	2376.199917	-1452.632974				-505.000000	200.000000	0.000000	0.543330	-0.893350	-3.932700	-517.635232	633.705272	-235.867650
212				900.000000	200.000000	0.000000	0.459610	0.675600	-1.260050	-94.100110	-98.810413	154.370398	299.013556	200.910065	0.000000	300.000000	200.000000	0.000000	7.630000	10.804080	2232.057190	2031.317153	2201.799923	-1428.218974				-505.000000	200.000000	0.000000	0.362220	0.893350	11.011560	-176.694471	763.052143	118.307009
213				900.000000	200.000000	0.000000	0.291460	0.484180	-1.129700	-65.662971	-86.941251	168.824542	298.974208	201.000063	0.000000	300.000000	200.000000	0.000000	7.660520	11.109280	2231.446838	2231.587858	2288.999920	-1330.562976				-505.000000	200.000000	0.000000	-0.724440	-2.144040	14.944259	-823.436330	29.653760	-648.161824
214				900.000000	200.000000	0.000000	0.403560	0.799460	-1.607650	-65.236488	-40.453336	195.507878	299.027973	200.953019	0.000000	300.000000	200.000000	0.000000	7.599480	10.682000	2231.523132	2126.684155	2169.099924	-1318.355976				-505.000000	200.000000	0.000000	1.448880	0.714680	13.371180	160.130983	2551.039173	0.562321
215				900.000000	200.000000	0.000000	0.313880	0.619300	-0.912450	-63.894189	-83.000579	173.746297	299.013320	200.935925	0.000000	300.000000	200.000000	0.000000	7.477400	10.010560	2231.523132	2088.537354	2201.799923	-1391.597975				-505.000000	200.000000	0.000000	-0.543330	0.714680	10.225020	1086.407305	1746.583448	-351.742894
216				900.000000	200.000000	0.000000	0.403560	0.585520	-1.520750	-81.997569	-116.523702	154.344692	299.077450	200.952368	0.000000	300.000000	200.000000	0.000000	7.446880	9.980040	2233.049012	2126.684155	2060.099928	-1348.873476				-505.000000	200.000000	0.000000	-0.181110	-0.178670	5.505780	337.077146	403.444002	117.333128
217				900.000000	200.000000	0.000000	0.403560	0.619300	-1.607650	-76.676007	-50.585276	180.882368	299.028173	201.004097	0.000000	300.000000	200.000000	0.000000	7.507920	9.857960	2231.980896	2241.124558	2169.099924	-1391.597975				-505.000000	200.000000	0.000000	0.543330	-0.357340	5.505780	-947.710196	359.608141	-176.614878
218				900.000000	200.000000	0.000000	0.313880	0.574260	-1.477300	-114.580483	-107.805119	178.523730	299.042954	200.918516	0.000000	300.000000	200.000000	0.000000	7.263760	10.224200	2232.286072	2050.390553	2136.399925	-1342.769976				-505.000000	200.000000	0.000000	0.905550	-1.250690	13.371180	-653.689567	1390.786004	-529.956237
219				900.000000	200.000000	0.000000	0.302670	0.686860	-1.086250	-81.394776	-67.179408	161.772440	298.969711	200.914244	0.000000	300.000000	200.000000	0.000000	7.965720	11.200840	2232.286072	2040.853853	2299.899920	-1397.701475				-505.000000	200.000000	0.000000	-0.362220	1.965370	7.865400	1509.345793	1472.723747	-233.082281
220				900.000000	200.000000	0.000000	0.347510	0.664340	-1.651100	-54.763623	-53.302699	178.572663	298.911302	200.926902	0.000000	300.000000	200.000000	0.000000	7.538440	10.987200	2232.667542	2069.463954	2430.699915	-1391.597975				-505.000000	200.000000	0.000000	0.362220	-1.072020	11.011560	-874.699018	1028.192158	116.441873
221				900.000000	200.000000	0.000000	0.369930	0.686860	-1.477300	-33.553541	-110.113258	183.389700	298.999008	201.008232	0.000000	300.000000	200.000000	0.000000	7.355320	11.200840	2232.286072	2250.661259	2234.499922	-1336.666476				-505.000000	200.000000	0.000000	1.811100	-1.786700	4.719240	-918.447690	1344.201867	-1.840466
222				900.000000	200.000000	0.000000	0.347510	0.596780	-1.564200	-25.291473	-129.373065	156.822892	299.076756	200.995823	0.000000	300.000000	200.000000	0.000000	7.172200	10.804080	2231.370544	2222.051158	2060.099928	-1428.218974				-505.000000	200.000000	0.000000	0.362220	1.429360	7.078860	202.872884	1031.924290	-409.881206
223				900.000000	200.000000	0.000000	0.392350	0.517960	-1.651100	-84.914732	-110.874879	149.474154	299.003653	200.944375	0.000000	300.000000	200.000000	0.000000	7.507920	11.109280	2231.752014	2107.610755	2223.599922	-1477.046973				-505.000000	200.000000	0.000000	-0.543330	-1.250690	3.932700	156.267368	957.134816	-412.352129
224				900.000000	200.000000	0.000000	0.414770	0.754420	-1.651100	-95.279961	-91.534255	156.899815	299.053011	200.935317	0.000000	300.000000	200.000000	0.000000	7.843640	10.926160	2232.972718	2088.537354	2114.599926	-1391.597975				-505.000000	200.000000	0.000000	2.173320	-0.536010	-1.573080	-611.639821	135.125282	-294.403032
225				900.000000	200.000000	0.000000	0.358720	0.551740	-1.173150	-119.213288	-28.878970	173.637012	298.998598	200.940263	0.000000	300.000000	200.000000	0.000000	7.538440	10.529400	2231.370544	2098.074055	2234.499922	-1367.183975				-505.000000	200.000000	0.000000	1.086660	-0.536010	7.078860	-495.131664	988.088428	-59.339705
226				900.000000	200.000000	0.000000	0.392350	0.472920	-1.694550	-30.527071	-126.032381	154.251587	299.018238	200.961533	0.000000	300.000000	200.000000	0.000000	7.385840	10.712520	2231.599426	2145.757556	2190.899923	-1373.287475				-505.000000	200.000000	0.000000	0.543330	-0.357340	0.786540	-1411.351743	231.516692	-117.870779
227				900.000000	200.000000	0.000000	0.269040	0.495440	-1.520750	-53.542822	-100.852229	178.496881	299.008605	200.957129	0.000000	300.000000	200.000000	0.000000	7.507920	9.888480	2231.904602	2136.220856	2212.699923	-1434.322474				-505.000000	200.000000	0.000000	0.181110	-0.893350	11.798100	-400.560766	-22.155362	-647.047363
228				900.000000	200.000000	0.000000	0.313880	0.472920	-1.520750	-126.839739	-107.764710	166.381183	298.989415	200.952531	0.000000	300.000000	200.000000	0.000000	7.324800	9.796920	2232.667542	2126.684155	2256.299921	-1428.218974				-505.000000	200.000000	0.000000	3.441090	0.000000	15.730799	-2199.245572	1235.121208	-470.228076
229				900.000000	200.000000	0.000000	0.336300	0.653080	-1.564200	-63.178341	-78.251737	166.525505	299.008672	200.952791	0.000000	300.000000	200.000000	0.000000	7.446880	9.766400	2232.057190	2126.684155	2212.699923	-1354.976975				-505.000000	200.000000	0.000000	1.086660	-0.714680	2.359620	-622.136526	-465.703094	-294.485657
230				900.000000	200.000000	0.000000	0.493240	0.698120	-1.260050	-85.131676	-74.865446	173.633782	299.096388	200.944440	0.000000	300.000000	200.000000	0.000000	7.477400	10.346280	2231.599426	2107.610755	2016.499929	-1324.459476				-505.000000	200.000000	0.000000	2.535540	-1.072020	3.146160	977.727780	2362.418917	-1.220190
231				900.000000	200.000000	0.000000	0.414770	0.641820	-1.303500	-147.803078	-81.725583	183.301359	299.004061	200.931173	0.000000	300.000000	200.000000	0.000000	7.446880	11.445000	2232.667542	2079.000654	2223.599922	-1440.425974				-505.000000	200.000000	0.000000	1.629990	1.429360	4.719240	-144.763891	1752.870855	1.226063
232				900.000000	200.000000	0.000000	0.459610	0.653080	-1.346950	-75.014861	-98.729596	173.626736	298.988897	200.927377	0.000000	300.000000	200.000000	0.000000	7.782600	11.200840	2231.523132	2069.463954	2256.299921	-1391.597975				-505.000000	200.000000	0.000000	-0.362220	-0.714680	5.505780	420.459183	-381.017076	410.559437
233				900.000000	200.000000	0.000000	0.280250	0.698120	-1.738000	-61.503651	-55.518085	205.180021	299.003653	200.957195	0.000000	300.000000	200.000000	0.000000	7.599480	10.804080	2231.752014	2136.220856	2223.599922	-1361.080475				-505.000000	200.000000	0.000000	1.448880	-1.429360	6.292320	29.828814	-93.643135	409.736318
234				900.000000	200.000000	0.000000	0.280250	0.799460	-1.303500	-93.065100	-66.054110	176.358346	299.071807	200.987343	0.000000	300.000000	200.000000	0.000000	7.385840	11.139800	2231.217956	2202.977757	2070.999928	-1409.908474				-505.000000	200.000000	0.000000	1.629990	-0.536010	-4.719240	-1654.235531	1098.977935	-176.871369
235				900.000000	200.000000	0.000000	0.504450	0.630560	-1.433850	-55.929612	-115.693200	161.511037	298.959590	201.004303	0.000000	300.000000	200.000000	0.000000	6.989080	11.048240	2231.523132	2241.124558	2321.699919	-1428.218974				-505.000000	200.000000	0.000000	2.354430	-0.357340	6.292320	326.328748	-678.717992	116.960727
236				900.000000	200.000000	0.000000	0.235410	0.675600	-1.303500	-29.816641	-104.735358	190.747571	299.008876	200.905607	0.000000	300.000000	200.000000	0.000000	7.568960	10.437840	2232.514954	2021.780453	2212.699923	-1397.701475				-505.000000	200.000000	0.000000	-0.905550	-1.429360	14.157719	262.090050	704.209188	-999.933696
237				900.000000	200.000000	0.000000	0.313880	0.574260	-0.955900	-126.101904	-67.762261	166.475429	298.993747	200.940230	0.000000	300.000000	200.000000	0.000000	7.416360	10.804080	2231.446838	2098.074055	2245.399921	-1379.390975				-505.000000	200.000000	0.000000	2.173320	-0.893350	6.292320	-748.449234	-137.478997	175.210641
238				900.000000	200.000000	0.000000	0.313880	0.472920	-1.390400	-82.478864	-82.556086	192.887444	299.008706	200.978393	0.000000	300.000000	200.000000	0.000000	7.172200	10.559920	2232.133484	2183.904357	2212.699923	-1379.390975				-505.000000	200.000000	0.000000	1.448880	-1.429360	4.719240	-549.377042	1100.979784	-295.192866
239				900.000000	200.000000	0.000000	0.347510	0.653080	-1.303500	-95.072498	-68.823876	207.478113	299.048000	200.995245	0.000000	300.000000	200.000000	0.000000	8.118320	9.796920	2232.667542	2222.051158	2125.499926	-1269.527977				-505.000000	200.000000	0.000000	-0.362220	0.536010	18.090419	497.145206	-392.959899	-410.671040
240				900.000000	200.000000	0.000000	0.482030	0.675600	-1.477300	-114.427832	-69.135806	185.672753	298.984429	200.978260	0.000000	300.000000	200.000000	0.000000	7.294280	10.071600	2232.438660	2183.904357	2267.199921	-1379.390975				-505.000000	200.000000	0.000000	3.078870	-0.536010	9.438480	-379.126892	69.880484	-235.731378
241				900.000000	200.000000	0.000000	0.437190	0.630560	-1.086250	-79.692680	-67.652971	142.303438	299.038170	200.939781	0.000000	300.000000	200.000000	0.000000	7.568960	9.583280	2232.514954	2098.074055	2147.299925	-1440.425974				-505.000000	200.000000	0.000000	2.173320	-1.429360	3.146160	377.025127	1721.486811	585.910658
242				900.000000	200.000000	0.000000	0.358720	0.563000	-1.390400	-102.892551	-69.204687	197.744084	299.047544	200.952987	0.000000	300.000000	200.000000	0.000000	7.416360	10.987200	2231.599426	2126.684155	2125.499926	-1379.390975				-505.000000	200.000000	0.000000	1.267770	0.357340	6.292320	1527.734053	1773.295933	352.702286
243				900.000000	200.000000	0.000000	0.482030	0.664340	-1.477300	-102.829928	-43.805956	188.071941	299.052558	200.957129	0.000000	300.000000	200.000000	0.000000	7.538440	10.773560	2231.904602	2136.220856	2114.599926	-1330.562976				-505.000000	200.000000	0.000000	0.362220	-0.536010	11.011560	-958.081055	1028.192158	-0.537651
244				900.000000	200.000000	0.000000	0.358720	0.686860	-1.824900	-82.160017	-78.932542	164.124033	298.974173	200.944536	0.000000	300.000000	200.000000	0.000000	7.477400	11.200840	2231.370544	2107.610755	2288.999920	-1373.287475				-505.000000	200.000000	0.000000	0.181110	-1.072020	6.292320	-990.892559	1441.339704	-59.775934
245				900.000000	200.000000	0.000000	0.470820	0.675600	-1.477300	-86.284121	-28.146419	183.274706	298.955277	200.905514	0.000000	300.000000	200.000000	0.000000	7.904680	11.017720	2232.743836	2021.780453	2332.599918	-1385.494475				-505.000000	200.000000	0.000000	0.724440	1.072020	-1.573080	-398.521924	-1102.903068	-292.761102
246				900.000000	200.000000	0.000000	0.291460	0.630560	-1.564200	-104.311017	-121.998956	140.044754	299.023456	200.961205	0.000000	300.000000	200.000000	0.000000	7.355320	10.376800	2232.362366	2145.757556	2179.999924	-1324.459476				-505.000000	200.000000	0.000000	0.000000	-0.357340	7.865400	-1063.337428	-935.454316	-940.244694
247				900.000000	200.000000	0.000000	0.347510	0.484180	-1.477300	-94.166796	-93.992092	151.898853	298.988655	201.004543	0.000000	300.000000	200.000000	0.000000	7.538440	11.261880	2230.989074	2241.124558	2256.299921	-1416.011974				-505.000000	200.000000	0.000000	-0.181110	-1.786700	6.292320	124.022173	1065.547613	-530.377978
248				900.000000	200.000000	0.000000	0.347510	0.517960	-1.564200	-92.865764	-149.636945	178.436530	299.008605	200.991312	0.000000	300.000000	200.000000	0.000000	7.294280	10.834600	2231.904602	2212.514458	2212.699923	-1300.045476				-505.000000	200.000000	0.000000	-0.362220	-1.250690	10.225020	967.482767	144.784395	-59.902026
249				900.000000	200.000000	0.000000	0.325090	0.585520	-1.173150	-49.473214	-169.341245	156.835647	299.042758	200.935797	0.000000	300.000000	200.000000	0.000000	7.294280	9.522240	2231.828308	2088.537354	2136.399925	-1354.976975				-505.000000	200.000000	0.000000	1.448880	1.250690	0.786540	-966.601842	1502.421938	-233.905400
250				900.000000	200.000000	0.000000	0.403560	0.551740	-1.651100	-87.544202	-126.534417	183.229198	299.013488	200.935765	0.000000	300.000000	200.000000	0.000000	7.263760	9.705360	2231.904602	2088.537354	2201.799923	-1348.873476				-505.000000	200.000000	0.000000	0.724440	0.000000	0.000000	-694.896011	221.304153	-235.034350
251				900.000000	200.000000	0.000000	0.448400	0.506700	-1.129700	-52.674007	-118.733890	163.863575	299.071585	200.979029	0.000000	300.000000	200.000000	0.000000	6.836480	10.193680	2230.683898	2183.904357	2070.999928	-1391.597975				-505.000000	200.000000	0.000000	2.535540	-0.357340	11.011560	-1642.165745	498.974550	469.410830
252				900.000000	200.000000	0.000000	0.381140	0.551740	-1.955250	-79.818241	-89.866512	168.794464	298.993609	200.966005	0.000000	300.000000	200.000000	0.000000	7.263760	10.865120	2231.141662	2155.294256	2245.399921	-1342.769976				-505.000000	200.000000	0.000000	1.267770	-0.178670	10.225020	684.902691	311.293720	234.705415
253				900.000000	200.000000	0.000000	0.425980	0.585520	-1.781450	-118.452426	-112.138537	163.960105	298.998940	200.965576	0.000000	300.000000	200.000000	0.000000	7.599480	11.261880	2232.133484	2155.294256	2234.499922	-1379.390975				-505.000000	200.000000	0.000000	2.173320	-0.357340	10.225020	1253.171379	1184.488944	-294.233475
254				900.000000	200.000000	0.000000	0.403560	0.540480	-1.260050	-103.684882	-86.370334	139.844844	298.989484	200.956737	0.000000	300.000000	200.000000	0.000000	7.630000	11.322920	2232.820130	2136.220856	2256.299921	-1367.183975				-505.000000	200.000000	0.000000	1.267770	-0.357340	5.505780	789.529832	1111.192323	-176.672833
255				900.000000	200.000000	0.000000	0.482030	0.630560	-0.999350	-35.376819	-130.371939	185.630865	299.037940	200.978460	0.000000	300.000000	200.000000	0.000000	7.721560	11.567080	2231.980896	2183.904357	2147.299925	-1330.562976				-505.000000	200.000000	0.000000	1.267770	-0.178670	13.371180	-1283.717648	838.588044	-705.200163
256				900.000000	200.000000	0.000000	0.336300	0.686860	-1.477300	-49.635662	-73.266585	166.556920	299.018003	200.953215	0.000000	300.000000	200.000000	0.000000	7.294280	11.353440	2231.065368	2126.684155	2190.899923	-1403.804975				-505.000000	200.000000	0.000000	-0.362220	0.357340	5.505780	253.695109	1209.823012	0.368093
257				900.000000	200.000000	0.000000	0.448400	0.776940	-1.738000	-74.339964	-67.508472	176.163199	298.950789	200.982028	0.000000	300.000000	200.000000	0.000000	7.843640	10.773560	2233.583070	2193.441057	2343.499918	-1464.839973				-505.000000	200.000000	0.000000	0.543330	0.178670	8.651940	-1030.840540	224.052427	-58.618007
258				900.000000	200.000000	0.000000	0.493240	0.641820	-0.738650	-82.889410	-90.548258	144.665502	298.999111	200.905607	0.000000	300.000000	200.000000	0.000000	7.233240	10.620960	2232.514954	2021.780453	2234.499922	-1385.494475				-505.000000	200.000000	0.000000	2.897760	0.714680	7.865400	-71.941483	-182.807712	0.446411
259				900.000000	200.000000	0.000000	0.369930	0.540480	-1.694550	-35.786010	-54.185546	190.482547	299.066667	201.021816	0.000000	300.000000	200.000000	0.000000	7.477400	10.712520	2230.607604	2279.271359	2081.899927	-1354.976975				-505.000000	200.000000	0.000000	0.181110	-0.893350	3.146160	-864.516929	648.905365	116.625919
260				900.000000	200.000000	0.000000	0.358720	0.709380	-1.694550	-52.953890	-53.723918	183.422257	299.037742	200.931651	0.000000	300.000000	200.000000	0.000000	7.568960	10.163160	2231.523132	2079.000654	2147.299925	-1409.908474				-505.000000	200.000000	0.000000	2.354430	1.965370	11.011560	-806.722552	-152.916521	177.909078
261				900.000000	200.000000	0.000000	0.414770	0.529220	-1.433850	-44.020672	-81.604358	130.184118	299.027840	200.940327	0.000000	300.000000	200.000000	0.000000	7.691040	10.682000	2231.217956	2098.074055	2169.099924	-1446.529474				-505.000000	200.000000	0.000000	-0.905550	0.000000	11.011560	-1157.279094	972.334909	-176.159852
262				900.000000	200.000000	0.000000	0.403560	0.517960	-1.390400	-148.973131	-86.249108	180.788122	298.998940	200.961303	0.000000	300.000000	200.000000	0.000000	7.416360	10.773560	2232.133484	2145.757556	2234.499922	-1483.150473				-505.000000	200.000000	0.000000	-0.905550	1.072020	9.438480	297.255012	443.547732	-1115.048084
263				900.000000	200.000000	0.000000	0.347510	0.709380	-1.390400	-84.803032	-104.204849	164.156590	299.042922	200.965543	0.000000	300.000000	200.000000	0.000000	7.233240	10.956680	2232.209778	2155.294256	2136.399925	-1397.701475				-505.000000	200.000000	0.000000	-0.905550	1.250690	10.225020	308.129257	1901.071386	-527.437539
264				900.000000	200.000000	0.000000	0.347510	0.776940	-1.824900	-118.655825	-113.932704	176.267721	299.042398	200.974620	0.000000	300.000000	200.000000	0.000000	7.691040	11.231360	2230.989074	2174.367657	2136.399925	-1348.873476				-505.000000	200.000000	0.000000	0.724440	-0.893350	7.865400	-53.427376	2069.819991	-1234.531816
265				900.000000	200.000000	0.000000	0.358720	0.540480	-1.868350	-64.109779	-89.024073	173.626540	298.959839	200.939973	0.000000	300.000000	200.000000	0.000000	7.385840	10.559920	2232.057190	2098.074055	2321.699919	-1409.908474				-505.000000	200.000000	0.000000	2.535540	-1.786700	17.303879	-338.360910	-169.846898	644.286664
266				900.000000	200.000000	0.000000	0.425980	0.754420	-1.303500	-46.673484	-102.451091	164.117182	298.970098	200.982229	0.000000	300.000000	200.000000	0.000000	7.416360	10.987200	2233.125306	2193.441057	2299.899920	-1367.183975				-505.000000	200.000000	0.000000	1.267770	1.072020	5.505780	412.756398	-214.507751	-351.548667
267				900.000000	200.000000	0.000000	0.369930	0.720640	-1.998700	-113.113256	-79.232536	164.143835	299.052429	200.965807	0.000000	300.000000	200.000000	0.000000	7.843640	10.895640	2231.599426	2155.294256	2114.599926	-1385.494475				-505.000000	200.000000	0.000000	-0.362220	0.178670	5.505780	706.147795	944.682997	-58.545563
268				900.000000	200.000000	0.000000	0.526870	0.641820	-1.824900	-112.158476	-101.054869	166.317602	299.052396	201.008576	0.000000	300.000000	200.000000	0.000000	7.324800	10.773560	2231.523132	2250.661259	2114.599926	-1403.804975				-505.000000	200.000000	0.000000	-1.267770	0.536010	12.584640	-198.191268	1257.900001	353.074687
269				900.000000	200.000000	0.000000	0.437190	0.675600	-1.998700	-82.803761	-117.464092	183.309547	299.042856	200.995517	0.000000	300.000000	200.000000	0.000000	7.660520	10.529400	2232.057190	2222.051158	2136.399925	-1409.908474				-505.000000	200.000000	0.000000	0.905550	1.608030	8.651940	-17.821952	1395.264562	353.918168
270				900.000000	200.000000	0.000000	0.448400	0.608040	-1.694550	-77.229722	-97.944700	144.680541	298.993850	200.940134	0.000000	300.000000	200.000000	0.000000	7.691040	10.468360	2231.675720	2098.074055	2245.399921	-1348.873476				-505.000000	200.000000	0.000000	2.354430	0.536010	7.078860	-430.263734	646.235655	176.552615
271				900.000000	200.000000	0.000000	0.560500	0.596780	-1.042800	-97.120847	-108.233075	159.011894	298.959839	201.016880	0.000000	300.000000	200.000000	0.000000	7.843640	10.468360	2232.057190	2269.734659	2321.699919	-1312.252476				-505.000000	200.000000	0.000000	1.086660	0.536010	-0.786540	1306.347063	-595.287396	-234.554654
272				900.000000	200.000000	0.000000	0.313880	0.664340	-1.998700	-135.534341	-26.264697	161.739883	299.037742	200.957293	0.000000	300.000000	200.000000	0.000000	7.294280	10.743040	2231.523132	2136.220856	2147.299925	-1397.701475				-505.000000	200.000000	0.000000	0.181110	0.000000	6.292320	-694.392626	1441.339704	-352.479081
273				900.000000	200.000000	0.000000	0.347510	0.743160	-1.520750	-87.567544	-17.962134	193.103927	298.964333	200.936053	0.000000	300.000000	200.000000	0.000000	7.538440	10.559920	2231.217956	2088.537354	2310.799919	-1409.908474				-505.000000	200.000000	0.000000	0.905550	-0.893350	8.651940	-748.260464	1262.694555	-353.384825
274				900.000000	200.000000	0.000000	0.291460	0.608040	-1.868350	-89.471369	-81.188337	166.530072	299.003823	200.961303	0.000000	300.000000	200.000000	0.000000	7.446880	10.865120	2232.133484	2145.757556	2223.599922	-1361.080475				-505.000000	200.000000	0.000000	2.354430	0.178670	9.438480	-451.697608	1041.706398	-176.251093
275				900.000000	200.000000	0.000000	0.313880	0.641820	-1.260050	-63.326929	-87.743281	147.260979	298.999213	200.914056	0.000000	300.000000	200.000000	0.000000	7.691040	11.475520	2232.743836	2040.853853	2234.499922	-1391.597975				-505.000000	200.000000	0.000000	0.000000	-1.250690	-1.573080	-75.805098	929.482904	57.557194
276				900.000000	200.000000	0.000000	0.325090	0.720640	-1.086250	-75.983185	-83.300573	159.370969	299.076945	200.965708	0.000000	300.000000	200.000000	0.000000	7.355320	11.200840	2231.828308	2155.294256	2060.099928	-1287.838477				-505.000000	200.000000	0.000000	1.992210	0.178670	6.292320	-451.949300	271.189990	-469.942608
277				900.000000	200.000000	0.000000	0.313880	0.709380	-1.477300	-64.790409	-143.266908	156.962450	299.057410	200.978527	0.000000	300.000000	200.000000	0.000000	7.446880	11.109280	2231.828308	2183.904357	2103.699926	-1379.390975				-505.000000	200.000000	0.000000	1.086660	0.357340	5.505780	-441.200902	989.581281	-175.980113
278				900.000000	200.000000	0.000000	0.358720	0.551740	-1.781450	-67.576594	-78.972951	159.179051	299.008503	200.970047	0.000000	300.000000	200.000000	0.000000	7.477400	10.132640	2231.675720	2164.830956	2212.699923	-1391.597975				-505.000000	200.000000	0.000000	1.629990	-0.178670	7.865400	-357.630095	1352.175127	469.652832
279				900.000000	200.000000	0.000000	0.358720	0.720640	-2.042150	-56.870847	-93.928409	168.974768	298.989553	200.931046	0.000000	300.000000	200.000000	0.000000	7.324800	10.407320	2232.972718	2079.000654	2256.299921	-1373.287475				-505.000000	200.000000	0.000000	-0.724440	-1.072020	6.292320	862.163471	833.284494	-59.703490
280				900.000000	200.000000	0.000000	0.381140	0.596780	-1.607650	-73.582850	-145.915449	178.474992	298.974208	200.957325	0.000000	300.000000	200.000000	0.000000	7.324800	10.926160	2231.446838	2136.220856	2288.999920	-1354.976975				-505.000000	200.000000	0.000000	-1.086660	0.178670	3.146160	937.591030	990.758138	-117.231707
281				900.000000	200.000000	0.000000	0.392350	0.563000	-1.868350	-67.202935	-141.068656	173.612643	298.940088	200.923072	0.000000	300.000000	200.000000	0.000000	7.568960	10.834600	2231.599426	2059.927254	2365.299917	-1385.494475				-505.000000	200.000000	0.000000	0.905550	-1.608030	3.932700	-791.883290	736.893084	-60.342563
282				900.000000	200.000000	0.000000	0.448400	0.731900	-1.607650	-100.182850	-123.355367	180.940632	298.969570	200.914369	0.000000	300.000000	200.000000	0.000000	7.507920	10.926160	2231.980896	2040.853853	2299.899920	-1391.597975				-505.000000	200.000000	0.000000	1.811100	1.786700	2.359620	-239.146020	1876.721176	236.527085
283				900.000000	200.000000	0.000000	0.425980	0.630560	-1.260050	-91.934327	-51.831800	156.773012	299.067496	200.901304	0.000000	300.000000	200.000000	0.000000	7.355320	9.949520	2232.591248	2012.243752	2081.899927	-1501.460973				-505.000000	200.000000	0.000000	2.897760	-0.714680	17.303879	421.403031	1664.215273	469.042737
284				900.000000	200.000000	0.000000	0.347510	0.653080	-1.607650	-111.469718	-73.606987	180.971852	299.071807	201.000166	0.000000	300.000000	200.000000	0.000000	6.805960	11.414480	2231.217956	2231.587858	2070.999928	-1464.839973				-505.000000	200.000000	0.000000	2.716650	-2.144040	9.438480	-1866.220810	754.648452	-1177.133999
285				900.000000	200.000000	0.000000	0.425980	0.540480	-1.868350	-84.212430	-96.859810	178.376179	299.081892	200.935733	0.000000	300.000000	200.000000	0.000000	7.172200	11.597600	2231.980896	2088.537354	2049.199928	-1361.080475				-505.000000	200.000000	0.000000	1.448880	-0.357340	4.719240	-1411.037127	570.699754	-470.407815
286				900.000000	200.000000	0.000000	0.280250	0.641820	-1.564200	-67.662558	-86.075538	161.753780	299.008435	200.901736	0.000000	300.000000	200.000000	0.000000	7.233240	11.383960	2231.523132	2012.243752	2212.699923	-1361.080475				-505.000000	200.000000	0.000000	2.897760	-1.608030	17.303879	367.346423	868.795229	-60.501940
287				900.000000	200.000000	0.000000	0.470820	0.551740	-1.651100	-123.728974	-129.304184	190.388497	298.989312	200.922725	0.000000	300.000000	200.000000	0.000000	7.385840	11.139800	2232.438660	2059.927254	2256.299921	-1531.978472				-505.000000	200.000000	0.000000	0.181110	-0.357340	11.798100	-252.310799	905.834689	-352.818196
288				900.000000	200.000000	0.000000	0.369930	0.596780	-1.868350	-114.058238	-114.815551	190.534906	299.057571	200.956998	0.000000	300.000000	200.000000	0.000000	7.324800	10.346280	2232.209778	2136.220856	2103.699926	-1361.080475				-505.000000	200.000000	0.000000	1.629990	-1.429360	11.798100	725.165288	1348.442995	-647.671947
289				900.000000	200.000000	0.000000	0.246620	0.619300	-0.999350	-47.902096	-95.347905	181.044958	299.008367	200.974454	0.000000	300.000000	200.000000	0.000000	7.202720	10.620960	2231.370544	2174.367657	2212.699923	-1385.494475				-505.000000	200.000000	0.000000	2.897760	-1.429360	18.876959	-1706.404443	867.302377	233.388111
290				900.000000	200.000000	0.000000	0.313880	0.698120	-1.477300	-73.295157	-87.541239	188.277560	298.960194	200.931110	0.000000	300.000000	200.000000	0.000000	7.721560	10.468360	2232.820130	2079.000654	2321.699919	-1373.287475				-505.000000	200.000000	0.000000	1.811100	-0.714680	11.011560	-1779.604390	1735.940478	-412.031810
291				900.000000	200.000000	0.000000	0.291460	0.596780	-1.564200	-129.825259	-10.547617	149.651979	299.013893	200.943923	0.000000	300.000000	200.000000	0.000000	7.172200	10.102120	2232.820130	2107.610755	2201.799923	-1409.908474				-505.000000	200.000000	0.000000	-0.181110	-3.037390	7.078860	-414.858163	4.241128	-531.564882
292				900.000000	200.000000	0.000000	0.459610	0.653080	-0.825550	-118.700523	-48.554798	159.168775	299.052526	200.905885	0.000000	300.000000	200.000000	0.000000	7.538440	10.376800	2231.828308	2021.780453	2114.599926	-1379.390975				-505.000000	200.000000	0.000000	1.448880	-0.357340	7.865400	-20.993411	1097.994078	-0.455026
293				900.000000	200.000000	0.000000	0.392350	0.675600	-1.390400	-94.235153	-45.259721	185.765661	299.028239	201.029663	0.000000	300.000000	200.000000	0.000000	7.752080	10.193680	2232.133484	2298.344760	2169.099924	-1379.390975				-505.000000	200.000000	0.000000	0.181110	-0.714680	10.225020	-42.427285	2365.597623	-176.925016
294				900.000000	200.000000	0.000000	0.459610	0.686860	-1.781450	-106.238185	-62.863721	204.983732	299.081955	200.914306	0.000000	300.000000	200.000000	0.000000	7.507920	9.796920	2232.133484	2040.853853	2049.199928	-1397.701475				-505.000000	200.000000	0.000000	2.173320	0.357340	8.651940	-209.317205	1185.981797	-293.555243
295				900.000000	200.000000	0.000000	0.347510	0.596780	-1.520750	-65.451761	-68.621834	178.509833	298.984255	200.978427	0.000000	300.000000	200.000000	0.000000	8.148840	11.048240	2232.057190	2183.904357	2267.199921	-1379.390975				-505.000000	200.000000	0.000000	1.267770	0.178670	4.719240	-1494.419164	581.658720	235.044531
296				900.000000	200.000000	0.000000	0.403560	0.563000	-1.694550	-119.289771	-85.966249	178.420349	298.950108	200.952759	0.000000	300.000000	200.000000	0.000000	7.782600	11.231360	2232.133484	2126.684155	2343.499918	-1348.873476				-505.000000	200.000000	0.000000	1.448880	0.714680	8.651940	43.937442	699.537629	-175.669975
297				900.000000	200.000000	0.000000	0.269040	0.540480	-1.346950	-123.877562	-80.749983	183.358089	299.013387	200.970047	0.000000	300.000000	200.000000	0.000000	7.233240	11.597600	2231.675720	2164.830956	2201.799923	-1354.976975				-505.000000	200.000000	0.000000	0.543330	-2.501380	-1.573080	80.147654	-296.524058	232.559119
298				900.000000	200.000000	0.000000	0.392350	0.698120	-1.433850	-57.168021	-80.681102	168.918984	299.038006	200.961303	0.000000	300.000000	200.000000	0.000000	7.721560	11.383960	2232.133484	2145.757556	2147.299925	-1354.976975				-505.000000	200.000000	0.000000	0.181110	-1.965370	12.584640	-812.813778	1435.368292	-236.856020
299				900.000000	200.000000	0.000000	0.504450	0.608040	-1.477300	-72.984121	-110.586821	163.899754	298.984325	200.901458	0.000000	300.000000	200.000000	0.000000	7.507920	11.322920	2232.209778	2012.243752	2267.199921	-1446.529474				-505.000000	200.000000	0.000000	1.811100	0.178670	7.865400	-104.375448	-647.333948	-176.207626
300				900.000000	200.000000	0.000000	0.425980	0.517960	-1.173150	-76.378516	-143.100076	178.355235	299.043052	200.892791	0.000000	300.000000	200.000000	0.000000	7.385840	10.651480	2232.514954	1993.170352	2136.399925	-1391.597975				-505.000000	200.000000	0.000000	0.181110	0.000000	-3.146160	810.460320	-7.973260	234.961906
301				900.000000	200.000000	0.000000	0.313880	0.619300	-1.477300	-100.664145	-92.607209	176.155957	299.091845	200.922725	0.000000	300.000000	200.000000	0.000000	7.263760	10.712520	2232.438660	2059.927254	2027.399929	-1367.183975				-505.000000	200.000000	0.000000	0.000000	-0.536010	5.505780	-611.073512	-800.645029	351.955918
302				900.000000	200.000000	0.000000	0.459610	0.551740	-1.477300	-63.240964	-98.608370	185.580790	298.993747	201.000063	0.000000	300.000000	200.000000	0.000000	7.111160	10.559920	2231.446838	2231.587858	2245.399921	-1391.597975				-505.000000	200.000000	0.000000	0.724440	-1.965370	10.225020	113.525467	344.170616	-413.131782
303				900.000000	200.000000	0.000000	0.482030	0.529220	-1.477300	-68.188868	-165.389235	175.897979	298.962061	200.946673	0.000000	300.000000	200.000000	0.000000	7.843640	10.468360	2226.335140	2107.610755	2310.799919	-1416.011974				-505.000000	200.000000	0.000000	0.362220	-0.714680	10.225020	-853.139298	896.368577	-470.659998
304				900.000000	200.000000	0.000000	0.414770	0.551740	-1.042800	-115.057715	-66.770124	154.301663	298.989104	200.901551	0.000000	300.000000	200.000000	0.000000	7.843640	9.705360	2231.980896	2012.243752	2256.299921	-1385.494475				-505.000000	200.000000	0.000000	0.905550	-0.536010	0.000000	546.646045	-850.214871	645.603968
305				900.000000	200.000000	0.000000	0.571710	0.686860	-1.433850	-69.693299	-118.462967	175.951676	299.032891	201.004268	0.000000	300.000000	200.000000	0.000000	7.752080	9.583280	2231.599426	2241.124558	2158.199924	-1324.459476				-505.000000	200.000000	0.000000	2.897760	-2.144040	4.719240	-245.174322	217.888016	761.406768
306				900.000000	200.000000	0.000000	0.358720	0.743160	-1.607650	-99.719163	-114.596374	200.321293	299.018439	200.969881	0.000000	300.000000	200.000000	0.000000	7.263760	11.445000	2232.057190	2164.830956	2190.899923	-1336.666476				-505.000000	200.000000	0.000000	1.629990	-0.714680	14.157719	-621.192678	1346.203716	-412.017321
307				900.000000	200.000000	0.000000	0.302670	0.382840	-1.564200	-62.245234	-71.800884	168.718682	299.018003	200.953215	0.000000	300.000000	200.000000	0.000000	7.141680	11.139800	2231.065368	2126.684155	2190.899923	-1367.183975				-505.000000	200.000000	0.000000	0.724440	-1.250690	11.011560	735.913686	1536.554256	-353.709452
308				900.000000	200.000000	0.000000	0.493240	0.596780	-1.260050	-77.243267	-145.789026	166.310556	298.979442	200.956998	0.000000	300.000000	200.000000	0.000000	8.026760	11.200840	2232.209778	2136.220856	2278.099920	-1348.873476				-505.000000	200.000000	0.000000	1.267770	-0.178670	2.359620	-1979.494584	53.617970	-59.015078
309				900.000000	200.000000	0.000000	0.381140	0.619300	-1.564200	-92.713113	-110.494068	166.447635	298.979442	200.948454	0.000000	300.000000	200.000000	0.000000	7.630000	11.261880	2232.209778	2117.147455	2278.099920	-1397.701475				-505.000000	200.000000	0.000000	0.724440	-0.714680	0.786540	-158.998365	-177.152296	645.448899
310				900.000000	200.000000	0.000000	0.414770	0.810720	-1.433850	-72.633804	-56.274508	193.097076	299.120870	200.871731	0.000000	300.000000	200.000000	0.000000	7.538440	10.346280	2231.752014	1945.486851	1961.999931	-1312.252476				-505.000000	200.000000	0.000000	3.622200	1.072020	12.584640	181.690703	-1424.252198	-234.248824
311				900.000000	200.000000	0.000000	0.414770	0.664340	-1.433850	-78.661733	-20.812718	166.454681	299.013455	200.952889	0.000000	300.000000	200.000000	0.000000	7.385840	10.407320	2231.828308	2126.684155	2201.799923	-1324.459476				-505.000000	200.000000	0.000000	2.535540	-0.178670	6.292320	-1400.099959	901.163131	-176.604697
312				900.000000	200.000000	0.000000	0.280250	0.619300	-0.999350	-132.333231	-61.270999	154.503856	299.033255	200.918453	0.000000	300.000000	200.000000	0.000000	7.599480	10.590440	2232.438660	2050.390553	2158.199924	-1409.908474				-505.000000	200.000000	0.000000	-0.543330	-0.536010	14.157719	431.962660	1610.281308	-0.465207
313				900.000000	200.000000	0.000000	0.414770	0.731900	-0.999350	-51.306289	-137.734112	180.975473	298.950179	200.918516	0.000000	300.000000	200.000000	0.000000	7.355320	10.224200	2232.286072	2050.390553	2343.499918	-1434.322474				-505.000000	200.000000	0.000000	3.259980	-0.893350	3.146160	-1211.964934	64.892930	-412.317278
314				900.000000	200.000000	0.000000	0.459610	0.664340	-1.694550	-66.870227	-93.340358	176.046868	299.042267	201.008956	0.000000	300.000000	200.000000	0.000000	7.172200	9.919000	2230.683898	2250.661259	2136.399925	-1336.666476				-505.000000	200.000000	0.000000	3.259980	-0.178670	14.157719	-9.678704	2042.993070	-294.150850
315				900.000000	200.000000	0.000000	0.336300	0.630560	-1.346950	-96.044886	-129.113479	214.697763	298.994194	200.999619	0.000000	300.000000	200.000000	0.000000	7.477400	9.980040	2232.438660	2231.587858	2245.399921	-1373.287475				-505.000000	200.000000	0.000000	-0.181110	0.893350	8.651940	402.196769	-129.821733	-57.881821
316				900.000000	200.000000	0.000000	0.403560	0.675600	-1.260050	-102.141171	-96.502274	171.296087	299.003823	200.982666	0.000000	300.000000	200.000000	0.000000	7.233240	10.193680	2232.133484	2193.441057	2223.599922	-1373.287475				-505.000000	200.000000	0.000000	0.181110	-0.893350	1.573080	1104.229257	-145.021826	-0.862278
317				900.000000	200.000000	0.000000	0.313880	0.641820	-1.173150	-75.298491	-67.560218	178.586560	299.047935	200.939781	0.000000	300.000000	200.000000	0.000000	7.568960	11.231360	2232.514954	2098.074055	2125.499926	-1379.390975				-505.000000	200.000000	0.000000	0.362220	-0.357340	12.584640	-483.879880	1291.839319	410.840597
318				900.000000	200.000000	0.000000	0.325090	0.653080	-1.607650	-67.243886	-103.079551	173.766098	299.130341	200.966071	0.000000	300.000000	200.000000	0.000000	7.630000	11.109280	2230.989074	2155.294256	1940.199932	-1385.494475				-505.000000	200.000000	0.000000	-1.086660	-1.608030	9.438480	829.981199	1912.776778	-295.159581
319				900.000000	200.000000	0.000000	0.437190	0.630560	-1.346950	-51.819053	-118.070220	185.677320	299.028040	201.021327	0.000000	300.000000	200.000000	0.000000	7.355320	11.200840	2231.675720	2279.271359	2169.099924	-1324.459476				-505.000000	200.000000	0.000000	-1.448880	-0.714680	8.651940	-737.449143	1272.591099	58.181778
320				900.000000	200.000000	0.000000	0.448400	0.653080	-1.173150	-98.957986	-88.297662	180.867330	298.969817	200.961139	0.000000	300.000000	200.000000	0.000000	7.660520	11.078760	2232.514954	2145.757556	2299.899920	-1385.494475				-505.000000	200.000000	0.000000	0.181110	-0.178670	14.157719	-472.942712	1168.735425	293.536447
321				900.000000	200.000000	0.000000	0.437190	0.551740	-0.651750	-94.549936	-93.386906	163.917076	298.925618	200.893005	0.000000	300.000000	200.000000	0.000000	7.996240	10.834600	2231.980896	1993.170352	2397.999916	-1324.459476				-505.000000	200.000000	0.000000	-0.362220	1.072020	-0.786540	-398.459001	155.234365	1.046325
322				900.000000	200.000000	0.000000	0.358720	0.563000	-1.738000	-99.232135	-73.947389	171.237823	299.028306	200.952693	0.000000	300.000000	200.000000	0.000000	7.446880	10.407320	2232.286072	2126.684155	2169.099924	-1342.769976				-505.000000	200.000000	0.000000	1.992210	0.893350	3.932700	170.187226	-919.700796	-234.287982
323				900.000000	200.000000	0.000000	0.336300	0.563000	-1.390400	-54.646188	7.708118	180.899691	298.974699	200.905607	0.000000	300.000000	200.000000	0.000000	7.599480	10.895640	2232.514954	2021.780453	2288.999920	-1342.769976				-505.000000	200.000000	0.000000	1.992210	-0.536010	11.798100	-842.202130	398.535013	-353.132642
324				900.000000	200.000000	0.000000	0.392350	0.709380	-1.738000	-73.101555	-125.991972	180.977756	299.023423	200.927060	0.000000	300.000000	200.000000	0.000000	7.294280	9.796920	2232.286072	2069.463954	2179.999924	-1409.908474				-505.000000	200.000000	0.000000	1.448880	-0.536010	0.786540	-2001.243074	1900.131960	234.351811
325				900.000000	200.000000	0.000000	0.425980	0.585520	-1.824900	-114.476910	-61.438429	163.960105	299.023956	200.947903	0.000000	300.000000	200.000000	0.000000	7.416360	9.644320	2233.506776	2117.147455	2179.999924	-1361.080475				-505.000000	200.000000	0.000000	-1.448880	1.608030	7.865400	-1060.228892	875.627503	412.850622
326				900.000000	200.000000	0.000000	0.549290	0.619300	-1.781450	-56.753412	-56.424804	161.454111	299.018439	200.965609	0.000000	300.000000	200.000000	0.000000	7.477400	9.827440	2232.057190	2155.294256	2190.899923	-1354.976975				-505.000000	200.000000	0.000000	3.078870	-1.250690	-2.359620	-539.132029	213.646888	-412.641905
327				900.000000	200.000000	0.000000	0.257830	0.630560	-1.651100	-56.154683	-155.995045	156.947215	299.091659	200.982733	0.000000	300.000000	200.000000	0.000000	7.111160	9.980040	2231.980896	2193.441057	2027.399929	-1312.252476				-505.000000	200.000000	0.000000	1.629990	0.357340	1.573080	21.748490	1093.006524	0.208716
328				900.000000	200.000000	0.000000	0.336300	0.664340	-1.607650	-111.006032	-103.541179	154.487676	299.047577	200.965774	0.000000	300.000000	200.000000	0.000000	7.294280	10.804080	2231.675720	2155.294256	2125.499926	-1434.322474				-505.000000	200.000000	0.000000	0.905550	0.893350	15.730799	-2376.820968	-69.723356	-410.433345
329				900.000000	200.000000	0.000000	0.482030	0.608040	-1.477300	-56.902000	-129.927446	151.874680	298.989208	200.939909	0.000000	300.000000	200.000000	0.000000	7.691040	11.322920	2232.209778	2098.074055	2256.299921	-1403.804975				-505.000000	200.000000	0.000000	0.543330	-1.608030	5.505780	250.586573	757.318162	-589.010474
330				900.000000	200.000000	0.000000	0.504450	0.698120	-1.129700	-64.893982	-131.173969	161.573868	298.979372	200.952791	0.000000	300.000000	200.000000	0.000000	7.141680	11.353440	2232.057190	2126.684155	2278.099920	-1318.355976				-505.000000	200.000000	0.000000	-0.724440	0.893350	7.865400	-1219.290181	2157.491715	-57.838354
331				900.000000	200.000000	0.000000	0.392350	0.551740	-1.911800	-87.814287	-9.313029	178.421491	299.027940	200.961599	0.000000	300.000000	200.000000	0.000000	7.324800	11.353440	2231.446838	2145.757556	2169.099924	-1348.873476				-505.000000	200.000000	0.000000	-0.362220	-0.714680	1.573080	420.144567	418.135100	410.559437
332				900.000000	200.000000	0.000000	0.414770	0.484180	-1.173150	-81.790106	-112.242628	156.648492	299.013455	200.978527	0.000000	300.000000	200.000000	0.000000	7.141680	11.170320	2231.828308	2183.904357	2201.799923	-1379.390975				-505.000000	200.000000	0.000000	-0.543330	-1.965370	5.505780	923.859941	1618.491999	-295.542163
333				900.000000	200.000000	0.000000	0.347510	0.506700	-1.520750	-129.469209	-104.083624	149.510137	298.989450	200.939684	0.000000	300.000000	200.000000	0.000000	7.904680	10.651480	2232.743836	2098.074055	2256.299921	-1440.425974				-505.000000	200.000000	0.000000	0.181110	-1.072020	0.786540	51.010995	916.284659	175.200460
334				900.000000	200.000000	0.000000	0.291460	0.608040	-1.086250	-68.558463	-41.387930	178.578372	299.116016	200.948616	0.000000	300.000000	200.000000	0.000000	6.928040	11.261880	2231.828308	2117.147455	1972.899931	-1324.459476				-505.000000	200.000000	0.000000	2.173320	-1.429360	8.651940	-317.430422	125.421738	-882.691808
335				900.000000	200.000000	0.000000	0.347510	0.608040	-1.694550	-61.147601	-73.526170	176.110644	299.032858	200.965840	0.000000	300.000000	200.000000	0.000000	7.172200	10.620960	2231.523132	2155.294256	2158.199924	-1379.390975				-505.000000	200.000000	0.000000	0.724440	0.357340	14.944259	-556.261825	1665.392131	-587.159826
336				900.000000	200.000000	0.000000	0.437190	0.698120	-1.738000	-77.585772	-82.244754	147.185589	299.067305	200.897217	0.000000	300.000000	200.000000	0.000000	7.843640	10.498880	2232.133484	2002.707052	2081.899927	-1379.390975				-505.000000	200.000000	0.000000	0.181110	-1.429360	8.651940	-201.614420	1571.670432	-823.788333
337				900.000000	200.000000	0.000000	0.392350	0.608040	-0.782100	-112.469196	-81.287230	188.112490	298.974454	200.927187	0.000000	300.000000	200.000000	0.000000	7.721560	9.857960	2231.980896	2069.463954	2288.999920	-1385.494475				-505.000000	200.000000	0.000000	1.629990	-1.965370	6.292320	-234.237154	160.537914	-765.668818
338				900.000000	200.000000	0.000000	0.369930	0.698120	-1.173150	-105.144299	-54.670448	168.942211	298.983873	200.970246	0.000000	300.000000	200.000000	0.000000	7.721560	9.857960	2231.217956	2164.830956	2267.199921	-1354.976975				-505.000000	200.000000	0.000000	0.905550	-2.322710	10.225020	-139.729180	996.061688	173.955600
339				900.000000	200.000000	0.000000	0.381140	0.776940	-1.781450	-94.487630	-110.292026	195.510161	299.008435	200.961566	0.000000	300.000000	200.000000	0.000000	7.355320	11.200840	2231.523132	2145.757556	2212.699923	-1354.976975				-505.000000	200.000000	0.000000	0.905550	1.250690	7.865400	771.204495	202.880923	471.067250
340				900.000000	200.000000	0.000000	0.347510	0.686860	-1.477300	-45.615132	-88.926122	200.280548	299.018339	200.987073	0.000000	300.000000	200.000000	0.000000	7.630000	11.078760	2231.828308	2202.977757	2190.899923	-1379.390975				-505.000000	200.000000	0.000000	0.724440	-1.072020	11.798100	-2959.324129	-1248.162324	116.412895
341				900.000000	200.000000	0.000000	0.369930	0.574260	-1.520750	-30.194363	-54.347180	171.236681	298.949713	200.953117	0.000000	300.000000	200.000000	0.000000	7.599480	10.895640	2231.294250	2126.684155	2343.499918	-1495.357473				-505.000000	200.000000	0.000000	-0.181110	-0.536010	8.651940	315.706196	135.318282	234.482210
342				900.000000	200.000000	0.000000	0.347510	0.731900	-1.303500	-67.703509	-73.889846	152.129233	299.008571	200.914431	0.000000	300.000000	200.000000	0.000000	7.568960	11.261880	2231.828308	2040.853853	2212.699923	-1470.943473				-505.000000	200.000000	0.000000	-0.362220	-1.429360	-0.786540	29.262506	1215.794423	-882.488965
343				900.000000	200.000000	0.000000	0.302670	0.731900	-1.303500	-19.457146	-66.977365	185.910929	299.096573	200.927155	0.000000	300.000000	200.000000	0.000000	7.355320	10.559920	2232.057190	2069.463954	2016.499929	-1397.701475				-505.000000	200.000000	0.000000	-1.086660	1.965370	18.090419	-921.972245	1241.716051	354.416661
344				900.000000	200.000000	0.000000	0.358720	0.529220	-1.868350	-112.819828	-73.826164	168.796748	298.959661	201.012781	0.000000	300.000000	200.000000	0.000000	7.904680	10.468360	2231.675720	2260.197959	2321.699919	-1385.494475				-505.000000	200.000000	0.000000	-0.724440	-1.608030	4.719240	-560.188363	-225.782711	-118.956263
345				900.000000	200.000000	0.000000	0.269040	0.720640	-1.477300	-96.490964	-100.892637	169.067677	299.018942	200.943762	0.000000	300.000000	200.000000	0.000000	7.660520	10.529400	2233.201600	2107.610755	2190.899923	-1483.150473				-505.000000	200.000000	0.000000	0.905550	-1.072020	7.078860	-1338.277642	1264.187408	-118.577988
346				900.000000	200.000000	0.000000	0.403560	0.619300	-1.129700	-136.488804	-91.557529	151.966447	299.028405	200.914150	0.000000	300.000000	200.000000	0.000000	7.568960	10.010560	2232.514954	2040.853853	2169.099924	-1470.943473				-505.000000	200.000000	0.000000	-0.362220	1.072020	1.573080	296.625780	285.565093	294.766818
347				900.000000	200.000000	0.000000	0.246620	0.585520	-1.998700	-102.595376	-140.012239	161.736262	298.998940	200.965576	0.000000	300.000000	200.000000	0.000000	7.324800	10.468360	2232.133484	2155.294256	2234.499922	-1385.494475				-505.000000	200.000000	0.000000	1.811100	0.000000	11.011560	-346.567081	2266.220507	-528.841776
348				900.000000	200.000000	0.000000	0.392350	0.641820	-1.129700	-111.438249	-86.029931	168.866625	299.047544	200.940166	0.000000	300.000000	200.000000	0.000000	7.080640	10.529400	2231.599426	2098.074055	2125.499926	-1354.976975				-505.000000	200.000000	0.000000	0.724440	-0.893350	4.719240	525.400940	-711.164457	234.070650
349				900.000000	200.000000	0.000000	0.190570	0.608040	-1.694550	-77.229722	-21.469651	183.502214	299.004129	200.969550	0.000000	300.000000	200.000000	0.000000	7.294280	9.919000	2232.820130	2164.830956	2223.599922	-1342.769976				-505.000000	200.000000	0.000000	1.267770	-2.144040	10.225020	-592.181866	-351.556317	-2.136116
350				900.000000	200.000000	0.000000	0.425980	0.585520	-1.955250	-106.570892	-127.174813	161.550445	298.989588	200.943826	0.000000	300.000000	200.000000	0.000000	7.568960	10.956680	2233.049012	2107.610755	2256.299921	-1361.080475				-505.000000	200.000000	0.000000	2.173320	-1.786700	8.651940	-454.869067	1053.411789	-824.286825
351				900.000000	200.000000	0.000000	0.515660	0.630560	-1.086250	-87.733740	-101.280186	168.728404	299.033188	200.965510	0.000000	300.000000	200.000000	0.000000	7.446880	11.322920	2232.286072	2155.294256	2158.199924	-1391.597975				-505.000000	200.000000	0.000000	0.724440	-0.536010	3.932700	-32.119349	1145.562072	-411.775319
352				900.000000	200.000000	0.000000	0.313880	0.731900	-1.564200	-63.953064	-97.592362	197.947616	298.968936	201.017541	0.000000	300.000000	200.000000	0.000000	7.355320	11.445000	2230.607604	2269.734659	2299.899920	-1379.390975				-505.000000	200.000000	0.000000	-0.724440	1.429360	10.225020	-1534.115452	299.272333	-409.794273
353				900.000000	200.000000	0.000000	0.425980	0.641820	-1.346950	-47.334836	-122.674562	183.289745	299.042660	200.957260	0.000000	300.000000	200.000000	0.000000	7.935200	10.712520	2231.599426	2136.220856	2136.399925	-1379.390975				-505.000000	200.000000	0.000000	1.086660	0.178670	11.798100	127.571171	2044.169928	235.059020
354				900.000000	200.000000	0.000000	0.257830	0.619300	-1.738000	-121.036882	-59.660799	135.249803	298.994091	200.922820	0.000000	300.000000	200.000000	0.000000	7.721560	10.437840	2232.209778	2059.927254	2245.399921	-1409.908474				-505.000000	200.000000	0.000000	2.535540	-0.714680	0.786540	-853.894377	1171.528130	116.607123
355				900.000000	200.000000	0.000000	0.425980	0.585520	-1.173150	-69.575865	-117.770226	149.502145	298.989035	200.974254	0.000000	300.000000	200.000000	0.000000	7.935200	10.437840	2231.828308	2174.367657	2256.299921	-1361.080475				-505.000000	200.000000	0.000000	2.173320	-0.714680	-0.786540	304.139796	134.378855	116.636100
356				900.000000	200.000000	0.000000	0.515660	0.574260	-1.781450	-58.608160	-100.633650	197.591966	298.974138	200.978761	0.000000	300.000000	200.000000	0.000000	7.843640	10.590440	2231.294250	2183.904357	2288.999920	-1373.287475				-505.000000	200.000000	0.000000	-1.086660	0.714680	7.865400	-651.021493	-74.280479	-469.187625
357				900.000000	200.000000	0.000000	0.392350	0.585520	-1.998700	-70.431135	-100.419671	176.043246	298.999111	200.952596	0.000000	300.000000	200.000000	0.000000	7.080640	10.804080	2232.514954	2126.684155	2234.499922	-1342.769976				-505.000000	200.000000	0.000000	0.362220	-0.714680	-0.786540	304.139796	243.968510	-588.148196
358				900.000000	200.000000	0.000000	0.403560	0.619300	-1.433850	-88.557541	-81.142730	149.556787	299.004368	200.947968	0.000000	300.000000	200.000000	0.000000	7.446880	9.857960	2233.354188	2117.147455	2223.599922	-1324.459476				-505.000000	200.000000	0.000000	1.629990	-0.536010	-3.146160	430.578350	36.925024	-470.591862
359				900.000000	200.000000	0.000000	0.325090	0.630560	-1.129700	-63.655573	-68.062255	176.154815	299.038137	200.948356	0.000000	300.000000	200.000000	0.000000	7.172200	9.156000	2232.438660	2117.147455	2147.299925	-1403.804975				-505.000000	200.000000	0.000000	2.173320	0.178670	2.359620	-452.263916	-531.456887	-176.236604
360				900.000000	200.000000	0.000000	0.448400	0.619300	-1.390400	-72.430406	-57.699800	173.606934	299.067082	200.987174	0.000000	300.000000	200.000000	0.000000	7.233240	10.102120	2231.599426	2202.977757	2081.899927	-1330.562976				-505.000000	200.000000	0.000000	4.889970	0.000000	6.292320	1621.927412	493.556565	352.073394
361				900.000000	200.000000	0.000000	0.414770	0.450400	-1.868350	-15.552380	-182.519672	199.990959	299.062005	200.966005	0.000000	300.000000	200.000000	0.000000	7.355320	11.261880	2231.141662	2155.294256	2092.799927	-1281.734977				-505.000000	200.000000	0.000000	0.362220	-1.429360	11.798100	-1012.074740	-695.964364	-60.129539
362				900.000000	200.000000	0.000000	0.605340	0.641820	-1.303500	-71.413004	-99.705196	154.188007	298.950681	200.969318	0.000000	300.000000	200.000000	0.000000	7.416360	11.109280	2233.354188	2164.830956	2343.499918	-1361.080475				-505.000000	200.000000	0.000000	3.078870	-0.714680	4.719240	420.396260	737.209080	57.819558
363				900.000000	200.000000	0.000000	0.437190	0.641820	-1.868350	-84.059779	-51.727709	204.965072	298.989553	200.969484	0.000000	300.000000	200.000000	0.000000	7.691040	10.712520	2232.972718	2164.830956	2256.299921	-1373.287475				-505.000000	200.000000	0.000000	0.362220	-0.714680	-1.573080	-969.899148	2365.835054	175.525087
364				900.000000	200.000000	0.000000	0.437190	0.540480	-1.564200	-59.774149	-41.878628	188.003205	299.067018	200.953052	0.000000	300.000000	200.000000	0.000000	7.050120	10.804080	2231.446838	2126.684155	2081.899927	-1293.941977				-505.000000	200.000000	0.000000	0.724440	0.178670	4.719240	11.188861	747.105623	58.855701
365				900.000000	200.000000	0.000000	0.313880	0.686860	-1.694550	-53.881263	-51.877407	173.809127	299.013286	201.004337	0.000000	300.000000	200.000000	0.000000	7.233240	10.926160	2231.446838	2241.124558	2201.799923	-1416.011974				-505.000000	200.000000	0.000000	1.448880	-1.429360	5.505780	-1591.658135	1100.233357	-471.425162
366				900.000000	200.000000	0.000000	0.414770	0.709380	-0.782100	-64.070182	-61.946605	147.219288	298.974839	200.969550	0.000000	300.000000	200.000000	0.000000	7.294280	10.498880	2232.820130	2164.830956	2288.999920	-1470.943473				-505.000000	200.000000	0.000000	2.173320	0.357340	11.011560	-1251.472453	1714.022547	-293.555243
367				900.000000	200.000000	0.000000	0.448400	0.563000	-1.564200	-82.969957	-62.604136	178.373895	299.106584	200.879916	0.000000	300.000000	200.000000	0.000000	7.355320	10.529400	2232.667542	1964.560251	1994.699930	-1251.217477				-505.000000	200.000000	0.000000	1.448880	-0.357340	4.719240	-716.141115	172.989732	-176.687322
368				900.000000	200.000000	0.000000	0.493240	0.596780	-1.520750	-61.431231	-39.161206	149.442935	299.018339	201.004165	0.000000	300.000000	200.000000	0.000000	7.568960	9.827440	2231.828308	2241.124558	2190.899923	-1434.322474				-505.000000	200.000000	0.000000	-0.905550	-0.536010	11.011560	-494.817048	1502.614938	117.051968
369				900.000000	200.000000	0.000000	0.358720	0.596780	-1.651100	-97.751046	-68.962236	178.498219	299.062326	201.012677	0.000000	300.000000	200.000000	0.000000	7.172200	10.041080	2231.904602	2260.197959	2092.799927	-1318.355976				-505.000000	200.000000	0.000000	0.905550	0.357340	16.517339	1528.552055	857.520269	59.010770
370				900.000000	200.000000	0.000000	0.482030	0.517960	-1.607650	-72.808128	-63.948611	163.839207	299.033089	200.897247	0.000000	300.000000	200.000000	0.000000	7.507920	11.170320	2232.057190	2002.707052	2158.199924	-1434.322474				-505.000000	200.000000	0.000000	1.086660	0.000000	0.786540	-1621.361103	-199.070227	-235.063327
371				900.000000	200.000000	0.000000	0.381140	0.664340	-1.129700	-70.305573	-55.172484	149.621901	298.974629	200.952661	0.000000	300.000000	200.000000	0.000000	7.752080	9.308600	2232.362366	2126.684155	2288.999920	-1409.908474				-505.000000	200.000000	0.000000	1.992210	0.714680	5.505780	970.213764	271.936417	-175.713441
372				900.000000	200.000000	0.000000	0.358720	0.596780	-1.738000	-89.800014	-38.485600	197.775500	299.062550	200.991075	0.000000	300.000000	200.000000	0.000000	7.630000	11.261880	2232.438660	2212.514458	2092.799927	-1409.908474				-505.000000	200.000000	0.000000	0.362220	-1.250690	8.651940	619.908915	1295.571452	-1.215882
373				900.000000	200.000000	0.000000	0.358720	0.529220	-1.260050	-27.758495	-54.128003	183.254708	299.033354	200.909816	0.000000	300.000000	200.000000	0.000000	7.538440	12.085920	2232.667542	2031.317153	2158.199924	-1367.183975				-505.000000	200.000000	0.000000	3.622200	-1.072020	4.719240	167.141613	1102.042205	116.181074
374				900.000000	200.000000	0.000000	0.414770	0.641820	-1.477300	-75.613591	-152.487528	183.301359	299.062550	200.901366	0.000000	300.000000	200.000000	0.000000	7.233240	10.834600	2232.438660	2012.243752	2092.799927	-1403.804975				-505.000000	200.000000	0.000000	0.724440	2.858720	14.944259	-983.983332	737.402080	-173.577326
375				900.000000	200.000000	0.000000	0.347510	0.529220	-1.868350	-100.758238	-78.430506	166.398701	299.008842	200.986803	0.000000	300.000000	200.000000	0.000000	7.507920	10.895640	2232.438660	2202.977757	2212.699923	-1348.873476				-505.000000	200.000000	0.000000	1.629990	1.429360	2.359620	-29.136659	-763.720005	-351.238529
376				900.000000	200.000000	0.000000	0.448400	0.686860	-0.999350	-89.345808	-63.129446	200.176026	299.047902	200.948356	0.000000	300.000000	200.000000	0.000000	7.538440	11.200840	2232.438660	2117.147455	2125.499926	-1348.873476				-505.000000	200.000000	0.000000	1.629990	-2.501380	1.573080	-1309.392676	-1823.533637	408.704482
377				900.000000	200.000000	0.000000	0.246620	0.686860	-1.824900	-110.303729	-104.712084	173.878809	299.022822	201.021677	0.000000	300.000000	200.000000	0.000000	7.324800	10.712520	2230.912780	2279.271359	2179.999924	-1306.148976				-505.000000	200.000000	0.000000	0.724440	-1.250690	12.584640	-306.304484	1137.351381	-118.733057
378				900.000000	200.000000	0.000000	0.269040	0.630560	-1.998700	-52.494266	-85.209825	178.622543	298.974103	200.936053	0.000000	300.000000	200.000000	0.000000	7.446880	11.200840	2231.217956	2088.537354	2288.999920	-1458.736474				-505.000000	200.000000	0.000000	1.086660	0.714680	5.505780	-1114.474270	-468.688800	411.799989
379				900.000000	200.000000	0.000000	0.358720	0.585520	-1.390400	-105.985708	-59.072747	149.571826	298.994194	200.944085	0.000000	300.000000	200.000000	0.000000	7.660520	10.804080	2232.438660	2107.610755	2245.399921	-1367.183975				-505.000000	200.000000	0.000000	0.362220	-1.608030	16.517339	-1022.508523	890.397165	233.421397
380				900.000000	200.000000	0.000000	0.448400	0.484180	-1.477300	-130.351569	-12.025253	173.481272	298.998837	200.999858	0.000000	300.000000	200.000000	0.000000	7.752080	10.620960	2231.904602	2231.587858	2234.499922	-1403.804975				-505.000000	200.000000	0.000000	-0.543330	-1.072020	13.371180	-874.510249	285.327662	-588.414867
381				900.000000	200.000000	0.000000	0.347510	0.619300	-1.346950	-44.241680	-48.519588	188.169417	299.091814	200.995381	0.000000	300.000000	200.000000	0.000000	7.172200	9.857960	2232.362366	2222.051158	2027.399929	-1379.390975				-505.000000	200.000000	0.000000	1.448880	2.322710	7.865400	-669.535600	435.144041	119.576539
382				900.000000	200.000000	0.000000	0.291460	0.641820	-1.433850	-75.568576	-96.790332	171.380807	299.053205	200.999175	0.000000	300.000000	200.000000	0.000000	7.141680	10.895640	2233.430482	2231.587858	2114.599926	-1281.734977				-505.000000	200.000000	0.000000	-0.724440	-1.250690	3.146160	-1349.403580	-887.139895	-706.058134
383				900.000000	200.000000	0.000000	0.392350	0.619300	-1.260050	-104.459605	-121.370496	166.436021	299.032858	200.893188	0.000000	300.000000	200.000000	0.000000	7.263760	11.017720	2231.523132	1993.170352	2158.199924	-1409.908474				-505.000000	200.000000	0.000000	0.543330	0.893350	0.786540	-756.592482	231.516692	-586.636664
384				900.000000	200.000000	0.000000	0.302670	0.630560	-1.694550	-68.261288	-86.877568	154.491101	299.072093	200.944310	0.000000	300.000000	200.000000	0.000000	7.538440	10.987200	2231.904602	2107.610755	2070.999928	-1342.769976				-505.000000	200.000000	0.000000	0.905550	-0.536010	3.932700	83.696653	-191.096967	-940.486696
385				900.000000	200.000000	0.000000	0.459610	0.641820	-1.824900	-43.809462	-57.757343	163.977623	299.120750	200.953052	0.000000	300.000000	200.000000	0.000000	7.111160	11.078760	2231.446838	2126.684155	1961.999931	-1354.976975				-505.000000	200.000000	0.000000	1.448880	1.250690	3.932700	-39.822134	836.586195	1.070994
386				900.000000	200.000000	0.000000	0.313880	0.596780	-1.260050	-113.428039	-102.941191	193.002634	299.072030	200.905916	0.000000	300.000000	200.000000	0.000000	7.172200	11.231360	2231.752014	2021.780453	2070.999928	-1373.287475	-520.714426	232.292565	0.000000	-505.000000	200.000000	0.000000	0.724440	-0.178670	21.236579	685.783616	333.720646	58.516586
387				900.000000	200.000000	0.000000	0.313880	0.551740	-1.173150	-115.192758	-82.758128	147.177205	299.008571	200.901612	0.000000	300.000000	200.000000	0.000000	7.538440	10.468360	2231.828308	2012.243752	2212.699923	-1361.080475				-505.000000	200.000000	0.000000	-0.905550	-1.250690	3.146160	503.652451	582.089151	116.373736
388				900.000000	200.000000	0.000000	0.336300	0.585520	-1.564200	-102.145234	-7.328158	123.088792	299.016051	200.929411	0.000000	300.000000	200.000000	0.000000	7.416360	10.376800	2226.640316	2069.463954	2190.899923	-1318.355976				-505.000000	200.000000	0.000000	2.535540	-1.429360	7.078860	-780.820276	104.996660	468.393483
389				900.000000	200.000000	0.000000	0.414770	0.517960	-1.173150	-56.275865	-71.714869	183.186169	299.033122	200.995483	0.000000	300.000000	200.000000	0.000000	7.965720	10.773560	2232.133484	2222.051158	2158.199924	-1501.460973				-505.000000	200.000000	0.000000	0.000000	-0.357340	6.292320	-21.119258	1452.298669	234.637279
390				900.000000	200.000000	0.000000	0.448400	0.653080	-1.911800	-107.764288	-42.016988	183.276990	299.066922	200.995892	0.000000	300.000000	200.000000	0.000000	7.050120	10.895640	2231.217956	2222.051158	2081.899927	-1416.011974				-505.000000	200.000000	0.000000	1.811100	0.357340	9.438480	138.193724	1870.003338	176.426524
391				900.000000	200.000000	0.000000	0.448400	0.810720	-1.564200	-84.830438	-62.604136	135.230393	299.013859	200.892700	0.000000	300.000000	200.000000	0.000000	7.599480	10.102120	2232.743836	1993.170352	2201.799923	-1397.701475				-505.000000	200.000000	0.000000	2.354430	0.000000	7.865400	-578.450777	-945.350859	1057.205422
392				900.000000	200.000000	0.000000	0.403560	0.653080	-1.738000	-87.481580	-70.727930	147.178542	299.052720	200.939877	0.000000	300.000000	200.000000	0.000000	7.599480	9.827440	2232.286072	2098.074055	2114.599926	-1379.390975				-505.000000	200.000000	0.000000	2.535540	0.000000	6.292320	0.503386	-822.246965	-235.179238
393				900.000000	200.000000	0.000000	0.482030	0.461660	-1.651100	-71.151046	-53.776262	161.377187	298.939979	200.983002	0.000000	300.000000	200.000000	0.000000	7.935200	11.017720	2231.370544	2193.441057	2365.299917	-1416.011974				-505.000000	200.000000	0.000000	1.992210	-2.501380	11.798100	428.665354	398.535013	232.443208
394				900.000000	200.000000	0.000000	0.347510	0.709380	-1.651100	-52.908875	-73.566578	168.975910	299.038038	200.939909	0.000000	300.000000	200.000000	0.000000	7.141680	11.017720	2232.209778	2098.074055	2147.299925	-1385.494475				-505.000000	200.000000	0.000000	2.354430	1.429360	4.719240	-492.211897	1311.324971	59.912207
395				900.000000	200.000000	0.000000	0.145730	0.619300	-1.477300	-40.356192	-85.682792	210.065402	299.067082	200.940166	0.000000	300.000000	200.000000	0.000000	7.324800	11.322920	2231.599426	2098.074055	2081.899927	-1452.632974				-505.000000	200.000000	0.000000	-0.724440	-0.357340	3.932700	-1063.652044	1630.943818	175.951136
396				900.000000	200.000000	0.000000	0.358720	0.686860	-1.086250	-93.456367	-49.223667	154.485392	298.969817	200.952596	0.000000	300.000000	200.000000	0.000000	7.630000	10.956680	2232.514954	2126.684155	2299.899920	-1416.011974				-505.000000	200.000000	0.000000	1.086660	-0.178670	8.651940	-1631.543193	323.745538	-117.744688
397				900.000000	200.000000	0.000000	0.482030	0.641820	-1.390400	-67.482502	-140.140202	176.002697	299.047870	200.961205	0.000000	300.000000	200.000000	0.000000	7.660520	10.743040	2232.362366	2145.757556	2125.499926	-1428.218974				-505.000000	200.000000	0.000000	2.716650	1.072020	16.517339	297.821321	482.790599	-57.944084
398				900.000000	200.000000	0.000000	0.425980	0.653080	-1.303500	-66.928786	-87.253181	178.480897	299.028007	200.910252	0.000000	300.000000	200.000000	0.000000	7.172200	10.773560	2231.599426	2031.317153	2169.099924	-1281.734977				-505.000000	200.000000	0.000000	1.448880	-1.072020	11.011560	-874.699018	962.438365	233.843137
399				900.000000	200.000000	0.000000	0.257830	0.563000	-1.607650	-83.014971	-135.771574	171.342345	299.074636	200.989543	0.000000	300.000000	200.000000	0.000000	7.202720	10.285240	2226.258846	2202.977757	2060.099928	-1300.045476				-505.000000	200.000000	0.000000	3.441090	1.786700	3.932700	-239.020173	3500.007729	353.884883
400				900.000000	200.000000	0.000000	0.392350	0.517960	-1.173150	-88.440106	-65.725643	163.932115	298.979686	200.926870	0.000000	300.000000	200.000000	0.000000	7.416360	10.498880	2232.743836	2069.463954	2278.099920	-1391.597975				-505.000000	200.000000	0.000000	0.181110	-1.786700	13.371180	-570.307530	1169.481851	-589.151054
401				900.000000	200.000000	0.000000	0.459610	0.506700	-1.390400	-105.210985	-134.150977	168.671282	299.013758	200.952596	0.000000	300.000000	200.000000	0.000000	7.416360	9.583280	2232.514954	2126.684155	2201.799923	-1330.562976				-505.000000	200.000000	0.000000	0.362220	-2.680050	3.932700	-1667.463233	-423.360085	-178.804641
402				900.000000	200.000000	0.000000	0.212990	0.653080	-1.303500	-78.990377	-43.020463	161.833934	299.052655	200.944214	0.000000	300.000000	200.000000	0.000000	7.233240	10.529400	2232.133484	2107.610755	2114.599926	-1330.562976				-505.000000	200.000000	0.000000	1.267770	-1.072020	3.932700	-643.633323	1775.535212	-529.815657
403				900.000000	200.000000	0.000000	0.437190	0.641820	-1.477300	-91.695711	-82.487205	176.049151	298.988862	200.974421	0.000000	300.000000	200.000000	0.000000	7.538440	10.376800	2231.446838	2174.367657	2256.299921	-1397.701475	-495.744301	199.570910	0.000000	-505.000000	200.000000	0.000000	0.724440	-0.178670	21.236579	-9.112395	-196.559383	-235.203908
404				900.000000	200.000000	0.000000	0.246620	0.540480	-1.694550	-92.073433	-54.173610	178.561996	299.067369	200.948421	0.000000	300.000000	200.000000	0.000000	7.996240	11.231360	2232.286072	2117.147455	2081.899927	-1373.287475				-505.000000	200.000000	0.000000	0.543330	1.786700	7.078860	-817.848490	1418.675346	412.860803
405				900.000000	200.000000	0.000000	0.347510	0.619300	-1.173150	-148.595409	-63.879132	171.301796	299.037644	200.961665	0.000000	300.000000	200.000000	0.000000	7.874160	10.895640	2231.294250	2145.757556	2147.299925	-1409.908474				-505.000000	200.000000	0.000000	1.448880	-1.429360	3.146160	-1707.662907	837.332622	-353.936965
406				900.000000	200.000000	0.000000	0.336300	0.641820	-1.216600	-103.487217	-129.234705	190.611634	298.998974	201.008266	0.000000	300.000000	200.000000	0.000000	7.050120	11.109280	2232.209778	2250.661259	2234.499922	-1483.150473				-505.000000	200.000000	0.000000	0.724440	-2.680050	12.584640	-45.347052	341.931337	-766.274605
407				900.000000	200.000000	0.000000	0.280250	0.641820	-1.260050	-63.326929	-30.632728	156.934460	299.008842	200.914181	0.000000	300.000000	200.000000	0.000000	6.867000	10.529400	2232.438660	2040.853853	2212.699923	-1287.838477				-505.000000	200.000000	0.000000	0.362220	-0.714680	6.292320	73.074101	-27.889342	-470.659998
408				900.000000	200.000000	0.000000	0.369930	0.551740	-1.651100	-103.626323	-89.687744	163.986758	299.076819	200.918830	0.000000	300.000000	200.000000	0.000000	7.202720	11.231360	2231.523132	2050.390553	2060.099928	-1379.390975				-505.000000	200.000000	0.000000	4.165530	-0.714680	12.584640	-158.054517	1.140986	-412.220164
409				900.000000	200.000000	0.000000	0.425980	0.484180	-1.564200	-126.421067	-92.076700	173.504499	299.053141	200.948000	0.000000	300.000000	200.000000	0.000000	6.928040	10.529400	2233.277894	2117.147455	2114.599926	-1306.148976				-505.000000	200.000000	0.000000	0.362220	0.178670	4.719240	242.820865	-1086.956548	-293.579913
410				900.000000	200.000000	0.000000	0.504450	0.630560	-1.911800	-96.630070	-145.644526	166.330358	299.023556	200.939748	0.000000	300.000000	200.000000	0.000000	7.324800	10.743040	2232.591248	2098.074055	2179.999924	-1330.562976				-505.000000	200.000000	0.000000	1.267770	1.250690	9.438480	-618.461681	709.750168	-175.146813
411				900.000000	200.000000	0.000000	0.381140	0.585520	-1.781450	-90.308715	-69.764266	190.512821	299.051942	200.927821	0.000000	300.000000	200.000000	0.000000	7.385840	10.834600	2230.455016	2069.463954	2114.599926	-1336.666476				-505.000000	200.000000	0.000000	1.629990	-0.893350	7.865400	178.204628	-636.374983	-0.978188
412				900.000000	200.000000	0.000000	0.414770	0.686860	-1.781450	-66.032882	-111.676909	190.572226	299.018271	200.952954	0.000000	300.000000	200.000000	0.000000	7.446880	9.949520	2231.675720	2126.684155	2190.899923	-1354.976975				-505.000000	200.000000	0.000000	2.535540	0.178670	11.798100	-1493.852855	1426.218175	-528.730173
413				900.000000	200.000000	0.000000	0.403560	0.529220	-1.520750	-100.398124	-55.732063	180.798594	298.993644	201.004440	0.000000	300.000000	200.000000	0.000000	8.179360	9.491720	2231.217956	2241.124558	2245.399921	-1336.666476				-505.000000	200.000000	0.000000	1.086660	1.965370	2.359620	-112.518696	-200.563079	765.451486
414				900.000000	200.000000	0.000000	0.448400	0.641820	-1.781450	-63.867099	-97.863883	195.314818	298.974559	200.948454	0.000000	300.000000	200.000000	0.000000	7.019600	11.017720	2232.209778	2117.147455	2288.999920	-1397.701475				-505.000000	200.000000	0.000000	-1.267770	-1.072020	3.146160	-759.512248	1134.287111	175.316371
415				900.000000	200.000000	0.000000	0.235410	0.574260	-1.477300	-66.334121	-109.639694	178.605025	299.066571	201.004818	0.000000	300.000000	200.000000	0.000000	7.019600	11.445000	2230.378722	2241.124558	2081.899927	-1342.769976				-505.000000	200.000000	0.000000	1.448880	0.000000	8.651940	-346.755851	2157.807710	-293.836404
416				900.000000	200.000000	0.000000	0.594130	0.619300	-1.998700	-85.122195	-118.860912	163.817317	299.004095	200.978126	0.000000	300.000000	200.000000	0.000000	7.691040	11.109280	2232.743836	2183.904357	2223.599922	-1354.976975				-505.000000	200.000000	0.000000	0.724440	-0.893350	7.078860	-1211.650318	877.436351	-470.858534
417				900.000000	200.000000	0.000000	0.313880	0.675600	-1.564200	-42.148317	-57.064602	178.617976	298.994194	200.952628	0.000000	300.000000	200.000000	0.000000	7.630000	11.383960	2232.438660	2126.684155	2245.399921	-1373.287475				-505.000000	200.000000	0.000000	3.622200	-0.893350	13.371180	-284.618918	696.121492	175.094731
418				900.000000	200.000000	0.000000	0.437190	0.619300	-0.608300	-103.784392	-57.965525	185.666848	299.062165	200.944472	0.000000	300.000000	200.000000	0.000000	7.660520	10.620960	2231.523132	2107.610755	2092.799927	-1367.183975				-505.000000	200.000000	0.000000	0.905550	-1.072020	-0.786540	50.885149	1934.501709	175.142505
419				900.000000	200.000000	0.000000	0.347510	0.585520	-1.433850	-65.825420	-159.890110	159.222080	299.086869	200.918547	0.000000	300.000000	200.000000	0.000000	7.111160	10.590440	2232.209778	2050.390553	2038.299929	-1409.908474				-505.000000	200.000000	0.000000	0.905550	-2.501380	11.798100	-845.310666	729.428820	232.530141
420				900.000000	200.000000	0.000000	0.482030	0.653080	-1.477300	-47.006192	-89.399686	168.784188	299.008300	200.931778	0.000000	300.000000	200.000000	0.000000	7.263760	10.498880	2231.217956	2079.000654	2212.699923	-1354.976975				-505.000000	200.000000	0.000000	3.803310	1.429360	13.371180	-259.887738	-110.257517	1.052198
421				900.000000	200.000000	0.000000	0.358720	0.619300	-1.520750	-68.544918	-18.423762	166.470862	298.994160	200.956933	0.000000	300.000000	200.000000	0.000000	7.202720	10.651480	2232.362366	2136.220856	2245.399921	-1385.494475				-505.000000	200.000000	0.000000	0.543330	0.000000	5.505780	-1041.903555	889.888170	-58.787565
422				900.000000	200.000000	0.000000	0.381140	0.675600	-1.216600	-81.993505	-146.279126	147.222713	299.071966	200.965807	0.000000	300.000000	200.000000	0.000000	7.355320	10.682000	2231.599426	2155.294256	2070.999928	-1397.701475				-505.000000	200.000000	0.000000	2.354430	0.000000	3.146160	579.331702	1445.387831	-763.861637
423				900.000000	200.000000	0.000000	0.437190	0.585520	-1.781450	-34.021292	-127.798075	144.671211	299.032825	200.923135	0.000000	300.000000	200.000000	0.000000	7.019600	9.827440	2231.446838	2059.927254	2158.199924	-1312.252476				-505.000000	200.000000	0.000000	0.000000	-1.608030	8.651940	-559.873747	787.209353	-1.526021
424				900.000000	200.000000	0.000000	0.269040	0.686860	-1.303500	-93.681438	-70.658452	156.987961	299.062870	200.995007	0.000000	300.000000	200.000000	0.000000	7.568960	10.285240	2233.201600	2222.051158	2092.799927	-1391.597975				-505.000000	200.000000	0.000000	2.173320	-1.429360	9.438480	-317.367499	654.955341	468.422461
425				900.000000	200.000000	0.000000	0.336300	0.731900	-1.477300	-71.904096	-83.398524	152.140847	299.013286	200.982968	0.000000	300.000000	200.000000	0.000000	7.599480	11.170320	2231.446838	2193.441057	2201.799923	-1428.218974				-505.000000	200.000000	0.000000	-1.267770	-0.536010	9.438480	-263.310890	-1257.944432	234.569143
426				900.000000	200.000000	0.000000	0.560500	0.574260	-1.346950	-118.465971	-82.620366	158.990950	298.989001	200.957195	0.000000	300.000000	200.000000	0.000000	7.324800	10.865120	2231.752014	2136.220856	2256.299921	-1391.597975				-505.000000	200.000000	0.000000	0.362220	0.714680	2.359620	-188.197948	638.692826	59.393352
427				900.000000	200.000000	0.000000	0.437190	0.754420	-1.781450	-71.291822	-46.742556	188.202170	299.081421	200.953312	0.000000	300.000000	200.000000	0.000000	7.355320	11.658640	2230.836486	2126.684155	2049.199928	-1367.183975				-505.000000	200.000000	0.000000	1.992210	2.680050	11.011560	394.682753	1990.121527	-115.104207
428				900.000000	200.000000	0.000000	0.313880	0.551740	-1.651100	-143.831625	-92.445575	183.322106	299.018372	200.974221	0.000000	300.000000	200.000000	0.000000	7.568960	11.353440	2231.904602	2174.367657	2190.899923	-1385.494475				-505.000000	200.000000	0.000000	0.000000	-0.536010	10.225020	-610.695973	918.286508	-1234.134745
429				900.000000	200.000000	0.000000	0.414770	0.698120	-1.173150	-93.082708	-112.242628	173.715077	298.993885	200.923009	0.000000	300.000000	200.000000	0.000000	7.263760	10.712520	2231.752014	2059.927254	2245.399921	-1391.597975				-505.000000	200.000000	0.000000	2.535540	-0.178670	8.651940	-820.831180	236.073815	410.836290
430				900.000000	200.000000	0.000000	0.302670	0.529220	-1.607650	-104.508683	-76.826446	183.312776	298.984186	200.952856	0.000000	300.000000	200.000000	0.000000	7.355320	10.529400	2231.904602	2126.684155	2267.199921	-1275.631477				-505.000000	200.000000	0.000000	1.086660	-1.429360	8.651940	724.913595	721.455560	-236.419790
431				900.000000	200.000000	0.000000	0.493240	0.529220	-1.303500	-88.111462	-64.693098	146.970444	299.003687	200.995619	0.000000	300.000000	200.000000	0.000000	7.446880	10.743040	2231.828308	2222.051158	2223.599922	-1306.148976				-505.000000	200.000000	0.000000	-0.905550	-1.072020	10.225020	-1685.473955	310.231298	527.751985
432				900.000000	200.000000	0.000000	0.246620	0.641820	-1.738000	-83.924736	-104.792901	188.294882	299.057120	200.978828	0.000000	300.000000	200.000000	0.000000	7.385840	11.078760	2231.141662	2183.904357	2103.699926	-1330.562976				-505.000000	200.000000	0.000000	0.362220	-0.178670	11.798100	221.764530	232.025687	-0.198535
433				900.000000	200.000000	0.000000	0.425980	0.675600	-1.955250	-26.471324	-35.987354	185.730820	299.033122	200.888672	0.000000	300.000000	200.000000	0.000000	7.263760	10.102120	2232.133484	1983.633652	2158.199924	-1336.666476				-505.000000	200.000000	0.000000	0.181110	-1.429360	7.078860	-201.740266	777.743241	-118.859149
434				900.000000	200.000000	0.000000	0.437190	0.540480	-0.955900	-87.287662	-88.038077	200.051506	299.018506	200.880097	0.000000	300.000000	200.000000	0.000000	7.263760	9.247560	2232.209778	1964.560251	2190.899923	-1397.701475				-505.000000	200.000000	0.000000	0.905550	1.786700	-5.505780	1265.832773	2734.400311	-233.353260
435				900.000000	200.000000	0.000000	0.482030	0.686860	-1.564200	-69.828341	-58.923049	156.767303	299.042987	200.939845	0.000000	300.000000	200.000000	0.000000	7.538440	10.895640	2232.362366	2098.074055	2136.399925	-1318.355976				-505.000000	200.000000	0.000000	-0.543330	-0.714680	-0.786540	-738.204221	-629.226714	-176.867061
436				900.000000	200.000000	0.000000	0.470820	0.517960	-1.694550	-64.857096	-88.736016	163.850820	299.052461	200.991414	0.000000	300.000000	200.000000	0.000000	7.294280	10.041080	2231.675720	2212.514458	2114.599926	-1324.459476				-505.000000	200.000000	0.000000	2.897760	0.000000	10.225020	-809.894012	1670.933111	-58.975919
437				900.000000	200.000000	0.000000	0.325090	0.698120	-1.651100	-53.372562	-163.830782	205.133567	299.101150	200.944569	0.000000	300.000000	200.000000	0.000000	7.141680	11.322920	2231.294250	2107.610755	2005.599930	-1416.011974				-505.000000	200.000000	0.000000	1.811100	0.178670	11.798100	-683.140842	-518.496073	176.256966
438				900.000000	200.000000	0.000000	0.482030	0.551740	-1.042800	-82.893473	-59.407951	134.954701	298.964616	200.969981	0.000000	300.000000	200.000000	0.000000	7.599480	10.865120	2231.828308	2164.830956	2310.799919	-1379.390975				-505.000000	200.000000	0.000000	0.724440	0.000000	13.371180	-693.826317	341.184911	-587.498942
439				900.000000	200.000000	0.000000	0.414770	0.709380	-1.564200	-68.900968	-66.285222	166.496569	299.018473	200.944214	0.000000	300.000000	200.000000	0.000000	7.416360	10.987200	2232.133484	2107.610755	2190.899923	-1403.804975				-505.000000	200.000000	0.000000	-0.362220	0.178670	-4.719240	-337.014223	158.966497	0.198535
440				900.000000	200.000000	0.000000	0.369930	0.731900	-1.868350	-64.268163	-99.617641	178.612267	299.013455	200.982800	0.000000	300.000000	200.000000	0.000000	7.263760	11.567080	2231.828308	2193.441057	2201.799923	-1391.597975	-574.875976	174.406533	0.000000	-505.000000	200.000000	0.000000	2.354430	0.893350	20.450039	-523.387398	1428.966449	353.124027
441				900.000000	200.000000	0.000000	0.257830	0.574260	-1.520750	-58.338074	-135.852391	176.172137	299.042562	200.871880	0.000000	300.000000	200.000000	0.000000	7.813120	10.895640	2231.370544	1945.486851	2136.399925	-1409.908474				-505.000000	200.000000	0.000000	2.716650	-1.250690	11.798100	504.344606	-705.860908	-177.636533
442				900.000000	200.000000	0.000000	0.369930	0.630560	-1.564200	-56.064655	-145.494230	147.192439	299.023456	200.931301	0.000000	300.000000	200.000000	0.000000	7.507920	10.498880	2232.362366	2079.000654	2179.999924	-1422.115474				-505.000000	200.000000	0.000000	0.181110	-0.357340	9.438480	-484.131572	1040.643976	-117.841802
443				900.000000	200.000000	0.000000	0.381140	0.529220	-1.520750	-76.274943	-59.874777	159.134880	299.006295	200.959359	0.000000	300.000000	200.000000	0.000000	7.721560	10.712520	2226.716610	2136.220856	2212.699923	-1330.562976				-505.000000	200.000000	0.000000	-0.905550	-0.178670	3.146160	-242.191633	51.809122	234.879281
444				900.000000	200.000000	0.000000	0.470820	0.574260	-1.738000	-50.522085	-103.893517	163.903179	299.047707	201.016915	0.000000	300.000000	200.000000	0.000000	6.836480	10.163160	2231.980896	2269.734659	2125.499926	-1403.804975				-505.000000	200.000000	0.000000	0.181110	-3.930740	5.505780	-1858.832640	911.806101	-62.488860
445				900.000000	200.000000	0.000000	0.392350	0.709380	-1.564200	-36.736726	-95.757786	185.797077	299.018137	200.970180	0.000000	300.000000	200.000000	0.000000	6.958560	10.834600	2231.370544	2164.830956	2190.899923	-1336.666476				-505.000000	200.000000	0.000000	1.448880	-0.536010	7.865400	-1305.780754	1760.844114	-176.856880
446				900.000000	200.000000	0.000000	0.313880	0.664340	-1.911800	-99.259540	-87.137154	171.378524	298.964722	200.918610	0.000000	300.000000	200.000000	0.000000	7.202720	9.827440	2232.057190	2050.390553	2310.799919	-1391.597975				-505.000000	200.000000	0.000000	1.086660	-0.357340	4.719240	-1063.589121	1255.467722	-294.146542
447				900.000000	200.000000	0.000000	0.269040	0.664340	-1.607650	-102.964971	-45.045742	173.834638	299.013691	200.909941	0.000000	300.000000	200.000000	0.000000	8.148840	9.766400	2232.362366	2031.317153	2201.799923	-1373.287475				-505.000000	200.000000	0.000000	-0.543330	1.429360	7.865400	-1186.856216	1218.542698	-468.552860
448				900.000000	200.000000	0.000000	0.482030	0.731900	-1.260050	-59.617434	-89.601728	183.315452	299.018070	201.008714	0.000000	300.000000	200.000000	0.000000	7.538440	11.353440	2231.217956	2250.661259	2190.899923	-1348.873476				-505.000000	200.000000	0.000000	-1.448880	-1.072020	11.011560	-179.803007	872.641798	-470.854226
449				900.000000	200.000000	0.000000	0.325090	0.563000	-1.520750	-82.924943	-87.962458	156.814703	299.076756	200.961632	0.000000	300.000000	200.000000	0.000000	7.599480	11.445000	2231.370544	2145.757556	2060.099928	-1470.943473				-505.000000	200.000000	0.000000	-0.181110	1.072020	7.865400	876.209175	1594.334789	-116.456362
450				900.000000	200.000000	0.000000	0.504450	0.653080	-1.346950	-111.199633	-161.367746	171.170621	298.901163	200.969948	0.000000	300.000000	200.000000	0.000000	7.385840	10.926160	2231.904602	2164.830956	2452.499914	-1470.943473				-505.000000	200.000000	0.000000	0.543330	-1.072020	14.157719	-1221.895331	1146.817494	-177.293109
451				900.000000	200.000000	0.000000	0.493240	0.585520	-1.564200	-122.247885	-110.044377	159.071104	298.950251	200.973988	0.000000	300.000000	200.000000	0.000000	7.843640	10.498880	2232.438660	2174.367657	2343.499918	-1416.011974				-505.000000	200.000000	0.000000	1.267770	-0.178670	-1.573080	-590.017177	455.060124	175.961317
452				900.000000	200.000000	0.000000	0.392350	0.517960	-1.477300	-153.083689	-156.630243	173.570755	299.008639	200.944278	0.000000	300.000000	200.000000	0.000000	7.691040	11.109280	2231.980896	2107.610755	2212.699923	-1336.666476				-505.000000	200.000000	0.000000	-0.724440	-0.357340	4.719240	-1874.301134	569.637333	58.462938
453				900.000000	200.000000	0.000000	0.403560	0.788200	-1.520750	-77.671737	-116.523702	212.365027	299.033056	200.965642	0.000000	300.000000	200.000000	0.000000	7.172200	11.200840	2231.980896	2155.294256	2158.199924	-1373.287475				-505.000000	200.000000	0.000000	2.173320	-0.714680	8.651940	768.158882	-139.718276	-294.572590
454				900.000000	200.000000	0.000000	0.313880	0.529220	-1.260050	-71.984327	-87.743281	176.072182	299.086807	200.935701	0.000000	300.000000	200.000000	0.000000	7.324800	10.437840	2232.057190	2088.537354	2038.299929	-1300.045476				-505.000000	200.000000	0.000000	0.724440	-1.786700	-0.786540	-918.888153	1150.040630	-60.497632
455				900.000000	200.000000	0.000000	0.459610	0.574260	-1.564200	-134.773163	-103.593523	137.408532	298.974839	200.939652	0.000000	300.000000	200.000000	0.000000	7.630000	10.437840	2232.820130	2098.074055	2288.999920	-1379.390975				-505.000000	200.000000	0.000000	1.629990	-0.893350	3.932700	-401.189998	30.207186	-177.210484
456				900.000000	200.000000	0.000000	0.414770	0.563000	-1.303500	-106.823053	-132.385283	151.902475	298.978953	201.017297	0.000000	300.000000	200.000000	0.000000	7.477400	9.644320	2231.141662	2269.734659	2278.099920	-1428.218974				-505.000000	200.000000	0.000000	1.448880	-1.608030	9.438480	135.085187	1096.501225	-354.106523
457				900.000000	200.000000	0.000000	0.414770	0.551740	-1.390400	-83.253587	-132.304466	207.314185	299.047446	200.970180	0.000000	300.000000	200.000000	0.000000	7.141680	10.376800	2231.370544	2164.830956	2125.499926	-1342.769976				-505.000000	200.000000	0.000000	3.622200	-1.250690	-3.146160	-75.930944	579.226440	409.732010
458				900.000000	200.000000	0.000000	0.482030	0.563000	-1.694550	-75.063939	-84.131674	154.242453	299.106279	200.944310	0.000000	300.000000	200.000000	0.000000	7.355320	11.109280	2231.904602	2107.610755	1994.699930	-1397.701475				-505.000000	200.000000	0.000000	2.354430	-1.072020	13.371180	746.913778	375.124229	-412.414392
459				900.000000	200.000000	0.000000	0.246620	0.551740	-1.303500	-115.327800	-100.131016	132.788925	299.008808	200.931301	0.000000	300.000000	200.000000	0.000000	7.233240	11.017720	2232.362366	2079.000654	2212.699923	-1336.666476				-505.000000	200.000000	0.000000	0.724440	-0.357340	1.573080	-484.760804	1545.511373	293.323422
460				900.000000	200.000000	0.000000	0.437190	0.630560	-0.912450	-79.512623	-67.814605	156.761399	298.989104	200.944278	0.000000	300.000000	200.000000	0.000000	7.477400	11.322920	2231.980896	2107.610755	2256.299921	-1354.976975				-505.000000	200.000000	0.000000	1.086660	-1.608030	5.505780	-791.757444	724.441266	-60.357052
461				900.000000	200.000000	0.000000	0.392350	0.664340	-1.564200	-86.837836	-95.757786	161.658588	299.052267	201.017263	0.000000	300.000000	200.000000	0.000000	7.538440	11.170320	2231.217956	2269.734659	2114.599926	-1397.701475				-505.000000	200.000000	0.000000	-1.992210	-0.357340	5.505780	1368.609842	1706.163723	-176.412035
462				900.000000	200.000000	0.000000	0.358720	0.641820	-1.303500	-91.515655	-64.219534	178.540106	298.974313	201.004234	0.000000	300.000000	200.000000	0.000000	7.782600	11.109280	2231.675720	2241.124558	2288.999920	-1385.494475				-505.000000	200.000000	0.000000	0.543330	1.608030	-4.719240	907.636369	369.311684	-116.005643
463				900.000000	200.000000	0.000000	0.392350	0.630560	-1.868350	-120.708238	-80.277017	149.578872	299.008333	200.948843	0.000000	300.000000	200.000000	0.000000	7.294280	10.376800	2231.294250	2117.147455	2212.699923	-1458.736474				-505.000000	200.000000	0.000000	1.629990	0.000000	5.505780	-1041.903555	293.854348	411.078291
464				900.000000	200.000000	0.000000	0.313880	0.664340	-1.129700	-94.428754	-67.600627	183.426824	298.959590	200.940198	0.000000	300.000000	200.000000	0.000000	7.141680	10.468360	2231.523132	2098.074055	2321.699919	-1483.150473				-505.000000	200.000000	0.000000	2.354430	-1.072020	7.865400	-295.870702	512.919221	-118.693899
465				900.000000	200.000000	0.000000	0.414770	0.596780	-1.173150	-145.502252	-36.253079	176.030491	299.047512	201.000029	0.000000	300.000000	200.000000	0.000000	7.141680	10.590440	2231.523132	2231.587858	2125.499926	-1354.976975				-505.000000	200.000000	0.000000	2.173320	-1.072020	12.584640	-179.677161	254.259613	-764.864495
466				900.000000	200.000000	0.000000	0.392350	0.698120	-1.173150	-97.103238	-96.121463	161.690004	299.003925	200.948389	0.000000	300.000000	200.000000	0.000000	7.477400	10.926160	2232.362366	2117.147455	2223.599922	-1409.908474				-505.000000	200.000000	0.000000	1.086660	-0.536010	1.573080	-843.020132	65.323362	234.380788
467				900.000000	200.000000	0.000000	0.459610	0.619300	-1.694550	-36.560733	-57.878568	156.727700	298.970098	200.948065	0.000000	300.000000	200.000000	0.000000	7.416360	9.980040	2233.125306	2117.147455	2299.899920	-1379.390975				-505.000000	200.000000	0.000000	-0.724440	-1.429360	7.078860	-317.556268	699.968061	116.189690
468				900.000000	200.000000	0.000000	0.302670	0.608040	-1.477300	-89.066242	-16.156032	173.747438	299.013792	200.982464	0.000000	300.000000	200.000000	0.000000	7.324800	10.956680	2232.591248	2193.441057	2201.799923	-1428.218974				-505.000000	200.000000	0.000000	-0.543330	2.680050	0.000000	-416.910185	32.876896	-408.621857
469				900.000000	200.000000	0.000000	0.482030	0.506700	-1.738000	-29.181025	-68.893355	204.792956	299.023189	200.982834	0.000000	300.000000	200.000000	0.000000	7.324800	11.322920	2231.752014	2193.441057	2179.999924	-1391.597975				-505.000000	200.000000	0.000000	2.173320	0.178670	5.505780	11.251784	923.827488	234.972087
470				900.000000	200.000000	0.000000	0.482030	0.596780	-1.868350	-134.160889	-99.167949	173.551150	299.003482	200.944536	0.000000	300.000000	200.000000	0.000000	7.141680	11.109280	2231.370544	2107.610755	2223.599922	-1470.943473				-505.000000	200.000000	0.000000	1.629990	-1.250690	1.573080	40.262597	1225.576531	351.147288
471				900.000000	200.000000	0.000000	0.392350	0.585520	-1.346950	-105.940694	-126.355649	190.501207	299.013792	200.901304	0.000000	300.000000	200.000000	0.000000	7.965720	11.567080	2232.591248	2012.243752	2201.799923	-1397.701475				-505.000000	200.000000	0.000000	-0.181110	0.714680	11.798100	-534.890875	662.612606	-293.027773
472				900.000000	200.000000	0.000000	0.437190	0.664340	-1.607650	-82.862320	-46.904190	173.660435	298.974173	200.978728	0.000000	300.000000	200.000000	0.000000	7.965720	11.261880	2231.370544	2183.904357	2288.999920	-1367.183975				-505.000000	200.000000	0.000000	2.173320	1.072020	8.651940	-1555.863941	1318.551804	-175.388815
473				900.000000	200.000000	0.000000	0.403560	0.776940	-1.651100	-62.188345	-55.610838	168.980673	299.052169	200.974620	0.000000	300.000000	200.000000	0.000000	7.111160	10.407320	2230.989074	2174.367657	2114.599926	-1361.080475				-505.000000	200.000000	0.000000	-1.267770	0.178670	7.078860	590.457640	202.564928	235.247374
474				900.000000	200.000000	0.000000	0.313880	0.596780	-2.042150	-70.012462	-66.752048	188.183314	299.032659	200.974587	0.000000	300.000000	200.000000	0.000000	7.599480	10.895640	2231.065368	2174.367657	2158.199924	-1403.804975				-505.000000	200.000000	0.000000	3.803310	0.000000	11.798100	-346.504158	554.085373	-470.257054
475				900.000000	200.000000	0.000000	0.392350	0.686860	-1.824900	-98.242138	-70.185486	180.956813	299.086900	200.918516	0.000000	300.000000	200.000000	0.000000	7.141680	10.773560	2232.286072	2050.390553	2038.299929	-1373.287475				-505.000000	200.000000	0.000000	2.716650	0.714680	4.719240	-1230.353195	-566.573063	-58.283199
476				900.000000	200.000000	0.000000	0.403560	0.720640	-1.390400	-100.421466	-76.117168	168.928314	299.028106	200.927251	0.000000	300.000000	200.000000	0.000000	7.507920	10.132640	2231.828308	2069.463954	2169.099924	-1440.425974				-505.000000	200.000000	0.000000	1.992210	-0.357340	-5.505780	-485.327113	-645.603664	-59.242591
477				900.000000	200.000000	0.000000	0.347510	0.596780	-1.129700	-57.005573	-79.117450	183.329153	299.042856	200.974154	0.000000	300.000000	200.000000	0.000000	7.355320	10.926160	2232.057190	2174.367657	2136.399925	-1367.183975				-505.000000	200.000000	0.000000	-0.362220	-0.536010	3.146160	-32.182272	1344.632298	117.008501
478				900.000000	200.000000	0.000000	0.358720	0.585520	-1.260050	-49.563242	-119.985612	151.981486	299.042431	200.966038	0.000000	300.000000	200.000000	0.000000	7.599480	10.071600	2231.065368	2155.294256	2136.399925	-1354.976975				-505.000000	200.000000	0.000000	2.354430	-1.250690	6.292320	-306.807870	1044.692103	409.833431
479				900.000000	200.000000	0.000000	0.347510	0.675600	-1.477300	-29.996698	-63.596272	200.270076	298.979756	200.901181	0.000000	300.000000	200.000000	0.000000	7.538440	10.895640	2232.896424	2012.243752	2278.099920	-1440.425974				-505.000000	200.000000	0.000000	0.724440	-1.786700	1.573080	-339.619374	484.951315	-295.474027
480				900.000000	200.000000	0.000000	0.347510	0.450400	-1.781450	-136.078259	-98.775203	175.964039	299.028372	200.948356	0.000000	300.000000	200.000000	0.000000	7.446880	11.414480	2232.438660	2117.147455	2169.099924	-1373.287475				-505.000000	200.000000	0.000000	0.181110	0.178670	-1.573080	589.765485	1448.803968	-293.565424
481				900.000000	200.000000	0.000000	0.336300	0.540480	-1.607650	-128.168177	-63.013419	161.601466	299.008740	200.931364	0.000000	300.000000	200.000000	0.000000	7.660520	10.926160	2232.209778	2079.000654	2212.699923	-1342.769976				-505.000000	200.000000	0.000000	-0.905550	0.893350	-0.786540	-409.270323	2044.091364	764.593516
482				900.000000	200.000000	0.000000	0.291460	0.563000	-1.738000	-91.191074	-86.375532	202.633086	298.989346	200.995313	0.000000	300.000000	200.000000	0.000000	7.141680	11.261880	2232.514954	2222.051158	2256.299921	-1330.562976				-505.000000	200.000000	0.000000	0.362220	0.893350	7.078860	286.254921	-956.625820	59.562910
483				900.000000	200.000000	0.000000	0.358720	0.495440	-1.781450	-98.038739	-89.104890	173.584653	299.009147	200.948065	0.000000	300.000000	200.000000	0.000000	7.538440	11.322920	2233.125306	2117.147455	2212.699923	-1391.597975				-505.000000	200.000000	0.000000	0.362220	0.893350	11.011560	-408.326475	-695.217938	-410.389879
484				900.000000	200.000000	0.000000	0.414770	0.472920	-1.781450	-82.883992	-45.819300	144.589720	298.988724	200.918987	0.000000	300.000000	200.000000	0.000000	7.721560	10.468360	2231.141662	2050.390553	2256.299921	-1367.183975				-505.000000	200.000000	0.000000	0.000000	-0.893350	11.798100	294.335245	1314.503677	-353.312381
485				900.000000	200.000000	0.000000	0.515660	0.675600	-1.433850	-94.280167	-100.956918	185.637912	299.028638	200.939556	0.000000	300.000000	200.000000	0.000000	7.630000	10.498880	2233.049012	2098.074055	2169.099924	-1403.804975				-505.000000	200.000000	0.000000	2.354430	-1.250690	11.011560	272.649679	775.073530	-412.583950
486				900.000000	200.000000	0.000000	0.313880	0.630560	-1.651100	-76.257334	-102.577515	132.792547	299.052720	201.029592	0.000000	300.000000	200.000000	0.000000	7.568960	10.804080	2232.286072	2298.344760	2114.599926	-1300.045476				-505.000000	200.000000	0.000000	1.629990	0.178670	10.225020	-799.082690	1217.365840	0.039159
487				900.000000	200.000000	0.000000	0.291460	0.641820	-1.216600	-71.322975	-107.124314	171.380807	299.013825	200.969616	0.000000	300.000000	200.000000	0.000000	7.599480	9.980040	2232.667542	2164.830956	2201.799923	-1428.218974				-505.000000	200.000000	0.000000	0.724440	-1.965370	4.719240	-350.179003	2072.805697	-60.667190
488				900.000000	200.000000	0.000000	0.437190	0.450400	-1.477300	-115.660508	-97.685115	144.545549	298.969641	200.927124	0.000000	300.000000	200.000000	0.000000	7.660520	10.804080	2232.133484	2069.463954	2299.899920	-1428.218974				-505.000000	200.000000	0.000000	0.362220	-1.072020	1.573080	-1686.166110	772.009260	703.882859
489				900.000000	200.000000	0.000000	0.246620	0.551740	-1.694550	-107.691868	-94.701369	168.933827	298.969676	200.961271	0.000000	300.000000	200.000000	0.000000	7.233240	10.132640	2232.209778	2145.757556	2299.899920	-1409.908474				-505.000000	200.000000	0.000000	1.267770	0.178670	8.651940	938.031492	1240.776624	352.532728
490				900.000000	200.000000	0.000000	0.269040	0.596780	-1.390400	-141.706793	-80.709575	183.410448	299.037907	200.952856	0.000000	300.000000	200.000000	0.000000	7.782600	10.132640	2231.904602	2126.684155	2147.299925	-1287.838477				-505.000000	200.000000	0.000000	1.629990	-0.536010	9.438480	-379.126892	555.262230	-176.871369
491				900.000000	200.000000	0.000000	0.291460	0.506700	-1.998700	-81.718003	-25.341442	173.664806	299.032825	200.940230	0.000000	300.000000	200.000000	0.000000	7.111160	11.383960	2231.446838	2098.074055	2158.199924	-1367.183975				-505.000000	200.000000	0.000000	1.992210	-1.072020	7.865400	51.577304	1197.687189	-471.129513
492				900.000000	200.000000	0.000000	0.347510	0.484180	-1.303500	-37.699317	-119.483576	185.634095	298.994263	200.944020	0.000000	300.000000	200.000000	0.000000	7.721560	11.109280	2232.591248	2107.610755	2245.399921	-1361.080475				-505.000000	200.000000	0.000000	2.173320	-1.608030	3.932700	1061.172740	-1858.649813	233.276509
493				900.000000	200.000000	0.000000	0.347510	0.585520	-1.260050	-89.768544	-84.062195	166.451060	299.043085	200.922662	0.000000	300.000000	200.000000	0.000000	7.416360	11.139800	2232.591248	2059.927254	2136.399925	-1336.666476				-505.000000	200.000000	0.000000	0.724440	0.000000	5.505780	116.256464	216.079168	176.174341
494				900.000000	200.000000	0.000000	0.493240	0.563000	-1.303500	-22.391918	-155.880557	183.146761	299.096419	200.931587	0.000000	300.000000	200.000000	0.000000	6.836480	11.048240	2231.675720	2079.000654	2016.499929	-1373.287475				-505.000000	200.000000	0.000000	1.811100	0.893350	0.786540	-293.328474	685.083963	353.167493
495				900.000000	200.000000	0.000000	0.257830	0.709380	-2.129050	-41.342441	-140.352642	190.755759	299.008401	200.978694	0.000000	300.000000	200.000000	0.000000	7.141680	11.322920	2231.446838	2183.904357	2212.699923	-1422.115474				-505.000000	200.000000	0.000000	0.000000	0.714680	15.730799	44.503750	1045.631530	-175.554065
496				900.000000	200.000000	0.000000	0.392350	0.675600	-0.955900	-85.743950	-60.861716	159.259400	299.013556	200.969881	0.000000	300.000000	200.000000	0.000000	7.538440	10.529400	2232.057190	2164.830956	2201.799923	-1403.804975				-505.000000	200.000000	0.000000	0.905550	-1.072020	3.932700	-643.633323	206.613055	175.142505
497				900.000000	200.000000	0.000000	0.414770	0.686860	-1.173150	-77.464274	-97.044718	132.740384	298.982063	200.907747	0.000000	300.000000	200.000000	0.000000	7.630000	10.132640	2227.250668	2021.780453	2267.199921	-1361.080475				-505.000000	200.000000	0.000000	1.629990	0.714680	14.944259	623.520837	682.607252	-410.660859
498				900.000000	200.000000	0.000000	0.381140	0.517960	-1.477300	-76.693615	-115.640855	175.992029	298.978953	200.953182	0.000000	300.000000	200.000000	0.000000	7.599480	11.200840	2231.141662	2126.684155	2278.099920	-1342.769976				-505.000000	200.000000	0.000000	1.267770	-1.786700	7.078860	8.269094	977.129462	-413.005691
499				900.000000	200.000000	0.000000	0.313880	0.731900	-1.520750	-67.928580	-92.566800	200.357276	299.081860	200.931492	0.000000	300.000000	200.000000	0.000000	7.385840	10.285240	2231.904602	2079.000654	2049.199928	-1354.976975				-505.000000	200.000000	0.000000	1.448880	-1.965370	16.517339	-1275.763170	-633.626708	-295.701540
500				900.000000	200.000000	0.000000	0.347510	0.664340	-1.520750	-14.423278	-63.555864	183.391984	299.028206	200.952791	0.000000	300.000000	200.000000	0.000000	6.897520	9.583280	2232.057190	2126.684155	2169.099924	-1434.322474				-505.000000	200.000000	0.000000	-0.181110	0.357340	11.798100	-93.249511	1192.892635	822.770986
501				900.000000	200.000000	0.000000	0.437190	0.529220	-1.303500	-68.008811	-82.648839	168.715453	298.998666	200.888915	0.000000	300.000000	200.000000	0.000000	7.355320	9.430680	2231.523132	1983.633652	2234.499922	-1446.529474				-505.000000	200.000000	0.000000	-0.181110	-0.357340	-3.146160	93.941666	-781.475373	-176.556923
502				900.000000	200.000000	0.000000	0.459610	0.664340	-1.346950	-126.818067	-58.201836	197.733809	299.042791	200.901581	0.000000	300.000000	200.000000	0.000000	7.507920	10.743040	2231.904602	2012.243752	2136.399925	-1483.150473				-505.000000	200.000000	0.000000	1.811100	-2.501380	8.651940	-1772.090374	412.479684	-61.262796
503				900.000000	200.000000	0.000000	0.381140	0.641820	-1.520750	-103.802316	-49.742838	171.287899	299.057281	200.970114	0.000000	300.000000	200.000000	0.000000	7.660520	11.414480	2231.523132	2164.830956	2103.699926	-1324.459476				-505.000000	200.000000	0.000000	1.629990	0.178670	11.798100	-1146.404849	2409.003053	176.271455
504				900.000000	200.000000	0.000000	0.381140	0.698120	-1.520750	-93.442822	-115.600447	180.978898	299.033155	200.939909	0.000000	300.000000	200.000000	0.000000	7.538440	11.322920	2232.209778	2098.074055	2158.199924	-1367.183975				-505.000000	200.000000	0.000000	1.629990	-1.965370	11.011560	-697.123623	1216.619414	-236.971930
505				900.000000	200.000000	0.000000	0.515660	0.675600	-1.433850	-114.382818	-60.429158	139.854370	299.023656	200.956737	0.000000	300.000000	200.000000	0.000000	7.416360	10.498880	2232.820130	2136.220856	2179.999924	-1403.804975				-505.000000	200.000000	0.000000	2.897760	-1.250690	1.573080	-75.553405	-574.546322	409.789965
506				900.000000	200.000000	0.000000	0.437190	0.731900	-1.390400	-95.937249	-87.633992	164.084625	298.989001	200.991380	0.000000	300.000000	200.000000	0.000000	7.141680	10.285240	2231.752014	2212.514458	2256.299921	-1391.597975				-505.000000	200.000000	0.000000	2.173320	-0.178670	0.000000	-126.627324	398.772444	-822.760805
507				900.000000	200.000000	0.000000	0.392350	0.675600	-1.216600	-61.890854	-30.223445	147.211100	299.086588	200.978661	0.000000	300.000000	200.000000	0.000000	6.958560	10.712520	2231.523132	2183.904357	2038.299929	-1361.080475				-505.000000	200.000000	0.000000	0.000000	1.072020	5.505780	991.836407	1983.325125	-410.191344
508				900.000000	200.000000	0.000000	0.448400	0.709380	-1.694550	-52.953890	-143.538429	195.377649	299.115653	200.923356	0.000000	300.000000	200.000000	0.000000	7.416360	10.804080	2230.912780	2059.927254	1972.899931	-1367.183975				-505.000000	200.000000	0.000000	-0.724440	-1.072020	18.090419	168.211307	-371.041968	-118.447589
509				900.000000	200.000000	0.000000	0.425980	0.563000	-1.564200	-86.990487	-71.812820	190.445423	298.993781	200.906009	0.000000	300.000000	200.000000	0.000000	7.507920	10.224200	2231.523132	2021.780453	2245.399921	-1446.529474				-505.000000	200.000000	0.000000	1.448880	-0.714680	7.078860	883.849037	1629.020534	469.158648
510				900.000000	200.000000	0.000000	0.392350	0.563000	-1.173150	-118.749601	-60.659673	168.793322	299.013488	200.944310	0.000000	300.000000	200.000000	0.000000	7.599480	10.743040	2231.904602	2107.610755	2201.799923	-1312.252476				-505.000000	200.000000	0.000000	1.629990	0.000000	3.146160	-578.828317	1224.083678	-58.874498
511				900.000000	200.000000	0.000000	0.358720	0.709380	-1.564200	-68.900968	-74.109023	168.964297	299.071712	201.008818	0.000000	300.000000	200.000000	0.000000	7.721560	10.193680	2230.989074	2250.661259	2070.999928	-1391.597975				-505.000000	200.000000	0.000000	1.629990	1.429360	10.225020	203.124577	421.945796	1.226063
512				900.000000	200.000000	0.000000	0.448400	0.529220	-1.564200	-108.484199	-92.999955	168.703839	298.993816	200.970080	0.000000	300.000000	200.000000	0.000000	7.477400	11.445000	2231.599426	2164.830956	2245.399921	-1342.769976				-505.000000	200.000000	0.000000	-1.811100	1.786700	7.865400	572.006456	-428.154639	-174.391830
513				900.000000	200.000000	0.000000	0.313880	0.517960	-1.390400	-140.932070	-57.226236	159.194090	298.935676	200.935477	0.000000	300.000000	200.000000	0.000000	7.782600	11.048240	2232.591248	2088.537354	2376.199917	-1440.425974				-505.000000	200.000000	0.000000	0.543330	-0.178670	0.786540	-126.564400	894.366728	-235.189419
514				900.000000	200.000000	0.000000	0.302670	0.675600	-1.086250	-85.878993	-112.773137	135.255708	299.003755	200.965642	0.000000	300.000000	200.000000	0.000000	7.263760	11.261880	2231.980896	2155.294256	2223.599922	-1397.701475				-505.000000	200.000000	0.000000	1.086660	-1.250690	11.011560	1199.177694	454.076266	116.214360
515				900.000000	200.000000	0.000000	0.381140	0.416620	-1.477300	-72.825736	-64.981156	183.126763	299.062390	200.969881	0.000000	300.000000	200.000000	0.000000	7.172200	11.231360	2232.057190	2164.830956	2092.799927	-1409.908474				-505.000000	200.000000	0.000000	0.000000	0.714680	0.000000	-535.834723	2518.830139	353.142823
516				900.000000	200.000000	0.000000	0.269040	0.630560	-1.955250	-68.531373	-105.514114	190.670843	299.028306	200.931333	0.000000	300.000000	200.000000	0.000000	7.752080	11.017720	2232.286072	2079.000654	2169.099924	-1342.769976				-505.000000	200.000000	0.000000	0.362220	-0.357340	8.651940	673.965523	1163.001444	-59.112192
517				900.000000	200.000000	0.000000	0.313880	0.641820	-1.781450	-132.216113	-72.060469	200.273501	298.989450	200.935413	0.000000	300.000000	200.000000	0.000000	7.538440	10.682000	2232.743836	2088.537354	2256.299921	-1293.941977				-505.000000	200.000000	0.000000	3.803310	-2.680050	9.438480	-1551.206769	423.754644	-179.079928
518				900.000000	200.000000	0.000000	0.414770	0.450400	-1.868350	-51.737152	-15.342663	156.617077	298.993988	200.905823	0.000000	300.000000	200.000000	0.000000	7.385840	10.620960	2231.980896	2021.780453	2245.399921	-1330.562976				-505.000000	200.000000	0.000000	2.535540	-0.536010	3.932700	-958.647364	1301.112432	-118.199714
519				900.000000	200.000000	0.000000	0.235410	0.551740	-1.955250	-67.756651	-73.733411	166.535780	299.008469	200.970080	0.000000	300.000000	200.000000	0.000000	7.538440	10.498880	2231.599426	2164.830956	2212.699923	-1293.941977				-505.000000	200.000000	0.000000	-0.543330	-0.536010	0.786540	-148.187044	164.700477	-235.441602
520				900.000000	200.000000	0.000000	0.392350	0.675600	-1.477300	-118.448363	-121.168453	180.946341	299.008910	200.952563	0.000000	300.000000	200.000000	0.000000	7.385840	11.475520	2232.591248	2126.684155	2212.699923	-1336.666476				-505.000000	200.000000	0.000000	0.905550	-2.680050	7.865400	301.723415	468.020938	349.848780
521				900.000000	200.000000	0.000000	0.403560	0.675600	-1.694550	-70.427071	-91.032219	161.657447	298.983804	200.974587	0.000000	300.000000	200.000000	0.000000	7.416360	10.651480	2231.065368	2174.367657	2267.199921	-1483.150473				-505.000000	200.000000	0.000000	0.181110	-1.429360	13.371180	-201.236881	-819.068259	233.605443
522				900.000000	200.000000	0.000000	0.403560	0.731900	-1.520750	-79.990171	-81.061913	180.987086	298.935094	200.931715	0.000000	300.000000	200.000000	0.000000	7.935200	11.231360	2231.370544	2079.000654	2376.199917	-1336.666476				-505.000000	200.000000	0.000000	2.535540	0.000000	7.865400	-925.898783	236.820241	-646.387928
523				900.000000	200.000000	0.000000	0.313880	0.698120	-1.477300	-33.089854	-87.541239	176.229259	299.003551	201.029944	0.000000	300.000000	200.000000	0.000000	7.965720	11.261880	2231.523132	2298.344760	2223.599922	-1428.218974				-505.000000	200.000000	0.000000	2.173320	1.608030	11.011560	-249.265186	-539.667578	118.840352
524				900.000000	200.000000	0.000000	0.571710	0.517960	-1.824900	-81.074259	-92.769440	202.300860	299.013286	201.055622	0.000000	300.000000	200.000000	0.000000	7.599480	10.926160	2231.446838	2355.564961	2201.799923	-1403.804975				-505.000000	200.000000	0.000000	-0.181110	1.072020	5.505780	-629.587619	933.724032	764.705118
525				900.000000	200.000000	0.000000	0.358720	0.529220	-1.477300	-116.435231	-109.651630	173.616068	299.066890	200.995926	0.000000	300.000000	200.000000	0.000000	6.836480	11.078760	2231.141662	2222.051158	2081.899927	-1361.080475				-505.000000	200.000000	0.000000	3.259980	-0.536010	5.505780	-726.889514	195.223658	-59.513571
526				900.000000	200.000000	0.000000	0.358720	0.698120	-1.216600	-64.984011	-38.970502	181.002125	298.969993	200.905452	0.000000	300.000000	200.000000	0.000000	7.294280	11.139800	2232.896424	2021.780453	2299.899920	-1422.115474				-505.000000	200.000000	0.000000	0.000000	-2.144040	2.359620	-1982.603120	1588.600809	232.941701
527				900.000000	200.000000	0.000000	0.493240	0.619300	-1.433850	-120.721782	-24.044113	135.005918	299.082111	200.875705	0.000000	300.000000	200.000000	0.000000	7.446880	11.017720	2232.514954	1955.023551	2049.199928	-1348.873476				-505.000000	200.000000	0.000000	1.267770	0.000000	7.078860	-810.145704	977.129462	-763.774704
528				900.000000	200.000000	0.000000	0.381140	0.664340	-1.216600	-102.559843	-80.421517	147.212241	299.008469	200.944440	0.000000	300.000000	200.000000	0.000000	7.568960	10.834600	2231.599426	2107.610755	2212.699923	-1342.769976				-505.000000	200.000000	0.000000	0.724440	0.178670	9.438480	-1725.673628	1803.187123	-293.608891
529				900.000000	200.000000	0.000000	0.437190	0.664340	-0.825550	-37.826232	-67.895422	188.118395	299.037742	200.953019	0.000000	300.000000	200.000000	0.000000	7.599480	10.529400	2231.523132	2126.684155	2147.299925	-1336.666476				-505.000000	200.000000	0.000000	2.535540	0.000000	4.719240	-1041.966478	902.655983	176.029453
530				900.000000	200.000000	0.000000	0.313880	0.698120	-0.999350	-100.943712	-163.975281	152.132658	299.047642	200.910158	0.000000	300.000000	200.000000	0.000000	7.385840	10.254720	2231.828308	2031.317153	2125.499926	-1409.908474				-505.000000	200.000000	0.000000	-0.362220	-1.072020	8.651940	-643.255784	-781.712804	-999.638047
531				900.000000	200.000000	0.000000	0.347510	0.765680	-2.259400	-63.282231	-52.736980	159.389629	299.057248	200.957325	0.000000	300.000000	200.000000	0.000000	7.385840	9.522240	2231.446838	2136.220856	2103.699926	-1300.045476				-505.000000	200.000000	0.000000	-1.448880	-0.893350	0.786540	177.638319	1942.905400	116.756319
532				900.000000	200.000000	0.000000	0.482030	0.765680	-1.260050	-82.349555	-74.403819	183.346867	299.018439	200.965609	0.000000	300.000000	200.000000	0.000000	7.416360	11.658640	2232.057190	2155.294256	2190.899923	-1464.839973				-505.000000	200.000000	0.000000	1.267770	-1.250690	0.000000	-1812.919280	-2462.972890	-823.705708
533				900.000000	200.000000	0.000000	0.313880	0.731900	-1.260050	-107.863797	-113.073131	173.851015	299.071934	200.944472	0.000000	300.000000	200.000000	0.000000	7.324800	10.498880	2231.523132	2107.610755	2070.999928	-1391.597975				-505.000000	200.000000	0.000000	1.992210	-2.144040	11.798100	450.287998	1989.375100	-60.938169
534				900.000000	200.000000	0.000000	0.482030	0.664340	-1.781450	-135.309270	-68.852947	185.662281	298.989381	200.965378	0.000000	300.000000	200.000000	0.000000	7.446880	11.139800	2232.591248	2155.294256	2256.299921	-1367.183975				-505.000000	200.000000	0.000000	0.905550	-0.893350	3.932700	-1211.902011	1664.883136	-647.105318
535				900.000000	200.000000	0.000000	0.269040	0.608040	-1.955250	-145.848821	-44.722474	176.191939	298.974734	200.888489	0.000000	300.000000	200.000000	0.000000	7.446880	11.322920	2232.591248	1983.633652	2288.999920	-1385.494475				-505.000000	200.000000	0.000000	1.811100	0.000000	15.730799	117.074466	1333.751897	-58.888987
536				900.000000	200.000000	0.000000	0.369930	0.709380	-1.433850	-64.745395	-59.493967	185.820304	299.052623	200.978427	0.000000	300.000000	200.000000	0.000000	7.691040	11.383960	2232.057190	2183.904357	2114.599926	-1348.873476				-505.000000	200.000000	0.000000	-1.267770	-0.893350	10.225020	-863.950620	332.149229	292.974126
537				900.000000	200.000000	0.000000	0.459610	0.529220	-1.607650	-56.262320	-108.619085	202.427467	299.003687	200.969981	0.000000	300.000000	200.000000	0.000000	7.630000	11.567080	2231.828308	2164.830956	2223.599922	-1348.873476				-505.000000	200.000000	0.000000	-1.811100	-0.893350	18.876959	526.533558	-40.894587	527.993987
538				900.000000	200.000000	0.000000	0.425980	0.630560	-1.086250	-103.815861	-107.719103	185.688933	298.945152	200.948551	0.000000	300.000000	200.000000	0.000000	7.416360	11.017720	2231.980896	2117.147455	2354.399918	-1446.529474				-505.000000	200.000000	0.000000	0.905550	-0.893350	4.719240	757.032944	338.436636	-235.896628
539				900.000000	200.000000	0.000000	0.280250	0.754420	-1.868350	-99.525562	-106.056559	149.810198	298.964970	200.935477	0.000000	300.000000	200.000000	0.000000	7.446880	10.682000	2232.591248	2088.537354	2310.799919	-1318.355976				-505.000000	200.000000	0.000000	1.086660	-0.178670	-0.786540	-821.586258	2056.112751	-411.465181
540				900.000000	200.000000	0.000000	0.392350	0.619300	-1.477300	-84.582025	-111.036513	188.122962	299.001365	201.002222	0.000000	300.000000	200.000000	0.000000	7.874160	10.712520	2226.640316	2231.587858	2223.599922	-1440.425974				-505.000000	200.000000	0.000000	2.354430	0.357340	7.865400	-672.644136	1573.479280	470.103551
541				900.000000	200.000000	0.000000	0.269040	0.506700	-1.738000	-117.632689	-161.441826	164.049392	299.072093	200.965675	0.000000	300.000000	200.000000	0.000000	6.928040	10.559920	2231.904602	2155.294256	2070.999928	-1306.148976				-505.000000	200.000000	0.000000	1.448880	-1.072020	18.090419	-526.684704	160.300483	527.563631
542				900.000000	200.000000	0.000000	0.347510	0.686860	-1.694550	-45.840203	-114.053929	171.364627	298.989242	200.986871	0.000000	300.000000	200.000000	0.000000	7.141680	9.705360	2232.286072	2202.977757	2256.299921	-1397.701475				-505.000000	200.000000	0.000000	2.354430	-1.429360	14.157719	-1011.885971	-1216.462286	233.431578
543				900.000000	200.000000	0.000000	0.381140	0.698120	-1.433850	-81.291203	-141.011114	156.882297	299.062838	200.892547	0.000000	300.000000	200.000000	0.000000	7.874160	9.888480	2233.125306	1993.170352	2092.799927	-1458.736474				-505.000000	200.000000	0.000000	0.000000	-0.178670	-3.932700	-1169.285957	2655.132279	-528.866446
544				900.000000	200.000000	0.000000	0.515660	0.641820	-0.782100	-94.996014	-86.365135	159.100235	299.081609	200.953117	0.000000	300.000000	200.000000	0.000000	7.782600	10.346280	2231.294250	2126.684155	2049.199928	-1403.804975				-505.000000	200.000000	0.000000	-0.543330	-1.072020	0.000000	50.948072	1093.436955	-470.926670
545				900.000000	200.000000	0.000000	0.493240	0.608040	-1.086250	-48.455812	-95.290960	178.369328	298.974138	201.004406	0.000000	300.000000	200.000000	0.000000	7.294280	10.407320	2231.294250	2241.124558	2288.999920	-1373.287475				-505.000000	200.000000	0.000000	3.622200	0.178670	11.011560	-1146.467773	1891.490838	-411.328909
546				900.000000	200.000000	0.000000	0.392350	0.506700	-1.564200	-61.165209	-90.691816	168.740963	299.042987	200.991109	0.000000	300.000000	200.000000	0.000000	7.691040	11.261880	2232.362366	2212.514458	2136.399925	-1458.736474				-505.000000	200.000000	0.000000	-0.181110	0.536010	13.371180	-1008.840358	793.689760	-58.220936
547				900.000000	200.000000	0.000000	0.437190	0.495440	-0.999350	-81.146363	-103.195578	159.045397	298.925434	200.884611	0.000000	300.000000	200.000000	0.000000	7.996240	11.322920	2231.599426	1974.096951	2397.999916	-1379.390975				-505.000000	200.000000	0.000000	0.362220	-0.536010	-0.786540	430.767119	-1744.581600	410.671040
548				900.000000	200.000000	0.000000	0.392350	0.743160	-1.390400	-115.576213	-65.523601	178.599512	298.994057	200.957031	0.000000	300.000000	200.000000	0.000000	7.630000	11.017720	2232.133484	2136.220856	2245.399921	-1385.494475				-505.000000	200.000000	0.000000	0.362220	-1.072020	7.865400	-527.502705	-29.382195	-353.510917
549				900.000000	200.000000	0.000000	0.459610	0.596780	-1.738000	-25.471530	-138.893679	180.803357	299.111315	200.999687	0.000000	300.000000	200.000000	0.000000	7.538440	11.139800	2232.286072	2231.587858	1983.799931	-1409.908474				-505.000000	200.000000	0.000000	-0.543330	-0.714680	4.719240	-1085.211764	426.108360	586.806222
550				900.000000	200.000000	0.000000	0.414770	0.641820	-0.999350	-22.851541	-152.932022	183.301359	299.072378	200.956835	0.000000	300.000000	200.000000	0.000000	7.355320	10.559920	2232.591248	2136.220856	2070.999928	-1385.494475				-505.000000	200.000000	0.000000	3.259980	-0.357340	18.090419	-830.887423	713.560865	-294.320407
551				900.000000	200.000000	0.000000	0.392350	0.495440	-1.694550	-57.743409	-131.098350	171.140152	299.101948	200.841243	0.000000	300.000000	200.000000	0.000000	6.928040	10.285240	2233.277894	1878.729949	2005.599930	-1422.115474				-505.000000	200.000000	0.000000	1.992210	-1.786700	5.505780	-570.936762	-656.053635	-60.599054
552				900.000000	200.000000	0.000000	0.403560	0.461660	-1.346950	-82.897537	-111.619367	180.735763	299.047837	200.931333	0.000000	300.000000	200.000000	0.000000	7.355320	10.407320	2232.286072	2079.000654	2125.499926	-1330.562976				-505.000000	200.000000	0.000000	2.354430	0.000000	9.438480	116.571080	511.426368	-587.629341
553				900.000000	200.000000	0.000000	0.448400	0.585520	-1.173150	-33.391093	-68.033782	180.804499	299.042660	200.965807	0.000000	300.000000	200.000000	0.000000	7.568960	10.041080	2231.599426	2155.294256	2136.399925	-1379.390975				-505.000000	200.000000	0.000000	0.000000	-1.072020	6.292320	-1569.972569	-403.681433	-294.737840
554				900.000000	200.000000	0.000000	0.369930	0.608040	-1.738000	-73.254206	-114.936777	173.677757	298.988759	200.974521	0.000000	300.000000	200.000000	0.000000	7.233240	9.491720	2231.217956	2174.367657	2256.299921	-1342.769976				-505.000000	200.000000	0.000000	1.448880	1.786700	9.438480	340.500299	-494.338863	60.323767
555				900.000000	200.000000	0.000000	0.493240	0.720640	-1.651100	-68.527309	-135.293409	176.064386	299.028306	200.944149	0.000000	300.000000	200.000000	0.000000	7.446880	10.071600	2232.286072	2107.610755	2169.099924	-1397.701475				-505.000000	200.000000	0.000000	0.181110	0.357340	14.157719	254.387265	1168.735425	59.068726
556				900.000000	200.000000	0.000000	0.493240	0.596780	-1.086250	-97.165861	-75.027080	149.442935	299.009214	200.965081	0.000000	300.000000	200.000000	0.000000	7.477400	10.987200	2233.277894	2155.294256	2212.699923	-1489.253973				-505.000000	200.000000	0.000000	0.000000	-0.178670	11.011560	-357.378403	1580.390118	-587.610544
557				900.000000	200.000000	0.000000	0.347510	0.675600	-1.346950	-33.882185	-83.981378	156.896194	299.033684	200.947935	0.000000	300.000000	200.000000	0.000000	7.507920	11.292400	2233.430482	2117.147455	2158.199924	-1428.218974				-505.000000	200.000000	0.000000	0.724440	-1.965370	2.359620	-929.447782	616.774895	-236.899486
558				900.000000	200.000000	0.000000	0.392350	0.574260	-1.607650	-102.653935	-85.585438	166.394134	299.023156	200.957227	0.000000	300.000000	200.000000	0.000000	7.355320	11.567080	2231.675720	2136.220856	2179.999924	-1330.562976				-505.000000	200.000000	0.000000	1.629990	-0.178670	11.011560	1264.045624	288.629363	58.444142
559				900.000000	200.000000	0.000000	0.246620	0.574260	-1.520750	-150.810270	-69.533154	173.774091	299.082017	200.969782	0.000000	300.000000	200.000000	0.000000	7.813120	11.414480	2232.286072	2164.830956	2049.199928	-1287.838477				-505.000000	200.000000	0.000000	0.181110	0.536010	9.438480	-1240.786978	-19.916083	470.446974
560				900.000000	200.000000	0.000000	0.437190	0.653080	-1.694550	-87.436565	-72.153222	161.601662	299.052493	200.914463	0.000000	300.000000	200.000000	0.000000	7.599480	10.895640	2231.752014	2040.853853	2114.599926	-1342.769976				-505.000000	200.000000	0.000000	0.000000	-1.429360	-3.146160	-434.190272	1063.545764	116.131735
561				900.000000	200.000000	0.000000	0.302670	0.799460	-0.825550	-116.693125	-102.883648	207.660700	299.018473	201.021118	0.000000	300.000000	200.000000	0.000000	7.568960	10.865120	2232.133484	2279.271359	2190.899923	-1318.355976				-505.000000	200.000000	0.000000	1.811100	0.536010	-4.719240	-1473.551599	27.458911	117.851983
562				900.000000	200.000000	0.000000	0.414770	0.664340	-1.781450	-62.939726	-40.753330	171.274002	299.011020	200.946673	0.000000	300.000000	200.000000	0.000000	7.721560	10.773560	2226.335140	2107.610755	2201.799923	-1306.148976				-505.000000	200.000000	0.000000	1.629990	0.536010	4.719240	264.443508	2946.000921	294.098768
563				900.000000	200.000000	0.000000	0.358720	0.664340	-1.955250	-71.160843	-43.349527	193.019010	299.042987	200.952661	0.000000	300.000000	200.000000	0.000000	7.355320	10.834600	2232.362366	2126.684155	2136.399925	-1391.597975				-505.000000	200.000000	0.000000	2.354430	-1.072020	3.146160	-412.064243	1180.247816	-764.878984
564				900.000000	200.000000	0.000000	0.369930	0.709380	-1.173150	-92.619021	-115.462087	149.675402	298.979407	200.952759	0.000000	300.000000	200.000000	0.000000	7.538440	9.674840	2232.133484	2126.684155	2278.099920	-1416.011974				-505.000000	200.000000	0.000000	2.354430	1.072020	10.225020	181.501933	1040.959971	0.828993
565				900.000000	200.000000	0.000000	0.470820	0.540480	-1.173150	-71.430612	-150.012557	187.968365	299.038006	200.935669	0.000000	300.000000	200.000000	0.000000	7.691040	9.735880	2232.133484	2088.537354	2147.299925	-1312.252476				-505.000000	200.000000	0.000000	2.354430	0.357340	1.573080	-325.699516	1446.880684	-176.081535
566				900.000000	200.000000	0.000000	0.381140	0.574260	-1.824900	-86.796885	-125.449527	197.731329	299.067241	201.004097	0.000000	300.000000	200.000000	0.000000	7.294280	9.980040	2231.980896	2241.124558	2081.899927	-1300.045476				-505.000000	200.000000	0.000000	0.905550	-1.072020	2.359620	282.768845	-322.174121	-177.322087
567				900.000000	200.000000	0.000000	0.358720	0.619300	-1.260050	-28.069530	-84.523823	152.012901	299.092186	200.956541	0.000000	300.000000	200.000000	0.000000	7.263760	10.926160	2233.277894	2136.220856	2027.399929	-1373.287475				-505.000000	200.000000	0.000000	0.362220	1.786700	13.371180	-469.897099	2484.222959	-762.006682
568				900.000000	200.000000	0.000000	0.302670	0.619300	-1.607650	-92.758128	-61.628536	161.709610	298.984498	200.901304	0.000000	300.000000	200.000000	0.000000	7.691040	10.926160	2232.591248	2012.243752	2267.199921	-1434.322474				-505.000000	200.000000	0.000000	0.181110	-0.714680	-3.146160	72.319023	1715.436835	-59.436819
569				900.000000	200.000000	0.000000	0.392350	0.596780	-1.260050	-53.120085	-106.172586	147.137797	298.979128	200.940198	0.000000	300.000000	200.000000	0.000000	7.721560	11.109280	2231.523132	2098.074055	2278.099920	-1416.011974				-505.000000	200.000000	0.000000	0.543330	-1.786700	4.719240	-570.999685	1686.054640	-119.227242
570				900.000000	200.000000	0.000000	0.448400	0.675600	-1.651100	-42.238345	-37.193469	144.743372	298.964474	201.021397	0.000000	300.000000	200.000000	0.000000	7.538440	10.834600	2231.523132	2279.271359	2310.799919	-1373.287475				-505.000000	200.000000	0.000000	1.448880	-0.178670	19.663499	569.841768	-901.752429	-59.029567
571				900.000000	200.000000	0.000000	0.291460	0.585520	-1.520750	-73.956509	-101.775484	219.521650	299.052558	200.999858	0.000000	300.000000	200.000000	0.000000	7.538440	10.834600	2231.904602	2231.587858	2114.599926	-1330.562976				-505.000000	200.000000	0.000000	-1.629990	0.536010	2.359620	-430.641273	2482.651542	0.639073
572				900.000000	200.000000	0.000000	0.381140	0.551740	-1.564200	-95.495234	-110.494068	173.613784	298.950144	200.982632	0.000000	300.000000	200.000000	0.000000	7.721560	10.468360	2232.209778	2193.441057	2343.499918	-1397.701475				-505.000000	200.000000	0.000000	1.267770	1.786700	17.303879	-932.846490	304.575882	60.338255
573				900.000000	200.000000	0.000000	0.437190	0.630560	-1.564200	-88.228896	-67.208478	207.364261	299.032726	200.936053	0.000000	300.000000	200.000000	0.000000	7.477400	10.346280	2231.217956	2088.537354	2158.199924	-1452.632974				-505.000000	200.000000	0.000000	1.267770	0.178670	0.786540	821.586258	1778.520918	293.788630
574				900.000000	200.000000	0.000000	0.403560	0.686860	-1.346950	-81.664861	-121.751306	154.438938	299.101057	200.978862	0.000000	300.000000	200.000000	0.000000	7.294280	9.796920	2231.065368	2183.904357	2005.599930	-1428.218974				-505.000000	200.000000	0.000000	-1.448880	0.000000	3.146160	0.251693	-47.883989	-176.116386
575				900.000000	200.000000	0.000000	0.437190	0.641820	-1.433850	-39.383804	-178.781042	171.229831	299.053044	200.935285	0.000000	300.000000	200.000000	0.000000	6.622840	10.132640	2233.049012	2088.537354	2114.599926	-1440.425974				-505.000000	200.000000	0.000000	1.992210	-0.536010	7.865400	-1074.148750	1330.257196	351.796542
576				900.000000	200.000000	0.000000	0.482030	0.596780	-0.999350	-64.911591	-74.646270	173.551150	299.043020	200.922725	0.000000	300.000000	200.000000	0.000000	7.172200	9.857960	2232.438660	2059.927254	2136.399925	-1367.183975				-505.000000	200.000000	0.000000	2.354430	1.608030	4.719240	-18.136568	1311.324971	177.569962
577				900.000000	200.000000	0.000000	0.437190	0.608040	-1.303500	-100.947775	-67.450929	176.017736	299.042987	200.935573	0.000000	300.000000	200.000000	0.000000	7.568960	9.735880	2232.362366	2088.537354	2136.399925	-1416.011974				-505.000000	200.000000	0.000000	2.354430	-0.536010	4.719240	547.023584	648.474934	116.791169
578				900.000000	200.000000	0.000000	0.437190	0.653080	-1.911800	-87.661636	-26.357450	154.372682	299.042758	200.952889	0.000000	300.000000	200.000000	0.000000	7.538440	11.017720	2231.828308	2126.684155	2136.399925	-1367.183975				-505.000000	200.000000	0.000000	1.992210	-2.501380	7.078860	-1888.032223	1065.863608	291.187307
579				900.000000	200.000000	0.000000	0.358720	0.686860	-2.129050	-130.721479	-83.715653	188.220634	299.067241	200.948551	0.000000	300.000000	200.000000	0.000000	7.446880	11.200840	2231.980896	2117.147455	2081.899927	-1434.322474				-505.000000	200.000000	0.000000	2.535540	0.000000	15.730799	232.890468	1157.346028	-411.411534
580				900.000000	200.000000	0.000000	0.392350	0.484180	-1.173150	-65.707986	-91.055493	190.406961	299.013320	200.978661	0.000000	300.000000	200.000000	0.000000	7.752080	10.407320	2231.523132	2183.904357	2201.799923	-1513.667973				-505.000000	200.000000	0.000000	0.905550	0.357340	3.932700	-788.774754	-456.236982	176.498968
581				900.000000	200.000000	0.000000	0.325090	0.517960	-1.607650	-80.849188	-1.760152	154.363156	299.013589	200.927124	0.000000	300.000000	200.000000	0.000000	7.721560	11.445000	2232.133484	2069.463954	2201.799923	-1428.218974				-505.000000	200.000000	0.000000	-0.362220	-3.930740	2.359620	-932.556318	1875.658754	-62.445393
582				900.000000	200.000000	0.000000	0.459610	0.675600	-1.173150	-65.866370	-93.825260	176.057339	299.057603	200.986871	0.000000	300.000000	200.000000	0.000000	7.477400	10.651480	2232.286072	2202.977757	2103.699926	-1361.080475	-537.377851	175.211026	0.000000	-505.000000	200.000000	0.000000	1.448880	-1.072020	21.236579	-526.433011	687.594806	351.331335
583				900.000000	200.000000	0.000000	0.414770	0.619300	-1.564200	-36.425690	-71.351192	173.641775	299.013522	200.969915	0.000000	300.000000	200.000000	0.000000	7.172200	10.926160	2231.980896	2164.830956	2201.799923	-1416.011974				-505.000000	200.000000	0.000000	0.905550	1.072020	18.876959	-628.517925	325.000960	-410.263788
584				900.000000	200.000000	0.000000	0.313880	0.641820	-1.868350	-67.977658	-137.837262	180.996220	299.033155	200.939909	0.000000	300.000000	200.000000	0.000000	7.813120	10.895640	2232.209778	2098.074055	2158.199924	-1348.873476				-505.000000	200.000000	0.000000	-0.543330	-1.072020	12.584640	-179.677161	1214.064139	-177.206177
585				900.000000	200.000000	0.000000	0.437190	0.596780	-1.086250	-69.022149	-98.048791	156.729983	299.013691	200.905669	0.000000	300.000000	200.000000	0.000000	7.813120	9.705360	2232.362366	2021.780453	2201.799923	-1367.183975				-505.000000	200.000000	0.000000	1.448880	-1.429360	7.865400	609.034670	-1553.406069	-1.472373
586				900.000000	200.000000	0.000000	0.414770	0.585520	-1.564200	-126.268416	-20.691493	192.887640	299.018339	200.978527	0.000000	300.000000	200.000000	0.000000	7.324800	9.919000	2231.828308	2183.904357	2190.899923	-1318.355976				-505.000000	200.000000	0.000000	0.000000	0.536010	3.932700	32.748581	659.117904	59.252772
587				900.000000	200.000000	0.000000	0.381140	0.709380	-1.477300	-100.975181	-39.651306	178.579710	299.057828	200.990906	0.000000	300.000000	200.000000	0.000000	7.385840	9.796920	2232.820130	2212.514458	2103.699926	-1354.976975				-505.000000	200.000000	0.000000	1.267770	-0.536010	4.719240	-958.584441	2835.348844	-411.818786
588				900.000000	200.000000	0.000000	0.269040	0.574260	-2.085600	-99.128561	-95.260948	183.389504	298.989553	200.939588	0.000000	300.000000	200.000000	0.000000	7.172200	10.620960	2232.972718	2098.074055	2256.299921	-1403.804975				-505.000000	200.000000	0.000000	0.362220	0.893350	10.225020	-1913.997422	2354.638657	-410.389879
589				900.000000	200.000000	0.000000	0.482030	0.585520	-1.129700	-89.633502	-104.920864	185.588978	299.052785	200.901366	0.000000	300.000000	200.000000	0.000000	7.477400	11.109280	2232.438660	2012.243752	2114.599926	-1385.494475				-505.000000	200.000000	0.000000	-0.181110	0.536010	-3.146160	-431.081735	-251.195343	529.220050
590				900.000000	200.000000	0.000000	0.358720	0.686860	-1.390400	-85.730406	-59.072747	168.943353	299.003959	200.952628	0.000000	300.000000	200.000000	0.000000	7.477400	10.895640	2232.438660	2126.684155	2223.599922	-1318.355976				-505.000000	200.000000	0.000000	2.716650	1.250690	7.865400	887.020497	358.431283	-57.774526
591				900.000000	200.000000	0.000000	0.515660	0.574260	-1.433850	-54.227516	-95.890948	183.134006	299.062422	200.918579	0.000000	300.000000	200.000000	0.000000	7.294280	10.468360	2232.133484	2050.390553	2092.799927	-1379.390975				-505.000000	200.000000	0.000000	2.535540	1.429360	7.078860	550.320889	1828.406755	-233.822775
592				900.000000	200.000000	0.000000	0.347510	0.675600	-1.260050	-17.710036	-124.589954	176.173475	299.018640	201.033759	0.000000	300.000000	200.000000	0.000000	7.538440	10.620960	2232.514954	2307.881460	2190.899923	-1385.494475				-505.000000	200.000000	0.000000	-0.181110	-1.429360	-2.359620	29.136659	2664.598391	-177.574270
593				900.000000	200.000000	0.000000	0.437190	0.630560	-1.738000	-100.470544	-87.310724	176.038679	298.969746	200.931301	0.000000	300.000000	200.000000	0.000000	7.721560	10.315760	2232.362366	2079.000654	2299.899920	-1440.425974				-505.000000	200.000000	0.000000	0.181110	-0.893350	6.292320	-401.001228	2104.189740	-177.094574
594				900.000000	200.000000	0.000000	0.571710	0.619300	-1.651100	-100.844202	-62.535255	156.611564	299.018104	200.893280	0.000000	300.000000	200.000000	0.000000	7.935200	10.834600	2231.294250	1993.170352	2190.899923	-1342.769976				-505.000000	200.000000	0.000000	0.000000	0.714680	2.359620	-883.093959	660.610757	-234.298163
595				900.000000	200.000000	0.000000	0.369930	0.563000	-1.911800	-59.206889	-119.841112	171.226210	299.023022	201.030015	0.000000	300.000000	200.000000	0.000000	7.630000	10.010560	2231.370544	2298.344760	2179.999924	-1348.873476				-505.000000	200.000000	0.000000	-0.905550	0.178670	8.651940	-1725.736552	311.724151	-410.966689
596				900.000000	200.000000	0.000000	0.414770	0.484180	-1.651100	-66.203142	-86.468285	180.745093	299.037841	200.974287	0.000000	300.000000	200.000000	0.000000	7.568960	10.224200	2231.752014	2174.367657	2147.299925	-1379.390975				-505.000000	200.000000	0.000000	1.086660	-0.178670	6.292320	-1747.547964	988.834854	234.719904
597				900.000000	200.000000	0.000000	0.313880	0.619300	-1.564200	-153.021067	-97.592362	161.697996	298.940414	200.944149	0.000000	300.000000	200.000000	0.000000	7.935200	9.888480	2232.286072	2107.610755	2365.299917	-1409.908474				-505.000000	200.000000	0.000000	-0.362220	-2.144040	6.292320	-939.944487	811.366563	-60.749815
598				900.000000	200.000000	0.000000	0.358720	0.709380	-1.824900	-81.232644	-68.800602	147.277356	298.979442	200.927092	0.000000	300.000000	200.000000	0.000000	7.446880	9.796920	2232.209778	2069.463954	2278.099920	-1354.976975				-505.000000	200.000000	0.000000	1.086660	-1.250690	0.000000	-1118.023269	729.666251	409.934853
599				900.000000	200.000000	0.000000	0.313880	0.596780	-1.433850	-93.505444	-92.647617	154.448072	299.052396	201.004303	0.000000	300.000000	200.000000	0.000000	7.416360	11.200840	2231.523132	2241.124558	2114.599926	-1318.355976				-505.000000	200.000000	0.000000	1.267770	0.357340	4.719240	369.448188	1377.078764	-587.203293
600				900.000000	200.000000	0.000000	0.269040	0.675600	-1.911800	-22.405779	-141.016312	154.567829	299.003551	200.944472	0.000000	300.000000	200.000000	0.000000	7.202720	11.139800	2231.523132	2107.610755	2223.599922	-1318.355976				-505.000000	200.000000	0.000000	0.181110	0.536010	9.438480	-1009.154974	-417.626105	-469.458605
601				900.000000	200.000000	0.000000	0.257830	0.506700	-1.607650	-117.497647	-80.045904	166.470666	299.008706	200.952759	0.000000	300.000000	200.000000	0.000000	7.416360	10.956680	2232.133484	2126.684155	2212.699923	-1403.804975				-505.000000	200.000000	0.000000	1.629990	-1.786700	2.359620	-687.004456	561.980068	-706.755161
602				900.000000	200.000000	0.000000	0.470820	0.641820	-1.477300	-63.552000	-48.410299	154.327370	299.077071	200.880127	0.000000	300.000000	200.000000	0.000000	7.630000	10.743040	2232.133484	1964.560251	2060.099928	-1422.115474				-505.000000	200.000000	0.000000	0.543330	-0.536010	-2.359620	1125.537284	234.502398	175.680156
603				900.000000	200.000000	0.000000	0.313880	0.574260	-1.607650	-10.181740	-62.090164	149.607808	299.013522	200.969915	0.000000	300.000000	200.000000	0.000000	7.324800	10.285240	2231.980896	2164.830956	2201.799923	-1293.941977				-505.000000	200.000000	0.000000	0.362220	1.786700	3.932700	-586.468179	1167.480003	412.875291
604				900.000000	200.000000	0.000000	0.313880	0.754420	-1.303500	-46.673484	-107.966753	157.004337	299.066507	201.034819	0.000000	300.000000	200.000000	0.000000	7.111160	10.224200	2230.226134	2307.881460	2081.899927	-1464.839973				-505.000000	200.000000	0.000000	0.905550	2.501380	10.225020	152.176505	730.921673	530.998254
605				900.000000	200.000000	0.000000	0.403560	0.743160	-1.781450	-51.652858	-50.423642	149.671977	298.999042	200.922757	0.000000	300.000000	200.000000	0.000000	7.355320	10.865120	2232.362366	2059.927254	2234.499922	-1373.287475				-505.000000	200.000000	0.000000	0.362220	-0.536010	9.438480	-1653.102913	1427.395032	-176.769947
606				900.000000	200.000000	0.000000	0.313880	0.709380	-1.824900	-61.129993	-82.152001	144.914150	298.989070	200.948583	0.000000	300.000000	200.000000	0.000000	7.477400	10.193680	2231.904602	2117.147455	2256.299921	-1397.701475				-505.000000	200.000000	0.000000	0.905550	-0.714680	11.011560	-158.180364	465.035232	292.969818
607				900.000000	200.000000	0.000000	0.291460	0.608040	-1.433850	-52.836455	-51.196602	176.168712	299.018339	200.944343	0.000000	300.000000	200.000000	0.000000	7.507920	10.315760	2231.828308	2107.610755	2190.899923	-1324.459476				-505.000000	200.000000	0.000000	0.000000	0.178670	16.517339	-1261.843312	382.035067	-469.783231
608				900.000000	200.000000	0.000000	0.336300	0.472920	-1.477300	-66.486772	-78.332554	183.225576	298.959981	200.978293	0.000000	300.000000	200.000000	0.000000	7.294280	10.773560	2232.362366	2183.904357	2321.699919	-1428.218974				-505.000000	200.000000	0.000000	1.629990	-0.893350	11.798100	-1674.536787	-1037.817137	-647.163274
609				900.000000	200.000000	0.000000	0.437190	0.720640	-1.390400	-60.216164	-153.491601	202.628715	299.013623	200.986904	0.000000	300.000000	200.000000	0.000000	7.721560	11.689160	2232.209778	2202.977757	2201.799923	-1348.873476				-505.000000	200.000000	0.000000	3.078870	-1.786700	7.865400	-1728.908011	-591.476699	291.778605
610				900.000000	200.000000	0.000000	0.381140	0.619300	-1.738000	-12.482566	-19.144975	183.315256	299.018406	200.948551	0.000000	300.000000	200.000000	0.000000	7.416360	9.735880	2231.980896	2117.147455	2190.899923	-1452.632974				-505.000000	200.000000	0.000000	2.354430	-1.250690	9.438480	-74.924173	-549.133690	-236.351654
611				900.000000	200.000000	0.000000	0.302670	0.517960	-1.738000	-76.963700	-51.375370	178.482984	298.998906	200.935701	0.000000	300.000000	200.000000	0.000000	7.233240	10.956680	2232.057190	2088.537354	2234.499922	-1367.183975				-505.000000	200.000000	0.000000	-0.181110	-0.714680	9.438480	768.221805	399.711870	-0.663743
612				900.000000	200.000000	0.000000	0.302670	0.653080	-1.477300	-79.170434	-158.003190	176.198986	299.042103	200.996300	0.000000	300.000000	200.000000	0.000000	6.805960	11.353440	2230.302428	2222.051158	2136.399925	-1361.080475				-505.000000	200.000000	0.000000	-0.362220	-0.178670	3.146160	-473.823636	1212.062291	234.835814
613				900.000000	200.000000	0.000000	0.414770	0.664340	-1.520750	-58.649110	-91.655481	159.225701	298.969676	200.939909	0.000000	300.000000	200.000000	0.000000	7.416360	11.597600	2232.209778	2098.074055	2299.899920	-1342.769976				-505.000000	200.000000	0.000000	1.811100	-1.429360	11.798100	-317.178729	1602.624044	-236.477745
614				900.000000	200.000000	0.000000	0.459610	0.619300	-1.173150	-96.328516	-73.561380	166.366340	299.003312	200.901951	0.000000	300.000000	200.000000	0.000000	7.691040	10.987200	2230.989074	2012.243752	2223.599922	-1428.218974				-505.000000	200.000000	0.000000	0.181110	-0.893350	7.865400	-1211.587395	1042.136829	-588.303265
615				900.000000	200.000000	0.000000	0.493240	0.630560	-1.520750	-108.286533	-84.754935	149.474350	299.057957	200.922441	0.000000	300.000000	200.000000	0.000000	7.477400	10.468360	2233.125306	2059.927254	2103.699926	-1324.459476				-505.000000	200.000000	0.000000	1.267770	0.893350	11.798100	-755.711557	2033.210962	-351.718224
616				900.000000	200.000000	0.000000	0.414770	0.574260	-2.172500	-83.136469	-60.653533	156.732267	299.032659	200.914744	0.000000	300.000000	200.000000	0.000000	7.385840	10.529400	2231.065368	2040.853853	2158.199924	-1348.873476				-505.000000	200.000000	0.000000	-1.086660	-0.357340	-1.573080	441.515518	464.956668	175.980113
617				900.000000	200.000000	0.000000	0.448400	0.596780	-1.911800	-53.795298	-153.468327	149.489389	299.028206	200.948518	0.000000	300.000000	200.000000	0.000000	7.477400	10.620960	2232.057190	2117.147455	2169.099924	-1379.390975				-505.000000	200.000000	0.000000	0.905550	0.357340	9.438480	485.641729	731.668099	-117.221526
618				900.000000	200.000000	0.000000	0.291460	0.833240	-1.260050	-71.526374	-66.556146	128.184946	298.999316	200.896879	0.000000	300.000000	200.000000	0.000000	7.630000	10.773560	2232.972718	2002.707052	2234.499922	-1336.666476				-505.000000	200.000000	0.000000	0.362220	-3.930740	7.865400	226.044163	-161.952203	-297.479743
619				900.000000	200.000000	0.000000	0.425980	0.394100	-1.607650	-110.072924	-46.442562	151.733784	298.989173	200.939941	0.000000	300.000000	200.000000	0.000000	7.965720	10.193680	2232.133484	2098.074055	2256.299921	-1300.045476				-505.000000	200.000000	0.000000	0.905550	-1.250690	7.865400	-2159.738054	1130.870974	-1.259349
620				900.000000	200.000000	0.000000	0.459610	0.596780	-1.260050	-73.222737	-83.612503	178.393697	298.998563	200.995858	0.000000	300.000000	200.000000	0.000000	7.660520	10.254720	2231.294250	2222.051158	2234.499922	-1367.183975				-505.000000	200.000000	0.000000	-1.992210	-0.714680	11.011560	-1200.524381	242.668657	-235.495249
621				900.000000	200.000000	0.000000	0.358720	0.619300	-1.824900	-28.654715	-124.526272	166.470862	299.028173	201.012642	0.000000	300.000000	200.000000	0.000000	7.080640	10.987200	2231.980896	2260.197959	2169.099924	-1367.183975				-505.000000	200.000000	0.000000	0.543330	-0.714680	18.876959	-852.447143	1142.338935	116.766500
622				900.000000	200.000000	0.000000	0.414770	0.495440	-1.520750	-81.686533	-152.447120	151.839644	299.013623	200.935637	0.000000	300.000000	200.000000	0.000000	7.782600	10.865120	2232.209778	2088.537354	2201.799923	-1507.564473				-505.000000	200.000000	0.000000	2.716650	-0.536010	10.225020	-610.695973	1284.182055	527.970882
623				900.000000	200.000000	0.000000	0.515660	0.427880	-1.694550	-124.854013	-100.714467	142.033651	299.043249	200.909692	0.000000	300.000000	200.000000	0.000000	7.599480	10.315760	2232.972718	2031.317153	2136.399925	-1348.873476				-505.000000	200.000000	0.000000	-1.086660	0.178670	14.157719	-1725.296089	1378.018190	-645.928595
624				900.000000	200.000000	0.000000	0.414770	0.619300	-1.303500	-92.443028	-81.725583	168.822454	299.057828	200.961008	0.000000	300.000000	200.000000	0.000000	7.050120	10.468360	2232.820130	2145.757556	2103.699926	-1348.873476				-505.000000	200.000000	0.000000	2.354430	-0.178670	-3.146160	-1169.223033	655.939199	-235.334307
625				900.000000	200.000000	0.000000	0.313880	0.765680	-1.390400	-46.299826	-107.885936	188.340391	299.057152	200.918956	0.000000	300.000000	200.000000	0.000000	6.989080	11.109280	2231.217956	2050.390553	2103.699926	-1391.597975				-505.000000	200.000000	0.000000	1.448880	-0.178670	8.651940	-1515.727191	-95.882415	293.435025
626				900.000000	200.000000	0.000000	0.482030	0.641820	-1.868350	-76.018718	-134.629739	180.822017	299.008706	200.918579	0.000000	300.000000	200.000000	0.000000	7.355320	10.712520	2232.133484	2050.390553	2212.699923	-1348.873476				-505.000000	200.000000	0.000000	0.362220	-0.357340	14.157719	-252.122030	1290.346466	998.281584
627				900.000000	200.000000	0.000000	0.549290	0.596780	-1.477300	-101.591519	-76.971543	166.252488	298.989242	200.939877	0.000000	300.000000	200.000000	0.000000	7.782600	10.346280	2232.286072	2098.074055	2256.299921	-1354.976975				-505.000000	200.000000	0.000000	-0.181110	0.714680	9.438480	-2156.503671	797.421892	-586.748266
628				900.000000	200.000000	0.000000	0.403560	0.653080	-1.086250	-58.662655	-46.004208	188.142764	298.984082	200.970047	0.000000	300.000000	200.000000	0.000000	7.568960	10.712520	2231.675720	2164.830956	2267.199921	-1422.115474				-505.000000	200.000000	0.000000	-0.181110	-0.178670	7.078860	-1052.589030	799.661172	-411.363760
629				900.000000	200.000000	0.000000	0.504450	0.585520	-1.477300	-69.890964	-115.652791	178.336771	299.022855	201.004543	0.000000	300.000000	200.000000	0.000000	7.568960	10.407320	2230.989074	2241.124558	2179.999924	-1312.252476				-505.000000	200.000000	0.000000	0.724440	-0.714680	13.371180	-505.439600	738.894933	116.752011
630				900.000000	200.000000	0.000000	0.549290	0.630560	-1.607650	-48.068608	-61.652408	151.825943	298.979163	200.987174	0.000000	300.000000	200.000000	0.000000	7.263760	11.567080	2231.599426	2202.977757	2278.099920	-1440.425974				-505.000000	200.000000	0.000000	2.535540	-1.429360	14.944259	-780.191044	1025.522447	292.161187
631				900.000000	200.000000	0.000000	0.369930	0.653080	-1.129700	-46.646079	-95.238616	166.490664	298.989381	200.901304	0.000000	300.000000	200.000000	0.000000	7.813120	11.078760	2232.591248	2012.243752	2256.299921	-1428.218974				-505.000000	200.000000	0.000000	-0.362220	-0.714680	6.292320	-737.637912	1341.646593	-59.393352
632				900.000000	200.000000	0.000000	0.369930	0.585520	-1.477300	-77.932025	-135.443107	156.789193	299.003687	200.974254	0.000000	300.000000	200.000000	0.000000	7.721560	11.231360	2231.828308	2174.367657	2223.599922	-1409.908474				-505.000000	200.000000	0.000000	1.267770	1.429360	18.090419	319.569810	-359.020581	59.999140
633				900.000000	200.000000	0.000000	0.369930	0.641820	-0.869000	-91.065513	-65.085247	156.841552	299.086213	200.974787	0.000000	300.000000	200.000000	0.000000	7.691040	10.987200	2230.607604	2174.367657	2038.299929	-1342.769976				-505.000000	200.000000	0.000000	0.905550	-0.178670	17.303879	-241.059015	-1794.626304	-117.730199
634				900.000000	200.000000	0.000000	0.392350	0.484180	-1.738000	-46.190519	-100.662122	149.442739	299.062550	200.922725	0.000000	300.000000	200.000000	0.000000	7.355320	11.200840	2232.438660	2059.927254	2092.799927	-1354.976975				-505.000000	200.000000	0.000000	0.905550	-1.250690	9.438480	388.339834	-594.031974	-1.259349
635				900.000000	200.000000	0.000000	0.313880	0.585520	-1.477300	-98.034676	-128.068998	176.124541	299.023656	200.956737	0.000000	300.000000	200.000000	0.000000	7.324800	10.743040	2232.820130	2136.220856	2179.999924	-1385.494475				-505.000000	200.000000	0.000000	1.267770	0.000000	5.505780	-115.375540	1376.332337	-117.589619
636				900.000000	200.000000	0.000000	0.437190	0.664340	-1.086250	-126.547982	-98.048791	161.612134	299.028372	200.926997	0.000000	300.000000	200.000000	0.000000	8.179360	10.285240	2232.438660	2069.463954	2169.099924	-1318.355976				-505.000000	200.000000	0.000000	-0.181110	1.429360	10.225020	-607.587437	-1059.304637	-703.558232
637				900.000000	200.000000	0.000000	0.269040	0.574260	-0.738650	-73.609940	-96.513612	171.341204	299.052007	200.914932	0.000000	300.000000	200.000000	0.000000	7.446880	10.682000	2230.607604	2040.853853	2114.599926	-1428.218974				-505.000000	200.000000	0.000000	1.267770	-0.357340	11.011560	-1178.901737	-219.732736	58.303561
638				900.000000	200.000000	0.000000	0.425980	0.619300	-1.303500	-64.299317	-102.451091	144.714240	299.042529	200.940295	0.000000	300.000000	200.000000	0.000000	7.263760	10.682000	2231.294250	2098.074055	2136.399925	-1330.562976				-505.000000	200.000000	0.000000	0.905550	-1.250690	14.944259	-537.747718	328.733092	116.228848
639				900.000000	200.000000	0.000000	0.280250	0.574260	-1.216600	-86.166687	-56.002987	164.100610	299.047512	200.944472	0.000000	300.000000	200.000000	0.000000	7.385840	9.583280	2231.523132	2107.610755	2125.499926	-1367.183975				-505.000000	200.000000	0.000000	1.086660	1.250690	7.078860	76.245560	-1398.171704	177.332268
640				900.000000	200.000000	0.000000	0.549290	0.608040	-1.042800	-124.800872	-92.573538	159.033979	299.087087	200.965312	0.000000	300.000000	200.000000	0.000000	7.599480	10.163160	2232.743836	2155.294256	2038.299929	-1391.597975				-505.000000	200.000000	0.000000	-0.181110	0.178670	4.719240	-799.523152	536.760436	235.160441
641				900.000000	200.000000	0.000000	0.369930	0.641820	-1.346950	-103.622260	-95.036573	176.118832	299.003278	201.008852	0.000000	300.000000	200.000000	0.000000	7.233240	10.041080	2230.912780	2250.661259	2223.599922	-1330.562976				-505.000000	200.000000	0.000000	0.362220	-1.250690	9.438480	-1464.716196	631.974988	-823.633264
642				900.000000	200.000000	0.000000	0.414770	0.720640	-1.868350	-112.978213	-71.068333	171.326361	299.052785	201.012435	0.000000	300.000000	200.000000	0.000000	7.324800	11.200840	2232.438660	2260.197959	2114.599926	-1391.597975				-505.000000	200.000000	0.000000	0.543330	0.357340	5.505780	-557.016904	1287.598192	176.527945
643				900.000000	200.000000	0.000000	0.257830	0.551740	-1.260050	-103.221195	-136.094842	154.464253	298.979337	200.948551	0.000000	300.000000	200.000000	0.000000	7.599480	11.506040	2231.980896	2117.147455	2278.099920	-1403.804975				-505.000000	200.000000	0.000000	1.629990	-1.786700	1.573080	355.276638	1093.006524	-119.314175
644				900.000000	200.000000	0.000000	0.482030	0.743160	-1.173150	-83.186901	-165.672095	161.638982	298.964474	200.935925	0.000000	300.000000	200.000000	0.000000	7.477400	11.353440	2231.523132	2088.537354	2310.799919	-1367.183975				-505.000000	200.000000	0.000000	0.724440	-2.501380	9.438480	775.924590	1538.047109	56.312334
645				900.000000	200.000000	0.000000	0.437190	0.641820	-0.999350	-67.077374	-6.942149	156.771870	299.023289	200.991278	0.000000	300.000000	200.000000	0.000000	7.874160	10.743040	2231.980896	2212.514458	2179.999924	-1281.734977				-505.000000	200.000000	0.000000	1.448880	0.000000	3.146160	-810.460320	174.482585	-58.860009
646				900.000000	200.000000	0.000000	0.470820	0.698120	-1.173150	-81.021118	-104.418827	185.705310	299.017969	200.974620	0.000000	300.000000	200.000000	0.000000	7.416360	11.139800	2230.989074	2174.367657	2190.899923	-1446.529474				-505.000000	200.000000	0.000000	-0.724440	-0.893350	8.651940	-748.260464	168.195178	-646.974919
647				900.000000	200.000000	0.000000	0.179360	0.653080	-1.738000	-99.543170	-46.297464	195.604016	299.018372	200.914400	0.000000	300.000000	200.000000	0.000000	7.507920	10.407320	2231.904602	2040.853853	2190.899923	-1385.494475				-505.000000	200.000000	0.000000	3.078870	-0.714680	5.505780	536.275185	338.752631	-0.924541
648				900.000000	200.000000	0.000000	0.459610	0.630560	-1.824900	-60.355270	-143.878832	168.786472	299.052752	200.931301	0.000000	300.000000	200.000000	0.000000	7.324800	9.949520	2232.362366	2079.000654	2114.599926	-1361.080475				-505.000000	200.000000	0.000000	0.905550	-2.680050	7.865400	70.091411	-62.259092	291.104682
649				900.000000	200.000000	0.000000	0.325090	0.608040	-1.738000	-105.418448	-102.958325	159.266251	299.077355	200.931110	0.000000	300.000000	200.000000	0.000000	7.233240	10.468360	2232.820130	2079.000654	2060.099928	-1361.080475				-505.000000	200.000000	0.000000	1.267770	-0.178670	10.225020	-125.809322	2432.413837	-117.759177
650				900.000000	200.000000	0.000000	0.549290	0.608040	-1.564200	-81.115210	-102.220576	173.491940	299.057667	200.935541	0.000000	300.000000	200.000000	0.000000	7.477400	10.102120	2232.438660	2088.537354	2103.699926	-1348.873476				-505.000000	200.000000	0.000000	2.897760	-0.536010	10.225020	315.832042	80.093023	-59.484593
651				900.000000	200.000000	0.000000	0.257830	0.731900	-1.694550	-56.047046	-120.492847	159.451122	299.072252	200.927060	0.000000	300.000000	200.000000	0.000000	7.172200	10.559920	2232.286072	2069.463954	2070.999928	-1416.011974				-505.000000	200.000000	0.000000	1.992210	-0.357340	4.719240	-831.957117	1996.092938	293.222001
652				900.000000	200.000000	0.000000	0.392350	0.675600	-1.738000	-34.287313	-44.936453	142.391779	298.988931	200.927346	0.000000	300.000000	200.000000	0.000000	7.691040	11.109280	2231.599426	2069.463954	2256.299921	-1403.804975				-505.000000	200.000000	0.000000	1.448880	-0.178670	3.146160	-1284.535650	-1416.357503	-59.029567
653				900.000000	200.000000	0.000000	0.392350	0.585520	-1.520750	-86.018099	-116.062075	173.633586	298.973998	200.931874	0.000000	300.000000	200.000000	0.000000	7.507920	11.445000	2230.989074	2079.000654	2288.999920	-1354.976975				-505.000000	200.000000	0.000000	0.543330	0.536010	1.573080	-83.256191	-166.939757	117.953404
654				900.000000	200.000000	0.000000	0.336300	0.495440	-1.564200	-57.608366	-73.185768	159.149919	298.983978	201.017158	0.000000	300.000000	200.000000	0.000000	7.446880	11.445000	2231.446838	2269.734659	2267.199921	-1391.597975				-505.000000	200.000000	0.000000	0.543330	1.072020	11.798100	-281.636228	1149.056773	-175.258415
655				900.000000	200.000000	0.000000	0.291460	0.720640	-1.477300	-96.490964	-91.683953	190.731391	298.978988	200.914682	0.000000	300.000000	200.000000	0.000000	7.721560	11.658640	2231.217956	2040.853853	2278.099920	-1409.908474				-505.000000	200.000000	0.000000	0.543330	1.072020	6.292320	-166.260688	1154.281758	588.414867
656				900.000000	200.000000	0.000000	0.369930	0.596780	-1.216600	-73.177722	-90.091829	178.486605	298.984811	200.948000	0.000000	300.000000	200.000000	0.000000	8.148840	11.200840	2233.277894	2117.147455	2267.199921	-1464.839973				-505.000000	200.000000	0.000000	1.267770	0.178670	4.719240	-567.891149	1377.078764	470.020926
657				900.000000	200.000000	0.000000	0.269040	0.517960	-1.260050	-48.324833	-80.830800	149.601904	299.027907	200.901797	0.000000	300.000000	200.000000	0.000000	7.721560	11.109280	2231.370544	2012.243752	2169.099924	-1367.183975				-505.000000	200.000000	0.000000	1.992210	-1.072020	2.359620	-1107.023177	937.772159	175.055572
658				900.000000	200.000000	0.000000	0.347510	0.686860	-1.260050	-57.451651	-43.534435	185.822587	298.974664	200.956900	0.000000	300.000000	200.000000	0.000000	6.958560	10.071600	2232.438660	2136.220856	2288.999920	-1416.011974				-505.000000	200.000000	0.000000	0.724440	-2.501380	6.292320	-614.119125	82.762734	526.265123
659				900.000000	200.000000	0.000000	0.403560	0.619300	-1.738000	-112.995821	-80.859870	192.930669	299.106035	200.940295	0.000000	300.000000	200.000000	0.000000	7.172200	10.620960	2231.294250	2098.074055	1994.699930	-1324.459476				-505.000000	200.000000	0.000000	2.173320	-1.965370	6.292320	-581.685160	790.511054	350.425590
660				900.000000	200.000000	0.000000	0.302670	0.619300	-1.564200	-104.774704	-46.471034	147.251649	299.081923	200.901520	0.000000	300.000000	200.000000	0.000000	7.843640	10.376800	2232.057190	2012.243752	2049.199928	-1342.769976				-505.000000	200.000000	0.000000	1.086660	-0.893350	10.225020	525.841403	322.252685	116.553475
661				900.000000	200.000000	0.000000	0.336300	0.596780	-1.129700	-105.251936	-124.249552	168.882806	299.003585	200.970080	0.000000	300.000000	200.000000	0.000000	7.324800	10.315760	2231.599426	2164.830956	2223.599922	-1361.080475				-505.000000	200.000000	0.000000	1.629990	0.178670	-4.719240	126.249784	1761.827972	176.271455
662				900.000000	200.000000	0.000000	0.414770	0.619300	-1.433850	-76.495950	-106.934207	185.690075	298.989104	200.931460	0.000000	300.000000	200.000000	0.000000	7.172200	10.041080	2231.980896	2079.000654	2256.299921	-1361.080475				-505.000000	200.000000	0.000000	1.992210	-1.429360	0.786540	492.652360	-651.575076	527.181049
663				900.000000	200.000000	0.000000	0.482030	0.664340	-0.955900	-86.207637	-54.422798	168.794660	299.013117	200.940391	0.000000	300.000000	200.000000	0.000000	7.691040	10.773560	2231.065368	2098.074055	2201.799923	-1324.459476	-504.051000	261.087879	0.000000	-505.000000	200.000000	0.000000	0.000000	0.357340	21.236579	1297.297590	-20.153514	59.083214
664				900.000000	200.000000	0.000000	0.336300	0.653080	-1.781450	-39.280231	-103.379545	161.706184	298.984221	200.927187	0.000000	300.000000	200.000000	0.000000	7.904680	10.865120	2231.980896	2069.463954	2267.199921	-1428.218974				-505.000000	200.000000	0.000000	-0.181110	-0.357340	17.303879	-136.054335	1320.237657	410.884064
665				900.000000	200.000000	0.000000	0.381140	0.619300	-1.520750	-161.017113	-80.138657	173.676615	298.979686	200.965312	0.000000	300.000000	200.000000	0.000000	7.416360	11.017720	2232.743836	2155.294256	2278.099920	-1379.390975				-505.000000	200.000000	0.000000	1.992210	-1.072020	3.932700	167.078690	405.999277	233.799671
666				900.000000	200.000000	0.000000	0.347510	0.686860	-1.824900	-94.221608	-83.536884	188.232247	299.047446	200.995823	0.000000	300.000000	200.000000	0.000000	7.446880	10.498880	2231.370544	2222.051158	2125.499926	-1367.183975				-505.000000	200.000000	0.000000	2.354430	1.608030	0.786540	-134.267186	387.067052	-468.615123
667				900.000000	200.000000	0.000000	0.459610	0.619300	-1.520750	-76.585978	-103.633932	190.462941	298.998769	200.982834	0.000000	300.000000	200.000000	0.000000	7.477400	10.956680	2231.752014	2193.441057	2234.499922	-1403.804975				-505.000000	200.000000	0.000000	0.905550	-2.680050	11.798100	186.222029	994.568835	-178.848107
668				900.000000	200.000000	0.000000	0.448400	0.585520	-1.824900	-110.456380	-133.285264	183.214159	299.008266	200.923262	0.000000	300.000000	200.000000	0.000000	7.507920	11.658640	2231.141662	2059.927254	2212.699923	-1367.183975				-505.000000	200.000000	0.000000	-2.354430	1.608030	8.651940	-712.717963	2918.226014	-409.494316
669				900.000000	200.000000	0.000000	0.448400	0.630560	-0.695200	-127.533915	-88.742156	183.256046	299.028206	200.931428	0.000000	300.000000	200.000000	0.000000	8.026760	10.895640	2232.057190	2079.000654	2169.099924	-1312.252476				-505.000000	200.000000	0.000000	-0.905550	-0.536010	-1.573080	-611.639821	586.567710	528.260658
670				900.000000	200.000000	0.000000	0.313880	0.585520	-1.216600	-73.641409	-92.849660	183.353522	299.038564	200.952205	0.000000	300.000000	200.000000	0.000000	7.416360	10.651480	2233.430482	2126.684155	2147.299925	-1361.080475				-505.000000	200.000000	0.000000	2.535540	0.714680	-4.719240	621.947757	-148.946958	411.684079
671				900.000000	200.000000	0.000000	0.212990	0.641820	-1.129700	-99.376658	-73.577917	164.233122	299.110980	200.961599	0.000000	300.000000	200.000000	0.000000	7.263760	10.468360	2231.446838	2145.757556	1983.799931	-1361.080475				-505.000000	200.000000	0.000000	2.897760	1.429360	13.371180	-1070.599751	-188.032697	1.124642
672				900.000000	200.000000	0.000000	0.347510	0.641820	-1.303500	-111.618306	-84.021786	154.455119	298.993953	200.961402	0.000000	300.000000	200.000000	0.000000	7.416360	9.827440	2231.904602	2145.757556	2245.399921	-1361.080475				-505.000000	200.000000	0.000000	0.724440	-0.536010	9.438480	-379.126892	742.627065	469.386161
673				900.000000	200.000000	0.000000	0.313880	0.709380	-1.781450	-93.249220	-51.796590	178.649391	298.970133	200.943762	0.000000	300.000000	200.000000	0.000000	7.568960	9.400160	2233.201600	2107.610755	2299.899920	-1434.322474				-505.000000	200.000000	0.000000	2.173320	1.429360	10.225020	203.124577	1184.488944	1.182597
674				900.000000	200.000000	0.000000	0.448400	0.551740	-0.825550	-86.688932	-32.895261	188.002064	299.072505	200.978059	0.000000	300.000000	200.000000	0.000000	7.568960	10.926160	2232.896424	2183.904357	2070.999928	-1348.873476				-505.000000	200.000000	0.000000	-1.086660	-1.072020	-0.786540	629.965158	464.210241	-235.906809
675				900.000000	200.000000	0.000000	0.437190	0.574260	-1.303500	-66.154064	-138.374508	168.757340	299.062229	200.935861	0.000000	300.000000	200.000000	0.000000	7.538440	11.383960	2231.675720	2088.537354	2092.799927	-1361.080475				-505.000000	200.000000	0.000000	0.543330	-1.072020	11.798100	-643.004091	751.346751	-588.501800
676				900.000000	200.000000	0.000000	0.347510	0.720640	-1.433850	-68.302238	-73.768621	173.805702	299.003551	201.004303	0.000000	300.000000	200.000000	0.000000	7.538440	11.109280	2231.523132	2241.124558	2223.599922	-1385.494475				-505.000000	200.000000	0.000000	-1.629990	0.357340	9.438480	-1714.862307	1282.803638	-234.506880
677				900.000000	200.000000	0.000000	0.425980	0.540480	-1.260050	-87.602761	-122.755379	159.098898	299.009045	200.905452	0.000000	300.000000	200.000000	0.000000	7.813120	11.109280	2232.896424	2021.780453	2212.699923	-1403.804975				-505.000000	200.000000	0.000000	1.992210	-2.858720	2.359620	-520.240382	407.492130	349.592290
678				900.000000	200.000000	0.000000	0.414770	0.630560	-1.260050	-47.708495	-91.897932	180.881227	298.988551	200.966170	0.000000	300.000000	200.000000	0.000000	7.843640	10.712520	2230.760192	2155.294256	2256.299921	-1361.080475				-505.000000	200.000000	0.000000	0.181110	-0.357340	7.865400	-484.257419	-18.423230	763.319678
679				900.000000	200.000000	0.000000	0.325090	0.585520	-2.129050	-86.648298	-127.924499	192.980548	299.013050	201.004577	0.000000	300.000000	200.000000	0.000000	7.355320	11.261880	2230.912780	2241.124558	2201.799923	-1324.459476				-505.000000	200.000000	0.000000	2.354430	0.893350	14.944259	-60.563853	1699.331449	-234.316960
680				900.000000	200.000000	0.000000	0.246620	0.574260	-1.998700	-38.730580	-33.626870	156.906470	299.037973	201.012608	0.000000	300.000000	200.000000	0.000000	7.050120	10.773560	2232.057190	2260.197959	2147.299925	-1330.562976				-505.000000	200.000000	0.000000	-1.086660	1.608030	7.078860	329.500207	2577.866094	-233.363441
681				900.000000	200.000000	0.000000	0.425980	0.619300	-1.260050	-88.377484	-72.095680	188.088122	298.950036	200.918642	0.000000	300.000000	200.000000	0.000000	7.599480	10.437840	2231.980896	2050.390553	2343.499918	-1312.252476				-505.000000	200.000000	0.000000	0.724440	-1.429360	4.719240	-86.113034	-1241.444486	-353.879010
682				900.000000	200.000000	0.000000	0.470820	0.574260	-1.564200	-102.608921	-88.857241	195.228760	299.042692	200.918767	0.000000	300.000000	200.000000	0.000000	7.416360	10.498880	2231.675720	2050.390553	2136.399925	-1354.976975				-505.000000	200.000000	0.000000	0.181110	-2.501380	12.584640	197.096274	1567.938299	-2.388298
683				900.000000	200.000000	0.000000	0.437190	0.608040	-1.433850	-89.021227	-133.187313	180.837056	298.979233	201.038385	0.000000	300.000000	200.000000	0.000000	7.416360	11.017720	2231.752014	2317.418160	2278.099920	-1367.183975				-505.000000	200.000000	0.000000	0.724440	0.357340	12.584640	-324.818591	-851.198729	-763.392122
684				900.000000	200.000000	0.000000	0.280250	0.608040	-1.129700	-48.500826	-76.347683	168.951345	299.115774	200.936053	0.000000	300.000000	200.000000	0.000000	7.233240	11.231360	2231.217956	2088.537354	1972.899931	-1336.666476				-505.000000	200.000000	0.000000	1.086660	-0.178670	7.078860	-1284.221034	855.518421	-0.256491
685				900.000000	200.000000	0.000000	0.347510	0.619300	-1.129700	-31.955018	-104.447300	161.663155	298.994022	200.991245	0.000000	300.000000	200.000000	0.000000	7.477400	10.895640	2232.057190	2212.514458	2245.399921	-1330.562976				-505.000000	200.000000	0.000000	1.448880	-1.072020	7.078860	-1685.725648	966.170497	116.354940
686				900.000000	200.000000	0.000000	0.459610	0.506700	-0.738650	-116.597363	-79.031435	166.261622	299.008367	200.918893	0.000000	300.000000	200.000000	0.000000	7.172200	10.987200	2231.370544	2050.390553	2212.699923	-1409.908474				-505.000000	200.000000	0.000000	1.629990	0.357340	6.292320	601.206038	293.107921	-293.511777
687				900.000000	200.000000	0.000000	0.313880	0.551740	-1.129700	-38.757669	-82.798537	178.502786	299.013084	200.953247	0.000000	300.000000	200.000000	0.000000	7.416360	11.231360	2230.989074	2126.684155	2201.799923	-1409.908474				-505.000000	200.000000	0.000000	1.448880	-1.072020	13.371180	283.649770	562.489063	116.354940
688				900.000000	200.000000	0.000000	0.358720	0.551740	-1.520750	-67.306509	-99.479281	197.733613	299.007858	201.009163	0.000000	300.000000	200.000000	0.000000	7.782600	11.353440	2230.226134	2250.661259	2212.699923	-1348.873476	-616.882012	186.267119	0.000000	-505.000000	200.000000	0.000000	-1.629990	0.714680	22.023119	-302.440870	2463.990881	-704.120553
689				900.000000	200.000000	0.000000	0.347510	0.709380	-1.303500	-56.569292	-84.021786	161.746930	298.984394	200.944117	0.000000	300.000000	200.000000	0.000000	7.172200	11.078760	2232.362366	2107.610755	2267.199921	-1354.976975				-505.000000	200.000000	0.000000	0.543330	-1.965370	6.292320	-1044.949168	1021.711751	-824.325984
690				900.000000	200.000000	0.000000	0.403560	0.664340	-1.520750	-94.833882	-131.721612	188.153236	299.023423	200.918516	0.000000	300.000000	200.000000	0.000000	7.965720	10.376800	2232.286072	2050.390553	2179.999924	-1324.459476				-505.000000	200.000000	0.000000	1.992210	-0.893350	0.786540	409.270323	1336.975034	233.969229
691				900.000000	200.000000	0.000000	0.403560	0.574260	-1.738000	-54.542615	-30.200171	154.334220	298.964226	201.013092	0.000000	300.000000	200.000000	0.000000	7.538440	10.682000	2230.989074	2260.197959	2310.799919	-1464.839973				-505.000000	200.000000	0.000000	1.267770	-0.714680	7.865400	-1548.224079	1506.663065	-470.732442
692				900.000000	200.000000	0.000000	0.381140	0.754420	-1.303500	-106.981438	-171.528159	168.982957	299.047446	200.957358	0.000000	300.000000	200.000000	0.000000	7.355320	10.834600	2231.370544	2136.220856	2125.499926	-1391.597975				-505.000000	200.000000	0.000000	2.716650	0.893350	6.292320	-1219.416027	757.634158	118.118655
693				900.000000	200.000000	0.000000	0.493240	0.484180	-1.694550	-98.412398	-114.989121	187.892779	299.062454	200.944181	0.000000	300.000000	200.000000	0.000000	7.630000	10.773560	2232.209778	2107.610755	2092.799927	-1416.011974				-505.000000	200.000000	0.000000	4.346640	-1.072020	18.876959	168.274231	1442.480689	-295.085572
694				900.000000	200.000000	0.000000	0.392350	0.574260	-1.868350	-106.944551	-60.013137	178.442435	299.057345	200.940134	0.000000	300.000000	200.000000	0.000000	7.874160	10.010560	2231.675720	2098.074055	2103.699926	-1434.322474				-505.000000	200.000000	0.000000	1.448880	0.357340	3.932700	369.385265	306.306166	117.711403
695				900.000000	200.000000	0.000000	0.414770	0.506700	-1.216600	-133.174640	-76.740430	168.717736	299.047837	200.935605	0.000000	300.000000	200.000000	0.000000	7.813120	9.491720	2232.286072	2088.537354	2125.499926	-1367.183975				-505.000000	200.000000	0.000000	-0.724440	0.893350	6.292320	-1451.048031	-359.845572	-57.838354
696				900.000000	200.000000	0.000000	0.358720	0.551740	-1.520750	-99.470750	-94.413311	217.010893	299.081829	200.957162	0.000000	300.000000	200.000000	0.000000	7.111160	9.735880	2231.828308	2136.220856	2049.199928	-1330.562976				-505.000000	200.000000	0.000000	1.629990	-2.501380	12.584640	-1076.879747	1480.266576	408.704482
697				900.000000	200.000000	0.000000	0.347510	0.664340	-1.911800	-79.156889	-93.588007	156.885722	299.023489	200.973988	0.000000	300.000000	200.000000	0.000000	7.263760	11.261880	2232.438660	2174.367657	2179.999924	-1318.355976				-505.000000	200.000000	0.000000	0.724440	-0.536010	6.292320	-147.746581	1010.752785	116.921569
698				900.000000	200.000000	0.000000	0.448400	0.630560	-1.911800	-60.445298	-42.016988	149.520805	299.014196	200.909474	0.000000	300.000000	200.000000	0.000000	7.599480	11.383960	2233.506776	2031.317153	2201.799923	-1354.976975				-505.000000	200.000000	0.000000	3.441090	0.357340	4.719240	-93.815819	2438.701244	176.296124
699				900.000000	200.000000	0.000000	0.470820	0.630560	-1.607650	-76.212320	-58.421013	144.678257	298.974734	200.905576	0.000000	300.000000	200.000000	0.000000	7.477400	10.865120	2232.591248	2021.780453	2288.999920	-1354.976975				-505.000000	200.000000	0.000000	1.629990	0.357340	3.146160	-325.573670	-101.616395	-587.232270
700				900.000000	200.000000	0.000000	0.437190	0.664340	-1.607650	-70.800729	-107.695829	151.973494	299.037874	200.982800	0.000000	300.000000	200.000000	0.000000	7.355320	11.231360	2231.828308	2193.441057	2147.299925	-1336.666476				-505.000000	200.000000	0.000000	-0.362220	-1.072020	3.146160	514.463772	-378.777797	-647.173455
701				900.000000	200.000000	0.000000	0.482030	0.720640	-1.173150	-76.073214	-115.012395	151.979398	298.974138	201.081339	0.000000	300.000000	200.000000	0.000000	7.446880	10.804080	2231.294250	2412.785163	2288.999920	-1324.459476	-584.521990	173.349193	0.000000	-505.000000	200.000000	0.000000	-0.905550	0.536010	20.450039	-545.010041	1626.227828	-293.139376
702				900.000000	200.000000	0.000000	0.392350	0.653080	-1.607650	-103.428658	-131.179167	164.057777	298.906458	200.943955	0.000000	300.000000	200.000000	0.000000	7.477400	10.773560	2232.743836	2107.610755	2441.599915	-1403.804975				-505.000000	200.000000	0.000000	2.354430	0.714680	4.719240	-1925.249206	648.474934	-175.742419
703				900.000000	200.000000	0.000000	0.414770	0.540480	-0.955900	-103.369783	-76.982881	171.158812	299.013589	200.961303	0.000000	300.000000	200.000000	0.000000	7.416360	10.651480	2232.133484	2145.757556	2201.799923	-1373.287475				-505.000000	200.000000	0.000000	1.267770	-1.965370	8.651940	-234.048385	47.646558	-413.175248
704				900.000000	200.000000	0.000000	0.538080	0.731900	-1.955250	-120.645615	-131.791091	178.438064	299.027608	200.970479	0.000000	300.000000	200.000000	0.000000	7.507920	10.956680	2230.683898	2164.830956	2169.099924	-1397.701475				-505.000000	200.000000	0.000000	-1.267770	-0.178670	11.798100	-820.579487	860.936406	-176.300432
705				900.000000	200.000000	0.000000	0.448400	0.698120	-1.477300	-93.397808	-72.816893	176.089897	299.013556	200.952791	0.000000	300.000000	200.000000	0.000000	7.507920	10.163160	2232.057190	2126.684155	2201.799923	-1391.597975				-505.000000	200.000000	0.000000	-1.629990	-1.250690	9.438480	-1233.084192	487.383594	-412.265196
706				900.000000	200.000000	0.000000	0.381140	0.551740	-1.216600	-62.970879	-44.959727	171.204124	298.994263	200.969649	0.000000	300.000000	200.000000	0.000000	7.355320	9.644320	2232.591248	2164.830956	2245.399921	-1348.873476				-505.000000	200.000000	0.000000	0.362220	-0.536010	6.292320	-31.930579	237.250672	-411.746342
707				900.000000	200.000000	0.000000	0.325090	0.630560	-1.868350	-64.420814	-123.100980	164.106514	299.013151	200.927536	0.000000	300.000000	200.000000	0.000000	7.782600	11.048240	2231.141662	2069.463954	2201.799923	-1318.355976				-505.000000	200.000000	0.000000	1.992210	-0.178670	3.932700	452.767302	-256.850760	-411.537625
708				900.000000	200.000000	0.000000	0.381140	0.630560	-1.607650	-88.273911	-110.453660	178.506407	299.018640	200.952596	0.000000	300.000000	200.000000	0.000000	7.202720	9.949520	2232.514954	2126.684155	2190.899923	-1354.976975				-505.000000	200.000000	0.000000	0.000000	0.178670	7.865400	590.520563	522.815765	117.657755
709				900.000000	200.000000	0.000000	0.313880	0.709380	-2.259400	-109.826497	-86.813886	166.601091	299.071934	201.004303	0.000000	300.000000	200.000000	0.000000	7.233240	11.261880	2231.523132	2241.124558	2070.999928	-1391.597975				-505.000000	200.000000	0.000000	-0.905550	-1.965370	2.359620	-1855.975797	582.835577	-1000.442369
710				900.000000	200.000000	0.000000	0.313880	0.574260	-1.607650	-106.674466	-67.156133	166.475429	299.018540	200.974054	0.000000	300.000000	200.000000	0.000000	7.111160	10.926160	2232.286072	2174.367657	2190.899923	-1367.183975				-505.000000	200.000000	0.000000	1.811100	-2.144040	12.584640	-244.545090	-121.532478	232.796813
711				900.000000	200.000000	0.000000	0.358720	0.619300	-1.738000	-96.913700	-134.739028	137.554941	299.076945	200.901612	0.000000	300.000000	200.000000	0.000000	7.507920	11.139800	2231.828308	2012.243752	2060.099928	-1354.976975				-505.000000	200.000000	0.000000	1.629990	-0.714680	7.865400	883.911961	-503.804976	-1293.178801
712				900.000000	200.000000	0.000000	0.414770	0.664340	-1.086250	-42.116847	-107.257475	185.731962	299.018372	200.940038	0.000000	300.000000	200.000000	0.000000	7.630000	10.895640	2231.904602	2098.074055	2190.899923	-1293.941977				-505.000000	200.000000	0.000000	0.181110	-0.714680	8.651940	420.710876	-19.169656	-176.925016
713				900.000000	200.000000	0.000000	0.448400	0.619300	-1.738000	-56.708398	-21.914742	202.522855	299.028139	200.999858	0.000000	300.000000	200.000000	0.000000	7.538440	10.987200	2231.904602	2231.587858	2169.099924	-1318.355976				-505.000000	200.000000	0.000000	0.543330	2.144040	11.798100	-216.768298	1149.056773	236.967622
714				900.000000	200.000000	0.000000	0.414770	0.720640	-2.085600	-72.997982	-106.328080	159.278060	299.013050	200.974654	0.000000	300.000000	200.000000	0.000000	7.172200	10.773560	2230.912780	2174.367657	2201.799923	-1354.976975				-505.000000	200.000000	0.000000	-0.543330	-1.786700	10.225020	471.784795	1216.303419	409.556579
715				900.000000	200.000000	0.000000	0.437190	0.641820	-1.607650	-115.953935	-97.563889	185.687792	298.984394	200.956933	0.000000	300.000000	200.000000	0.000000	7.538440	9.888480	2232.362366	2136.220856	2267.199921	-1477.046973				-505.000000	200.000000	0.000000	1.811100	-0.714680	1.573080	-738.015452	949.477551	292.897374
716				900.000000	200.000000	0.000000	0.392350	0.664340	-1.390400	-98.719370	-116.183300	190.574510	299.008571	201.004165	0.000000	300.000000	200.000000	0.000000	7.080640	9.735880	2231.828308	2241.124558	2212.699923	-1361.080475				-505.000000	200.000000	0.000000	1.992210	-0.536010	9.438480	-147.494888	-1057.495789	116.820147
717				900.000000	200.000000	0.000000	0.392350	0.574260	-1.520750	-78.440726	-100.864165	188.081075	299.047349	200.978828	0.000000	300.000000	200.000000	0.000000	7.294280	11.414480	2231.141662	2183.904357	2125.499926	-1409.908474				-505.000000	200.000000	0.000000	0.724440	0.000000	9.438480	-462.508929	1272.907094	-293.778449
718				900.000000	200.000000	0.000000	0.392350	0.641820	-1.346950	-99.601729	-60.498039	192.963226	299.008740	200.905730	0.000000	300.000000	200.000000	0.000000	7.385840	9.644320	2232.209778	2021.780453	2212.699923	-1458.736474				-505.000000	200.000000	0.000000	2.897760	0.893350	8.651940	-292.699242	611.865906	-410.592722
719				900.000000	200.000000	0.000000	0.482030	0.686860	-1.564200	-69.828341	-104.516779	156.767303	299.057732	200.922662	0.000000	300.000000	200.000000	0.000000	7.630000	10.895640	2232.591248	2059.927254	2103.699926	-1373.287475				-505.000000	200.000000	0.000000	2.354430	0.714680	14.944259	1086.784844	1566.761442	470.442666
720				900.000000	200.000000	0.000000	0.302670	0.641820	-1.390400	-123.769925	-51.698638	195.465795	299.038203	200.969649	0.000000	300.000000	200.000000	0.000000	7.965720	10.682000	2232.591248	2164.830956	2147.299925	-1403.804975				-505.000000	200.000000	0.000000	0.543330	-0.178670	6.292320	105.508066	889.141743	-117.701222
721				900.000000	200.000000	0.000000	0.392350	0.540480	-1.607650	-79.921814	-55.189618	200.097960	299.023189	200.987107	0.000000	300.000000	200.000000	0.000000	7.141680	11.445000	2231.752014	2202.977757	2179.999924	-1312.252476				-505.000000	200.000000	0.000000	3.622200	0.000000	9.438480	-346.692927	302.143603	-235.266171
722				900.000000	200.000000	0.000000	0.369930	0.630560	-1.607650	-96.314971	-135.321882	164.060060	299.023523	200.948324	0.000000	300.000000	200.000000	0.000000	7.263760	10.620960	2232.514954	2117.147455	2179.999924	-1330.562976				-505.000000	200.000000	0.000000	0.543330	-0.714680	5.505780	73.011178	1420.168199	-999.371375
723				900.000000	200.000000	0.000000	0.269040	0.698120	-0.912450	-64.668911	-81.154068	176.275714	299.023356	200.939941	0.000000	300.000000	200.000000	0.000000	7.721560	10.834600	2232.133484	2098.074055	2179.999924	-1324.459476				-505.000000	200.000000	0.000000	0.905550	0.178670	6.292320	-1494.293317	1132.363827	58.841213
724				900.000000	200.000000	0.000000	0.313880	0.675600	-1.433850	-78.198046	-36.921948	173.798656	299.008740	200.944181	0.000000	300.000000	200.000000	0.000000	8.057280	10.010560	2232.209778	2107.610755	2212.699923	-1361.080475				-505.000000	200.000000	0.000000	1.629990	-0.536010	8.651940	-379.189815	688.578664	58.105026
725				900.000000	200.000000	0.000000	0.482030	0.653080	-1.303500	-111.154619	-49.033560	195.290449	298.944539	200.970479	0.000000	300.000000	200.000000	0.000000	7.477400	10.682000	2230.683898	2164.830956	2354.399918	-1434.322474				-505.000000	200.000000	0.000000	0.905550	0.893350	7.865400	633.765850	1793.721011	-175.456951
726				900.000000	200.000000	0.000000	0.482030	0.574260	-1.477300	-14.067228	-109.663566	159.072245	299.025775	200.980874	0.000000	300.000000	200.000000	0.000000	7.141680	11.078760	2226.487728	2183.904357	2169.099924	-1391.597975				-505.000000	200.000000	0.000000	3.441090	0.536010	3.146160	495.949665	584.213994	-175.998910
727				900.000000	200.000000	0.000000	0.437190	0.698120	-1.520750	-53.237520	-52.050977	154.414569	299.028272	200.927092	0.000000	300.000000	200.000000	0.000000	7.691040	10.193680	2232.209778	2069.463954	2169.099924	-1379.390975				-505.000000	200.000000	0.000000	0.362220	-1.072020	1.573080	-759.638095	1567.429304	-588.487311
728				900.000000	200.000000	0.000000	0.403560	0.641820	-1.651100	-79.814178	-75.874717	178.493652	298.960123	200.943988	0.000000	300.000000	200.000000	0.000000	7.813120	9.735880	2232.667542	2107.610755	2321.699919	-1373.287475				-505.000000	200.000000	0.000000	2.354430	1.250690	-3.146160	-387.836449	788.509206	0.998550
729				900.000000	200.000000	0.000000	0.392350	0.495440	-1.346950	-33.260114	-126.355649	156.682191	299.008672	200.982699	0.000000	300.000000	200.000000	0.000000	7.538440	10.071600	2232.057190	2193.441057	2212.699923	-1373.287475				-505.000000	200.000000	0.000000	2.535540	0.536010	6.292320	612.017360	1298.873152	-58.438268
730				900.000000	200.000000	0.000000	0.437190	0.551740	-1.173150	-54.884804	-97.967974	149.459116	298.988413	200.970578	0.000000	300.000000	200.000000	0.000000	7.141680	11.536560	2230.455016	2164.830956	2256.299921	-1391.597975				-505.000000	200.000000	0.000000	2.173320	-0.357340	7.865400	326.454594	921.588209	-176.745277
731				900.000000	200.000000	0.000000	0.369930	0.608040	-1.694550	-73.209192	-109.911215	185.726057	299.062197	200.931619	0.000000	300.000000	200.000000	0.000000	7.568960	10.804080	2231.599426	2079.000654	2092.799927	-1324.459476				-505.000000	200.000000	0.000000	3.078870	0.178670	14.157719	-682.952072	1125.961984	176.155544
732				900.000000	200.000000	0.000000	0.313880	0.574260	-1.607650	-54.407573	-77.288073	173.704409	299.072252	200.931333	0.000000	300.000000	200.000000	0.000000	7.416360	10.498880	2232.286072	2079.000654	2070.999928	-1354.976975				-505.000000	200.000000	0.000000	2.354430	-1.429360	6.292320	493.092822	381.842067	-354.009409
733				900.000000	200.000000	0.000000	0.369930	0.641820	-0.695200	-58.721214	-90.576731	166.480192	299.047642	200.935797	0.000000	300.000000	200.000000	0.000000	7.263760	11.200840	2231.828308	2088.537354	2125.499926	-1281.734977				-505.000000	200.000000	0.000000	3.441090	-2.144040	14.944259	566.355692	42.737568	173.922315
734				900.000000	200.000000	0.000000	0.269040	0.472920	-2.259400	-47.194376	-84.967374	183.295258	299.047577	200.965774	0.000000	300.000000	200.000000	0.000000	7.141680	10.804080	2231.675720	2155.294256	2125.499926	-1434.322474				-505.000000	200.000000	0.000000	0.724440	-0.536010	5.505780	-495.257510	2072.059270	-470.519418
735				900.000000	200.000000	0.000000	0.246620	0.596780	-1.694550	-61.611288	-59.239580	161.746734	299.111375	200.931269	0.000000	300.000000	200.000000	0.000000	7.263760	10.529400	2232.438660	2079.000654	1983.799931	-1416.011974				-505.000000	200.000000	0.000000	3.078870	2.144040	0.000000	-101.896144	741.687638	-350.676208
736				900.000000	200.000000	0.000000	0.448400	0.540480	-1.477300	-71.745711	-88.014803	154.256350	298.979372	200.892975	0.000000	300.000000	200.000000	0.000000	7.630000	9.827440	2232.057190	1993.170352	2278.099920	-1446.529474				-505.000000	200.000000	0.000000	3.259980	0.893350	1.573080	401.630460	331.525798	0.586991
737				900.000000	200.000000	0.000000	0.358720	0.675600	-1.868350	-66.586597	-124.485863	171.342541	298.934875	200.940455	0.000000	300.000000	200.000000	0.000000	7.568960	10.407320	2230.912780	2098.074055	2376.199917	-1501.460973				-505.000000	200.000000	0.000000	0.362220	-0.178670	5.505780	337.077146	1165.987150	234.777859
738				900.000000	200.000000	0.000000	0.437190	0.743160	-1.216600	-51.067673	-148.587265	154.456456	299.067114	200.952954	0.000000	300.000000	200.000000	0.000000	7.477400	10.743040	2231.675720	2126.684155	2081.899927	-1397.701475				-505.000000	200.000000	0.000000	-0.905550	1.429360	11.798100	87.434421	1767.008526	1.428907
739				900.000000	200.000000	0.000000	0.392350	0.574260	-1.086250	-29.744221	-65.806460	178.442435	299.042791	200.991312	0.000000	300.000000	200.000000	0.000000	7.843640	9.522240	2231.904602	2212.514458	2136.399925	-1391.597975				-505.000000	200.000000	0.000000	1.629990	-0.536010	12.584640	316.020812	1612.836583	175.593223
740				900.000000	200.000000	0.000000	0.392350	0.563000	-1.607650	-91.056031	-39.991708	202.528564	299.028106	200.927251	0.000000	300.000000	200.000000	0.000000	7.202720	9.980040	2231.828308	2069.463954	2169.099924	-1397.701475				-505.000000	200.000000	0.000000	-0.724440	-0.536010	7.078860	-958.395671	2290.808148	58.293380
741				900.000000	200.000000	0.000000	0.425980	0.641820	-0.999350	-46.974723	-62.206191	166.422124	299.013623	200.969815	0.000000	300.000000	200.000000	0.000000	7.874160	11.719680	2232.209778	2164.830956	2201.799923	-1422.115474				-505.000000	200.000000	0.000000	1.267770	-1.072020	-3.932700	-180.998548	1252.719447	-59.862867
742				900.000000	200.000000	0.000000	0.403560	0.585520	-1.129700	-81.592441	-96.623499	166.392992	299.110889	200.931778	0.000000	300.000000	200.000000	0.000000	7.355320	10.956680	2231.217956	2079.000654	1983.799931	-1348.873476				-505.000000	200.000000	0.000000	-0.543330	0.357340	-3.146160	-1484.237074	-1157.267464	-410.826109
743				900.000000	200.000000	0.000000	0.224200	0.653080	-1.042800	-62.638171	-48.790512	166.641640	299.062069	200.914650	0.000000	300.000000	200.000000	0.000000	7.477400	11.445000	2231.294250	2040.853853	2092.799927	-1336.666476				-505.000000	200.000000	0.000000	2.897760	-0.178670	12.584640	-241.436554	1668.693832	-587.842365
744				900.000000	200.000000	0.000000	0.459610	0.551740	-1.260050	-91.159605	-58.282653	187.990450	299.018305	200.923009	0.000000	300.000000	200.000000	0.000000	7.324800	11.078760	2231.752014	2059.927254	2190.899923	-1318.355976				-505.000000	200.000000	0.000000	0.543330	-0.714680	7.865400	-1779.856083	224.798854	-176.953994
745				900.000000	200.000000	0.000000	0.515660	0.754420	-1.824900	-55.254715	-24.603692	176.072574	298.988620	200.936181	0.000000	300.000000	200.000000	0.000000	7.538440	9.980040	2230.912780	2088.537354	2256.299921	-1409.908474				-505.000000	200.000000	0.000000	1.448880	-2.858720	13.371180	59.720552	-630.641002	-414.037526
746				900.000000	200.000000	0.000000	0.392350	0.653080	-1.433850	-91.187010	-70.549162	183.335057	299.018573	200.982565	0.000000	300.000000	200.000000	0.000000	7.691040	10.712520	2232.362366	2193.441057	2190.899923	-1361.080475				-505.000000	200.000000	0.000000	1.086660	0.000000	15.730799	-462.005544	184.457693	-235.063327
747				900.000000	200.000000	0.000000	0.313880	0.754420	-1.955250	-55.389758	-56.700926	181.100938	299.027774	200.931842	0.000000	300.000000	200.000000	0.000000	7.721560	9.857960	2231.065368	2079.000654	2169.099924	-1391.597975				-505.000000	200.000000	0.000000	-1.811100	-1.072020	4.719240	-180.306393	1165.671155	-118.360656
748				900.000000	200.000000	0.000000	0.414770	0.698120	-1.173150	-93.082708	-142.638448	171.305417	299.067687	200.901119	0.000000	300.000000	200.000000	0.000000	7.355320	10.071600	2233.049012	2012.243752	2081.899927	-1446.529474				-505.000000	200.000000	0.000000	-1.086660	1.072020	0.786540	-861.597162	1788.417462	177.336576
749				900.000000	200.000000	0.000000	0.369930	0.596780	-1.781450	-85.824498	21.884820	151.980344	298.979337	200.927187	0.000000	300.000000	200.000000	0.000000	7.843640	10.132640	2231.980896	2069.463954	2278.099920	-1391.597975				-505.000000	200.000000	0.000000	2.535540	-0.357340	2.359620	-600.513883	-288.234803	-176.774255
750				900.000000	200.000000	0.000000	0.392350	0.776940	-1.694550	-122.541313	-70.306711	188.269567	298.989070	200.999858	0.000000	300.000000	200.000000	0.000000	7.446880	10.041080	2231.904602	2231.587858	2256.299921	-1367.183975				-505.000000	200.000000	0.000000	1.267770	1.786700	0.786540	1845.416168	1115.670881	1.594157
751				900.000000	200.000000	0.000000	0.347510	0.551740	-1.911800	-75.752697	-37.862338	149.552024	299.032659	200.978862	0.000000	300.000000	200.000000	0.000000	7.446880	10.071600	2231.065368	2183.904357	2158.199924	-1287.838477				-505.000000	200.000000	0.000000	2.173320	1.250690	2.359620	-734.843992	1324.523216	59.757138
752				900.000000	200.000000	0.000000	0.493240	0.698120	-1.607650	-77.450729	-155.597698	188.091743	299.027907	200.965906	0.000000	300.000000	200.000000	0.000000	7.202720	10.956680	2231.370544	2155.294256	2169.099924	-1416.011974				-505.000000	200.000000	0.000000	0.905550	0.714680	2.359620	43.434056	1798.945996	176.838083
753				900.000000	200.000000	0.000000	0.437190	0.563000	-1.086250	-110.618512	-92.982821	151.879248	299.008740	200.935637	0.000000	300.000000	200.000000	0.000000	7.294280	11.261880	2232.209778	2088.537354	2212.699923	-1403.804975				-505.000000	200.000000	0.000000	0.362220	-2.144040	13.371180	-1402.642186	-1758.017276	291.656822
754				900.000000	200.000000	0.000000	0.392350	0.461660	-1.042800	-130.828800	-60.780899	168.699076	299.018271	200.961501	0.000000	300.000000	200.000000	0.000000	7.538440	11.322920	2231.675720	2145.757556	2190.899923	-1312.252476				-505.000000	200.000000	0.000000	1.629990	-0.536010	8.651940	1473.866215	423.438649	528.057815
755				900.000000	200.000000	0.000000	0.280250	0.630560	-1.390400	-51.864068	-71.039263	149.695008	299.008503	200.935861	0.000000	300.000000	200.000000	0.000000	7.019600	10.590440	2231.675720	2088.537354	2212.699923	-1391.597975				-505.000000	200.000000	0.000000	1.811100	1.072020	8.651940	1107.904102	279.909676	-234.103936
756				900.000000	200.000000	0.000000	0.448400	0.585520	-1.694550	-102.280277	-133.406490	197.672119	298.994194	200.952628	0.000000	300.000000	200.000000	0.000000	7.355320	10.498880	2232.438660	2126.684155	2245.399921	-1336.666476				-505.000000	200.000000	0.000000	1.267770	-1.250690	13.371180	-74.609557	308.308014	-529.985214
757				900.000000	200.000000	0.000000	0.470820	0.585520	-1.694550	-130.423988	-144.461685	171.142631	298.947770	200.860677	0.000000	300.000000	200.000000	0.000000	7.172200	9.980040	2227.174374	1916.876750	2343.499918	-1397.701475				-505.000000	200.000000	0.000000	0.543330	0.714680	14.157719	160.193906	1809.667530	118.122962
758				900.000000	200.000000	0.000000	0.336300	0.540480	-1.738000	-43.872085	-57.826224	180.878747	299.018473	200.918579	0.000000	300.000000	200.000000	0.000000	7.385840	10.407320	2232.133484	2050.390553	2190.899923	-1391.597975				-505.000000	200.000000	0.000000	2.173320	3.037390	11.011560	532.121398	1581.452539	-349.755974
759				900.000000	200.000000	0.000000	0.470820	0.596780	-1.651100	-85.689455	-109.040304	161.514463	299.047642	200.965708	0.000000	300.000000	200.000000	0.000000	7.019600	9.919000	2231.828308	2155.294256	2125.499926	-1391.597975				-505.000000	200.000000	0.000000	0.362220	-0.893350	7.078860	293.957706	899.354282	-235.853161
760				900.000000	200.000000	0.000000	0.459610	0.653080	-1.216600	-78.900349	-58.323062	173.626736	299.038006	200.939941	0.000000	300.000000	200.000000	0.000000	7.691040	10.346280	2232.133484	2098.074055	2147.299925	-1464.839973				-505.000000	200.000000	0.000000	1.267770	1.250690	15.730799	192.753717	1366.628794	294.805977
761				900.000000	200.000000	0.000000	0.482030	0.574260	-1.607650	-82.551284	-129.806220	168.710886	298.945260	200.914275	0.000000	300.000000	200.000000	0.000000	7.507920	10.102120	2232.209778	2040.853853	2354.399918	-1422.115474				-505.000000	200.000000	0.000000	2.535540	-1.072020	6.292320	-1801.604573	238.313094	175.012106
762				900.000000	200.000000	0.000000	0.358720	0.608040	-1.346950	-96.972259	-74.311066	192.966651	298.984047	200.952987	0.000000	300.000000	200.000000	0.000000	7.568960	10.773560	2231.599426	2126.684155	2267.199921	-1379.390975				-505.000000	200.000000	0.000000	1.086660	-0.178670	-0.786540	452.389763	-595.287396	117.231707
763				900.000000	200.000000	0.000000	0.459610	0.653080	-1.607650	-47.141235	-103.553115	183.265376	299.003482	200.978728	0.000000	300.000000	200.000000	0.000000	7.355320	11.383960	2231.370544	2183.904357	2223.599922	-1330.562976				-505.000000	200.000000	0.000000	0.724440	-0.893350	11.798100	-168.928762	77.537749	-529.602632
764				900.000000	200.000000	0.000000	0.414770	0.596780	-1.173150	-61.071117	-66.648899	185.669131	299.086775	200.987006	0.000000	300.000000	200.000000	0.000000	7.691040	11.322920	2231.980896	2202.977757	2038.299929	-1367.183975				-505.000000	200.000000	0.000000	0.905550	0.893350	13.371180	-1450.481722	1125.645989	353.239937
765				900.000000	200.000000	0.000000	0.425980	0.619300	-1.564200	-68.589932	-152.868339	156.762540	299.028073	200.961468	0.000000	300.000000	200.000000	0.000000	7.568960	11.445000	2231.752014	2145.757556	2169.099924	-1342.769976				-505.000000	200.000000	0.000000	1.992210	0.357340	6.292320	601.206038	536.330005	-352.284853
766				900.000000	200.000000	0.000000	0.325090	0.821980	-1.260050	-104.154303	-118.600729	149.826574	299.067145	200.944375	0.000000	300.000000	200.000000	0.000000	7.538440	10.987200	2231.752014	2107.610755	2081.899927	-1348.873476				-505.000000	200.000000	0.000000	0.724440	0.357340	3.146160	-788.837677	350.888454	-587.159826
767				900.000000	200.000000	0.000000	0.369930	0.698120	-1.477300	-93.397808	-74.651468	166.532551	299.048000	200.884188	0.000000	300.000000	200.000000	0.000000	7.507920	10.743040	2232.667542	1974.096951	2125.499926	-1416.011974				-505.000000	200.000000	0.000000	2.173320	-1.608030	11.011560	-1022.948985	-672.237585	-295.420379
768				900.000000	200.000000	0.000000	0.257830	0.551740	-2.129050	-55.875117	-89.692942	193.018814	299.013421	200.948648	0.000000	300.000000	200.000000	0.000000	7.507920	11.200840	2231.752014	2117.147455	2201.799923	-1379.390975				-505.000000	200.000000	0.000000	2.354430	1.072020	5.505780	412.756398	2371.138603	-175.403303
769				900.000000	200.000000	0.000000	0.392350	0.743160	-1.781450	-31.550206	-55.027984	161.731891	299.008910	200.897033	0.000000	300.000000	200.000000	0.000000	7.416360	10.315760	2232.591248	2002.707052	2212.699923	-1391.597975				-505.000000	200.000000	0.000000	1.448880	1.608030	14.157719	-596.461499	-366.247414	-351.054482
770				900.000000	200.000000	0.000000	0.482030	0.686860	-1.477300	-105.923085	-109.663566	202.550845	299.047902	200.892822	0.000000	300.000000	200.000000	0.000000	7.782600	9.583280	2232.438660	1993.170352	2125.499926	-1385.494475				-505.000000	200.000000	0.000000	1.992210	0.893350	-10.225020	863.950620	286.864945	353.153004
771				900.000000	200.000000	0.000000	0.459610	0.664340	-1.260050	-78.481676	-78.546533	156.769587	298.983873	200.965972	0.000000	300.000000	200.000000	0.000000	7.355320	11.261880	2231.217956	2155.294256	2267.199921	-1318.355976				-505.000000	200.000000	0.000000	1.086660	-0.714680	4.719240	-737.763759	-335.372366	116.723033
772				900.000000	200.000000	0.000000	0.336300	0.754420	-1.260050	-62.710591	-98.798477	188.306692	299.086588	200.931651	0.000000	300.000000	200.000000	0.000000	7.050120	10.132640	2231.523132	2079.000654	2038.299929	-1361.080475				-505.000000	200.000000	0.000000	1.267770	1.072020	1.573080	-166.638228	982.354447	0.915925
773				900.000000	200.000000	0.000000	0.470820	0.788200	-1.216600	-85.397698	-89.180509	185.789084	298.964722	200.922883	0.000000	300.000000	200.000000	0.000000	7.691040	11.353440	2232.057190	2059.927254	2310.799919	-1385.494475				-505.000000	200.000000	0.000000	2.716650	-0.714680	12.584640	-621.318525	486.522732	-470.848353
774				900.000000	200.000000	0.000000	0.403560	0.653080	-1.607650	-107.449188	-106.310946	161.636503	298.916110	200.892791	0.000000	300.000000	200.000000	0.000000	7.782600	10.956680	2232.514954	1993.170352	2419.799915	-1379.390975				-505.000000	200.000000	0.000000	0.724440	-0.357340	-1.573080	-1064.092507	487.937020	-117.885268
775				900.000000	200.000000	0.000000	0.381140	0.664340	-1.173150	-118.596950	-115.923715	161.670202	298.998974	200.961271	0.000000	300.000000	200.000000	0.000000	7.599480	11.017720	2232.209778	2145.757556	2234.499922	-1409.908474				-505.000000	200.000000	0.000000	0.905550	-0.714680	9.438480	768.221805	466.528085	586.690311
776				900.000000	200.000000	0.000000	0.358720	0.416620	-1.694550	-85.112398	-79.053768	195.198291	299.047251	201.051600	0.000000	300.000000	200.000000	0.000000	6.989080	11.200840	2230.912780	2346.028261	2125.499926	-1403.804975				-505.000000	200.000000	0.000000	-0.181110	-1.250690	6.292320	-1464.967889	800.407598	527.524472
777				900.000000	200.000000	0.000000	0.280250	0.585520	-0.912450	-89.408431	-76.549726	168.930402	298.959625	200.961533	0.000000	300.000000	200.000000	0.000000	7.874160	10.987200	2231.599426	2145.757556	2321.699919	-1336.666476				-505.000000	200.000000	0.000000	1.086660	-0.714680	3.146160	-969.521609	859.250553	-118.253361
778				900.000000	200.000000	0.000000	0.358720	0.461660	-0.912450	-130.693757	-125.374850	192.830518	299.003993	200.995313	0.000000	300.000000	200.000000	0.000000	7.202720	10.498880	2232.514954	2222.051158	2223.599922	-1336.666476				-505.000000	200.000000	0.000000	0.905550	0.000000	8.651940	-462.571852	-593.285547	-58.816543
779				900.000000	200.000000	0.000000	0.369930	0.743160	-1.390400	-115.576213	-84.864225	161.755118	299.067177	200.940070	0.000000	300.000000	200.000000	0.000000	7.568960	10.620960	2231.828308	2098.074055	2081.899927	-1409.908474				-505.000000	200.000000	0.000000	0.905550	1.072020	6.292320	-397.892692	469.513790	353.409495
780				900.000000	200.000000	0.000000	0.358720	0.619300	-1.303500	-64.299317	-170.604903	178.519163	299.052169	200.974620	0.000000	300.000000	200.000000	0.000000	7.630000	10.468360	2230.989074	2174.367657	2114.599926	-1324.459476				-505.000000	200.000000	0.000000	2.173320	0.536010	11.798100	-314.070193	1315.566098	235.311203
781				900.000000	200.000000	0.000000	0.414770	0.641820	-1.520750	-67.617544	-152.447120	164.024078	298.998529	200.948875	0.000000	300.000000	200.000000	0.000000	6.897520	10.498880	2231.217956	2117.147455	2234.499922	-1379.390975				-505.000000	200.000000	0.000000	1.992210	-0.178670	8.651940	221.512837	799.230740	352.135657
782				900.000000	200.000000	0.000000	0.280250	0.574260	-1.651100	-54.452587	-45.466962	190.606871	299.009011	200.986635	0.000000	300.000000	200.000000	0.000000	7.416360	9.552760	2232.820130	2202.977757	2212.699923	-1361.080475				-505.000000	200.000000	0.000000	2.354430	1.072020	4.719240	528.509477	-1472.645183	0.828993
783				900.000000	200.000000	0.000000	0.403560	0.574260	-2.215950	-67.099362	-50.019557	156.743880	299.003755	200.922914	0.000000	300.000000	200.000000	0.000000	7.599480	10.559920	2231.980896	2059.927254	2223.599922	-1336.666476				-505.000000	200.000000	0.000000	-0.181110	0.000000	-2.359620	231.443234	941.188296	-117.473709
784				900.000000	200.000000	0.000000	0.403560	0.698120	-1.738000	-1.195698	-136.585540	156.859070	299.106432	200.935605	0.000000	300.000000	200.000000	0.000000	7.355320	11.567080	2232.286072	2088.537354	1994.699930	-1385.494475				-505.000000	200.000000	0.000000	-0.362220	0.714680	11.011560	44.126211	2265.158085	-175.525087
785				900.000000	200.000000	0.000000	0.381140	0.698120	-1.651100	-9.146730	-49.621612	173.749918	299.076630	200.974587	0.000000	300.000000	200.000000	0.000000	7.355320	11.536560	2231.065368	2174.367657	2060.099928	-1391.597975				-505.000000	200.000000	0.000000	1.629990	-1.786700	8.651940	-1844.661090	1881.708730	291.894516
786				900.000000	200.000000	0.000000	0.571710	0.551740	-1.129700	-54.839790	-113.679856	161.368053	299.009011	200.909754	0.000000	300.000000	200.000000	0.000000	8.118320	11.231360	2232.820130	2031.317153	2212.699923	-1440.425974				-505.000000	200.000000	0.000000	2.173320	1.250690	14.157719	-1544.612157	385.336768	-410.195651
787				900.000000	200.000000	0.000000	0.448400	0.641820	-1.390400	-79.544092	3.091839	166.398897	298.984360	200.918516	0.000000	300.000000	200.000000	0.000000	7.904680	11.475520	2232.286072	2050.390553	2267.199921	-1409.908474				-505.000000	200.000000	0.000000	-0.181110	-1.429360	3.146160	-1476.030903	1201.103326	-177.574270
788				900.000000	200.000000	0.000000	0.425980	0.495440	-1.564200	-37.505715	-61.680880	159.057011	298.950144	200.982632	0.000000	300.000000	200.000000	0.000000	7.416360	11.322920	2232.209778	2193.441057	2343.499918	-1318.355976				-505.000000	200.000000	0.000000	3.078870	-1.072020	14.944259	-758.568400	329.795514	116.224541
789				900.000000	200.000000	0.000000	0.403560	0.720640	-1.607650	-60.441235	-70.849156	171.337974	298.983769	200.966071	0.000000	300.000000	200.000000	0.000000	7.080640	10.743040	2230.989074	2155.294256	2267.199921	-1367.183975				-505.000000	200.000000	0.000000	0.362220	-1.250690	9.438480	-1233.084192	-30.875048	-294.936376
790				900.000000	200.000000	0.000000	0.224200	0.608040	-1.694550	-69.188662	-83.646174	183.467374	299.042627	200.948745	0.000000	300.000000	200.000000	0.000000	7.416360	10.559920	2231.523132	2117.147455	2136.399925	-1379.390975				-505.000000	200.000000	0.000000	-0.543330	0.178670	3.932700	11.125938	1752.554859	117.701222
791				900.000000	200.000000	0.000000	0.493240	0.596780	-1.173150	-61.071117	-145.869843	192.816817	298.984325	200.888641	0.000000	300.000000	200.000000	0.000000	7.355320	9.491720	2232.209778	1983.633652	2267.199921	-1385.494475				-505.000000	200.000000	0.000000	1.086660	0.178670	3.146160	-452.200993	-864.159543	176.314921
792				900.000000	200.000000	0.000000	0.302670	0.585520	-1.390400	-77.841996	-77.028488	159.268534	299.066986	200.927441	0.000000	300.000000	200.000000	0.000000	7.294280	10.071600	2231.370544	2069.463954	2081.899927	-1367.183975				-505.000000	200.000000	0.000000	1.992210	-1.429360	4.719240	-1128.457051	-390.167193	57.228259
793				900.000000	200.000000	0.000000	0.504450	0.551740	-1.998700	-79.863255	-99.969979	161.437735	299.033056	200.965642	0.000000	300.000000	200.000000	0.000000	7.324800	10.193680	2231.980896	2155.294256	2158.199924	-1281.734977				-505.000000	200.000000	0.000000	2.354430	0.714680	15.730799	-1345.288272	2096.295045	-234.486518
794				900.000000	200.000000	0.000000	0.482030	0.653080	-1.173150	-54.732153	-135.276275	204.929090	299.028139	200.965675	0.000000	300.000000	200.000000	0.000000	7.935200	9.735880	2231.904602	2155.294256	2169.099924	-1403.804975				-505.000000	200.000000	0.000000	2.354430	0.536010	12.584640	265.072740	508.440663	-410.888372
795				900.000000	200.000000	0.000000	0.549290	0.630560	-1.824900	-116.642693	-25.988576	180.741864	298.969817	200.969683	0.000000	300.000000	200.000000	0.000000	7.477400	10.895640	2232.514954	2164.830956	2299.899920	-1336.666476				-505.000000	200.000000	0.000000	0.905550	-0.536010	9.438480	663.217125	201.388070	116.907080
796				900.000000	200.000000	0.000000	0.459610	0.653080	-1.346950	-83.055922	-78.465716	166.397755	298.998871	200.974187	0.000000	300.000000	200.000000	0.000000	8.026760	11.414480	2231.980896	2174.367657	2234.499922	-1354.976975				-505.000000	200.000000	0.000000	0.362220	0.357340	-5.505780	-94.633821	778.727098	646.495223
797				900.000000	200.000000	0.000000	0.414770	0.619300	-1.346950	-84.446982	-117.146964	120.629252	298.969394	200.982901	0.000000	300.000000	200.000000	0.000000	7.233240	11.536560	2231.599426	2193.441057	2299.899920	-1428.218974				-505.000000	200.000000	0.000000	-0.181110	-1.608030	4.719240	-328.556359	271.620422	-1.511532
798				900.000000	200.000000	0.000000	0.392350	0.540480	-1.520750	-99.934437	-116.062075	180.820679	298.999077	200.995347	0.000000	300.000000	200.000000	0.000000	8.331960	11.506040	2232.438660	2222.051158	2234.499922	-1397.701475				-505.000000	200.000000	0.000000	1.992210	-0.714680	11.011560	-853.076375	1194.701483	-999.487285
799				900.000000	200.000000	0.000000	0.504450	0.506700	-1.390400	-133.354697	-75.205849	151.757207	298.935276	200.940102	0.000000	300.000000	200.000000	0.000000	7.294280	10.407320	2231.752014	2098.074055	2376.199917	-1409.908474				-505.000000	200.000000	0.000000	1.992210	-1.072020	6.292320	-759.260556	403.759998	-236.153118
800				900.000000	200.000000	0.000000	0.369930	0.619300	-1.433850	-128.762843	-54.427997	178.507549	299.042987	200.986837	0.000000	300.000000	200.000000	0.000000	7.477400	10.468360	2232.362366	2202.977757	2136.399925	-1330.562976				-505.000000	200.000000	0.000000	1.086660	0.714680	2.359620	275.066060	-67.993072	-175.640997
801				900.000000	200.000000	0.000000	0.358720	0.517960	-1.694550	-113.103458	-129.713467	185.653897	299.082111	200.961139	0.000000	300.000000	200.000000	0.000000	7.172200	10.620960	2232.514954	2145.757556	2049.199928	-1342.769976				-505.000000	200.000000	0.000000	4.527750	-1.429360	13.371180	-85.420879	-551.803401	-354.183275
802				900.000000	200.000000	0.000000	0.358720	0.551740	-1.346950	-59.085391	-175.630465	159.179051	298.998769	200.931555	0.000000	300.000000	200.000000	0.000000	7.568960	9.857960	2231.752014	2079.000654	2234.499922	-1391.597975				-505.000000	200.000000	0.000000	-0.543330	-1.429360	4.719240	-86.113034	-236.741677	527.383892
803				900.000000	200.000000	0.000000	0.392350	0.743160	-1.781450	-79.796569	-65.159924	171.370531	299.067305	200.884399	0.000000	300.000000	200.000000	0.000000	7.660520	9.888480	2232.133484	1974.096951	2081.899927	-1336.666476				-505.000000	200.000000	0.000000	0.724440	0.536010	6.292320	-546.142659	1806.172829	-410.757972
804				900.000000	200.000000	0.000000	0.526870	0.686860	-1.216600	-61.427167	-20.565069	151.901529	299.052752	200.927029	0.000000	300.000000	200.000000	0.000000	7.721560	9.827440	2232.362366	2069.463954	2114.599926	-1324.459476				-505.000000	200.000000	0.000000	0.181110	1.965370	11.011560	583.069470	-153.978943	236.827042
805				900.000000	200.000000	0.000000	0.381140	0.585520	-1.824900	-126.538501	-79.855798	176.054860	299.003448	200.987309	0.000000	300.000000	200.000000	0.000000	7.111160	11.261880	2231.294250	2202.977757	2223.599922	-1336.666476				-505.000000	200.000000	0.000000	0.905550	-1.786700	2.359620	7.891555	-189.604114	233.208372
806				900.000000	200.000000	0.000000	0.448400	0.686860	-1.824900	-62.057366	-87.691535	183.308405	298.999590	200.952140	0.000000	300.000000	200.000000	0.000000	7.507920	10.895640	2233.583070	2126.684155	2234.499922	-1287.838477				-505.000000	200.000000	0.000000	3.259980	-0.357340	3.932700	210.323976	329.286519	-176.832210
807				900.000000	200.000000	0.000000	0.381140	0.608040	-1.781450	-73.299220	-110.292026	164.027503	299.023489	200.892822	0.000000	300.000000	200.000000	0.000000	7.721560	11.170320	2232.438660	1993.170352	2179.999924	-1458.736474				-505.000000	200.000000	0.000000	0.362220	0.000000	6.292320	-578.576624	634.960694	-117.517175
808				900.000000	200.000000	0.000000	0.336300	0.540480	-0.955900	-71.205541	-53.487607	154.372486	299.096326	200.970147	0.000000	300.000000	200.000000	0.000000	7.813120	11.231360	2231.446838	2164.830956	2016.499929	-1330.562976				-505.000000	200.000000	0.000000	0.905550	-0.714680	6.292320	-1664.165927	469.513790	-176.982971
809				900.000000	200.000000	0.000000	0.358720	0.596780	-1.911800	-57.815829	-99.115605	178.498219	298.984429	200.995347	0.000000	300.000000	200.000000	0.000000	7.141680	10.743040	2232.438660	2222.051158	2267.199921	-1312.252476				-505.000000	200.000000	0.000000	-0.362220	-1.072020	-2.359620	282.391306	289.297225	-529.685257
810				900.000000	200.000000	0.000000	0.381140	0.574260	-1.781450	-46.546569	-130.555906	190.502349	298.988931	200.927346	0.000000	300.000000	200.000000	0.000000	7.263760	11.017720	2231.599426	2069.463954	2256.299921	-1434.322474				-505.000000	200.000000	0.000000	2.897760	-0.357340	14.157719	-1410.282048	1667.200979	-294.291430
811				900.000000	200.000000	0.000000	0.369930	0.551740	-1.477300	-67.261494	-99.981318	156.757777	298.993988	200.935733	0.000000	300.000000	200.000000	0.000000	7.324800	10.712520	2231.980896	2088.537354	2245.399921	-1385.494475				-505.000000	200.000000	0.000000	2.354430	-0.714680	12.584640	-273.870519	-154.409374	116.621612
812				900.000000	200.000000	0.000000	0.269040	0.675600	-1.433850	-58.095395	-121.196926	185.893410	299.018506	201.003994	0.000000	300.000000	200.000000	0.000000	7.477400	10.743040	2232.209778	2241.124558	2190.899923	-1458.736474				-505.000000	200.000000	0.000000	1.811100	-1.250690	7.865400	-190.866021	1076.076147	468.620996
813				900.000000	200.000000	0.000000	0.459610	0.506700	-1.260050	-125.178594	-88.678473	161.442302	299.003653	200.944375	0.000000	300.000000	200.000000	0.000000	7.355320	11.017720	2231.752014	2107.610755	2223.599922	-1361.080475				-505.000000	200.000000	0.000000	0.181110	-1.608030	3.146160	-791.946213	516.335358	-530.237397
814				900.000000	200.000000	0.000000	0.336300	0.506700	-1.433850	-57.009637	-118.900723	188.076312	299.061748	201.026127	0.000000	300.000000	200.000000	0.000000	7.294280	10.804080	2230.531310	2288.808060	2092.799927	-1342.769976				-505.000000	200.000000	0.000000	1.267770	0.357340	0.786540	-1020.658451	-210.029192	-410.970997
815				900.000000	200.000000	0.000000	0.280250	0.517960	-1.694550	-76.918686	-111.284163	173.686891	299.018406	200.948551	0.000000	300.000000	200.000000	0.000000	7.660520	10.743040	2231.980896	2117.147455	2190.899923	-1428.218974				-505.000000	200.000000	0.000000	-1.267770	1.429360	9.438480	-1070.914367	-329.954381	-174.774412
816				900.000000	200.000000	0.000000	0.269040	0.563000	-1.607650	-78.994441	-100.771412	188.198352	298.989450	200.905514	0.000000	300.000000	200.000000	0.000000	7.782600	10.865120	2232.743836	2021.780453	2256.299921	-1312.252476				-505.000000	200.000000	0.000000	0.000000	0.178670	1.573080	126.753170	-399.202875	528.866446
817				900.000000	200.000000	0.000000	0.437190	0.698120	-1.998700	-33.630025	-71.870363	149.595249	299.028040	200.940134	0.000000	300.000000	200.000000	0.000000	7.660520	11.322920	2231.675720	2098.074055	2169.099924	-1269.527977				-505.000000	200.000000	0.000000	0.905550	1.429360	16.517339	-722.900053	62.100225	529.980907
818				900.000000	200.000000	0.000000	0.358720	0.641820	-1.086250	41.386914	-89.751427	185.769086	299.043020	200.973988	0.000000	300.000000	200.000000	0.000000	7.324800	11.292400	2232.438660	2174.367657	2136.399925	-1348.873476				-505.000000	200.000000	0.000000	-0.362220	0.714680	7.078860	-303.636410	280.340108	-293.013284
819				900.000000	200.000000	0.000000	0.425980	0.596780	-1.781450	-130.050330	-81.742717	154.331937	299.066858	200.957489	0.000000	300.000000	200.000000	0.000000	7.691040	10.651480	2231.065368	2136.220856	2081.899927	-1312.252476				-505.000000	200.000000	0.000000	2.354430	-1.786700	19.663499	-1033.068152	766.862839	174.348363
820				900.000000	200.000000	0.000000	0.392350	0.731900	-1.173150	-83.650587	-60.659673	166.540739	298.969781	200.948356	0.000000	300.000000	200.000000	0.000000	8.270920	11.139800	2232.438660	2117.147455	2299.899920	-1428.218974				-505.000000	200.000000	0.000000	0.362220	-1.429360	11.011560	-1127.953665	1425.902180	-236.361835
821				900.000000	200.000000	0.000000	0.493240	0.608040	-1.260050	-68.738520	-39.403657	147.043747	299.037808	200.948681	0.000000	300.000000	200.000000	0.000000	7.568960	10.468360	2231.675720	2117.147455	2147.299925	-1348.873476				-505.000000	200.000000	0.000000	1.448880	1.072020	6.292320	-1556.052711	-226.213143	353.366029
822				900.000000	200.000000	0.000000	0.381140	0.675600	-1.694550	-54.344950	-95.174933	176.138634	299.008605	200.961402	0.000000	300.000000	200.000000	0.000000	7.324800	11.017720	2231.904602	2145.757556	2212.699923	-1403.804975				-505.000000	200.000000	0.000000	1.629990	0.536010	8.651940	-314.321886	-769.691417	411.586965
823				900.000000	200.000000	0.000000	0.437190	0.563000	-1.824900	-59.116861	-82.163937	154.288908	299.062197	200.918799	0.000000	300.000000	200.000000	0.000000	7.538440	10.682000	2231.599426	2050.390553	2092.799927	-1385.494475				-505.000000	200.000000	0.000000	1.992210	-1.072020	8.651940	-411.623780	1727.220792	-177.409020
824				900.000000	200.000000	0.000000	0.336300	0.630560	-1.260050	-67.811146	-88.666537	176.143201	299.013185	201.025811	0.000000	300.000000	200.000000	0.000000	7.355320	10.041080	2231.217956	2288.808060	2201.799923	-1391.597975				-505.000000	200.000000	0.000000	-1.086660	3.216060	16.517339	-846.418840	1243.208904	-466.813815
825				900.000000	200.000000	0.000000	0.269040	0.641820	-1.781450	-63.867099	-100.609778	185.861995	299.008639	200.944278	0.000000	300.000000	200.000000	0.000000	7.599480	9.613800	2231.980896	2107.610755	2212.699923	-1391.597975				-505.000000	200.000000	0.000000	0.724440	1.250690	7.865400	-271.139522	-846.720170	-292.591544
826				900.000000	200.000000	0.000000	0.392350	0.664340	-1.607650	-82.862320	-100.783348	190.574510	299.071680	200.996028	0.000000	300.000000	200.000000	0.000000	7.294280	10.132640	2230.912780	2222.051158	2070.999928	-1306.148976				-505.000000	200.000000	0.000000	0.362220	-1.250690	3.932700	156.267368	504.629966	-294.936376
827				900.000000	200.000000	0.000000	0.325090	0.517960	-1.607650	-113.013430	-148.673280	207.375678	299.042496	200.974521	0.000000	300.000000	200.000000	0.000000	7.050120	11.200840	2231.217956	2174.367657	2136.399925	-1342.769976				-505.000000	200.000000	0.000000	2.173320	-0.357340	4.719240	326.202902	-401.126159	-470.465771
828				900.000000	200.000000	0.000000	0.403560	0.686860	-1.086250	-145.723260	-71.334058	183.354859	298.988966	200.858941	0.000000	300.000000	200.000000	0.000000	7.691040	11.139800	2231.675720	1916.876750	2256.299921	-1348.873476				-505.000000	200.000000	0.000000	0.181110	0.714680	11.798100	-766.522879	2629.244785	0.663743
829				900.000000	200.000000	0.000000	0.437190	0.585520	-1.129700	-85.612971	-123.338232	163.948492	299.032759	200.940295	0.000000	300.000000	200.000000	0.000000	7.477400	11.017720	2231.294250	2098.074055	2158.199924	-1391.597975				-505.000000	200.000000	0.000000	1.992210	1.072020	-5.505780	1222.587486	2138.366489	-527.838918
830				900.000000	200.000000	0.000000	0.425980	0.585520	-1.738000	-86.243170	-66.585216	180.827726	299.042463	200.978828	0.000000	300.000000	200.000000	0.000000	7.263760	11.017720	2231.141662	2183.904357	2136.399925	-1354.976975				-505.000000	200.000000	0.000000	2.716650	-0.357340	7.865400	558.086598	225.861276	410.652243
831				900.000000	200.000000	0.000000	0.403560	0.529220	-2.042150	-100.938294	-156.566560	185.617914	299.042791	200.978494	0.000000	300.000000	200.000000	0.000000	7.233240	11.048240	2231.904602	2183.904357	2136.399925	-1361.080475				-505.000000	200.000000	0.000000	0.362220	1.608030	0.786540	-18.451184	375.045665	-233.479352
832				900.000000	200.000000	0.000000	0.448400	0.653080	-1.824900	-99.633199	-107.955414	185.686650	298.989553	200.939588	0.000000	300.000000	200.000000	0.000000	7.630000	10.834600	2232.972718	2098.074055	2256.299921	-1391.597975				-505.000000	200.000000	0.000000	1.267770	-1.429360	8.651940	-201.614420	-482.633471	-353.922476
833				900.000000	200.000000	0.000000	0.493240	0.461660	-1.781450	-63.245028	-64.248605	185.462175	298.969852	200.986736	0.000000	300.000000	200.000000	0.000000	7.568960	10.559920	2232.591248	2202.977757	2299.899920	-1367.183975				-505.000000	200.000000	0.000000	1.086660	1.072020	1.573080	296.625780	595.603391	-292.790079
834				900.000000	200.000000	0.000000	0.313880	0.563000	-1.477300	-62.777277	-67.277359	166.464957	298.986506	200.942421	0.000000	300.000000	200.000000	0.000000	7.141680	10.682000	2226.258846	2098.074055	2256.299921	-1446.529474				-505.000000	200.000000	0.000000	2.354430	-2.322710	11.011560	-1297.826276	1570.493574	-2.392606
835				900.000000	200.000000	0.000000	0.291460	0.596780	-1.781450	-37.578135	-91.401094	154.471299	298.993919	201.029804	0.000000	300.000000	200.000000	0.000000	7.233240	10.834600	2231.828308	2298.344760	2245.399921	-1373.287475				-505.000000	200.000000	0.000000	2.897760	-2.680050	1.573080	-1551.836001	618.583744	-531.472076
836				900.000000	200.000000	0.000000	0.470820	0.698120	-1.607650	-105.594441	-144.542502	176.066669	299.072030	200.978560	0.000000	300.000000	200.000000	0.000000	7.660520	10.193680	2231.752014	2183.904357	2070.999928	-1361.080475				-505.000000	200.000000	0.000000	-1.448880	-1.250690	4.719240	-1117.645729	1143.753224	57.673104
837				900.000000	200.000000	0.000000	0.347510	0.585520	-1.651100	-106.255793	-114.094338	161.631740	298.954741	200.961533	0.000000	300.000000	200.000000	0.000000	7.446880	9.827440	2231.599426	2145.757556	2332.599918	-1391.597975				-505.000000	200.000000	0.000000	2.535540	0.178670	8.651940	127.319479	103.503807	58.710813
838				900.000000	200.000000	0.000000	0.358720	0.608040	-1.781450	-53.196569	-78.972951	154.412090	298.998632	200.948778	0.000000	300.000000	200.000000	0.000000	7.202720	11.261880	2231.446838	2117.147455	2234.499922	-1300.045476				-505.000000	200.000000	0.000000	1.267770	-0.714680	9.438480	-621.570218	1770.310227	-177.011949
839				900.000000	200.000000	0.000000	0.302670	0.630560	-1.346950	-75.942235	-112.530686	161.720081	299.037742	200.957293	0.000000	300.000000	200.000000	0.000000	7.080640	11.475520	2231.523132	2136.220856	2147.299925	-1416.011974				-505.000000	200.000000	0.000000	1.267770	-0.357340	3.932700	-1295.284048	317.265131	234.535857
840				900.000000	200.000000	0.000000	0.347510	0.641820	-1.346950	-67.437487	-94.113318	188.190360	299.018674	200.986736	0.000000	300.000000	200.000000	0.000000	7.874160	11.017720	2232.591248	2202.977757	2190.899923	-1452.632974				-505.000000	200.000000	0.000000	2.354430	0.536010	11.011560	728.210901	-20.346514	117.808516
841				900.000000	200.000000	0.000000	0.425980	0.585520	-1.173150	-101.740106	-112.704256	173.598746	298.999248	200.896941	0.000000	300.000000	200.000000	0.000000	7.752080	10.529400	2232.820130	2002.707052	2234.499922	-1440.425974				-505.000000	200.000000	0.000000	0.905550	-0.536010	7.865400	199.827271	468.020938	351.883474
842				900.000000	200.000000	0.000000	0.336300	0.709380	-1.129700	-44.327645	-58.391943	190.674465	299.043216	200.926807	0.000000	300.000000	200.000000	0.000000	7.477400	11.231360	2232.896424	2069.463954	2136.399925	-1434.322474				-505.000000	200.000000	0.000000	1.811100	-0.893350	13.371180	-168.802916	408.001125	-177.224973
843				900.000000	200.000000	0.000000	0.526870	0.563000	-1.173150	-70.503238	-56.067267	178.292600	299.018238	200.987174	0.000000	300.000000	200.000000	0.000000	7.202720	10.529400	2231.599426	2202.977757	2190.899923	-1403.804975				-505.000000	200.000000	0.000000	0.181110	1.786700	11.798100	-585.838947	1170.974704	530.377978
844				900.000000	200.000000	0.000000	0.403560	0.563000	-1.824900	-55.096330	-126.372783	156.733408	299.037677	200.944536	0.000000	300.000000	200.000000	0.000000	7.996240	10.804080	2231.370544	2107.610755	2147.299925	-1440.425974				-505.000000	200.000000	0.000000	1.629990	-0.714680	12.584640	73.577486	949.986546	410.400060
845				900.000000	200.000000	0.000000	0.392350	0.529220	-1.129700	-112.054587	-70.832022	151.894286	298.908468	200.963576	0.000000	300.000000	200.000000	0.000000	7.721560	10.468360	2226.869198	2145.757556	2430.699915	-1385.494475				-505.000000	200.000000	0.000000	0.362220	0.357340	18.090419	717.965888	1286.614334	-469.642651
846				900.000000	200.000000	0.000000	0.515660	0.653080	-1.694550	-71.354445	-90.582527	163.930027	298.964226	200.966071	0.000000	300.000000	200.000000	0.000000	7.568960	10.620960	2230.989074	2155.294256	2310.799919	-1440.425974				-505.000000	200.000000	0.000000	-0.543330	-0.536010	13.371180	-262.996274	1345.887720	-117.953404
847				900.000000	200.000000	0.000000	0.381140	0.675600	-1.303500	-53.939822	-95.538610	159.271014	299.018137	200.965906	0.000000	300.000000	200.000000	0.000000	7.477400	10.193680	2231.370544	2155.294256	2190.899923	-1367.183975				-505.000000	200.000000	0.000000	2.897760	1.072020	14.944259	-860.464545	1401.314538	294.506020
848				900.000000	200.000000	0.000000	0.470820	0.709380	-1.303500	-92.754064	-78.967752	185.715782	298.994057	200.978393	0.000000	300.000000	200.000000	0.000000	7.813120	10.437840	2232.133484	2183.904357	2245.399921	-1354.976975				-505.000000	200.000000	0.000000	1.267770	-1.608030	17.303879	-1022.445600	1630.275955	-647.812527
849				900.000000	200.000000	0.000000	0.459610	0.619300	-1.260050	-104.459605	-134.272202	171.185660	298.920661	200.952889	0.000000	300.000000	200.000000	0.000000	7.874160	10.956680	2231.828308	2126.684155	2408.899916	-1422.115474				-505.000000	200.000000	0.000000	3.259980	1.429360	4.719240	-839.659903	328.540092	118.583862
850				900.000000	200.000000	0.000000	0.425980	0.585520	-1.303500	-49.608256	-72.055271	161.550445	299.028106	200.922977	0.000000	300.000000	200.000000	0.000000	7.752080	11.200840	2231.828308	2059.927254	2169.099924	-1422.115474				-505.000000	200.000000	0.000000	3.441090	0.893350	6.292320	633.640003	-611.901777	-293.147991
851				900.000000	200.000000	0.000000	0.280250	0.596780	-1.260050	-89.304857	-55.962578	156.892573	299.126053	200.939781	0.000000	300.000000	200.000000	0.000000	7.691040	11.353440	2232.514954	2098.074055	1951.099932	-1385.494475				-505.000000	200.000000	0.000000	0.000000	-0.178670	3.932700	-1284.472726	1587.107956	293.550935
852				900.000000	200.000000	0.000000	0.269040	0.709380	-1.520750	-88.958605	-116.050139	181.105506	299.096388	200.944440	0.000000	300.000000	200.000000	0.000000	7.385840	11.322920	2231.599426	2107.610755	2016.499929	-1324.459476				-505.000000	200.000000	0.000000	0.905550	0.536010	0.786540	-83.319114	1137.588812	117.924427
853				900.000000	200.000000	0.000000	0.190570	0.675600	-2.172500	-95.045408	-81.816797	176.336065	298.945585	200.913994	0.000000	300.000000	200.000000	0.000000	7.477400	10.956680	2232.896424	2040.853853	2354.399918	-1367.183975				-505.000000	200.000000	0.000000	0.362220	-0.893350	11.011560	-400.623689	2088.752216	469.076023
854				900.000000	200.000000	0.000000	0.403560	0.731900	-1.477300	-59.842505	-35.508592	185.806407	299.018741	200.901243	0.000000	300.000000	200.000000	0.000000	7.843640	10.498880	2232.743836	2012.243752	2190.899923	-1391.597975				-505.000000	200.000000	0.000000	1.992210	1.072020	7.078860	412.882244	800.723593	177.090266
855				900.000000	200.000000	0.000000	0.381140	0.574260	-1.694550	-78.620782	-95.174933	144.718807	299.052688	201.012538	0.000000	300.000000	200.000000	0.000000	7.385840	10.254720	2232.209778	2260.197959	2114.599926	-1281.734977				-505.000000	200.000000	0.000000	2.173320	-0.178670	3.146160	568.520381	1854.056818	-529.040311
856				900.000000	200.000000	0.000000	0.437190	0.585520	-1.781450	-110.411366	-77.138375	159.129171	299.077040	200.978427	0.000000	300.000000	200.000000	0.000000	6.958560	10.834600	2232.057190	2183.904357	2060.099928	-1324.459476				-505.000000	200.000000	0.000000	-0.724440	2.680050	6.292320	-763.854805	1496.134531	120.089520
857				900.000000	200.000000	0.000000	0.280250	0.619300	-1.564200	-96.733644	-30.349869	171.371477	299.043020	200.952628	0.000000	300.000000	200.000000	0.000000	7.477400	10.010560	2232.438660	2126.684155	2136.399925	-1373.287475				-505.000000	200.000000	0.000000	0.905550	-1.965370	12.584640	-1855.157795	993.822408	-178.169876
858				900.000000	200.000000	0.000000	0.448400	0.517960	-0.912450	-84.149491	-73.342203	163.874047	299.032858	200.957293	0.000000	300.000000	200.000000	0.000000	7.477400	10.041080	2231.523132	2136.220856	2158.199924	-1416.011974				-505.000000	200.000000	0.000000	0.181110	-0.893350	-4.719240	-1675.858174	1054.079652	-118.350475
859				900.000000	200.000000	0.000000	0.358720	0.630560	-1.520750	-76.122292	-64.017492	161.662014	299.096450	200.970014	0.000000	300.000000	200.000000	0.000000	7.538440	10.529400	2231.752014	2164.830956	2016.499929	-1361.080475				-505.000000	200.000000	0.000000	2.173320	-2.144040	5.505780	-13.479395	1188.967503	-178.440856
860				900.000000	200.000000	0.000000	0.280250	0.585520	-1.868350	-90.398743	-95.924619	185.798022	299.052299	200.995858	0.000000	300.000000	200.000000	0.000000	7.080640	11.506040	2231.294250	2222.051158	2114.599926	-1336.666476				-505.000000	200.000000	0.000000	0.181110	-0.178670	11.011560	-1168.090416	111.161072	-998.833724
861				900.000000	200.000000	0.000000	0.470820	0.686860	-1.303500	-37.394014	-94.165662	180.875518	299.008571	201.025531	0.000000	300.000000	200.000000	0.000000	7.416360	11.170320	2231.828308	2288.808060	2212.699923	-1416.011974				-505.000000	200.000000	0.000000	0.905550	0.357340	13.371180	138.508340	1125.645989	-410.942019
862				900.000000	200.000000	0.000000	0.358720	0.630560	-1.433850	-63.970672	-89.428158	183.348955	298.993885	200.948648	0.000000	300.000000	200.000000	0.000000	7.568960	10.865120	2231.752014	2117.147455	2245.399921	-1361.080475				-505.000000	200.000000	0.000000	0.724440	-0.178670	3.932700	-1168.656725	85.002013	469.725276
863				900.000000	200.000000	0.000000	0.392350	0.495440	-1.651100	-89.862636	-24.753390	144.633891	299.028339	200.961205	0.000000	300.000000	200.000000	0.000000	7.477400	10.987200	2232.362366	2145.757556	2169.099924	-1342.769976				-505.000000	200.000000	0.000000	0.362220	0.357340	6.292320	-672.769982	-160.459350	235.286533
864				900.000000	200.000000	0.000000	0.313880	0.517960	-1.607650	-100.951839	-102.617923	156.784430	299.057635	200.978293	0.000000	300.000000	200.000000	0.000000	7.263760	10.468360	2232.362366	2183.904357	2103.699926	-1373.287475				-505.000000	200.000000	0.000000	0.905550	-2.501380	2.359620	196.278272	870.955945	291.274240
865				900.000000	200.000000	0.000000	0.302670	0.506700	-1.738000	-73.406857	-107.101040	166.424212	299.018271	200.893127	0.000000	300.000000	200.000000	0.000000	7.416360	11.048240	2231.675720	1993.170352	2190.899923	-1403.804975				-505.000000	200.000000	0.000000	1.992210	0.357340	14.944259	601.898193	-134.730722	176.412035
866				900.000000	200.000000	0.000000	0.414770	0.495440	-1.303500	-129.707825	-81.725583	187.984545	298.974909	200.901150	0.000000	300.000000	200.000000	0.000000	7.477400	10.163160	2232.972718	2012.243752	2288.999920	-1330.562976				-505.000000	200.000000	0.000000	0.000000	0.357340	7.865400	1296.227896	655.385772	-352.125476
867				900.000000	200.000000	0.000000	0.358720	0.540480	-1.651100	-136.254252	-124.687906	139.891298	299.038038	200.952726	0.000000	300.000000	200.000000	0.000000	7.477400	10.529400	2232.209778	2126.684155	2147.299925	-1385.494475				-505.000000	200.000000	0.000000	1.992210	0.536010	14.157719	149.382584	2782.555865	294.069790
868				900.000000	200.000000	0.000000	0.313880	0.653080	-1.738000	-75.419989	-107.562668	135.223150	299.047316	200.957489	0.000000	300.000000	200.000000	0.000000	7.324800	10.620960	2231.065368	2136.220856	2125.499926	-1434.322474				-505.000000	200.000000	0.000000	0.724440	-0.357340	2.359620	210.198130	1412.194939	352.067521
869				900.000000	200.000000	0.000000	0.448400	0.675600	-1.738000	-34.287313	-138.432051	185.707593	299.028007	200.914525	0.000000	300.000000	200.000000	0.000000	7.752080	11.200840	2231.599426	2040.853853	2169.099924	-1391.597975				-505.000000	200.000000	0.000000	1.629990	2.144040	2.359620	-1375.683395	959.690090	119.392492
870				900.000000	200.000000	0.000000	0.347510	0.585520	-1.433850	-89.948601	-28.174891	185.728341	299.013522	200.948551	0.000000	300.000000	200.000000	0.000000	7.813120	11.353440	2231.980896	2117.147455	2201.799923	-1409.908474				-505.000000	200.000000	0.000000	-0.543330	1.072020	6.292320	181.187317	1220.035551	59.804912
871				900.000000	200.000000	0.000000	0.369930	0.529220	-1.390400	-68.098840	-24.072586	156.736834	298.950108	200.918579	0.000000	300.000000	200.000000	0.000000	7.538440	11.109280	2232.133484	2050.390553	2343.499918	-1428.218974				-505.000000	200.000000	0.000000	1.448880	-1.786700	-0.786540	-223.992142	708.494747	526.885399
872				900.000000	200.000000	0.000000	0.425980	0.630560	-1.042800	-99.750317	-67.231752	154.363352	299.003244	200.991787	0.000000	300.000000	200.000000	0.000000	7.355320	11.475520	2230.836486	2212.514458	2223.599922	-1324.459476				-505.000000	200.000000	0.000000	1.086660	0.357340	7.078860	138.004954	722.948413	-117.236014
873				900.000000	200.000000	0.000000	0.381140	0.675600	-1.216600	-77.972975	-100.685397	161.680674	299.047707	200.995551	0.000000	300.000000	200.000000	0.000000	7.141680	10.346280	2231.980896	2222.051158	2125.499926	-1391.597975				-505.000000	200.000000	0.000000	0.000000	-1.072020	9.438480	-874.824865	521.322912	351.447245
874				900.000000	200.000000	0.000000	0.515660	0.517960	-1.303500	-92.595679	-45.352474	183.081647	298.964651	200.901581	0.000000	300.000000	200.000000	0.000000	7.538440	10.132640	2231.904602	2012.243752	2310.799919	-1391.597975				-505.000000	200.000000	0.000000	1.267770	0.714680	3.146160	-535.583030	-609.978493	176.809106
875				900.000000	200.000000	0.000000	0.425980	0.765680	-1.738000	-74.803651	-46.321336	173.766294	299.101887	200.960876	0.000000	300.000000	200.000000	0.000000	7.630000	10.102120	2233.125306	2145.757556	2005.599930	-1409.908474				-505.000000	200.000000	0.000000	1.086660	0.714680	9.438480	159.816367	1648.699185	59.335397
876				900.000000	200.000000	0.000000	0.224200	0.641820	-1.520750	-79.679135	-33.148108	152.173208	299.057667	200.944085	0.000000	300.000000	200.000000	0.000000	7.324800	10.407320	2232.438660	2107.610755	2103.699926	-1391.597975				-505.000000	200.000000	0.000000	1.629990	0.536010	7.865400	-1356.728826	424.185076	470.331064
877				900.000000	200.000000	0.000000	0.414770	0.619300	-1.607650	-28.429644	-86.508694	192.919055	299.017902	200.970412	0.000000	300.000000	200.000000	0.000000	7.050120	10.651480	2230.836486	2164.830956	2190.899923	-1367.183975				-505.000000	200.000000	0.000000	-1.629990	-0.178670	-0.786540	-242.506249	2485.637248	-58.783257
878				900.000000	200.000000	0.000000	0.325090	0.765680	-1.346950	-110.583295	-72.926182	152.183876	299.018607	200.905638	0.000000	300.000000	200.000000	0.000000	7.599480	10.407320	2232.438660	2021.780453	2190.899923	-1373.287475				-505.000000	200.000000	0.000000	-1.086660	-2.144040	6.292320	565.663537	1385.482455	-295.668255
879				900.000000	200.000000	0.000000	0.313880	0.529220	-1.607650	-160.796106	-51.958224	197.759123	298.926242	200.909568	0.000000	300.000000	200.000000	0.000000	7.691040	9.552760	2233.277894	2031.317153	2397.999916	-1336.666476				-505.000000	200.000000	0.000000	-0.362220	-0.714680	2.359620	536.023492	1743.088747	175.583042
880				900.000000	200.000000	0.000000	0.369930	0.574260	-1.433850	-114.535469	-110.153666	173.646342	299.042954	200.982599	0.000000	300.000000	200.000000	0.000000	7.782600	9.857960	2232.286072	2193.441057	2136.399925	-1379.390975				-505.000000	200.000000	0.000000	1.267770	-0.536010	8.651940	-147.557812	975.636610	-411.818786
881				900.000000	200.000000	0.000000	0.392350	0.484180	-1.564200	-82.195234	-40.032117	166.310360	299.028040	201.038421	0.000000	300.000000	200.000000	0.000000	7.294280	11.536560	2231.675720	2317.418160	2169.099924	-1330.562976				-505.000000	200.000000	0.000000	-0.905550	0.178670	13.371180	-335.566990	307.245593	352.706594
882				900.000000	200.000000	0.000000	0.291460	0.641820	-1.781450	-63.867099	-61.005274	171.380807	298.998734	200.935861	0.000000	300.000000	200.000000	0.000000	7.538440	11.414480	2231.675720	2088.537354	2234.499922	-1440.425974				-505.000000	200.000000	0.000000	0.181110	-0.714680	6.292320	-621.821910	380.779645	880.468760
883				900.000000	200.000000	0.000000	0.381140	0.495440	-1.173150	-97.408540	-60.198045	173.561425	299.027874	200.974487	0.000000	300.000000	200.000000	0.000000	7.630000	11.322920	2231.294250	2174.367657	2169.099924	-1452.632974				-505.000000	200.000000	0.000000	1.448880	0.893350	1.573080	-177.449549	1634.245519	-175.500417
884				900.000000	200.000000	0.000000	0.381140	0.698120	-1.824900	-81.696331	-165.977287	166.520938	299.013286	200.931683	0.000000	300.000000	200.000000	0.000000	7.446880	11.139800	2231.446838	2079.000654	2201.799923	-1446.529474				-505.000000	200.000000	0.000000	-0.543330	0.893350	3.932700	865.083237	2415.404896	353.355848
885				900.000000	200.000000	0.000000	0.313880	0.619300	-1.260050	-84.356954	-102.941191	156.878676	298.988897	200.948745	0.000000	300.000000	200.000000	0.000000	7.630000	10.865120	2231.523132	2117.147455	2256.299921	-1391.597975				-505.000000	200.000000	0.000000	0.543330	0.000000	15.730799	-1041.085553	747.614619	-528.740354
886				900.000000	200.000000	0.000000	0.280250	0.709380	-1.564200	-28.695666	-121.537328	166.635931	299.047381	200.953149	0.000000	300.000000	200.000000	0.000000	7.568960	10.773560	2231.217956	2126.684155	2125.499926	-1300.045476				-505.000000	200.000000	0.000000	0.000000	0.357340	14.944259	370.266190	1311.517971	176.571412
887				900.000000	200.000000	0.000000	0.482030	0.574260	-1.651100	-102.698950	-58.842232	161.481905	299.028339	200.982565	0.000000	300.000000	200.000000	0.000000	7.782600	10.712520	2232.362366	2193.441057	2169.099924	-1324.459476				-505.000000	200.000000	0.000000	-0.181110	-0.714680	5.505780	-390.252830	5.733980	-470.616532
888				900.000000	200.000000	0.000000	0.482030	0.529220	-1.564200	-72.299427	-119.714689	185.536619	298.969429	200.927314	0.000000	300.000000	200.000000	0.000000	7.874160	10.651480	2231.675720	2069.463954	2299.899920	-1367.183975				-505.000000	200.000000	0.000000	1.992210	-0.893350	3.932700	177.890012	1466.559336	-412.215857
889				900.000000	200.000000	0.000000	0.414770	0.585520	-1.477300	-49.788313	-122.091709	173.610359	299.018439	200.961336	0.000000	300.000000	200.000000	0.000000	7.477400	10.163160	2232.057190	2145.757556	2190.899923	-1391.597975				-505.000000	200.000000	0.000000	-1.267770	-0.714680	-1.573080	535.708876	475.915633	116.911388
890				900.000000	200.000000	0.000000	0.459610	0.675600	-1.955250	-42.553445	-47.504177	178.467000	298.998940	200.939941	0.000000	300.000000	200.000000	0.000000	7.324800	9.888480	2232.133484	2098.074055	2234.499922	-1293.941977				-505.000000	200.000000	0.000000	0.362220	-0.536010	11.798100	-1189.650136	364.595695	-59.281750
891				900.000000	200.000000	0.000000	0.313880	0.596780	-1.824900	-85.869512	-41.624241	156.857732	299.013724	200.939813	0.000000	300.000000	200.000000	0.000000	7.477400	9.430680	2232.438660	2098.074055	2201.799923	-1342.769976				-505.000000	200.000000	0.000000	2.354430	-1.250690	9.438480	-422.372179	1571.986427	-765.048542
892				900.000000	200.000000	0.000000	0.425980	0.585520	-1.520750	-130.243932	-56.655319	125.405544	299.013623	200.961271	0.000000	300.000000	200.000000	0.000000	7.691040	10.834600	2232.209778	2145.757556	2201.799923	-1348.873476				-505.000000	200.000000	0.000000	1.086660	1.250690	11.011560	-155.071828	1514.636325	-57.644127
893				900.000000	200.000000	0.000000	0.381140	0.563000	-1.477300	-86.900459	-59.915186	151.937315	298.940486	201.012435	0.000000	300.000000	200.000000	0.000000	7.568960	11.231360	2232.438660	2260.197959	2365.299917	-1275.631477				-505.000000	200.000000	0.000000	0.362220	-1.250690	4.719240	-770.197724	-424.106512	175.016414
894				900.000000	200.000000	0.000000	0.313880	0.596780	-1.781450	-69.742377	-102.456289	159.267392	299.013421	200.957195	0.000000	300.000000	200.000000	0.000000	7.477400	11.231360	2231.752014	2136.220856	2201.799923	-1397.701475				-505.000000	200.000000	0.000000	0.181110	-2.322710	12.584640	-255.356412	-155.471796	-472.171530
895				900.000000	200.000000	0.000000	0.392350	0.529220	-1.694550	-84.496060	-141.230290	183.219868	298.925398	200.948745	0.000000	300.000000	200.000000	0.000000	7.843640	11.353440	2231.523132	2117.147455	2397.999916	-1409.908474				-505.000000	200.000000	0.000000	0.724440	-1.429360	13.371180	-317.052883	-454.235133	-60.158517
896				900.000000	200.000000	0.000000	0.381140	0.585520	-1.477300	-89.993615	-59.915186	178.464520	298.969746	200.944117	0.000000	300.000000	200.000000	0.000000	7.599480	11.322920	2232.362366	2107.610755	2299.899920	-1464.839973				-505.000000	200.000000	0.000000	0.000000	1.072020	9.438480	-166.008996	1184.172949	-703.911837
897				900.000000	200.000000	0.000000	0.381140	0.596780	-1.607650	-61.521259	-125.651570	190.523292	299.033122	200.957031	0.000000	300.000000	200.000000	0.000000	7.446880	10.132640	2232.133484	2136.220856	2158.199924	-1379.390975				-505.000000	200.000000	0.000000	1.629990	-0.178670	6.292320	221.324068	-1165.162159	-176.532253
898				900.000000	200.000000	0.000000	0.347510	0.619300	-1.868350	-48.802380	-73.364536	166.482476	299.003619	200.923041	0.000000	300.000000	200.000000	0.000000	7.172200	10.743040	2231.675720	2059.927254	2223.599922	-1416.011974				-505.000000	200.000000	0.000000	-0.724440	1.608030	6.292320	-944.538737	1098.424509	354.048568
899				900.000000	200.000000	0.000000	0.425980	0.563000	-1.607650	-74.973911	-102.168231	166.348822	299.047772	200.935669	0.000000	300.000000	200.000000	0.000000	7.141680	10.346280	2232.133484	2088.537354	2125.499926	-1416.011974				-505.000000	200.000000	0.000000	0.905550	1.786700	7.078860	-702.032488	601.337371	-57.120964
900				900.000000	200.000000	0.000000	0.515660	0.630560	-0.999350	-95.684772	-111.492943	175.957384	299.028206	200.918610	0.000000	300.000000	200.000000	0.000000	7.568960	9.461200	2232.057190	2050.390553	2169.099924	-1373.287475				-505.000000	200.000000	0.000000	0.905550	-0.893350	4.719240	-285.311073	-191.843393	-294.640726
901				900.000000	200.000000	0.000000	0.414770	0.551740	-1.042800	-34.647111	-56.638184	192.856225	299.057345	200.999961	0.000000	300.000000	200.000000	0.000000	7.446880	10.163160	2231.675720	2231.587858	2103.699926	-1391.597975				-505.000000	200.000000	0.000000	-0.543330	1.608030	4.719240	1024.207449	-369.311684	-292.151006
902				900.000000	200.000000	0.000000	0.392350	0.788200	-1.694550	-21.564370	-24.712982	161.773778	299.057377	200.944375	0.000000	300.000000	200.000000	0.000000	7.172200	9.552760	2231.752014	2107.610755	2103.699926	-1409.908474				-505.000000	200.000000	0.000000	2.354430	-0.893350	7.865400	-2022.299408	1573.479280	-236.012538
903				900.000000	200.000000	0.000000	0.246620	0.563000	-1.477300	-70.818338	-79.705502	176.173279	299.081766	200.914494	0.000000	300.000000	200.000000	0.000000	7.385840	11.261880	2231.675720	2040.853853	2049.199928	-1416.011974				-505.000000	200.000000	0.000000	2.354430	0.357340	5.505780	137.879108	1708.288566	-998.498916
904				900.000000	200.000000	0.000000	0.358720	0.495440	-1.173150	-125.552252	-115.000459	144.668731	298.969464	200.901643	0.000000	300.000000	200.000000	0.000000	7.874160	11.292400	2231.752014	2012.243752	2299.899920	-1428.218974				-505.000000	200.000000	0.000000	0.543330	1.072020	18.876959	-628.517925	479.488898	118.462078
905				900.000000	200.000000	0.000000	0.526870	0.698120	-1.346950	-73.160114	-91.367423	176.008602	298.998769	200.970014	0.000000	300.000000	200.000000	0.000000	7.904680	11.383960	2231.752014	2164.830956	2234.499922	-1440.425974				-505.000000	200.000000	0.000000	2.354430	0.893350	10.225020	-1334.917413	1438.669993	529.356323
906				900.000000	200.000000	0.000000	0.358720	0.664340	-1.216600	-94.518783	-23.772592	197.838331	298.978849	201.017402	0.000000	300.000000	200.000000	0.000000	7.446880	10.682000	2230.912780	2269.734659	2278.099920	-1330.562976				-505.000000	200.000000	0.000000	0.724440	0.000000	2.359620	116.004771	484.204888	-58.802054
907				900.000000	200.000000	0.000000	0.437190	0.641820	-1.173150	-63.236900	-92.902004	161.591191	298.964049	200.979063	0.000000	300.000000	200.000000	0.000000	7.233240	10.987200	2230.607604	2183.904357	2310.799919	-1379.390975				-505.000000	200.000000	0.000000	0.543330	0.536010	10.225020	-1588.172060	1813.399662	-586.975780
908				900.000000	200.000000	0.000000	0.381140	0.743160	-1.738000	-91.813146	-59.672735	159.333844	299.096697	200.871492	0.000000	300.000000	200.000000	0.000000	7.660520	10.163160	2232.362366	1945.486851	2016.499929	-1464.839973				-505.000000	200.000000	0.000000	-1.448880	0.178670	15.730799	-219.562218	205.313202	-175.946828
909				900.000000	200.000000	0.000000	0.358720	0.630560	-1.433850	-84.073324	-109.692038	164.071674	299.091845	200.922725	0.000000	300.000000	200.000000	0.000000	6.958560	10.682000	2232.438660	2059.927254	2027.399929	-1348.873476				-505.000000	200.000000	0.000000	0.362220	-0.893350	6.292320	-1327.529243	104.680665	116.611431
910				900.000000	200.000000	0.000000	0.313880	0.698120	-1.607650	-61.368608	-67.156133	176.229259	298.989104	200.974187	0.000000	300.000000	200.000000	0.000000	7.385840	10.620960	2231.980896	2174.367657	2256.299921	-1385.494475				-505.000000	200.000000	0.000000	0.905550	0.893350	8.651940	-408.515244	1262.694555	0.775345
911				900.000000	200.000000	0.000000	0.425980	0.563000	-1.607650	-34.768608	-86.970321	175.987462	299.033056	200.965642	0.000000	300.000000	200.000000	0.000000	7.507920	10.895640	2231.980896	2155.294256	2158.199924	-1446.529474				-505.000000	200.000000	0.000000	1.267770	-1.429360	3.146160	-317.870884	450.581565	116.030313
912				900.000000	200.000000	0.000000	0.425980	0.630560	-1.390400	-63.925658	-56.776544	137.495731	298.950395	200.948227	0.000000	300.000000	200.000000	0.000000	7.752080	9.461200	2232.743836	2117.147455	2343.499918	-1342.769976				-505.000000	200.000000	0.000000	0.724440	-0.714680	2.359620	-1548.664542	749.344903	58.007912
913				900.000000	200.000000	0.000000	0.425980	0.574260	-1.911800	-94.927974	-25.895823	149.491673	299.018406	200.969915	0.000000	300.000000	200.000000	0.000000	7.141680	11.445000	2231.980896	2164.830956	2190.899923	-1348.873476				-505.000000	200.000000	0.000000	1.448880	-1.072020	-3.146160	977.224394	975.874041	-823.550639
914				900.000000	200.000000	0.000000	0.392350	0.698120	-1.651100	-73.475213	-131.138759	173.738304	299.072252	200.952693	0.000000	300.000000	200.000000	0.000000	7.324800	11.506040	2232.286072	2126.684155	2070.999928	-1403.804975				-505.000000	200.000000	0.000000	1.629990	-1.250690	0.000000	1082.480767	1227.069384	174.914992
915				900.000000	200.000000	0.000000	0.403560	0.608040	-0.999350	-72.488965	-101.810695	185.691217	299.009180	200.986466	0.000000	300.000000	200.000000	0.000000	6.897520	10.895640	2233.201600	2202.977757	2212.699923	-1342.769976				-505.000000	200.000000	0.000000	0.362220	0.714680	0.786540	-767.403803	1435.605723	176.881550
916				900.000000	200.000000	0.000000	0.459610	0.686860	-1.694550	-53.881263	-52.812598	156.790530	298.960158	200.948227	0.000000	300.000000	200.000000	0.000000	7.294280	10.804080	2232.743836	2117.147455	2321.699919	-1416.011974				-505.000000	200.000000	0.000000	0.000000	-0.714680	11.798100	305.146567	651.653640	-881.839711
917				900.000000	200.000000	0.000000	0.493240	0.529220	-1.173150	-104.058541	-95.210143	168.657385	298.916110	200.969683	0.000000	300.000000	200.000000	0.000000	7.477400	11.200840	2232.514954	2164.830956	2419.799915	-1361.080475				-505.000000	200.000000	0.000000	0.905550	0.178670	12.584640	-219.813911	993.822408	235.073508
918				900.000000	200.000000	0.000000	0.459610	0.472920	-1.216600	-86.319338	-27.927242	156.591566	299.018607	200.969716	0.000000	300.000000	200.000000	0.000000	7.385840	10.620960	2232.438660	2164.830956	2190.899923	-1281.734977				-505.000000	200.000000	0.000000	0.362220	1.250690	5.505780	655.199723	1033.417143	177.390223
919				900.000000	200.000000	0.000000	0.269040	0.608040	-1.911800	-73.434263	-19.433033	154.504998	299.047739	200.961336	0.000000	300.000000	200.000000	0.000000	7.385840	10.620960	2232.057190	2145.757556	2125.499926	-1385.494475				-505.000000	200.000000	0.000000	0.000000	-0.536010	-5.505780	430.389580	1596.065073	-352.973265
920				900.000000	200.000000	0.000000	0.291460	0.416620	-1.390400	-116.961540	-91.764770	149.484430	298.920882	200.905700	0.000000	300.000000	200.000000	0.000000	7.568960	10.346280	2232.286072	2021.780453	2408.899916	-1507.564473				-505.000000	200.000000	0.000000	0.362220	1.429360	17.303879	435.322889	-568.619342	-468.625304
921				900.000000	200.000000	0.000000	0.302670	0.551740	-1.173150	-95.090106	-36.702771	183.333720	298.998734	200.910221	0.000000	300.000000	200.000000	0.000000	7.782600	10.682000	2231.675720	2031.317153	2234.499922	-1477.046973				-505.000000	200.000000	0.000000	-1.086660	-1.072020	6.292320	-1222.524563	-337.927641	175.301882
922				900.000000	200.000000	0.000000	0.291460	0.608040	-1.390400	-20.627199	-51.237011	183.397692	299.003414	200.914682	0.000000	300.000000	200.000000	0.000000	7.050120	10.254720	2231.217956	2040.853853	2223.599922	-1385.494475				-505.000000	200.000000	0.000000	-0.181110	0.357340	7.865400	-325.196130	1064.054760	470.306394
923				900.000000	200.000000	0.000000	0.325090	0.585520	-1.173150	-61.534804	-68.021846	195.390209	299.042856	200.991245	0.000000	300.000000	200.000000	0.000000	7.324800	10.102120	2232.057190	2212.514458	2136.399925	-1373.287475				-505.000000	200.000000	0.000000	0.724440	1.608030	11.798100	329.877747	77.537749	177.700361
924				900.000000	200.000000	0.000000	0.448400	0.585520	-1.433850	-65.825420	-42.461482	149.478917	299.087056	200.935445	0.000000	300.000000	200.000000	0.000000	7.385840	9.735880	2232.667542	2088.537354	2038.299929	-1324.459476				-505.000000	200.000000	0.000000	0.905550	-0.178670	7.865400	-10.182090	1130.870974	-411.450692
925				900.000000	200.000000	0.000000	0.414770	0.540480	-1.173150	-131.738565	-97.044718	120.555950	298.994572	200.896757	0.000000	300.000000	200.000000	0.000000	7.294280	10.773560	2233.277894	2002.707052	2245.399921	-1470.943473				-505.000000	200.000000	0.000000	3.259980	0.000000	5.505780	-462.823545	195.223658	-59.004897
926				900.000000	200.000000	0.000000	0.448400	0.619300	-1.781450	-76.856064	-92.797913	178.426254	299.140876	200.832817	0.000000	300.000000	200.000000	0.000000	7.202720	10.804080	2232.972718	1859.656549	1918.399933	-1403.804975				-505.000000	200.000000	0.000000	1.811100	0.000000	5.505780	1621.864489	-247.384647	-411.353579
927				900.000000	200.000000	0.000000	0.425980	0.596780	-1.477300	-5.098794	-61.761697	183.247858	299.106401	200.939909	0.000000	300.000000	200.000000	0.000000	7.385840	10.590440	2232.209778	2098.074055	1994.699930	-1348.873476				-505.000000	200.000000	0.000000	-0.362220	2.144040	8.651940	477.876021	1074.267299	-585.377315
928				900.000000	200.000000	0.000000	0.358720	0.630560	-1.911800	-60.445298	-63.653815	164.071674	299.033089	200.974154	0.000000	300.000000	200.000000	0.000000	7.691040	11.170320	2232.057190	2174.367657	2158.199924	-1391.597975				-505.000000	200.000000	0.000000	0.181110	-1.608030	17.303879	-443.365590	237.759668	-1.540509
929				900.000000	200.000000	0.000000	0.493240	0.686860	-1.781450	-78.094473	-99.710394	154.346030	299.009113	200.952368	0.000000	300.000000	200.000000	0.000000	8.026760	10.590440	2233.049012	2126.684155	2212.699923	-1440.425974				-505.000000	200.000000	0.000000	-2.173320	0.000000	3.932700	116.130618	790.625490	-117.314332
930				900.000000	200.000000	0.000000	0.381140	0.529220	-1.520750	-76.274943	-90.270597	176.002501	299.008910	200.982464	0.000000	300.000000	200.000000	0.000000	7.355320	10.620960	2232.591248	2193.441057	2212.699923	-1318.355976				-505.000000	200.000000	0.000000	1.992210	1.608030	16.517339	-943.720735	-136.223575	118.854841
931				900.000000	200.000000	0.000000	0.336300	0.675600	-1.390400	-54.029851	-78.413371	188.233389	299.017936	200.970379	0.000000	300.000000	200.000000	0.000000	7.721560	10.407320	2230.912780	2164.830956	2190.899923	-1409.908474				-505.000000	200.000000	0.000000	1.448880	-0.893350	11.798100	525.967249	166.271894	116.524498
932				900.000000	200.000000	0.000000	0.246620	0.653080	-1.607650	-91.367067	-104.914126	178.666714	299.096789	200.944020	0.000000	300.000000	200.000000	0.000000	7.904680	9.796920	2232.591248	2107.610755	2016.499929	-1452.632974				-505.000000	200.000000	0.000000	2.354430	1.786700	7.078860	1035.207540	1574.225706	177.739520
933				900.000000	200.000000	0.000000	0.325090	0.608040	-1.346950	-105.013320	-72.926182	176.133871	299.008571	200.931524	0.000000	300.000000	200.000000	0.000000	7.904680	10.071600	2231.828308	2079.000654	2212.699923	-1373.287475				-505.000000	200.000000	0.000000	0.905550	0.357340	2.359620	-94.004589	870.955945	352.731264
934				900.000000	200.000000	0.000000	0.470820	0.720640	-1.042800	-116.143473	-114.671993	149.581352	299.037940	200.965642	0.000000	300.000000	200.000000	0.000000	8.118320	11.597600	2231.980896	2155.294256	2147.299925	-1354.976975				-505.000000	200.000000	0.000000	-0.362220	1.250690	9.438480	308.066334	410.670836	-586.225104
935				900.000000	200.000000	0.000000	0.358720	0.686860	-1.129700	-81.439790	-59.315198	171.353013	299.042791	200.957129	0.000000	300.000000	200.000000	0.000000	7.355320	11.536560	2231.904602	2136.220856	2136.399925	-1293.941977				-505.000000	200.000000	0.000000	0.724440	0.178670	11.798100	-914.772846	1005.527800	176.343899
936				900.000000	200.000000	0.000000	0.392350	0.517960	-1.260050	-88.530135	-80.842736	183.209396	299.018640	200.973954	0.000000	300.000000	200.000000	0.000000	7.599480	11.170320	2232.514954	2174.367657	2190.899923	-1324.459476				-505.000000	200.000000	0.000000	0.905550	0.178670	15.730799	-798.642228	2581.676790	0.097114
937				900.000000	200.000000	0.000000	0.291460	0.529220	-1.607650	-104.508683	-25.705118	154.408468	298.960016	200.965444	0.000000	300.000000	200.000000	0.000000	7.538440	10.926160	2232.438660	2155.294256	2321.699919	-1434.322474				-505.000000	200.000000	0.000000	-0.543330	-1.250690	7.078860	735.599071	821.579102	-471.096228
938				900.000000	200.000000	0.000000	0.425980	0.506700	-1.346950	-85.063320	-72.014863	178.344763	298.989001	200.961468	0.000000	300.000000	200.000000	0.000000	7.752080	10.834600	2231.752014	2145.757556	2256.299921	-1287.838477				-505.000000	200.000000	0.000000	0.905550	-0.178670	3.146160	221.072375	1400.489547	-705.171186
939				900.000000	200.000000	0.000000	0.336300	0.608040	-1.260050	-104.923292	-83.600567	173.712598	298.998461	201.004509	0.000000	300.000000	200.000000	0.000000	7.446880	11.231360	2231.065368	2241.124558	2234.499922	-1293.941977				-505.000000	200.000000	0.000000	-0.362220	1.608030	6.292320	329.437284	1739.356615	236.531393
940				900.000000	200.000000	0.000000	0.358720	0.563000	-1.868350	-35.038694	-58.628254	185.695784	299.028139	200.982766	0.000000	300.000000	200.000000	0.000000	7.111160	10.743040	2231.904602	2193.441057	2169.099924	-1373.287475				-505.000000	200.000000	0.000000	1.267770	-0.357340	6.292320	-1179.279277	315.025852	-176.672833
941				900.000000	200.000000	0.000000	0.336300	0.585520	-1.911800	-62.300046	-103.258319	156.824033	299.013185	200.957424	0.000000	300.000000	200.000000	0.000000	7.660520	10.590440	2231.217956	2136.220856	2201.799923	-1354.976975				-505.000000	200.000000	0.000000	1.629990	-0.536010	13.371180	-2000.236303	1346.950142	-59.383171
942				900.000000	200.000000	0.000000	0.448400	0.641820	-1.781450	-75.928690	-107.995823	166.398897	299.028803	200.947935	0.000000	300.000000	200.000000	0.000000	7.843640	10.346280	2233.430482	2117.147455	2169.099924	-1312.252476				-505.000000	200.000000	0.000000	-1.629990	-2.322710	12.584640	439.539599	-178.452148	56.670246
943				900.000000	200.000000	0.000000	0.358720	0.630560	-1.651100	-68.216274	-124.687906	164.071674	299.032924	200.935861	0.000000	300.000000	200.000000	0.000000	7.080640	9.919000	2231.675720	2088.537354	2158.199924	-1385.494475				-505.000000	200.000000	0.000000	0.181110	-1.072020	7.865400	-180.054700	1042.136829	-412.240526
944				900.000000	200.000000	0.000000	0.358720	0.709380	-1.260050	-36.421627	-64.259943	178.602937	299.032726	200.991617	0.000000	300.000000	200.000000	0.000000	7.111160	10.559920	2231.217956	2212.514458	2158.199924	-1318.355976				-505.000000	200.000000	0.000000	-1.629990	0.357340	7.078860	138.004954	489.622873	-58.274584
945				900.000000	200.000000	0.000000	0.470820	0.675600	-1.738000	-82.533676	-119.091427	163.997425	298.959696	200.927282	0.000000	300.000000	200.000000	0.000000	7.568960	11.719680	2231.752014	2069.463954	2321.699919	-1373.287475				-505.000000	200.000000	0.000000	0.543330	-0.357340	11.011560	558.338291	-1501.596947	410.826109
946				900.000000	200.000000	0.000000	0.291460	0.551740	-1.346950	-123.413875	-71.541299	171.297033	298.930721	200.905638	0.000000	300.000000	200.000000	0.000000	7.599480	11.139800	2232.438660	2021.780453	2387.099916	-1452.632974				-505.000000	200.000000	0.000000	0.724440	-1.250690	3.932700	-422.812641	-47.567994	644.940225
947				900.000000	200.000000	0.000000	0.515660	0.675600	-1.607650	-106.521815	-146.389013	156.721991	299.023122	200.893158	0.000000	300.000000	200.000000	0.000000	7.477400	11.170320	2231.599426	1993.170352	2179.999924	-1416.011974				-505.000000	200.000000	0.000000	4.346640	-1.250690	-8.651940	734.340607	805.755578	409.674055
948				900.000000	200.000000	0.000000	0.313880	0.664340	-1.477300	-26.439854	-77.409299	147.281923	299.003687	200.922977	0.000000	300.000000	200.000000	0.000000	7.111160	10.987200	2231.828308	2059.927254	2223.599922	-1348.873476				-505.000000	200.000000	0.000000	2.354430	-0.893350	11.798100	62.703242	906.897111	-236.012538
949				900.000000	200.000000	0.000000	0.448400	0.495440	-1.738000	-73.870544	-128.300111	171.082084	299.023022	200.974454	0.000000	300.000000	200.000000	0.000000	7.263760	10.926160	2231.370544	2174.367657	2179.999924	-1342.769976				-505.000000	200.000000	0.000000	1.992210	-1.608030	4.719240	-1718.348382	1598.382916	233.290997
950				900.000000	200.000000	0.000000	0.369930	0.619300	-1.129700	-56.078199	-105.370556	173.688229	299.057957	200.892547	0.000000	300.000000	200.000000	0.000000	7.141680	11.109280	2233.125306	1993.170352	2103.699926	-1409.908474				-505.000000	200.000000	0.000000	0.181110	0.714680	5.505780	159.501751	1176.946115	-116.824455
951				900.000000	200.000000	0.000000	0.291460	0.630560	-1.694550	-128.569241	-91.481911	142.454414	299.028007	200.935893	0.000000	300.000000	200.000000	0.000000	7.294280	10.682000	2231.599426	2088.537354	2169.099924	-1342.769976				-505.000000	200.000000	0.000000	-0.362220	0.357340	7.865400	-441.012132	1472.723747	176.600389
952				900.000000	200.000000	0.000000	0.459610	0.596780	-1.433850	-105.567035	-129.044598	135.019815	299.052623	200.935701	0.000000	300.000000	200.000000	0.000000	7.050120	10.590440	2232.057190	2088.537354	2114.599926	-1434.322474				-505.000000	200.000000	0.000000	1.267770	-1.250690	17.303879	-769.190953	2160.555985	-60.032425
953				900.000000	200.000000	0.000000	0.448400	0.619300	-1.781450	-68.815003	-62.402093	168.787614	298.978988	201.017263	0.000000	300.000000	200.000000	0.000000	7.477400	10.926160	2231.217956	2269.734659	2278.099920	-1379.390975				-505.000000	200.000000	0.000000	1.267770	-0.714680	16.517339	73.892102	1498.452374	-235.756048
954				900.000000	200.000000	0.000000	0.336300	0.709380	-1.738000	-93.204206	-67.958164	173.806844	298.964403	200.957358	0.000000	300.000000	200.000000	0.000000	7.813120	9.919000	2231.370544	2136.220856	2310.799919	-1342.769976				-505.000000	200.000000	0.000000	0.181110	0.357340	18.876959	-787.579213	1031.686859	-352.139965
955				900.000000	200.000000	0.000000	0.482030	0.529220	-0.782100	-55.407050	-110.310102	178.307639	299.013691	200.939845	0.000000	300.000000	200.000000	0.000000	7.568960	9.247560	2232.362366	2098.074055	2201.799923	-1361.080475				-505.000000	200.000000	0.000000	-0.543330	-0.357340	9.438480	-368.315571	819.339823	528.401239
956				900.000000	200.000000	0.000000	0.246620	0.653080	-1.520750	-59.112797	-64.467184	171.437733	299.003210	200.914869	0.000000	300.000000	200.000000	0.000000	7.813120	10.071600	2230.760192	2040.853853	2223.599922	-1342.769976				-505.000000	200.000000	0.000000	0.905550	-1.250690	4.719240	851.226303	338.436636	292.461144
957				900.000000	200.000000	0.000000	0.291460	0.653080	-1.694550	-55.272324	-50.954151	181.029919	299.037808	201.017054	0.000000	300.000000	200.000000	0.000000	7.080640	11.841760	2231.675720	2269.734659	2147.299925	-1416.011974				-505.000000	200.000000	0.000000	0.543330	0.714680	11.011560	-534.953798	752.093177	-469.318024
958				900.000000	200.000000	0.000000	0.347510	0.540480	-1.564200	-43.692028	-124.307095	171.228493	299.023690	200.913994	0.000000	300.000000	200.000000	0.000000	7.202720	11.383960	2232.896424	2040.853853	2179.999924	-1409.908474				-505.000000	200.000000	0.000000	-0.362220	-1.965370	3.146160	692.039168	1874.912328	-236.812553
959				900.000000	200.000000	0.000000	0.482030	0.574260	-1.346950	-118.465971	-94.586881	159.072245	299.004095	200.939684	0.000000	300.000000	200.000000	0.000000	8.026760	11.017720	2232.743836	2098.074055	2223.599922	-1281.734977				-505.000000	200.000000	0.000000	0.000000	0.536010	1.573080	-430.704196	926.497198	176.740969
960				900.000000	200.000000	0.000000	0.381140	0.765680	-1.260050	-106.472737	-131.040808	173.812749	299.052752	200.986837	0.000000	300.000000	200.000000	0.000000	7.752080	10.865120	2232.362366	2202.977757	2114.599926	-1403.804975				-505.000000	200.000000	0.000000	0.543330	0.178670	3.932700	-452.138070	891.381023	-234.850303
961				900.000000	200.000000	0.000000	0.291460	0.563000	-1.216600	-102.712494	-81.794464	188.175125	299.130608	200.995687	0.000000	300.000000	200.000000	0.000000	7.874160	10.559920	2231.675720	2222.051158	1940.199932	-1300.045476				-505.000000	200.000000	0.000000	0.905550	-1.072020	18.090419	863.107319	-204.532643	-471.042580
962				900.000000	200.000000	0.000000	0.347510	0.630560	-1.607650	-92.294441	-48.277137	171.312268	299.106187	200.914494	0.000000	300.000000	200.000000	0.000000	7.874160	10.468360	2231.675720	2040.853853	1994.699930	-1452.632974				-505.000000	200.000000	0.000000	0.724440	-0.357340	0.786540	1136.600299	618.267748	117.091126
963				900.000000	200.000000	0.000000	0.403560	0.551740	-1.824900	-75.662668	-19.987414	163.951917	298.989208	200.944181	0.000000	300.000000	200.000000	0.000000	7.813120	10.254720	2232.209778	2107.610755	2256.299921	-1409.908474				-505.000000	200.000000	0.000000	0.905550	0.000000	7.865400	-231.002772	1396.010989	234.903951
964				900.000000	200.000000	0.000000	0.414770	0.574260	-1.781450	-86.751871	-137.006759	156.732267	299.018305	201.004200	0.000000	300.000000	200.000000	0.000000	7.202720	10.529400	2231.752014	2241.124558	2190.899923	-1336.666476				-505.000000	200.000000	0.000000	0.905550	-0.178670	7.078860	453.018995	866.477386	-235.218396
965				900.000000	200.000000	0.000000	0.538080	0.596780	-2.085600	-118.303839	-55.680316	183.131722	299.032461	201.008990	0.000000	300.000000	200.000000	0.000000	7.477400	10.193680	2230.607604	2250.661259	2158.199924	-1348.873476				-505.000000	200.000000	0.000000	0.000000	0.357340	18.090419	-208.562127	247.972207	59.083214
966				900.000000	200.000000	0.000000	0.313880	0.585520	-1.868350	-26.070259	-127.705322	154.437600	298.964828	200.978326	0.000000	300.000000	200.000000	0.000000	7.294280	9.613800	2232.286072	2183.904357	2310.799919	-1300.045476				-505.000000	200.000000	0.000000	-1.086660	-0.536010	11.011560	-1073.897057	983.293874	-411.630431
967				900.000000	200.000000	0.000000	0.269040	0.608040	-1.955250	-93.581928	-64.986354	176.191939	299.038301	200.931110	0.000000	300.000000	200.000000	0.000000	7.660520	11.719680	2232.820130	2079.000654	2147.299925	-1336.666476				-505.000000	200.000000	0.000000	0.905550	-1.429360	2.359620	-1012.829819	605.815930	292.291587
968				900.000000	200.000000	0.000000	0.403560	0.596780	-1.477300	-129.735231	-101.366201	147.126183	299.023156	200.961501	0.000000	300.000000	200.000000	0.000000	7.507920	11.261880	2231.675720	2145.757556	2179.999924	-1428.218974				-505.000000	200.000000	0.000000	0.000000	-0.178670	7.078860	-1400.037036	-404.427860	234.806837
969				900.000000	200.000000	0.000000	0.325090	0.675600	-1.781450	-102.681341	-107.983887	164.148402	299.072125	200.999824	0.000000	300.000000	200.000000	0.000000	7.355320	11.139800	2231.980896	2231.587858	2070.999928	-1306.148976				-505.000000	200.000000	0.000000	0.724440	0.178670	7.865400	-1030.903463	213.839888	293.832096
970				900.000000	200.000000	0.000000	0.224200	0.506700	-1.390400	-60.985153	-114.324853	166.505507	299.013556	200.922883	0.000000	300.000000	200.000000	0.000000	7.568960	11.109280	2232.057190	2059.927254	2201.799923	-1379.390975				-505.000000	200.000000	0.000000	1.629990	-0.714680	-0.786540	651.587802	830.105788	-294.529124
971				900.000000	200.000000	0.000000	0.347510	0.664340	-1.390400	-159.027323	-58.611120	168.934023	298.994263	200.884218	0.000000	300.000000	200.000000	0.000000	7.752080	10.895640	2232.591248	1974.096951	2245.399921	-1361.080475				-505.000000	200.000000	0.000000	1.448880	0.714680	3.932700	-72.256099	1101.726210	353.026913
972				900.000000	200.000000	0.000000	0.448400	0.563000	-1.346950	-62.642235	-78.004088	156.686954	299.028139	200.914400	0.000000	300.000000	200.000000	0.000000	7.599480	10.620960	2231.904602	2040.853853	2169.099924	-1287.838477				-505.000000	200.000000	0.000000	1.086660	-0.893350	16.517339	-168.551223	1774.551355	175.297574
973				900.000000	200.000000	0.000000	0.336300	0.484180	-1.433850	-98.142313	-32.779233	192.874689	299.067592	200.943923	0.000000	300.000000	200.000000	0.000000	7.202720	10.620960	2232.820130	2107.610755	2081.899927	-1300.045476				-505.000000	200.000000	0.000000	3.078870	1.429360	9.438480	87.245651	1130.440543	-410.098538
974				900.000000	200.000000	0.000000	0.470820	0.664340	-1.651100	-22.599381	-38.116725	173.625594	299.003925	200.931301	0.000000	300.000000	200.000000	0.000000	7.294280	10.895640	2232.362366	2079.000654	2223.599922	-1373.287475				-505.000000	200.000000	0.000000	-0.724440	-1.072020	11.798100	-643.004091	695.489502	-470.912181
975				900.000000	200.000000	0.000000	0.358720	0.517960	-1.651100	-52.750491	-53.764326	161.557296	299.004334	200.879676	0.000000	300.000000	200.000000	0.000000	7.324800	9.613800	2233.277894	1964.560251	2223.599922	-1336.666476				-505.000000	200.000000	0.000000	2.535540	-1.250690	6.292320	-1928.231896	901.163131	-471.342537
976				900.000000	200.000000	0.000000	0.493240	0.551740	-1.303500	-103.266210	-34.297278	183.136289	298.998803	200.927251	0.000000	300.000000	200.000000	0.000000	7.538440	10.071600	2231.828308	2069.463954	2234.499922	-1342.769976				-505.000000	200.000000	0.000000	0.543330	-0.536010	9.438480	-494.942894	621.016023	586.888847
977				900.000000	200.000000	0.000000	0.381140	0.776940	-1.086250	-25.418389	-95.740652	181.052201	298.969147	200.983136	0.000000	300.000000	200.000000	0.000000	7.355320	9.766400	2231.065368	2193.441057	2299.899920	-1464.839973				-505.000000	200.000000	0.000000	3.259980	-1.429360	15.730799	493.847900	-477.329922	-354.081853
978				900.000000	200.000000	0.000000	0.347510	0.698120	-1.346950	-24.913751	-68.783468	183.423399	298.998255	200.957686	0.000000	300.000000	200.000000	0.000000	7.752080	9.980040	2230.607604	2136.220856	2234.499922	-1354.976975				-505.000000	200.000000	0.000000	1.448880	-1.250690	3.146160	-191.243561	1632.752666	-706.231999
979				900.000000	200.000000	0.000000	0.358720	0.427880	-1.477300	-108.546821	-53.925960	139.786580	299.042692	200.923041	0.000000	300.000000	200.000000	0.000000	7.874160	10.926160	2231.675720	2059.927254	2136.399925	-1367.183975				-505.000000	200.000000	0.000000	0.362220	0.357340	11.798100	-1251.409530	1425.155753	352.774730
980				900.000000	200.000000	0.000000	0.347510	0.517960	-1.607650	-52.705476	-104.002807	135.062648	298.979128	200.884641	0.000000	300.000000	200.000000	0.000000	7.813120	11.353440	2231.523132	1974.096951	2278.099920	-1440.425974				-505.000000	200.000000	0.000000	-0.905550	-0.536010	12.584640	-494.691201	1766.262100	469.516560
981				900.000000	200.000000	0.000000	0.313880	0.585520	-1.651100	-58.009430	-87.379605	166.485901	299.086619	200.961533	0.000000	300.000000	200.000000	0.000000	7.477400	10.865120	2231.599426	2145.757556	2038.299929	-1470.943473				-505.000000	200.000000	0.000000	-1.811100	-0.357340	9.438480	-1526.475590	1824.042633	352.270364
982				900.000000	200.000000	0.000000	0.381140	0.709380	-1.868350	-97.359779	-115.277179	144.844468	299.023256	200.969948	0.000000	300.000000	200.000000	0.000000	7.294280	10.132640	2231.904602	2164.830956	2179.999924	-1336.666476				-505.000000	200.000000	0.000000	1.992210	-1.608030	3.932700	-1139.331296	405.999277	527.011491
983				900.000000	200.000000	0.000000	0.381140	0.686860	-1.346950	-125.890694	-29.640592	168.920126	299.003993	200.897063	0.000000	300.000000	200.000000	0.000000	7.904680	10.956680	2232.514954	2002.707052	2223.599922	-1428.218974				-505.000000	200.000000	0.000000	3.441090	0.714680	12.584640	275.884061	-485.303182	-293.317549
984				900.000000	200.000000	0.000000	0.437190	0.563000	-1.433850	-131.081277	-107.857463	161.517888	299.013657	200.927060	0.000000	300.000000	200.000000	0.000000	7.599480	10.712520	2232.286072	2069.463954	2201.799923	-1434.322474				-505.000000	200.000000	0.000000	2.897760	1.429360	6.292320	-376.270049	83.825156	118.612839
985				900.000000	200.000000	0.000000	0.493240	0.596780	-1.824900	-69.787391	-89.538046	156.671915	299.072442	201.059280	0.000000	300.000000	200.000000	0.000000	7.660520	10.590440	2232.743836	2365.101662	2070.999928	-1330.562976				-505.000000	200.000000	0.000000	0.362220	1.072020	6.292320	-1440.236709	1430.380738	-175.243927
986				900.000000	200.000000	0.000000	0.448400	0.686860	-1.520750	-97.927039	-77.842454	190.537385	299.042856	200.948518	0.000000	300.000000	200.000000	0.000000	7.721560	10.468360	2232.057190	2117.147455	2136.399925	-1361.080475				-505.000000	200.000000	0.000000	0.181110	-0.893350	14.944259	-1326.837088	2493.689071	-235.838673
987				900.000000	200.000000	0.000000	0.470820	0.731900	-1.477300	-63.863036	-109.201938	152.001484	299.018506	200.918547	0.000000	300.000000	200.000000	0.000000	7.324800	9.705360	2232.209778	2050.390553	2190.899923	-1367.183975				-505.000000	200.000000	0.000000	-1.267770	0.178670	17.303879	-1493.412393	2048.841487	-58.473119
988				900.000000	200.000000	0.000000	0.381140	0.619300	-2.085600	-101.294344	-74.547377	164.037975	299.028472	200.914088	0.000000	300.000000	200.000000	0.000000	7.691040	9.766400	2232.667542	2040.853853	2169.099924	-1440.425974				-505.000000	200.000000	0.000000	1.086660	0.357340	11.798100	-903.961524	320.759833	-58.491916
989				900.000000	200.000000	0.000000	0.470820	0.563000	-1.738000	-83.150014	-53.233818	171.121688	298.979407	200.969848	0.000000	300.000000	200.000000	0.000000	7.660520	9.857960	2232.133484	2164.830956	2278.099920	-1385.494475				-505.000000	200.000000	0.000000	1.992210	1.786700	2.359620	108.301986	142.352115	295.256695
990				900.000000	200.000000	0.000000	0.381140	0.585520	-2.607000	-99.205045	-124.722174	164.006559	298.989070	200.952856	0.000000	300.000000	200.000000	0.000000	7.385840	11.200840	2231.904602	2126.684155	2256.299921	-1446.529474				-505.000000	200.000000	0.000000	-0.724440	-0.357340	11.798100	95.137207	430.349487	-294.001654
991				900.000000	200.000000	0.000000	0.347510	0.630560	-1.607650	-80.232850	-53.343107	185.770228	299.057410	201.008438	0.000000	300.000000	200.000000	0.000000	7.294280	11.200840	2231.828308	2250.661259	2103.699926	-1440.425974				-505.000000	200.000000	0.000000	0.905550	-0.893350	4.719240	-516.943077	-1252.403452	57.823865
992				900.000000	200.000000	0.000000	0.369930	0.551740	-1.433850	-107.421782	-59.493967	151.938457	298.920439	201.004371	0.000000	300.000000	200.000000	0.000000	7.813120	11.322920	2231.370544	2241.124558	2408.899916	-1416.011974				-505.000000	200.000000	0.000000	1.992210	0.714680	2.359620	43.434056	-387.927914	-410.689836
993				900.000000	200.000000	0.000000	0.369930	0.517960	-1.173150	-136.686469	11.187162	166.365002	298.989035	200.957162	0.000000	300.000000	200.000000	0.000000	7.599480	11.292400	2231.828308	2136.220856	2256.299921	-1379.390975				-505.000000	200.000000	0.000000	1.267770	1.429360	1.573080	-29.199582	849.784440	647.440126
994				900.000000	200.000000	0.000000	0.280250	0.506700	-1.694550	-65.320782	-85.954313	166.447439	299.067496	200.986736	0.000000	300.000000	200.000000	0.000000	7.385840	11.078760	2232.591248	2202.977757	2081.899927	-1434.322474				-505.000000	200.000000	0.000000	0.362220	-1.250690	0.786540	-538.880336	1833.315745	-471.168672
995				900.000000	200.000000	0.000000	0.224200	0.563000	-1.303500	-74.658811	-94.141790	168.967526	298.988897	200.974387	0.000000	300.000000	200.000000	0.000000	7.294280	10.590440	2231.523132	2174.367657	2256.299921	-1348.873476				-505.000000	200.000000	0.000000	0.362220	-2.144040	8.651940	-360.675708	1428.141459	-648.248757
996				900.000000	200.000000	0.000000	0.280250	0.506700	-1.086250	-72.731644	-152.377641	183.315060	299.053076	200.952335	0.000000	300.000000	200.000000	0.000000	7.416360	10.437840	2233.125306	2126.684155	2114.599926	-1379.390975				-505.000000	200.000000	0.000000	-1.811100	-1.786700	11.011560	-1381.208312	1689.979773	-60.294789
997				900.000000	200.000000	0.000000	0.291460	0.630560	-1.433850	-43.868021	-71.460482	154.502715	299.067815	200.930887	0.000000	300.000000	200.000000	0.000000	7.294280	10.437840	2233.354188	2079.000654	2081.899927	-1361.080475				-505.000000	200.000000	0.000000	1.448880	1.786700	3.932700	1266.587851	1632.006239	-292.140825
998				900.000000	200.000000	0.000000	0.448400	0.608040	-1.433850	-97.062288	-118.451031	183.235102	299.042692	200.927314	0.000000	300.000000	200.000000	0.000000	7.080640	10.041080	2231.675720	2069.463954	2136.399925	-1330.562976				-505.000000	200.000000	0.000000	2.354430	-1.250690	12.584640	-1696.096507	243.300648	997.274418
999				900.000000	200.000000	0.000000	0.448400	0.574260	-1.129700	-94.117719	-98.470010	175.974707	299.086682	200.957195	0.000000	300.000000	200.000000	0.000000	7.111160	9.857960	2231.752014	2136.220856	2038.299929	-1403.804975				-505.000000	200.000000	0.000000	2.173320	-0.178670	14.157719	-1052.022721	-807.793298	-587.784410
1000				900.000000	200.000000	0.000000	0.369930	0.788200	-1.564200	-53.593570	-110.032441	190.712926	299.042627	200.893188	0.000000	300.000000	200.000000	0.000000	7.416360	11.506040	2231.523132	1993.170352	2136.399925	-1458.736474				-505.000000	200.000000	0.000000	-1.629990	-0.714680	10.225020	-621.507294	1149.487204	-0.547832
1001				900.000000	200.000000	0.000000	0.392350	0.619300	-1.173150	-60.143744	-45.461763	156.797381	298.989588	200.943826	0.000000	300.000000	200.000000	0.000000	7.507920	9.827440	2233.049012	2107.610755	2256.299921	-1440.425974				-505.000000	200.000000	0.000000	0.543330	-0.357340	6.292320	-1063.463275	-303.988323	-470.335371
1002				900.000000	200.000000	0.000000	0.425980	0.551740	-1.520750	-75.347569	-117.446958	183.205971	299.062165	200.914556	0.000000	300.000000	200.000000	0.000000	7.263760	11.353440	2231.523132	2040.853853	2092.799927	-1403.804975				-505.000000	200.000000	0.000000	1.811100	0.000000	2.359620	1042.532787	1213.871139	293.575605
1003				900.000000	200.000000	0.000000	0.358720	0.776940	-1.433850	-53.922214	-99.560098	185.894748	298.998734	200.987141	0.000000	300.000000	200.000000	0.000000	7.630000	11.719680	2231.675720	2202.977757	2234.499922	-1397.701475				-505.000000	200.000000	0.000000	-0.543330	0.000000	14.157719	-925.395398	1345.141294	528.740354
1004				900.000000	200.000000	0.000000	0.470820	0.664340	-1.564200	-54.673594	-104.055151	185.673894	299.033222	200.978293	0.000000	300.000000	200.000000	0.000000	7.599480	11.139800	2232.362366	2183.904357	2158.199924	-1464.839973				-505.000000	200.000000	0.000000	3.078870	-1.608030	14.944259	-1138.450371	-863.334552	-412.981021
1005				900.000000	200.000000	0.000000	0.392350	0.675600	-1.390400	-66.091441	-116.183300	139.982119	299.018473	200.961303	0.000000	300.000000	200.000000	0.000000	7.568960	10.651480	2232.133484	2145.757556	2190.899923	-1434.322474				-505.000000	200.000000	0.000000	0.362220	-1.965370	1.573080	-2550.934731	241.729231	526.802774
1006				900.000000	200.000000	0.000000	0.224200	0.664340	-1.260050	-62.399555	-73.918319	164.242452	298.984186	200.969948	0.000000	300.000000	200.000000	0.000000	7.202720	10.315760	2231.904602	2164.830956	2267.199921	-1446.529474				-505.000000	200.000000	0.000000	1.267770	-1.786700	4.719240	123.896327	979.368742	-354.261592
1007				900.000000	200.000000	0.000000	0.482030	0.720640	-1.911800	-24.571562	-104.193511	195.353280	298.964616	200.961435	0.000000	300.000000	200.000000	0.000000	7.355320	10.529400	2231.828308	2145.757556	2310.799919	-1318.355976				-505.000000	200.000000	0.000000	2.716650	-0.893350	0.000000	61.759394	1161.315591	-236.041516
1008				900.000000	200.000000	0.000000	0.482030	0.653080	-1.520750	-43.030676	-8.303758	188.061469	299.033222	200.922757	0.000000	300.000000	200.000000	0.000000	7.752080	10.407320	2232.362366	2059.927254	2158.199924	-1379.390975				-505.000000	200.000000	0.000000	0.905550	0.536010	2.359620	148.438736	473.245923	-293.284264
1009				900.000000	200.000000	0.000000	0.392350	0.630560	-0.955900	-99.660288	-121.653355	164.036833	299.013927	200.922536	0.000000	300.000000	200.000000	0.000000	7.630000	9.766400	2232.896424	2059.927254	2201.799923	-1324.459476				-505.000000	200.000000	0.000000	0.362220	0.178670	8.651940	-220.128527	1693.281473	646.325666
1010				900.000000	200.000000	0.000000	0.347510	0.641820	-0.955900	-115.278722	-104.608934	176.142060	299.062069	200.983035	0.000000	300.000000	200.000000	0.000000	7.172200	9.674840	2231.294250	2193.441057	2092.799927	-1336.666476				-505.000000	200.000000	0.000000	0.543330	0.357340	-1.573080	-210.135207	1161.746022	-117.192548
1011				900.000000	200.000000	0.000000	0.369930	0.709380	-1.998700	-53.268989	-58.968656	171.362343	299.062229	200.982867	0.000000	300.000000	200.000000	0.000000	7.324800	11.078760	2231.675720	2193.441057	2092.799927	-1373.287475				-505.000000	200.000000	0.000000	3.803310	0.893350	6.292320	54.559994	294.170343	-998.106153
1012				900.000000	200.000000	0.000000	0.347510	0.664340	-1.955250	-71.160843	-42.887899	154.476062	299.081829	200.901612	0.000000	300.000000	200.000000	0.000000	7.660520	11.109280	2231.828308	2012.243752	2049.199928	-1458.736474				-505.000000	200.000000	0.000000	2.173320	-1.429360	7.865400	29.954661	2512.428296	-119.018526
1013				900.000000	200.000000	0.000000	0.459610	0.675600	-1.173150	-49.784249	-134.353019	156.780059	298.974664	200.935541	0.000000	300.000000	200.000000	0.000000	7.965720	11.292400	2232.438660	2088.537354	2288.999920	-1361.080475				-505.000000	200.000000	0.000000	0.905550	0.357340	-2.359620	484.697881	-847.975592	352.731264
1014				900.000000	200.000000	0.000000	0.459610	0.574260	-1.998700	-119.141184	-143.717198	185.601734	299.037841	200.957195	0.000000	300.000000	200.000000	0.000000	7.324800	11.597600	2231.752014	2136.220856	2147.299925	-1403.804975				-505.000000	200.000000	0.000000	1.448880	-1.072020	2.359620	-1917.735191	1368.359077	233.843137
1015				900.000000	200.000000	0.000000	0.459610	0.563000	-1.868350	-111.428768	-62.782904	161.494661	299.037841	201.059751	0.000000	300.000000	200.000000	0.000000	7.538440	11.383960	2231.752014	2365.101662	2147.299925	-1409.908474				-505.000000	200.000000	0.000000	-0.181110	-0.714680	4.719240	-853.579761	1995.030517	293.056751
1016				900.000000	200.000000	0.000000	0.336300	0.686860	-1.477300	-61.697253	-113.794344	166.556920	298.998906	201.025425	0.000000	300.000000	200.000000	0.000000	7.324800	10.559920	2232.057190	2288.808060	2234.499922	-1324.459476				-505.000000	200.000000	0.000000	-0.724440	-0.357340	6.292320	-831.831271	2026.414560	-411.489851
1017				900.000000	200.000000	0.000000	0.381140	0.596780	-1.433850	-101.546505	-4.229925	156.788051	299.076945	200.931524	0.000000	300.000000	200.000000	0.000000	7.843640	10.590440	2231.828308	2079.000654	2060.099928	-1397.701475				-505.000000	200.000000	0.000000	2.897760	-1.429360	6.292320	-549.251195	614.105185	-119.076481
1018				900.000000	200.000000	0.000000	0.392350	0.585520	-0.782100	-57.109146	-55.957380	149.536985	299.004368	200.943697	0.000000	300.000000	200.000000	0.000000	7.752080	10.620960	2233.354188	2107.610755	2223.599922	-1336.666476				-505.000000	200.000000	0.000000	0.181110	0.357340	8.651940	22.314798	1571.670432	235.301022
1019				900.000000	200.000000	0.000000	0.414770	0.529220	-1.086250	-75.824801	-112.323445	144.642079	299.033122	200.969848	0.000000	300.000000	200.000000	0.000000	7.416360	9.827440	2232.133484	2164.830956	2158.199924	-1379.390975				-505.000000	200.000000	0.000000	1.267770	-0.357340	-3.932700	-485.201267	589.869410	117.047660
1020				900.000000	200.000000	0.000000	0.347510	0.427880	-1.477300	-88.444170	-129.453882	173.533435	299.028139	200.969948	0.000000	300.000000	200.000000	0.000000	7.385840	9.735880	2231.904602	2164.830956	2169.099924	-1367.183975				-505.000000	200.000000	0.000000	-0.181110	-1.965370	12.584640	-581.181774	1324.716216	-236.827042
1021				900.000000	200.000000	0.000000	0.437190	0.619300	-1.824900	-137.209031	-127.757666	176.028208	298.999077	200.892822	0.000000	300.000000	200.000000	0.000000	7.385840	11.353440	2232.438660	1993.170352	2234.499922	-1373.287475				-505.000000	200.000000	0.000000	-1.086660	-0.178670	6.292320	-589.387946	1252.912447	-0.082625
1022				900.000000	200.000000	0.000000	0.437190	0.596780	-1.694550	-85.734469	-92.417102	166.368624	299.033255	200.901366	0.000000	300.000000	200.000000	0.000000	7.599480	11.048240	2232.438660	2012.243752	2158.199924	-1367.183975				-505.000000	200.000000	0.000000	1.629990	-1.608030	1.573080	18.639953	165.016473	527.040468
1023				900.000000	200.000000	0.000000	0.257830	0.596780	-1.477300	-89.529928	-120.694889	181.012401	299.037512	200.944698	0.000000	300.000000	200.000000	0.000000	7.446880	10.895640	2230.989074	2107.610755	2147.299925	-1269.527977				-505.000000	200.000000	0.000000	-1.267770	-0.893350	7.865400	409.836631	-63.321513	175.485928
1024				900.000000	200.000000	0.000000	0.381140	0.529220	-1.781450	-36.339726	-64.698296	151.905900	299.086619	201.017089	0.000000	300.000000	200.000000	0.000000	7.111160	11.506040	2231.599426	2269.734659	2038.299929	-1293.941977				-505.000000	200.000000	0.000000	-0.362220	-1.965370	-2.359620	-350.745311	-373.552812	115.652039
1025				900.000000	200.000000	0.000000	0.437190	0.484180	-1.086250	-81.700078	-72.718941	149.396285	298.964474	200.910283	0.000000	300.000000	200.000000	0.000000	7.813120	11.506040	2231.523132	2031.317153	2310.799919	-1470.943473				-505.000000	200.000000	0.000000	2.173320	-2.501380	7.865400	-266.545273	-1729.811938	1172.334298
1026				900.000000	200.000000	0.000000	0.459610	0.619300	-0.782100	-120.046569	-48.595207	180.824301	298.988931	200.935893	0.000000	300.000000	200.000000	0.000000	7.538440	10.895640	2231.599426	2088.537354	2256.299921	-1434.322474				-505.000000	200.000000	0.000000	0.000000	-1.072020	0.786540	-528.069014	396.963596	-705.946531
1027				900.000000	200.000000	0.000000	0.414770	0.574260	-1.868350	-74.780309	-136.925942	188.057848	298.998632	201.038527	0.000000	300.000000	200.000000	0.000000	7.752080	10.926160	2231.446838	2317.418160	2234.499922	-1354.976975				-505.000000	200.000000	0.000000	1.267770	1.072020	11.798100	-281.636228	840.080896	294.636419
1028				900.000000	200.000000	0.000000	0.336300	0.585520	-2.042150	-26.250316	-153.796793	173.691654	299.018238	200.965807	0.000000	300.000000	200.000000	0.000000	7.355320	11.109280	2231.599426	2155.294256	2190.899923	-1324.459476				-505.000000	200.000000	0.000000	0.724440	0.536010	2.359620	-778.089279	1279.624932	-352.013874
1029				900.000000	200.000000	0.000000	0.302670	0.653080	-1.955250	-119.870892	-117.030937	195.476266	298.930429	200.965708	0.000000	300.000000	200.000000	0.000000	7.477400	10.926160	2231.828308	2155.294256	2387.099916	-1373.287475				-505.000000	200.000000	0.000000	0.362220	-1.965370	5.505780	228.963930	900.847135	350.570478
1030				900.000000	200.000000	0.000000	0.414770	0.506700	-1.564200	-89.308921	-71.351192	171.127396	298.999248	200.888398	0.000000	300.000000	200.000000	0.000000	7.355320	10.224200	2232.820130	1983.633652	2234.499922	-1324.459476				-505.000000	200.000000	0.000000	3.259980	-0.714680	0.786540	188.449640	-2053.987907	-118.427227
1031				900.000000	200.000000	0.000000	0.392350	0.563000	-1.216600	-106.733025	-126.476874	166.383662	299.057474	200.952824	0.000000	300.000000	200.000000	0.000000	7.507920	9.583280	2231.980896	2126.684155	2103.699926	-1391.597975				-505.000000	200.000000	0.000000	0.181110	0.714680	10.225020	623.143298	111.907498	-351.800849
1032				900.000000	200.000000	0.000000	0.358720	0.709380	-1.086250	-52.323691	-44.157697	156.915996	299.067114	200.961501	0.000000	300.000000	200.000000	0.000000	7.477400	9.980040	2231.675720	2145.757556	2081.899927	-1367.183975				-505.000000	200.000000	0.000000	2.897760	-0.536010	7.078860	-958.395671	613.358758	-764.413777
1033				900.000000	200.000000	0.000000	0.403560	0.517960	-1.477300	-12.365132	-111.498141	202.475063	299.077103	200.884369	0.000000	300.000000	200.000000	0.000000	7.111160	10.834600	2232.209778	1974.096951	2060.099928	-1263.424477				-505.000000	200.000000	0.000000	0.905550	-0.178670	9.438480	-10.056243	996.808114	117.246195
1034				900.000000	200.000000	0.000000	0.482030	0.596780	-1.303500	-73.267751	-23.703711	185.599450	299.023156	200.888854	0.000000	300.000000	200.000000	0.000000	7.355320	10.926160	2231.675720	1983.633652	2179.999924	-1409.908474				-505.000000	200.000000	0.000000	0.362220	-1.608030	0.786540	-213.054973	507.615672	-295.275491
1035				900.000000	200.000000	0.000000	0.504450	0.776940	-1.260050	-114.050110	-115.854834	176.105131	299.047870	200.948389	0.000000	300.000000	200.000000	0.000000	7.752080	10.529400	2232.362366	2117.147455	2125.499926	-1416.011974				-505.000000	200.000000	0.000000	1.448880	0.536010	7.078860	148.816276	-226.959569	-175.839533
1036				900.000000	200.000000	0.000000	0.482030	0.585520	-1.346950	-61.714861	-33.795242	166.311697	298.998769	200.944375	0.000000	300.000000	200.000000	0.000000	7.568960	10.834600	2231.752014	2107.610755	2234.499922	-1379.390975				-505.000000	200.000000	0.000000	1.267770	1.429360	11.798100	-1070.725598	1105.220911	-703.674143
1037				900.000000	200.000000	0.000000	0.414770	0.619300	-2.172500	-53.138010	-85.983383	185.690075	299.071617	200.987546	0.000000	300.000000	200.000000	0.000000	7.416360	11.383960	2230.760192	2202.977757	2070.999928	-1385.494475				-505.000000	200.000000	0.000000	1.086660	-0.893350	0.000000	-517.320616	1259.946280	-529.631610
1038				900.000000	200.000000	0.000000	0.448400	0.608040	-1.520750	-117.254967	-82.908424	209.741364	298.950179	200.965510	0.000000	300.000000	200.000000	0.000000	7.721560	10.193680	2232.286072	2155.294256	2343.499918	-1361.080475				-505.000000	200.000000	0.000000	2.173320	0.178670	12.584640	-914.709922	-1469.150482	117.483890
1039				900.000000	200.000000	0.000000	0.403560	0.585520	-0.999350	-89.498459	-71.414875	166.392992	298.989173	200.978393	0.000000	300.000000	200.000000	0.000000	7.721560	10.193680	2232.133484	2183.904357	2256.299921	-1452.632974				-505.000000	200.000000	0.000000	3.803310	-0.178670	5.505780	-705.266871	29.776755	-176.706119
1040				900.000000	200.000000	0.000000	0.369930	0.630560	-1.390400	-71.966719	-24.072586	185.747001	299.013421	200.948648	0.000000	300.000000	200.000000	0.000000	7.324800	10.834600	2231.752014	2117.147455	2201.799923	-1336.666476				-505.000000	200.000000	0.000000	0.724440	0.893350	8.651940	-871.779252	743.373491	411.998525
1041				900.000000	200.000000	0.000000	0.280250	0.551740	-1.042800	-66.811352	-142.286110	176.127967	299.003551	200.970114	0.000000	300.000000	200.000000	0.000000	7.660520	10.804080	2231.523132	2164.830956	2223.599922	-1409.908474	-609.432677	177.955217	0.000000	-505.000000	200.000000	0.000000	1.629990	0.178670	20.450039	-450.816683	2135.652348	-352.425433
1042				900.000000	200.000000	0.000000	0.425980	0.574260	-1.390400	-82.326213	-92.238334	144.672353	299.067528	200.892730	0.000000	300.000000	200.000000	0.000000	7.904680	9.644320	2232.667542	1993.170352	2081.899927	-1373.287475				-505.000000	200.000000	0.000000	0.543330	0.000000	0.786540	115.878925	-33.623323	234.932928
1043				900.000000	200.000000	0.000000	0.504450	0.472920	-1.390400	-118.663636	-85.337789	137.267831	298.954526	200.953182	0.000000	300.000000	200.000000	0.000000	7.568960	11.139800	2231.141662	2126.684155	2332.599918	-1306.148976				-505.000000	200.000000	0.000000	0.905550	-1.250690	2.359620	156.141522	-985.024158	292.461144
1044				900.000000	200.000000	0.000000	0.336300	0.619300	-1.390400	-44.286694	-32.819642	159.265109	298.993781	200.935925	0.000000	300.000000	200.000000	0.000000	7.141680	10.926160	2231.523132	2088.537354	2245.399921	-1269.527977				-505.000000	200.000000	0.000000	1.267770	-1.072020	4.719240	-991.018406	183.948698	116.369429
1045				900.000000	200.000000	0.000000	0.414770	0.608040	-1.607650	-61.057573	-51.046904	178.450623	299.008943	201.016602	0.000000	300.000000	200.000000	0.000000	7.446880	11.139800	2232.667542	2269.734659	2212.699923	-1342.769976				-505.000000	200.000000	0.000000	3.441090	-1.429360	13.371180	262.027127	1104.790480	-177.864046
1046				900.000000	200.000000	0.000000	0.325090	0.585520	-1.607650	-70.026007	-148.673280	180.932248	298.950000	200.914400	0.000000	300.000000	200.000000	0.000000	7.385840	10.956680	2231.904602	2040.853853	2343.499918	-1361.080475				-505.000000	200.000000	0.000000	1.992210	-0.357340	6.292320	-1526.727282	138.619983	58.245606
1047				900.000000	200.000000	0.000000	0.392350	0.529220	-1.564200	-88.381547	-75.493907	161.532927	299.023690	200.909723	0.000000	300.000000	200.000000	0.000000	7.446880	11.353440	2232.896424	2031.317153	2179.999924	-1379.390975				-505.000000	200.000000	0.000000	1.448880	-0.357340	11.011560	-599.821728	1625.288401	469.497763
1048				900.000000	200.000000	0.000000	0.504450	0.731900	-1.607650	-7.710655	-105.399626	180.882564	299.028073	200.952921	0.000000	300.000000	200.000000	0.000000	7.080640	10.865120	2231.752014	2126.684155	2169.099924	-1330.562976				-505.000000	200.000000	0.000000	0.181110	-1.786700	3.932700	239.649405	-14.691098	585.730919
1049				900.000000	200.000000	0.000000	0.369930	0.563000	-1.346950	-74.703825	-84.904633	166.406889	299.033056	200.982733	0.000000	300.000000	200.000000	0.000000	7.233240	10.590440	2231.980896	2193.441057	2158.199924	-1348.873476				-505.000000	200.000000	0.000000	0.000000	0.536010	7.865400	264.695201	920.525787	176.740969
1050				900.000000	200.000000	0.000000	0.403560	0.585520	-1.998700	-94.554316	-100.881299	173.621973	299.013252	201.000097	0.000000	300.000000	200.000000	0.000000	7.660520	10.834600	2231.370544	2231.587858	2201.799923	-1391.597975	-572.802720	161.304507	0.000000	-505.000000	200.000000	0.000000	1.267770	-0.714680	22.023119	-852.195450	1493.227389	-0.779653
1051				900.000000	200.000000	0.000000	0.403560	0.664340	-1.520750	-86.792822	-40.534153	152.008334	298.964439	200.871850	0.000000	300.000000	200.000000	0.000000	7.477400	10.743040	2231.446838	1945.486851	2310.799919	-1416.011974				-505.000000	200.000000	0.000000	1.992210	-1.786700	5.505780	-2076.544786	802.216446	1231.771117
1052				900.000000	200.000000	0.000000	0.459610	0.461660	-1.260050	-46.622736	-78.546533	144.532794	299.033122	200.969848	0.000000	300.000000	200.000000	0.000000	8.118320	10.743040	2232.133484	2164.830956	2158.199924	-1373.287475				-505.000000	200.000000	0.000000	1.086660	-0.893350	9.438480	-632.381539	1516.129178	-647.119807
1053				900.000000	200.000000	0.000000	0.403560	0.551740	-1.998700	-67.801665	-70.485479	154.313276	299.076661	200.970279	0.000000	300.000000	200.000000	0.000000	7.263760	10.590440	2231.141662	2164.830956	2060.099928	-1397.701475				-505.000000	200.000000	0.000000	-0.181110	-0.714680	6.292320	-2011.613933	667.837591	469.289047
1054				900.000000	200.000000	0.000000	0.347510	0.574260	-1.694550	-94.702903	-68.460200	185.717869	299.042529	201.025776	0.000000	300.000000	200.000000	0.000000	7.599480	9.644320	2231.294250	2288.808060	2136.399925	-1379.390975				-505.000000	200.000000	0.000000	2.173320	0.178670	6.292320	242.946711	657.941047	234.972087
1055				900.000000	200.000000	0.000000	0.425980	0.563000	-1.564200	-78.949427	-11.021181	200.084063	299.003448	200.974487	0.000000	300.000000	200.000000	0.000000	7.111160	11.017720	2231.294250	2174.367657	2223.599922	-1464.839973				-505.000000	200.000000	0.000000	1.629990	0.893350	0.000000	-1104.103411	299.079333	-880.444090
1056				900.000000	200.000000	0.000000	0.459610	0.574260	-1.042800	-122.171402	-68.616636	185.601734	299.023456	200.995381	0.000000	300.000000	200.000000	0.000000	7.660520	11.445000	2232.362366	2222.051158	2179.999924	-1416.011974				-505.000000	200.000000	0.000000	2.535540	-2.858720	14.157719	870.495488	2219.398939	408.292922
1057				900.000000	200.000000	0.000000	0.313880	0.720640	-1.738000	-76.658398	-46.771028	178.659863	299.067145	200.970014	0.000000	300.000000	200.000000	0.000000	7.080640	10.712520	2231.752014	2164.830956	2081.899927	-1300.045476				-505.000000	200.000000	0.000000	0.362220	0.178670	3.146160	937.591030	1300.796437	117.628778
1058				900.000000	200.000000	0.000000	0.403560	0.619300	-1.738000	-137.119003	-151.783450	190.521009	299.037578	200.931810	0.000000	300.000000	200.000000	0.000000	7.294280	11.109280	2231.141662	2079.000654	2147.299925	-1367.183975				-505.000000	200.000000	0.000000	1.448880	-1.072020	10.225020	51.766074	-229.945275	-177.365553
1059				900.000000	200.000000	0.000000	0.493240	0.630560	-1.042800	-63.565545	-105.463309	190.438572	299.033321	200.935477	0.000000	300.000000	200.000000	0.000000	7.477400	10.254720	2232.591248	2088.537354	2158.199924	-1464.839973				-505.000000	200.000000	0.000000	0.181110	-0.178670	1.573080	-242.317479	1048.108240	-0.184047
1060				900.000000	200.000000	0.000000	0.369930	0.574260	-1.477300	-102.518893	-105.047288	151.959401	299.076882	200.927314	0.000000	300.000000	200.000000	0.000000	7.630000	10.651480	2231.675720	2069.463954	2060.099928	-1397.701475				-505.000000	200.000000	0.000000	0.181110	0.000000	3.146160	-231.380311	781.475373	-0.014489
1061				900.000000	200.000000	0.000000	0.392350	0.619300	-1.216600	-68.229818	-116.344934	195.351943	298.993609	201.008749	0.000000	300.000000	200.000000	0.000000	7.385840	10.620960	2231.141662	2250.661259	2245.399921	-1385.494475				-505.000000	200.000000	0.000000	0.543330	0.357340	2.359620	-209.820591	892.873876	294.016143
1062				900.000000	200.000000	0.000000	0.482030	0.653080	-1.564200	-71.219402	-63.989019	183.242149	298.978988	200.970246	0.000000	300.000000	200.000000	0.000000	7.507920	10.285240	2231.217956	2164.830956	2278.099920	-1391.597975				-505.000000	200.000000	0.000000	1.992210	-0.714680	5.505780	-506.068832	669.646439	645.347477
1063				900.000000	200.000000	0.000000	0.403560	0.574260	-1.346950	-114.445441	-126.817276	168.792181	298.974313	200.944407	0.000000	300.000000	200.000000	0.000000	7.630000	10.376800	2231.675720	2107.610755	2288.999920	-1513.667973				-505.000000	200.000000	0.000000	1.448880	-1.429360	8.651940	-1707.222444	169.257600	57.271726
1064				900.000000	200.000000	0.000000	0.582920	0.563000	-1.607650	-115.179213	-78.235201	171.005552	298.950753	200.905205	0.000000	300.000000	200.000000	0.000000	7.813120	9.888480	2233.506776	2021.780453	2343.499918	-1373.287475				-505.000000	200.000000	0.000000	0.905550	-0.536010	11.011560	-263.185044	730.175247	-646.766203
1065				900.000000	200.000000	0.000000	0.482030	0.619300	-1.477300	-64.479373	-84.333716	166.343113	299.013117	200.974587	0.000000	300.000000	200.000000	0.000000	7.843640	10.529400	2231.065368	2174.367657	2201.799923	-1391.597975				-505.000000	200.000000	0.000000	0.543330	-0.893350	8.651940	409.899555	-41.087587	234.085139
1066				900.000000	200.000000	0.000000	0.291460	0.731900	-1.520750	-59.887520	-147.369214	166.645261	299.057667	200.982531	0.000000	300.000000	200.000000	0.000000	7.660520	11.322920	2232.438660	2193.441057	2103.699926	-1397.701475				-505.000000	200.000000	0.000000	0.362220	-2.501380	6.292320	-266.671119	900.100709	173.829509
1067				900.000000	200.000000	0.000000	0.437190	0.596780	-1.303500	-137.596234	-123.176598	176.007264	299.072252	200.952693	0.000000	300.000000	200.000000	0.000000	7.233240	11.017720	2232.286072	2126.684155	2070.999928	-1367.183975				-505.000000	200.000000	0.000000	1.086660	0.893350	11.011560	-1219.038488	851.786288	-586.680130
1068				900.000000	200.000000	0.000000	0.201780	0.517960	-1.346950	-104.702284	23.339183	154.490905	299.013589	200.918579	0.000000	300.000000	200.000000	0.000000	7.416360	10.926160	2232.133484	2050.390553	2201.799923	-1403.804975				-505.000000	200.000000	0.000000	1.629990	0.357340	6.292320	253.758033	823.387951	-293.511777
1069				900.000000	200.000000	0.000000	0.392350	0.484180	-0.825550	-57.306811	-91.378761	173.539340	299.042725	200.931555	0.000000	300.000000	200.000000	0.000000	7.385840	11.383960	2231.752014	2079.000654	2136.399925	-1336.666476				-505.000000	200.000000	0.000000	2.173320	-1.608030	15.730799	-675.123440	-544.146136	-236.676281
1070				900.000000	200.000000	0.000000	0.336300	0.585520	-1.520750	-86.018099	-134.017815	183.330294	299.042660	200.948713	0.000000	300.000000	200.000000	0.000000	6.989080	10.865120	2231.599426	2117.147455	2136.399925	-1379.390975				-505.000000	200.000000	0.000000	1.629990	-1.072020	7.865400	51.577304	1219.605120	-412.356437
1071				900.000000	200.000000	0.000000	0.302670	0.698120	-1.477300	-129.582580	-56.683791	164.192572	299.047479	200.978694	0.000000	300.000000	200.000000	0.000000	7.935200	10.590440	2231.446838	2183.904357	2125.499926	-1318.355976				-505.000000	200.000000	0.000000	0.181110	-0.536010	12.584640	-263.059198	2495.928351	-352.987754
1072				900.000000	200.000000	0.000000	0.358720	0.698120	-1.129700	-80.976103	-130.238778	154.495864	298.999111	200.926965	0.000000	300.000000	200.000000	0.000000	7.874160	10.315760	2232.514954	2069.463954	2234.499922	-1422.115474				-505.000000	200.000000	0.000000	-0.181110	1.250690	15.730799	-1312.854307	2514.860576	471.154183
1073				900.000000	200.000000	0.000000	0.392350	0.596780	-1.173150	-97.255889	-80.923553	166.415078	299.033519	200.956639	0.000000	300.000000	200.000000	0.000000	7.782600	9.400160	2233.049012	2136.220856	2158.199924	-1336.666476				-505.000000	200.000000	0.000000	0.724440	0.714680	5.505780	738.581760	613.789190	-58.123823
1074				900.000000	200.000000	0.000000	0.358720	0.664340	-1.651100	-58.784153	-109.489996	144.825808	298.944683	201.034466	0.000000	300.000000	200.000000	0.000000	7.385840	10.102120	2230.989074	2307.881460	2354.399918	-1440.425974				-505.000000	200.000000	0.000000	1.448880	-1.786700	-1.573080	-687.319072	576.671166	468.141301
1075				900.000000	200.000000	0.000000	0.257830	0.675600	-1.651100	-110.587359	-44.543706	188.314684	299.062582	200.986770	0.000000	300.000000	200.000000	0.000000	7.660520	10.071600	2232.514954	2202.977757	2092.799927	-1409.908474				-505.000000	200.000000	0.000000	1.086660	0.178670	11.798100	-1146.404849	585.899847	-587.358362
1076				900.000000	200.000000	0.000000	0.470820	0.585520	-1.651100	-74.091551	-53.314635	173.552291	298.959198	200.953378	0.000000	300.000000	200.000000	0.000000	7.324800	9.674840	2230.683898	2126.684155	2321.699919	-1403.804975				-505.000000	200.000000	0.000000	3.259980	0.714680	4.719240	-188.009178	-466.879952	-352.047159
1077				900.000000	200.000000	0.000000	0.515660	0.585520	-1.129700	-101.695092	-101.239777	159.047876	299.042627	200.935925	0.000000	300.000000	200.000000	0.000000	7.721560	11.078760	2231.523132	2088.537354	2136.399925	-1373.287475				-505.000000	200.000000	0.000000	0.000000	1.250690	7.078860	-966.098457	2644.682309	-527.509983
1078				900.000000	200.000000	0.000000	0.313880	0.551740	-1.651100	-143.831625	-82.313635	166.454485	299.018339	200.944343	0.000000	300.000000	200.000000	0.000000	7.538440	11.445000	2231.828308	2107.610755	2190.899923	-1361.080475				-505.000000	200.000000	0.000000	-1.267770	-1.072020	4.719240	514.589619	-723.185844	469.036864
1079				900.000000	200.000000	0.000000	0.235410	0.630560	-1.260050	-87.913797	-59.182037	156.970443	299.038071	200.982599	0.000000	300.000000	200.000000	0.000000	7.050120	11.383960	2232.286072	2193.441057	2147.299925	-1342.769976				-505.000000	200.000000	0.000000	1.267770	-0.357340	7.865400	210.638592	1639.233073	-352.905129
1080				900.000000	200.000000	0.000000	0.325090	0.619300	-1.781450	-60.773943	-138.379706	156.867062	298.993644	200.944601	0.000000	300.000000	200.000000	0.000000	7.263760	10.498880	2231.217956	2107.610755	2245.399921	-1330.562976				-505.000000	200.000000	0.000000	3.078870	0.178670	0.000000	937.339337	1669.677690	-58.820850
1081				900.000000	200.000000	0.000000	0.470820	0.563000	-1.607650	-115.179213	-33.091163	173.531348	299.018808	200.943891	0.000000	300.000000	200.000000	0.000000	7.416360	10.376800	2232.896424	2107.610755	2190.899923	-1397.701475				-505.000000	200.000000	0.000000	0.543330	-0.357340	4.719240	-21.245104	95.214552	-235.358977
1082				900.000000	200.000000	0.000000	0.448400	0.675600	-1.781450	-10.209146	-92.797913	197.755894	299.052558	200.914400	0.000000	300.000000	200.000000	0.000000	7.019600	10.529400	2231.904602	2040.853853	2114.599926	-1336.666476				-505.000000	200.000000	0.000000	0.181110	-0.536010	7.078860	-147.683658	645.173233	234.453232
1083				900.000000	200.000000	0.000000	0.448400	0.484180	-1.520750	-86.170750	-98.106334	183.119913	299.067145	200.970014	0.000000	300.000000	200.000000	0.000000	6.867000	10.498880	2231.752014	2164.830956	2081.899927	-1318.355976				-505.000000	200.000000	0.000000	1.086660	-0.536010	4.719240	-1421.848448	460.047678	-59.339705
1084				900.000000	200.000000	0.000000	0.526870	0.754420	-1.738000	-31.041505	-55.541957	149.554700	298.950072	200.961336	0.000000	300.000000	200.000000	0.000000	7.507920	10.743040	2232.057190	2145.757556	2343.499918	-1391.597975				-505.000000	200.000000	0.000000	-1.629990	0.893350	-1.573080	-872.597253	2221.243659	-175.254108
1085				900.000000	200.000000	0.000000	0.336300	0.563000	-0.825550	-50.040474	-104.268532	178.490031	299.047837	200.901427	0.000000	300.000000	200.000000	0.000000	7.355320	9.735880	2232.286072	2012.243752	2125.499926	-1458.736474				-505.000000	200.000000	0.000000	2.173320	-0.178670	11.798100	-473.131481	1050.426084	-59.087522
1086				900.000000	200.000000	0.000000	0.459610	0.664340	-1.129700	-62.264513	-43.205969	192.914488	299.018104	200.974487	0.000000	300.000000	200.000000	0.000000	7.965720	9.583280	2231.294250	2174.367657	2190.899923	-1416.011974				-505.000000	200.000000	0.000000	3.803310	-1.250690	7.865400	156.581984	1485.807556	233.485225
1087				900.000000	200.000000	0.000000	0.425980	0.619300	-1.651100	-128.987914	-61.600063	159.172200	299.013724	200.948356	0.000000	300.000000	200.000000	0.000000	7.782600	10.163160	2232.438660	2117.147455	2201.799923	-1342.769976				-505.000000	200.000000	0.000000	1.992210	-0.178670	11.011560	-820.642410	-396.138605	-294.049428
1088				900.000000	200.000000	0.000000	0.381140	0.720640	-1.303500	-80.228787	-55.010850	202.686783	299.037742	200.965840	0.000000	300.000000	200.000000	0.000000	7.446880	11.231360	2231.523132	2155.294256	2147.299925	-1416.011974				-505.000000	200.000000	0.000000	0.905550	0.536010	12.584640	-82.375266	728.682394	59.180328
1089				900.000000	200.000000	0.000000	0.392350	0.844500	-1.433850	-71.242744	-126.274832	154.597157	299.008571	200.957162	0.000000	300.000000	200.000000	0.000000	7.507920	11.445000	2231.828308	2136.220856	2212.699923	-1397.701475				-505.000000	200.000000	0.000000	0.000000	-1.965370	14.944259	229.719008	516.097927	-295.585629
1090				900.000000	200.000000	0.000000	0.493240	0.461660	-1.216600	-98.844615	-85.037795	175.823535	298.974594	200.995415	0.000000	300.000000	200.000000	0.000000	7.263760	11.292400	2232.286072	2222.051158	2288.999920	-1434.322474				-505.000000	200.000000	0.000000	0.543330	1.429360	0.786540	-492.526513	761.796721	-116.175201
1091				900.000000	200.000000	0.000000	0.358720	0.608040	-0.869000	-36.169150	-110.217349	139.954129	299.037611	200.957424	0.000000	300.000000	200.000000	0.000000	7.752080	11.170320	2231.217956	2136.220856	2147.299925	-1361.080475				-505.000000	200.000000	0.000000	0.905550	-0.893350	-2.359620	-1096.589395	345.154474	410.288457
1092				900.000000	200.000000	0.000000	0.538080	0.608040	-1.781450	-77.319750	-111.688845	173.503554	298.969535	200.987039	0.000000	300.000000	200.000000	0.000000	7.355320	10.559920	2231.904602	2202.977757	2299.899920	-1391.597975				-505.000000	200.000000	0.000000	1.448880	-0.178670	0.786540	-474.012406	2695.552004	175.946828
1093				900.000000	200.000000	0.000000	0.212990	0.450400	-1.824900	-103.959031	-88.129290	197.790343	298.988931	200.987174	0.000000	300.000000	200.000000	0.000000	7.691040	10.712520	2231.599426	2202.977757	2256.299921	-1373.287475				-505.000000	200.000000	0.000000	0.000000	2.144040	11.798100	-448.400302	1049.363662	413.243385
1094				900.000000	200.000000	0.000000	0.392350	0.641820	-1.303500	-111.618306	-146.659937	166.456965	299.052558	200.987039	0.000000	300.000000	200.000000	0.000000	7.141680	10.071600	2231.904602	2202.977757	2114.599926	-1391.597975				-505.000000	200.000000	0.000000	2.535540	1.608030	5.505780	-249.705649	106.489513	-351.141415
1095				900.000000	200.000000	0.000000	0.470820	0.619300	-1.216600	-104.414591	-99.312449	166.354726	299.094500	200.984955	0.000000	300.000000	200.000000	0.000000	7.599480	11.048240	2226.945492	2193.441057	2016.499929	-1336.666476				-505.000000	200.000000	0.000000	0.724440	-1.250690	14.944259	-306.115715	-190.587971	-236.221255
1096				900.000000	200.000000	0.000000	0.403560	0.585520	-1.824900	-34.066306	-111.174873	161.573672	298.955312	200.948194	0.000000	300.000000	200.000000	0.000000	7.111160	9.644320	2232.820130	2117.147455	2332.599918	-1397.701475				-505.000000	200.000000	0.000000	0.000000	-0.893350	18.876959	-52.546452	1042.645824	469.105000
1097				900.000000	200.000000	0.000000	0.493240	0.574260	-1.738000	-159.076401	-59.223043	151.831652	299.009045	200.939620	0.000000	300.000000	200.000000	0.000000	7.691040	9.857960	2232.896424	2098.074055	2212.699923	-1385.494475				-505.000000	200.000000	0.000000	-1.811100	1.072020	1.573080	-514.086233	-289.613220	-292.558258
1098				900.000000	200.000000	0.000000	0.403560	0.664340	-1.564200	-102.919957	-55.691655	154.417994	298.939834	201.051528	0.000000	300.000000	200.000000	0.000000	7.752080	11.200840	2231.065368	2346.028261	2365.299917	-1434.322474				-505.000000	200.000000	0.000000	1.448880	-0.178670	6.292320	-473.571944	569.206901	-881.446948
1099				900.000000	200.000000	0.000000	0.381140	0.641820	-1.390400	-103.667274	-19.468243	190.565180	299.053011	201.012192	0.000000	300.000000	200.000000	0.000000	7.324800	11.353440	2232.972718	2260.197959	2114.599926	-1361.080475				-505.000000	200.000000	0.000000	1.267770	2.501380	6.292320	383.493892	1243.015903	-56.471711
1100				900.000000	200.000000	0.000000	0.302670	0.641820	-1.260050	-43.224278	-56.885834	164.140213	299.057732	200.922662	0.000000	300.000000	200.000000	0.000000	7.446880	11.170320	2232.591248	2059.927254	2103.699926	-1367.183975				-505.000000	200.000000	0.000000	0.181110	-0.536010	13.371180	-1305.340291	904.341836	-59.267261
1101				900.000000	200.000000	0.000000	0.448400	0.574260	-1.911800	-98.948505	-42.016988	144.649125	298.999282	200.909723	0.000000	300.000000	200.000000	0.000000	7.599480	11.109280	2232.896424	2031.317153	2234.499922	-1434.322474				-505.000000	200.000000	0.000000	-0.362220	0.714680	12.584640	-187.379946	672.825145	470.659998
1102				900.000000	200.000000	0.000000	0.414770	0.596780	-1.173150	-121.379071	-86.912779	149.524230	299.023623	200.935413	0.000000	300.000000	200.000000	0.000000	7.416360	10.834600	2232.743836	2088.537354	2179.999924	-1318.355976				-505.000000	200.000000	0.000000	2.535540	-1.429360	2.359620	-897.013817	1302.605285	292.161187
1103				900.000000	200.000000	0.000000	0.414770	0.653080	-1.955250	-103.788772	-96.317365	173.673190	298.984464	200.965411	0.000000	300.000000	200.000000	0.000000	7.324800	10.346280	2232.514954	2155.294256	2267.199921	-1342.769976				-505.000000	200.000000	0.000000	-0.362220	0.357340	3.146160	-1483.733689	946.922276	176.600389
1104				900.000000	200.000000	0.000000	0.381140	0.461660	-0.999350	-74.496363	-111.019379	173.530010	298.983978	200.970147	0.000000	300.000000	200.000000	0.000000	7.141680	10.468360	2231.446838	2164.830956	2267.199921	-1293.941977				-505.000000	200.000000	0.000000	-0.181110	0.893350	-1.573080	-640.965250	675.301855	470.815067
1105				900.000000	200.000000	0.000000	0.403560	0.484180	-1.607650	-146.568732	-101.244976	154.250446	299.028604	200.913963	0.000000	300.000000	200.000000	0.000000	7.477400	9.888480	2232.972718	2040.853853	2169.099924	-1354.976975				-505.000000	200.000000	0.000000	0.724440	-0.714680	-3.146160	-275.128983	1019.709902	410.472504
1106				900.000000	200.000000	0.000000	0.403560	0.619300	-1.216600	-68.229818	-111.740592	154.376107	298.969887	200.939716	0.000000	300.000000	200.000000	0.000000	6.989080	9.888480	2232.667542	2098.074055	2299.899920	-1446.529474				-505.000000	200.000000	0.000000	2.897760	-0.536010	3.146160	-1653.606299	1014.800913	58.003604
1107				900.000000	200.000000	0.000000	0.347510	0.563000	-1.477300	-107.003110	-139.585822	192.936378	299.008639	200.944278	0.000000	300.000000	200.000000	0.000000	6.867000	9.796920	2231.980896	2107.610755	2212.699923	-1348.873476				-505.000000	200.000000	0.000000	-0.724440	-0.357340	7.865400	-484.257419	36.371598	469.671629
1108				900.000000	200.000000	0.000000	0.437190	0.664340	-1.433850	-38.456431	-128.121343	178.479755	299.028007	201.004268	0.000000	300.000000	200.000000	0.000000	7.324800	10.346280	2231.599426	2241.124558	2169.099924	-1336.666476				-505.000000	200.000000	0.000000	1.629990	2.144040	11.798100	362.311711	420.452944	178.136591
1109				900.000000	200.000000	0.000000	0.313880	0.596780	-2.129050	-33.917718	-86.935111	156.857732	298.960229	200.999414	0.000000	300.000000	200.000000	0.000000	7.233240	10.987200	2232.896424	2231.587858	2321.699919	-1458.736474				-505.000000	200.000000	0.000000	0.905550	-0.178670	16.517339	-356.937940	-70.469782	234.734393
1110				900.000000	200.000000	0.000000	0.235410	0.698120	-1.694550	-69.499697	-48.646012	157.033273	298.988793	200.910376	0.000000	300.000000	200.000000	0.000000	7.630000	11.383960	2231.294250	2031.317153	2256.299921	-1367.183975				-505.000000	200.000000	0.000000	-0.905550	1.429360	2.359620	-29.136659	1775.965643	-57.315192
1111				900.000000	200.000000	0.000000	0.448400	0.698120	-1.651100	-97.598395	-67.589289	173.680236	299.023356	200.969848	0.000000	300.000000	200.000000	0.000000	7.630000	11.200840	2232.133484	2164.830956	2179.999924	-1440.425974				-505.000000	200.000000	0.000000	0.000000	0.714680	-0.786540	-651.713648	-662.103610	529.375119
1112				900.000000	200.000000	0.000000	0.325090	0.596780	-1.173150	-12.824755	-108.549606	178.533060	299.057442	200.978494	0.000000	300.000000	200.000000	0.000000	7.507920	11.048240	2231.904602	2183.904357	2103.699926	-1470.943473				-505.000000	200.000000	0.000000	-0.181110	-1.608030	11.798100	-791.254058	1325.462642	-353.976124
1113				900.000000	200.000000	0.000000	0.504450	0.551740	-1.303500	-59.040377	-49.956816	156.618415	299.038071	200.931333	0.000000	300.000000	200.000000	0.000000	7.599480	11.292400	2232.286072	2079.000654	2147.299925	-1397.701475				-505.000000	200.000000	0.000000	1.448880	-0.357340	13.371180	-483.816957	1623.049122	-59.199125
1114				900.000000	200.000000	0.000000	0.482030	0.630560	-1.260050	-59.770085	-74.403819	161.534264	298.989553	200.939588	0.000000	300.000000	200.000000	0.000000	7.477400	10.468360	2232.972718	2098.074055	2256.299921	-1361.080475				-505.000000	200.000000	0.000000	1.267770	-0.178670	9.438480	916.471772	974.890183	293.449514
1115				900.000000	200.000000	0.000000	0.369930	0.608040	-1.564200	-65.033089	-125.230350	185.726057	299.023323	200.978427	0.000000	300.000000	200.000000	0.000000	7.507920	10.682000	2232.057190	2183.904357	2179.999924	-1306.148976				-505.000000	200.000000	0.000000	0.181110	0.357340	11.011560	-209.128436	2364.851196	-763.348656
1116				900.000000	200.000000	0.000000	0.392350	0.754420	-0.912450	-58.329947	-60.902124	164.152023	299.076819	200.974387	0.000000	300.000000	200.000000	0.000000	7.233240	10.834600	2231.523132	2174.367657	2060.099928	-1373.287475				-505.000000	200.000000	0.000000	2.535540	-0.714680	9.438480	-389.938214	1030.747432	57.863024
1117				900.000000	200.000000	0.000000	0.291460	0.608040	-1.651100	-28.938345	-81.390379	190.626673	299.086557	200.931683	0.000000	300.000000	200.000000	0.000000	7.294280	9.888480	2231.446838	2079.000654	2038.299929	-1416.011974				-505.000000	200.000000	0.000000	0.905550	-0.357340	3.932700	326.139978	-58.526960	-470.364349
1118				900.000000	200.000000	0.000000	0.448400	0.743160	-1.390400	-79.391441	-62.765770	152.035183	299.003789	200.892975	0.000000	300.000000	200.000000	0.000000	7.660520	9.980040	2232.057190	1993.170352	2223.599922	-1348.873476	-550.378956	122.711293	0.000000	-505.000000	200.000000	0.000000	1.267770	-0.357340	21.236579	-1641.347743	963.693787	234.535857
1119				900.000000	200.000000	0.000000	0.381140	0.529220	-0.955900	-140.018242	-116.125757	185.641141	299.013657	200.922788	0.000000	300.000000	200.000000	0.000000	7.660520	9.949520	2232.286072	2059.927254	2201.799923	-1403.804975				-505.000000	200.000000	0.000000	0.724440	1.429360	14.157719	-144.008813	1400.998543	-527.398380
1120				900.000000	200.000000	0.000000	0.448400	0.551740	-1.086250	-58.815306	-52.916689	192.821384	299.052364	200.991516	0.000000	300.000000	200.000000	0.000000	7.446880	11.017720	2231.446838	2212.514458	2114.599926	-1263.424477				-505.000000	200.000000	0.000000	2.354430	1.608030	3.146160	-1987.134446	2903.657912	-233.638729
1121				900.000000	200.000000	0.000000	0.414770	0.686860	-2.129050	-86.495647	-136.683491	195.391546	298.993885	200.978560	0.000000	300.000000	200.000000	0.000000	7.385840	11.109280	2231.752014	2183.904357	2245.399921	-1361.080475				-505.000000	200.000000	0.000000	0.543330	-0.536010	-1.573080	-1538.167836	1692.026052	116.936057
1122				900.000000	200.000000	0.000000	0.313880	0.686860	-1.564200	-53.746221	-102.658332	176.218787	299.027608	201.000405	0.000000	300.000000	200.000000	0.000000	7.233240	10.926160	2230.683898	2231.587858	2169.099924	-1446.529474				-505.000000	200.000000	0.000000	2.716650	-0.536010	4.719240	-1306.032447	1421.977047	175.506290
1123				900.000000	200.000000	0.000000	0.347510	0.776940	-1.346950	-85.996427	-63.717498	166.629081	299.014095	200.990703	0.000000	300.000000	200.000000	0.000000	7.874160	10.315760	2233.277894	2212.514458	2201.799923	-1428.218974				-505.000000	200.000000	0.000000	-3.259980	-0.536010	3.146160	-1421.974295	724.555702	58.496224
1124				900.000000	200.000000	0.000000	0.369930	0.517960	-1.824900	-81.074259	-74.328200	188.051943	299.008469	200.970080	0.000000	300.000000	200.000000	0.000000	7.263760	10.773560	2231.599426	2164.830956	2212.699923	-1385.494475				-505.000000	200.000000	0.000000	1.267770	0.893350	4.719240	-872.093868	449.088712	-469.206422
1125				900.000000	200.000000	0.000000	0.448400	0.596780	-2.129050	-94.225672	-82.342705	185.634291	298.989415	200.999516	0.000000	300.000000	200.000000	0.000000	7.660520	10.834600	2232.667542	2231.587858	2256.299921	-1397.701475				-505.000000	200.000000	0.000000	1.448880	-0.536010	7.865400	-147.620735	37.434019	-294.345077
1126				900.000000	200.000000	0.000000	0.425980	0.596780	-1.781450	-105.927149	-86.808687	190.476838	299.023189	200.935829	0.000000	300.000000	200.000000	0.000000	7.202720	10.834600	2231.752014	2088.537354	2179.999924	-1318.355976				-505.000000	200.000000	0.000000	2.173320	-1.072020	4.719240	-1222.650410	-401.126159	175.041083
1127				900.000000	200.000000	0.000000	0.425980	0.495440	-1.694550	-85.887120	-51.427715	180.743951	299.006295	200.959359	0.000000	300.000000	200.000000	0.000000	7.538440	10.468360	2226.716610	2136.220856	2212.699923	-1354.976975				-505.000000	200.000000	0.000000	2.354430	-1.786700	8.651940	703.290952	379.602787	-60.628031
1128				900.000000	200.000000	0.000000	0.403560	0.484180	-1.520750	-106.273401	-96.259823	163.889086	298.959518	200.970180	0.000000	300.000000	200.000000	0.000000	7.538440	9.735880	2231.370544	2164.830956	2321.699919	-1422.115474				-505.000000	200.000000	0.000000	0.000000	-0.893350	5.505780	525.463864	-535.505014	-705.776973
1129				900.000000	200.000000	0.000000	0.336300	0.675600	-1.651100	-54.299936	-108.566740	161.727128	299.023222	200.914431	0.000000	300.000000	200.000000	0.000000	7.080640	10.010560	2231.828308	2040.853853	2179.999924	-1312.252476				-505.000000	200.000000	0.000000	0.905550	0.178670	0.000000	-799.900692	608.055209	-58.646985
1130				900.000000	200.000000	0.000000	0.482030	0.585520	-1.955250	-82.447711	-114.285042	178.359998	299.008876	200.944052	0.000000	300.000000	200.000000	0.000000	7.355320	11.231360	2232.514954	2107.610755	2212.699923	-1354.976975				-505.000000	200.000000	0.000000	1.448880	-1.429360	0.786540	1419.180375	176.721864	-236.448768
1131				900.000000	200.000000	0.000000	0.549290	0.540480	-1.738000	-116.241629	-86.861032	158.971149	299.018573	200.935573	0.000000	300.000000	200.000000	0.000000	7.416360	10.956680	2232.362366	2088.537354	2190.899923	-1300.045476				-505.000000	200.000000	0.000000	-0.181110	-0.178670	0.000000	568.268688	-121.611042	469.797720
1132				900.000000	200.000000	0.000000	0.549290	0.517960	-1.303500	-60.431437	-72.067207	170.998506	298.988897	200.978661	0.000000	300.000000	200.000000	0.000000	7.263760	11.261880	2231.523132	2183.904357	2256.299921	-1403.804975				-505.000000	200.000000	0.000000	1.086660	-1.786700	13.371180	-1149.387539	2970.667126	-178.014807
1133				900.000000	200.000000	0.000000	0.302670	0.585520	-1.564200	-33.796221	-76.866854	190.594115	299.013623	200.969815	0.000000	300.000000	200.000000	0.000000	7.111160	11.475520	2232.209778	2164.830956	2201.799923	-1269.527977				-505.000000	200.000000	0.000000	1.267770	0.357340	6.292320	-672.769982	1773.295933	-293.482799
1134				900.000000	200.000000	0.000000	0.246620	0.596780	-1.173150	-89.214829	-135.714031	152.108093	298.945188	200.995517	0.000000	300.000000	200.000000	0.000000	7.843640	11.292400	2232.057190	2222.051158	2354.399918	-1428.218974				-505.000000	200.000000	0.000000	1.811100	2.858720	9.438480	57.920223	279.163250	-761.105245
1135				900.000000	200.000000	0.000000	0.504450	0.563000	-1.346950	-58.621704	-70.180287	171.086847	298.974138	200.953117	0.000000	300.000000	200.000000	0.000000	7.538440	10.254720	2231.294250	2126.684155	2288.999920	-1464.839973				-505.000000	200.000000	0.000000	1.086660	-0.536010	-6.292320	-496.201358	1531.057707	469.357183
1136				900.000000	200.000000	0.000000	0.358720	0.450400	-1.651100	-39.450491	-53.764326	144.626844	299.013286	200.940230	0.000000	300.000000	200.000000	0.000000	7.538440	10.620960	2231.446838	2098.074055	2201.799923	-1373.287475				-505.000000	200.000000	0.000000	-0.181110	-0.357340	2.359620	94.382128	8.719686	293.395866
1137				900.000000	200.000000	0.000000	0.560500	0.664340	-1.564200	-119.002078	-153.341903	183.171326	298.989484	200.918296	0.000000	300.000000	200.000000	0.000000	7.538440	11.109280	2232.820130	2050.390553	2256.299921	-1397.701475				-505.000000	200.000000	0.000000	4.527750	1.072020	3.932700	180.998548	-277.706269	588.096114
1138				900.000000	200.000000	0.000000	0.549290	0.608040	-1.173150	-16.381598	-97.518282	178.311260	298.940522	200.935509	0.000000	300.000000	200.000000	0.000000	7.416360	9.980040	2232.514954	2088.537354	2365.299917	-1385.494475				-505.000000	200.000000	0.000000	1.992210	-0.178670	4.719240	105.382219	272.682843	175.903361
1139				900.000000	200.000000	0.000000	0.347510	0.675600	-1.303500	-49.919292	-78.955816	176.173475	298.940088	200.871790	0.000000	300.000000	200.000000	0.000000	7.660520	10.712520	2231.599426	1945.486851	2365.299917	-1434.322474				-505.000000	200.000000	0.000000	0.724440	0.536010	0.000000	1306.409986	884.154189	646.635804
1140				900.000000	200.000000	0.000000	0.425980	0.551740	-1.173150	-95.090106	-51.912617	175.976990	298.999111	200.922694	0.000000	300.000000	200.000000	0.000000	7.385840	10.895640	2232.514954	2059.927254	2234.499922	-1379.390975				-505.000000	200.000000	0.000000	0.543330	0.714680	-3.932700	-420.333337	-29.144764	-58.109334
1141				900.000000	200.000000	0.000000	0.381140	0.641820	-1.303500	-75.433534	-75.274730	190.565180	299.022955	200.948875	0.000000	300.000000	200.000000	0.000000	7.263760	10.956680	2231.217956	2117.147455	2179.999924	-1397.701475				-505.000000	200.000000	0.000000	-0.724440	-0.536010	0.786540	-264.003046	2031.639545	-294.171212
1142				900.000000	200.000000	0.000000	0.482030	0.596780	-1.260050	-81.263797	-180.789187	195.238090	299.047479	200.931683	0.000000	300.000000	200.000000	0.000000	7.507920	10.987200	2231.446838	2079.000654	2125.499926	-1409.908474				-505.000000	200.000000	0.000000	1.448880	-1.965370	6.292320	-2.605151	966.916923	-413.189737
1143				900.000000	200.000000	0.000000	0.414770	0.585520	-1.433850	-130.153903	-117.066147	176.020019	298.979965	200.900996	0.000000	300.000000	200.000000	0.000000	7.568960	10.773560	2233.354188	2012.243752	2278.099920	-1367.183975				-505.000000	200.000000	0.000000	0.181110	-1.072020	14.157719	-642.815322	1036.165417	-412.240526
1144				900.000000	200.000000	0.000000	0.437190	0.720640	-1.607650	-88.584946	-26.640310	192.990074	298.955205	200.897033	0.000000	300.000000	200.000000	0.000000	7.935200	11.139800	2232.591248	2002.707052	2332.599918	-1403.804975				-505.000000	200.000000	0.000000	-0.543330	-0.178670	3.146160	336.888377	1223.021257	117.362106
1145				900.000000	200.000000	0.000000	0.403560	0.495440	-1.303500	-69.399872	-61.000076	185.586499	299.008537	201.004200	0.000000	300.000000	200.000000	0.000000	7.599480	11.322920	2231.752014	2241.124558	2212.699923	-1336.666476				-505.000000	200.000000	0.000000	-0.543330	-2.144040	6.292320	565.663537	557.185514	56.752871
1146				900.000000	200.000000	0.000000	0.313880	0.619300	-1.955250	-81.056651	-26.305106	171.336636	299.037677	201.004371	0.000000	300.000000	200.000000	0.000000	7.233240	10.773560	2231.370544	2241.124558	2147.299925	-1391.597975				-505.000000	200.000000	0.000000	1.992210	-3.037390	13.371180	-993.434787	-663.517899	55.702239
1147				900.000000	200.000000	0.000000	0.414770	0.517960	-0.999350	-88.260050	-122.536202	149.450927	298.979372	200.918610	0.000000	300.000000	200.000000	0.000000	7.416360	10.468360	2232.057190	2050.390553	2278.099920	-1434.322474				-505.000000	200.000000	0.000000	-0.181110	-0.714680	10.225020	536.652724	1592.095510	-470.616532
1148				900.000000	200.000000	0.000000	0.437190	0.574260	-1.216600	-90.187217	-27.003986	149.480059	299.033222	200.922757	0.000000	300.000000	200.000000	0.000000	7.630000	10.346280	2232.362366	2059.927254	2158.199924	-1452.632974				-505.000000	200.000000	0.000000	3.622200	1.608030	11.011560	-1291.609203	1228.640801	353.700837
1149				900.000000	200.000000	0.000000	0.369930	0.484180	-0.912450	-65.437900	-54.912899	168.743247	299.101119	200.893310	0.000000	300.000000	200.000000	0.000000	7.599480	10.651480	2231.217956	1993.170352	2005.599930	-1367.183975				-505.000000	200.000000	0.000000	0.724440	-1.429360	17.303879	-548.370270	204.882771	233.561977
1150				900.000000	200.000000	0.000000	0.358720	0.619300	-1.477300	-72.520434	-84.321780	180.928823	299.081860	201.004131	0.000000	300.000000	200.000000	0.000000	7.691040	10.559920	2231.904602	2241.124558	2049.199928	-1440.425974				-505.000000	200.000000	0.000000	1.448880	-0.893350	6.292320	62.262779	569.206901	-470.916489
1151				900.000000	200.000000	0.000000	0.414770	0.709380	-2.085600	-125.728561	-55.668380	166.496569	299.033420	200.901212	0.000000	300.000000	200.000000	0.000000	7.691040	9.888480	2232.820130	2012.243752	2158.199924	-1361.080475				-505.000000	200.000000	0.000000	1.448880	0.357340	3.146160	137.690338	1235.042644	-293.497288
1152				900.000000	200.000000	0.000000	0.470820	0.596780	-1.303500	-81.308811	-109.363572	178.382083	299.008435	200.927377	0.000000	300.000000	200.000000	0.000000	7.568960	9.766400	2231.523132	2069.463954	2212.699923	-1391.597975				-505.000000	200.000000	0.000000	1.629990	-1.250690	0.000000	387.584756	-98.630689	468.635485
1153				900.000000	200.000000	0.000000	0.280250	0.619300	-1.781450	-104.999775	-106.137376	176.190797	299.066890	200.953182	0.000000	300.000000	200.000000	0.000000	7.446880	10.956680	2231.141662	2126.684155	2081.899927	-1354.976975				-505.000000	200.000000	0.000000	-0.905550	-1.608030	6.292320	1640.441519	1241.953482	174.778719
1154				900.000000	200.000000	0.000000	0.493240	0.619300	-1.694550	-68.724975	-109.923151	168.741159	299.037907	200.982766	0.000000	300.000000	200.000000	0.000000	7.233240	11.414480	2231.904602	2193.441057	2147.299925	-1379.390975				-505.000000	200.000000	0.000000	0.905550	-1.429360	0.786540	261.020356	1005.018805	174.803389
1155				900.000000	200.000000	0.000000	0.369930	0.619300	-1.694550	-76.766035	-120.043155	171.278569	299.008808	200.901397	0.000000	300.000000	200.000000	0.000000	7.538440	11.017720	2232.362366	2012.243752	2212.699923	-1446.529474				-505.000000	200.000000	0.000000	1.629990	0.178670	11.011560	-451.571761	1084.049407	-293.681335
1156				900.000000	200.000000	0.000000	0.437190	0.608040	-1.694550	-61.147601	-87.351132	166.379095	299.038137	200.922725	0.000000	300.000000	200.000000	0.000000	7.355320	10.163160	2232.438660	2059.927254	2147.299925	-1397.701475				-505.000000	200.000000	0.000000	2.716650	0.893350	11.011560	170.753535	90.305562	470.583246
1157				900.000000	200.000000	0.000000	0.403560	0.608040	-1.042800	-76.554509	-71.374466	166.413936	298.989242	200.935605	0.000000	300.000000	200.000000	0.000000	7.691040	10.468360	2232.286072	2088.537354	2256.299921	-1361.080475				-505.000000	200.000000	0.000000	0.362220	-0.178670	7.078860	-1168.405032	1429.634312	176.033761
1158				900.000000	200.000000	0.000000	0.358720	0.517960	-1.955250	-121.414604	-124.405046	154.328315	299.062229	201.038421	0.000000	300.000000	200.000000	0.000000	7.446880	11.139800	2231.675720	2317.418160	2092.799927	-1354.976975				-505.000000	200.000000	0.000000	2.173320	-1.250690	14.944259	-885.195724	1312.580393	-353.825362
1159				900.000000	200.000000	0.000000	0.336300	0.641820	-1.390400	-55.420911	-58.149492	188.201974	298.964510	200.974354	0.000000	300.000000	200.000000	0.000000	7.294280	10.682000	2231.599426	2174.367657	2310.799919	-1440.425974				-505.000000	200.000000	0.000000	0.905550	-1.786700	7.078860	-1265.706927	1131.617401	820.649359
1160				900.000000	200.000000	0.000000	0.403560	0.551740	-2.129050	-51.854586	-95.694104	183.229198	298.974804	200.931142	0.000000	300.000000	200.000000	0.000000	7.782600	10.895640	2232.743836	2079.000654	2288.999920	-1342.769976				-505.000000	200.000000	0.000000	0.543330	0.357340	14.944259	-208.813820	615.791038	59.039748
1161				900.000000	200.000000	0.000000	0.392350	0.529220	-1.346950	-76.094886	-90.893859	159.123267	298.944828	200.931747	0.000000	300.000000	200.000000	0.000000	7.355320	9.796920	2231.294250	2079.000654	2354.399918	-1409.908474				-505.000000	200.000000	0.000000	-1.086660	1.608030	1.573080	-1292.364282	1655.101028	295.333447
1162				900.000000	200.000000	0.000000	0.358720	0.630560	-1.607650	-40.027548	-89.266524	159.252354	299.071553	200.970512	0.000000	300.000000	200.000000	0.000000	7.355320	10.590440	2230.607604	2164.830956	2070.999928	-1385.494475				-505.000000	200.000000	0.000000	2.354430	-0.714680	11.798100	-158.117441	-153.662948	410.342105
1163				900.000000	200.000000	0.000000	0.414770	0.506700	-1.738000	-105.571099	-101.585378	156.669436	298.988897	200.982934	0.000000	300.000000	200.000000	0.000000	7.568960	11.048240	2231.523132	2193.441057	2256.299921	-1318.355976				-505.000000	200.000000	0.000000	0.000000	-1.608030	4.719240	-444.372361	1718.931537	644.659065
1164				900.000000	200.000000	0.000000	0.302670	0.540480	-1.694550	-84.032373	-66.613689	137.539706	299.047381	200.936053	0.000000	300.000000	200.000000	0.000000	7.660520	10.804080	2231.217956	2088.537354	2125.499926	-1422.115474				-505.000000	200.000000	0.000000	-0.362220	3.394730	8.651940	206.107266	676.557277	649.435662
1165				900.000000	200.000000	0.000000	0.425980	0.619300	-1.390400	-40.266164	-122.634154	183.268801	299.022888	200.944666	0.000000	300.000000	200.000000	0.000000	7.385840	10.682000	2231.065368	2107.610755	2179.999924	-1434.322474				-505.000000	200.000000	0.000000	-0.362220	-1.786700	3.146160	-223.677526	2272.622350	-60.410699
1166				900.000000	200.000000	0.000000	0.448400	0.608040	-1.129700	-56.541886	-103.535980	224.199324	299.067624	200.969517	0.000000	300.000000	200.000000	0.000000	7.324800	11.536560	2232.896424	2164.830956	2081.899927	-1354.976975				-505.000000	200.000000	0.000000	0.181110	-0.714680	2.359620	999.287500	1047.361814	-294.413213
1167				900.000000	200.000000	0.000000	0.403560	0.585520	-1.911800	-58.279515	-126.291966	171.212313	299.120900	200.863155	0.000000	300.000000	200.000000	0.000000	7.385840	10.651480	2231.828308	1926.413450	1961.999931	-1342.769976				-505.000000	200.000000	0.000000	2.173320	0.357340	10.225020	254.072649	256.498893	-704.763934
1168				900.000000	200.000000	0.000000	0.381140	0.596780	-1.260050	-89.304857	-75.315138	166.426691	298.974384	200.935797	0.000000	300.000000	200.000000	0.000000	7.446880	10.712520	2231.828308	2088.537354	2288.999920	-1452.632974				-505.000000	200.000000	0.000000	-0.181110	-1.250690	3.146160	-191.243561	1333.673333	-59.916515
1169				900.000000	200.000000	0.000000	0.392350	0.720640	-1.520750	-128.700220	-136.325954	176.168908	299.006159	200.968057	0.000000	300.000000	200.000000	0.000000	8.270920	10.407320	2226.411434	2155.294256	2212.699923	-1428.218974				-505.000000	200.000000	0.000000	0.362220	0.178670	7.865400	-451.823454	500.897834	-234.835814
1170				900.000000	200.000000	0.000000	0.347510	0.776940	-1.738000	-130.627387	-98.815611	166.629081	298.928157	201.044837	0.000000	300.000000	200.000000	0.000000	7.965720	10.651480	2227.098080	2326.954861	2387.099916	-1403.804975	-507.469661	200.080000	0.000000	-505.000000	200.000000	0.000000	0.724440	0.000000	25.955819	2.076465	64.102073	-528.754843
1171				900.000000	200.000000	0.000000	0.470820	0.653080	-1.651100	-27.083598	-114.106274	195.302063	298.988793	201.008680	0.000000	300.000000	200.000000	0.000000	7.416360	10.712520	2231.294250	2250.661259	2256.299921	-1348.873476				-505.000000	200.000000	0.000000	0.905550	1.608030	5.505780	-712.969656	1663.390283	118.941774
1172				900.000000	200.000000	0.000000	0.381140	0.698120	-1.303500	-73.115100	-55.010850	164.111277	299.008672	200.991245	0.000000	300.000000	200.000000	0.000000	7.477400	10.010560	2232.057190	2212.514458	2212.699923	-1403.804975				-505.000000	200.000000	0.000000	-0.181110	-0.536010	14.157719	-1305.277368	527.803319	351.970407
1173				900.000000	200.000000	0.000000	0.392350	0.619300	-0.782100	-103.964448	-76.221260	178.484322	299.077481	200.969418	0.000000	300.000000	200.000000	0.000000	7.202720	10.041080	2233.125306	2164.830956	2060.099928	-1452.632974				-505.000000	200.000000	0.000000	0.905550	1.965370	7.078860	-1154.485174	1661.897430	-233.183702
1174				900.000000	200.000000	0.000000	0.347510	0.574260	-0.999350	-65.838964	-84.304646	178.488889	299.038170	201.003856	0.000000	300.000000	200.000000	0.000000	7.568960	11.383960	2232.514954	2241.124558	2147.299925	-1367.183975				-505.000000	200.000000	0.000000	0.000000	0.893350	11.011560	518.201541	1315.250103	-410.360901
1175				900.000000	200.000000	0.000000	0.336300	0.743160	-1.651100	-59.558875	-52.841071	181.067240	299.003619	200.948681	0.000000	300.000000	200.000000	0.000000	7.294280	11.200840	2231.675720	2117.147455	2223.599922	-1342.769976				-505.000000	200.000000	0.000000	-0.181110	0.357340	7.865400	-441.012132	1196.624767	-117.134593
1176				900.000000	200.000000	0.000000	0.459610	0.517960	-2.172500	-105.557554	-103.027804	163.862434	298.984464	200.982498	0.000000	300.000000	200.000000	0.000000	6.989080	10.834600	2232.514954	2193.441057	2267.199921	-1342.769976				-505.000000	200.000000	0.000000	2.535540	-1.429360	5.505780	-433.498116	1697.329601	-1.559306
1177				900.000000	200.000000	0.000000	0.459610	0.686860	-1.868350	-86.225562	-83.046784	168.838831	299.057667	200.926997	0.000000	300.000000	200.000000	0.000000	7.691040	10.926160	2232.438660	2069.463954	2103.699926	-1403.804975				-505.000000	200.000000	0.000000	1.267770	-2.501380	3.932700	1354.564138	184.695124	-296.195725
1178				900.000000	200.000000	0.000000	0.425980	0.585520	-1.216600	-97.764590	-92.399968	185.647046	299.018607	200.999619	0.000000	300.000000	200.000000	0.000000	7.782600	10.071600	2232.438660	2231.587858	2190.899923	-1354.976975				-505.000000	200.000000	0.000000	0.905550	-2.322710	-1.573080	-372.305032	1272.398099	-2.276696
1179				900.000000	200.000000	0.000000	0.325090	0.630560	-1.477300	-72.056747	-123.464656	185.793455	299.091690	200.914338	0.000000	300.000000	200.000000	0.000000	7.507920	11.048240	2232.057190	2040.853853	2027.399929	-1452.632974				-505.000000	200.000000	0.000000	1.811100	-0.357340	4.719240	-947.773119	-114.068213	-646.669089
1180				900.000000	200.000000	0.000000	0.414770	0.709380	-1.781450	-40.982327	-126.874819	159.267588	298.969253	200.987309	0.000000	300.000000	200.000000	0.000000	7.294280	10.712520	2231.294250	2202.977757	2299.899920	-1397.701475				-505.000000	200.000000	0.000000	1.629990	2.322710	2.359620	24.919949	827.120083	-174.158443
1181				900.000000	200.000000	0.000000	0.336300	0.585520	-1.477300	-114.116797	-103.662404	171.281994	298.900411	200.927853	0.000000	300.000000	200.000000	0.000000	8.179360	10.285240	2230.378722	2069.463954	2452.499914	-1354.976975				-505.000000	200.000000	0.000000	2.535540	0.714680	13.371180	-650.581030	364.165263	117.963585
1182				900.000000	200.000000	0.000000	0.313880	0.484180	-1.390400	-82.015177	-62.292206	176.030295	299.003687	200.927251	0.000000	300.000000	200.000000	0.000000	7.904680	10.193680	2231.828308	2069.463954	2223.599922	-1409.908474				-505.000000	200.000000	0.000000	1.448880	0.893350	7.078860	633.702926	1363.880519	176.964175
1183				900.000000	200.000000	0.000000	0.482030	0.686860	-1.651100	-73.938900	-139.897751	151.947983	298.969147	201.042979	0.000000	300.000000	200.000000	0.000000	7.691040	10.193680	2231.065368	2326.954861	2299.899920	-1391.597975				-505.000000	200.000000	0.000000	-0.543330	-0.178670	3.932700	-126.312708	2282.834889	-293.846585
1184				900.000000	200.000000	0.000000	0.291460	0.641820	-1.390400	-55.420911	-51.237011	149.693866	298.984047	200.957260	0.000000	300.000000	200.000000	0.000000	7.477400	10.254720	2231.599426	2136.220856	2267.199921	-1391.597975				-505.000000	200.000000	0.000000	0.724440	-1.965370	11.798100	461.099319	-55.032258	-236.899486
1185				900.000000	200.000000	0.000000	0.369930	0.529220	-1.173150	-104.058541	-105.330147	161.556154	298.993988	200.969915	0.000000	300.000000	200.000000	0.000000	7.599480	10.041080	2231.980896	2164.830956	2245.399921	-1385.494475				-505.000000	200.000000	0.000000	0.181110	-2.144040	9.438480	681.731232	-285.056097	644.135902
1186				900.000000	200.000000	0.000000	0.414770	0.484180	-0.999350	-113.774291	-0.952924	147.009852	298.989450	200.922599	0.000000	300.000000	200.000000	0.000000	7.324800	11.322920	2232.743836	2059.927254	2256.299921	-1464.839973				-505.000000	200.000000	0.000000	1.629990	-0.893350	8.651940	-1790.604481	688.578664	292.742305
1187				900.000000	200.000000	0.000000	0.403560	0.619300	-1.781450	-68.815003	-131.479161	166.424408	299.032990	200.961435	0.000000	300.000000	200.000000	0.000000	7.385840	11.506040	2231.828308	2145.757556	2158.199924	-1330.562976	-481.195071	171.793775	0.000000	-505.000000	200.000000	0.000000	1.448880	-0.357340	21.236579	-599.003726	-505.535259	234.521369
1188				900.000000	200.000000	0.000000	0.269040	0.619300	-1.694550	-80.786565	-24.701046	193.070032	298.974348	200.970014	0.000000	300.000000	200.000000	0.000000	7.446880	11.048240	2231.752014	2164.830956	2288.999920	-1287.838477				-505.000000	200.000000	0.000000	1.629990	0.178670	6.292320	242.946711	1088.527965	352.503751
1189				900.000000	200.000000	0.000000	0.493240	0.585520	-1.433850	-122.112843	-150.693362	166.300084	298.999282	200.909723	0.000000	300.000000	200.000000	0.000000	7.385840	10.590440	2232.896424	2031.317153	2234.499922	-1440.425974				-505.000000	200.000000	0.000000	1.448880	-1.965370	8.651940	-1276.392402	1494.957673	-236.957441
1190				900.000000	200.000000	0.000000	0.437190	0.574260	-0.651750	-105.684153	-47.793177	151.889719	298.960372	200.913869	0.000000	300.000000	200.000000	0.000000	7.233240	10.407320	2233.201600	2040.853853	2321.699919	-1428.218974				-505.000000	200.000000	0.000000	2.173320	-1.072020	4.719240	746.221623	394.293885	-59.935311
1191				900.000000	200.000000	0.000000	0.403560	0.686860	-1.042800	-89.390822	-101.770286	171.306559	299.067560	200.901243	0.000000	300.000000	200.000000	0.000000	6.744920	11.078760	2232.743836	2012.243752	2081.899927	-1342.769976				-505.000000	200.000000	0.000000	2.173320	-1.072020	7.865400	-295.870702	-138.971850	-529.888101
1192				900.000000	200.000000	0.000000	0.336300	0.596780	-1.651100	-69.607334	-113.632710	183.340766	299.042398	201.013092	0.000000	300.000000	200.000000	0.000000	7.507920	10.102120	2230.989074	2260.197959	2136.399925	-1361.080475				-505.000000	200.000000	0.000000	0.905550	-0.714680	7.078860	-274.310982	1131.617401	-470.703465
1193				900.000000	200.000000	0.000000	0.313880	0.675600	-1.390400	-94.235153	-123.083845	176.208316	298.979128	200.935925	0.000000	300.000000	200.000000	0.000000	7.416360	10.620960	2231.523132	2088.537354	2278.099920	-1312.252476				-505.000000	200.000000	0.000000	0.543330	-0.536010	0.786540	-495.635049	894.366728	351.912452
1194				900.000000	200.000000	0.000000	0.302670	0.743160	-1.346950	-119.551729	-107.464716	164.234460	298.955205	200.965378	0.000000	300.000000	200.000000	0.000000	7.599480	9.308600	2232.591248	2155.294256	2332.599918	-1440.425974				-505.000000	200.000000	0.000000	1.267770	-0.536010	9.438480	-494.942894	-615.949905	234.366300
1195				900.000000	200.000000	0.000000	0.392350	0.686860	-1.564200	-93.951523	-100.823756	137.582931	298.989001	200.965741	0.000000	300.000000	200.000000	0.000000	7.813120	11.109280	2231.752014	2155.294256	2256.299921	-1367.183975				-505.000000	200.000000	0.000000	2.535540	-1.250690	5.505780	-654.318799	1564.759594	-177.622044
1196				900.000000	200.000000	0.000000	0.156940	0.585520	-1.781450	-46.082882	-121.323349	200.383732	299.027707	201.021677	0.000000	300.000000	200.000000	0.000000	7.233240	11.536560	2230.912780	2279.271359	2169.099924	-1361.080475				-505.000000	200.000000	0.000000	0.181110	2.144040	8.651940	130.428015	245.970358	-174.212091
1197				900.000000	200.000000	0.000000	0.325090	0.653080	-1.303500	-54.867196	-123.626290	217.139980	299.047870	200.961205	0.000000	300.000000	200.000000	0.000000	7.263760	11.353440	2232.362366	2145.757556	2125.499926	-1409.908474				-505.000000	200.000000	0.000000	2.535540	-0.178670	6.292320	-2326.627974	105.743087	880.789079
1198				900.000000	200.000000	0.000000	0.381140	0.439140	-1.607650	-80.074465	-115.519630	156.641446	298.950251	200.944085	0.000000	300.000000	200.000000	0.000000	7.904680	11.231360	2232.438660	2107.610755	2343.499918	-1391.597975				-505.000000	200.000000	0.000000	0.543330	0.536010	8.651940	-893.401895	224.052427	-175.767089
1199				900.000000	200.000000	0.000000	0.392350	0.585520	-1.694550	-98.259747	-90.570591	195.320527	299.008706	200.982666	0.000000	300.000000	200.000000	0.000000	7.599480	10.193680	2232.133484	2193.441057	2212.699923	-1373.287475				-505.000000	200.000000	0.000000	0.724440	-0.893350	14.944259	-747.757079	1002.542094	57.838354
1200				900.000000	200.000000	0.000000	0.347510	0.675600	-1.520750	-70.247014	-58.489894	171.354155	299.096481	200.974254	0.000000	300.000000	200.000000	0.000000	7.141680	11.322920	2231.828308	2174.367657	2016.499929	-1318.355976				-505.000000	200.000000	0.000000	1.629990	-0.357340	5.505780	-947.710196	28.714333	-294.190008
1201				900.000000	200.000000	0.000000	0.336300	0.506700	-1.607650	-97.394996	-68.079389	192.895632	299.013758	200.948324	0.000000	300.000000	200.000000	0.000000	7.568960	10.437840	2232.514954	2117.147455	2201.799923	-1379.390975				-505.000000	200.000000	0.000000	0.362220	0.000000	10.225020	232.450005	2752.348679	-528.725866
1202				900.000000	200.000000	0.000000	0.504450	0.608040	-1.781450	-113.504522	-64.710232	168.719074	299.014364	200.952010	0.000000	300.000000	200.000000	0.000000	7.630000	10.376800	2233.888246	2126.684155	2201.799923	-1354.976975				-505.000000	200.000000	0.000000	1.267770	0.000000	5.505780	-462.823545	-81.937743	352.363170
1203				900.000000	200.000000	0.000000	0.616550	0.641820	-1.520750	-123.904967	-54.371052	151.766733	299.062518	200.901397	0.000000	300.000000	200.000000	0.000000	7.599480	10.407320	2232.362366	2012.243752	2092.799927	-1342.769976				-505.000000	200.000000	0.000000	0.362220	-0.178670	3.932700	800.215308	1432.620017	-763.871818
1204				900.000000	200.000000	0.000000	0.291460	0.664340	-2.433200	-79.697060	-45.201237	154.534130	298.998392	200.949005	0.000000	300.000000	200.000000	0.000000	7.568960	10.224200	2230.912780	2117.147455	2234.499922	-1354.976975				-505.000000	200.000000	0.000000	-1.086660	0.536010	2.359620	-1125.537284	1124.074572	-763.077676
1205				900.000000	200.000000	0.000000	0.437190	0.574260	-1.738000	-46.501555	-97.442664	175.986320	299.052979	200.952433	0.000000	300.000000	200.000000	0.000000	7.660520	10.224200	2232.896424	2126.684155	2114.599926	-1397.701475				-505.000000	200.000000	0.000000	0.905550	-0.178670	7.078860	-1284.221034	-194.082673	-411.450692
[truncated: 7,795 more rows]
