# Supplementary material for: A Plyometric Warm-Up Protocol Improves Running Economy in Recreational Endurance Athletes
Source: Front Physiol. 2020 Mar 12;11:197. doi: 10.3389/fphys.2020.00197 (PMC7080849; doi:10.3389/fphys.2020.00197)
Supplement: Supplementary file 1 [file Data_Sheet_1.zip › Datasheet 1/Force plate data -leg stiffness/9/9 Control .csv]

FORCE PLATES
600.000000	Hz
	Corner 1			Corner 2			Corner 3			Corner 4
Plate#	X	Y	Z	X	Y	Z	X	Y	Z	X	Y	Z
1	1200.000000	400.000000	0.000000	1200.000000	0.000000	0.000000	600.000000	0.000000	0.000000	600.000000	400.000000	0.000000
2	600.000000	400.000000	0.000000	600.000000	0.000000	0.000000	0.000000	0.000000	0.000000	0.000000	400.000000	0.000000
3	-55.000000	500.000000	0.000000	-55.000000	-100.000000	0.000000	-955.000000	-100.000000	0.000000	-955.000000	500.000000	0.000000
	Force Plate 1												Force Plate 2												Force Plate 3
Sample #	COP:X	COP:Y	COP:Z	Ref:X	Ref:Y	Ref:Z	Force:X	Force:Y	Force:Z	Moment:X	Moment:Y	Moment:Z	COP:X	COP:Y	COP:Z	Ref:X	Ref:Y	Ref:Z	Force:X	Force:Y	Force:Z	Moment:X	Moment:Y	Moment:Z	COP:X	COP:Y	COP:Z	Ref:X	Ref:Y	Ref:Z	Force:X	Force:Y	Force:Z	Moment:X	Moment:Y	Moment:Z
Units:	mm	mm	mm	mm	mm	mm	N	N	N	Nmm	Nmm	Nmm	mm	mm	mm	mm	mm	mm	N	N	N	Nmm	Nmm	Nmm	mm	mm	mm	mm	mm	mm	N	N	N	Nmm	Nmm	Nmm
1				900.000000	200.000000	0.000000	0.381140	0.450400	-1.781450	-43.606063	-84.962176	190.387159	299.081766	200.991414	0.000000	300.000000	200.000000	0.000000	7.233240	10.834600	2231.675720	2212.514458	2049.199928	-1318.355976				-505.000000	200.000000	0.000000	-0.181110	-1.786700	-0.786540	-1382.152160	939.695443	115.807108
2				900.000000	200.000000	0.000000	0.403560	0.720640	-2.172500	-65.046950	-110.851605	180.976615	299.043183	200.931110	0.000000	300.000000	200.000000	0.000000	7.752080	10.620960	2232.820130	2079.000654	2136.399925	-1306.148976				-505.000000	200.000000	0.000000	3.259980	-0.714680	0.786540	1346.609659	-463.147820	175.293266
3				900.000000	200.000000	0.000000	0.437190	0.731900	-1.651100	-72.084153	-122.853330	180.952246	298.989277	200.939845	0.000000	300.000000	200.000000	0.000000	7.172200	10.132640	2232.362366	2098.074055	2256.299921	-1403.804975				-505.000000	200.000000	0.000000	1.811100	1.250690	-0.786540	-156.015675	1879.706882	647.227102
4				900.000000	200.000000	0.000000	0.459610	0.551740	-1.173150	-107.151697	-58.363470	147.026228	298.987374	200.963015	0.000000	300.000000	200.000000	0.000000	7.385840	10.407320	2228.166196	2145.757556	2256.299921	-1403.804975				-505.000000	200.000000	0.000000	0.543330	2.144040	10.225020	478.001867	1945.969670	-702.937956
5				900.000000	200.000000	0.000000	0.482030	0.619300	-1.607650	-72.655477	-84.212491	166.343113	298.998084	200.979230	0.000000	300.000000	200.000000	0.000000	7.782600	10.834600	2230.226134	2183.904357	2234.499922	-1367.183975				-505.000000	200.000000	0.000000	-0.181110	-1.608030	3.932700	-1718.411305	1995.776943	527.185356
6				900.000000	200.000000	0.000000	0.336300	0.585520	-1.868350	-50.193441	-77.968878	166.462674	299.013353	200.935893	0.000000	300.000000	200.000000	0.000000	7.019600	9.949520	2231.599426	2088.537354	2201.799923	-1391.597975				-505.000000	200.000000	0.000000	2.173320	-0.357340	14.157719	-947.018041	1578.466834	293.207512
7				900.000000	200.000000	0.000000	0.459610	0.619300	-1.520750	-60.503857	-108.699902	161.547020	299.043052	200.905607	0.000000	300.000000	200.000000	0.000000	7.355320	11.078760	2232.514954	2021.780453	2136.399925	-1361.080475				-505.000000	200.000000	0.000000	-0.181110	0.714680	11.011560	-1461.481813	1856.489098	-175.539576
8				900.000000	200.000000	0.000000	0.369930	0.563000	-1.651100	-107.183167	-79.555804	197.732471	298.984429	200.922725	0.000000	300.000000	200.000000	0.000000	7.538440	11.322920	2232.438660	2059.927254	2267.199921	-1361.080475				-505.000000	200.000000	0.000000	2.354430	0.357340	6.292320	-1136.033990	1840.112147	176.383057
9				900.000000	200.000000	0.000000	0.313880	0.484180	-1.651100	-58.162081	-92.445575	142.295054	298.993953	200.965675	0.000000	300.000000	200.000000	0.000000	7.446880	10.987200	2231.904602	2155.294256	2245.399921	-1379.390975				-505.000000	200.000000	0.000000	0.905550	1.072020	0.000000	-282.580076	2596.605319	-410.263788
10				900.000000	200.000000	0.000000	0.269040	0.698120	-1.390400	-69.184598	-80.709575	164.227413	299.066986	200.987276	0.000000	300.000000	200.000000	0.000000	7.538440	11.200840	2231.370544	2202.977757	2081.899927	-1428.218974				-505.000000	200.000000	0.000000	2.535540	-0.178670	3.146160	-1052.903646	1699.568880	-764.045684
11				900.000000	200.000000	0.000000	0.437190	0.540480	-1.824900	-112.311127	-92.295877	190.412866	299.052947	200.939652	0.000000	300.000000	200.000000	0.000000	7.599480	11.292400	2232.820130	2098.074055	2114.599926	-1306.148976				-505.000000	200.000000	0.000000	3.803310	-0.178670	3.146160	-126.375631	3213.696210	-59.217921
12				900.000000	200.000000	0.000000	0.269040	0.517960	-1.173150	-108.542758	-96.109527	164.059864	298.994503	200.888277	0.000000	300.000000	200.000000	0.000000	7.691040	10.559920	2233.125306	1983.633652	2245.399921	-1385.494475				-505.000000	200.000000	0.000000	1.267770	1.608030	4.719240	213.495436	1907.358793	295.145092
13				900.000000	200.000000	0.000000	0.414770	0.574260	-1.564200	-86.526800	-96.681042	188.057848	299.096789	200.986736	0.000000	300.000000	200.000000	0.000000	7.568960	9.980040	2232.591248	2202.977757	2016.499929	-1293.941977				-505.000000	200.000000	0.000000	1.811100	0.357340	5.505780	22.063106	548.035397	176.426524
14				900.000000	200.000000	0.000000	0.392350	0.596780	-1.651100	-85.689455	-85.545029	168.824738	299.086807	200.910065	0.000000	300.000000	200.000000	0.000000	7.416360	10.865120	2232.057190	2031.317153	2038.299929	-1312.252476				-505.000000	200.000000	0.000000	3.441090	0.357340	7.865400	948.779890	1507.725487	-176.168468
15				900.000000	200.000000	0.000000	0.437190	0.675600	-1.738000	-46.348904	-67.046844	195.357847	299.023590	200.956802	0.000000	300.000000	200.000000	0.000000	7.416360	10.132640	2232.667542	2136.220856	2179.999924	-1379.390975				-505.000000	200.000000	0.000000	0.181110	0.714680	7.078860	-766.900418	645.173233	-410.544948
16				900.000000	200.000000	0.000000	0.269040	0.608040	-2.302850	-85.900981	-79.860996	154.504998	298.979616	200.901304	0.000000	300.000000	200.000000	0.000000	7.630000	10.163160	2232.591248	2012.243752	2278.099920	-1379.390975				-505.000000	200.000000	0.000000	0.543330	-2.858720	11.011560	-1330.260240	1547.513221	55.987707
17				900.000000	200.000000	0.000000	0.347510	0.630560	-1.477300	-120.303110	-53.464333	183.360568	299.003789	200.995517	0.000000	300.000000	200.000000	0.000000	7.568960	9.613800	2232.057190	2222.051158	2223.599922	-1385.494475				-505.000000	200.000000	0.000000	0.362220	0.000000	0.786540	-579.017086	1303.035716	117.459220
18				900.000000	200.000000	0.000000	0.403560	0.641820	-1.216600	-75.343505	-50.948953	190.541952	299.038367	201.016463	0.000000	300.000000	200.000000	0.000000	6.958560	11.078760	2232.972718	2269.734659	2147.299925	-1361.080475				-505.000000	200.000000	0.000000	0.724440	-0.893350	2.359620	-1675.291865	2737.895013	-353.370336
19				900.000000	200.000000	0.000000	0.482030	0.698120	-1.260050	-52.967434	-64.271879	176.055056	298.935640	201.008128	0.000000	300.000000	200.000000	0.000000	7.507920	11.475520	2232.514954	2250.661259	2376.199917	-1354.976975				-505.000000	200.000000	0.000000	-0.181110	-0.178670	6.292320	-1400.099959	800.407598	-117.643266
20				900.000000	200.000000	0.000000	0.493240	0.517960	-1.433850	-124.894964	-49.373963	173.466233	299.003619	200.948681	0.000000	300.000000	200.000000	0.000000	7.568960	10.773560	2231.675720	2117.147455	2223.599922	-1312.252476				-505.000000	200.000000	0.000000	3.803310	0.714680	7.865400	-766.837495	2546.367615	235.350361
21				900.000000	200.000000	0.000000	0.425980	0.574260	-1.390400	-106.449395	-137.832063	166.359293	299.008876	200.948324	0.000000	300.000000	200.000000	0.000000	7.477400	10.956680	2232.514954	2117.147455	2212.699923	-1416.011974				-505.000000	200.000000	0.000000	-0.181110	-1.250690	7.865400	-1580.658044	798.914745	-294.892909
22				900.000000	200.000000	0.000000	0.515660	0.574260	-2.085600	-46.861668	-64.889001	180.724346	299.087056	200.922631	0.000000	300.000000	200.000000	0.000000	6.592320	10.437840	2232.667542	2059.927254	2038.299929	-1330.562976				-505.000000	200.000000	0.000000	-0.362220	-0.714680	3.932700	-1085.274688	1741.595894	293.071240
23				900.000000	200.000000	0.000000	0.336300	0.585520	-1.607650	-49.923356	-78.211329	156.824033	299.047544	200.987174	0.000000	300.000000	200.000000	0.000000	7.538440	10.865120	2231.599426	2202.977757	2125.499926	-1373.287475				-505.000000	200.000000	0.000000	1.086660	-0.536010	0.786540	83.444960	3115.179957	-294.316100
24				900.000000	200.000000	0.000000	0.257830	0.675600	-1.564200	-46.168847	-54.756463	166.627743	299.018875	200.913932	0.000000	300.000000	200.000000	0.000000	7.965720	10.590440	2233.049012	2040.853853	2190.899923	-1379.390975				-505.000000	200.000000	0.000000	0.724440	0.714680	-4.719240	621.947757	1949.192807	-821.797105
25				900.000000	200.000000	0.000000	0.336300	0.664340	-1.216600	-110.600904	-114.036795	159.306996	298.994675	200.892395	0.000000	300.000000	200.000000	0.000000	7.477400	10.346280	2233.506776	1993.170352	2245.399921	-1379.390975				-505.000000	200.000000	0.000000	0.724440	0.000000	9.438480	-1620.668948	1538.047109	234.918439
26				900.000000	200.000000	0.000000	0.414770	0.664340	-2.129050	-91.443551	-75.891852	156.816041	298.950108	200.957031	0.000000	300.000000	200.000000	0.000000	7.507920	9.919000	2232.133484	2136.220856	2343.499918	-1342.769976				-505.000000	200.000000	0.000000	2.354430	1.786700	-2.359620	-934.419570	3439.162926	530.204112
27				900.000000	200.000000	0.000000	0.369930	0.675600	-1.738000	-102.636327	-84.540957	183.379228	299.022755	200.970445	0.000000	300.000000	200.000000	0.000000	7.355320	10.132640	2230.760192	2164.830956	2179.999924	-1354.976975				-505.000000	200.000000	0.000000	0.905550	1.965370	4.719240	-691.409936	2724.696768	413.001383
28				900.000000	200.000000	0.000000	0.459610	0.821980	-1.868350	-120.866622	-77.980814	185.832113	299.052849	200.918390	0.000000	300.000000	200.000000	0.000000	7.446880	9.888480	2232.591248	2050.390553	2114.599926	-1464.839973				-505.000000	200.000000	0.000000	1.086660	0.714680	-4.719240	-767.844266	1794.704868	646.776384
29				900.000000	200.000000	0.000000	0.392350	0.653080	-1.868350	-91.637152	-60.013137	139.961176	299.003891	200.999687	0.000000	300.000000	200.000000	0.000000	7.446880	10.041080	2232.286072	2231.587858	2223.599922	-1361.080475				-505.000000	200.000000	0.000000	0.362220	-0.714680	-0.786540	-1548.916234	1967.378605	58.036890
30				900.000000	200.000000	0.000000	0.336300	0.653080	-1.303500	-42.805605	-113.955978	183.393125	299.042823	201.012642	0.000000	300.000000	200.000000	0.000000	7.355320	10.804080	2231.980896	2260.197959	2136.399925	-1330.562976				-505.000000	200.000000	0.000000	-0.543330	0.714680	0.786540	-883.219805	1490.400551	588.162684
31				900.000000	200.000000	0.000000	0.381140	0.675600	-1.433850	-29.951683	-115.681264	152.042033	299.042954	201.003959	0.000000	300.000000	200.000000	0.000000	7.141680	11.200840	2232.286072	2241.124558	2136.399925	-1440.425974				-505.000000	200.000000	0.000000	-1.629990	-0.893350	6.292320	-2022.425255	1550.929358	234.259005
32				900.000000	200.000000	0.000000	0.358720	0.551740	-1.651100	-55.379960	-84.160146	171.227351	299.028239	200.935669	0.000000	300.000000	200.000000	0.000000	7.599480	10.682000	2232.133484	2088.537354	2169.099924	-1458.736474				-505.000000	200.000000	0.000000	-1.811100	1.429360	11.011560	-2228.948540	1159.699743	471.454140
33				900.000000	200.000000	0.000000	0.392350	0.461660	-1.346950	-111.041248	-65.564009	156.650776	299.023489	200.952628	0.000000	300.000000	200.000000	0.000000	7.752080	10.468360	2232.438660	2126.684155	2179.999924	-1458.736474				-505.000000	200.000000	0.000000	0.724440	-0.714680	-0.786540	-43.308210	1812.890667	116.752011
34				900.000000	200.000000	0.000000	0.482030	0.551740	-1.346950	-59.085391	-94.586881	161.460962	299.018506	200.914275	0.000000	300.000000	200.000000	0.000000	7.111160	10.498880	2232.209778	2040.853853	2190.899923	-1464.839973				-505.000000	200.000000	0.000000	-0.543330	1.608030	8.651940	-828.533965	554.946235	354.034079
35				900.000000	200.000000	0.000000	0.313880	0.596780	-1.433850	-57.320672	-72.383737	168.906033	299.023256	200.965675	0.000000	300.000000	200.000000	0.000000	7.233240	10.773560	2231.904602	2155.294256	2179.999924	-1403.804975				-505.000000	200.000000	0.000000	-0.543330	-1.786700	10.225020	-1265.455234	2939.713514	527.044776
36				900.000000	200.000000	0.000000	0.392350	0.664340	-1.086250	-50.157908	-96.202280	185.755189	299.009417	200.896573	0.000000	300.000000	200.000000	0.000000	7.172200	10.468360	2233.735658	2002.707052	2212.699923	-1348.873476				-505.000000	200.000000	0.000000	0.905550	1.786700	9.438480	-817.659720	1792.228158	-527.073754
37				900.000000	200.000000	0.000000	0.515660	0.596780	-1.433850	-49.279612	-70.561098	161.468008	298.984637	200.901181	0.000000	300.000000	200.000000	0.000000	7.355320	10.224200	2232.896424	2012.243752	2267.199921	-1348.873476				-505.000000	200.000000	0.000000	1.992210	0.536010	4.719240	-893.716511	537.822858	0.349297
38				900.000000	200.000000	0.000000	0.448400	0.653080	-1.303500	-78.990377	-67.912557	166.409369	299.067592	200.935381	0.000000	300.000000	200.000000	0.000000	7.538440	9.705360	2232.820130	2088.537354	2081.899927	-1293.941977				-505.000000	200.000000	0.000000	1.629990	0.178670	7.078860	243.009634	822.641524	-528.657729
39				900.000000	200.000000	0.000000	0.448400	0.776940	-1.607650	-90.287043	-92.959547	154.476258	299.091504	201.008542	0.000000	300.000000	200.000000	0.000000	7.172200	10.071600	2231.599426	2250.661259	2027.399929	-1324.459476				-505.000000	200.000000	0.000000	0.362220	0.000000	-3.146160	-231.883697	1174.197841	-646.214063
40				900.000000	200.000000	0.000000	0.381140	0.653080	-1.868350	-83.596092	-145.672998	176.117691	299.076787	200.931683	0.000000	300.000000	200.000000	0.000000	7.355320	9.857960	2231.446838	2079.000654	2060.099928	-1464.839973				-505.000000	200.000000	0.000000	0.181110	0.893350	14.157719	-408.074782	1566.445447	118.321498
41				900.000000	200.000000	0.000000	0.313880	0.653080	-2.085600	-107.944344	-81.909550	181.006692	298.984325	200.867280	0.000000	300.000000	200.000000	0.000000	7.477400	9.919000	2232.209778	1935.950150	2267.199921	-1403.804975				-505.000000	200.000000	0.000000	0.724440	-1.072020	11.798100	-63.924082	1933.517851	-177.307598
42				900.000000	200.000000	0.000000	0.504450	0.653080	-1.651100	-107.494202	-100.293247	161.531981	299.013522	200.957096	0.000000	300.000000	200.000000	0.000000	7.355320	11.506040	2231.980896	2136.220856	2201.799923	-1379.390975				-505.000000	200.000000	0.000000	1.267770	-0.893350	-2.359620	-517.509385	455.806550	175.283085
43				900.000000	200.000000	0.000000	0.302670	0.585520	-1.607650	-106.210779	-92.024355	180.955475	299.052364	200.987242	0.000000	300.000000	200.000000	0.000000	7.568960	11.383960	2231.446838	2202.977757	2114.599926	-1385.494475				-505.000000	200.000000	0.000000	1.448880	0.893350	2.359620	-1103.914641	175.229012	0.731879
44				900.000000	200.000000	0.000000	0.336300	0.743160	-1.694550	-87.747601	-83.196482	156.970639	299.033056	200.944278	0.000000	300.000000	200.000000	0.000000	7.385840	10.529400	2231.980896	2107.610755	2158.199924	-1379.390975				-505.000000	200.000000	0.000000	0.905550	0.178670	2.359620	-220.631913	2329.226025	-293.623379
45				900.000000	200.000000	0.000000	0.459610	0.551740	-1.086250	-70.876897	-73.642197	190.400110	298.994366	200.914025	0.000000	300.000000	200.000000	0.000000	7.568960	10.285240	2232.820130	2040.853853	2245.399921	-1403.804975				-505.000000	200.000000	0.000000	1.267770	-0.714680	0.000000	-1317.221307	1381.557322	645.405432
46				900.000000	200.000000	0.000000	0.179360	0.574260	-1.564200	-86.526800	-56.591038	183.482413	298.989484	200.909754	0.000000	300.000000	200.000000	0.000000	7.355320	10.773560	2232.820130	2031.317153	2256.299921	-1403.804975				-505.000000	200.000000	0.000000	0.543330	-1.072020	-3.932700	861.345469	2091.975353	586.380173
47				900.000000	200.000000	0.000000	0.313880	0.641820	-1.390400	-123.769925	-62.292206	166.538260	299.101856	200.969451	0.000000	300.000000	200.000000	0.000000	7.141680	10.285240	2233.049012	2164.830956	2005.599930	-1361.080475				-505.000000	200.000000	0.000000	1.086660	1.429360	3.146160	-492.337744	461.540531	1.269530
48				900.000000	200.000000	0.000000	0.246620	0.698120	-1.564200	-129.672608	-59.360805	166.660300	299.016422	200.937624	0.000000	300.000000	200.000000	0.000000	7.233240	10.712520	2227.479550	2088.537354	2190.899923	-1385.494475				-505.000000	200.000000	0.000000	1.448880	0.000000	5.505780	579.520472	1365.373372	-117.604108
49				900.000000	200.000000	0.000000	0.358720	0.574260	-2.042150	-115.165668	-119.258259	173.657955	299.047837	200.965510	0.000000	300.000000	200.000000	0.000000	7.141680	10.437840	2232.286072	2155.294256	2125.499926	-1361.080475				-505.000000	200.000000	0.000000	1.448880	-0.714680	-0.786540	-622.388219	178.214717	116.694056
50				900.000000	200.000000	0.000000	0.448400	0.675600	-2.129050	-111.082515	-127.936435	166.430313	299.008740	200.965543	0.000000	300.000000	200.000000	0.000000	7.355320	9.888480	2232.209778	2155.294256	2212.699923	-1397.701475				-505.000000	200.000000	0.000000	1.086660	-0.714680	-0.786540	1114.851809	2851.532795	410.443527
51				900.000000	200.000000	0.000000	0.190570	0.619300	-1.346950	-36.200619	-47.122769	176.283706	299.023323	200.952791	0.000000	300.000000	200.000000	0.000000	7.660520	10.041080	2232.057190	2126.684155	2179.999924	-1373.287475				-505.000000	200.000000	0.000000	1.086660	-1.072020	4.719240	-643.570400	1653.177744	-236.080674
52				900.000000	200.000000	0.000000	0.381140	0.472920	-1.433850	-46.339106	-85.285444	185.588782	299.032693	200.966005	0.000000	300.000000	200.000000	0.000000	7.294280	11.475520	2231.141662	2155.294256	2158.199924	-1385.494475				-505.000000	200.000000	0.000000	2.716650	0.536010	-7.865400	-1126.355286	1036.209848	294.011835
53				900.000000	200.000000	0.000000	0.291460	0.686860	-1.694550	-37.799142	-81.349971	171.422694	299.013016	200.936213	0.000000	300.000000	200.000000	0.000000	7.263760	11.109280	2230.836486	2088.537354	2201.799923	-1452.632974				-505.000000	200.000000	0.000000	-0.181110	-0.178670	0.000000	-242.443325	1071.519024	-176.387365
54				900.000000	200.000000	0.000000	0.482030	0.517960	-1.173150	-68.337455	-115.012395	166.248867	298.989070	200.961402	0.000000	300.000000	200.000000	0.000000	7.538440	10.865120	2231.904602	2145.757556	2256.299921	-1464.839973				-505.000000	200.000000	0.000000	0.543330	0.714680	3.932700	-1230.416118	758.811015	176.867061
55				900.000000	200.000000	0.000000	0.291460	0.495440	-1.390400	-53.407779	-91.764770	161.606033	299.047805	200.935637	0.000000	300.000000	200.000000	0.000000	7.568960	11.414480	2232.209778	2088.537354	2125.499926	-1336.666476				-505.000000	200.000000	0.000000	0.905550	-1.072020	0.786540	166.826997	1137.588812	116.398406
56				900.000000	200.000000	0.000000	0.313880	0.653080	-1.868350	-71.534501	-117.573382	166.548732	298.955348	201.003685	0.000000	300.000000	200.000000	0.000000	7.660520	10.651480	2232.896424	2241.124558	2332.599918	-1342.769976				-505.000000	200.000000	0.000000	0.000000	-1.072020	-0.786540	-1454.722876	3580.136624	292.703146
57				900.000000	200.000000	0.000000	0.201780	0.619300	-1.738000	-68.769989	-62.418630	193.139713	299.008842	200.982531	0.000000	300.000000	200.000000	0.000000	7.355320	10.987200	2232.438660	2193.441057	2212.699923	-1354.976975				-505.000000	200.000000	0.000000	1.448880	-1.786700	9.438480	-2076.230170	-96.628841	-295.531982
58				900.000000	200.000000	0.000000	0.448400	0.574260	-1.520750	-74.420195	-87.974394	142.239465	299.057828	200.914025	0.000000	300.000000	200.000000	0.000000	7.568960	10.468360	2232.820130	2040.853853	2103.699926	-1391.597975				-505.000000	200.000000	0.000000	1.992210	0.536010	6.292320	-546.142659	1464.320056	117.837494
59				900.000000	200.000000	0.000000	0.392350	0.743160	-1.346950	-71.305367	-80.761919	164.141551	299.023456	200.965477	0.000000	300.000000	200.000000	0.000000	7.630000	10.651480	2232.362366	2155.294256	2179.999924	-1470.943473				-505.000000	200.000000	0.000000	-0.905550	0.893350	-14.157719	-178.708013	2056.780613	0.920233
60				900.000000	200.000000	0.000000	0.392350	0.709380	-1.260050	-64.565338	-35.249007	183.387416	298.984464	200.909878	0.000000	300.000000	200.000000	0.000000	7.111160	9.888480	2232.514954	2031.317153	2267.199921	-1342.769976				-505.000000	200.000000	0.000000	-1.267770	0.714680	10.225020	-419.200719	1790.419310	-410.429038
61				900.000000	200.000000	0.000000	0.246620	0.776940	-1.303500	-77.910353	-79.867136	176.372243	299.067496	200.901304	0.000000	300.000000	200.000000	0.000000	7.568960	10.010560	2232.591248	2012.243752	2081.899927	-1416.011974				-505.000000	200.000000	0.000000	1.267770	-1.072020	11.798100	-1453.716105	1370.360926	-471.071558
62				900.000000	200.000000	0.000000	0.336300	0.585520	-1.477300	-89.993615	-98.596434	168.872334	299.009350	200.973489	0.000000	300.000000	200.000000	0.000000	7.568960	9.552760	2233.583070	2174.367657	2212.699923	-1342.769976				-505.000000	200.000000	0.000000	1.629990	-0.714680	-3.146160	-738.392991	2025.475134	175.423665
63				900.000000	200.000000	0.000000	0.381140	0.506700	-1.086250	-68.711114	-95.740652	171.162237	298.993816	200.995721	0.000000	300.000000	200.000000	0.000000	7.294280	11.231360	2231.599426	2222.051158	2245.399921	-1287.838477				-505.000000	200.000000	0.000000	-1.086660	-0.357340	-1.573080	325.699516	2188.366763	-58.996282
64				900.000000	200.000000	0.000000	0.336300	0.664340	-1.173150	-94.473769	-134.341083	171.355297	299.067177	200.991346	0.000000	300.000000	200.000000	0.000000	7.477400	11.231360	2231.828308	2212.514458	2081.899927	-1397.701475				-505.000000	200.000000	0.000000	1.267770	0.536010	9.438480	-893.338972	842.320176	-293.313241
65				900.000000	200.000000	0.000000	0.257830	0.427880	-1.998700	-125.169113	-74.616258	163.987703	299.013218	200.995858	0.000000	300.000000	200.000000	0.000000	7.477400	11.414480	2231.294250	2222.051158	2201.799923	-1434.322474				-505.000000	200.000000	0.000000	2.716650	0.714680	13.371180	-1577.109046	1016.056334	59.204998
66				900.000000	200.000000	0.000000	0.280250	0.619300	-1.216600	-72.250349	-91.464776	161.732837	299.008740	200.956998	0.000000	300.000000	200.000000	0.000000	7.752080	11.261880	2232.209778	2136.220856	2212.699923	-1416.011974				-505.000000	200.000000	0.000000	1.267770	1.250690	1.573080	-1429.802927	2573.194535	529.782371
67				900.000000	200.000000	0.000000	0.459610	0.675600	-1.477300	-74.222530	-68.212551	176.057339	298.925545	200.935797	0.000000	300.000000	200.000000	0.000000	7.691040	11.322920	2231.828308	2088.537354	2397.999916	-1409.908474				-505.000000	200.000000	0.000000	0.362220	-1.786700	3.146160	-223.677526	2228.786488	-119.212753
68				900.000000	200.000000	0.000000	0.313880	0.630560	-1.390400	-104.130961	-133.215785	193.034049	299.047577	201.004234	0.000000	300.000000	200.000000	0.000000	7.599480	10.468360	2231.675720	2241.124558	2125.499926	-1293.941977				-505.000000	200.000000	0.000000	1.267770	-1.250690	11.798100	-1001.263419	1900.640955	-823.705708
69				900.000000	200.000000	0.000000	0.381140	0.517960	-1.998700	-105.377497	-79.694164	190.449990	299.023323	200.978427	0.000000	300.000000	200.000000	0.000000	7.477400	10.682000	2232.057190	2183.904357	2179.999924	-1385.494475				-505.000000	200.000000	0.000000	2.173320	0.178670	-0.786540	-568.331611	-1058.751211	293.716186
70				900.000000	200.000000	0.000000	0.313880	0.630560	-1.607650	-116.417622	-72.222103	164.118128	299.062005	200.931810	0.000000	300.000000	200.000000	0.000000	7.324800	10.498880	2231.141662	2079.000654	2092.799927	-1403.804975				-505.000000	200.000000	0.000000	2.897760	1.072020	-3.146160	-1556.807789	2346.472397	411.994217
71				900.000000	200.000000	0.000000	0.369930	0.551740	-1.781450	-119.843487	-119.962338	144.709477	298.974769	200.939716	0.000000	300.000000	200.000000	0.000000	7.202720	10.620960	2232.667542	2098.074055	2288.999920	-1336.666476				-505.000000	200.000000	0.000000	1.086660	0.178670	9.438480	-799.145613	1383.559171	-293.637868
72				900.000000	200.000000	0.000000	0.325090	0.619300	-1.129700	-72.160320	-32.600465	176.144343	299.082143	200.965378	0.000000	300.000000	200.000000	0.000000	7.355320	9.796920	2232.591248	2155.294256	2049.199928	-1330.562976				-505.000000	200.000000	0.000000	2.535540	-0.357340	-1.573080	-832.460503	2499.467483	410.666732
73				900.000000	200.000000	0.000000	0.336300	0.574260	-1.346950	-90.322259	-149.377359	200.187443	299.092341	200.917951	0.000000	300.000000	200.000000	0.000000	7.263760	9.980040	2233.659364	2050.390553	2027.399929	-1324.459476				-505.000000	200.000000	0.000000	0.362220	0.714680	0.786540	-1578.115817	1965.885752	353.113846
74				900.000000	200.000000	0.000000	0.470820	0.585520	-1.824900	-82.312668	-93.680760	166.323311	299.047902	200.931269	0.000000	300.000000	200.000000	0.000000	7.446880	11.109280	2232.438660	2079.000654	2125.499926	-1361.080475				-505.000000	200.000000	0.000000	0.362220	-2.680050	1.573080	-509.491984	1965.139326	291.148148
75				900.000000	200.000000	0.000000	0.313880	0.405360	-1.824900	-81.690597	-41.624241	185.595633	298.999077	200.982531	0.000000	300.000000	200.000000	0.000000	7.599480	11.261880	2232.438660	2193.441057	2234.499922	-1409.908474				-505.000000	200.000000	0.000000	2.716650	1.429360	6.292320	-839.534056	1022.774172	236.115525
76				900.000000	200.000000	0.000000	0.358720	0.664340	-0.999350	-74.191061	-44.238514	156.874109	298.989381	200.931205	0.000000	300.000000	200.000000	0.000000	7.843640	11.078760	2232.591248	2079.000654	2256.299921	-1312.252476				-505.000000	200.000000	0.000000	-1.811100	0.178670	11.011560	-683.203765	2750.539831	-175.917850
77				900.000000	200.000000	0.000000	0.358720	0.585520	-1.694550	-118.362398	-114.515557	180.897407	298.979233	200.982834	0.000000	300.000000	200.000000	0.000000	7.782600	11.597600	2231.752014	2193.441057	2278.099920	-1391.597975				-505.000000	200.000000	0.000000	2.173320	-1.250690	3.146160	-654.507568	-267.063299	-177.593066
78				900.000000	200.000000	0.000000	0.425980	0.720640	-1.477300	-96.490964	-107.355427	161.676107	299.047414	200.953117	0.000000	300.000000	200.000000	0.000000	7.416360	11.414480	2231.294250	2126.684155	2125.499926	-1391.597975				-505.000000	200.000000	0.000000	1.267770	0.357340	9.438480	948.905737	2035.450242	-234.738701
79				900.000000	200.000000	0.000000	0.280250	0.630560	-1.477300	-100.200459	-86.156355	142.466028	298.984637	200.935349	0.000000	300.000000	200.000000	0.000000	7.568960	10.590440	2232.896424	2088.537354	2267.199921	-1361.080475				-505.000000	200.000000	0.000000	0.543330	-0.536010	0.000000	-1885.489995	1160.253170	528.144748
80				900.000000	200.000000	0.000000	0.459610	0.540480	-1.694550	-100.114494	-103.472298	166.293037	298.999316	200.982296	0.000000	300.000000	200.000000	0.000000	7.721560	10.407320	2232.972718	2193.441057	2234.499922	-1391.597975				-505.000000	200.000000	0.000000	0.000000	0.178670	6.292320	-799.397306	1054.588647	470.122347
81				900.000000	200.000000	0.000000	0.369930	0.563000	-1.086250	-58.351619	-95.279024	151.948929	298.971606	200.998315	0.000000	300.000000	200.000000	0.000000	7.630000	10.346280	2225.801082	2222.051158	2288.999920	-1373.287475				-505.000000	200.000000	0.000000	3.078870	0.893350	6.292320	-640.336018	2459.126322	59.345578
82				900.000000	200.000000	0.000000	0.459610	0.563000	-2.215950	-43.439868	-67.525606	200.049222	299.052590	200.935733	0.000000	300.000000	200.000000	0.000000	7.294280	10.590440	2231.980896	2088.537354	2114.599926	-1373.287475				-505.000000	200.000000	0.000000	2.354430	1.786700	6.292320	-1396.991423	1442.402125	-468.445565
83				900.000000	200.000000	0.000000	0.482030	0.698120	-1.303500	-89.197221	-94.627290	164.006755	299.023323	200.914338	0.000000	300.000000	200.000000	0.000000	7.538440	10.315760	2232.057190	2040.853853	2179.999924	-1397.701475				-505.000000	200.000000	0.000000	1.992210	-1.786700	-6.292320	-687.696611	1343.692872	291.865538
84				900.000000	200.000000	0.000000	0.347510	0.608040	-0.912450	-68.378406	-28.659793	178.520304	299.048032	200.943955	0.000000	300.000000	200.000000	0.000000	7.843640	10.010560	2232.743836	2107.610755	2125.499926	-1287.838477				-505.000000	200.000000	0.000000	1.267770	0.357340	1.573080	137.564492	717.214433	235.214089
85				900.000000	200.000000	0.000000	0.437190	0.574260	-1.086250	-86.031644	-113.246701	163.938020	299.086931	200.961205	0.000000	300.000000	200.000000	0.000000	6.928040	10.163160	2232.362366	2145.757556	2038.299929	-1354.976975				-505.000000	200.000000	0.000000	-1.086660	1.250690	3.932700	-1082.166151	1255.151727	177.506134
86				900.000000	200.000000	0.000000	0.414770	0.574260	-1.564200	-66.424149	-56.153282	195.286828	298.979128	200.970114	0.000000	300.000000	200.000000	0.000000	7.568960	11.567080	2231.523132	2164.830956	2278.099920	-1361.080475				-505.000000	200.000000	0.000000	1.448880	-1.786700	8.651940	-1497.213084	699.537629	-1.811489
87				900.000000	200.000000	0.000000	0.482030	0.754420	-1.173150	-151.072228	-89.682545	159.239794	299.043150	200.909785	0.000000	300.000000	200.000000	0.000000	7.477400	11.200840	2232.743836	2031.317153	2136.399925	-1342.769976				-505.000000	200.000000	0.000000	1.629990	1.072020	4.719240	181.061471	1885.440862	-234.089447
88				900.000000	200.000000	0.000000	0.358720	0.641820	-1.607650	-59.666512	-144.992194	159.262825	298.964474	200.927377	0.000000	300.000000	200.000000	0.000000	7.263760	10.926160	2231.523132	2069.463954	2310.799919	-1391.597975				-505.000000	200.000000	0.000000	1.992210	-0.357340	3.146160	-1295.346971	804.455725	586.942494
89				900.000000	200.000000	0.000000	0.302670	0.675600	-1.520750	-98.390726	-66.775323	176.219929	299.062614	200.969649	0.000000	300.000000	200.000000	0.000000	7.172200	11.414480	2232.591248	2164.830956	2092.799927	-1342.769976				-505.000000	200.000000	0.000000	1.086660	0.000000	11.798100	348.391854	-209.520197	293.633561
90				900.000000	200.000000	0.000000	0.381140	0.585520	-1.173150	-113.801697	-105.791775	156.777579	299.081766	200.944407	0.000000	300.000000	200.000000	0.000000	7.385840	11.017720	2231.675720	2107.610755	2049.199928	-1409.908474				-505.000000	200.000000	0.000000	1.086660	-1.250690	5.505780	-1349.214810	1254.721295	409.934853
91				900.000000	200.000000	0.000000	0.425980	0.619300	-1.564200	-52.507811	-92.076700	163.991521	298.974699	200.999585	0.000000	300.000000	200.000000	0.000000	7.385840	10.773560	2232.514954	2231.587858	2288.999920	-1397.701475				-505.000000	200.000000	0.000000	0.362220	0.536010	9.438480	-2051.498991	631.974988	59.223795
92				900.000000	200.000000	0.000000	0.257830	0.675600	-1.651100	-50.279406	-74.939526	164.218083	298.950000	200.948583	0.000000	300.000000	200.000000	0.000000	7.721560	10.498880	2231.904602	2117.147455	2343.499918	-1306.148976				-505.000000	200.000000	0.000000	0.181110	1.072020	1.573080	-1324.798246	517.828211	-57.741240
93				900.000000	200.000000	0.000000	0.392350	0.574260	-1.129700	-61.953477	-106.293811	180.852095	299.004061	200.961073	0.000000	300.000000	200.000000	0.000000	7.874160	10.743040	2232.667542	2145.757556	2223.599922	-1434.322474				-505.000000	200.000000	0.000000	2.354430	1.786700	-0.786540	1034.578308	1449.119963	471.460013
94				900.000000	200.000000	0.000000	0.381140	0.563000	-1.477300	-107.003110	-80.179066	195.311197	299.018506	201.029628	0.000000	300.000000	200.000000	0.000000	7.294280	10.468360	2232.209778	2298.344760	2190.899923	-1342.769976				-505.000000	200.000000	0.000000	-0.543330	0.536010	1.573080	-1241.416209	2152.504161	587.993127
95				900.000000	200.000000	0.000000	0.212990	0.653080	-1.564200	-91.322053	-63.041892	200.388495	298.999008	200.935605	0.000000	300.000000	200.000000	0.000000	7.019600	9.796920	2232.286072	2088.537354	2234.499922	-1324.459476				-505.000000	200.000000	0.000000	0.543330	-1.250690	13.371180	-2159.297591	2473.263993	527.466517
96				900.000000	200.000000	0.000000	0.392350	0.698120	-1.086250	-72.890029	-91.136310	183.376945	299.009011	200.901212	0.000000	300.000000	200.000000	0.000000	7.324800	10.285240	2232.820130	2012.243752	2212.699923	-1330.562976				-505.000000	200.000000	0.000000	1.448880	-0.178670	1.573080	220.946529	1899.385533	410.923222
97				900.000000	200.000000	0.000000	0.358720	0.641820	-1.303500	-91.515655	-38.889685	164.082146	299.033420	200.901212	0.000000	300.000000	200.000000	0.000000	6.958560	10.834600	2232.820130	2012.243752	2158.199924	-1312.252476				-505.000000	200.000000	0.000000	1.811100	-1.250690	-2.359620	-1349.844042	2013.769742	-588.772779
98				900.000000	200.000000	0.000000	0.257830	0.630560	-1.738000	-88.408953	-64.726769	166.585856	299.037775	200.923072	0.000000	300.000000	200.000000	0.000000	7.263760	10.987200	2231.599426	2059.927254	2147.299925	-1324.459476				-505.000000	200.000000	0.000000	-1.086660	-0.178670	14.157719	-472.942712	2173.438234	-528.779513
99				900.000000	200.000000	0.000000	0.549290	0.619300	-1.520750	-60.503857	-97.195014	175.912072	299.052623	200.978427	0.000000	300.000000	200.000000	0.000000	7.843640	11.200840	2232.057190	2183.904357	2114.599926	-1245.113977				-505.000000	200.000000	0.000000	0.905550	0.536010	6.292320	32.937350	1530.073849	-117.051968
100				900.000000	200.000000	0.000000	0.347510	0.506700	-1.607650	-137.600298	-93.870867	183.245378	299.033618	200.994973	0.000000	300.000000	200.000000	0.000000	7.721560	11.139800	2233.277894	2222.051158	2158.199924	-1318.355976				-505.000000	200.000000	0.000000	0.181110	-1.250690	2.359620	-191.306484	2240.491880	-59.945492
101				900.000000	200.000000	0.000000	0.257830	0.596780	-1.824900	-122.054284	-59.579982	166.554440	299.033288	200.999585	0.000000	300.000000	200.000000	0.000000	8.148840	10.804080	2232.514954	2231.587858	2158.199924	-1300.045476				-505.000000	200.000000	0.000000	1.992210	0.536010	0.000000	-199.198039	1735.431482	235.325691
102				900.000000	200.000000	0.000000	0.246620	0.641820	-1.651100	-99.916829	-74.477898	171.427261	299.022822	200.919081	0.000000	300.000000	200.000000	0.000000	7.385840	10.620960	2230.912780	2050.390553	2179.999924	-1403.804975				-505.000000	200.000000	0.000000	0.181110	0.536010	6.292320	-1241.038670	1839.049726	117.982382
103				900.000000	200.000000	0.000000	0.358720	0.529220	-1.651100	-116.615287	-68.962236	168.796748	298.969006	200.931970	0.000000	300.000000	200.000000	0.000000	7.263760	10.712520	2230.760192	2079.000654	2299.899920	-1409.908474				-505.000000	200.000000	0.000000	1.267770	1.965370	8.651940	-691.095320	710.496595	236.740109
104				900.000000	200.000000	0.000000	0.437190	0.596780	-1.694550	-129.960302	-107.615012	144.681683	298.965394	200.918014	0.000000	300.000000	200.000000	0.000000	7.660520	9.644320	2233.506776	2050.390553	2310.799919	-1361.080475				-505.000000	200.000000	0.000000	1.448880	0.000000	13.371180	1.069694	2153.329151	763.557372
105				900.000000	200.000000	0.000000	0.313880	0.551740	-1.607650	-99.560779	-102.617923	168.864146	298.971959	200.908027	0.000000	300.000000	200.000000	0.000000	7.050120	10.468360	2226.564022	2021.780453	2288.999920	-1330.562976				-505.000000	200.000000	0.000000	0.362220	-0.893350	6.292320	-864.265236	502.390687	116.611431
106				900.000000	200.000000	0.000000	0.392350	0.484180	-1.738000	-102.477942	-105.728092	144.623419	299.076977	200.931492	0.000000	300.000000	200.000000	0.000000	7.324800	10.163160	2231.904602	2079.000654	2060.099928	-1312.252476				-505.000000	200.000000	0.000000	1.267770	-0.536010	9.438480	-610.758896	1372.600205	-235.586490
107				900.000000	200.000000	0.000000	0.313880	0.563000	-1.998700	-51.255857	-122.518126	190.561558	299.038301	200.943923	0.000000	300.000000	200.000000	0.000000	7.507920	10.285240	2232.820130	2107.610755	2147.299925	-1434.322474				-505.000000	200.000000	0.000000	2.354430	-1.608030	3.932700	-1602.595303	3168.051500	115.773822
108				900.000000	200.000000	0.000000	0.291460	0.484180	-1.520750	-146.478704	-111.907424	171.234202	299.067719	200.918171	0.000000	300.000000	200.000000	0.000000	7.355320	10.956680	2233.125306	2050.390553	2081.899927	-1367.183975				-505.000000	200.000000	0.000000	0.543330	0.714680	0.000000	159.061288	1292.823177	235.611160
109				900.000000	200.000000	0.000000	0.425980	0.551740	-1.433850	-27.011178	-137.791655	166.338350	299.033155	200.948454	0.000000	300.000000	200.000000	0.000000	7.050120	11.231360	2232.209778	2117.147455	2158.199924	-1403.804975				-505.000000	200.000000	0.000000	0.543330	0.714680	5.505780	-2156.818287	2348.158250	-528.062123
110				900.000000	200.000000	0.000000	0.358720	0.653080	-1.564200	-26.993569	-114.636783	159.273297	299.042823	200.931460	0.000000	300.000000	200.000000	0.000000	7.568960	11.139800	2231.980896	2079.000654	2136.399925	-1336.666476				-505.000000	200.000000	0.000000	2.535540	0.893350	1.573080	-177.449549	2894.191799	999.294623
111				900.000000	200.000000	0.000000	0.459610	0.585520	-1.477300	-57.829373	-113.806280	202.479826	298.960158	200.952498	0.000000	300.000000	200.000000	0.000000	7.355320	11.261880	2232.743836	2126.684155	2321.699919	-1361.080475				-505.000000	200.000000	0.000000	1.086660	-0.357340	5.505780	210.449823	2315.281354	293.294445
112				900.000000	200.000000	0.000000	0.515660	0.619300	-2.085600	-105.314875	-24.361241	151.850312	298.984603	200.926839	0.000000	300.000000	200.000000	0.000000	7.874160	10.590440	2232.820130	2069.463954	2267.199921	-1458.736474				-505.000000	200.000000	0.000000	1.086660	0.357340	9.438480	-556.702288	-74.710910	-58.491916
113				900.000000	200.000000	0.000000	0.392350	0.641820	-1.303500	-39.248762	-65.604418	151.999004	299.033023	200.884490	0.000000	300.000000	200.000000	0.000000	7.263760	9.888480	2231.904602	1974.096951	2158.199924	-1428.218974				-505.000000	200.000000	0.000000	0.181110	0.893350	0.000000	-1104.103411	2242.731159	588.274287
114				900.000000	200.000000	0.000000	0.291460	0.664340	-1.346950	-66.510114	-107.003088	144.895490	298.993816	200.965807	0.000000	300.000000	200.000000	0.000000	7.416360	10.682000	2231.599426	2155.294256	2245.399921	-1483.150473				-505.000000	200.000000	0.000000	2.716650	0.536010	-6.292320	-1010.413438	2492.987076	117.779539
115				900.000000	200.000000	0.000000	0.437190	0.686860	-1.173150	-65.402683	-82.770064	164.042738	299.042562	200.953084	0.000000	300.000000	200.000000	0.000000	7.721560	10.529400	2231.370544	2126.684155	2136.399925	-1312.252476				-505.000000	200.000000	0.000000	1.992210	-0.357340	7.078860	-831.768348	-127.266458	-294.218986
116				900.000000	200.000000	0.000000	0.414770	0.641820	-1.520750	-123.904967	-172.711000	178.482038	298.910446	200.936181	0.000000	300.000000	200.000000	0.000000	7.385840	11.078760	2230.912780	2088.537354	2430.699915	-1434.322474				-505.000000	200.000000	0.000000	0.543330	-0.536010	3.146160	-958.710287	759.557442	586.888847
117				900.000000	200.000000	0.000000	0.448400	0.596780	-1.477300	-77.468338	-113.344652	178.405310	298.949856	200.927346	0.000000	300.000000	200.000000	0.000000	7.721560	9.857960	2231.599426	2069.463954	2343.499918	-1416.011974				-505.000000	200.000000	0.000000	0.362220	0.000000	7.078860	-578.513701	1562.204319	234.947417
118				900.000000	200.000000	0.000000	0.134520	0.675600	-1.738000	-94.595266	-115.374532	188.442433	299.052623	200.948518	0.000000	300.000000	200.000000	0.000000	7.599480	11.231360	2232.057190	2117.147455	2114.599926	-1391.597975				-505.000000	200.000000	0.000000	0.362220	-0.536010	3.932700	-1421.911372	902.339988	116.950546
119				900.000000	200.000000	0.000000	0.358720	0.574260	-1.607650	-78.530754	-89.266524	161.609655	299.062261	200.927282	0.000000	300.000000	200.000000	0.000000	7.630000	11.292400	2231.752014	2069.463954	2092.799927	-1269.527977				-505.000000	200.000000	0.000000	2.173320	0.178670	10.225020	-451.634684	2907.899039	469.948482
120				900.000000	200.000000	0.000000	0.313880	0.675600	-1.824900	-90.664765	-107.481851	190.666276	299.028604	200.960942	0.000000	300.000000	200.000000	0.000000	7.385840	11.078760	2232.972718	2145.757556	2169.099924	-1385.494475				-505.000000	200.000000	0.000000	0.181110	-0.893350	0.786540	-401.441691	1446.564689	-235.838673
121				900.000000	200.000000	0.000000	0.246620	0.517960	-1.173150	-128.645409	-49.592542	154.444451	298.980000	200.892426	0.000000	300.000000	200.000000	0.000000	7.263760	10.773560	2233.430482	1993.170352	2278.099920	-1403.804975				-505.000000	200.000000	0.000000	2.535540	-0.178670	-0.786540	-1169.034264	2101.011034	175.859895
122				900.000000	200.000000	0.000000	0.482030	0.495440	-1.477300	-93.703110	-43.805956	130.083022	299.096357	200.935925	0.000000	300.000000	200.000000	0.000000	7.477400	10.804080	2231.523132	2088.537354	2016.499929	-1306.148976				-505.000000	200.000000	0.000000	0.543330	-0.178670	3.932700	-1284.472726	626.241008	-293.933518
123				900.000000	200.000000	0.000000	0.336300	0.641820	-1.911800	-92.145853	-88.060409	154.466732	298.949749	200.957358	0.000000	300.000000	200.000000	0.000000	7.294280	11.292400	2231.370544	2136.220856	2343.499918	-1409.908474				-505.000000	200.000000	0.000000	1.267770	2.144040	7.865400	709.445101	1904.373087	119.421470
124				900.000000	200.000000	0.000000	0.425980	0.517960	-1.564200	-88.845234	-122.472520	147.029654	298.974348	201.012746	0.000000	300.000000	200.000000	0.000000	7.141680	10.651480	2231.752014	2260.197959	2288.999920	-1385.494475				-505.000000	200.000000	0.000000	-1.629990	-1.429360	10.225020	-1012.200587	2475.187277	233.750331
125				900.000000	200.000000	0.000000	0.291460	0.551740	-1.738000	-43.408398	-45.847773	192.983974	298.935567	200.944117	0.000000	300.000000	200.000000	0.000000	8.118320	10.468360	2232.362366	2107.610755	2376.199917	-1342.769976				-505.000000	200.000000	0.000000	0.000000	-0.893350	3.932700	-632.822002	1719.677963	116.640408
126				900.000000	200.000000	0.000000	0.381140	0.596780	-1.433850	-117.628626	-59.955594	154.378391	298.891509	200.944214	0.000000	300.000000	200.000000	0.000000	7.813120	10.834600	2232.133484	2107.610755	2474.299913	-1422.115474				-505.000000	200.000000	0.000000	0.724440	0.357340	0.000000	-789.089370	1679.574233	294.001654
127				900.000000	200.000000	0.000000	0.257830	0.675600	-1.346950	-78.108018	5.833134	156.989103	299.018607	200.914181	0.000000	300.000000	200.000000	0.000000	7.080640	10.865120	2232.438660	2040.853853	2190.899923	-1361.080475				-505.000000	200.000000	0.000000	0.905550	1.072020	11.798100	-397.452230	1259.708849	118.433100
128				900.000000	200.000000	0.000000	0.313880	0.630560	-1.651100	-84.298395	-122.841394	152.069827	299.062037	200.991617	0.000000	300.000000	200.000000	0.000000	6.805960	10.315760	2231.217956	2212.514458	2092.799927	-1336.666476				-505.000000	200.000000	0.000000	1.267770	-1.429360	11.798100	30.269277	972.650904	-177.690180
129				900.000000	200.000000	0.000000	0.212990	0.630560	-1.303500	-108.061462	-124.075982	171.451630	299.022888	200.961764	0.000000	300.000000	200.000000	0.000000	7.691040	10.285240	2231.065368	2145.757556	2179.999924	-1342.769976				-505.000000	200.000000	0.000000	0.905550	0.357340	-1.573080	-2642.271247	742.118069	59.010770
130				900.000000	200.000000	0.000000	0.336300	0.619300	-1.086250	-76.135836	-88.828171	154.445789	299.028671	200.977959	0.000000	300.000000	200.000000	0.000000	7.660520	10.804080	2233.125306	2183.904357	2169.099924	-1397.701475				-505.000000	200.000000	0.000000	-0.905550	-0.536010	-1.573080	-1422.351834	586.567710	-529.133117
131				900.000000	200.000000	0.000000	0.313880	0.495440	-1.042800	-125.417209	-87.945324	166.402126	299.063094	200.952075	0.000000	300.000000	200.000000	0.000000	7.172200	11.414480	2233.735658	2126.684155	2092.799927	-1287.838477				-505.000000	200.000000	0.000000	1.267770	-0.536010	-2.359620	-959.150750	2311.786653	-235.586490
132				900.000000	200.000000	0.000000	0.459610	0.506700	-1.433850	-65.050697	-139.176538	154.213321	299.023723	201.029276	0.000000	300.000000	200.000000	0.000000	7.477400	11.109280	2232.972718	2298.344760	2179.999924	-1397.701475				-505.000000	200.000000	0.000000	0.543330	-0.357340	4.719240	-947.773119	1420.914626	-117.870779
133				900.000000	200.000000	0.000000	0.448400	0.675600	-2.042150	-70.787185	-138.149191	188.117253	298.989622	200.901089	0.000000	300.000000	200.000000	0.000000	7.294280	10.407320	2233.125306	2012.243752	2256.299921	-1342.769976				-505.000000	200.000000	0.000000	0.543330	-0.714680	-0.786540	-1085.652227	2088.989647	-353.186290
134				900.000000	200.000000	0.000000	0.358720	0.675600	-1.955250	-131.005109	-73.745347	171.342541	298.975084	200.918077	0.000000	300.000000	200.000000	0.000000	7.263760	10.468360	2233.354188	2050.390553	2288.999920	-1379.390975				-505.000000	200.000000	0.000000	-0.181110	1.965370	-0.786540	-1386.746410	1072.265451	-174.352671
135				900.000000	200.000000	0.000000	0.482030	0.641820	-1.781450	-100.051871	-104.314736	171.183377	298.964793	200.875824	0.000000	300.000000	200.000000	0.000000	7.477400	10.620960	2232.209778	1955.023551	2310.799919	-1318.355976				-505.000000	200.000000	0.000000	1.811100	1.608030	5.505780	-1060.417662	1608.595455	-233.595262
136				900.000000	200.000000	0.000000	0.459610	0.653080	-1.607650	-71.264416	-103.553115	154.349455	298.983769	200.961797	0.000000	300.000000	200.000000	0.000000	7.385840	10.407320	2230.989074	2145.757556	2267.199921	-1385.494475				-505.000000	200.000000	0.000000	2.535540	1.250690	5.505780	-1545.304313	1034.479564	-233.992333
137				900.000000	200.000000	0.000000	0.302670	0.619300	-1.607650	-120.901839	-61.628536	183.396551	298.994366	200.931110	0.000000	300.000000	200.000000	0.000000	7.477400	10.559920	2232.820130	2079.000654	2245.399921	-1416.011974				-505.000000	200.000000	0.000000	1.086660	-0.178670	2.359620	-126.438554	1390.277008	175.975805
138				900.000000	200.000000	0.000000	0.381140	0.630560	-1.564200	-92.249427	-115.560038	166.458107	298.969394	200.931619	0.000000	300.000000	200.000000	0.000000	7.599480	10.071600	2231.599426	2079.000654	2299.899920	-1409.908474				-505.000000	200.000000	0.000000	1.992210	-1.786700	0.786540	-918.762306	2264.965085	-178.087251
139				900.000000	200.000000	0.000000	0.459610	0.641820	-1.303500	-91.515655	-73.440155	127.832722	299.052558	200.974221	0.000000	300.000000	200.000000	0.000000	7.172200	10.041080	2231.904602	2174.367657	2114.599926	-1361.080475				-505.000000	200.000000	0.000000	2.716650	-1.965370	12.584640	461.162243	-574.037327	174.149828
140				900.000000	200.000000	0.000000	0.336300	0.698120	-1.607650	-81.471260	-68.079389	185.844673	299.125515	200.906164	0.000000	300.000000	200.000000	0.000000	7.111160	11.536560	2231.141662	2021.780453	1951.099932	-1391.597975				-505.000000	200.000000	0.000000	-0.362220	0.178670	13.371180	-1146.279003	1600.068769	646.383621
141				900.000000	200.000000	0.000000	0.358720	0.698120	-1.303500	-36.930328	-64.219534	176.182805	298.989208	200.867280	0.000000	300.000000	200.000000	0.000000	7.813120	10.193680	2232.209778	1935.950150	2256.299921	-1409.908474				-505.000000	200.000000	0.000000	0.000000	2.501380	2.359620	35.731271	528.040750	-408.834881
142				900.000000	200.000000	0.000000	0.336300	0.506700	-1.477300	-24.890409	-47.936735	192.895632	298.979337	200.978460	0.000000	300.000000	200.000000	0.000000	7.599480	11.078760	2231.980896	2183.904357	2278.099920	-1403.804975				-505.000000	200.000000	0.000000	1.267770	2.501380	7.078860	615.188819	314.279426	-408.936303
143				900.000000	200.000000	0.000000	0.369930	0.596780	-1.260050	-12.914783	-100.183360	154.390004	299.038170	200.914150	0.000000	300.000000	200.000000	0.000000	7.538440	10.926160	2232.514954	2040.853853	2147.299925	-1281.734977				-505.000000	200.000000	0.000000	1.086660	1.965370	4.719240	-575.593934	1255.467722	178.010499
144				900.000000	200.000000	0.000000	0.336300	0.720640	-1.694550	-92.695505	-149.054091	159.359355	299.071776	200.995926	0.000000	300.000000	200.000000	0.000000	7.294280	10.712520	2231.141662	2222.051158	2070.999928	-1354.976975				-505.000000	200.000000	0.000000	0.905550	-0.536010	7.865400	-1653.228759	1926.291018	58.162981
145				900.000000	200.000000	0.000000	0.392350	0.698120	-1.694550	-97.643409	-100.702531	200.244565	299.062069	200.970213	0.000000	300.000000	200.000000	0.000000	7.294280	11.231360	2231.294250	2164.830956	2092.799927	-1403.804975				-505.000000	200.000000	0.000000	0.181110	-1.072020	-5.505780	-644.388402	1187.396085	527.665052
146				900.000000	200.000000	0.000000	0.414770	0.709380	-1.390400	-129.028864	-46.182977	156.857928	299.087243	200.901089	0.000000	300.000000	200.000000	0.000000	7.385840	10.529400	2233.125306	2012.243752	2038.299929	-1428.218974				-505.000000	200.000000	0.000000	2.535540	0.178670	3.146160	-683.832997	1036.718844	58.710813
147				900.000000	200.000000	0.000000	0.358720	0.731900	-1.520750	-96.072292	-18.423762	173.804560	298.945513	200.939684	0.000000	300.000000	200.000000	0.000000	7.416360	10.620960	2232.743836	2098.074055	2354.399918	-1324.459476				-505.000000	200.000000	0.000000	1.086660	0.000000	2.359620	-578.891240	-67.993072	-881.248413
148				900.000000	200.000000	0.000000	0.313880	0.540480	-1.911800	-104.360095	-46.609394	192.950275	298.935494	201.055261	0.000000	300.000000	200.000000	0.000000	7.477400	10.743040	2232.209778	2355.564961	2376.199917	-1354.976975				-505.000000	200.000000	0.000000	2.897760	-0.536010	4.719240	-842.768439	1145.878067	-176.972790
149				900.000000	200.000000	0.000000	0.358720	0.540480	-1.433850	-51.598046	-124.889948	173.626540	299.008774	201.003959	0.000000	300.000000	200.000000	0.000000	7.691040	10.773560	2232.286072	2241.124558	2212.699923	-1293.941977				-505.000000	200.000000	0.000000	0.905550	0.714680	0.786540	-535.771800	1402.728827	-58.138311
150				900.000000	200.000000	0.000000	0.358720	0.450400	-1.086250	-119.275910	-104.949336	159.084805	298.979581	200.961139	0.000000	300.000000	200.000000	0.000000	7.446880	9.827440	2232.514954	2145.757556	2278.099920	-1403.804975				-505.000000	200.000000	0.000000	2.897760	-1.429360	13.371180	-548.684886	1800.517413	-236.564678
151				900.000000	200.000000	0.000000	0.493240	0.686860	-1.216600	-101.632470	-64.773915	173.623310	298.989104	200.995551	0.000000	300.000000	200.000000	0.000000	8.057280	9.949520	2231.980896	2222.051158	2256.299921	-1391.597975				-505.000000	200.000000	0.000000	1.992210	-1.072020	-1.573080	-644.073786	941.504291	57.567375
152				900.000000	200.000000	0.000000	0.381140	0.540480	-1.477300	-83.807302	-110.574885	171.193653	298.979512	201.029557	0.000000	300.000000	200.000000	0.000000	7.599480	9.857960	2232.362366	2298.344760	2278.099920	-1336.666476				-505.000000	200.000000	0.000000	0.724440	-1.250690	5.505780	-1349.214810	481.219182	-236.221255
153				900.000000	200.000000	0.000000	0.381140	0.574260	-1.477300	-90.457302	-90.311006	149.538127	299.057603	200.956966	0.000000	300.000000	200.000000	0.000000	7.202720	11.567080	2232.286072	2136.220856	2103.699926	-1385.494475				-505.000000	200.000000	0.000000	2.535540	0.536010	1.573080	-314.888194	1303.351711	0.305830
154				900.000000	200.000000	0.000000	0.347510	0.416620	-1.086250	-92.523259	-58.893979	147.016702	298.965076	200.905483	0.000000	300.000000	200.000000	0.000000	7.416360	11.078760	2232.820130	2021.780453	2310.799919	-1416.011974				-505.000000	200.000000	0.000000	0.724440	-1.429360	6.292320	377.276820	1275.892800	409.794273
155				900.000000	200.000000	0.000000	0.369930	0.563000	-1.607650	-111.158683	-84.662182	183.274510	299.067592	200.948194	0.000000	300.000000	200.000000	0.000000	7.721560	10.926160	2232.820130	2117.147455	2081.899927	-1391.597975				-505.000000	200.000000	0.000000	1.448880	2.501380	-0.786540	1309.455599	-352.065312	178.490195
156				900.000000	200.000000	0.000000	0.257830	0.495440	-1.390400	-125.777323	-120.775706	164.050534	299.038006	200.944214	0.000000	300.000000	200.000000	0.000000	7.568960	10.559920	2232.133484	2107.610755	2147.299925	-1367.183975				-505.000000	200.000000	0.000000	1.267770	1.786700	-6.292320	-818.918184	857.248704	-468.358633
157				900.000000	200.000000	0.000000	0.246620	0.585520	-1.433850	-93.969131	-125.339640	154.507282	298.974278	200.927346	0.000000	300.000000	200.000000	0.000000	7.660520	10.651480	2231.599426	2069.463954	2288.999920	-1342.769976				-505.000000	200.000000	0.000000	1.992210	-1.608030	-1.573080	-1371.403762	1471.784321	409.523293
158				900.000000	200.000000	0.000000	0.325090	0.641820	-1.781450	-55.826039	-42.126278	137.610725	299.023456	200.888580	0.000000	300.000000	200.000000	0.000000	7.294280	10.559920	2232.362366	1983.633652	2179.999924	-1348.873476				-505.000000	200.000000	0.000000	3.622200	0.893350	-5.505780	-988.727871	1774.595785	0.558013
159				900.000000	200.000000	0.000000	0.459610	0.551740	-1.781450	-95.720305	-67.929691	156.664869	298.994057	200.905761	0.000000	300.000000	200.000000	0.000000	7.630000	10.437840	2232.133484	2021.780453	2245.399921	-1422.115474				-505.000000	200.000000	0.000000	1.448880	0.178670	-0.786540	-799.963615	1106.204769	-939.851931
160				900.000000	200.000000	0.000000	0.526870	0.619300	-1.477300	-100.664145	-76.048287	168.706319	298.989104	200.948551	0.000000	300.000000	200.000000	0.000000	7.813120	10.285240	2231.980896	2117.147455	2256.299921	-1391.597975				-505.000000	200.000000	0.000000	0.905550	1.608030	4.719240	-597.216577	1001.286673	-409.755114
161				900.000000	200.000000	0.000000	0.325090	0.630560	-1.824900	-96.540042	-82.613629	164.106514	298.984151	200.991346	0.000000	300.000000	200.000000	0.000000	7.568960	10.132640	2231.828308	2212.514458	2267.199921	-1379.390975				-505.000000	200.000000	0.000000	-1.267770	0.536010	13.371180	-1008.840358	2450.283641	-528.086793
162				900.000000	200.000000	0.000000	0.437190	0.574260	-1.651100	-62.493647	-107.655420	188.034621	298.930721	200.948356	0.000000	300.000000	200.000000	0.000000	7.141680	10.529400	2232.438660	2117.147455	2387.099916	-1385.494475				-505.000000	200.000000	0.000000	0.724440	1.965370	1.573080	-923.293633	1015.231344	-703.122003
163				900.000000	200.000000	0.000000	0.269040	0.585520	-0.825550	-37.051509	-121.762645	178.580656	298.950251	200.909910	0.000000	300.000000	200.000000	0.000000	7.630000	9.796920	2232.438660	2031.317153	2343.499918	-1354.976975				-505.000000	200.000000	0.000000	-0.362220	0.536010	7.865400	-1704.176831	2135.573784	118.025848
164				900.000000	200.000000	0.000000	0.369930	0.585520	-1.433850	-53.763829	-54.427997	185.705114	299.062934	200.990669	0.000000	300.000000	200.000000	0.000000	7.355320	11.078760	2233.354188	2212.514458	2092.799927	-1397.701475				-505.000000	200.000000	0.000000	1.448880	-0.357340	8.651940	-2221.434524	1760.097688	117.033171
165				900.000000	200.000000	0.000000	0.347510	0.630560	-1.651100	-80.277864	-58.368669	176.131588	299.032924	200.948681	0.000000	300.000000	200.000000	0.000000	7.050120	10.956680	2231.675720	2117.147455	2158.199924	-1434.322474				-505.000000	200.000000	0.000000	0.905550	1.072020	4.719240	1107.589486	-191.843393	294.665396
166				900.000000	200.000000	0.000000	0.369930	0.585520	-1.781450	-42.062352	-130.094278	183.295454	298.988931	200.982901	0.000000	300.000000	200.000000	0.000000	7.294280	11.506040	2231.599426	2193.441057	2256.299921	-1470.943473				-505.000000	200.000000	0.000000	0.362220	0.893350	0.786540	-988.224486	1037.895701	-704.110372
167				900.000000	200.000000	0.000000	0.369930	0.754420	-1.129700	-134.945092	-59.776826	200.320151	299.048260	200.948000	0.000000	300.000000	200.000000	0.000000	7.019600	10.254720	2233.277894	2117.147455	2125.499926	-1361.080475				-505.000000	200.000000	0.000000	1.629990	-1.965370	12.584640	-1739.341793	2408.256627	232.980859
168				900.000000	200.000000	0.000000	0.425980	0.664340	-1.564200	-58.694124	-92.076700	200.178309	299.042791	200.935765	0.000000	300.000000	200.000000	0.000000	7.904680	10.895640	2231.904602	2088.537354	2136.399925	-1440.425974				-505.000000	200.000000	0.000000	-0.181110	-0.536010	-4.719240	-380.259510	810.857568	-59.238283
169				900.000000	200.000000	0.000000	0.403560	0.765680	-1.520750	-78.599110	-91.193853	181.018502	299.116167	200.944181	0.000000	300.000000	200.000000	0.000000	7.385840	10.651480	2232.209778	2107.610755	1972.899931	-1379.390975				-505.000000	200.000000	0.000000	0.000000	1.608030	2.359620	-597.405347	1721.170816	-115.962177
170				900.000000	200.000000	0.000000	0.235410	0.608040	-1.607650	-117.344996	-94.320558	147.310859	299.067464	200.965411	0.000000	300.000000	200.000000	0.000000	7.263760	10.682000	2232.514954	2155.294256	2081.899927	-1416.011974				-505.000000	200.000000	0.000000	-1.267770	-3.930740	14.157719	-1394.876478	1388.977156	760.044432
171				900.000000	200.000000	0.000000	0.347510	0.596780	-1.477300	-81.488868	-114.255972	173.690512	299.019043	200.943665	0.000000	300.000000	200.000000	0.000000	7.721560	10.468360	2233.430482	2107.610755	2190.899923	-1391.597975				-505.000000	200.000000	0.000000	0.362220	0.357340	11.798100	370.014497	3148.565848	-763.363145
172				900.000000	200.000000	0.000000	0.425980	0.765680	-1.477300	-122.779929	-87.091547	149.669693	299.065164	200.929252	0.000000	300.000000	200.000000	0.000000	7.660520	10.376800	2227.021786	2069.463954	2081.899927	-1397.701475				-505.000000	200.000000	0.000000	1.448880	0.714680	1.573080	-1809.684897	2031.955541	176.794617
173				900.000000	200.000000	0.000000	0.482030	0.641820	-0.999350	-34.913132	-89.844179	180.822017	298.998426	200.927599	0.000000	300.000000	200.000000	0.000000	7.843640	10.773560	2230.989074	2069.463954	2234.499922	-1312.252476				-505.000000	200.000000	0.000000	-1.267770	0.893350	1.573080	-1103.977564	2594.050045	-116.538987
174				900.000000	200.000000	0.000000	0.134520	0.720640	-1.694550	-72.592854	-110.348971	130.652478	299.008537	200.940102	0.000000	300.000000	200.000000	0.000000	7.538440	10.132640	2231.752014	2098.074055	2212.699923	-1367.183975				-505.000000	200.000000	0.000000	-0.543330	0.000000	8.651940	-230.939849	1880.646308	-234.932928
175				900.000000	200.000000	0.000000	0.291460	0.664340	-1.607650	-111.006032	-86.496758	128.027869	298.964970	200.952563	0.000000	300.000000	200.000000	0.000000	7.752080	11.048240	2232.591248	2126.684155	2310.799919	-1397.701475				-505.000000	200.000000	0.000000	-0.543330	-0.714680	-1.573080	-969.899148	1094.929808	-0.634765
176				900.000000	200.000000	0.000000	0.381140	0.619300	-1.303500	-136.668861	-44.878910	173.676615	298.994057	200.965576	0.000000	300.000000	200.000000	0.000000	7.782600	10.987200	2232.133484	2155.294256	2245.399921	-1458.736474				-505.000000	200.000000	0.000000	0.181110	0.714680	8.651940	-419.326566	378.540366	118.151940
177				900.000000	200.000000	0.000000	0.358720	0.529220	-1.651100	-88.471576	-18.302537	142.290487	299.067082	200.999995	0.000000	300.000000	200.000000	0.000000	7.324800	11.383960	2231.599426	2231.587858	2081.899927	-1330.562976				-505.000000	200.000000	0.000000	0.543330	1.608030	-2.359620	-18.702877	2090.482500	-585.958433
178				900.000000	200.000000	0.000000	0.269040	0.709380	-1.651100	-85.073117	-126.060853	173.876525	299.023222	200.922977	0.000000	300.000000	200.000000	0.000000	7.355320	11.475520	2231.828308	2059.927254	2179.999924	-1367.183975				-505.000000	200.000000	0.000000	0.724440	0.000000	-6.292320	231.128618	3276.385733	176.174341
179				900.000000	200.000000	0.000000	0.269040	0.686860	-1.738000	-94.131580	-105.716156	178.674902	299.067177	200.948616	0.000000	300.000000	200.000000	0.000000	7.538440	10.285240	2231.828308	2117.147455	2081.899927	-1434.322474				-505.000000	200.000000	0.000000	2.354430	0.893350	1.573080	-1335.609568	2109.730721	176.891731
180				900.000000	200.000000	0.000000	0.291460	0.630560	-1.607650	-112.397092	-116.892577	164.141355	299.032792	200.910345	0.000000	300.000000	200.000000	0.000000	7.630000	10.437840	2231.370544	2031.317153	2158.199924	-1373.287475				-505.000000	200.000000	0.000000	-0.724440	1.965370	-6.292320	-923.922865	49.807273	-526.773797
181				900.000000	200.000000	0.000000	0.313880	0.495440	-1.564200	-101.834199	-77.328482	161.582806	299.048162	200.982263	0.000000	300.000000	200.000000	0.000000	7.416360	10.651480	2233.049012	2193.441057	2125.499926	-1397.701475				-505.000000	200.000000	0.000000	0.724440	0.178670	0.786540	242.506249	883.407763	-234.864792
182				900.000000	200.000000	0.000000	0.448400	0.517960	-1.216600	-80.444060	-103.455163	159.054727	299.042725	200.974287	0.000000	300.000000	200.000000	0.000000	6.805960	10.834600	2231.752014	2174.367657	2136.399925	-1336.666476				-505.000000	200.000000	0.000000	3.259980	-0.357340	2.359620	210.198130	-597.210680	-470.552703
183				900.000000	200.000000	0.000000	0.347510	0.506700	-1.955250	-109.816700	-63.151779	183.245378	299.042889	200.914306	0.000000	300.000000	200.000000	0.000000	7.477400	10.590440	2232.133484	2040.853853	2136.399925	-1428.218974				-505.000000	200.000000	0.000000	0.181110	-0.357340	1.573080	325.951209	2904.088343	234.622790
184				900.000000	200.000000	0.000000	0.358720	0.551740	-1.781450	-119.843487	-109.368770	144.721090	298.925765	200.914244	0.000000	300.000000	200.000000	0.000000	7.446880	10.102120	2232.286072	2040.853853	2397.999916	-1324.459476				-505.000000	200.000000	0.000000	0.000000	-1.965370	4.719240	113.085005	1586.361529	-1.865136
185				900.000000	200.000000	0.000000	0.392350	0.551740	-1.694550	-115.732928	-55.108801	178.421491	299.028372	200.926997	0.000000	300.000000	200.000000	0.000000	7.172200	10.071600	2232.438660	2069.463954	2169.099924	-1361.080475				-505.000000	200.000000	0.000000	0.905550	-1.429360	6.292320	-780.883199	2723.203915	-295.149400
186				900.000000	200.000000	0.000000	0.336300	0.529220	-1.433850	-104.328626	-134.098632	171.229635	298.998563	200.970213	0.000000	300.000000	200.000000	0.000000	7.294280	11.475520	2231.294250	2164.830956	2234.499922	-1324.459476				-505.000000	200.000000	0.000000	2.173320	1.250690	5.505780	-1197.856307	526.117466	-57.731059
187				900.000000	200.000000	0.000000	0.291460	0.619300	-1.694550	-76.766035	-76.284001	149.672923	298.988828	201.012919	0.000000	300.000000	200.000000	0.000000	7.507920	10.987200	2231.370544	2260.197959	2256.299921	-1428.218974				-505.000000	200.000000	0.000000	1.629990	1.965370	11.011560	351.437467	686.339385	-409.473954
188				900.000000	200.000000	0.000000	0.347510	0.608040	-1.477300	-81.025181	-33.200453	188.158945	299.086931	200.914213	0.000000	300.000000	200.000000	0.000000	7.294280	10.895640	2232.362366	2040.853853	2038.299929	-1409.908474				-505.000000	200.000000	0.000000	1.992210	-0.893350	-0.786540	-633.199541	808.187858	233.969229
189				900.000000	200.000000	0.000000	0.381140	0.551740	-1.520750	-119.573401	-105.468507	180.842765	299.018473	200.957031	0.000000	300.000000	200.000000	0.000000	7.324800	10.682000	2232.133484	2136.220856	2190.899923	-1354.976975				-505.000000	200.000000	0.000000	-0.362220	-0.714680	3.146160	-969.521609	1079.492284	175.583042
190				900.000000	200.000000	0.000000	0.403560	0.585520	-1.346950	-57.694331	-91.355487	161.573672	299.033321	200.918390	0.000000	300.000000	200.000000	0.000000	7.477400	11.414480	2232.591248	2050.390553	2158.199924	-1416.011974				-505.000000	200.000000	0.000000	0.724440	-1.608030	-1.573080	-792.323753	2476.487130	-177.816272
191				900.000000	200.000000	0.000000	0.280250	0.574260	-1.651100	-90.637359	-65.730842	178.558570	299.022989	200.927472	0.000000	300.000000	200.000000	0.000000	7.538440	11.506040	2231.294250	2069.463954	2179.999924	-1409.908474				-505.000000	200.000000	0.000000	1.629990	-0.178670	11.011560	-1399.722420	1879.469451	528.396931
192				900.000000	200.000000	0.000000	0.302670	0.517960	-1.303500	-104.657270	-107.505125	185.711964	298.974769	200.922631	0.000000	300.000000	200.000000	0.000000	7.385840	10.193680	2232.667542	2059.927254	2288.999920	-1354.976975				-505.000000	200.000000	0.000000	2.535540	0.536010	-3.932700	495.383357	645.726660	-469.646959
193				900.000000	200.000000	0.000000	0.482030	0.495440	-1.564200	-77.711017	-119.714689	156.589283	299.013825	200.952531	0.000000	300.000000	200.000000	0.000000	7.263760	9.888480	2232.667542	2126.684155	2201.799923	-1300.045476				-505.000000	200.000000	0.000000	-1.086660	-0.178670	-1.573080	-474.201176	332.386660	176.149671
194				900.000000	200.000000	0.000000	0.459610	0.596780	-2.172500	-102.311746	-92.895864	159.116416	299.064972	200.963708	0.000000	300.000000	200.000000	0.000000	7.263760	10.559920	2226.564022	2145.757556	2081.899927	-1428.218974				-505.000000	200.000000	0.000000	0.724440	1.072020	2.359620	-398.207308	1942.474969	-703.969792
195				900.000000	200.000000	0.000000	0.482030	0.686860	-1.781450	-57.991822	-119.512646	178.454244	299.042791	200.974221	0.000000	300.000000	200.000000	0.000000	6.867000	10.285240	2231.904602	2174.367657	2136.399925	-1409.908474				-505.000000	200.000000	0.000000	0.905550	1.429360	1.573080	-724.095594	1004.272378	1.284019
196				900.000000	200.000000	0.000000	0.549290	0.765680	-1.998700	-135.381690	-86.618581	176.048205	298.999042	200.961205	0.000000	300.000000	200.000000	0.000000	8.240400	11.383960	2232.362366	2145.757556	2234.499922	-1428.218974				-505.000000	200.000000	0.000000	1.267770	-0.357340	14.944259	558.652907	439.385169	175.791759
197				900.000000	200.000000	0.000000	0.336300	0.596780	-1.346950	-73.312765	-93.651690	183.340766	299.121321	200.871284	0.000000	300.000000	200.000000	0.000000	7.752080	11.292400	2232.896424	1945.486851	1961.999931	-1293.941977				-505.000000	200.000000	0.000000	0.181110	1.072020	8.651940	-1555.863941	776.250388	412.211549
198				900.000000	200.000000	0.000000	0.325090	0.675600	-1.607650	-82.398633	-103.079551	161.738742	299.042660	200.965807	0.000000	300.000000	200.000000	0.000000	7.477400	11.536560	2231.599426	2155.294256	2136.399925	-1452.632974				-505.000000	200.000000	0.000000	-0.362220	1.608030	0.786540	-713.347195	816.591548	-527.141890
199				900.000000	200.000000	0.000000	0.381140	0.608040	-1.477300	-113.189423	-80.179066	166.437163	299.086744	200.969948	0.000000	300.000000	200.000000	0.000000	7.324800	10.865120	2231.904602	2164.830956	2038.299929	-1354.976975				-505.000000	200.000000	0.000000	3.078870	-0.178670	4.719240	-589.513792	2062.909153	-0.415867
200				900.000000	200.000000	0.000000	0.358720	0.563000	-1.781450	-87.215558	-129.632650	171.237823	299.023423	200.956966	0.000000	300.000000	200.000000	0.000000	7.477400	11.200840	2232.286072	2136.220856	2179.999924	-1348.873476				-505.000000	200.000000	0.000000	-1.448880	0.536010	5.505780	-430.389580	2070.996849	-116.863613
201				900.000000	200.000000	0.000000	0.336300	0.574260	-1.694550	-130.887675	-27.470813	161.632882	299.027874	200.936021	0.000000	300.000000	200.000000	0.000000	7.202720	10.804080	2231.294250	2088.537354	2169.099924	-1324.459476				-505.000000	200.000000	0.000000	0.181110	-0.536010	3.146160	83.633730	1842.035431	175.709134
202				900.000000	200.000000	0.000000	0.302670	0.506700	-1.042800	-108.871402	-57.087876	212.207754	298.998837	200.944310	0.000000	300.000000	200.000000	0.000000	7.752080	11.353440	2231.904602	2107.610755	2234.499922	-1306.148976				-505.000000	200.000000	0.000000	2.354430	1.965370	-1.573080	-1386.809333	2245.286434	471.629571
203				900.000000	200.000000	0.000000	0.336300	0.596780	-1.433850	-73.402793	-68.241023	202.618047	299.042692	200.987141	0.000000	300.000000	200.000000	0.000000	7.324800	10.590440	2231.675720	2202.977757	2136.399925	-1342.769976				-505.000000	200.000000	0.000000	0.181110	3.394730	-3.932700	-1763.771537	1185.903233	531.903998
204				900.000000	200.000000	0.000000	0.336300	0.608040	-2.172500	-101.848060	-143.543628	164.073957	299.081986	200.914275	0.000000	300.000000	200.000000	0.000000	7.721560	10.437840	2232.209778	2040.853853	2049.199928	-1409.908474				-505.000000	200.000000	0.000000	-0.543330	0.357340	7.865400	-325.196130	1483.682713	-117.105615
205				900.000000	200.000000	0.000000	0.414770	0.506700	-1.477300	-109.321544	-56.234099	161.488756	298.998769	200.940102	0.000000	300.000000	200.000000	0.000000	7.324800	9.705360	2231.752014	2098.074055	2234.499922	-1409.908474				-505.000000	200.000000	0.000000	0.543330	0.893350	0.786540	-409.144476	2485.206816	294.524816
206				900.000000	200.000000	0.000000	0.325090	0.596780	-1.651100	-81.668925	-42.247503	144.797818	299.028737	200.973622	0.000000	300.000000	200.000000	0.000000	7.782600	9.949520	2233.277894	2174.367657	2169.099924	-1385.494475				-505.000000	200.000000	0.000000	-0.362220	1.429360	2.359620	897.391356	682.528688	177.617736
207				900.000000	200.000000	0.000000	0.336300	0.698120	-1.607650	-73.430199	-17.419690	176.206032	299.052558	200.922946	0.000000	300.000000	200.000000	0.000000	7.507920	10.163160	2231.904602	2059.927254	2114.599926	-1385.494475				-505.000000	200.000000	0.000000	0.905550	0.357340	3.146160	-2178.629700	1533.059555	-175.965624
208				900.000000	200.000000	0.000000	0.414770	0.585520	-1.433850	-130.153903	-112.000177	176.020019	298.974313	200.957227	0.000000	300.000000	200.000000	0.000000	7.355320	10.224200	2231.675720	2136.220856	2288.999920	-1391.597975				-505.000000	200.000000	0.000000	-0.181110	0.178670	-0.786540	-1147.411620	674.555429	-176.048249
209				900.000000	200.000000	0.000000	0.459610	0.720640	-1.781450	-96.806064	-12.204022	144.773645	298.994160	200.961205	0.000000	300.000000	200.000000	0.000000	7.568960	10.620960	2232.362366	2145.757556	2245.399921	-1428.218974				-505.000000	200.000000	0.000000	-0.543330	-1.965370	-0.786540	-582.251469	961.613374	115.666528
210				900.000000	200.000000	0.000000	0.470820	0.517960	-1.346950	-116.763875	-68.795404	183.128101	298.954562	200.974521	0.000000	300.000000	200.000000	0.000000	7.599480	11.200840	2231.217956	2174.367657	2332.599918	-1287.838477				-505.000000	200.000000	0.000000	0.724440	2.144040	8.651940	-1259.364008	2864.493608	354.441331
211				900.000000	200.000000	0.000000	0.269040	0.484180	-1.651100	-122.490565	-85.533094	183.305730	299.018305	201.008473	0.000000	300.000000	200.000000	0.000000	7.660520	11.597600	2231.752014	2250.661259	2190.899923	-1397.701475				-505.000000	200.000000	0.000000	0.543330	0.536010	12.584640	-1356.351287	1280.880354	-234.511188
212				900.000000	200.000000	0.000000	0.325090	0.596780	-1.477300	-85.509398	-113.332716	183.352380	299.003414	200.948875	0.000000	300.000000	200.000000	0.000000	7.630000	10.926160	2231.217956	2117.147455	2223.599922	-1367.183975				-505.000000	200.000000	0.000000	-2.535540	2.144040	3.146160	-1607.252476	2138.989921	-408.971153
213				900.000000	200.000000	0.000000	0.392350	0.472920	-1.694550	-42.588661	-70.306711	180.757849	299.106737	200.858412	0.000000	300.000000	200.000000	0.000000	7.294280	10.376800	2233.049012	1916.876750	1994.699930	-1361.080475				-505.000000	200.000000	0.000000	-0.543330	-0.178670	0.786540	-589.828408	1225.260536	234.850303
214				900.000000	200.000000	0.000000	0.437190	0.653080	-1.216600	-42.715577	-118.191445	159.192002	299.052752	200.927029	0.000000	300.000000	200.000000	0.000000	7.080640	10.285240	2232.362366	2069.463954	2114.599926	-1385.494475				-505.000000	200.000000	0.000000	-0.905550	0.714680	3.932700	-767.152111	2304.752820	-116.737522
215				900.000000	200.000000	0.000000	0.414770	0.517960	-1.520750	-60.656508	-91.655481	173.547528	299.101487	200.901489	0.000000	300.000000	200.000000	0.000000	7.263760	10.468360	2232.133484	2012.243752	2005.599930	-1300.045476				-505.000000	200.000000	0.000000	0.724440	1.965370	6.292320	-1038.732095	1673.602822	-115.681016
216				900.000000	200.000000	0.000000	0.425980	0.596780	-1.911800	-69.877419	-188.006861	180.838198	299.057603	200.995415	0.000000	300.000000	200.000000	0.000000	7.355320	10.498880	2232.286072	2222.051158	2103.699926	-1373.287475				-505.000000	200.000000	0.000000	1.448880	0.000000	-10.225020	-464.082009	1247.731893	-352.580502
217				900.000000	200.000000	0.000000	0.448400	0.517960	-1.738000	-60.881580	-82.706382	159.054727	298.936076	200.858266	0.000000	300.000000	200.000000	0.000000	7.660520	9.827440	2233.430482	1916.876750	2376.199917	-1342.769976				-505.000000	200.000000	0.000000	1.267770	-0.178670	0.000000	336.636684	1514.127330	-0.270979
218				900.000000	200.000000	0.000000	0.313880	0.585520	-2.129050	-58.504586	-31.209442	137.569980	298.935676	200.952563	0.000000	300.000000	200.000000	0.000000	7.416360	9.339120	2232.591248	2126.684155	2376.199917	-1434.322474				-505.000000	200.000000	0.000000	1.992210	-1.072020	1.573080	-180.558085	1999.078644	-706.105908
219				900.000000	200.000000	0.000000	0.403560	0.540480	-1.651100	-63.884708	-106.270537	147.073824	299.008198	200.995994	0.000000	300.000000	200.000000	0.000000	7.172200	10.010560	2230.989074	2222.051158	2212.699923	-1385.494475				-505.000000	200.000000	0.000000	2.173320	0.714680	-0.786540	-420.081644	2785.779002	470.457155
220				900.000000	200.000000	0.000000	0.313880	0.776940	-1.346950	-94.037488	-62.332615	188.350862	299.052267	201.004440	0.000000	300.000000	200.000000	0.000000	6.836480	10.865120	2231.217956	2241.124558	2114.599926	-1440.425974				-505.000000	200.000000	0.000000	-1.992210	0.178670	3.146160	-1147.097004	1973.543017	-117.159263
221				900.000000	200.000000	0.000000	0.381140	0.754420	-1.477300	-83.038313	-80.179066	168.982957	298.945260	200.965543	0.000000	300.000000	200.000000	0.000000	7.294280	11.139800	2232.209778	2155.294256	2354.399918	-1538.081972				-505.000000	200.000000	0.000000	3.984420	1.786700	4.719240	-354.773252	1345.264289	-57.367274
222				900.000000	200.000000	0.000000	0.459610	0.619300	-1.694550	-88.827626	-93.340358	166.366340	298.984255	200.931428	0.000000	300.000000	200.000000	0.000000	7.904680	11.109280	2232.057190	2079.000654	2267.199921	-1342.769976				-505.000000	200.000000	0.000000	2.354430	0.536010	-1.573080	-199.323885	389.306331	-528.376569
223				900.000000	200.000000	0.000000	0.526870	0.664340	-1.477300	-50.563036	-116.576047	175.977186	299.013387	201.021327	0.000000	300.000000	200.000000	0.000000	7.568960	10.834600	2231.675720	2279.271359	2201.799923	-1501.460973				-505.000000	200.000000	0.000000	0.181110	1.965370	2.359620	-344.150700	384.511777	1.850647
224				900.000000	200.000000	0.000000	0.336300	0.506700	-1.129700	-36.591886	-83.721792	209.763253	299.037611	200.927504	0.000000	300.000000	200.000000	0.000000	7.324800	10.834600	2231.217956	2069.463954	2147.299925	-1263.424477				-505.000000	200.000000	0.000000	-0.543330	-1.072020	2.359620	-1801.919189	1356.337690	-59.717979
225				900.000000	200.000000	0.000000	0.392350	0.551740	-1.390400	-43.048285	-126.315240	192.879452	299.004027	200.956835	0.000000	300.000000	200.000000	0.000000	7.355320	10.315760	2232.591248	2136.220856	2223.599922	-1391.597975				-505.000000	200.000000	0.000000	3.259980	0.000000	7.078860	-1505.041716	591.440828	58.483300
226				900.000000	200.000000	0.000000	0.269040	0.596780	-1.173150	-36.947936	-45.449827	178.591127	299.023856	200.905297	0.000000	300.000000	200.000000	0.000000	7.782600	10.498880	2233.277894	2021.780453	2179.999924	-1434.322474				-505.000000	200.000000	0.000000	-0.543330	1.429360	0.000000	-724.221440	1358.576970	353.864521
227				900.000000	200.000000	0.000000	0.437190	0.664340	-1.607650	-111.006032	-97.563889	164.021794	299.003585	200.897431	0.000000	300.000000	200.000000	0.000000	7.782600	10.620960	2231.599426	2002.707052	2223.599922	-1336.666476				-505.000000	200.000000	0.000000	1.267770	1.250690	3.932700	-387.270140	1112.685175	1.085483
228				900.000000	200.000000	0.000000	0.336300	0.731900	-1.520750	-71.949110	-88.424086	188.285748	299.057538	201.008300	0.000000	300.000000	200.000000	0.000000	7.568960	10.224200	2232.133484	2250.661259	2103.699926	-1354.976975				-505.000000	200.000000	0.000000	0.905550	0.536010	1.573080	-546.520198	1534.552408	-821.981152
229				900.000000	200.000000	0.000000	0.246620	0.574260	-1.129700	-102.158779	-69.896830	159.316130	299.062037	200.940327	0.000000	300.000000	200.000000	0.000000	7.446880	9.888480	2231.217956	2098.074055	2092.799927	-1367.183975				-505.000000	200.000000	0.000000	0.905550	0.893350	5.505780	-872.030945	1663.390283	118.263543
230				900.000000	200.000000	0.000000	0.313880	0.641820	-1.607650	-107.912875	-92.485983	147.260979	299.033717	200.943633	0.000000	300.000000	200.000000	0.000000	7.599480	9.766400	2233.506776	2107.610755	2158.199924	-1348.873476				-505.000000	200.000000	0.000000	-0.905550	0.536010	9.438480	496.453051	1504.107791	-645.603968
231				900.000000	200.000000	0.000000	0.291460	0.709380	-1.260050	-72.606399	-112.149875	183.491939	299.140700	200.909878	0.000000	300.000000	200.000000	0.000000	7.111160	9.796920	2232.514954	2031.317153	1918.399933	-1354.976975				-505.000000	200.000000	0.000000	0.181110	0.536010	2.359620	-546.457275	782.221799	-763.179098
232				900.000000	200.000000	0.000000	0.381140	0.551740	-1.607650	-119.663430	-54.727991	173.613784	299.052299	200.983035	0.000000	300.000000	200.000000	0.000000	7.294280	11.414480	2231.294250	2193.441057	2114.599926	-1397.701475				-505.000000	200.000000	0.000000	2.173320	1.608030	3.146160	-1060.606431	2384.336848	236.328550
233				900.000000	200.000000	0.000000	0.381140	0.686860	-1.694550	-82.024975	-110.372843	183.378086	299.023189	200.978560	0.000000	300.000000	200.000000	0.000000	7.599480	11.658640	2231.752014	2183.904357	2179.999924	-1367.183975				-505.000000	200.000000	0.000000	0.181110	-0.357340	13.371180	-715.448960	506.631814	645.831481
234				900.000000	200.000000	0.000000	0.369930	0.653080	-1.651100	-83.371021	-39.028044	200.225905	299.018741	200.935413	0.000000	300.000000	200.000000	0.000000	7.599480	11.292400	2232.743836	2088.537354	2190.899923	-1403.804975				-505.000000	200.000000	0.000000	0.362220	1.786700	17.303879	-353.766481	491.940717	-174.565695
235				900.000000	200.000000	0.000000	0.313880	0.608040	-1.564200	-113.279451	-67.196542	180.964805	298.954848	200.987073	0.000000	300.000000	200.000000	0.000000	7.752080	10.346280	2231.828308	2202.977757	2332.599918	-1287.838477				-505.000000	200.000000	0.000000	0.905550	0.357340	10.225020	-1483.167380	996.061688	176.498968
236				900.000000	200.000000	0.000000	0.347510	0.574260	-1.520750	-106.584437	-73.687804	139.934327	299.047707	201.004097	0.000000	300.000000	200.000000	0.000000	7.263760	10.834600	2231.980896	2241.124558	2125.499926	-1422.115474				-505.000000	200.000000	0.000000	-0.905550	1.429360	14.157719	-954.720826	-488.920878	-409.779784
237				900.000000	200.000000	0.000000	0.470820	0.585520	-1.738000	-110.366352	-93.761577	166.323311	299.028604	200.952400	0.000000	300.000000	200.000000	0.000000	7.294280	10.895640	2232.972718	2126.684155	2169.099924	-1354.976975				-505.000000	200.000000	0.000000	1.629990	-0.893350	5.505780	-1559.224170	824.134377	-118.466386
238				900.000000	200.000000	0.000000	0.493240	0.596780	-1.346950	-73.312765	-74.784629	171.129876	299.028505	200.956769	0.000000	300.000000	200.000000	0.000000	7.507920	10.437840	2232.743836	2136.220856	2169.099924	-1452.632974				-505.000000	200.000000	0.000000	0.362220	1.965370	2.359620	-1154.862713	1036.402848	119.324356
239				900.000000	200.000000	0.000000	0.336300	0.731900	-1.390400	-75.834598	-27.753672	161.779487	299.048097	200.956704	0.000000	300.000000	200.000000	0.000000	7.477400	10.376800	2232.896424	2136.220856	2125.499926	-1348.873476				-505.000000	200.000000	0.000000	0.724440	0.714680	2.359620	-535.645953	2605.325005	-410.588415
240				900.000000	200.000000	0.000000	0.291460	0.563000	-1.390400	-58.666719	-76.566860	173.717165	299.013623	200.935637	0.000000	300.000000	200.000000	0.000000	7.385840	10.620960	2232.209778	2088.537354	2201.799923	-1367.183975				-505.000000	200.000000	0.000000	0.905550	1.608030	3.932700	-1292.175512	2195.163165	177.685872
241				900.000000	200.000000	0.000000	0.269040	0.686860	-1.346950	-33.418498	-121.277743	185.903882	299.057796	200.943955	0.000000	300.000000	200.000000	0.000000	7.294280	9.583280	2232.743836	2107.610755	2103.699926	-1409.908474				-505.000000	200.000000	0.000000	1.629990	0.714680	1.573080	-188.260871	-497.833564	529.244720
242				900.000000	200.000000	0.000000	0.392350	0.686860	-1.868350	-78.184501	-125.870747	161.679532	298.925655	200.944246	0.000000	300.000000	200.000000	0.000000	7.843640	11.109280	2232.057190	2107.610755	2397.999916	-1336.666476				-505.000000	200.000000	0.000000	1.992210	0.714680	-1.573080	-72.696562	1206.644306	118.007052
243				900.000000	200.000000	0.000000	0.280250	0.720640	-1.346950	-60.171150	-147.069220	154.598103	298.945188	200.850249	0.000000	300.000000	200.000000	0.000000	7.385840	11.017720	2232.057190	1897.803349	2354.399918	-1348.873476				-505.000000	200.000000	0.000000	-1.086660	3.037390	10.225020	68.794468	2840.020403	-466.983373
244				900.000000	200.000000	0.000000	0.549290	0.630560	-1.346950	-47.798523	-66.960829	187.970844	298.993988	200.935733	0.000000	300.000000	200.000000	0.000000	7.202720	11.322920	2231.980896	2088.537354	2245.399921	-1428.218974				-505.000000	200.000000	0.000000	1.811100	1.429360	9.438480	782.141663	-251.116779	412.420265
245				900.000000	200.000000	0.000000	0.448400	0.551740	-1.433850	-59.175420	-108.319091	166.315123	299.033023	200.944310	0.000000	300.000000	200.000000	0.000000	7.630000	11.383960	2231.904602	2107.610755	2158.199924	-1385.494475				-505.000000	200.000000	0.000000	1.992210	1.608030	3.146160	-597.342424	1997.585791	177.598940
246				900.000000	200.000000	0.000000	0.549290	0.596780	-1.520750	-61.431231	-81.997104	175.891128	298.964580	200.935829	0.000000	300.000000	200.000000	0.000000	7.507920	10.682000	2231.752014	2088.537354	2310.799919	-1348.873476				-505.000000	200.000000	0.000000	0.905550	1.965370	3.932700	3.423152	2725.443194	413.001383
247				900.000000	200.000000	0.000000	0.235410	0.596780	-1.042800	-48.874484	-110.043779	156.939027	299.028505	200.965312	0.000000	300.000000	200.000000	0.000000	7.721560	10.590440	2232.743836	2155.294256	2169.099924	-1416.011974				-505.000000	200.000000	0.000000	0.181110	1.429360	6.292320	-607.902053	911.059674	-468.610815
248				900.000000	200.000000	0.000000	0.381140	0.675600	-1.607650	-46.213861	-74.991870	207.464216	299.052526	200.952889	0.000000	300.000000	200.000000	0.000000	7.813120	10.529400	2231.828308	2126.684155	2114.599926	-1373.287475				-505.000000	200.000000	0.000000	1.267770	1.786700	7.865400	-701.969565	1108.953043	119.082354
249				900.000000	200.000000	0.000000	0.280250	0.698120	-1.260050	-32.864783	-66.094518	171.444780	299.057345	200.952954	0.000000	300.000000	200.000000	0.000000	7.507920	10.376800	2231.675720	2126.684155	2103.699926	-1318.355976				-505.000000	200.000000	0.000000	-0.362220	0.178670	3.146160	-452.200993	1609.772313	235.174930
250				900.000000	200.000000	0.000000	0.201780	0.630560	-1.781450	-36.187075	-153.565680	176.282564	299.067337	200.939909	0.000000	300.000000	200.000000	0.000000	7.385840	10.682000	2232.209778	2098.074055	2081.899927	-1330.562976				-505.000000	200.000000	0.000000	0.905550	0.178670	1.573080	10.937168	1401.982400	58.841213
251				900.000000	200.000000	0.000000	0.582920	0.540480	-1.346950	-55.528548	-113.939442	156.526648	298.974804	200.952498	0.000000	300.000000	200.000000	0.000000	7.507920	10.132640	2232.743836	2126.684155	2288.999920	-1489.253973				-505.000000	200.000000	0.000000	-0.362220	0.357340	8.651940	-1830.741232	-781.712804	-528.328795
252				900.000000	200.000000	0.000000	0.437190	0.619300	-1.260050	-80.336423	-57.359398	192.895828	299.023423	200.918516	0.000000	300.000000	200.000000	0.000000	7.416360	9.919000	2232.286072	2050.390553	2179.999924	-1293.941977				-505.000000	200.000000	0.000000	1.267770	-1.072020	2.359620	166.952844	1909.598072	-59.862867
253				900.000000	200.000000	0.000000	0.358720	0.709380	-1.260050	-104.770640	-49.062033	159.325656	299.057442	201.016950	0.000000	300.000000	200.000000	0.000000	7.324800	9.583280	2231.904602	2269.734659	2103.699926	-1397.701475				-505.000000	200.000000	0.000000	0.362220	1.250690	-7.078860	-619.783069	1840.780010	-410.050763
254				900.000000	200.000000	0.000000	0.313880	0.653080	-1.260050	-50.801651	-87.743281	176.187372	299.037940	200.969915	0.000000	300.000000	200.000000	0.000000	7.324800	10.224200	2231.980896	2164.830956	2147.299925	-1342.769976				-505.000000	200.000000	0.000000	0.724440	0.178670	4.719240	-915.339154	1940.235689	-587.329384
255				900.000000	200.000000	0.000000	0.549290	0.574260	-1.477300	-74.375181	-71.905573	175.870185	299.058118	200.943633	0.000000	300.000000	200.000000	0.000000	7.538440	10.559920	2233.506776	2107.610755	2103.699926	-1397.701475				-505.000000	200.000000	0.000000	0.000000	1.429360	-0.786540	-1071.732369	1193.876492	-57.387636
256				900.000000	200.000000	0.000000	0.437190	0.675600	-1.607650	-54.254922	-77.300009	139.935665	299.028040	200.927314	0.000000	300.000000	200.000000	0.000000	7.874160	10.895640	2231.675720	2069.463954	2169.099924	-1306.148976				-505.000000	200.000000	0.000000	1.086660	0.714680	6.292320	-1114.411347	-602.005234	118.079496
257				900.000000	200.000000	0.000000	0.470820	0.731900	-1.651100	-64.043092	-38.116725	168.869105	299.033255	200.956900	0.000000	300.000000	200.000000	0.000000	7.263760	10.926160	2232.438660	2136.220856	2158.199924	-1373.287475				-505.000000	200.000000	0.000000	0.724440	1.965370	-2.359620	-1039.424250	886.393469	-233.169214
258				900.000000	200.000000	0.000000	0.504450	0.765680	-1.346950	-82.439584	-39.784468	147.178738	299.003857	201.012538	0.000000	300.000000	200.000000	0.000000	7.782600	10.773560	2232.209778	2260.197959	2223.599922	-1483.150473				-505.000000	200.000000	0.000000	0.362220	1.608030	3.146160	-1292.238435	2096.216481	-527.199845
259				900.000000	200.000000	0.000000	0.269040	0.675600	-1.824900	-70.562114	-115.767279	183.483750	299.038137	200.939813	0.000000	300.000000	200.000000	0.000000	7.630000	10.682000	2232.438660	2098.074055	2147.299925	-1452.632974				-505.000000	200.000000	0.000000	0.905550	1.965370	7.078860	-227.957159	336.197357	354.257284
260				900.000000	200.000000	0.000000	0.414770	0.585520	-1.564200	-49.878341	-46.021343	149.513758	298.974664	200.961172	0.000000	300.000000	200.000000	0.000000	7.660520	10.620960	2232.438660	2145.757556	2288.999920	-1397.701475				-505.000000	200.000000	0.000000	1.448880	-0.714680	7.865400	-1316.592075	1230.564085	234.182253
261				900.000000	200.000000	0.000000	0.381140	0.472920	-1.216600	-134.565700	-136.147186	178.359802	299.008571	201.055442	0.000000	300.000000	200.000000	0.000000	7.843640	10.865120	2231.828308	2355.564961	2212.699923	-1403.804975				-505.000000	200.000000	0.000000	0.724440	1.786700	0.786540	-355.087868	883.407763	177.869919
262				900.000000	200.000000	0.000000	0.448400	0.630560	-2.085600	-84.748537	-92.515053	171.207746	299.028272	200.927092	0.000000	300.000000	200.000000	0.000000	7.233240	9.796920	2232.209778	2069.463954	2169.099924	-1318.355976				-505.000000	200.000000	0.000000	0.543330	1.429360	-3.932700	-492.904052	103.425243	-1349.801273
263				900.000000	200.000000	0.000000	0.369930	0.540480	-1.694550	-124.237675	-99.779275	188.072887	299.009011	200.901212	0.000000	300.000000	200.000000	0.000000	7.111160	9.827440	2232.820130	2012.243752	2212.699923	-1361.080475				-505.000000	200.000000	0.000000	-1.267770	1.072020	6.292320	-861.156700	998.731398	-175.113527
264				900.000000	200.000000	0.000000	0.392350	0.596780	-1.260050	-121.469099	-80.842736	178.463378	299.116530	200.828489	0.000000	300.000000	200.000000	0.000000	7.294280	10.987200	2233.125306	1850.119848	1972.899931	-1318.355976				-505.000000	200.000000	0.000000	0.362220	1.072020	0.786540	-1440.677172	2496.165782	-116.499828
265				900.000000	200.000000	0.000000	0.369930	0.551740	-1.173150	-79.007986	-19.208658	176.035058	299.048195	200.922441	0.000000	300.000000	200.000000	0.000000	7.416360	11.017720	2233.125306	2059.927254	2125.499926	-1354.976975				-505.000000	200.000000	0.000000	0.000000	0.536010	0.000000	32.433965	1193.130066	-293.211820
266				900.000000	200.000000	0.000000	0.313880	0.619300	-1.651100	-112.905793	-122.841394	166.517316	299.043020	200.982531	0.000000	300.000000	200.000000	0.000000	7.263760	11.322920	2232.438660	2193.441057	2136.399925	-1324.459476				-505.000000	200.000000	0.000000	-0.724440	1.965370	3.932700	-807.288861	1498.373810	-291.797402
267				900.000000	200.000000	0.000000	0.381140	0.574260	-1.260050	-54.047459	-100.644988	159.176767	298.994091	200.956998	0.000000	300.000000	200.000000	0.000000	7.233240	11.383960	2232.209778	2136.220856	2245.399921	-1379.390975				-505.000000	200.000000	0.000000	-0.543330	1.965370	1.573080	-923.293633	959.374095	-174.323693
268				900.000000	200.000000	0.000000	0.414770	0.664340	-1.564200	-62.714655	-56.153282	166.454681	298.915814	200.918673	0.000000	300.000000	200.000000	0.000000	7.843640	10.529400	2231.904602	2050.390553	2419.799915	-1367.183975				-505.000000	200.000000	0.000000	0.000000	-1.072020	2.359620	51.136842	1721.170816	351.447245
269				900.000000	200.000000	0.000000	0.482030	0.529220	-1.260050	-51.881676	-89.601728	161.440018	299.018540	200.969782	0.000000	300.000000	200.000000	0.000000	7.080640	11.109280	2232.286072	2164.830956	2190.899923	-1367.183975				-505.000000	200.000000	0.000000	0.543330	-1.072020	7.078860	-1454.093644	2346.665398	292.659680
270				900.000000	200.000000	0.000000	0.291460	0.776940	-1.346950	-41.770595	-91.805179	176.325789	299.032693	200.970279	0.000000	300.000000	200.000000	0.000000	7.691040	10.620960	2231.141662	2164.830956	2158.199924	-1422.115474				-505.000000	200.000000	0.000000	0.000000	0.536010	4.719240	-1704.428524	393.231463	-234.467721
271				900.000000	200.000000	0.000000	0.224200	0.664340	-1.477300	-38.501445	-43.320457	176.290752	298.998734	200.927314	0.000000	300.000000	200.000000	0.000000	7.477400	10.834600	2231.675720	2069.463954	2234.499922	-1513.667973				-505.000000	200.000000	0.000000	0.724440	-0.357340	9.438480	1368.924458	1405.477101	175.835225
272				900.000000	200.000000	0.000000	0.470820	0.596780	-1.911800	-53.795298	-129.061733	163.924123	299.013893	201.037888	0.000000	300.000000	200.000000	0.000000	7.355320	10.682000	2232.820130	2317.418160	2201.799923	-1464.839973				-505.000000	200.000000	0.000000	-0.362220	-0.357340	11.798100	-947.206810	143.291542	528.386750
273				900.000000	200.000000	0.000000	0.369930	0.619300	-1.477300	-100.664145	-89.849378	183.326869	299.018271	200.961501	0.000000	300.000000	200.000000	0.000000	7.141680	10.193680	2231.675720	2145.757556	2190.899923	-1367.183975				-505.000000	200.000000	0.000000	1.448880	-0.357340	6.292320	-1526.727282	-1419.343208	-0.455026
274				900.000000	200.000000	0.000000	0.269040	0.596780	-1.694550	-37.488107	-115.888505	178.591127	299.047837	200.999687	0.000000	300.000000	200.000000	0.000000	7.080640	10.041080	2232.286072	2231.587858	2125.499926	-1318.355976				-505.000000	200.000000	0.000000	0.543330	1.786700	-3.932700	-702.913413	2091.975353	177.884408
275				900.000000	200.000000	0.000000	0.347510	0.619300	-1.694550	-68.724975	-88.724080	176.121116	298.999282	200.935349	0.000000	300.000000	200.000000	0.000000	7.477400	10.987200	2232.896424	2088.537354	2234.499922	-1434.322474				-505.000000	200.000000	0.000000	0.724440	-1.072020	12.584640	-758.757170	2330.481447	586.365684
276				900.000000	200.000000	0.000000	0.336300	0.686860	-1.346950	-53.521150	-78.453780	156.918280	298.969605	200.944246	0.000000	300.000000	200.000000	0.000000	7.752080	10.712520	2232.057190	2107.610755	2299.899920	-1373.287475				-505.000000	200.000000	0.000000	0.724440	1.429360	-3.146160	86.238880	2345.409976	236.274902
277				900.000000	200.000000	0.000000	0.470820	0.686860	-1.564200	-89.930993	-134.450971	190.514158	298.970028	200.901150	0.000000	300.000000	200.000000	0.000000	7.630000	10.895640	2232.972718	2012.243752	2299.899920	-1391.597975				-505.000000	200.000000	0.000000	0.362220	-0.357340	3.932700	-1411.100050	2625.750083	-235.344488
278				900.000000	200.000000	0.000000	0.526870	0.641820	-1.173150	-87.360082	-116.858906	159.088622	299.032560	200.970412	0.000000	300.000000	200.000000	0.000000	7.660520	11.139800	2230.836486	2164.830956	2158.199924	-1379.390975				-505.000000	200.000000	0.000000	-0.543330	2.322710	1.573080	951.385041	1622.224131	-173.984578
279				900.000000	200.000000	0.000000	0.358720	0.641820	-0.869000	-50.860210	-125.415259	195.407727	299.052461	200.987141	0.000000	300.000000	200.000000	0.000000	7.538440	10.956680	2231.675720	2202.977757	2114.599926	-1379.390975				-505.000000	200.000000	0.000000	1.086660	0.178670	8.651940	-799.208536	986.595575	-58.661474
280				900.000000	200.000000	0.000000	0.392350	0.664340	-1.781450	-87.062907	-44.896044	178.526209	299.052752	200.909941	0.000000	300.000000	200.000000	0.000000	7.385840	10.651480	2232.362366	2031.317153	2114.599926	-1354.976975				-505.000000	200.000000	0.000000	0.543330	-0.893350	3.932700	-748.638004	2614.791118	-294.611749
281				900.000000	200.000000	0.000000	0.336300	0.574260	-1.564200	-122.711572	-123.845467	164.042542	299.028438	200.965378	0.000000	300.000000	200.000000	0.000000	7.477400	11.139800	2232.591248	2155.294256	2169.099924	-1403.804975				-505.000000	200.000000	0.000000	-0.181110	1.965370	-0.786540	234.677617	939.695443	60.623724
282				900.000000	200.000000	0.000000	0.392350	0.765680	-1.042800	-106.247666	-96.242688	159.343174	299.023389	200.935637	0.000000	300.000000	200.000000	0.000000	7.477400	10.743040	2232.209778	2088.537354	2179.999924	-1367.183975				-505.000000	200.000000	0.000000	0.905550	4.466750	0.000000	-1119.508982	1536.045261	-172.065794
283				900.000000	200.000000	0.000000	0.280250	0.664340	-1.781450	-95.103967	-90.939466	185.871325	299.028007	200.923072	0.000000	300.000000	200.000000	0.000000	7.660520	10.651480	2231.599426	2059.927254	2169.099924	-1409.908474				-505.000000	200.000000	0.000000	0.543330	0.893350	5.505780	-1103.662948	757.318162	412.013013
284				900.000000	200.000000	0.000000	0.313880	0.608040	-1.477300	-125.251014	-128.068998	176.145485	298.964899	200.952628	0.000000	300.000000	200.000000	0.000000	8.026760	10.437840	2232.438660	2126.684155	2310.799919	-1428.218974				-505.000000	200.000000	0.000000	-0.362220	-1.072020	10.225020	-1338.025949	2398.474519	-294.708863
285				900.000000	200.000000	0.000000	0.269040	0.529220	-1.346950	-100.218067	-90.881923	173.708976	298.989277	200.956933	0.000000	300.000000	200.000000	0.000000	7.843640	10.346280	2232.362366	2136.220856	2256.299921	-1458.736474				-505.000000	200.000000	0.000000	2.173320	1.429360	-5.505780	-724.661902	403.997429	-57.561502
286				900.000000	200.000000	0.000000	0.257830	0.596780	-1.651100	-105.792106	-85.071466	173.783421	299.077261	200.969649	0.000000	300.000000	200.000000	0.000000	7.477400	10.254720	2232.591248	2164.830956	2060.099928	-1342.769976				-505.000000	200.000000	0.000000	0.000000	-0.178670	1.573080	-589.765485	1324.207220	-528.866446
287				900.000000	200.000000	0.000000	0.212990	0.608040	-1.781450	-93.401871	-113.499549	178.659667	299.052493	200.987107	0.000000	300.000000	200.000000	0.000000	7.141680	11.200840	2231.752014	2202.977757	2114.599926	-1367.183975				-505.000000	200.000000	0.000000	2.173320	0.714680	10.225020	-71.752714	2112.478995	-410.704325
288				900.000000	200.000000	0.000000	0.392350	0.540480	-1.520750	-75.811256	-131.259984	171.182039	299.145728	200.875555	0.000000	300.000000	200.000000	0.000000	7.141680	10.804080	2232.896424	1955.023551	1907.499933	-1440.425974				-505.000000	200.000000	0.000000	1.992210	-0.357340	11.798100	-599.758805	2519.655130	-411.707183
289				900.000000	200.000000	0.000000	0.347510	0.495440	-1.694550	-81.866590	-98.856020	139.861025	299.033255	200.926997	0.000000	300.000000	200.000000	0.000000	7.416360	11.170320	2232.438660	2069.463954	2158.199924	-1397.701475				-505.000000	200.000000	0.000000	0.905550	0.357340	11.011560	-324.944438	862.745254	-234.709723
290				900.000000	200.000000	0.000000	0.392350	0.619300	-1.738000	-32.585217	-75.332273	159.207041	299.008740	200.974088	0.000000	300.000000	200.000000	0.000000	7.324800	11.628120	2232.209778	2174.367657	2212.699923	-1342.769976				-505.000000	200.000000	0.000000	0.543330	1.072020	7.078860	-629.461773	888.395317	-175.258415
291				900.000000	200.000000	0.000000	0.280250	0.686860	-1.564200	-106.013114	-121.537328	147.337707	299.018540	200.948421	0.000000	300.000000	200.000000	0.000000	7.050120	11.353440	2232.286072	2117.147455	2190.899923	-1385.494475				-505.000000	200.000000	0.000000	-0.181110	-0.178670	0.000000	-2095.499356	2264.649090	117.333128
292				900.000000	200.000000	0.000000	0.291460	0.698120	-1.303500	-57.032979	-152.637226	154.565546	298.954598	200.970213	0.000000	300.000000	200.000000	0.000000	7.355320	10.834600	2231.294250	2164.830956	2332.599918	-1342.769976				-505.000000	200.000000	0.000000	1.086660	1.965370	1.573080	-923.293633	1258.453428	471.730993
293				900.000000	200.000000	0.000000	0.358720	0.495440	-1.346950	-125.732309	-74.311066	175.994313	299.042823	200.935733	0.000000	300.000000	200.000000	0.000000	7.782600	10.468360	2231.980896	2088.537354	2136.399925	-1409.908474				-505.000000	200.000000	0.000000	1.992210	0.000000	-2.359620	-347.636775	677.110703	-881.320857
294				900.000000	200.000000	0.000000	0.347510	0.585520	-1.346950	-85.838042	-23.189738	164.041400	298.940377	200.939909	0.000000	300.000000	200.000000	0.000000	7.111160	10.834600	2232.209778	2098.074055	2365.299917	-1342.769976				-505.000000	200.000000	0.000000	1.086660	-0.178670	9.438480	-704.952255	1516.129178	352.208101
295				900.000000	200.000000	0.000000	0.369930	0.664340	-1.433850	-110.825975	-94.955756	178.549436	299.056926	200.957653	0.000000	300.000000	200.000000	0.000000	7.507920	9.980040	2230.683898	2136.220856	2103.699926	-1446.529474				-505.000000	200.000000	0.000000	1.992210	1.608030	9.438480	-365.207034	2256.754394	530.063532
296				900.000000	200.000000	0.000000	0.313880	0.551740	-1.868350	-51.584501	-77.045622	168.864146	298.996470	200.997939	0.000000	300.000000	200.000000	0.000000	7.813120	11.017720	2226.640316	2222.051158	2234.499922	-1354.976975				-505.000000	200.000000	0.000000	1.629990	3.216060	-2.359620	-847.928997	433.888619	2.921642
297				900.000000	200.000000	0.000000	0.201780	0.495440	-1.651100	-81.821576	-47.301537	183.385883	299.003687	200.940070	0.000000	300.000000	200.000000	0.000000	7.538440	11.200840	2231.828308	2098.074055	2223.599922	-1367.183975				-505.000000	200.000000	0.000000	0.543330	0.178670	11.798100	-219.876834	751.346751	-587.314895
298				900.000000	200.000000	0.000000	0.425980	0.641820	-1.433850	-103.712288	-77.000016	188.109065	299.101487	200.914306	0.000000	300.000000	200.000000	0.000000	7.568960	9.919000	2232.133484	2040.853853	2005.599930	-1409.908474				-505.000000	200.000000	0.000000	1.267770	2.322710	0.786540	-670.101909	-342.599199	119.591028
299				900.000000	200.000000	0.000000	0.381140	0.608040	-1.477300	-56.902000	-75.113096	168.846823	298.998632	200.957325	0.000000	300.000000	200.000000	0.000000	7.691040	10.865120	2231.446838	2136.220856	2234.499922	-1385.494475				-505.000000	200.000000	0.000000	1.086660	1.072020	1.573080	-977.350241	1523.593442	0.930414
300				900.000000	200.000000	0.000000	0.280250	0.630560	-1.651100	-68.216274	-60.664872	168.972289	299.037808	200.957227	0.000000	300.000000	200.000000	0.000000	7.080640	11.292400	2231.675720	2136.220856	2147.299925	-1367.183975				-505.000000	200.000000	0.000000	-0.543330	0.178670	-1.573080	242.317479	1360.069823	-352.251568
301				900.000000	200.000000	0.000000	0.235410	0.619300	-1.173150	-92.307986	-44.064944	178.646912	298.999008	200.880067	0.000000	300.000000	200.000000	0.000000	7.233240	11.017720	2232.286072	1964.560251	2234.499922	-1391.597975				-505.000000	200.000000	0.000000	1.086660	1.250690	11.011560	-270.887829	1647.206332	-292.620521
302				900.000000	200.000000	0.000000	0.482030	0.596780	-0.651750	-104.756779	1.020012	159.093189	299.033387	200.888429	0.000000	300.000000	200.000000	0.000000	7.538440	10.682000	2232.743836	1983.633652	2158.199924	-1373.287475				-505.000000	200.000000	0.000000	1.267770	2.501380	0.786540	-1817.450606	2839.080976	61.016487
303				900.000000	200.000000	0.000000	0.425980	0.776940	-1.303500	-69.869292	-82.187211	166.547786	298.969817	200.969683	0.000000	300.000000	200.000000	0.000000	7.355320	11.536560	2232.514954	2164.830956	2299.899920	-1342.769976				-505.000000	200.000000	0.000000	-1.267770	2.144040	2.359620	-101.707374	1665.313567	413.344806
304				900.000000	200.000000	0.000000	0.145730	0.675600	-1.173150	-73.907431	-91.031621	149.876258	299.140671	200.982531	0.000000	300.000000	200.000000	0.000000	7.294280	10.315760	2232.438660	2193.441057	1918.399933	-1354.976975				-505.000000	200.000000	0.000000	1.629990	-1.429360	11.011560	-317.241652	-904.500703	762.186421
305				900.000000	200.000000	0.000000	0.313880	0.709380	-1.346950	-36.511655	-123.124254	156.962450	299.018204	200.953019	0.000000	300.000000	200.000000	0.000000	7.752080	10.315760	2231.523132	2126.684155	2190.899923	-1428.218974				-505.000000	200.000000	0.000000	-0.724440	-1.250690	3.146160	-1812.667587	2957.390317	233.847445
306				900.000000	200.000000	0.000000	0.425980	0.731900	-1.477300	-116.129929	-41.497817	171.325219	299.033519	200.939556	0.000000	300.000000	200.000000	0.000000	7.324800	10.163160	2233.049012	2098.074055	2158.199924	-1391.597975				-505.000000	200.000000	0.000000	-0.543330	1.965370	0.786540	-1270.804561	1357.830543	354.373195
307				900.000000	200.000000	0.000000	0.392350	0.563000	-1.564200	-86.990487	-60.295997	192.889923	298.979372	200.948518	0.000000	300.000000	200.000000	0.000000	7.324800	10.529400	2232.057190	2117.147455	2278.099920	-1342.769976				-505.000000	200.000000	0.000000	-1.086660	0.357340	17.303879	-2293.313084	1640.172499	-293.294445
308				900.000000	200.000000	0.000000	0.358720	0.709380	-1.260050	-80.647459	-74.391883	195.470558	299.042889	200.914306	0.000000	300.000000	200.000000	0.000000	7.294280	9.888480	2232.133484	2040.853853	2136.399925	-1361.080475				-505.000000	200.000000	0.000000	-1.629990	1.429360	9.438480	-144.386352	-573.176465	-292.233631
309				900.000000	200.000000	0.000000	0.448400	0.675600	-2.042150	-90.889836	-143.215161	190.526914	298.954562	200.978795	0.000000	300.000000	200.000000	0.000000	7.813120	10.987200	2231.217956	2183.904357	2332.599918	-1391.597975				-505.000000	200.000000	0.000000	2.716650	-1.250690	3.932700	-538.628643	1025.013452	468.548552
310				900.000000	200.000000	0.000000	0.403560	0.585520	-1.260050	-77.706954	-40.776604	154.344692	298.950646	200.926649	0.000000	300.000000	200.000000	0.000000	7.538440	9.919000	2233.277894	2069.463954	2343.499918	-1373.287475				-505.000000	200.000000	0.000000	0.724440	0.714680	3.932700	-1346.232120	482.712035	0.620276
311				900.000000	200.000000	0.000000	0.403560	0.630560	-1.346950	-88.003825	-111.619367	195.350801	299.048130	200.982296	0.000000	300.000000	200.000000	0.000000	7.721560	11.139800	2232.972718	2193.441057	2125.499926	-1330.562976				-505.000000	200.000000	0.000000	0.905550	1.608030	1.573080	-18.388261	1667.122415	-57.290522
312				900.000000	200.000000	0.000000	0.392350	0.360320	-1.173150	-135.137024	-80.923553	202.340071	299.052914	200.956769	0.000000	300.000000	200.000000	0.000000	7.019600	10.620960	2232.743836	2136.220856	2114.599926	-1300.045476				-505.000000	200.000000	0.000000	1.267770	0.178670	-8.651940	-105.696835	2450.328072	-411.140554
313				900.000000	200.000000	0.000000	0.347510	0.551740	-1.260050	-50.954302	-89.128165	173.648625	299.018238	200.952987	0.000000	300.000000	200.000000	0.000000	7.385840	10.926160	2231.599426	2126.684155	2190.899923	-1293.941977				-505.000000	200.000000	0.000000	0.724440	2.144040	9.438480	246.306940	1272.907094	60.720837
314				900.000000	200.000000	0.000000	0.302670	0.529220	-1.868350	-108.799298	-56.320115	159.216175	298.925728	200.931364	0.000000	300.000000	200.000000	0.000000	7.721560	10.468360	2232.209778	2079.000654	2397.999916	-1373.287475				-505.000000	200.000000	0.000000	0.000000	3.573400	1.573080	1027.064292	1721.917242	708.320341
315				900.000000	200.000000	0.000000	0.269040	0.506700	-1.477300	-73.136772	-70.496818	171.278373	299.047674	200.995585	0.000000	300.000000	200.000000	0.000000	7.874160	10.773560	2231.904602	2222.051158	2125.499926	-1373.287475				-505.000000	200.000000	0.000000	0.362220	-0.178670	3.146160	-358.007635	2361.356495	117.289662
316				900.000000	200.000000	0.000000	0.358720	0.619300	-1.520750	-60.503857	-134.941071	137.554941	299.008808	200.956933	0.000000	300.000000	200.000000	0.000000	7.599480	10.804080	2232.362366	2136.220856	2212.699923	-1287.838477				-505.000000	200.000000	0.000000	0.362220	0.357340	2.359620	-1252.164608	1168.972856	-234.666257
317				900.000000	200.000000	0.000000	0.347510	0.641820	-1.868350	-124.265081	-78.430506	164.093759	299.008571	200.982800	0.000000	300.000000	200.000000	0.000000	7.416360	10.865120	2231.828308	2193.441057	2212.699923	-1458.736474				-505.000000	200.000000	0.000000	1.086660	0.536010	3.146160	-1009.658359	991.820560	-175.810555
318				900.000000	200.000000	0.000000	0.358720	0.765680	-1.564200	-90.705715	-63.977083	154.558695	299.001776	200.954716	0.000000	300.000000	200.000000	0.000000	7.141680	10.895640	2227.555844	2126.684155	2223.599922	-1409.908474				-505.000000	200.000000	0.000000	1.086660	1.965370	0.786540	-1734.068569	1126.629847	530.475091
319				900.000000	200.000000	0.000000	0.336300	0.506700	-0.825550	-116.687391	-139.730321	178.437672	299.004163	200.948162	0.000000	300.000000	200.000000	0.000000	7.568960	10.163160	2232.896424	2117.147455	2223.599922	-1367.183975				-505.000000	200.000000	0.000000	-0.543330	1.786700	-1.573080	-1281.804653	962.359801	-409.469646
320				900.000000	200.000000	0.000000	0.425980	0.664340	-1.173150	-110.555890	-72.176497	166.443068	298.999419	201.029170	0.000000	300.000000	200.000000	0.000000	7.477400	10.529400	2233.201600	2298.344760	2234.499922	-1434.322474				-505.000000	200.000000	0.000000	-0.905550	1.072020	-1.573080	-166.889920	1647.127768	-527.607097
321				900.000000	200.000000	0.000000	0.291460	0.585520	-1.346950	-57.694331	-81.673239	209.883010	299.028372	201.003891	0.000000	300.000000	200.000000	0.000000	7.050120	9.919000	2232.438660	2241.124558	2169.099924	-1403.804975				-505.000000	200.000000	0.000000	0.905550	0.357340	3.932700	-557.142750	2725.443194	-352.197920
322				900.000000	200.000000	0.000000	0.392350	0.686860	-1.477300	-81.799904	-70.508754	212.282394	299.034047	200.909164	0.000000	300.000000	200.000000	0.000000	7.111160	10.895640	2234.269716	2031.317153	2158.199924	-1379.390975				-505.000000	200.000000	0.000000	0.905550	-0.536010	-1.573080	-148.375813	2067.818143	-529.278005
323				900.000000	200.000000	0.000000	0.425980	0.788200	-1.694550	-81.872324	-61.559655	178.606558	299.033453	200.939620	0.000000	300.000000	200.000000	0.000000	7.691040	11.048240	2232.896424	2098.074055	2158.199924	-1385.494475				-505.000000	200.000000	0.000000	0.000000	-1.072020	2.359620	166.952844	1058.320779	-647.202432
324				900.000000	200.000000	0.000000	0.504450	0.686860	-1.868350	-74.163971	-89.959265	178.431017	298.988862	200.910314	0.000000	300.000000	200.000000	0.000000	7.568960	10.651480	2231.446838	2031.317153	2256.299921	-1330.562976				-505.000000	200.000000	0.000000	-1.992210	1.072020	5.505780	-50.507610	2103.873745	-292.543770
325				900.000000	200.000000	0.000000	0.269040	0.495440	-1.477300	-41.436217	-65.430848	183.316201	299.008977	200.952498	0.000000	300.000000	200.000000	0.000000	7.141680	10.926160	2232.743836	2126.684155	2212.699923	-1385.494475				-505.000000	200.000000	0.000000	1.086660	0.178670	3.932700	-1031.218079	-599.765954	235.059020
326				900.000000	200.000000	0.000000	0.470820	0.788200	-1.173150	-105.455335	-48.693158	152.053843	298.999077	200.918453	0.000000	300.000000	200.000000	0.000000	7.813120	10.376800	2232.438660	2050.390553	2234.499922	-1428.218974				-505.000000	200.000000	0.000000	0.905550	0.178670	3.932700	-1031.218079	-58.526960	293.817607
327				900.000000	200.000000	0.000000	0.358720	0.619300	-1.477300	-108.705206	-69.123870	161.651542	298.989104	200.931460	0.000000	300.000000	200.000000	0.000000	7.385840	10.132640	2231.980896	2079.000654	2256.299921	-1403.804975				-505.000000	200.000000	0.000000	0.724440	1.965370	8.651940	1393.592714	1273.653521	-409.401510
328				900.000000	200.000000	0.000000	0.246620	0.630560	-1.433850	-92.114384	-89.877850	164.187809	299.018607	200.914181	0.000000	300.000000	200.000000	0.000000	7.172200	10.529400	2232.438660	2040.853853	2190.899923	-1300.045476				-505.000000	200.000000	0.000000	-0.362220	0.357340	13.371180	-1251.283683	2130.348799	-410.840597
329				900.000000	200.000000	0.000000	0.403560	0.675600	-1.346950	-86.149078	-15.365938	164.067107	299.027541	200.957718	0.000000	300.000000	200.000000	0.000000	7.477400	10.682000	2230.531310	2136.220856	2169.099924	-1397.701475				-505.000000	200.000000	0.000000	2.716650	0.178670	3.146160	-915.465001	495.479849	881.113706
330				900.000000	200.000000	0.000000	0.392350	0.641820	-1.738000	-79.904206	-95.596152	192.963226	298.993644	200.970246	0.000000	300.000000	200.000000	0.000000	6.958560	10.193680	2231.217956	2164.830956	2245.399921	-1361.080475				-505.000000	200.000000	0.000000	0.362220	1.786700	4.719240	-1049.669263	106.173518	-233.309794
331				900.000000	200.000000	0.000000	0.414770	0.619300	-0.999350	-84.086868	-76.942473	173.641775	298.994091	200.944181	0.000000	300.000000	200.000000	0.000000	7.355320	9.827440	2232.209778	2107.610755	2245.399921	-1416.011974				-505.000000	200.000000	0.000000	0.362220	-0.536010	4.719240	-958.584441	901.593562	175.694645
332				900.000000	200.000000	0.000000	0.269040	0.495440	-1.477300	-53.497807	-105.958607	164.038921	299.018473	200.982666	0.000000	300.000000	200.000000	0.000000	7.446880	9.644320	2232.133484	2193.441057	2190.899923	-1452.632974				-505.000000	200.000000	0.000000	-0.905550	2.322710	10.225020	25.549181	973.081335	-115.211501
333				900.000000	200.000000	0.000000	0.302670	0.698120	-1.520750	-65.299110	-102.237112	197.927814	299.042823	200.944278	0.000000	300.000000	200.000000	0.000000	7.080640	9.888480	2231.980896	2107.610755	2136.399925	-1379.390975				-505.000000	200.000000	0.000000	0.362220	-0.714680	14.157719	-1663.536696	229.786408	-0.707209
334				900.000000	200.000000	0.000000	0.336300	0.619300	-1.433850	-92.578071	-139.164602	202.638991	299.038071	200.956966	0.000000	300.000000	200.000000	0.000000	7.691040	11.078760	2232.286072	2136.220856	2147.299925	-1306.148976				-505.000000	200.000000	0.000000	0.905550	0.714680	1.573080	-767.340880	2197.402444	-116.882410
335				900.000000	200.000000	0.000000	0.269040	0.641820	-1.433850	-71.548046	-121.196926	181.042675	299.028306	200.927060	0.000000	300.000000	200.000000	0.000000	7.721560	10.743040	2232.286072	2069.463954	2169.099924	-1373.287475				-505.000000	200.000000	0.000000	0.905550	0.178670	4.719240	-915.339154	1001.286673	-293.623379
336				900.000000	200.000000	0.000000	0.336300	0.585520	-1.433850	-142.215494	-42.911173	159.233693	299.091690	200.948518	0.000000	300.000000	200.000000	0.000000	7.568960	11.139800	2232.057190	2117.147455	2027.399929	-1397.701475				-505.000000	200.000000	0.000000	0.724440	1.786700	0.786540	-470.903870	618.267748	119.125820
337				900.000000	200.000000	0.000000	0.459610	0.653080	-1.607650	-107.449188	-118.751024	171.217076	299.042922	200.939909	0.000000	300.000000	200.000000	0.000000	6.714400	10.529400	2232.209778	2098.074055	2136.399925	-1318.355976				-505.000000	200.000000	0.000000	1.086660	-0.714680	-3.932700	-738.455914	998.538398	175.467132
338				900.000000	200.000000	0.000000	0.313880	0.686860	-1.564200	-114.054174	-51.998632	154.531847	299.081923	200.957064	0.000000	300.000000	200.000000	0.000000	7.507920	10.620960	2232.057190	2136.220856	2049.199928	-1330.562976				-505.000000	200.000000	0.000000	0.724440	1.250690	3.146160	-1777.125086	2074.298550	-468.823840
339				900.000000	200.000000	0.000000	0.504450	0.709380	-1.607650	-40.802271	-34.476047	197.729241	298.989450	200.931142	0.000000	300.000000	200.000000	0.000000	7.507920	10.315760	2232.743836	2079.000654	2256.299921	-1336.666476				-505.000000	200.000000	0.000000	-0.724440	0.714680	3.146160	506.760987	438.560178	118.224384
340				900.000000	200.000000	0.000000	0.313880	0.664340	-1.824900	-99.169512	-77.086031	178.607504	298.974348	200.974287	0.000000	300.000000	200.000000	0.000000	7.599480	10.315760	2231.752014	2174.367657	2288.999920	-1385.494475				-505.000000	200.000000	0.000000	0.905550	0.357340	5.505780	-904.464909	1000.540246	587.707658
341				900.000000	200.000000	0.000000	0.493240	0.484180	-1.651100	-138.572686	-94.765650	149.338217	298.991679	200.955011	0.000000	300.000000	200.000000	0.000000	7.294280	10.926160	2226.869198	2126.684155	2245.399921	-1318.355976				-505.000000	200.000000	0.000000	0.000000	-1.250690	4.719240	-1349.277733	2646.921588	-412.395595
342				900.000000	200.000000	0.000000	0.347510	0.743160	-1.607650	-67.554922	-114.134746	161.778345	299.012948	200.961928	0.000000	300.000000	200.000000	0.000000	7.599480	9.644320	2230.683898	2145.757556	2201.799923	-1367.183975				-505.000000	200.000000	0.000000	1.267770	0.714680	14.944259	-1576.983199	1367.375220	-116.911388
343				900.000000	200.000000	0.000000	0.347510	0.664340	-2.085600	-119.542248	-63.030553	156.885722	298.949856	200.974354	0.000000	300.000000	200.000000	0.000000	7.782600	11.231360	2231.599426	2174.367657	2343.499918	-1428.218974				-505.000000	200.000000	0.000000	1.629990	-0.714680	-4.719240	-970.150841	-94.152131	645.376455
344				900.000000	200.000000	0.000000	0.246620	0.551740	-1.173150	-103.131167	-39.460602	171.343487	298.969957	200.948194	0.000000	300.000000	200.000000	0.000000	7.752080	9.674840	2232.820130	2117.147455	2299.899920	-1464.839973				-505.000000	200.000000	0.000000	0.181110	2.144040	5.505780	-1722.879708	248.956064	706.949389
345				900.000000	200.000000	0.000000	0.392350	0.540480	-1.520750	-95.913907	-85.666255	151.904758	299.004095	200.914056	0.000000	300.000000	200.000000	0.000000	7.385840	10.834600	2232.743836	2040.853853	2223.599922	-1464.839973				-505.000000	200.000000	0.000000	0.905550	0.893350	8.651940	-987.595254	997.554540	-351.689247
346				900.000000	200.000000	0.000000	0.392350	0.551740	-1.651100	-95.585263	-85.545029	156.734550	299.052688	200.982632	0.000000	300.000000	200.000000	0.000000	7.355320	10.987200	2232.209778	2193.441057	2114.599926	-1318.355976				-505.000000	200.000000	0.000000	0.000000	-0.357340	5.505780	-2105.870215	1850.755118	-411.547806
347				900.000000	200.000000	0.000000	0.392350	0.450400	-1.564200	-63.483644	-121.087636	183.146565	299.008774	200.909972	0.000000	300.000000	200.000000	0.000000	7.568960	11.475520	2232.286072	2031.317153	2212.699923	-1470.943473				-505.000000	200.000000	0.000000	-0.724440	1.786700	-13.371180	-472.036487	3370.775294	-174.478762
348				900.000000	200.000000	0.000000	0.448400	0.450400	-1.433850	-99.533373	-72.857301	178.269177	299.028306	200.939877	0.000000	300.000000	200.000000	0.000000	7.355320	10.743040	2232.286072	2098.074055	2169.099924	-1434.322474				-505.000000	200.000000	0.000000	0.000000	1.072020	3.146160	-977.224394	262.154309	-997.632330
349				900.000000	200.000000	0.000000	0.336300	0.630560	-1.868350	-84.523466	-153.958427	132.769320	299.087306	200.922378	0.000000	300.000000	200.000000	0.000000	7.355320	10.559920	2233.277894	2059.927254	2038.299929	-1342.769976				-505.000000	200.000000	0.000000	1.629990	-0.357340	2.359620	-832.145887	694.550075	175.762781
350				900.000000	200.000000	0.000000	0.459610	0.675600	-1.868350	-102.771370	-133.706483	156.780059	298.998632	200.944504	0.000000	300.000000	200.000000	0.000000	7.111160	10.834600	2231.446838	2107.610755	2234.499922	-1428.218974				-505.000000	200.000000	0.000000	1.811100	0.000000	-3.932700	-1042.658633	1882.692587	587.296099
351				900.000000	200.000000	0.000000	0.313880	0.574260	-1.694550	-114.805554	-56.943377	178.523730	299.018238	200.910252	0.000000	300.000000	200.000000	0.000000	7.477400	10.926160	2231.599426	2031.317153	2190.899923	-1361.080475				-505.000000	200.000000	0.000000	0.000000	0.357340	-6.292320	-905.408757	2657.371558	-58.404983
352				900.000000	200.000000	0.000000	0.381140	0.563000	-1.564200	-34.723594	-39.570489	144.708335	299.013893	200.948194	0.000000	300.000000	200.000000	0.000000	7.904680	9.583280	2232.820130	2117.147455	2201.799923	-1361.080475				-505.000000	200.000000	0.000000	-1.629990	0.000000	2.359620	-1389.603253	891.811454	-411.078291
353				900.000000	200.000000	0.000000	0.448400	0.596780	-1.303500	-53.165100	-108.440316	166.357010	299.067401	200.974021	0.000000	300.000000	200.000000	0.000000	7.385840	10.651480	2232.362366	2174.367657	2081.899927	-1452.632974				-505.000000	200.000000	0.000000	1.267770	-0.357340	12.584640	-599.695882	1502.184507	410.768153
354				900.000000	200.000000	0.000000	0.347510	0.540480	-1.346950	-39.446427	-149.838987	176.047813	298.993816	200.970080	0.000000	300.000000	200.000000	0.000000	7.599480	10.163160	2231.599426	2164.830956	2245.399921	-1348.873476				-505.000000	200.000000	0.000000	1.267770	-0.178670	-3.146160	-242.695018	721.692991	587.170007
355				900.000000	200.000000	0.000000	0.381140	0.619300	-1.564200	-60.548872	-110.494068	171.266955	299.101119	200.901859	0.000000	300.000000	200.000000	0.000000	7.843640	10.010560	2231.217956	2012.243752	2005.599930	-1373.287475				-505.000000	200.000000	0.000000	0.362220	0.357340	0.786540	-904.842449	1700.745738	-117.178059
356				900.000000	200.000000	0.000000	0.291460	0.664340	-1.607650	-98.944441	-81.430788	152.124470	298.998734	200.935861	0.000000	300.000000	200.000000	0.000000	7.111160	10.834600	2231.675720	2088.537354	2234.499922	-1416.011974				-505.000000	200.000000	0.000000	-0.905550	0.714680	3.932700	-651.336109	846.482739	-469.202114
357				900.000000	200.000000	0.000000	0.425980	0.563000	-1.173150	-82.564829	-51.912617	185.626102	299.013724	200.991075	0.000000	300.000000	200.000000	0.000000	7.385840	11.017720	2232.438660	2212.514458	2201.799923	-1379.390975				-505.000000	200.000000	0.000000	0.724440	0.714680	3.932700	622.639912	-180.138001	0.620276
358				900.000000	200.000000	0.000000	0.493240	0.664340	-1.520750	-82.772292	-34.095236	149.505766	299.062390	200.931428	0.000000	300.000000	200.000000	0.000000	7.538440	11.231360	2232.057190	2079.000654	2092.799927	-1330.562976				-505.000000	200.000000	0.000000	0.905550	-1.072020	9.438480	-874.824865	1659.658151	-1.089791
359				900.000000	200.000000	0.000000	0.470820	0.709380	-1.520750	-52.773833	-119.293469	166.438501	299.008808	200.952661	0.000000	300.000000	200.000000	0.000000	7.294280	10.956680	2232.362366	2126.684155	2212.699923	-1397.701475				-505.000000	200.000000	0.000000	0.181110	-0.536010	7.865400	-31.804733	-18.423230	234.453232
360				900.000000	200.000000	0.000000	0.392350	0.698120	-1.781450	-85.671847	-125.951564	185.786605	298.975049	200.960811	0.000000	300.000000	200.000000	0.000000	7.843640	10.559920	2233.277894	2145.757556	2288.999920	-1379.390975				-505.000000	200.000000	0.000000	2.535540	1.608030	-3.146160	-366.213806	247.270211	-174.909119
361				900.000000	200.000000	0.000000	0.448400	0.698120	-1.607650	-109.614971	-62.563727	154.402956	299.062293	200.927251	0.000000	300.000000	200.000000	0.000000	7.355320	10.468360	2231.828308	2069.463954	2092.799927	-1306.148976				-505.000000	200.000000	0.000000	1.267770	-0.178670	3.146160	-1168.719648	-344.838479	234.705415
362				900.000000	200.000000	0.000000	0.437190	0.563000	-1.781450	-67.112907	-77.138375	166.337208	299.057635	200.978293	0.000000	300.000000	200.000000	0.000000	7.416360	10.712520	2232.362366	2183.904357	2103.699926	-1354.976975				-505.000000	200.000000	0.000000	1.448880	-1.072020	9.438480	-411.560857	2157.061284	-529.830145
363				900.000000	200.000000	0.000000	0.302670	0.664340	-1.955250	-67.140313	-111.964967	154.522517	298.999350	201.029241	0.000000	300.000000	200.000000	0.000000	7.233240	9.888480	2233.049012	2298.344760	2234.499922	-1361.080475				-505.000000	200.000000	0.000000	1.267770	3.037390	3.932700	-1089.868937	1245.255183	-232.195333
364				900.000000	200.000000	0.000000	0.459610	0.754420	-1.868350	-63.340790	-67.848874	180.949962	298.998734	200.935861	0.000000	300.000000	200.000000	0.000000	7.630000	9.980040	2231.675720	2088.537354	2234.499922	-1428.218974				-505.000000	200.000000	0.000000	0.905550	1.429360	7.865400	-1881.752227	1396.010989	-762.389264
365				900.000000	200.000000	0.000000	0.347510	0.563000	-1.173150	-50.400587	-99.340922	149.562496	299.008740	200.944181	0.000000	300.000000	200.000000	0.000000	7.691040	10.193680	2232.209778	2107.610755	2212.699923	-1361.080475				-505.000000	200.000000	0.000000	1.086660	-0.178670	-3.932700	-1632.549964	1131.108405	-176.488787
366				900.000000	200.000000	0.000000	0.437190	0.619300	-0.999350	-68.004747	-17.074089	144.702626	298.974313	201.012781	0.000000	300.000000	200.000000	0.000000	7.507920	11.353440	2231.675720	2260.197959	2288.999920	-1300.045476				-505.000000	200.000000	0.000000	2.716650	1.608030	1.573080	97.427741	629.542709	-116.179509
367				900.000000	200.000000	0.000000	0.347510	0.529220	-1.607650	-92.447092	-78.672957	190.495302	299.032891	200.987174	0.000000	300.000000	200.000000	0.000000	7.630000	11.445000	2231.599426	2202.977757	2158.199924	-1391.597975				-505.000000	200.000000	0.000000	-0.181110	-0.357340	9.438480	-1179.027584	664.851885	117.163570
368				900.000000	200.000000	0.000000	0.392350	0.641820	-1.868350	-124.265081	-95.474927	183.324586	299.003551	200.965840	0.000000	300.000000	200.000000	0.000000	7.630000	11.597600	2231.523132	2155.294256	2223.599922	-1416.011974				-505.000000	200.000000	0.000000	-1.267770	-0.536010	4.719240	-1190.216445	2060.784310	528.289636
369				900.000000	200.000000	0.000000	0.224200	0.472920	-1.042800	-86.139281	-94.384241	176.112732	299.003959	200.931269	0.000000	300.000000	200.000000	0.000000	7.599480	10.743040	2232.438660	2079.000654	2223.599922	-1361.080475				-505.000000	200.000000	0.000000	0.905550	1.072020	7.865400	-513.582848	2721.711062	-57.799196
370				900.000000	200.000000	0.000000	0.437190	0.495440	-1.173150	-105.449601	-87.836034	183.141998	299.042627	200.940198	0.000000	300.000000	200.000000	0.000000	7.538440	11.139800	2231.523132	2098.074055	2136.399925	-1306.148976				-505.000000	200.000000	0.000000	0.362220	0.714680	3.146160	-419.767028	2493.926502	-58.094845
371				900.000000	200.000000	0.000000	0.336300	0.574260	-1.781450	-70.669750	-83.115665	151.994241	299.003687	200.965708	0.000000	300.000000	200.000000	0.000000	7.782600	10.376800	2231.828308	2155.294256	2223.599922	-1367.183975				-505.000000	200.000000	0.000000	0.362220	1.965370	4.719240	-691.409936	901.593562	589.277145
372				900.000000	200.000000	0.000000	0.224200	0.585520	-2.042150	-46.352967	-83.322906	161.759489	298.984707	200.982263	0.000000	300.000000	200.000000	0.000000	7.599480	10.620960	2233.049012	2193.441057	2267.199921	-1379.390975				-505.000000	200.000000	0.000000	2.354430	0.893350	-2.359620	-409.396169	-7.657265	-469.293355
373				900.000000	200.000000	0.000000	0.257830	0.551740	-1.824900	-59.580547	-120.371621	173.741534	299.057603	200.862978	0.000000	300.000000	200.000000	0.000000	7.233240	10.529400	2232.286072	1926.413450	2103.699926	-1312.252476				-505.000000	200.000000	0.000000	1.267770	0.714680	-1.573080	274.751444	1250.480168	-116.911388
374				900.000000	200.000000	0.000000	0.257830	0.563000	-1.607650	-95.076562	-130.705604	159.294045	298.987304	200.950240	0.000000	300.000000	200.000000	0.000000	7.355320	11.139800	2228.013608	2117.147455	2256.299921	-1336.666476				-505.000000	200.000000	0.000000	0.181110	-0.357340	-3.932700	-369.385265	788.193211	-59.097703
375				900.000000	200.000000	0.000000	0.504450	0.664340	-1.520750	-46.587520	-130.810293	149.494152	298.979163	200.974354	0.000000	300.000000	200.000000	0.000000	7.263760	10.437840	2231.599426	2174.367657	2278.099920	-1391.597975				-505.000000	200.000000	0.000000	0.181110	-1.608030	7.078860	-2181.423620	3031.433365	-1.540509
376				900.000000	200.000000	0.000000	0.459610	0.574260	-1.868350	-110.965081	-62.782904	178.372753	298.969957	200.905483	0.000000	300.000000	200.000000	0.000000	7.355320	11.109280	2232.820130	2021.780453	2299.899920	-1452.632974				-505.000000	200.000000	0.000000	1.267770	2.501380	14.157719	384.123124	1633.261661	61.016487
377				900.000000	200.000000	0.000000	0.392350	0.608040	-1.346950	-72.849078	-116.223709	164.015889	298.954955	200.948518	0.000000	300.000000	200.000000	0.000000	7.630000	10.987200	2232.057190	2117.147455	2332.599918	-1324.459476				-505.000000	200.000000	0.000000	0.000000	-0.178670	9.438480	-1052.400260	1316.742956	704.759626
378				900.000000	200.000000	0.000000	0.403560	0.698120	-1.738000	-81.606302	-65.661961	176.136351	299.013825	200.973888	0.000000	300.000000	200.000000	0.000000	7.355320	9.857960	2232.667542	2174.367657	2201.799923	-1397.701475				-505.000000	200.000000	0.000000	2.354430	1.072020	1.573080	-398.270231	916.600655	-57.915106
379				900.000000	200.000000	0.000000	0.347510	0.619300	-1.651100	-28.474658	-149.556128	192.988737	299.111709	200.952270	0.000000	300.000000	200.000000	0.000000	7.294280	11.414480	2233.277894	2126.684155	1983.799931	-1428.218974				-505.000000	200.000000	0.000000	1.086660	1.965370	-1.573080	350.430695	1659.149155	1.778203
380				900.000000	200.000000	0.000000	0.414770	0.675600	-1.173150	-45.763719	-56.516959	164.055493	298.969852	200.939748	0.000000	300.000000	200.000000	0.000000	7.477400	11.292400	2232.591248	2098.074055	2299.899920	-1513.667973				-505.000000	200.000000	0.000000	0.181110	0.000000	4.719240	-462.886468	912.552527	-469.967278
381				900.000000	200.000000	0.000000	0.392350	0.517960	-1.781450	-72.988184	-151.281413	190.438376	298.994709	200.896634	0.000000	300.000000	200.000000	0.000000	7.813120	10.956680	2233.583070	2002.707052	2245.399921	-1507.564473				-505.000000	200.000000	0.000000	-0.543330	1.429360	0.786540	-376.710511	827.550514	-703.529255
382				900.000000	200.000000	0.000000	0.347510	0.619300	-1.173150	-80.246395	-74.011072	152.024515	299.028671	200.956606	0.000000	300.000000	200.000000	0.000000	7.721560	10.590440	2233.125306	2136.220856	2169.099924	-1318.355976				-505.000000	200.000000	0.000000	1.448880	2.680050	-4.719240	-417.287724	844.796886	-291.293036
383				900.000000	200.000000	0.000000	0.325090	0.574260	-1.260050	-58.067989	-57.809089	185.741096	299.042856	200.974154	0.000000	300.000000	200.000000	0.000000	7.752080	10.559920	2232.057190	2174.367657	2136.399925	-1391.597975				-505.000000	200.000000	0.000000	0.000000	-0.357340	10.225020	-1873.860672	1978.846566	352.125476
384				900.000000	200.000000	0.000000	0.291460	0.596780	-1.694550	-73.672879	-111.745790	185.796881	299.018339	200.935797	0.000000	300.000000	200.000000	0.000000	7.813120	10.163160	2231.828308	2088.537354	2190.899923	-1367.183975				-505.000000	200.000000	0.000000	1.629990	2.322710	8.651940	-785.288679	1086.288686	-350.390739
385				900.000000	200.000000	0.000000	0.414770	0.731900	-1.781450	-44.075484	-66.083180	164.107852	298.969605	200.897247	0.000000	300.000000	200.000000	0.000000	7.721560	10.163160	2232.057190	2002.707052	2299.899920	-1397.701475				-505.000000	200.000000	0.000000	1.992210	-1.250690	-0.786540	-423.190180	-119.802194	57.397817
386				900.000000	200.000000	0.000000	0.347510	0.596780	-1.781450	-113.968209	-134.236992	156.822892	299.004197	200.982296	0.000000	300.000000	200.000000	0.000000	7.080640	10.529400	2232.972718	2193.441057	2223.599922	-1397.701475				-505.000000	200.000000	0.000000	2.897760	-0.357340	14.944259	-1294.403123	2196.734582	234.405458
387				900.000000	200.000000	0.000000	0.381140	0.675600	-1.868350	-58.545537	-69.683449	156.861354	299.081484	200.914775	0.000000	300.000000	200.000000	0.000000	7.538440	10.285240	2230.989074	2040.853853	2049.199928	-1312.252476				-505.000000	200.000000	0.000000	-1.267770	2.858720	9.438480	-752.791790	1260.885707	472.767136
388				900.000000	200.000000	0.000000	0.392350	0.664340	-2.085600	-59.234295	-110.470794	197.803490	299.023089	200.935925	0.000000	300.000000	200.000000	0.000000	7.416360	10.590440	2231.523132	2088.537354	2179.999924	-1397.701475				-505.000000	200.000000	0.000000	0.181110	1.965370	5.505780	350.997004	1574.656137	354.315239
389				900.000000	200.000000	0.000000	0.425980	0.563000	-1.738000	-103.252665	-112.178946	190.445423	299.038137	200.935541	0.000000	300.000000	200.000000	0.000000	7.538440	11.292400	2232.438660	2088.537354	2147.299925	-1434.322474				-505.000000	200.000000	0.000000	0.181110	0.357340	-3.932700	252.940031	1716.183262	-469.628162
390				900.000000	200.000000	0.000000	0.392350	0.641820	-1.694550	-63.777071	-110.834471	151.999004	299.033519	200.977992	0.000000	300.000000	200.000000	0.000000	7.904680	11.261880	2233.049012	2183.904357	2158.199924	-1477.046973				-505.000000	200.000000	0.000000	2.716650	-1.608030	-7.865400	-1719.355153	1964.199899	-354.207944
391				900.000000	200.000000	0.000000	0.358720	0.585520	-1.564200	-33.796221	-74.109023	151.981486	298.994057	200.999756	0.000000	300.000000	200.000000	0.000000	7.721560	11.414480	2232.133484	2231.587858	2245.399921	-1367.183975				-505.000000	200.000000	0.000000	-1.992210	1.608030	3.932700	-1060.543508	2503.076620	471.638187
392				900.000000	200.000000	0.000000	0.235410	0.664340	-1.303500	-94.608811	-79.405508	157.001858	299.018339	200.982800	0.000000	300.000000	200.000000	0.000000	7.568960	10.956680	2231.828308	2193.441057	2190.899923	-1416.011974				-505.000000	200.000000	0.000000	1.811100	3.037390	7.865400	-394.658310	1341.216162	2.737595
393				900.000000	200.000000	0.000000	0.313880	0.517960	-1.216600	-116.628832	-62.453840	154.374770	299.003959	200.965444	0.000000	300.000000	200.000000	0.000000	7.630000	10.682000	2232.438660	2155.294256	2223.599922	-1263.424477				-505.000000	200.000000	0.000000	0.724440	1.965370	9.438480	-1038.480402	2068.327138	-350.657411
394				900.000000	200.000000	0.000000	0.358720	0.653080	-1.477300	-151.539978	-79.255810	156.863637	299.023556	200.948292	0.000000	300.000000	200.000000	0.000000	7.294280	10.407320	2232.591248	2117.147455	2179.999924	-1403.804975				-505.000000	200.000000	0.000000	-1.629990	0.357340	2.359620	-673.084598	2217.511527	-117.018682
395				900.000000	200.000000	0.000000	0.280250	0.540480	-1.955250	-100.384579	-111.041712	195.394776	299.008503	200.935861	0.000000	300.000000	200.000000	0.000000	6.958560	10.254720	2231.675720	2088.537354	2212.699923	-1263.424477				-505.000000	200.000000	0.000000	2.173320	0.536010	8.651940	-1472.481905	1451.121811	117.823005
396				900.000000	200.000000	0.000000	0.302670	0.484180	-1.520750	-74.109160	-132.632932	159.174288	299.028405	200.952596	0.000000	300.000000	200.000000	0.000000	7.172200	10.712520	2232.514954	2126.684155	2169.099924	-1409.908474				-505.000000	200.000000	0.000000	-0.724440	1.965370	3.146160	3.360229	2692.250303	-703.006093
397				900.000000	200.000000	0.000000	0.246620	0.619300	-1.651100	-76.721021	-104.873718	149.719377	299.067783	200.913838	0.000000	300.000000	200.000000	0.000000	6.867000	10.132640	2233.277894	2040.853853	2081.899927	-1361.080475				-505.000000	200.000000	0.000000	1.992210	1.786700	-1.573080	107.987370	1074.074299	-292.184292
398				900.000000	200.000000	0.000000	0.470820	0.619300	-1.824900	-52.777896	-73.416880	163.945066	298.979616	200.867131	0.000000	300.000000	200.000000	0.000000	7.294280	9.125480	2232.591248	1935.950150	2278.099920	-1409.908474				-505.000000	200.000000	0.000000	0.181110	-0.357340	6.292320	326.328748	-414.640399	-59.097703
399				900.000000	200.000000	0.000000	0.414770	0.664340	-1.477300	-126.953110	-0.508430	137.538760	298.993850	200.931587	0.000000	300.000000	200.000000	0.000000	7.446880	11.048240	2231.675720	2079.000654	2245.399921	-1361.080475				-505.000000	200.000000	0.000000	1.992210	-0.536010	12.584640	-1652.851220	3446.898755	-411.876741
400				900.000000	200.000000	0.000000	0.381140	0.574260	-1.998700	-115.120654	-125.287893	185.683029	299.037742	200.923104	0.000000	300.000000	200.000000	0.000000	7.263760	11.597600	2231.523132	2059.927254	2147.299925	-1324.459476	-599.853191	142.126658	0.000000	-505.000000	200.000000	0.000000	3.622200	0.714680	21.236579	-1229.031808	2014.357301	-234.587939
401				900.000000	200.000000	0.000000	0.414770	0.720640	-1.303500	-36.002954	-71.593643	200.242282	298.989173	200.965576	0.000000	300.000000	200.000000	0.000000	7.782600	11.445000	2232.133484	2155.294256	2256.299921	-1403.804975				-505.000000	200.000000	0.000000	-0.362220	1.608030	8.651940	-1291.797973	3062.817409	295.275491
402				900.000000	200.000000	0.000000	0.313880	0.585520	-0.738650	-133.454206	-118.624003	180.943861	298.979302	200.940038	0.000000	300.000000	200.000000	0.000000	7.813120	11.231360	2231.904602	2098.074055	2278.099920	-1440.425974				-505.000000	200.000000	0.000000	2.173320	-0.357340	5.505780	210.449823	1586.677525	-764.186264
403				900.000000	200.000000	0.000000	0.325090	0.551740	-1.390400	-79.233057	-52.621894	176.081512	299.003448	200.957391	0.000000	300.000000	200.000000	0.000000	7.599480	10.407320	2231.294250	2136.220856	2223.599922	-1379.390975				-505.000000	200.000000	0.000000	0.181110	2.322710	1.573080	-322.590980	120.118189	119.677960
404				900.000000	200.000000	0.000000	0.358720	0.641820	-1.738000	-31.657843	-104.343209	178.540106	298.969182	201.004474	0.000000	300.000000	200.000000	0.000000	7.263760	10.285240	2231.141662	2241.124558	2299.899920	-1367.183975				-505.000000	200.000000	0.000000	0.000000	2.858720	1.573080	-521.789019	793.927191	-232.263469
405				900.000000	200.000000	0.000000	0.381140	0.551740	-1.868350	-83.748743	-120.343149	183.252425	298.979581	200.944052	0.000000	300.000000	200.000000	0.000000	7.050120	10.559920	2232.514954	2107.610755	2278.099920	-1367.183975				-505.000000	200.000000	0.000000	2.354430	1.250690	5.505780	-155.512290	515.158500	-586.442436
406				900.000000	200.000000	0.000000	0.448400	0.641820	-1.607650	-87.810224	-143.619246	192.905158	299.048032	200.884157	0.000000	300.000000	200.000000	0.000000	7.660520	11.078760	2232.743836	1974.096951	2125.499926	-1391.597975				-505.000000	200.000000	0.000000	1.629990	2.322710	-3.146160	-207.152517	302.065038	2.073853
407				900.000000	200.000000	0.000000	0.302670	0.551740	-1.433850	-35.052238	-87.120019	168.875759	299.023723	200.866983	0.000000	300.000000	200.000000	0.000000	7.782600	10.498880	2232.972718	1935.950150	2179.999924	-1330.562976				-505.000000	200.000000	0.000000	2.354430	-0.536010	3.146160	-1885.238302	119.687758	410.511663
408				900.000000	200.000000	0.000000	0.235410	0.540480	-1.520750	-111.996028	-139.995105	180.983269	299.037413	200.923419	0.000000	300.000000	200.000000	0.000000	7.111160	9.980040	2230.760192	2059.927254	2147.299925	-1342.769976				-505.000000	200.000000	0.000000	0.905550	0.893350	0.786540	-61.696470	2330.718878	-586.665641
409				900.000000	200.000000	0.000000	0.448400	0.720640	-1.824900	-0.358352	-82.625565	188.159141	299.057538	200.974121	0.000000	300.000000	200.000000	0.000000	7.477400	9.888480	2232.133484	2174.367657	2103.699926	-1397.701475				-505.000000	200.000000	0.000000	3.078870	0.893350	-0.786540	-988.350332	344.724043	353.066072
410				900.000000	200.000000	0.000000	0.358720	0.585520	-2.042150	-82.537739	-12.872890	147.162166	298.979860	200.943794	0.000000	300.000000	200.000000	0.000000	7.568960	11.017720	2233.125306	2107.610755	2278.099920	-1373.287475				-505.000000	200.000000	0.000000	1.267770	-0.178670	3.146160	-1631.983655	185.441551	-293.991473
411				900.000000	200.000000	0.000000	0.437190	0.551740	-1.173150	-2.617911	-62.506185	149.459116	298.974664	200.952628	0.000000	300.000000	200.000000	0.000000	7.477400	11.048240	2232.438660	2126.684155	2288.999920	-1446.529474				-505.000000	200.000000	0.000000	0.362220	1.965370	1.573080	-1154.925636	1832.569319	178.068455
412				900.000000	200.000000	0.000000	0.437190	0.776940	-1.564200	-58.077787	-16.548778	144.849231	298.979267	200.969981	0.000000	300.000000	200.000000	0.000000	7.416360	11.872280	2231.828308	2164.830956	2278.099920	-1446.529474				-505.000000	200.000000	0.000000	-0.181110	-0.357340	1.573080	-484.760804	2263.156237	234.651768
413				900.000000	200.000000	0.000000	0.437190	0.720640	-1.564200	-56.375690	-62.142508	205.038375	299.033122	201.038208	0.000000	300.000000	200.000000	0.000000	7.385840	10.804080	2232.133484	2317.418160	2158.199924	-1385.494475				-505.000000	200.000000	0.000000	0.905550	1.250690	7.078860	655.325570	1396.757415	177.346757
414				900.000000	200.000000	0.000000	0.257830	0.574260	-1.477300	-90.457302	-34.573400	202.678398	299.052590	200.987006	0.000000	300.000000	200.000000	0.000000	7.843640	11.109280	2231.980896	2202.977757	2114.599926	-1342.769976				-505.000000	200.000000	0.000000	2.354430	0.357340	4.719240	-904.527833	1443.894978	176.383057
415				900.000000	200.000000	0.000000	0.414770	0.686860	-1.173150	-101.587455	-117.308598	205.030187	298.950323	200.978193	0.000000	300.000000	200.000000	0.000000	7.996240	11.109280	2232.591248	2183.904357	2343.499918	-1373.287475				-505.000000	200.000000	0.000000	1.992210	3.573400	11.798100	-477.725731	133.394998	-701.697404
416				900.000000	200.000000	0.000000	0.403560	0.563000	-1.520750	-70.863352	-151.985492	178.420349	298.994022	200.995517	0.000000	300.000000	200.000000	0.000000	7.691040	10.926160	2232.057190	2222.051158	2245.399921	-1428.218974				-505.000000	200.000000	0.000000	0.724440	-1.072020	-1.573080	-180.809778	355.367013	527.621586
417				900.000000	200.000000	0.000000	0.313880	0.675600	-1.564200	-90.394679	-107.724302	183.437296	299.013657	200.969782	0.000000	300.000000	200.000000	0.000000	7.630000	10.285240	2232.286072	2164.830956	2201.799923	-1373.287475				-505.000000	200.000000	0.000000	0.000000	3.037390	-3.932700	-627.234161	2257.422257	-525.814405
418				900.000000	200.000000	0.000000	0.269040	0.517960	-1.433850	-100.771782	-90.801106	154.421224	299.008537	200.927282	0.000000	300.000000	200.000000	0.000000	7.507920	10.254720	2231.752014	2069.463954	2212.699923	-1403.804975				-505.000000	200.000000	0.000000	0.362220	0.536010	13.371180	-1819.552371	2484.222959	411.688387
419				900.000000	200.000000	0.000000	0.313880	0.596780	-0.955900	-113.112939	-67.762261	152.038412	298.986923	200.873522	0.000000	300.000000	200.000000	0.000000	7.416360	10.498880	2227.174374	1945.486851	2256.299921	-1379.390975				-505.000000	200.000000	0.000000	0.181110	0.000000	2.359620	-926.339246	3433.621946	-646.199574
420				900.000000	200.000000	0.000000	0.459610	0.484180	-1.129700	-154.114636	-83.733728	178.288979	299.028770	200.918077	0.000000	300.000000	200.000000	0.000000	7.538440	9.552760	2233.354188	2050.390553	2169.099924	-1287.838477				-505.000000	200.000000	0.000000	3.441090	-1.786700	2.359620	-1150.268464	1247.810457	174.261430
421				900.000000	200.000000	0.000000	0.414770	0.540480	-1.607650	-31.675452	-127.036453	178.387792	299.096666	200.969782	0.000000	300.000000	200.000000	0.000000	7.263760	9.705360	2232.286072	2164.830956	2016.499929	-1409.908474				-505.000000	200.000000	0.000000	0.543330	0.893350	-6.292320	-641.342789	2624.494662	118.292520
422				900.000000	200.000000	0.000000	0.493240	0.574260	-1.781450	-82.731341	-79.446514	163.879952	299.077103	200.965543	0.000000	300.000000	200.000000	0.000000	7.233240	9.888480	2232.209778	2155.294256	2060.099928	-1330.562976				-505.000000	200.000000	0.000000	0.543330	1.965370	0.000000	-923.419479	1425.393184	60.565768
423				900.000000	200.000000	0.000000	0.291460	0.517960	-1.738000	-93.045821	14.943867	185.723578	299.042889	200.948486	0.000000	300.000000	200.000000	0.000000	7.507920	11.200840	2232.133484	2117.147455	2136.399925	-1397.701475				-505.000000	200.000000	0.000000	0.724440	1.429360	-5.505780	317.682115	1684.799218	-233.677887
424				900.000000	200.000000	0.000000	0.358720	0.720640	-1.564200	-108.642583	-79.174993	176.203749	299.003993	200.914150	0.000000	300.000000	200.000000	0.000000	7.935200	11.353440	2232.514954	2040.853853	2223.599922	-1367.183975				-505.000000	200.000000	0.000000	0.000000	0.357340	6.292320	369.574035	2512.858728	-175.893180
425				900.000000	200.000000	0.000000	0.459610	0.630560	-2.259400	-56.784882	-52.287288	168.786472	299.027940	200.953052	0.000000	300.000000	200.000000	0.000000	7.568960	11.628120	2231.446838	2126.684155	2169.099924	-1373.287475				-505.000000	200.000000	0.000000	0.724440	1.608030	2.359620	-18.325338	881.914910	-409.740625
426				900.000000	200.000000	0.000000	0.336300	0.529220	-1.477300	-72.209398	-113.794344	188.097256	298.940269	200.944278	0.000000	300.000000	200.000000	0.000000	7.874160	11.231360	2231.980896	2107.610755	2365.299917	-1409.908474				-505.000000	200.000000	0.000000	-0.362220	1.786700	3.932700	-1165.548188	-777.234245	-174.507740
427				900.000000	200.000000	0.000000	0.414770	0.551740	-1.738000	-71.552110	-157.311047	156.711323	298.999555	200.909474	0.000000	300.000000	200.000000	0.000000	7.507920	10.712520	2233.506776	2031.317153	2234.499922	-1470.943473				-505.000000	200.000000	0.000000	-0.905550	3.037390	14.157719	69.109084	969.349203	-232.021467
428				900.000000	200.000000	0.000000	0.291460	0.675600	-1.477300	-74.222530	-117.013803	173.821883	299.003653	200.952921	0.000000	300.000000	200.000000	0.000000	7.630000	10.620960	2231.752014	2126.684155	2223.599922	-1416.011974				-505.000000	200.000000	0.000000	1.448880	-0.893350	-1.573080	-864.894468	1504.661217	351.500892
429				900.000000	200.000000	0.000000	0.381140	0.596780	-1.129700	-65.046633	-90.634274	183.294312	299.013218	201.004406	0.000000	300.000000	200.000000	0.000000	7.202720	10.895640	2231.294250	2241.124558	2201.799923	-1354.976975				-505.000000	200.000000	0.000000	-1.267770	-0.357340	2.359620	94.382128	4184.143706	-705.166878
430				900.000000	200.000000	0.000000	0.336300	0.664340	-2.129050	-75.361430	-118.254187	156.897336	299.062422	200.918579	0.000000	300.000000	200.000000	0.000000	7.080640	10.773560	2232.133484	2050.390553	2092.799927	-1416.011974				-505.000000	200.000000	0.000000	0.905550	0.714680	1.573080	-1230.604888	2197.402444	470.558577
431				900.000000	200.000000	0.000000	0.257830	0.686860	-1.303500	-61.517196	-75.262794	183.505836	298.994228	200.888520	0.000000	300.000000	200.000000	0.000000	7.568960	9.613800	2232.514954	1983.633652	2245.399921	-1348.873476				-505.000000	200.000000	0.000000	1.629990	1.072020	1.573080	-861.534239	2551.276604	-57.857151
432				900.000000	200.000000	0.000000	0.358720	0.596780	-1.086250	-85.104270	-104.949336	173.678899	299.052914	200.926870	0.000000	300.000000	200.000000	0.000000	7.507920	10.651480	2232.743836	2069.463954	2114.599926	-1391.597975				-505.000000	200.000000	0.000000	0.181110	2.322710	4.719240	-206.523285	1442.832556	354.654355
433				900.000000	200.000000	0.000000	0.369930	0.574260	-1.520750	-42.255954	-115.138819	188.104302	299.037874	200.961435	0.000000	300.000000	200.000000	0.000000	7.233240	9.857960	2231.828308	2145.757556	2147.299925	-1330.562976				-505.000000	200.000000	0.000000	2.897760	4.466750	5.505780	-192.540504	1410.271655	297.727618
434				900.000000	200.000000	0.000000	0.470820	0.720640	-1.998700	-80.949014	-52.991367	180.906933	299.062678	200.948227	0.000000	300.000000	200.000000	0.000000	7.538440	11.109280	2232.743836	2117.147455	2092.799927	-1275.631477				-505.000000	200.000000	0.000000	0.724440	2.501380	5.505780	499.246971	1144.069219	-585.125132
435				900.000000	200.000000	0.000000	0.414770	0.709380	-1.694550	-137.385024	-86.427877	164.086909	298.983873	200.923230	0.000000	300.000000	200.000000	0.000000	7.080640	11.475520	2231.217956	2059.927254	2267.199921	-1391.597975				-505.000000	200.000000	0.000000	1.267770	0.178670	11.798100	-1030.588847	1105.220911	-234.908258
436				900.000000	200.000000	0.000000	0.414770	0.776940	-1.607650	-98.328103	4.678765	144.872459	298.896505	200.978293	0.000000	300.000000	200.000000	0.000000	7.599480	10.834600	2232.362366	2183.904357	2463.399914	-1385.494475				-505.000000	200.000000	0.000000	-0.724440	1.072020	6.292320	297.003319	1098.424509	529.772190
437				900.000000	200.000000	0.000000	0.470820	0.664340	-0.999350	-98.314242	-114.712401	159.167633	298.993919	200.935797	0.000000	300.000000	200.000000	0.000000	7.446880	11.139800	2231.828308	2088.537354	2245.399921	-1342.769976				-505.000000	200.000000	0.000000	1.992210	-0.714680	-1.573080	-1780.611161	146.084247	292.882885
438				900.000000	200.000000	0.000000	0.459610	0.506700	-1.173150	-80.862733	-88.759290	192.767883	299.018573	200.982565	0.000000	300.000000	200.000000	0.000000	7.111160	10.804080	2232.362366	2193.441057	2190.899923	-1391.597975				-505.000000	200.000000	0.000000	0.181110	-0.536010	7.078860	-1769.107685	1175.453263	-59.267261
439				900.000000	200.000000	0.000000	0.425980	0.540480	-1.520750	-63.749665	-152.908748	166.327878	299.032858	200.918830	0.000000	300.000000	200.000000	0.000000	7.538440	10.590440	2231.523132	2050.390553	2158.199924	-1428.218974				-505.000000	200.000000	0.000000	-1.448880	-0.714680	6.292320	-1200.901920	1672.540400	-470.515110
440				900.000000	200.000000	0.000000	0.448400	0.653080	-1.433850	-75.104890	-77.923271	154.361068	299.038203	200.948292	0.000000	300.000000	200.000000	0.000000	7.263760	10.682000	2232.591248	2117.147455	2147.299925	-1440.425974				-505.000000	200.000000	0.000000	2.716650	1.965370	2.359620	-923.230709	-34.053754	177.880100
441				900.000000	200.000000	0.000000	0.325090	0.484180	-1.651100	-54.141551	-62.511383	173.609021	299.018473	200.905761	0.000000	300.000000	200.000000	0.000000	7.599480	10.285240	2232.133484	2021.780453	2190.899923	-1361.080475				-505.000000	200.000000	0.000000	0.181110	1.429360	0.000000	86.490573	1182.171100	530.038862
442				900.000000	200.000000	0.000000	0.269040	0.596780	-1.303500	-105.431993	-80.790392	183.410448	299.067496	201.016637	0.000000	300.000000	200.000000	0.000000	7.355320	9.583280	2232.591248	2269.734659	2081.899927	-1416.011974				-505.000000	200.000000	0.000000	0.362220	3.573400	12.584640	-1404.190822	2087.259363	238.338574
443				900.000000	200.000000	0.000000	0.381140	0.540480	-1.129700	-163.857793	-110.898153	197.699914	299.004027	200.986736	0.000000	300.000000	200.000000	0.000000	7.111160	10.041080	2232.591248	2202.977757	2223.599922	-1391.597975				-505.000000	200.000000	0.000000	-0.724440	1.429360	1.573080	-145.015584	1102.903068	60.158517
444				900.000000	200.000000	0.000000	0.358720	0.517960	-1.433850	-144.997615	-69.164279	168.786276	298.994297	200.939716	0.000000	300.000000	200.000000	0.000000	7.294280	10.620960	2232.667542	2098.074055	2245.399921	-1354.976975				-505.000000	200.000000	0.000000	-0.543330	0.178670	3.932700	-1147.034081	-235.995250	411.421715
445				900.000000	200.000000	0.000000	0.403560	0.596780	-1.651100	-137.956348	-70.808747	154.355164	299.053011	200.960942	0.000000	300.000000	200.000000	0.000000	7.630000	10.743040	2232.972718	2145.757556	2114.599926	-1367.183975				-505.000000	200.000000	0.000000	1.086660	-1.250690	8.651940	-769.883108	1119.165582	-60.017936
446				900.000000	200.000000	0.000000	0.313880	0.630560	-0.869000	-83.488139	-22.249349	185.805069	299.106187	200.897401	0.000000	300.000000	200.000000	0.000000	7.385840	11.109280	2231.675720	2002.707052	1994.699930	-1379.390975				-505.000000	200.000000	0.000000	0.543330	1.250690	3.146160	-1661.309084	229.277412	118.631636
447				900.000000	200.000000	0.000000	0.392350	0.517960	-1.651100	-36.668370	-75.413090	156.703135	298.998837	200.987039	0.000000	300.000000	200.000000	0.000000	7.385840	11.292400	2231.904602	2202.977757	2234.499922	-1397.701475				-505.000000	200.000000	0.000000	0.181110	0.357340	8.651940	-1135.845220	1439.100424	-645.860458
448				900.000000	200.000000	0.000000	0.358720	0.653080	-2.302850	-67.964113	-27.828349	164.092617	298.999145	200.948292	0.000000	300.000000	200.000000	0.000000	7.691040	11.139800	2232.591248	2117.147455	2234.499922	-1428.218974				-505.000000	200.000000	0.000000	-0.905550	0.536010	-3.146160	-431.081735	455.490555	353.045709
449				900.000000	200.000000	0.000000	0.526870	0.551740	-1.433850	-103.401252	-50.758846	185.511109	299.013589	200.944214	0.000000	300.000000	200.000000	0.000000	7.630000	10.315760	2232.133484	2107.610755	2201.799923	-1470.943473				-505.000000	200.000000	0.000000	2.354430	0.893350	3.932700	170.187226	1179.501390	-645.525651
450				900.000000	200.000000	0.000000	0.336300	0.585520	-1.651100	-86.153142	-22.445251	166.462674	299.042692	200.961501	0.000000	300.000000	200.000000	0.000000	7.630000	10.895640	2231.675720	2145.757556	2136.399925	-1318.355976				-505.000000	200.000000	0.000000	-0.905550	2.680050	3.146160	-879.922500	-213.330893	-232.360583
451				900.000000	200.000000	0.000000	0.504450	0.630560	-1.607650	-36.007018	-69.937836	188.017298	298.984464	200.973954	0.000000	300.000000	200.000000	0.000000	7.538440	10.773560	2232.514954	2174.367657	2267.199921	-1379.390975				-505.000000	200.000000	0.000000	-0.181110	1.965370	5.505780	-1733.691030	1464.004061	236.856020
452				900.000000	200.000000	0.000000	0.358720	0.585520	-1.260050	-69.665893	-89.589793	176.078087	299.013724	200.991075	0.000000	300.000000	200.000000	0.000000	7.752080	10.254720	2232.438660	2212.514458	2201.799923	-1416.011974				-505.000000	200.000000	0.000000	-1.267770	1.250690	0.786540	-1314.049848	473.676354	-644.896759
453				900.000000	200.000000	0.000000	0.358720	0.506700	-1.738000	-85.468448	-89.145299	180.824105	298.982029	200.894932	0.000000	300.000000	200.000000	0.000000	7.904680	10.254720	2227.174374	1993.170352	2267.199921	-1403.804975				-505.000000	200.000000	0.000000	0.724440	0.714680	0.000000	853.957300	486.444167	118.108473
454				900.000000	200.000000	0.000000	0.269040	0.630560	-1.564200	-108.331548	-100.811820	171.393563	298.994228	201.008128	0.000000	300.000000	200.000000	0.000000	7.721560	9.857960	2232.514954	2250.661259	2245.399921	-1373.287475				-505.000000	200.000000	0.000000	-0.181110	2.144040	5.505780	-796.351693	138.303988	-702.880001
455				900.000000	200.000000	0.000000	0.381140	0.461660	-1.520750	-119.262366	-95.336567	183.168650	299.028040	200.923041	0.000000	300.000000	200.000000	0.000000	7.233240	11.383960	2231.675720	2059.927254	2169.099924	-1409.908474				-505.000000	200.000000	0.000000	1.811100	0.178670	-6.292320	705.203947	2150.071881	117.512867
456				900.000000	200.000000	0.000000	0.257830	0.630560	-1.781450	-56.289726	-64.686360	166.585856	299.052526	200.910158	0.000000	300.000000	200.000000	0.000000	7.568960	11.536560	2231.828308	2031.317153	2114.599926	-1391.597975				-505.000000	200.000000	0.000000	1.992210	1.072020	12.584640	-744.837312	928.068615	-880.303510
457				900.000000	200.000000	0.000000	0.291460	0.461660	-1.260050	-50.643267	-66.556146	171.213258	299.033089	200.961336	0.000000	300.000000	200.000000	0.000000	7.630000	10.712520	2232.057190	2145.757556	2158.199924	-1367.183975				-505.000000	200.000000	0.000000	0.724440	-1.608030	2.359620	-328.745129	881.914910	-354.048568
458				900.000000	200.000000	0.000000	0.414770	0.630560	-1.477300	-104.220989	-137.289619	154.374966	298.998871	200.940005	0.000000	300.000000	200.000000	0.000000	7.507920	11.414480	2231.980896	2098.074055	2234.499922	-1257.320977				-505.000000	200.000000	0.000000	1.811100	2.144040	8.651940	-101.203989	2401.029794	178.122102
459				900.000000	200.000000	0.000000	0.325090	0.608040	-1.346950	-64.808018	-62.794242	190.591832	299.067209	200.982766	0.000000	300.000000	200.000000	0.000000	7.111160	11.170320	2231.904602	2193.441057	2081.899927	-1318.355976				-505.000000	200.000000	0.000000	1.448880	-1.608030	6.292320	-1834.038538	1629.766960	-236.618326
460				900.000000	200.000000	0.000000	0.425980	0.664340	-1.260050	-110.645918	-31.567920	159.214088	299.018036	200.974554	0.000000	300.000000	200.000000	0.000000	7.355320	10.804080	2231.141662	2174.367657	2190.899923	-1446.529474				-505.000000	200.000000	0.000000	-0.905550	-0.178670	6.292320	-705.203947	2302.513540	234.879281
461				900.000000	200.000000	0.000000	0.392350	0.675600	-1.086250	-97.940584	-45.542580	161.669060	298.998632	200.910314	0.000000	300.000000	200.000000	0.000000	7.263760	10.285240	2231.446838	2031.317153	2234.499922	-1477.046973				-505.000000	200.000000	0.000000	1.992210	-0.536010	-0.786540	-2001.368920	675.617850	-294.388544
462				900.000000	200.000000	0.000000	0.470820	0.641820	-1.738000	-43.719434	-22.837998	173.604650	298.993300	200.940648	0.000000	300.000000	200.000000	0.000000	7.385840	10.529400	2230.455016	2098.074055	2245.399921	-1391.597975				-505.000000	200.000000	0.000000	-0.724440	0.178670	13.371180	-1146.279003	561.426642	-645.957572
463				900.000000	200.000000	0.000000	0.325090	0.551740	-1.824900	-87.724259	-62.349749	142.346271	299.062518	200.974021	0.000000	300.000000	200.000000	0.000000	7.507920	10.407320	2232.362366	2174.367657	2092.799927	-1428.218974				-505.000000	200.000000	0.000000	-0.181110	1.965370	9.438480	3.863615	1195.131914	236.856020
464				900.000000	200.000000	0.000000	0.493240	0.619300	-1.129700	-56.078199	-130.712341	200.066741	299.062646	200.948259	0.000000	300.000000	200.000000	0.000000	7.782600	10.407320	2232.667542	2117.147455	2092.799927	-1440.425974				-505.000000	200.000000	0.000000	2.354430	2.501380	-0.786540	-311.968428	1581.689971	765.858738
465				900.000000	200.000000	0.000000	0.369930	0.529220	-1.129700	-116.075117	-74.974736	163.965814	299.047674	200.897309	0.000000	300.000000	200.000000	0.000000	7.507920	10.041080	2231.904602	2002.707052	2125.499926	-1416.011974				-505.000000	200.000000	0.000000	1.992210	-1.072020	3.146160	-2033.488269	3588.425879	116.311474
466				900.000000	200.000000	0.000000	0.414770	0.731900	-1.607650	-63.998078	-91.574664	173.746493	299.082080	200.935541	0.000000	300.000000	200.000000	0.000000	7.111160	9.674840	2232.438660	2088.537354	2049.199928	-1452.632974				-505.000000	200.000000	0.000000	1.086660	-0.357340	-0.786540	-1064.029584	1393.262714	-352.890640
467				900.000000	200.000000	0.000000	0.470820	0.664340	-1.173150	-86.432708	-155.078527	163.986954	299.101365	200.995619	0.000000	300.000000	200.000000	0.000000	7.324800	11.383960	2231.828308	2222.051158	2005.599930	-1373.287475				-505.000000	200.000000	0.000000	0.724440	0.178670	3.146160	-915.465001	218.318447	-117.376595
468				900.000000	200.000000	0.000000	0.369930	0.664340	-1.955250	-83.222434	-134.998614	180.959096	299.052331	200.901797	0.000000	300.000000	200.000000	0.000000	7.385840	11.383960	2231.370544	2012.243752	2114.599926	-1354.976975				-505.000000	200.000000	0.000000	0.000000	0.536010	9.438480	-661.706968	3040.153051	352.973265
469				900.000000	200.000000	0.000000	0.437190	0.563000	-1.781450	-87.215558	-77.138375	156.698568	298.989450	200.943955	0.000000	300.000000	200.000000	0.000000	8.148840	10.895640	2232.743836	2107.610755	2256.299921	-1239.010478				-505.000000	200.000000	0.000000	0.724440	0.536010	11.011560	-661.581122	210.854183	-234.525676
470				900.000000	200.000000	0.000000	0.403560	0.574260	-1.433850	-102.473879	-40.614970	192.888782	299.033519	200.909661	0.000000	300.000000	200.000000	0.000000	7.660520	10.956680	2233.049012	2031.317153	2158.199924	-1281.734977				-505.000000	200.000000	0.000000	1.811100	0.357340	2.359620	-1483.796612	683.591110	-117.293970
471				900.000000	200.000000	0.000000	0.437190	0.698120	-1.086250	-88.972150	-87.916851	176.101510	299.086900	201.021048	0.000000	300.000000	200.000000	0.000000	7.294280	10.315760	2232.286072	2279.271359	2038.299929	-1361.080475				-505.000000	200.000000	0.000000	1.629990	0.714680	2.359620	-419.829951	1224.830105	118.036029
472				900.000000	200.000000	0.000000	0.425980	0.675600	-2.346300	-87.184405	-55.887557	171.272860	299.022955	200.974521	0.000000	300.000000	200.000000	0.000000	7.599480	10.804080	2231.217956	2174.367657	2179.999924	-1330.562976				-505.000000	200.000000	0.000000	1.629990	0.893350	14.944259	-755.459864	1212.887282	-175.514906
473				900.000000	200.000000	0.000000	0.582920	0.619300	-1.911800	-52.867925	-123.546071	178.286891	299.047837	200.956966	0.000000	300.000000	200.000000	0.000000	7.721560	10.651480	2232.286072	2136.220856	2125.499926	-1391.597975				-505.000000	200.000000	0.000000	-0.362220	-0.178670	4.719240	-10.433782	1343.139446	-176.372876
474				900.000000	200.000000	0.000000	0.437190	0.484180	-1.216600	-138.122544	-37.135926	178.312206	298.974769	200.965345	0.000000	300.000000	200.000000	0.000000	7.538440	10.376800	2232.667542	2155.294256	2288.999920	-1428.218974				-505.000000	200.000000	0.000000	0.905550	1.608030	1.573080	-365.836266	1269.412393	-233.522818
475				900.000000	200.000000	0.000000	0.358720	0.495440	-1.260050	-53.272736	-79.457853	163.946012	298.954955	200.999790	0.000000	300.000000	200.000000	0.000000	7.568960	10.163160	2232.057190	2231.587858	2332.599918	-1391.597975				-505.000000	200.000000	0.000000	0.000000	-1.250690	7.865400	-1349.026040	390.245758	175.045391
476				900.000000	200.000000	0.000000	0.313880	0.506700	-1.651100	-121.563191	-82.313635	173.641579	299.013657	200.948421	0.000000	300.000000	200.000000	0.000000	7.630000	10.071600	2232.286072	2117.147455	2201.799923	-1336.666476				-505.000000	200.000000	0.000000	1.448880	-0.714680	7.865400	-1316.592075	2953.974180	-59.538240
477				900.000000	200.000000	0.000000	0.369930	0.619300	-1.564200	-64.569402	-59.372741	173.688229	298.988862	200.940230	0.000000	300.000000	200.000000	0.000000	7.477400	9.949520	2231.446838	2098.074055	2256.299921	-1373.287475				-505.000000	200.000000	0.000000	-2.173320	-0.357340	9.438480	-1989.739597	387.690483	-235.141645
478				900.000000	200.000000	0.000000	0.403560	0.484180	-1.651100	-110.428974	-86.006657	166.298746	299.014061	200.952303	0.000000	300.000000	200.000000	0.000000	7.874160	9.857960	2233.201600	2126.684155	2201.799923	-1428.218974				-505.000000	200.000000	0.000000	-0.724440	2.680050	-2.359620	-417.098954	-351.634881	-173.630973
479				900.000000	200.000000	0.000000	0.302670	0.585520	-1.303500	-53.628786	-61.911395	173.726495	299.077261	200.956835	0.000000	300.000000	200.000000	0.000000	7.080640	9.644320	2232.591248	2136.220856	2060.099928	-1318.355976				-505.000000	200.000000	0.000000	-0.362220	1.608030	5.505780	-365.521650	1872.673048	1.554998
480				900.000000	200.000000	0.000000	0.190570	0.484180	-1.738000	-102.477942	-112.616702	147.242123	299.067655	200.952400	0.000000	300.000000	200.000000	0.000000	7.477400	11.383960	2232.972718	2126.684155	2081.899927	-1318.355976				-505.000000	200.000000	0.000000	1.267770	0.000000	5.505780	-1157.719557	183.202271	-176.333718
481				900.000000	200.000000	0.000000	0.504450	0.517960	-0.869000	-76.063416	-121.284480	183.093260	299.042562	200.867606	0.000000	300.000000	200.000000	0.000000	7.599480	11.322920	2231.370544	1935.950150	2136.399925	-1342.769976				-505.000000	200.000000	0.000000	0.905550	1.429360	6.292320	-376.270049	1264.933834	-233.692376
482				900.000000	200.000000	0.000000	0.448400	0.596780	-1.520750	-25.246459	-93.040364	151.899049	299.009079	200.960942	0.000000	300.000000	200.000000	0.000000	7.630000	11.292400	2232.972718	2145.757556	2212.699923	-1318.355976				-505.000000	200.000000	0.000000	2.716650	0.714680	4.719240	-651.273186	-434.003055	-528.235989
483				900.000000	200.000000	0.000000	0.369930	0.540480	-1.303500	-63.524594	-34.285342	166.385946	299.027608	200.996130	0.000000	300.000000	200.000000	0.000000	7.874160	10.620960	2230.683898	2222.051158	2169.099924	-1379.390975				-505.000000	200.000000	0.000000	1.992210	1.072020	-7.078860	-283.146385	1079.299284	-527.838918
484				900.000000	200.000000	0.000000	0.347510	0.720640	-1.173150	-23.806321	-74.011072	181.034682	299.057410	200.952889	0.000000	300.000000	200.000000	0.000000	7.599480	10.559920	2231.828308	2126.684155	2103.699926	-1385.494475				-505.000000	200.000000	0.000000	0.362220	0.536010	-0.786540	-894.156973	1437.098576	59.223795
485				900.000000	200.000000	0.000000	0.336300	0.619300	-1.824900	-56.798427	-128.668986	149.626468	298.989208	200.931364	0.000000	300.000000	200.000000	0.000000	7.782600	11.017720	2232.209778	2079.000654	2256.299921	-1403.804975				-505.000000	200.000000	0.000000	1.811100	-0.178670	1.573080	-1284.661496	1612.327588	-352.779038
486				900.000000	200.000000	0.000000	0.369930	0.776940	-1.303500	-45.746111	-105.208922	169.015514	298.940269	200.944278	0.000000	300.000000	200.000000	0.000000	7.630000	10.559920	2231.980896	2107.610755	2365.299917	-1446.529474				-505.000000	200.000000	0.000000	-2.173320	0.178670	6.292320	-915.213308	2379.226299	-175.888873
487				900.000000	200.000000	0.000000	0.459610	0.551740	-1.303500	-99.245679	-53.176275	192.809770	299.028571	200.956704	0.000000	300.000000	200.000000	0.000000	7.813120	10.102120	2232.896424	2136.220856	2169.099924	-1361.080475				-505.000000	200.000000	0.000000	-0.543330	2.144040	11.011560	-1143.359236	1480.697007	295.798654
488				900.000000	200.000000	0.000000	0.336300	0.495440	-1.694550	-65.784469	-149.054091	168.788559	298.940522	200.991041	0.000000	300.000000	200.000000	0.000000	6.958560	11.414480	2232.514954	2212.514458	2365.299917	-1397.701475				-505.000000	200.000000	0.000000	1.629990	0.714680	6.292320	-651.147339	1221.097973	235.524227
489				900.000000	200.000000	0.000000	0.369930	0.585520	-1.390400	-49.698285	-100.062135	168.837493	299.003448	200.944569	0.000000	300.000000	200.000000	0.000000	7.782600	10.071600	2231.294250	2107.610755	2223.599922	-1361.080475				-505.000000	200.000000	0.000000	1.992210	1.786700	2.359620	919.013999	1070.342166	-820.881180
490				900.000000	200.000000	0.000000	0.381140	0.517960	-1.042800	-100.366655	-65.385241	190.449990	299.033519	200.905390	0.000000	300.000000	200.000000	0.000000	7.324800	9.766400	2233.049012	2021.780453	2158.199924	-1452.632974				-505.000000	200.000000	0.000000	0.000000	-0.893350	2.359620	-1675.291865	1853.740823	-470.800578
491				900.000000	200.000000	0.000000	0.437190	0.585520	-0.955900	-105.535566	-113.367926	183.225772	299.004197	200.956671	0.000000	300.000000	200.000000	0.000000	7.263760	10.590440	2232.972718	2136.220856	2223.599922	-1428.218974				-505.000000	200.000000	0.000000	0.362220	1.786700	-6.292320	-818.918184	1044.613539	-409.542090
492				900.000000	200.000000	0.000000	0.437190	0.461660	-1.564200	-83.122608	-62.142508	185.520243	299.066922	200.953149	0.000000	300.000000	200.000000	0.000000	7.477400	11.200840	2231.217956	2126.684155	2081.899927	-1458.736474				-505.000000	200.000000	0.000000	1.629990	2.322710	8.651940	-206.208669	1086.288686	413.282543
493				900.000000	200.000000	0.000000	0.515660	0.641820	-1.260050	-67.347459	-45.392882	178.377516	299.077040	200.948518	0.000000	300.000000	200.000000	0.000000	6.989080	10.682000	2232.057190	2117.147455	2060.099928	-1470.943473				-505.000000	200.000000	0.000000	1.992210	-0.714680	0.786540	535.897646	939.265012	-118.325805
494				900.000000	200.000000	0.000000	0.336300	0.731900	-1.433850	-75.879612	-42.911173	171.418127	299.052914	200.888429	0.000000	300.000000	200.000000	0.000000	7.691040	10.743040	2232.743836	1983.633652	2114.599926	-1385.494475				-505.000000	200.000000	0.000000	1.448880	-0.536010	-3.146160	-1422.477680	1373.584063	351.840008
495				900.000000	200.000000	0.000000	0.381140	0.574260	-1.390400	-98.408334	-54.930033	173.634728	299.028306	200.935605	0.000000	300.000000	200.000000	0.000000	8.057280	10.682000	2232.286072	2088.537354	2169.099924	-1312.252476				-505.000000	200.000000	0.000000	-2.173320	1.429360	0.000000	-29.325429	3976.037798	-233.446066
496				900.000000	200.000000	0.000000	0.313880	0.574260	-1.303500	-94.297775	-67.438993	164.065769	299.018339	200.969981	0.000000	300.000000	200.000000	0.000000	7.385840	10.895640	2231.828308	2164.830956	2190.899923	-1361.080475				-505.000000	200.000000	0.000000	-0.362220	0.893350	1.573080	169.998456	1611.265166	-351.587825
497				900.000000	200.000000	0.000000	0.156940	0.551740	-1.520750	-127.614462	-50.642221	190.713676	298.998769	200.914463	0.000000	300.000000	200.000000	0.000000	6.958560	10.926160	2231.752014	2040.853853	2234.499922	-1428.218974				-505.000000	200.000000	0.000000	-1.086660	-0.536010	6.292320	894.597436	1650.622469	-0.421741
498				900.000000	200.000000	0.000000	0.482030	0.675600	-1.477300	-94.325181	-114.729536	156.756831	298.998837	200.987039	0.000000	300.000000	200.000000	0.000000	7.691040	10.163160	2231.904602	2202.977757	2234.499922	-1428.218974				-505.000000	200.000000	0.000000	1.448880	1.250690	5.505780	-966.224303	1497.943379	353.535586
499				900.000000	200.000000	0.000000	0.448400	0.664340	-0.999350	-130.478484	-88.459296	161.600521	298.969218	200.931778	0.000000	300.000000	200.000000	0.000000	8.087800	10.437840	2231.217956	2079.000654	2299.899920	-1367.183975				-505.000000	200.000000	0.000000	0.543330	3.394730	-1.573080	-142.158741	1294.316030	-701.751052
500				900.000000	200.000000	0.000000	0.257830	0.653080	-1.651100	-31.104128	-90.137436	164.197139	298.940558	200.973921	0.000000	300.000000	200.000000	0.000000	7.813120	10.071600	2232.591248	2174.367657	2365.299917	-1422.115474				-505.000000	200.000000	0.000000	1.448880	-0.357340	1.573080	-832.208810	1236.535497	-117.943223
501				900.000000	200.000000	0.000000	0.291460	0.788200	-1.781450	-45.777580	-101.533033	159.468640	298.994263	200.952563	0.000000	300.000000	200.000000	0.000000	7.691040	11.628120	2232.591248	2126.684155	2245.399921	-1348.873476				-505.000000	200.000000	0.000000	0.362220	-0.536010	7.865400	-379.252739	368.327827	-470.490440
502				900.000000	200.000000	0.000000	0.392350	0.439140	-1.694550	-92.226085	-110.834471	173.497453	299.004231	200.965180	0.000000	300.000000	200.000000	0.000000	7.324800	11.353440	2233.049012	2155.294256	2223.599922	-1354.976975				-505.000000	200.000000	0.000000	1.086660	-1.965370	2.359620	-2.919767	1655.417023	-295.672562
503				900.000000	200.000000	0.000000	0.493240	0.472920	-2.389750	-115.678433	-58.616916	183.062987	299.043249	200.875525	0.000000	300.000000	200.000000	0.000000	7.477400	11.109280	2232.972718	1955.023551	2136.399925	-1348.873476				-505.000000	200.000000	0.000000	-0.181110	0.178670	8.651940	-1146.656542	798.168319	-176.048249
504				900.000000	200.000000	0.000000	0.358720	0.563000	-1.520750	-62.822291	-84.281372	156.779863	299.032759	200.936021	0.000000	300.000000	200.000000	0.000000	6.897520	10.773560	2231.294250	2088.537354	2158.199924	-1348.873476				-505.000000	200.000000	0.000000	1.267770	2.144040	3.146160	-449.092457	848.291587	-526.763616
505				900.000000	200.000000	0.000000	0.571710	0.686860	-1.303500	-37.394014	-62.858523	178.361336	298.984637	200.986601	0.000000	300.000000	200.000000	0.000000	7.263760	10.468360	2232.896424	2202.977757	2267.199921	-1379.390975				-505.000000	200.000000	0.000000	0.181110	0.893350	8.651940	-755.963250	511.110373	-234.143094
506				900.000000	200.000000	0.000000	0.291460	0.608040	-1.564200	-69.053619	-86.537166	161.710751	299.008808	200.927029	0.000000	300.000000	200.000000	0.000000	7.233240	10.804080	2232.362366	2069.463954	2212.699923	-1300.045476				-505.000000	200.000000	0.000000	0.362220	2.322710	-0.786540	24.668256	2497.658635	765.848557
507				900.000000	200.000000	0.000000	0.437190	0.529220	-1.564200	-120.545789	-46.944598	166.305793	298.945152	200.957096	0.000000	300.000000	200.000000	0.000000	7.599480	10.346280	2231.980896	2136.220856	2354.399918	-1373.287475				-505.000000	200.000000	0.000000	1.267770	3.216060	-3.932700	-848.054843	855.009425	120.438817
508				900.000000	200.000000	0.000000	0.325090	0.630560	-1.564200	-60.085185	-113.251899	161.696854	299.042529	200.944569	0.000000	300.000000	200.000000	0.000000	7.599480	10.163160	2231.294250	2107.610755	2136.399925	-1367.183975				-505.000000	200.000000	0.000000	-0.724440	-0.893350	4.719240	-1790.919097	2690.757450	-588.230821
509				900.000000	200.000000	0.000000	0.526870	0.630560	-1.738000	-60.265242	-65.673896	171.126451	299.015950	200.933790	0.000000	300.000000	200.000000	0.000000	7.050120	11.048240	2226.411434	2079.000654	2190.899923	-1409.908474				-505.000000	200.000000	0.000000	0.543330	-0.357340	3.932700	-947.836042	493.671001	175.849714
510				900.000000	200.000000	0.000000	0.369930	0.619300	-1.390400	-64.389345	-94.996165	173.688229	299.115865	200.944504	0.000000	300.000000	200.000000	0.000000	7.324800	10.956680	2231.446838	2107.610755	1972.899931	-1403.804975				-505.000000	200.000000	0.000000	0.362220	2.680050	-2.359620	277.797057	1040.881407	61.258489
511				900.000000	200.000000	0.000000	0.482030	0.506700	-1.607650	-117.497647	-94.344430	137.322474	298.954812	200.867458	0.000000	300.000000	200.000000	0.000000	7.630000	9.827440	2231.752014	1935.950150	2332.599918	-1385.494475				-505.000000	200.000000	0.000000	2.354430	-0.357340	-2.359620	325.636593	1980.892845	-235.503865
512				900.000000	200.000000	0.000000	0.291460	0.630560	-1.260050	-59.770085	-96.951966	156.912375	298.979756	200.913994	0.000000	300.000000	200.000000	0.000000	7.385840	11.017720	2232.896424	2040.853853	2278.099920	-1336.666476				-505.000000	200.000000	0.000000	0.181110	1.250690	5.505780	-1661.120315	-811.603994	-703.756768
513				900.000000	200.000000	0.000000	0.313880	0.630560	-1.868350	-60.400284	-107.441442	140.021527	299.140112	200.966071	0.000000	300.000000	200.000000	0.000000	7.355320	11.139800	2230.989074	2155.294256	1918.399933	-1354.976975				-505.000000	200.000000	0.000000	-0.543330	0.357340	-5.505780	368.630187	833.521925	-469.570207
514				900.000000	200.000000	0.000000	0.336300	0.630560	-1.433850	20.460462	-47.977143	190.601162	299.052526	200.948616	0.000000	300.000000	200.000000	0.000000	6.805960	10.865120	2231.828308	2117.147455	2114.599926	-1379.390975				-505.000000	200.000000	0.000000	-1.448880	0.000000	-3.932700	-1737.554644	1284.533922	-411.092780
515				900.000000	200.000000	0.000000	0.470820	0.484180	-2.129050	-90.821479	-83.265961	161.409745	299.062742	200.884097	0.000000	300.000000	200.000000	0.000000	7.538440	10.773560	2232.896424	1974.096951	2092.799927	-1379.390975				-505.000000	200.000000	0.000000	1.629990	-2.501380	0.786540	-962.007593	1093.752950	232.472186
516				900.000000	200.000000	0.000000	0.493240	0.529220	-1.738000	-124.746376	-74.420953	154.199424	299.013252	200.961632	0.000000	300.000000	200.000000	0.000000	7.294280	11.078760	2231.370544	2145.757556	2201.799923	-1385.494475				-505.000000	200.000000	0.000000	-0.905550	0.357340	-2.359620	-1136.726145	1780.444202	0.411560
517				900.000000	200.000000	0.000000	0.437190	0.641820	-0.869000	-66.942331	-98.250834	159.181530	299.066922	201.021537	0.000000	300.000000	200.000000	0.000000	7.233240	10.743040	2231.217956	2279.271359	2081.899927	-1318.355976				-505.000000	200.000000	0.000000	2.535540	1.786700	4.719240	687.570765	1830.646035	1.492735
518				900.000000	200.000000	0.000000	0.414770	0.731900	-1.738000	-11.866228	-121.849258	161.698192	299.013455	200.940070	0.000000	300.000000	200.000000	0.000000	7.782600	10.956680	2231.828308	2098.074055	2201.799923	-1367.183975				-505.000000	200.000000	0.000000	0.181110	0.714680	12.584640	-998.091959	1700.508307	-234.312652
519				900.000000	200.000000	0.000000	0.425980	0.563000	-1.651100	-83.059985	-117.325733	178.397122	298.999248	200.939652	0.000000	300.000000	200.000000	0.000000	7.385840	10.376800	2232.820130	2098.074055	2234.499922	-1348.873476				-505.000000	200.000000	0.000000	1.992210	0.357340	7.865400	-1251.724146	1993.107233	235.156134
520				900.000000	200.000000	0.000000	0.482030	0.709380	-1.477300	-68.810939	-79.267746	156.788247	299.004027	200.956835	0.000000	300.000000	200.000000	0.000000	7.691040	9.644320	2232.591248	2136.220856	2223.599922	-1409.908474				-505.000000	200.000000	0.000000	0.724440	1.072020	7.078860	528.698246	347.156322	412.168082
521				900.000000	200.000000	0.000000	0.482030	0.653080	-0.869000	-98.642886	-160.888984	173.603509	299.067369	200.965510	0.000000	300.000000	200.000000	0.000000	7.752080	10.468360	2232.286072	2155.294256	2081.899927	-1391.597975				-505.000000	200.000000	0.000000	1.448880	0.714680	0.000000	-535.834723	1503.168364	-58.181778
522				900.000000	200.000000	0.000000	0.381140	0.619300	-1.564200	-44.466751	-95.296159	168.857295	299.052914	200.965312	0.000000	300.000000	200.000000	0.000000	7.477400	9.857960	2232.743836	2155.294256	2114.599926	-1409.908474				-505.000000	200.000000	0.000000	-1.086660	-1.072020	4.719240	-1454.282413	193.845242	-705.859598
523				900.000000	200.000000	0.000000	0.403560	0.641820	-1.260050	-107.552761	-81.304364	202.590253	298.993885	201.004200	0.000000	300.000000	200.000000	0.000000	7.691040	11.261880	2231.752014	2241.124558	2245.399921	-1470.943473				-505.000000	200.000000	0.000000	-1.267770	0.357340	7.865400	-1599.172151	1925.228597	-410.768153
524				900.000000	200.000000	0.000000	0.392350	0.472920	-2.042150	-127.379910	-19.323744	173.528868	298.980069	200.913713	0.000000	300.000000	200.000000	0.000000	7.294280	11.231360	2233.583070	2040.853853	2278.099920	-1373.287475				-505.000000	200.000000	0.000000	-0.181110	1.250690	0.786540	-1314.049848	1070.772598	412.410084
525				900.000000	200.000000	0.000000	0.381140	0.450400	-1.303500	-119.500981	-60.076820	168.700218	298.998769	200.948648	0.000000	300.000000	200.000000	0.000000	7.599480	10.956680	2231.752014	2117.147455	2234.499922	-1287.838477				-505.000000	200.000000	0.000000	1.267770	0.893350	-1.573080	285.562766	587.630131	294.466861
526				900.000000	200.000000	0.000000	0.257830	0.517960	-1.477300	-100.816797	-100.431010	195.397059	298.974243	200.982934	0.000000	300.000000	200.000000	0.000000	7.477400	11.292400	2231.523132	2193.441057	2288.999920	-1416.011974				-505.000000	200.000000	0.000000	0.181110	0.536010	-11.798100	-663.405894	1723.647526	-528.202703
527				900.000000	200.000000	0.000000	0.369930	0.472920	-1.607650	-58.580754	-140.387852	161.503795	298.999179	200.897002	0.000000	300.000000	200.000000	0.000000	6.989080	10.956680	2232.667542	2002.707052	2234.499922	-1416.011974				-505.000000	200.000000	0.000000	0.905550	0.893350	3.146160	-872.219714	1533.059555	-292.945148
528				900.000000	200.000000	0.000000	0.392350	0.630560	-1.390400	-152.377323	-85.787480	183.314114	298.989484	200.986635	0.000000	300.000000	200.000000	0.000000	7.416360	11.353440	2232.820130	2202.977757	2256.299921	-1354.976975				-505.000000	200.000000	0.000000	1.086660	-1.072020	2.359620	-2496.815200	462.286957	-941.009858
529				900.000000	200.000000	0.000000	0.336300	0.608040	-1.260050	-100.902761	-78.534597	173.712598	298.969605	200.995517	0.000000	300.000000	200.000000	0.000000	7.324800	10.346280	2232.057190	2222.051158	2299.899920	-1354.976975				-505.000000	200.000000	0.000000	2.897760	-0.357340	3.932700	94.507975	1279.194501	763.102346
530				900.000000	200.000000	0.000000	0.313880	0.574260	-2.172500	-83.136469	-97.026643	154.427129	299.030704	200.972274	0.000000	300.000000	200.000000	0.000000	7.233240	10.987200	2226.564022	2164.830956	2158.199924	-1312.252476				-505.000000	200.000000	0.000000	-1.629990	0.357340	6.292320	-325.321977	3141.769446	0.469515
531				900.000000	200.000000	0.000000	0.437190	0.551740	-1.216600	-54.929818	-199.246964	183.194357	299.086900	200.888611	0.000000	300.000000	200.000000	0.000000	7.630000	10.956680	2232.286072	1983.633652	2038.299929	-1348.873476				-505.000000	200.000000	0.000000	2.354430	0.000000	4.719240	-115.438463	2106.745015	-763.861637
532				900.000000	200.000000	0.000000	0.437190	0.472920	-1.520750	-46.429135	-102.710676	173.482414	298.979302	201.012677	0.000000	300.000000	200.000000	0.000000	7.965720	10.804080	2231.904602	2260.197959	2278.099920	-1489.253973				-505.000000	200.000000	0.000000	-0.362220	-1.250690	10.225020	-885.573263	277.354402	-59.902026
533				900.000000	200.000000	0.000000	0.470820	0.495440	-1.520750	-73.645473	-83.831680	154.191236	298.969817	200.918422	0.000000	300.000000	200.000000	0.000000	7.355320	10.193680	2232.514954	2050.390553	2299.899920	-1440.425974				-505.000000	200.000000	0.000000	-0.905550	2.144040	-0.786540	-1260.119086	2309.231378	178.339434
534				900.000000	200.000000	0.000000	0.280250	0.698120	-1.042800	-109.029787	-101.758350	161.806139	298.993781	200.970114	0.000000	300.000000	200.000000	0.000000	7.568960	10.224200	2231.523132	2164.830956	2245.399921	-1397.701475				-505.000000	200.000000	0.000000	-0.724440	-0.536010	3.932700	431.144659	1498.373810	-587.891705
535				900.000000	200.000000	0.000000	0.437190	0.731900	-2.042150	-44.345569	-102.225774	180.952246	298.999179	200.995245	0.000000	300.000000	200.000000	0.000000	6.897520	11.231360	2232.667542	2222.051158	2234.499922	-1452.632974				-505.000000	200.000000	0.000000	1.086660	2.501380	6.292320	-311.402119	2712.244950	-526.410011
536				900.000000	200.000000	0.000000	0.313880	0.563000	-1.651100	-83.059985	-62.049755	164.055297	298.984047	200.948713	0.000000	300.000000	200.000000	0.000000	7.385840	10.987200	2231.599426	2117.147455	2267.199921	-1489.253973				-505.000000	200.000000	0.000000	-0.181110	-0.536010	5.505780	-842.705516	933.724032	-470.446974
537				900.000000	200.000000	0.000000	0.246620	0.641820	-1.564200	-87.765210	-28.964986	190.704542	299.062806	200.913932	0.000000	300.000000	200.000000	0.000000	7.233240	10.651480	2233.049012	2040.853853	2092.799927	-1336.666476				-505.000000	200.000000	0.000000	0.181110	0.000000	-0.786540	-694.958935	1050.347520	58.729610
538				900.000000	200.000000	0.000000	0.381140	0.664340	-1.303500	-94.608811	-24.615030	168.899182	299.071871	200.991550	0.000000	300.000000	200.000000	0.000000	7.538440	10.529400	2231.370544	2212.514458	2070.999928	-1312.252476				-505.000000	200.000000	0.000000	0.543330	-0.714680	2.359620	-1201.216536	892.873876	-118.209895
539				900.000000	200.000000	0.000000	0.437190	0.484180	-1.564200	-70.133644	-102.670268	171.083226	299.160373	200.973788	0.000000	300.000000	200.000000	0.000000	7.507920	10.651480	2232.896424	2174.367657	1874.799934	-1385.494475				-505.000000	200.000000	0.000000	1.629990	0.536010	5.505780	-1125.285592	426.424355	-234.598120
540				900.000000	200.000000	0.000000	0.336300	0.675600	-1.520750	-66.226484	-68.160206	188.233389	298.950430	200.952466	0.000000	300.000000	200.000000	0.000000	7.416360	10.743040	2232.820130	2126.684155	2343.499918	-1293.941977				-505.000000	200.000000	0.000000	0.181110	-1.072020	6.292320	-180.180546	1043.629682	-588.472822
541				900.000000	200.000000	0.000000	0.403560	0.675600	-1.607650	-62.295982	-91.113036	183.344388	298.984255	200.888702	0.000000	300.000000	200.000000	0.000000	7.385840	10.407320	2232.057190	1983.633652	2267.199921	-1385.494475				-505.000000	200.000000	0.000000	-0.905550	1.429360	-9.438480	-377.528513	63.751945	-468.523883
542				900.000000	200.000000	0.000000	0.403560	0.709380	-1.781450	-65.105509	-80.819462	171.327502	298.969359	200.918830	0.000000	300.000000	200.000000	0.000000	7.538440	10.559920	2231.523132	2050.390553	2299.899920	-1342.769976				-505.000000	200.000000	0.000000	0.724440	0.000000	-3.146160	-231.883697	1284.849917	-235.034350
543				900.000000	200.000000	0.000000	0.403560	0.664340	-1.303500	-50.382979	-76.197985	166.466295	299.023022	200.987276	0.000000	300.000000	200.000000	0.000000	7.538440	10.834600	2231.370544	2202.977757	2179.999924	-1416.011974				-505.000000	200.000000	0.000000	-0.181110	1.250690	6.292320	-155.449367	4.987554	-351.263198
544				900.000000	200.000000	0.000000	0.336300	0.608040	-1.651100	-36.979406	-108.566740	195.399539	298.989139	200.944246	0.000000	300.000000	200.000000	0.000000	7.416360	9.796920	2232.057190	2107.610755	2256.299921	-1446.529474				-505.000000	200.000000	0.000000	-0.362220	1.786700	3.932700	-1281.364190	1343.885872	412.933247
545				900.000000	200.000000	0.000000	0.448400	0.630560	-1.433850	-120.258096	-108.319091	163.978765	299.042954	200.918516	0.000000	300.000000	200.000000	0.000000	7.813120	9.674840	2232.286072	2050.390553	2136.399925	-1409.908474				-505.000000	200.000000	0.000000	-0.724440	1.429360	11.011560	1361.347519	-762.034152	-351.050174
546				900.000000	200.000000	0.000000	0.257830	0.630560	-1.433850	-100.155444	-75.141568	166.585856	299.048195	201.012123	0.000000	300.000000	200.000000	0.000000	7.111160	11.078760	2233.125306	2260.197959	2125.499926	-1409.908474				-505.000000	200.000000	0.000000	0.000000	-1.250690	0.786540	-1465.408351	1855.233676	-1.186905
547				900.000000	200.000000	0.000000	0.381140	0.495440	-1.694550	-53.722878	-105.306873	178.380746	298.925324	201.000097	0.000000	300.000000	200.000000	0.000000	8.026760	11.475520	2231.370544	2231.587858	2397.999916	-1397.701475				-505.000000	200.000000	0.000000	-0.362220	1.429360	10.225020	-375.955433	2663.614534	-174.846856
548				900.000000	200.000000	0.000000	0.325090	0.630560	-1.955250	-72.551903	-102.756283	164.106514	299.057216	200.927441	0.000000	300.000000	200.000000	0.000000	7.691040	11.261880	2231.370544	2069.463954	2103.699926	-1440.425974				-505.000000	200.000000	0.000000	1.086660	2.144040	7.865400	-1375.242933	-73.218057	-174.284535
549				900.000000	200.000000	0.000000	0.280250	0.495440	-1.433850	-93.658095	-76.064824	171.256287	298.989726	200.913807	0.000000	300.000000	200.000000	0.000000	7.599480	10.926160	2233.354188	2040.853853	2256.299921	-1409.908474				-505.000000	200.000000	0.000000	1.267770	0.714680	7.078860	-766.900418	1109.699470	353.041402
550				900.000000	200.000000	0.000000	0.437190	0.484180	-0.825550	-141.737946	-83.093332	183.131526	298.984776	200.986466	0.000000	300.000000	200.000000	0.000000	7.630000	10.376800	2233.201600	2202.977757	2267.199921	-1397.701475				-505.000000	200.000000	0.000000	0.362220	0.357340	-0.786540	-441.704287	1039.388554	-587.130849
551				900.000000	200.000000	0.000000	0.425980	0.619300	-1.173150	-32.000032	-51.912617	200.136422	299.032858	200.974387	0.000000	300.000000	200.000000	0.000000	7.416360	10.743040	2231.523132	2174.367657	2158.199924	-1239.010478				-505.000000	200.000000	0.000000	0.000000	1.786700	0.000000	-7.702785	2651.400146	-292.024915
552				900.000000	200.000000	0.000000	0.280250	0.517960	-1.868350	-97.201394	-121.254468	183.325531	299.071934	200.918830	0.000000	300.000000	200.000000	0.000000	7.507920	10.193680	2231.523132	2050.390553	2070.999928	-1440.425974				-505.000000	200.000000	0.000000	0.724440	-0.536010	-4.719240	-496.075512	-569.637333	-411.775319
553				900.000000	200.000000	0.000000	0.425980	0.698120	-1.260050	-65.029025	-117.689409	176.113124	299.025975	200.946413	0.000000	300.000000	200.000000	0.000000	6.989080	10.346280	2226.945492	2107.610755	2169.099924	-1354.976975				-505.000000	200.000000	0.000000	2.897760	-0.536010	3.146160	-611.262282	3135.921030	-118.228692
554				900.000000	200.000000	0.000000	0.549290	0.585520	-1.651100	-122.337914	-112.271699	175.880657	299.013927	200.867013	0.000000	300.000000	200.000000	0.000000	7.477400	10.407320	2232.896424	1935.950150	2201.799923	-1330.562976				-505.000000	200.000000	0.000000	0.362220	1.965370	-0.786540	-460.218395	1304.528569	-115.652039
555				900.000000	200.000000	0.000000	0.482030	0.619300	-1.303500	-68.319847	-64.231470	183.210734	299.082017	200.974054	0.000000	300.000000	200.000000	0.000000	7.599480	10.193680	2232.286072	2174.367657	2049.199928	-1361.080475				-505.000000	200.000000	0.000000	-0.543330	1.072020	4.719240	-282.202537	2282.088462	177.293109
556				900.000000	200.000000	0.000000	0.414770	0.664340	-1.477300	-98.809398	-111.959769	197.780263	298.984533	200.952531	0.000000	300.000000	200.000000	0.000000	7.782600	9.827440	2232.667542	2126.684155	2267.199921	-1367.183975				-505.000000	200.000000	0.000000	0.724440	0.000000	1.573080	-1737.114182	1810.651388	234.918439
557				900.000000	200.000000	0.000000	0.302670	0.540480	-1.086250	-99.484295	-133.037017	180.913588	298.998734	200.931587	0.000000	300.000000	200.000000	0.000000	7.538440	11.170320	2231.675720	2079.000654	2234.499922	-1385.494475				-505.000000	200.000000	0.000000	0.543330	0.178670	0.786540	-1263.101776	894.366728	-646.058994
558				900.000000	200.000000	0.000000	0.459610	0.574260	-1.607650	-118.736056	-128.882964	149.456832	298.983943	200.927441	0.000000	300.000000	200.000000	0.000000	7.233240	11.353440	2231.370544	2069.463954	2267.199921	-1354.976975				-505.000000	200.000000	0.000000	-0.543330	2.680050	4.719240	-1111.428657	-104.171670	-56.157265
559				900.000000	200.000000	0.000000	0.381140	0.585520	-1.086250	-101.650078	-105.872592	154.367919	299.003721	200.965675	0.000000	300.000000	200.000000	0.000000	7.355320	11.231360	2231.904602	2155.294256	2223.599922	-1385.494475				-505.000000	200.000000	0.000000	0.724440	2.144040	5.505780	-564.719689	481.219182	-174.255557
560				900.000000	200.000000	0.000000	0.437190	0.495440	-1.564200	-65.649427	-143.198027	175.913018	299.018775	200.961008	0.000000	300.000000	200.000000	0.000000	7.019600	10.895640	2232.820130	2145.757556	2190.899923	-1416.011974				-505.000000	200.000000	0.000000	0.362220	0.714680	-6.292320	274.373905	779.473524	-175.583042
561				900.000000	200.000000	0.000000	0.291460	0.619300	-1.346950	-88.467512	-66.475329	159.311563	298.999384	200.952335	0.000000	300.000000	200.000000	0.000000	7.477400	10.254720	2233.125306	2126.684155	2234.499922	-1318.355976				-505.000000	200.000000	0.000000	1.629990	2.144040	-0.786540	-1491.751090	34.685745	471.857084
562				900.000000	200.000000	0.000000	0.448400	0.551740	-1.998700	-87.904316	-133.123630	188.002064	298.984568	200.978126	0.000000	300.000000	200.000000	0.000000	7.568960	10.743040	2232.743836	2183.904357	2267.199921	-1416.011974				-505.000000	200.000000	0.000000	-0.181110	1.608030	3.932700	-18.199491	1465.496914	177.772805
563				900.000000	200.000000	0.000000	0.291460	0.563000	-1.477300	-34.633566	-101.815893	166.488184	299.067401	200.888580	0.000000	300.000000	200.000000	0.000000	7.141680	10.651480	2232.362366	1983.633652	2081.899927	-1318.355976				-505.000000	200.000000	0.000000	-0.181110	0.357340	5.505780	137.879108	1331.434054	-352.110988
564				900.000000	200.000000	0.000000	0.392350	0.506700	-1.129700	-36.591886	-106.293811	142.234702	299.033056	201.012642	0.000000	300.000000	200.000000	0.000000	7.507920	10.163160	2231.980896	2260.197959	2158.199924	-1361.080475				-505.000000	200.000000	0.000000	0.543330	-0.357340	0.786540	-484.823728	1159.506743	-235.358977
565				900.000000	200.000000	0.000000	0.414770	0.675600	-1.520750	-54.164893	-66.325631	166.465153	298.998700	200.884611	0.000000	300.000000	200.000000	0.000000	7.263760	10.651480	2231.599426	1974.096951	2234.499922	-1397.701475				-505.000000	200.000000	0.000000	2.173320	0.178670	5.505780	127.067786	1188.967503	411.204383
566				900.000000	200.000000	0.000000	0.437190	0.743160	-1.738000	-75.731025	-127.838483	152.046796	299.013994	200.892578	0.000000	300.000000	200.000000	0.000000	7.385840	10.529400	2233.049012	1993.170352	2201.799923	-1379.390975				-505.000000	200.000000	0.000000	1.267770	0.536010	4.719240	843.523517	2305.068815	-469.545537
567				900.000000	200.000000	0.000000	0.425980	0.698120	-1.520750	-61.278580	-56.655319	166.474483	298.999350	200.948097	0.000000	300.000000	200.000000	0.000000	7.233240	9.857960	2233.049012	2117.147455	2234.499922	-1385.494475				-505.000000	200.000000	0.000000	-2.354430	0.536010	2.359620	-1357.169288	1996.207374	-234.279367
568				900.000000	200.000000	0.000000	0.448400	0.675600	-1.955250	-22.450793	-112.900159	171.249633	299.033122	200.914306	0.000000	300.000000	200.000000	0.000000	7.507920	9.827440	2232.133484	2040.853853	2158.199924	-1373.287475				-505.000000	200.000000	0.000000	0.543330	1.965370	-3.146160	-2081.831191	1295.808883	471.774459
569				900.000000	200.000000	0.000000	0.302670	0.686860	-1.998700	-78.319544	-66.330829	178.640061	299.052785	200.905638	0.000000	300.000000	200.000000	0.000000	7.538440	10.010560	2232.438660	2021.780453	2114.599926	-1446.529474				-505.000000	200.000000	0.000000	1.267770	1.250690	-5.505780	-272.209217	591.362263	471.038273
570				900.000000	200.000000	0.000000	0.448400	0.709380	-1.694550	-69.036010	-97.944700	178.510028	299.071934	200.923104	0.000000	300.000000	200.000000	0.000000	7.019600	10.834600	2231.523132	2059.927254	2070.999928	-1336.666476				-505.000000	200.000000	0.000000	1.992210	0.178670	14.944259	-1030.337155	793.259329	-411.198510
571				900.000000	200.000000	0.000000	0.425980	0.596780	-1.390400	-73.357779	-137.832063	195.296158	299.076882	200.931587	0.000000	300.000000	200.000000	0.000000	7.538440	10.956680	2231.675720	2079.000654	2060.099928	-1342.769976				-505.000000	200.000000	0.000000	0.905550	1.072020	-0.786540	180.621009	873.941650	353.409495
572				900.000000	200.000000	0.000000	0.425980	0.765680	-1.651100	-86.775213	-97.061853	164.127654	299.101457	201.012608	0.000000	300.000000	200.000000	0.000000	7.446880	11.475520	2232.057190	2260.197959	2005.599930	-1373.287475				-505.000000	200.000000	0.000000	-0.543330	0.357340	6.292320	-788.585984	3208.585661	-58.361517
573				900.000000	200.000000	0.000000	0.336300	0.641820	-2.302850	-68.427800	-123.158522	207.479254	298.984255	200.918610	0.000000	300.000000	200.000000	0.000000	7.294280	10.773560	2232.057190	2050.390553	2267.199921	-1281.734977				-505.000000	200.000000	0.000000	1.629990	-0.357340	1.573080	-484.760804	960.436516	-59.213614
574				900.000000	200.000000	0.000000	0.325090	0.596780	-1.607650	-121.829213	-143.607310	185.762040	298.979895	200.913869	0.000000	300.000000	200.000000	0.000000	7.568960	10.254720	2233.201600	2040.853853	2278.099920	-1379.390975				-505.000000	200.000000	0.000000	2.173320	0.178670	3.146160	126.879016	-1.923284	-646.189393
575				900.000000	200.000000	0.000000	0.302670	0.563000	-0.695200	-94.131263	-82.740994	185.753852	298.999316	200.952400	0.000000	300.000000	200.000000	0.000000	7.538440	10.895640	2232.972718	2126.684155	2234.499922	-1367.183975				-505.000000	200.000000	0.000000	0.905550	-0.178670	-1.573080	-1516.545193	2465.528165	-293.962495
576				900.000000	200.000000	0.000000	0.403560	0.731900	-1.955250	-92.501903	-111.053647	178.577426	299.047479	200.948778	0.000000	300.000000	200.000000	0.000000	7.233240	10.712520	2231.446838	2117.147455	2125.499926	-1379.390975				-505.000000	200.000000	0.000000	1.811100	1.608030	-3.146160	-18.765800	3340.216241	412.589823
577				900.000000	200.000000	0.000000	0.437190	0.619300	-1.520750	-52.462797	-46.985007	154.341267	299.023055	201.012885	0.000000	300.000000	200.000000	0.000000	7.141680	9.735880	2231.446838	2260.197959	2179.999924	-1336.666476				-505.000000	200.000000	0.000000	0.543330	0.714680	8.651940	-998.406575	1947.462523	-234.341630
578				900.000000	200.000000	0.000000	0.347510	0.664340	-1.955250	-119.407206	-78.349689	193.030624	299.019110	200.879555	0.000000	300.000000	200.000000	0.000000	7.233240	9.705360	2233.583070	1964.560251	2190.899923	-1379.390975				-505.000000	200.000000	0.000000	1.086660	0.893350	2.359620	-1219.730643	1125.136994	-1232.865216
579				900.000000	200.000000	0.000000	0.425980	0.641820	-1.607650	-95.851284	-81.904351	156.783484	299.018842	200.896879	0.000000	300.000000	200.000000	0.000000	7.568960	9.888480	2232.972718	2002.707052	2190.899923	-1391.597975				-505.000000	200.000000	0.000000	0.181110	-0.714680	6.292320	-737.637912	1308.769696	-176.925016
580				900.000000	200.000000	0.000000	0.459610	0.630560	-0.825550	-71.381534	-58.686738	178.425112	298.984464	200.973954	0.000000	300.000000	200.000000	0.000000	7.538440	11.536560	2232.514954	2174.367657	2267.199921	-1348.873476				-505.000000	200.000000	0.000000	-1.086660	-0.357340	0.000000	-1295.598664	-464.526236	-352.716775
581				900.000000	200.000000	0.000000	0.336300	0.608040	-1.781450	-41.134978	-138.841334	200.218859	299.043216	200.969517	0.000000	300.000000	200.000000	0.000000	7.324800	11.261880	2232.896424	2164.830956	2136.399925	-1300.045476				-505.000000	200.000000	0.000000	1.267770	1.429360	-2.359620	-1187.674217	588.376558	-233.721354
582				900.000000	200.000000	0.000000	0.302670	0.698120	-1.868350	-77.720815	-51.254145	147.324952	298.999179	200.935445	0.000000	300.000000	200.000000	0.000000	7.843640	11.139800	2232.667542	2088.537354	2234.499922	-1379.390975				-505.000000	200.000000	0.000000	-0.181110	1.786700	3.146160	-933.979108	-389.736762	-292.010426
583				900.000000	200.000000	0.000000	0.347510	0.574260	-1.564200	-114.670512	-104.043215	183.308209	298.974524	200.948486	0.000000	300.000000	200.000000	0.000000	7.874160	11.261880	2232.133484	2117.147455	2288.999920	-1385.494475				-505.000000	200.000000	0.000000	1.448880	1.786700	-1.573080	-818.540645	-616.458900	-233.396727
584				900.000000	200.000000	0.000000	0.325090	0.551740	-1.694550	-95.630277	-62.470974	183.310493	298.973963	200.987478	0.000000	300.000000	200.000000	0.000000	7.507920	10.865120	2230.912780	2202.977757	2288.999920	-1373.287475				-505.000000	200.000000	0.000000	2.535540	1.250690	5.505780	-2471.832328	1299.619579	-292.736432
585				900.000000	200.000000	0.000000	0.235410	0.585520	-1.738000	-114.386882	-134.727093	183.434817	298.998803	201.068261	0.000000	300.000000	200.000000	0.000000	7.507920	10.590440	2231.828308	2384.175062	2234.499922	-1409.908474				-505.000000	200.000000	0.000000	1.629990	-0.178670	-0.786540	-1748.114273	1492.955825	-705.229141
586				900.000000	200.000000	0.000000	0.369930	0.529220	-1.738000	-100.623195	-114.936777	173.604454	299.033519	200.896849	0.000000	300.000000	200.000000	0.000000	7.294280	10.315760	2233.049012	2002.707052	2158.199924	-1275.631477				-505.000000	200.000000	0.000000	0.905550	2.680050	9.438480	394.556907	-63.751945	-115.017274
587				900.000000	200.000000	0.000000	0.392350	0.675600	-1.477300	-110.407302	-75.574724	190.584981	299.013792	200.965378	0.000000	300.000000	200.000000	0.000000	7.233240	10.743040	2232.591248	2155.294256	2201.799923	-1300.045476				-505.000000	200.000000	0.000000	0.905550	1.608030	3.932700	-1176.359510	1002.033099	295.174070
588				900.000000	200.000000	0.000000	0.403560	0.585520	-1.520750	-65.915448	-60.798033	173.621973	299.116046	200.905854	0.000000	300.000000	200.000000	0.000000	6.958560	10.620960	2231.904602	2021.780453	1972.899931	-1385.494475				-505.000000	200.000000	0.000000	1.086660	1.250690	8.651940	-965.972610	588.885553	-410.108719
589				900.000000	200.000000	0.000000	0.437190	0.641820	-1.738000	-83.924736	-77.178784	171.229831	299.042856	200.935701	0.000000	300.000000	200.000000	0.000000	7.324800	10.834600	2232.057190	2088.537354	2136.399925	-1367.183975				-505.000000	200.000000	0.000000	0.543330	0.714680	2.359620	-535.645953	2483.713963	-704.294419
590				900.000000	200.000000	0.000000	0.291460	0.619300	-1.260050	-72.295363	-56.424206	159.311563	299.028239	200.927124	0.000000	300.000000	200.000000	0.000000	7.263760	11.200840	2232.133484	2069.463954	2169.099924	-1354.976975				-505.000000	200.000000	0.000000	-0.543330	-0.714680	-4.719240	-506.886833	302.495470	-59.378864
591				900.000000	200.000000	0.000000	0.403560	0.630560	-1.694550	-104.446060	-60.636399	168.844540	298.896845	200.939556	0.000000	300.000000	200.000000	0.000000	7.874160	11.292400	2233.049012	2098.074055	2463.399914	-1348.873476				-505.000000	200.000000	0.000000	0.362220	2.322710	6.292320	-438.029443	1165.240724	589.616261
592				900.000000	200.000000	0.000000	0.526870	0.709380	-1.433850	-92.889107	-25.428996	154.332133	299.008842	200.969716	0.000000	300.000000	200.000000	0.000000	7.782600	11.353440	2232.438660	2164.830956	2212.699923	-1361.080475				-505.000000	200.000000	0.000000	1.629990	1.786700	2.359620	-354.962022	1887.680141	-585.875807
593				900.000000	200.000000	0.000000	0.392350	0.754420	-1.781450	-35.107050	-95.555744	176.200323	298.984151	200.940070	0.000000	300.000000	200.000000	0.000000	7.324800	11.445000	2231.828308	2098.074055	2267.199921	-1464.839973				-505.000000	200.000000	0.000000	-0.724440	-1.429360	-1.573080	-549.880427	45.328715	-177.530803
594				900.000000	200.000000	0.000000	0.403560	0.709380	-1.607650	-64.925452	-146.838705	212.291724	299.033023	200.991312	0.000000	300.000000	200.000000	0.000000	7.263760	11.445000	2231.904602	2212.514458	2158.199924	-1446.529474				-505.000000	200.000000	0.000000	1.267770	0.178670	3.146160	-1031.281003	583.151573	352.532728
595				900.000000	200.000000	0.000000	0.336300	0.506700	-1.520750	-97.304967	-42.830356	166.389371	298.969957	200.931110	0.000000	300.000000	200.000000	0.000000	7.477400	10.743040	2232.820130	2079.000654	2299.899920	-1403.804975				-505.000000	200.000000	0.000000	-1.992210	1.429360	-0.786540	-840.100365	916.715091	412.724530
596				900.000000	200.000000	0.000000	0.437190	0.743160	-0.695200	-130.938107	-108.544408	171.324077	299.037808	201.025601	0.000000	300.000000	200.000000	0.000000	7.050120	10.346280	2231.675720	2288.808060	2147.299925	-1403.804975				-505.000000	200.000000	0.000000	0.000000	1.429360	3.146160	-1534.681761	1057.574353	236.332857
597				900.000000	200.000000	0.000000	0.302670	0.664340	-1.173150	-94.473769	-127.890230	168.980477	299.018909	200.888277	0.000000	300.000000	200.000000	0.000000	7.477400	10.956680	2233.125306	1983.633652	2190.899923	-1354.976975				-505.000000	200.000000	0.000000	-0.181110	-0.536010	2.359620	-1074.589212	1201.849752	469.458605
598				900.000000	200.000000	0.000000	0.313880	0.731900	-1.390400	-71.814068	-143.347725	188.308975	298.998324	200.893494	0.000000	300.000000	200.000000	0.000000	7.324800	10.865120	2230.760192	1993.170352	2234.499922	-1367.183975				-505.000000	200.000000	0.000000	-1.086660	-1.250690	-3.146160	966.413073	731.589535	57.644127
599				900.000000	200.000000	0.000000	0.392350	0.563000	-1.173150	-78.544299	-156.913102	149.516042	299.008740	200.927092	0.000000	300.000000	200.000000	0.000000	7.446880	10.376800	2232.209778	2069.463954	2212.699923	-1324.459476				-505.000000	200.000000	0.000000	1.086660	1.786700	18.876959	-585.272638	1639.742068	-57.135453
600				900.000000	200.000000	0.000000	0.325090	0.698120	-1.346950	-73.160114	-133.717822	188.265946	299.028604	200.888338	0.000000	300.000000	200.000000	0.000000	7.233240	10.285240	2232.972718	1983.633652	2169.099924	-1373.287475				-505.000000	200.000000	0.000000	1.267770	1.786700	0.786540	-702.535874	2573.940962	354.058749
601				900.000000	200.000000	0.000000	0.470820	0.619300	-0.912450	-75.955780	-84.397399	173.583707	299.067305	200.884399	0.000000	300.000000	200.000000	0.000000	7.202720	10.102120	2232.133484	1974.096951	2081.899927	-1293.941977				-505.000000	200.000000	0.000000	2.173320	1.608030	-1.573080	-713.535965	1195.685340	941.257734
602				900.000000	200.000000	0.000000	0.459610	0.619300	-1.781450	-92.938184	-123.655360	163.956680	299.047609	200.974287	0.000000	300.000000	200.000000	0.000000	7.202720	10.010560	2231.752014	2174.367657	2125.499926	-1379.390975				-505.000000	200.000000	0.000000	1.448880	0.893350	1.573080	-1103.977564	2297.095555	-469.220911
603				900.000000	200.000000	0.000000	0.280250	0.698120	-1.520750	-57.258050	-101.313857	161.806139	298.999213	200.884157	0.000000	300.000000	200.000000	0.000000	7.416360	11.383960	2232.743836	1974.096951	2234.499922	-1409.908474				-505.000000	200.000000	0.000000	0.362220	1.965370	9.438480	-1965.008418	764.544996	236.812553
604				900.000000	200.000000	0.000000	0.437190	0.653080	-1.129700	-110.974562	-62.546593	139.914721	299.081986	200.914275	0.000000	300.000000	200.000000	0.000000	7.630000	10.987200	2232.209778	2040.853853	2049.199928	-1354.976975				-505.000000	200.000000	0.000000	0.905550	2.501380	7.078860	-890.419205	733.907379	61.045464
605				900.000000	200.000000	0.000000	0.313880	0.664340	-1.868350	-75.091345	-97.309502	197.884785	299.052461	200.931587	0.000000	300.000000	200.000000	0.000000	7.568960	11.445000	2231.675720	2079.000654	2114.599926	-1440.425974				-505.000000	200.000000	0.000000	1.086660	0.178670	3.146160	-1610.361012	1522.100589	0.082625
606				900.000000	200.000000	0.000000	0.504450	0.596780	-1.303500	-73.267751	-80.352636	195.214863	299.067082	200.940166	0.000000	300.000000	200.000000	0.000000	7.111160	11.261880	2231.599426	2098.074055	2081.899927	-1318.355976				-505.000000	200.000000	0.000000	1.267770	-0.357340	4.719240	-947.773119	1774.788786	-646.625623
607				900.000000	200.000000	0.000000	0.414770	0.472920	-1.781450	-86.904522	-66.083180	132.541419	299.018204	200.965840	0.000000	300.000000	200.000000	0.000000	7.385840	10.712520	2231.523132	2155.294256	2190.899923	-1361.080475				-505.000000	200.000000	0.000000	-0.724440	0.357340	5.505780	-441.200902	1364.310950	0.397071
608				900.000000	200.000000	0.000000	0.313880	0.574260	-1.651100	-82.596298	-51.917815	171.294749	299.009147	200.918171	0.000000	300.000000	200.000000	0.000000	7.630000	10.895640	2233.125306	2050.390553	2212.699923	-1354.976975				-505.000000	200.000000	0.000000	3.078870	-0.714680	11.798100	-968.829454	863.061249	645.260544
609				900.000000	200.000000	0.000000	0.437190	0.653080	-1.694550	-87.436565	-92.417102	156.782342	298.969570	200.987006	0.000000	300.000000	200.000000	0.000000	7.874160	10.590440	2231.980896	2202.977757	2299.899920	-1324.459476				-505.000000	200.000000	0.000000	1.267770	0.000000	-0.786540	-115.878925	586.883705	117.386776
610				900.000000	200.000000	0.000000	0.425980	0.540480	-1.824900	-92.208476	-117.164099	166.327878	299.101733	200.990940	0.000000	300.000000	200.000000	0.000000	7.050120	10.773560	2232.743836	2212.514458	2005.599930	-1403.804975				-505.000000	200.000000	0.000000	-0.724440	1.965370	5.505780	-1038.795018	3087.721045	-233.053303
611				900.000000	200.000000	0.000000	0.425980	0.540480	-1.607650	-104.044996	-56.574502	175.966518	298.974699	200.944052	0.000000	300.000000	200.000000	0.000000	7.355320	10.193680	2232.514954	2107.610755	2288.999920	-1342.769976				-505.000000	200.000000	0.000000	0.543330	0.536010	3.932700	-430.515427	1686.801067	411.673898
612				900.000000	200.000000	0.000000	0.358720	0.619300	-1.911800	-60.908985	-99.115605	176.109502	298.994400	201.003685	0.000000	300.000000	200.000000	0.000000	7.294280	9.308600	2232.896424	2241.124558	2245.399921	-1397.701475				-505.000000	200.000000	0.000000	-0.543330	-0.536010	7.078860	547.212353	821.579102	-59.209306
613				900.000000	200.000000	0.000000	0.291460	0.630560	-1.781450	-36.187075	-50.873334	135.225434	299.086650	200.918767	0.000000	300.000000	200.000000	0.000000	7.660520	9.888480	2231.675720	2050.390553	2038.299929	-1293.941977				-505.000000	200.000000	0.000000	3.803310	1.429360	3.932700	-1302.986834	1091.829666	-1115.085677
614				900.000000	200.000000	0.000000	0.269040	0.596780	-1.564200	-61.476245	-90.679880	159.313847	299.008571	200.969981	0.000000	300.000000	200.000000	0.000000	7.294280	11.017720	2231.828308	2164.830956	2212.699923	-1422.115474				-505.000000	200.000000	0.000000	-1.267770	1.429360	6.292320	86.993959	1131.301405	-997.191793
615				900.000000	200.000000	0.000000	0.403560	0.619300	-1.477300	-36.335662	-45.640532	166.424408	298.989035	200.948616	0.000000	300.000000	200.000000	0.000000	7.477400	11.292400	2231.828308	2117.147455	2256.299921	-1354.976975				-505.000000	200.000000	0.000000	1.811100	1.608030	3.932700	-249.831495	1875.228323	295.101626
616				900.000000	200.000000	0.000000	0.291460	0.563000	-1.346950	-86.765416	-25.947569	176.126825	298.920698	200.952856	0.000000	300.000000	200.000000	0.000000	7.294280	11.383960	2231.904602	2126.684155	2408.899916	-1440.425974				-505.000000	200.000000	0.000000	0.905550	1.072020	4.719240	-1440.362556	338.436636	-175.287393
617				900.000000	200.000000	0.000000	0.515660	0.653080	-1.129700	-34.584488	-91.107837	183.207308	298.999042	200.974021	0.000000	300.000000	200.000000	0.000000	7.874160	10.376800	2232.362366	2174.367657	2234.499922	-1373.287475				-505.000000	200.000000	0.000000	0.362220	0.536010	3.932700	-314.699425	504.629966	-293.240797
618				900.000000	200.000000	0.000000	0.369930	0.641820	-1.564200	-39.518847	-125.230350	154.431892	298.989519	200.939620	0.000000	300.000000	200.000000	0.000000	7.782600	10.651480	2232.896424	2098.074055	2256.299921	-1361.080475				-505.000000	200.000000	0.000000	0.905550	0.714680	-3.932700	-651.965341	1274.637378	-704.323397
619				900.000000	200.000000	0.000000	0.392350	0.619300	-1.520750	-84.627039	-55.270435	207.400243	298.998769	200.982834	0.000000	300.000000	200.000000	0.000000	7.538440	10.895640	2231.752014	2193.441057	2234.499922	-1397.701475				-505.000000	200.000000	0.000000	1.811100	0.714680	11.798100	-650.706877	542.063985	235.509738
620				900.000000	200.000000	0.000000	0.392350	0.664340	-0.912450	-70.080502	-111.561824	166.477909	298.984568	200.948227	0.000000	300.000000	200.000000	0.000000	7.507920	10.590440	2232.743836	2117.147455	2267.199921	-1458.736474				-505.000000	200.000000	0.000000	1.992210	2.858720	3.146160	-290.031168	-653.814355	178.785845
621				900.000000	200.000000	0.000000	0.504450	0.608040	-0.999350	-124.755857	-40.107736	183.177035	299.018339	200.931524	0.000000	300.000000	200.000000	0.000000	8.057280	10.346280	2231.828308	2079.000654	2190.899923	-1403.804975				-505.000000	200.000000	0.000000	1.629990	0.536010	3.146160	-198.946346	1224.083678	117.866472
622				900.000000	200.000000	0.000000	0.336300	0.506700	-1.433850	-40.927516	-32.779233	154.341071	299.086963	200.884278	0.000000	300.000000	200.000000	0.000000	7.446880	10.132640	2232.438660	1974.096951	2038.299929	-1330.562976				-505.000000	200.000000	0.000000	-0.181110	1.965370	0.786540	-112.644543	805.632583	1.879625
623				900.000000	200.000000	0.000000	0.437190	0.574260	-1.303500	-94.297775	-92.780779	192.853941	299.062358	200.905823	0.000000	300.000000	200.000000	0.000000	7.599480	10.224200	2231.980896	2021.780453	2092.799927	-1330.562976				-505.000000	200.000000	0.000000	0.724440	0.536010	10.225020	264.883970	1007.020653	117.938916
624				900.000000	200.000000	0.000000	0.257830	0.619300	-1.477300	-100.664145	-39.639370	183.443005	299.038071	200.914244	0.000000	300.000000	200.000000	0.000000	7.660520	11.078760	2232.286072	2040.853853	2147.299925	-1391.597975				-505.000000	200.000000	0.000000	-0.543330	2.501380	7.078860	-1469.499215	821.579102	-115.070921
625				900.000000	200.000000	0.000000	0.594130	0.608040	-2.042150	-129.856728	-93.490654	132.481264	299.101856	200.892578	0.000000	300.000000	200.000000	0.000000	7.813120	9.552760	2233.049012	1993.170352	2005.599930	-1452.632974				-505.000000	200.000000	0.000000	1.267770	0.357340	3.932700	485.201267	184.695124	-175.994602
626				900.000000	200.000000	0.000000	0.482030	0.608040	-1.564200	-101.217861	-84.252899	183.200262	299.087056	200.948259	0.000000	300.000000	200.000000	0.000000	6.836480	11.414480	2232.667542	2117.147455	2038.299929	-1409.908474				-505.000000	200.000000	0.000000	-0.543330	0.536010	5.505780	-1356.917595	1088.211970	-58.191959
627				900.000000	200.000000	0.000000	0.414770	0.630560	-1.303500	-59.815100	-81.725583	166.423266	299.057055	200.966071	0.000000	300.000000	200.000000	0.000000	7.446880	11.780720	2230.989074	2155.294256	2103.699926	-1409.908474				-505.000000	200.000000	0.000000	0.905550	0.893350	8.651940	170.564765	467.274511	-645.409740
628				900.000000	200.000000	0.000000	0.369930	0.675600	-1.781450	-78.558160	-125.028308	178.559908	299.048032	200.914056	0.000000	300.000000	200.000000	0.000000	7.630000	10.987200	2232.743836	2040.853853	2125.499926	-1428.218974				-505.000000	200.000000	0.000000	1.629990	2.144040	-0.786540	-217.775069	564.965774	-526.792593
629				900.000000	200.000000	0.000000	0.414770	0.664340	-1.260050	-74.461146	-142.557631	178.502982	298.994332	200.948227	0.000000	300.000000	200.000000	0.000000	7.935200	10.956680	2232.743836	2117.147455	2245.399921	-1446.529474				-505.000000	200.000000	0.000000	0.724440	0.714680	0.786540	-883.219805	2606.817858	-234.356119
630				900.000000	200.000000	0.000000	0.470820	0.641820	-1.260050	-91.470640	-68.876221	202.520572	299.116560	201.016359	0.000000	300.000000	200.000000	0.000000	7.568960	11.017720	2233.201600	2269.734659	1972.899931	-1373.287475				-505.000000	200.000000	0.000000	1.448880	0.536010	8.651940	-1356.665903	964.677644	1175.274736
631				900.000000	200.000000	0.000000	0.235410	0.608040	-1.564200	-73.074149	-99.426937	171.407460	299.047512	200.995755	0.000000	300.000000	200.000000	0.000000	7.507920	10.529400	2231.523132	2222.051158	2125.499926	-1379.390975				-505.000000	200.000000	0.000000	-0.724440	1.608030	7.078860	-712.843810	1230.248090	412.792666
632				900.000000	200.000000	0.000000	0.257830	0.720640	-1.303500	-44.044015	-115.790553	197.995212	299.013488	200.935765	0.000000	300.000000	200.000000	0.000000	7.446880	10.865120	2231.904602	2088.537354	2201.799923	-1428.218974				-505.000000	200.000000	0.000000	1.992210	0.178670	4.719240	-1378.603162	1863.522931	-352.454411
633				900.000000	200.000000	0.000000	0.313880	0.506700	-1.260050	-52.809050	-92.809251	185.689879	298.950610	200.952303	0.000000	300.000000	200.000000	0.000000	7.477400	10.498880	2233.201600	2126.684155	2343.499918	-1354.976975				-505.000000	200.000000	0.000000	1.086660	-2.144040	3.146160	-1403.460188	2317.520633	-178.353923
634				900.000000	200.000000	0.000000	0.381140	0.608040	-1.651100	-169.656903	-29.357732	178.485464	299.053044	200.960909	0.000000	300.000000	200.000000	0.000000	7.874160	9.949520	2233.049012	2145.757556	2114.599926	-1354.976975				-505.000000	200.000000	0.000000	3.078870	-0.714680	2.359620	-853.768530	2065.148432	116.563656
635				900.000000	200.000000	0.000000	0.302670	0.630560	-1.042800	-131.914558	-102.681606	178.587702	299.032957	200.974287	0.000000	300.000000	200.000000	0.000000	7.202720	10.865120	2231.752014	2174.367657	2158.199924	-1397.701475				-505.000000	200.000000	0.000000	1.267770	0.178670	2.359620	-1147.159928	2174.738087	-528.628752
636				900.000000	200.000000	0.000000	0.549290	0.686860	-1.607650	-126.160779	-51.520468	159.107282	299.111679	200.862624	0.000000	300.000000	200.000000	0.000000	7.263760	10.315760	2233.201600	1926.413450	1983.799931	-1269.527977				-505.000000	200.000000	0.000000	1.629990	-0.178670	4.719240	-936.961798	824.880803	-294.020450
637				900.000000	200.000000	0.000000	0.448400	0.540480	-1.390400	-115.881515	-27.303980	171.123971	299.033255	200.926997	0.000000	300.000000	200.000000	0.000000	7.385840	10.712520	2232.438660	2069.463954	2158.199924	-1342.769976				-505.000000	200.000000	0.000000	-1.629990	-0.714680	-3.932700	-506.823910	1825.772917	58.196267
638				900.000000	200.000000	0.000000	0.425980	0.641820	-1.651100	-111.978419	-41.336183	166.422124	299.023489	200.944085	0.000000	300.000000	200.000000	0.000000	7.080640	11.109280	2232.438660	2107.610755	2179.999924	-1330.562976				-505.000000	200.000000	0.000000	0.362220	1.965370	-5.505780	118.484076	2369.567186	413.044849
639				900.000000	200.000000	0.000000	0.425980	0.495440	-1.433850	-97.678626	-56.736136	163.876331	299.023055	200.991516	0.000000	300.000000	200.000000	0.000000	7.172200	11.536560	2231.446838	2212.514458	2179.999924	-1324.459476				-505.000000	200.000000	0.000000	0.362220	0.357340	3.932700	-3452.542797	1034.909995	411.518829
640				900.000000	200.000000	0.000000	0.291460	0.743160	-1.781450	-83.817099	-30.609454	161.836413	299.003789	200.986972	0.000000	300.000000	200.000000	0.000000	7.568960	11.292400	2232.057190	2202.977757	2223.599922	-1403.804975				-505.000000	200.000000	0.000000	0.724440	0.357340	4.719240	-1367.791840	1807.665682	59.025259
641				900.000000	200.000000	0.000000	0.313880	0.540480	-1.346950	-79.651729	-52.200675	156.805373	298.925728	200.956998	0.000000	300.000000	200.000000	0.000000	7.477400	10.498880	2232.209778	2136.220856	2397.999916	-1318.355976				-505.000000	200.000000	0.000000	0.000000	1.429360	7.078860	87.056882	921.272213	-527.340425
642				900.000000	200.000000	0.000000	0.313880	0.484180	-1.694550	-98.412398	-62.009347	171.210975	299.003993	200.965411	0.000000	300.000000	200.000000	0.000000	7.416360	10.407320	2232.514954	2155.294256	2223.599922	-1342.769976				-505.000000	200.000000	0.000000	0.000000	-0.893350	11.798100	-863.824774	386.513625	175.384507
643				900.000000	200.000000	0.000000	0.425980	0.765680	-1.824900	-50.770498	-112.098129	164.127654	299.023089	200.957293	0.000000	300.000000	200.000000	0.000000	7.141680	10.254720	2231.523132	2136.220856	2179.999924	-1354.976975				-505.000000	200.000000	0.000000	-1.086660	-0.893350	6.292320	-285.185226	2843.752535	-59.504955
644				900.000000	200.000000	0.000000	0.414770	0.551740	-1.694550	-51.404444	-116.823696	175.988604	298.954455	200.983170	0.000000	300.000000	200.000000	0.000000	7.233240	9.796920	2230.989074	2193.441057	2332.599918	-1324.459476				-505.000000	200.000000	0.000000	1.629990	-0.178670	0.786540	-821.460412	1358.892965	293.420536
645				900.000000	200.000000	0.000000	0.369930	0.608040	-1.477300	-97.107302	-110.113258	164.039117	298.989173	200.922851	0.000000	300.000000	200.000000	0.000000	7.630000	10.315760	2232.133484	2059.927254	2256.299921	-1403.804975				-505.000000	200.000000	0.000000	-0.362220	0.000000	-3.146160	-926.779708	2543.733776	469.981767
646				900.000000	200.000000	0.000000	0.392350	0.608040	-0.955900	-84.505541	-146.983205	176.064190	298.989726	200.918077	0.000000	300.000000	200.000000	0.000000	6.958560	9.369640	2233.354188	2050.390553	2256.299921	-1354.976975				-505.000000	200.000000	0.000000	0.181110	-0.536010	0.000000	-1074.777982	1712.451130	116.965035
647				900.000000	200.000000	0.000000	0.257830	0.517960	-0.999350	-68.157399	-100.875503	156.842497	299.047609	200.957195	0.000000	300.000000	200.000000	0.000000	7.538440	11.109280	2231.752014	2136.220856	2125.499926	-1361.080475				-505.000000	200.000000	0.000000	0.724440	2.858720	6.292320	520.932538	613.042763	178.887266
648				900.000000	200.000000	0.000000	0.381140	0.765680	-1.738000	-58.721530	-85.002585	188.270709	299.111558	201.007956	0.000000	300.000000	200.000000	0.000000	7.630000	11.383960	2232.896424	2250.661259	1983.799931	-1306.148976				-505.000000	200.000000	0.000000	0.000000	2.322710	0.000000	24.731179	1060.560059	119.692449
649				900.000000	200.000000	0.000000	0.470820	0.619300	-1.346950	-60.323801	-104.257193	195.270648	298.954705	200.944472	0.000000	300.000000	200.000000	0.000000	7.477400	10.682000	2231.523132	2107.610755	2332.599918	-1361.080475				-505.000000	200.000000	0.000000	-0.362220	1.429360	6.292320	434.441964	15.946519	530.082328
650				900.000000	200.000000	0.000000	0.425980	0.709380	-1.477300	-84.893060	-107.355427	183.352576	298.940269	200.935733	0.000000	300.000000	200.000000	0.000000	7.385840	11.048240	2231.980896	2088.537354	2365.299917	-1458.736474				-505.000000	200.000000	0.000000	0.543330	1.608030	7.078860	-1060.291815	2214.095390	-1290.887616
651				900.000000	200.000000	0.000000	0.381140	0.551740	-1.173150	-115.192758	-75.395955	202.529706	299.042889	200.884399	0.000000	300.000000	200.000000	0.000000	7.782600	10.712520	2232.133484	1974.096951	2136.399925	-1354.976975				-505.000000	200.000000	0.000000	0.905550	0.357340	5.505780	-1483.544919	867.970239	117.754869
652				900.000000	200.000000	0.000000	0.425980	0.664340	-1.129700	-70.305573	-77.282875	154.394767	299.028239	201.008300	0.000000	300.000000	200.000000	0.000000	7.538440	10.987200	2232.133484	2250.661259	2169.099924	-1440.425974				-505.000000	200.000000	0.000000	2.173320	0.536010	16.517339	-1356.036671	1178.517532	-293.385685
653				900.000000	200.000000	0.000000	0.515660	0.686860	-0.999350	-49.140506	-45.635333	183.238724	298.999213	200.969583	0.000000	300.000000	200.000000	0.000000	7.721560	10.773560	2232.743836	2164.830956	2234.499922	-1348.873476				-505.000000	200.000000	0.000000	-0.905550	-0.536010	9.438480	-379.126892	2299.527835	58.307869
654				900.000000	200.000000	0.000000	0.459610	0.641820	-1.260050	-83.429580	-53.216683	166.387284	299.043183	200.943923	0.000000	300.000000	200.000000	0.000000	7.843640	10.376800	2232.820130	2107.610755	2136.399925	-1440.425974				-505.000000	200.000000	0.000000	1.448880	1.965370	1.573080	-575.845627	1634.245519	412.957916
655				900.000000	200.000000	0.000000	0.403560	0.630560	-1.781450	-88.453967	-85.885432	171.254200	299.011156	200.950826	0.000000	300.000000	200.000000	0.000000	7.507920	10.376800	2226.640316	2117.147455	2201.799923	-1354.976975				-505.000000	200.000000	0.000000	-0.905550	0.000000	5.505780	-810.271551	977.559894	-58.671655
656				900.000000	200.000000	0.000000	0.425980	0.517960	-1.129700	-32.107669	-117.810635	178.355235	299.057152	200.965972	0.000000	300.000000	200.000000	0.000000	7.752080	9.857960	2231.217956	2155.294256	2103.699926	-1367.183975				-505.000000	200.000000	0.000000	0.905550	0.178670	0.000000	-1147.348697	740.625217	58.841213
657				900.000000	200.000000	0.000000	0.459610	0.596780	-1.651100	-105.792106	-118.710616	161.526076	299.023556	200.944020	0.000000	300.000000	200.000000	0.000000	7.843640	9.705360	2232.591248	2107.610755	2179.999924	-1385.494475				-505.000000	200.000000	0.000000	0.000000	0.357340	6.292320	-325.321977	1187.158654	-587.101871
658				900.000000	200.000000	0.000000	0.437190	0.484180	-0.869000	-121.680309	-88.118894	183.131526	298.984464	200.961139	0.000000	300.000000	200.000000	0.000000	7.385840	9.796920	2232.514954	2145.757556	2267.199921	-1422.115474				-505.000000	200.000000	0.000000	0.905550	1.072020	14.944259	-397.200537	-68.976930	177.177199
659				900.000000	200.000000	0.000000	0.313880	0.641820	-1.651100	-63.732057	-26.587965	156.899619	299.066922	200.927504	0.000000	300.000000	200.000000	0.000000	7.294280	10.956680	2231.217956	2069.463954	2081.899927	-1391.597975				-505.000000	200.000000	0.000000	1.267770	-0.357340	4.719240	-137.061106	1244.508756	587.000449
660				900.000000	200.000000	0.000000	0.515660	0.675600	-1.781450	-54.434978	-70.237830	183.228252	299.076850	200.957260	0.000000	300.000000	200.000000	0.000000	7.385840	11.292400	2231.599426	2136.220856	2060.099928	-1391.597975				-505.000000	200.000000	0.000000	-0.905550	0.714680	8.651940	623.017451	1769.994232	0.750675
661				900.000000	200.000000	0.000000	0.336300	0.698120	-1.694550	-37.335456	-78.130512	197.892973	299.111345	200.918485	0.000000	300.000000	200.000000	0.000000	7.294280	11.017720	2232.362366	2050.390553	1983.799931	-1354.976975				-505.000000	200.000000	0.000000	2.173320	-0.357340	7.078860	558.023675	922.334635	-411.721672
662				900.000000	200.000000	0.000000	0.381140	0.439140	-1.955250	-72.393519	-105.064422	144.593145	298.955277	200.952498	0.000000	300.000000	200.000000	0.000000	7.660520	10.865120	2232.743836	2126.684155	2332.599918	-1348.873476				-505.000000	200.000000	0.000000	1.811100	-0.893350	7.865400	-748.323388	1208.646154	-412.201368
663				900.000000	200.000000	0.000000	0.369930	0.698120	-1.346950	-117.385946	-74.772693	183.400172	298.999384	200.995041	0.000000	300.000000	200.000000	0.000000	7.263760	11.200840	2233.125306	2222.051158	2234.499922	-1434.322474				-505.000000	200.000000	0.000000	1.811100	0.178670	0.786540	-1263.101776	1347.933999	0.024670
664				900.000000	200.000000	0.000000	0.313880	0.551740	-1.607650	-83.478658	-46.892254	156.815845	299.066954	201.012954	0.000000	300.000000	200.000000	0.000000	7.263760	10.834600	2231.294250	2260.197959	2081.899927	-1409.908474				-505.000000	200.000000	0.000000	1.811100	0.893350	1.573080	-1219.793566	1082.047558	-175.529395
665				900.000000	200.000000	0.000000	0.414770	0.608040	-1.303500	-60.742473	-61.461703	176.040963	298.974208	200.961599	0.000000	300.000000	200.000000	0.000000	7.416360	10.987200	2231.446838	2145.757556	2288.999920	-1324.459476				-505.000000	200.000000	0.000000	1.629990	0.536010	-0.786540	-778.340972	2420.945876	-587.062712
666				900.000000	200.000000	0.000000	0.448400	0.675600	-1.781450	-114.742932	-102.929853	171.249633	298.989726	200.986399	0.000000	300.000000	200.000000	0.000000	7.599480	10.682000	2233.354188	2202.977757	2256.299921	-1361.080475				-505.000000	200.000000	0.000000	1.086660	-0.357340	3.146160	-1642.794977	1389.530582	-176.658344
667				900.000000	200.000000	0.000000	0.302670	0.574260	-1.738000	-126.912159	-86.837160	149.619422	299.009147	200.948065	0.000000	300.000000	200.000000	0.000000	7.691040	10.743040	2233.125306	2117.147455	2212.699923	-1409.908474				-505.000000	200.000000	0.000000	-0.724440	3.930740	-3.146160	-920.562636	-350.888454	-113.699970
668				900.000000	200.000000	0.000000	0.381140	0.382840	-1.433850	-114.377084	-59.955594	185.505008	299.077765	201.007543	0.000000	300.000000	200.000000	0.000000	7.141680	10.163160	2233.811952	2250.661259	2060.099928	-1330.562976				-505.000000	200.000000	0.000000	0.543330	1.965370	3.932700	-807.288861	1554.231059	-233.154725
669				900.000000	200.000000	0.000000	0.403560	0.675600	-1.868350	-34.422356	-75.672675	173.705747	298.969535	200.948583	0.000000	300.000000	200.000000	0.000000	7.507920	11.017720	2231.904602	2117.147455	2299.899920	-1403.804975				-505.000000	200.000000	0.000000	0.724440	2.680050	0.786540	-764.295267	2474.247851	2.485412
670				900.000000	200.000000	0.000000	0.336300	0.630560	-1.390400	-71.966719	-98.677251	166.504561	299.077103	200.854463	0.000000	300.000000	200.000000	0.000000	6.744920	10.865120	2232.209778	1907.340050	2060.099928	-1416.011974				-505.000000	200.000000	0.000000	-1.086660	-1.429360	7.078860	-549.188272	2047.586065	-706.198714
671				900.000000	200.000000	0.000000	0.336300	0.698120	-1.042800	-88.927135	-134.462309	137.651471	298.993988	200.893005	0.000000	300.000000	200.000000	0.000000	7.813120	11.383960	2231.980896	1993.170352	2245.399921	-1379.390975				-505.000000	200.000000	0.000000	-1.086660	1.608030	3.146160	213.369589	1653.608175	236.589348
672				900.000000	200.000000	0.000000	0.526870	0.686860	-1.651100	-130.226323	-80.952623	183.227110	299.058054	200.956508	0.000000	300.000000	200.000000	0.000000	7.477400	11.048240	2233.354188	2136.220856	2103.699926	-1434.322474				-505.000000	200.000000	0.000000	1.629990	-0.357340	0.786540	-600.639730	1624.032980	410.739176
673				900.000000	200.000000	0.000000	0.347510	0.709380	-1.564200	-60.859907	-98.977245	181.024211	299.071966	200.935893	0.000000	300.000000	200.000000	0.000000	7.568960	10.224200	2231.599426	2088.537354	2070.999928	-1361.080475				-505.000000	200.000000	0.000000	-0.362220	1.786700	2.359620	-123.330018	1743.088747	-761.948727
674				900.000000	200.000000	0.000000	0.448400	0.641820	-1.824900	-3.604160	-72.493625	144.711956	298.979442	200.939909	0.000000	300.000000	200.000000	0.000000	7.507920	11.322920	2232.209778	2098.074055	2278.099920	-1397.701475				-505.000000	200.000000	0.000000	-0.181110	-1.965370	7.078860	-1044.886244	1727.651223	-706.779831
675				900.000000	200.000000	0.000000	0.347510	0.686860	-1.520750	-69.783327	-53.423924	183.412927	298.944864	200.953084	0.000000	300.000000	200.000000	0.000000	7.599480	10.315760	2231.370544	2126.684155	2354.399918	-1367.183975				-505.000000	200.000000	0.000000	1.811100	1.429360	-2.359620	-956.042213	1748.629727	588.652561
676				900.000000	200.000000	0.000000	0.425980	0.686860	-1.390400	-29.442982	-66.908484	176.102652	299.023389	200.952726	0.000000	300.000000	200.000000	0.000000	7.324800	10.834600	2232.209778	2126.684155	2179.999924	-1403.804975				-505.000000	200.000000	0.000000	-1.992210	1.608030	6.292320	-1407.802744	1440.277282	-468.267392
677				900.000000	200.000000	0.000000	0.392350	0.731900	-1.738000	-76.194712	-80.398243	178.589040	299.004061	201.020874	0.000000	300.000000	200.000000	0.000000	7.416360	10.773560	2232.667542	2279.271359	2223.599922	-1354.976975				-505.000000	200.000000	0.000000	-0.362220	0.893350	14.157719	634.269235	803.902299	177.109063
678				900.000000	200.000000	0.000000	0.347510	0.709380	-1.390400	-129.028864	-89.006939	195.482171	298.999008	200.935605	0.000000	300.000000	200.000000	0.000000	7.233240	10.193680	2232.286072	2088.537354	2234.499922	-1440.425974				-505.000000	200.000000	0.000000	0.181110	0.536010	3.932700	-662.147430	250.448917	235.470579
679				900.000000	200.000000	0.000000	0.358720	0.574260	-1.303500	-46.051413	-114.879234	159.199995	298.969852	200.944020	0.000000	300.000000	200.000000	0.000000	7.233240	9.552760	2232.591248	2107.610755	2299.899920	-1409.908474				-505.000000	200.000000	0.000000	1.992210	0.714680	7.078860	-766.900418	1065.863608	176.751151
680				900.000000	200.000000	0.000000	0.313880	0.641820	-1.346950	-83.519608	-82.596494	197.863841	299.042954	200.952693	0.000000	300.000000	200.000000	0.000000	7.874160	9.735880	2232.286072	2126.684155	2136.399925	-1354.976975				-505.000000	200.000000	0.000000	1.086660	-0.536010	6.292320	-1074.274596	2049.394913	528.101282
681				900.000000	200.000000	0.000000	0.482030	0.608040	-1.564200	-65.033089	-119.714689	192.838902	299.067305	200.948486	0.000000	300.000000	200.000000	0.000000	7.355320	11.383960	2232.133484	2117.147455	2081.899927	-1300.045476				-505.000000	200.000000	0.000000	0.362220	2.501380	-1.573080	-775.295359	509.854951	-173.887464
682				900.000000	200.000000	0.000000	0.392350	0.743160	-0.869000	-106.994982	-35.612683	197.876792	299.033023	200.957129	0.000000	300.000000	200.000000	0.000000	7.538440	11.017720	2231.904602	2136.220856	2158.199924	-1342.769976				-505.000000	200.000000	0.000000	0.362220	0.893350	3.146160	-640.587710	1433.366444	-1115.319063
683				900.000000	200.000000	0.000000	0.403560	0.506700	-1.477300	-125.403665	-126.696051	156.681049	298.969781	200.918453	0.000000	300.000000	200.000000	0.000000	7.507920	11.078760	2232.438660	2050.390553	2299.899920	-1397.701475				-505.000000	200.000000	0.000000	0.724440	1.072020	10.225020	-1324.106091	1537.300682	-410.249299
684				900.000000	200.000000	0.000000	0.392350	0.574260	-1.260050	-130.437533	-55.512886	149.526513	299.038301	200.961008	0.000000	300.000000	200.000000	0.000000	7.599480	11.261880	2232.820130	2145.757556	2147.299925	-1318.355976				-505.000000	200.000000	0.000000	-2.354430	-0.714680	-2.359620	-1433.226079	2000.685933	-411.698568
685				900.000000	200.000000	0.000000	0.347510	0.574260	-1.173150	-25.813719	-84.143012	190.537189	298.998871	200.974187	0.000000	300.000000	200.000000	0.000000	7.172200	11.048240	2231.980896	2174.367657	2234.499922	-1324.459476				-505.000000	200.000000	0.000000	0.724440	-0.536010	14.157719	-1073.645364	2196.418587	-235.543023
686				900.000000	200.000000	0.000000	0.381140	0.664340	-2.042150	-79.291932	-84.719725	154.441222	299.008740	200.965543	0.000000	300.000000	200.000000	0.000000	6.897520	10.285240	2232.209778	2155.294256	2212.699923	-1361.080475				-505.000000	200.000000	0.000000	-1.629990	-0.893350	5.505780	-516.880153	2612.235843	-529.414278
687				900.000000	200.000000	0.000000	0.392350	0.585520	-1.651100	-78.112081	-65.281150	166.404606	298.984533	200.935445	0.000000	300.000000	200.000000	0.000000	7.477400	10.224200	2232.667542	2088.537354	2267.199921	-1275.631477				-505.000000	200.000000	0.000000	-0.181110	0.714680	5.505780	-767.026264	270.873995	-469.260069
688				900.000000	200.000000	0.000000	0.246620	0.720640	-1.651100	-92.650491	-33.950138	183.548865	298.965076	200.888398	0.000000	300.000000	200.000000	0.000000	7.385840	10.865120	2232.820130	1983.633652	2310.799919	-1330.562976				-505.000000	200.000000	0.000000	-0.543330	0.536010	5.505780	-1820.181603	1220.781977	-586.888847
689				900.000000	200.000000	0.000000	0.291460	0.585520	-1.303500	-81.772498	-15.856038	142.412527	299.081703	200.965840	0.000000	300.000000	200.000000	0.000000	7.141680	10.620960	2231.523132	2155.294256	2049.199928	-1367.183975				-505.000000	200.000000	0.000000	0.181110	1.250690	-0.786540	191.432330	1978.337571	-175.059880
690				900.000000	200.000000	0.000000	0.392350	0.619300	-1.260050	-136.623847	-65.644826	147.158741	298.994091	200.995449	0.000000	300.000000	200.000000	0.000000	7.263760	10.224200	2232.209778	2222.051158	2245.399921	-1373.287475				-505.000000	200.000000	0.000000	-0.724440	2.144040	7.078860	-1606.937860	2821.088178	-232.883745
691				900.000000	200.000000	0.000000	0.235410	0.360320	-1.911800	-119.820145	-124.433519	166.357760	298.994538	201.007818	0.000000	300.000000	200.000000	0.000000	8.057280	10.285240	2233.201600	2250.661259	2245.399921	-1501.460973				-505.000000	200.000000	0.000000	1.267770	0.178670	8.651940	-683.392535	1771.056653	-528.628752
692				900.000000	200.000000	0.000000	0.437190	0.529220	-1.520750	-104.418654	-128.040526	149.438172	298.970274	200.930824	0.000000	300.000000	200.000000	0.000000	7.660520	11.414480	2233.506776	2079.000654	2299.899920	-1361.080475				-505.000000	200.000000	0.000000	0.724440	1.786700	-7.865400	-355.780023	1289.328476	-527.059265
693				900.000000	200.000000	0.000000	0.504450	0.608040	-1.346950	-100.992790	-95.510137	161.490094	298.984221	200.965642	0.000000	300.000000	200.000000	0.000000	7.263760	11.109280	2231.980896	2155.294256	2267.199921	-1367.183975				-505.000000	200.000000	0.000000	0.905550	1.965370	0.786540	-923.356556	209.598761	178.024988
694				900.000000	200.000000	0.000000	0.403560	0.596780	-0.999350	-56.870530	-91.678755	161.584144	299.096635	200.969815	0.000000	300.000000	200.000000	0.000000	7.294280	11.414480	2232.209778	2164.830956	2016.499929	-1373.287475				-505.000000	200.000000	0.000000	-0.543330	0.000000	4.719240	-1273.598482	-104.171670	-646.141619
695				900.000000	200.000000	0.000000	0.437190	0.776940	-1.651100	-50.126755	-92.457511	171.355493	298.970063	200.948097	0.000000	300.000000	200.000000	0.000000	7.111160	10.651480	2233.049012	2117.147455	2299.899920	-1397.701475				-505.000000	200.000000	0.000000	0.905550	0.536010	8.651940	-1240.849901	732.414526	-998.213448
696				900.000000	200.000000	0.000000	0.325090	0.585520	-1.651100	-82.132612	-77.709293	178.522588	299.033387	200.961041	0.000000	300.000000	200.000000	0.000000	7.538440	10.773560	2232.743836	2145.757556	2158.199924	-1385.494475				-505.000000	200.000000	0.000000	-0.724440	3.216060	7.865400	1237.577039	1362.071671	-173.122300
697				900.000000	200.000000	0.000000	0.369930	0.608040	-1.477300	-125.251014	-84.783408	164.039117	299.096728	200.918453	0.000000	300.000000	200.000000	0.000000	7.630000	10.773560	2232.438660	2050.390553	2016.499929	-1348.873476				-505.000000	200.000000	0.000000	0.362220	0.178670	7.865400	-220.191450	1694.027900	352.605172
698				900.000000	200.000000	0.000000	0.437190	0.776940	-1.129700	-53.607114	-87.876443	178.584473	299.086619	200.935893	0.000000	300.000000	200.000000	0.000000	7.172200	10.682000	2231.599426	2088.537354	2038.299929	-1379.390975				-505.000000	200.000000	0.000000	1.629990	0.000000	11.798100	-578.136162	1613.583009	-822.547780
699				900.000000	200.000000	0.000000	0.437190	0.641820	-1.998700	-68.112701	-71.870363	168.820171	299.018137	200.957358	0.000000	300.000000	200.000000	0.000000	7.080640	10.468360	2231.370544	2136.220856	2190.899923	-1367.183975				-505.000000	200.000000	0.000000	1.629990	1.429360	5.505780	-492.148974	-368.995689	59.970162
700				900.000000	200.000000	0.000000	0.459610	0.574260	-1.433850	-70.309637	-118.912659	159.095472	298.974559	200.939909	0.000000	300.000000	200.000000	0.000000	7.141680	9.674840	2232.209778	2098.074055	2288.999920	-1354.976975				-505.000000	200.000000	0.000000	-0.181110	-1.250690	-0.786540	-1233.902194	276.845407	351.292176
701				900.000000	200.000000	0.000000	0.302670	0.653080	-1.129700	-82.830851	-112.732729	171.379665	298.994022	200.944246	0.000000	300.000000	200.000000	0.000000	7.080640	10.132640	2232.057190	2107.610755	2245.399921	-1409.908474				-505.000000	200.000000	0.000000	-1.086660	-0.357340	7.078860	789.655679	456.745977	-470.204972
702				900.000000	200.000000	0.000000	0.470820	0.675600	-1.520750	-90.349665	-129.425409	178.455386	299.067337	200.948454	0.000000	300.000000	200.000000	0.000000	7.294280	10.041080	2232.209778	2117.147455	2081.899927	-1452.632974				-505.000000	200.000000	0.000000	0.000000	-0.178670	8.651940	-705.015178	2378.049441	-176.401854
703				900.000000	200.000000	0.000000	0.280250	0.630560	-1.868350	-52.359224	-85.792679	212.346171	299.047577	200.927314	0.000000	300.000000	200.000000	0.000000	7.935200	9.919000	2231.675720	2069.463954	2125.499926	-1342.769976				-505.000000	200.000000	0.000000	2.354430	0.714680	4.719240	-998.721191	1576.464985	0.489877
704				900.000000	200.000000	0.000000	0.403560	0.517960	-0.955900	-72.132915	-137.312893	185.607442	299.043183	200.939652	0.000000	300.000000	200.000000	0.000000	7.721560	11.078760	2232.820130	2098.074055	2136.399925	-1458.736474				-505.000000	200.000000	0.000000	-1.086660	-0.893350	17.303879	-1210.832317	844.752455	-176.993152
705				900.000000	200.000000	0.000000	0.381140	0.506700	-1.390400	-48.923562	-54.930033	166.342917	299.009045	200.939620	0.000000	300.000000	200.000000	0.000000	7.324800	10.895640	2232.896424	2098.074055	2212.699923	-1361.080475				-505.000000	200.000000	0.000000	1.992210	1.608030	-3.932700	-1524.436748	15.753519	471.319433
706				900.000000	200.000000	0.000000	0.437190	0.529220	-1.694550	-108.619241	-138.010832	173.534773	299.096882	200.956737	0.000000	300.000000	200.000000	0.000000	6.897520	11.261880	2232.820130	2136.220856	2016.499929	-1348.873476				-505.000000	200.000000	0.000000	1.267770	1.608030	6.292320	213.621282	1110.445896	-292.295894
707				900.000000	200.000000	0.000000	0.291460	0.619300	-1.564200	-60.548872	-86.537166	176.179184	299.057474	200.944278	0.000000	300.000000	200.000000	0.000000	7.233240	10.590440	2231.980896	2107.610755	2103.699926	-1367.183975				-505.000000	200.000000	0.000000	0.905550	0.714680	10.225020	-419.200719	2852.041790	59.349886
708				900.000000	200.000000	0.000000	0.414770	0.664340	-1.738000	-99.079483	-96.519408	161.635361	299.008943	200.892730	0.000000	300.000000	200.000000	0.000000	7.660520	10.285240	2232.667542	1993.170352	2212.699923	-1452.632974				-505.000000	200.000000	0.000000	0.905550	-0.714680	7.078860	-42.678978	1131.617401	-118.238873
709				900.000000	200.000000	0.000000	0.313880	0.540480	-1.086250	-123.607476	-113.234765	164.034354	298.970098	200.918171	0.000000	300.000000	200.000000	0.000000	7.416360	10.010560	2233.125306	2050.390553	2299.899920	-1379.390975				-505.000000	200.000000	0.000000	3.259980	1.965370	3.146160	-691.535782	1258.022996	706.533522
710				900.000000	200.000000	0.000000	0.381140	0.608040	-1.129700	-76.644537	-9.578755	171.256483	299.052526	200.931524	0.000000	300.000000	200.000000	0.000000	7.507920	10.407320	2231.828308	2079.000654	2114.599926	-1446.529474				-505.000000	200.000000	0.000000	1.992210	0.357340	11.011560	-556.576441	1194.701483	117.667936
711				900.000000	200.000000	0.000000	0.437190	0.698120	-1.564200	-113.590487	-46.944598	171.282190	299.096388	201.059824	0.000000	300.000000	200.000000	0.000000	7.263760	10.407320	2231.599426	2365.101662	2016.499929	-1416.011974				-505.000000	200.000000	0.000000	-0.362220	-2.144040	14.157719	-707.683252	273.622270	-236.982111
712				900.000000	200.000000	0.000000	0.482030	0.641820	-1.477300	-71.593060	-119.795506	147.086776	298.950646	200.926649	0.000000	300.000000	200.000000	0.000000	7.355320	10.590440	2233.277894	2069.463954	2343.499918	-1391.597975				-505.000000	200.000000	0.000000	-0.724440	2.501380	4.719240	-427.343967	1232.487369	-1054.962011
713				900.000000	200.000000	0.000000	0.336300	0.472920	-1.738000	-90.880038	-93.288013	166.357956	299.057700	200.982498	0.000000	300.000000	200.000000	0.000000	7.446880	9.888480	2232.514954	2193.441057	2103.699926	-1416.011974				-505.000000	200.000000	0.000000	0.181110	1.786700	9.438480	-1860.003737	642.933954	471.633879
714				900.000000	200.000000	0.000000	0.347510	0.585520	-1.824900	-114.476910	-2.481365	197.776642	298.979198	200.987141	0.000000	300.000000	200.000000	0.000000	7.813120	10.407320	2231.675720	2202.977757	2278.099920	-1373.287475				-505.000000	200.000000	0.000000	-1.267770	1.072020	-3.932700	-167.078690	1406.144964	1.118769
715				900.000000	200.000000	0.000000	0.392350	0.563000	-1.607650	-127.240803	-60.255588	185.660943	299.028139	200.935765	0.000000	300.000000	200.000000	0.000000	7.263760	10.468360	2231.904602	2088.537354	2169.099924	-1385.494475				-505.000000	200.000000	0.000000	1.267770	0.893350	13.371180	-1450.481722	2031.718110	411.955058
716				900.000000	200.000000	0.000000	0.425980	0.619300	-1.911800	-85.032167	-86.687462	180.859141	299.047772	200.939941	0.000000	300.000000	200.000000	0.000000	7.568960	11.445000	2232.133484	2098.074055	2125.499926	-1293.941977				-505.000000	200.000000	0.000000	1.267770	0.714680	6.292320	-1230.227349	1243.015903	59.320908
717				900.000000	200.000000	0.000000	0.437190	0.563000	-1.868350	-87.305586	-117.585318	190.433809	298.974594	200.935605	0.000000	300.000000	200.000000	0.000000	7.263760	11.292400	2232.286072	2088.537354	2288.999920	-1416.011974				-505.000000	200.000000	0.000000	-1.811100	2.144040	1.573080	-449.218303	1168.656860	-291.540911
718				900.000000	200.000000	0.000000	0.381140	0.675600	-1.955250	-114.922989	-105.064422	176.138634	299.028737	200.913838	0.000000	300.000000	200.000000	0.000000	7.477400	10.376800	2233.277894	2040.853853	2169.099924	-1269.527977				-505.000000	200.000000	0.000000	0.724440	1.608030	-1.573080	-1640.063980	753.077035	-116.020132
719				900.000000	200.000000	0.000000	0.291460	0.585520	-1.607650	-70.026007	-81.430788	178.557429	299.062293	200.952889	0.000000	300.000000	200.000000	0.000000	6.805960	11.017720	2231.828308	2126.684155	2092.799927	-1324.459476				-505.000000	200.000000	0.000000	-0.362220	-0.357340	-0.786540	-600.765576	1083.224416	-294.030631
720				900.000000	200.000000	0.000000	0.403560	0.619300	-1.129700	-76.180851	-91.557529	188.111349	299.038104	200.944117	0.000000	300.000000	200.000000	0.000000	7.172200	10.285240	2232.362366	2107.610755	2147.299925	-1397.701475				-505.000000	200.000000	0.000000	-0.181110	0.178670	3.932700	-567.954072	1067.786892	-58.560052
721				900.000000	200.000000	0.000000	0.347510	0.551740	-1.781450	-75.617654	-83.577293	195.335566	299.023856	200.930919	0.000000	300.000000	200.000000	0.000000	7.294280	10.407320	2233.277894	2079.000654	2179.999924	-1385.494475				-505.000000	200.000000	0.000000	-0.181110	2.322710	-4.719240	719.249652	2534.267663	-232.757654
722				900.000000	200.000000	0.000000	0.504450	0.608040	-1.738000	-117.480038	-79.948551	185.586695	298.998906	200.982699	0.000000	300.000000	200.000000	0.000000	7.538440	10.285240	2232.057190	2193.441057	2234.499922	-1403.804975				-505.000000	200.000000	0.000000	1.629990	1.250690	-3.932700	538.628643	1495.941531	471.009295
723				900.000000	200.000000	0.000000	0.347510	0.585520	-1.781450	-62.165003	-68.379383	171.270380	298.998598	200.910345	0.000000	300.000000	200.000000	0.000000	7.630000	10.651480	2231.370544	2031.317153	2234.499922	-1458.736474				-505.000000	200.000000	0.000000	0.000000	-0.536010	2.359620	-727.141207	-532.519309	-235.485068
724				900.000000	200.000000	0.000000	0.448400	0.664340	-1.694550	-74.911288	-57.416940	151.961880	299.037611	200.931778	0.000000	300.000000	200.000000	0.000000	7.141680	11.322920	2231.217956	2079.000654	2147.299925	-1354.976975				-505.000000	200.000000	0.000000	2.354430	0.714680	3.146160	-651.399032	1577.957838	-528.207011
725				900.000000	200.000000	0.000000	0.302670	0.619300	-1.173150	-48.082153	-77.230531	159.299950	299.004129	200.922567	0.000000	300.000000	200.000000	0.000000	7.294280	10.041080	2232.820130	2059.927254	2223.599922	-1367.183975				-505.000000	200.000000	0.000000	1.086660	1.250690	5.505780	-155.512290	989.581281	-57.644127
726				900.000000	200.000000	0.000000	0.425980	0.585520	-1.303500	-77.751968	-56.857361	183.237386	298.999179	200.982431	0.000000	300.000000	200.000000	0.000000	7.385840	11.322920	2232.667542	2193.441057	2234.499922	-1458.736474				-505.000000	200.000000	0.000000	1.267770	3.752070	0.000000	-1510.202274	320.997264	-114.028904
727				900.000000	200.000000	0.000000	0.347510	0.630560	-1.173150	-59.680057	-23.351372	197.818529	299.071934	201.000029	0.000000	300.000000	200.000000	0.000000	7.599480	11.811240	2231.523132	2231.587858	2070.999928	-1397.701475				-505.000000	200.000000	0.000000	-1.086660	1.072020	2.359620	-514.023310	1521.784594	1.104280
728				900.000000	200.000000	0.000000	0.381140	0.731900	-1.607650	-84.100729	-135.783510	183.419974	299.032957	200.948648	0.000000	300.000000	200.000000	0.000000	6.958560	11.292400	2231.752014	2117.147455	2158.199924	-1361.080475				-505.000000	200.000000	0.000000	-0.543330	-0.893350	5.505780	-401.064152	-502.628118	234.172072
729				900.000000	200.000000	0.000000	0.347510	0.630560	-1.129700	-103.860875	-48.721631	173.721928	298.975119	200.896695	0.000000	300.000000	200.000000	0.000000	7.263760	10.437840	2233.430482	2002.707052	2288.999920	-1409.908474				-505.000000	200.000000	0.000000	0.181110	1.786700	5.505780	-586.342333	1044.376108	-115.807108
730				900.000000	200.000000	0.000000	0.403560	0.653080	-1.042800	-90.781883	-56.176557	176.094464	299.033453	200.926807	0.000000	300.000000	200.000000	0.000000	7.568960	9.949520	2232.896424	2069.463954	2158.199924	-1367.183975				-505.000000	200.000000	0.000000	0.905550	0.000000	7.865400	0.629232	468.020938	-411.281135
731				900.000000	200.000000	0.000000	0.358720	0.619300	-1.868350	-24.679199	-83.958104	173.699842	299.159684	200.957489	0.000000	300.000000	200.000000	0.000000	7.294280	10.620960	2231.065368	2136.220856	1874.799934	-1312.252476				-505.000000	200.000000	0.000000	0.905550	1.250690	0.000000	-1198.296769	2464.035312	-527.582427
732				900.000000	200.000000	0.000000	0.336300	0.720640	-1.824900	-52.625245	-52.679437	183.455956	299.057474	200.931460	0.000000	300.000000	200.000000	0.000000	7.050120	10.865120	2231.980896	2079.000654	2103.699926	-1391.597975				-505.000000	200.000000	0.000000	0.181110	1.965370	0.000000	929.636551	1845.021137	354.315239
733				900.000000	200.000000	0.000000	0.336300	0.641820	-1.303500	-71.413004	-103.824038	171.334353	299.028206	200.927155	0.000000	300.000000	200.000000	0.000000	7.538440	9.766400	2232.057190	2069.463954	2169.099924	-1354.976975				-505.000000	200.000000	0.000000	1.811100	0.357340	3.932700	-1483.670765	682.098257	-58.549871
734				900.000000	200.000000	0.000000	0.403560	0.653080	-1.173150	-119.060637	-126.978910	180.913784	298.950000	200.944310	0.000000	300.000000	200.000000	0.000000	7.721560	9.339120	2231.904602	2107.610755	2343.499918	-1397.701475				-505.000000	200.000000	0.000000	1.086660	-0.357340	6.292320	-831.831271	2314.534928	469.526741
735				900.000000	200.000000	0.000000	0.448400	0.630560	-1.694550	-52.179167	-123.274550	149.520805	299.018339	201.008438	0.000000	300.000000	200.000000	0.000000	7.568960	9.400160	2231.828308	2250.661259	2190.899923	-1348.873476				-505.000000	200.000000	0.000000	1.267770	-0.893350	3.932700	-2949.142040	1908.105219	-177.181507
736				900.000000	200.000000	0.000000	0.347510	0.653080	-1.477300	-59.067783	-68.662242	185.791172	299.018171	201.008611	0.000000	300.000000	200.000000	0.000000	7.630000	11.109280	2231.446838	2250.661259	2190.899923	-1416.011974				-505.000000	200.000000	0.000000	-1.086660	1.608030	6.292320	97.805280	1915.762484	354.077545
737				900.000000	200.000000	0.000000	0.526870	0.551740	-1.520750	-111.532341	-96.271759	173.462808	299.052558	200.999858	0.000000	300.000000	200.000000	0.000000	7.843640	11.109280	2231.904602	2231.587858	2114.599926	-1318.355976				-505.000000	200.000000	0.000000	0.905550	-0.893350	5.505780	-401.064152	205.120202	116.567964
738				900.000000	200.000000	0.000000	0.392350	0.664340	-0.912450	-118.326865	-40.638245	173.706889	298.979791	200.922504	0.000000	300.000000	200.000000	0.000000	7.599480	11.261880	2232.972718	2059.927254	2278.099920	-1409.908474				-505.000000	200.000000	0.000000	-0.905550	0.536010	6.292320	-1125.222668	2302.513540	-351.883474
739				900.000000	200.000000	0.000000	0.381140	0.675600	-1.694550	-70.427071	-34.383294	200.235235	299.028339	200.978293	0.000000	300.000000	200.000000	0.000000	7.568960	11.383960	2232.362366	2183.904357	2169.099924	-1391.597975				-505.000000	200.000000	0.000000	-0.543330	0.714680	11.011560	-419.137796	2276.117051	646.906783
740				900.000000	200.000000	0.000000	0.425980	0.653080	-1.520750	-115.400220	-41.457409	176.071236	299.061941	200.987444	0.000000	300.000000	200.000000	0.000000	8.026760	11.353440	2230.989074	2202.977757	2092.799927	-1330.562976				-505.000000	200.000000	0.000000	-0.181110	1.608030	5.505780	-481.337652	1861.714083	-292.179984
741				900.000000	200.000000	0.000000	0.269040	0.439140	-1.824900	-160.710141	-95.503399	180.854182	298.999042	200.982565	0.000000	300.000000	200.000000	0.000000	7.507920	11.292400	2232.362366	2193.441057	2234.499922	-1318.355976				-505.000000	200.000000	0.000000	-0.362220	1.608030	8.651940	-1060.165969	2267.397365	354.019590
742				900.000000	200.000000	0.000000	0.325090	0.574260	-0.825550	-105.864210	-78.477054	166.463816	298.999077	200.922725	0.000000	300.000000	200.000000	0.000000	7.477400	10.163160	2232.438660	2059.927254	2234.499922	-1324.459476				-505.000000	200.000000	0.000000	-0.543330	-0.178670	3.146160	-937.087644	825.311235	-176.358387
743				900.000000	200.000000	0.000000	0.302670	0.540480	-1.607650	-67.860224	-61.628536	166.455627	299.024023	200.981994	0.000000	300.000000	200.000000	0.000000	7.446880	10.620960	2233.659364	2193.441057	2179.999924	-1324.459476				-505.000000	200.000000	0.000000	0.724440	1.250690	-3.146160	-1545.996468	1417.419924	-233.847445
744				900.000000	200.000000	0.000000	0.493240	0.686860	-1.433850	-85.775420	-110.165602	176.032971	299.106401	200.939909	0.000000	300.000000	200.000000	0.000000	7.324800	10.559920	2232.209778	2098.074055	1994.699930	-1330.562976				-505.000000	200.000000	0.000000	-1.629990	0.000000	-0.786540	-1389.854946	1292.507182	-411.078291
745				900.000000	200.000000	0.000000	0.437190	0.664340	-1.868350	-83.132405	-31.463829	151.973494	299.062678	200.922599	0.000000	300.000000	200.000000	0.000000	7.141680	10.865120	2232.743836	2059.927254	2092.799927	-1300.045476				-505.000000	200.000000	0.000000	0.362220	0.893350	2.359620	-872.282637	1434.112870	588.259798
746				900.000000	200.000000	0.000000	0.269040	0.517960	-2.085600	-57.221163	-120.590798	168.879184	298.984707	200.905390	0.000000	300.000000	200.000000	0.000000	7.355320	9.796920	2233.049012	2021.780453	2267.199921	-1342.769976				-505.000000	200.000000	0.000000	-0.362220	-1.072020	3.932700	-1222.713333	1609.025887	-294.708863
747				900.000000	200.000000	0.000000	0.470820	0.619300	-1.651100	-141.049505	-103.974334	166.354726	298.985192	200.986062	0.000000	300.000000	200.000000	0.000000	7.538440	9.857960	2234.117128	2202.977757	2267.199921	-1348.873476				-505.000000	200.000000	0.000000	0.905550	1.250690	5.505780	-966.224303	1663.390283	-292.606032
748				900.000000	200.000000	0.000000	0.437190	0.563000	-1.781450	-91.236088	-77.138375	188.024149	299.125814	201.004131	0.000000	300.000000	200.000000	0.000000	7.599480	11.445000	2231.904602	2241.124558	1951.099932	-1367.183975				-505.000000	200.000000	0.000000	1.086660	0.536010	-0.786540	-662.524970	2586.392780	176.654037
749				900.000000	200.000000	0.000000	0.448400	0.563000	-2.346300	-27.492789	-51.744843	185.602875	299.096264	200.970213	0.000000	300.000000	200.000000	0.000000	7.324800	11.383960	2231.294250	2164.830956	2016.499929	-1434.322474				-505.000000	200.000000	0.000000	1.086660	1.608030	9.438480	-712.655040	57.859097	412.647778
750				900.000000	200.000000	0.000000	0.291460	0.664340	-1.824900	-46.902619	-66.030835	140.076169	298.945008	200.935861	0.000000	300.000000	200.000000	0.000000	7.507920	11.414480	2231.675720	2088.537354	2354.399918	-1464.839973				-505.000000	200.000000	0.000000	1.086660	2.144040	11.011560	246.432786	1116.926303	-115.540436
751				900.000000	200.000000	0.000000	0.369930	0.641820	-1.607650	-55.645982	-69.464273	156.841552	299.013825	200.986702	0.000000	300.000000	200.000000	0.000000	7.355320	11.200840	2232.667542	2202.977757	2201.799923	-1458.736474				-505.000000	200.000000	0.000000	0.362220	0.357340	0.000000	-904.905372	1568.922157	117.798335
752				900.000000	200.000000	0.000000	0.358720	0.619300	-1.520750	-108.750220	-104.545251	166.470862	298.974489	200.944246	0.000000	300.000000	200.000000	0.000000	7.141680	10.865120	2232.057190	2107.610755	2288.999920	-1422.115474				-505.000000	200.000000	0.000000	1.267770	-0.357340	1.573080	-832.208810	1114.924455	-235.416932
753				900.000000	200.000000	0.000000	0.212990	0.596780	-1.173150	-65.091648	-88.735418	178.649195	299.033255	200.961172	0.000000	300.000000	200.000000	0.000000	7.141680	10.437840	2232.438660	2145.757556	2158.199924	-1306.148976				-505.000000	200.000000	0.000000	1.267770	0.178670	3.932700	-1147.034081	1245.255183	-411.140554
754				900.000000	200.000000	0.000000	0.347510	0.472920	-0.782100	-114.012907	-84.506688	171.165662	299.013488	200.957129	0.000000	300.000000	200.000000	0.000000	7.538440	10.651480	2231.904602	2136.220856	2201.799923	-1470.943473				-505.000000	200.000000	0.000000	0.724440	0.178670	8.651940	-1378.288546	1141.083513	-352.352989
755				900.000000	200.000000	0.000000	0.336300	0.675600	-1.433850	-90.259637	-88.504903	166.546448	299.033519	200.960909	0.000000	300.000000	200.000000	0.000000	7.477400	10.407320	2233.049012	2145.757556	2158.199924	-1385.494475				-505.000000	200.000000	0.000000	-0.724440	1.786700	1.573080	-702.472950	1633.183097	354.218126
756				900.000000	200.000000	0.000000	0.448400	0.630560	-1.607650	-52.089139	-123.355367	178.436726	299.052849	200.956835	0.000000	300.000000	200.000000	0.000000	7.324800	10.529400	2232.591248	2136.220856	2114.599926	-1324.459476				-505.000000	200.000000	0.000000	1.086660	0.714680	6.292320	-882.779343	-204.295212	-58.152800
757				900.000000	200.000000	0.000000	0.336300	0.698120	-1.477300	-17.007733	-73.266585	193.073653	299.062293	201.004165	0.000000	300.000000	200.000000	0.000000	7.263760	10.529400	2231.828308	2241.124558	2092.799927	-1403.804975				-505.000000	200.000000	0.000000	-0.362220	2.144040	3.146160	-1607.252476	416.642247	-409.145019
758				900.000000	200.000000	0.000000	0.369930	0.709380	-1.173150	-84.577961	-59.736418	193.049284	299.057828	201.007990	0.000000	300.000000	200.000000	0.000000	7.568960	9.919000	2232.820130	2250.661259	2103.699926	-1348.873476				-505.000000	200.000000	0.000000	0.905550	-0.714680	12.584640	-852.950529	1921.812460	469.202114
759				900.000000	200.000000	0.000000	0.313880	0.641820	-1.477300	-87.675181	-107.805119	147.260979	298.945297	200.922788	0.000000	300.000000	200.000000	0.000000	7.996240	9.583280	2232.286072	2059.927254	2354.399918	-1422.115474				-505.000000	200.000000	0.000000	3.441090	-0.536010	0.786540	315.076964	984.163296	-470.736750
760				900.000000	200.000000	0.000000	0.448400	0.731900	-1.433850	-39.694840	-77.923271	152.024711	299.013623	200.974088	0.000000	300.000000	200.000000	0.000000	7.630000	11.139800	2232.209778	2174.367657	2201.799923	-1397.701475				-505.000000	200.000000	0.000000	0.724440	0.357340	0.000000	-325.825362	2872.704299	235.257555
761				900.000000	200.000000	0.000000	0.470820	0.731900	-1.998700	-84.505857	-88.453156	161.640124	299.042594	200.970147	0.000000	300.000000	200.000000	0.000000	7.538440	11.353440	2231.446838	2164.830956	2136.399925	-1306.148976				-505.000000	200.000000	0.000000	1.086660	1.429360	0.786540	-2461.398545	1126.629847	-409.939161
762				900.000000	200.000000	0.000000	0.313880	0.585520	-1.173150	-133.904348	-32.098429	180.943861	299.018204	200.893188	0.000000	300.000000	200.000000	0.000000	7.538440	10.620960	2231.523132	1993.170352	2190.899923	-1336.666476				-505.000000	200.000000	0.000000	0.905550	1.429360	3.932700	-1534.618837	2195.163165	-174.948277
763				900.000000	200.000000	0.000000	0.414770	0.585520	-1.694550	-118.362398	-40.834147	173.610359	299.033188	200.939877	0.000000	300.000000	200.000000	0.000000	7.355320	11.017720	2232.286072	2098.074055	2158.199924	-1409.908474				-505.000000	200.000000	0.000000	-0.181110	3.037390	12.584640	-510.096772	1457.286223	-819.520409
764				900.000000	200.000000	0.000000	0.437190	0.596780	-1.216600	-61.116132	-108.059506	176.007264	299.038006	200.961303	0.000000	300.000000	200.000000	0.000000	7.568960	10.743040	2232.133484	2145.757556	2147.299925	-1385.494475				-505.000000	200.000000	0.000000	1.992210	-0.536010	5.505780	-1885.049533	1067.356461	-59.412149
765				900.000000	200.000000	0.000000	0.313880	0.619300	-1.651100	-100.844202	-127.907364	164.107656	299.013623	201.008266	0.000000	300.000000	200.000000	0.000000	7.782600	10.743040	2232.209778	2250.661259	2201.799923	-1318.355976				-505.000000	200.000000	0.000000	3.259980	-1.786700	9.438480	-1497.150161	1252.051585	-1.956377
766				900.000000	200.000000	0.000000	0.358720	0.517960	-1.477300	-44.529373	-84.321780	188.063557	299.018640	200.956867	0.000000	300.000000	200.000000	0.000000	6.989080	10.743040	2232.514954	2136.220856	2190.899923	-1330.562976				-505.000000	200.000000	0.000000	1.629990	1.250690	0.000000	423.127257	1359.639391	-116.431692
767				900.000000	200.000000	0.000000	0.381140	0.664340	-1.477300	-94.788868	-75.113096	156.850882	299.067401	200.909941	0.000000	300.000000	200.000000	0.000000	7.660520	10.132640	2232.362366	2031.317153	2081.899927	-1336.666476				-505.000000	200.000000	0.000000	-0.724440	-0.178670	3.146160	-473.823636	1764.260251	-470.064392
768				900.000000	200.000000	0.000000	0.392350	0.596780	-2.042150	-61.971401	-115.577173	164.005418	299.004504	200.935029	0.000000	300.000000	200.000000	0.000000	7.324800	9.461200	2233.659364	2088.537354	2223.599922	-1403.804975				-505.000000	200.000000	0.000000	1.086660	-0.178670	-3.146160	-1285.039035	1660.642008	117.231707
769				900.000000	200.000000	0.000000	0.515660	0.653080	-1.390400	-107.224117	-70.601507	175.978328	299.072283	200.995381	0.000000	300.000000	200.000000	0.000000	7.294280	9.857960	2232.362366	2222.051158	2070.999928	-1281.734977				-505.000000	200.000000	0.000000	1.629990	0.536010	6.292320	-198.694653	690.817943	-822.039107
770				900.000000	200.000000	0.000000	0.369930	0.574260	-1.173150	-61.998491	-115.462087	151.959401	298.989173	200.999756	0.000000	300.000000	200.000000	0.000000	7.233240	9.919000	2232.133484	2231.587858	2256.299921	-1379.390975				-505.000000	200.000000	0.000000	0.724440	0.536010	8.651940	-661.769891	345.663469	-58.293380
771				900.000000	200.000000	0.000000	0.425980	0.686860	-1.433850	-65.672769	-66.868076	190.560612	298.945549	200.965279	0.000000	300.000000	200.000000	0.000000	7.568960	11.231360	2232.820130	2155.294256	2354.399918	-1428.218974				-505.000000	200.000000	0.000000	2.354430	2.680050	15.730799	-1342.179736	1035.734986	178.587309
772				900.000000	200.000000	0.000000	0.470820	0.754420	-1.216600	-50.603986	-104.378419	188.167329	298.896581	200.944052	0.000000	300.000000	200.000000	0.000000	7.538440	11.231360	2232.514954	2107.610755	2463.399914	-1464.839973				-505.000000	200.000000	0.000000	0.724440	0.536010	2.359620	-314.825271	1279.624932	0.450718
773				900.000000	200.000000	0.000000	0.291460	0.675600	-1.477300	-98.345711	-81.552013	159.363922	298.999145	200.978193	0.000000	300.000000	200.000000	0.000000	7.477400	11.628120	2232.591248	2183.904357	2234.499922	-1324.459476				-505.000000	200.000000	0.000000	0.905550	-0.893350	-6.292320	-286.191998	1939.726694	-647.105318
774				900.000000	200.000000	0.000000	0.459610	0.608040	-1.651100	-49.040996	-118.710616	149.488247	299.042725	200.965741	0.000000	300.000000	200.000000	0.000000	7.752080	10.895640	2231.752014	2155.294256	2136.399925	-1452.632974				-505.000000	200.000000	0.000000	0.905550	-0.357340	0.786540	325.888286	209.598761	-294.132053
775				900.000000	200.000000	0.000000	0.392350	0.608040	-1.346950	-129.136501	-90.893859	156.786909	299.003619	200.935861	0.000000	300.000000	200.000000	0.000000	7.813120	10.437840	2231.675720	2088.537354	2223.599922	-1391.597975				-505.000000	200.000000	0.000000	0.724440	1.608030	-1.573080	-1176.799972	355.367013	-703.461119
776				900.000000	200.000000	0.000000	0.425980	0.608040	-1.868350	-113.594551	-46.200111	154.342408	298.915962	200.914275	0.000000	300.000000	200.000000	0.000000	7.599480	10.315760	2232.209778	2040.853853	2419.799915	-1361.080475				-505.000000	200.000000	0.000000	-0.905550	1.786700	3.932700	-354.836175	1111.622754	-761.905260
777				900.000000	200.000000	0.000000	0.425980	0.653080	-0.999350	-82.695808	-72.338131	188.119537	298.994194	200.961172	0.000000	300.000000	200.000000	0.000000	7.294280	10.743040	2232.438660	2145.757556	2245.399921	-1391.597975				-505.000000	200.000000	0.000000	1.086660	0.536010	2.359620	-314.825271	1125.136994	-528.275147
778				900.000000	200.000000	0.000000	0.549290	0.540480	-1.738000	-51.913145	-66.597152	202.345030	299.072030	200.974287	0.000000	300.000000	200.000000	0.000000	7.507920	10.346280	2231.752014	2174.367657	2070.999928	-1458.736474				-505.000000	200.000000	0.000000	1.629990	1.608030	4.719240	-365.584574	2150.580877	-233.580773
779				900.000000	200.000000	0.000000	0.414770	0.439140	-1.651100	-112.283721	-51.006495	185.522526	299.126113	200.943988	0.000000	300.000000	200.000000	0.000000	7.538440	9.522240	2232.667542	2107.610755	1951.099932	-1391.597975				-505.000000	200.000000	0.000000	0.543330	1.965370	-1.573080	-1502.625335	896.606008	-291.898824
780				900.000000	200.000000	0.000000	0.414770	0.585520	-1.346950	-97.899633	-31.025475	135.055798	299.048130	200.892608	0.000000	300.000000	200.000000	0.000000	7.233240	9.735880	2232.972718	1993.170352	2125.499926	-1300.045476				-505.000000	200.000000	0.000000	-0.905550	1.072020	3.146160	-2019.568411	2172.929239	353.554383
781				900.000000	200.000000	0.000000	0.358720	0.529220	-1.129700	-91.951936	-59.315198	183.254708	299.062710	200.922567	0.000000	300.000000	200.000000	0.000000	7.080640	10.041080	2232.820130	2059.927254	2092.799927	-1342.769976				-505.000000	200.000000	0.000000	1.629990	0.536010	5.505780	843.586441	426.424355	-469.574515
782				900.000000	200.000000	0.000000	0.269040	0.799460	-1.260050	-40.753193	-90.962740	178.779620	299.033089	200.935701	0.000000	300.000000	200.000000	0.000000	7.202720	11.261880	2232.057190	2088.537354	2158.199924	-1318.355976				-505.000000	200.000000	0.000000	1.448880	1.250690	3.932700	-734.718146	836.586195	-57.673104
783				900.000000	200.000000	0.000000	0.459610	0.653080	-2.042150	-67.694028	-22.093511	176.036396	298.974243	200.901736	0.000000	300.000000	200.000000	0.000000	7.538440	11.292400	2231.523132	2012.243752	2288.999920	-1251.217477				-505.000000	200.000000	0.000000	-0.181110	-1.429360	14.157719	-1243.517975	2118.643407	-236.318369
784				900.000000	200.000000	0.000000	0.392350	0.653080	-1.520750	-75.194918	-80.600285	166.467437	298.926022	200.879856	0.000000	300.000000	200.000000	0.000000	8.087800	10.956680	2232.820130	1964.560251	2397.999916	-1428.218974				-505.000000	200.000000	0.000000	0.905550	-1.429360	13.371180	146.211125	3246.766106	292.291587
785				900.000000	200.000000	0.000000	0.482030	0.517960	-1.738000	-125.210063	-109.421115	197.574448	298.994160	200.948389	0.000000	300.000000	200.000000	0.000000	7.660520	11.078760	2232.362366	2117.147455	2245.399921	-1501.460973				-505.000000	200.000000	0.000000	1.448880	0.178670	3.932700	-1378.666085	1366.866225	-234.922747
786				900.000000	200.000000	0.000000	0.403560	0.563000	-1.607650	-78.994441	-80.981096	197.697630	299.047707	200.991278	0.000000	300.000000	200.000000	0.000000	7.050120	10.437840	2231.980896	2212.514458	2125.499926	-1379.390975				-505.000000	200.000000	0.000000	0.905550	1.072020	6.292320	-976.972702	1530.073849	353.409495
787				900.000000	200.000000	0.000000	0.235410	0.731900	-1.911800	-128.641661	-124.433519	188.390270	298.949641	200.944633	0.000000	300.000000	200.000000	0.000000	7.263760	10.651480	2231.141662	2107.610755	2343.499918	-1440.425974				-505.000000	200.000000	0.000000	-0.724440	1.072020	3.932700	-977.161471	2161.223847	-175.156994
788				900.000000	200.000000	0.000000	0.325090	0.517960	-1.738000	-93.045821	-62.430566	168.821117	298.993713	200.953084	0.000000	300.000000	200.000000	0.000000	7.874160	10.529400	2231.370544	2126.684155	2245.399921	-1348.873476				-505.000000	200.000000	0.000000	2.173320	2.680050	-0.786540	-1575.133127	532.088877	-56.374597
789				900.000000	200.000000	0.000000	0.347510	0.540480	-1.390400	-99.799395	-104.204849	185.686454	299.038564	200.909505	0.000000	300.000000	200.000000	0.000000	7.691040	10.041080	2233.430482	2031.317153	2147.299925	-1330.562976				-505.000000	200.000000	0.000000	-0.905550	-0.536010	4.719240	-147.872428	1773.726364	-59.180328
790				900.000000	200.000000	0.000000	0.437190	0.596780	-1.564200	-125.804729	-102.670268	168.778284	299.067847	200.973555	0.000000	300.000000	200.000000	0.000000	7.324800	10.132640	2233.430482	2174.367657	2081.899927	-1348.873476				-505.000000	200.000000	0.000000	3.441090	3.037390	3.146160	-395.035849	-608.916072	61.351295
791				900.000000	200.000000	0.000000	0.470820	0.585520	-1.955250	-110.591423	-159.417144	180.781272	299.008977	201.012296	0.000000	300.000000	200.000000	0.000000	7.477400	9.980040	2232.743836	2260.197959	2212.699923	-1446.529474				-505.000000	200.000000	0.000000	1.267770	-0.536010	8.651940	-147.557812	1373.346631	-118.098292
792				900.000000	200.000000	0.000000	0.313880	0.619300	-2.042150	-32.900316	-46.488169	173.746297	299.004027	200.926934	0.000000	300.000000	200.000000	0.000000	7.507920	10.804080	2232.591248	2069.463954	2223.599922	-1373.287475				-505.000000	200.000000	0.000000	2.173320	1.072020	-1.573080	-1209.233937	1063.115333	118.331679
793				900.000000	200.000000	0.000000	0.347510	0.720640	-1.651100	-88.629961	-139.424188	176.215362	298.969570	200.914369	0.000000	300.000000	200.000000	0.000000	7.538440	10.987200	2231.980896	2040.853853	2299.899920	-1342.769976				-505.000000	200.000000	0.000000	-0.543330	0.178670	5.505780	358.699790	1618.491999	-234.763370
794				900.000000	200.000000	0.000000	0.336300	0.720640	-1.564200	-116.683644	-73.185768	173.817316	299.013589	200.957031	0.000000	300.000000	200.000000	0.000000	7.568960	11.719680	2232.133484	2136.220856	2201.799923	-1397.701475				-505.000000	200.000000	0.000000	0.362220	1.072020	6.292320	-1440.236709	634.960694	-1350.125900
795				900.000000	200.000000	0.000000	0.358720	0.641820	-1.477300	-83.654651	-74.189840	188.178747	299.023222	200.974254	0.000000	300.000000	200.000000	0.000000	7.538440	11.567080	2231.828308	2174.367657	2179.999924	-1336.666476				-505.000000	200.000000	0.000000	-0.181110	-0.893350	8.651940	-400.812459	1195.878341	-412.041991
796				900.000000	200.000000	0.000000	0.414770	0.585520	-1.824900	-74.271608	-116.702471	154.333078	298.989242	200.918516	0.000000	300.000000	200.000000	0.000000	7.294280	11.261880	2232.286072	2050.390553	2256.299921	-1391.597975				-505.000000	200.000000	0.000000	0.362220	0.893350	8.651940	-987.595254	-30.128622	-410.389879
797				900.000000	200.000000	0.000000	0.425980	0.563000	-1.260050	-86.675388	-87.293589	171.168142	298.974699	200.956867	0.000000	300.000000	200.000000	0.000000	7.752080	11.139800	2232.514954	2136.220856	2288.999920	-1409.908474				-505.000000	200.000000	0.000000	0.362220	2.322710	1.573080	-554.222984	2097.709333	-174.057022
798				900.000000	200.000000	0.000000	0.470820	0.675600	-1.216600	-73.952445	-99.312449	163.997425	299.028007	200.931619	0.000000	300.000000	200.000000	0.000000	7.721560	10.590440	2231.599426	2079.000654	2169.099924	-1367.183975				-505.000000	200.000000	0.000000	-0.724440	0.357340	-1.573080	368.944803	840.748759	0.397071
799				900.000000	200.000000	0.000000	0.313880	0.551740	-1.607650	-75.437597	-97.551953	188.141426	299.013151	200.953182	0.000000	300.000000	200.000000	0.000000	7.416360	11.475520	2231.141662	2126.684155	2201.799923	-1379.390975				-505.000000	200.000000	0.000000	0.905550	1.608030	3.146160	-1060.606431	737.639511	-585.987410
800				900.000000	200.000000	0.000000	0.403560	0.664340	-1.477300	-74.686217	-96.300231	130.321393	298.950108	200.939941	0.000000	300.000000	200.000000	0.000000	7.294280	10.743040	2232.133484	2098.074055	2343.499918	-1440.425974				-505.000000	200.000000	0.000000	3.078870	0.000000	5.505780	-462.823545	-1782.367486	58.497789
801				900.000000	200.000000	0.000000	0.459610	0.563000	-1.173150	-166.995964	-119.155110	178.362282	298.960016	200.944085	0.000000	300.000000	200.000000	0.000000	7.263760	10.498880	2232.438660	2107.610755	2321.699919	-1379.390975				-505.000000	200.000000	0.000000	-0.181110	-0.536010	-1.573080	314.888194	2928.991979	-176.726481
802				900.000000	200.000000	0.000000	0.347510	0.641820	-1.694550	-91.920782	-108.987959	173.732400	299.027874	200.961665	0.000000	300.000000	200.000000	0.000000	7.263760	9.644320	2231.294250	2145.757556	2169.099924	-1403.804975				-505.000000	200.000000	0.000000	0.724440	-0.357340	2.359620	210.198130	1279.624932	-529.093959
803				900.000000	200.000000	0.000000	0.392350	0.563000	-1.564200	-103.072608	-80.559877	190.480263	299.008977	200.969583	0.000000	300.000000	200.000000	0.000000	6.989080	10.102120	2232.743836	2164.830956	2212.699923	-1373.287475				-505.000000	200.000000	0.000000	-0.543330	1.250690	3.146160	-39.885058	1090.451249	-762.442911
804				900.000000	200.000000	0.000000	0.336300	0.664340	-1.694550	-50.788107	-143.988121	183.403597	299.062710	200.909754	0.000000	300.000000	200.000000	0.000000	7.263760	9.369640	2232.820130	2031.317153	2092.799927	-1385.494475				-505.000000	200.000000	0.000000	0.905550	0.714680	1.573080	-188.260871	2064.832437	-410.602903
805				900.000000	200.000000	0.000000	0.302670	0.619300	-1.042800	-80.111352	-87.483696	166.528930	299.033519	200.926744	0.000000	300.000000	200.000000	0.000000	7.538440	10.498880	2233.049012	2069.463954	2158.199924	-1373.287475				-505.000000	200.000000	0.000000	0.905550	1.965370	11.798100	-227.579620	464.288805	647.977777
806				900.000000	200.000000	0.000000	0.347510	0.619300	-1.651100	-44.556779	-58.368669	166.482476	299.018305	200.923009	0.000000	300.000000	200.000000	0.000000	7.538440	10.926160	2231.752014	2059.927254	2190.899923	-1440.425974				-505.000000	200.000000	0.000000	-0.362220	1.429360	6.292320	-1302.798064	811.366563	-527.311448
807				900.000000	200.000000	0.000000	0.369930	0.664340	-1.738000	-66.915242	-84.540957	185.778416	299.062454	200.961271	0.000000	300.000000	200.000000	0.000000	7.141680	11.811240	2232.209778	2145.757556	2092.799927	-1342.769976				-505.000000	200.000000	0.000000	1.448880	0.357340	9.438480	-325.070284	1096.501225	0.223205
808				900.000000	200.000000	0.000000	0.313880	0.698120	-1.955250	-9.461829	-107.360625	166.590619	298.964970	200.944020	0.000000	300.000000	200.000000	0.000000	7.538440	11.261880	2232.591248	2107.610755	2310.799919	-1318.355976				-505.000000	200.000000	0.000000	1.629990	1.250690	9.438480	-1429.173695	820.402245	1.056506
809				900.000000	200.000000	0.000000	0.269040	0.686860	-1.477300	-77.779374	-111.024577	181.084562	298.969500	200.914431	0.000000	300.000000	200.000000	0.000000	7.263760	10.254720	2231.828308	2040.853853	2299.899920	-1409.908474				-505.000000	200.000000	0.000000	0.362220	0.714680	-3.932700	-2041.757363	1572.654289	-116.838944
810				900.000000	200.000000	0.000000	0.392350	0.641820	-0.955900	-103.217132	-86.191566	168.866625	299.066986	200.923167	0.000000	300.000000	200.000000	0.000000	7.172200	10.193680	2231.370544	2059.927254	2081.899927	-1397.701475				-505.000000	200.000000	0.000000	2.716650	-0.536010	8.651940	84.074192	357.684856	-118.214203
811				900.000000	200.000000	0.000000	0.224200	0.641820	-0.825550	-50.815196	-124.982103	197.956750	299.018372	201.016950	0.000000	300.000000	200.000000	0.000000	7.446880	10.590440	2231.904602	2269.734659	2190.899923	-1483.150473				-505.000000	200.000000	0.000000	0.362220	0.893350	-5.505780	632.696155	2502.137193	-116.669386
812				900.000000	200.000000	0.000000	0.392350	0.619300	-1.303500	-20.073484	-177.055756	168.845681	299.101303	200.948681	0.000000	300.000000	200.000000	0.000000	7.782600	10.285240	2231.675720	2117.147455	2005.599930	-1342.769976				-505.000000	200.000000	0.000000	0.905550	-0.536010	2.359620	-1306.221216	1136.095959	-294.301611
813				900.000000	200.000000	0.000000	0.325090	0.517960	-1.694550	-40.733914	-92.866794	156.772816	299.043379	200.854054	0.000000	300.000000	200.000000	0.000000	7.660520	10.346280	2233.277894	1907.340050	2136.399925	-1391.597975				-505.000000	200.000000	0.000000	1.267770	1.429360	4.719240	897.580126	3233.058866	-116.233156
814				900.000000	200.000000	0.000000	0.313880	0.574260	-1.390400	-54.182502	-123.083845	188.162370	298.965323	200.943697	0.000000	300.000000	200.000000	0.000000	7.019600	11.322920	2233.354188	2107.610755	2310.799919	-1324.459476				-505.000000	200.000000	0.000000	1.267770	1.250690	14.157719	-733.900144	1368.121646	-292.635010
815				900.000000	200.000000	0.000000	0.313880	0.596780	-1.173150	-117.358541	-123.285888	168.906033	299.042954	200.956966	0.000000	300.000000	200.000000	0.000000	7.477400	11.292400	2232.286072	2136.220856	2136.399925	-1318.355976				-505.000000	200.000000	0.000000	0.543330	1.250690	3.146160	-1313.861078	1157.267464	-292.577055
816				900.000000	200.000000	0.000000	0.403560	0.630560	-1.390400	-39.802477	-81.183138	156.796239	299.042627	200.970114	0.000000	300.000000	200.000000	0.000000	7.660520	10.865120	2231.523132	2164.830956	2136.399925	-1232.906978				-505.000000	200.000000	0.000000	1.629990	0.714680	12.584640	-882.275957	1347.696568	-410.660859
817				900.000000	200.000000	0.000000	0.313880	0.630560	-1.868350	-104.626117	-36.517863	173.756768	299.018607	200.935541	0.000000	300.000000	200.000000	0.000000	7.660520	11.017720	2232.438660	2088.537354	2190.899923	-1324.459476				-505.000000	200.000000	0.000000	-0.362220	-0.357340	10.225020	-136.620644	2133.334504	-117.798335
818				900.000000	200.000000	0.000000	0.437190	0.585520	-1.129700	-41.387139	-98.008383	171.177472	299.014129	200.952238	0.000000	300.000000	200.000000	0.000000	7.965720	10.163160	2233.354188	2126.684155	2201.799923	-1409.908474				-505.000000	200.000000	0.000000	0.362220	-0.536010	-1.573080	-264.191815	1702.985017	-235.514046
819				900.000000	200.000000	0.000000	0.437190	0.574260	-1.260050	-98.273291	-77.623277	144.660739	299.062422	200.982666	0.000000	300.000000	200.000000	0.000000	7.507920	10.682000	2232.133484	2193.441057	2092.799927	-1342.769976				-505.000000	200.000000	0.000000	-0.543330	0.714680	3.146160	-651.399032	1355.591264	59.465796
820				900.000000	200.000000	0.000000	0.179360	0.686860	-1.694550	-86.045505	-96.997572	145.032569	298.999213	200.909785	0.000000	300.000000	200.000000	0.000000	7.111160	10.559920	2232.743836	2031.317153	2234.499922	-1379.390975				-505.000000	200.000000	0.000000	-1.086660	0.357340	7.865400	138.067877	2974.829690	-117.062149
821				900.000000	200.000000	0.000000	0.414770	0.619300	-1.868350	-113.130864	-111.596092	168.822454	298.999111	200.935509	0.000000	300.000000	200.000000	0.000000	7.355320	10.682000	2232.514954	2088.537354	2234.499922	-1422.115474				-505.000000	200.000000	0.000000	0.000000	-0.357340	3.146160	-137.186952	1057.574353	-0.339116
822				900.000000	200.000000	0.000000	0.482030	0.596780	-1.477300	-113.653110	-99.531626	142.225568	299.040791	200.989102	0.000000	300.000000	200.000000	0.000000	7.843640	10.102120	2227.250668	2202.977757	2136.399925	-1409.908474				-505.000000	200.000000	0.000000	1.992210	0.893350	-0.786540	-409.270323	1205.897879	353.153004
823				900.000000	200.000000	0.000000	0.347510	0.529220	-1.129700	-156.280419	-94.315360	159.169721	298.983978	200.944504	0.000000	300.000000	200.000000	0.000000	7.813120	10.529400	2231.446838	2107.610755	2267.199921	-1409.908474				-505.000000	200.000000	0.000000	-0.724440	0.536010	4.719240	-1241.164517	2558.187442	-58.177470
824				900.000000	200.000000	0.000000	0.168150	0.563000	-1.651100	-91.101046	-91.510383	178.664234	299.008232	200.995960	0.000000	300.000000	200.000000	0.000000	7.691040	11.048240	2231.065368	2222.051158	2212.699923	-1391.597975				-505.000000	200.000000	0.000000	1.086660	0.178670	-3.146160	126.375631	2456.062052	470.035414
825				900.000000	200.000000	0.000000	0.336300	0.540480	-1.694550	-92.073433	-113.592302	166.420787	298.945224	200.969848	0.000000	300.000000	200.000000	0.000000	7.538440	9.735880	2232.133484	2164.830956	2354.399918	-1367.183975				-505.000000	200.000000	0.000000	-1.811100	2.858720	7.865400	-289.653629	1692.965478	-467.094976
826				900.000000	200.000000	0.000000	0.347510	0.630560	-1.433850	-100.155444	-124.428320	173.721928	298.998940	200.897217	0.000000	300.000000	200.000000	0.000000	7.355320	11.231360	2232.133484	2002.707052	2234.499922	-1312.252476				-505.000000	200.000000	0.000000	1.448880	0.536010	11.798100	-545.702197	166.271894	-822.024618
827				900.000000	200.000000	0.000000	0.448400	0.574260	-1.520750	-74.420195	-98.106334	173.565047	299.004368	200.965048	0.000000	300.000000	200.000000	0.000000	6.958560	10.102120	2233.354188	2155.294256	2223.599922	-1342.769976				-505.000000	200.000000	0.000000	1.086660	1.965370	0.786540	-691.724552	1789.479883	-468.174586
828				900.000000	200.000000	0.000000	0.437190	0.619300	-1.477300	-60.458843	-133.146904	197.715148	299.077450	200.999346	0.000000	300.000000	200.000000	0.000000	7.172200	11.200840	2233.049012	2231.587858	2060.099928	-1348.873476				-505.000000	200.000000	0.000000	0.543330	0.893350	-6.292320	-293.894783	1431.364596	235.780717
829				900.000000	200.000000	0.000000	0.538080	0.529220	-2.259400	-40.855412	-40.320773	163.791611	299.130935	200.884248	0.000000	300.000000	200.000000	0.000000	7.416360	10.926160	2232.514954	1974.096951	1940.199932	-1330.562976				-505.000000	200.000000	0.000000	1.086660	0.000000	-7.865400	-348.077238	1797.690574	58.657166
830				900.000000	200.000000	0.000000	0.560500	0.653080	-1.173150	-78.855335	-113.177820	161.473913	299.057828	200.896941	0.000000	300.000000	200.000000	0.000000	7.294280	11.261880	2232.820130	2002.707052	2103.699926	-1446.529474				-505.000000	200.000000	0.000000	0.181110	-0.714680	-1.573080	419.892875	1713.943983	-0.692720
831				900.000000	200.000000	0.000000	0.425980	0.709380	-1.607650	-64.925452	-112.300171	161.665635	298.984151	200.961435	0.000000	300.000000	200.000000	0.000000	7.507920	11.109280	2231.828308	2145.757556	2267.199921	-1422.115474				-505.000000	200.000000	0.000000	1.992210	0.357340	-8.651940	-94.885514	683.082115	176.412035
832				900.000000	200.000000	0.000000	0.347510	0.698120	-1.173150	-36.795285	-33.483312	200.291020	299.052429	200.940166	0.000000	300.000000	200.000000	0.000000	7.507920	10.895640	2231.599426	2098.074055	2114.599926	-1416.011974				-505.000000	200.000000	0.000000	2.173320	-0.536010	9.438480	-1189.838905	1980.655414	351.782053
833				900.000000	200.000000	0.000000	0.313880	0.608040	-1.433850	-105.103348	-87.581647	149.639224	299.028272	200.978360	0.000000	300.000000	200.000000	0.000000	7.294280	11.109280	2232.209778	2183.904357	2169.099924	-1336.666476				-505.000000	200.000000	0.000000	0.181110	-0.714680	12.584640	-1547.846540	374.808234	-529.389608
834				900.000000	200.000000	0.000000	0.515660	0.517960	-1.173150	-52.255334	-91.067429	173.443006	298.974629	200.948389	0.000000	300.000000	200.000000	0.000000	7.599480	10.437840	2232.362366	2117.147455	2288.999920	-1452.632974				-505.000000	200.000000	0.000000	-0.543330	0.536010	-1.573080	148.124120	34.369749	-58.191959
835				900.000000	200.000000	0.000000	0.269040	0.619300	-1.260050	-56.213242	-101.094680	188.250711	299.032924	200.974321	0.000000	300.000000	200.000000	0.000000	7.324800	9.461200	2231.675720	2174.367657	2158.199924	-1324.459476				-505.000000	200.000000	0.000000	-0.362220	-0.714680	11.798100	189.330565	10.721534	528.047634
836				900.000000	200.000000	0.000000	0.414770	0.517960	-0.651750	-55.735694	-112.727530	171.137868	299.096481	200.974254	0.000000	300.000000	200.000000	0.000000	7.263760	10.071600	2231.828308	2174.367657	2016.499929	-1428.218974				-505.000000	200.000000	0.000000	0.000000	1.965370	4.719240	814.198089	1056.081500	1.865136
837				900.000000	200.000000	0.000000	0.470820	0.574260	-1.086250	-69.949523	-139.961434	166.312839	299.071680	200.906257	0.000000	300.000000	200.000000	0.000000	7.202720	11.383960	2230.912780	2021.780453	2070.999928	-1428.218974				-505.000000	200.000000	0.000000	-1.086660	1.608030	0.786540	-944.979199	860.427410	-409.595737
838				900.000000	200.000000	0.000000	0.470820	0.653080	-1.607650	-43.120705	-78.684893	202.531043	299.072473	200.905483	0.000000	300.000000	200.000000	0.000000	7.630000	11.139800	2232.820130	2021.780453	2070.999928	-1409.908474				-505.000000	200.000000	0.000000	1.086660	1.250690	9.438480	-2355.701710	1913.839200	177.332268
839				900.000000	200.000000	0.000000	0.381140	0.563000	-1.346950	-54.601174	-115.762081	137.479355	298.988966	200.931587	0.000000	300.000000	200.000000	0.000000	7.599480	11.017720	2231.675720	2079.000654	2256.299921	-1403.804975				-505.000000	200.000000	0.000000	-0.181110	-0.536010	9.438480	84.137115	-130.568159	528.202703
840				900.000000	200.000000	0.000000	0.392350	0.517960	-1.868350	-129.365636	-49.881197	188.028716	299.101272	200.965807	0.000000	300.000000	200.000000	0.000000	7.324800	11.231360	2231.599426	2155.294256	2005.599930	-1361.080475				-505.000000	200.000000	0.000000	0.362220	0.000000	11.011560	695.776936	365.342121	-117.517175
841				900.000000	200.000000	0.000000	0.414770	0.574260	-1.607650	-130.797647	-167.564213	178.419208	299.091535	200.935861	0.000000	300.000000	200.000000	0.000000	7.111160	11.200840	2231.675720	2088.537354	2027.399929	-1336.666476				-505.000000	200.000000	0.000000	0.724440	0.893350	6.292320	-408.704014	3529.582924	-527.907054
842				900.000000	200.000000	0.000000	0.493240	0.630560	-1.651100	-100.380516	-145.425349	188.028912	299.037677	200.897523	0.000000	300.000000	200.000000	0.000000	7.355320	10.376800	2231.370544	2002.707052	2147.299925	-1367.183975				-505.000000	200.000000	0.000000	-0.362220	0.536010	-0.786540	-662.524970	2674.064504	-528.159237
843				900.000000	200.000000	0.000000	0.369930	0.720640	-1.564200	-132.765765	-49.240801	147.276214	298.950000	200.944310	0.000000	300.000000	200.000000	0.000000	7.752080	10.468360	2231.904602	2107.610755	2343.499918	-1385.494475				-505.000000	200.000000	0.000000	0.000000	1.965370	-0.786540	-344.402393	531.026456	-526.831752
844				900.000000	200.000000	0.000000	0.493240	0.517960	-1.086250	-124.534850	-59.829171	154.188953	298.984221	200.965642	0.000000	300.000000	200.000000	0.000000	7.141680	10.254720	2231.980896	2155.294256	2267.199921	-1428.218974				-505.000000	200.000000	0.000000	0.905550	2.322710	-3.146160	140.295489	2864.731040	-174.100488
845				900.000000	200.000000	0.000000	0.437190	0.630560	-2.129050	-64.690900	-178.134506	195.315960	298.949605	200.978862	0.000000	300.000000	200.000000	0.000000	7.477400	11.017720	2231.065368	2183.904357	2343.499918	-1373.287475				-505.000000	200.000000	0.000000	-0.543330	0.357340	2.359620	-1367.980610	-101.932390	294.103075
846				900.000000	200.000000	0.000000	0.448400	0.574260	-1.998700	-151.305426	-87.529901	183.203687	298.994160	200.969749	0.000000	300.000000	200.000000	0.000000	7.294280	9.980040	2232.362366	2164.830956	2245.399921	-1379.390975				-505.000000	200.000000	0.000000	-1.267770	1.072020	3.932700	-1092.977473	338.120641	-57.625330
847				900.000000	200.000000	0.000000	0.358720	0.551740	-1.477300	-115.507857	-38.728051	159.179051	299.087337	200.892456	0.000000	300.000000	200.000000	0.000000	7.813120	9.644320	2233.354188	1993.170352	2038.299929	-1397.701475				-505.000000	200.000000	0.000000	0.543330	0.000000	3.146160	116.067695	2482.967537	-0.043466
848				900.000000	200.000000	0.000000	0.291460	0.529220	-0.912450	-107.808986	-36.483594	183.324390	298.950036	200.969915	0.000000	300.000000	200.000000	0.000000	7.233240	10.010560	2231.980896	2164.830956	2343.499918	-1367.183975				-505.000000	200.000000	0.000000	0.543330	2.501380	8.651940	-1469.373368	754.332457	61.074442
849				900.000000	200.000000	0.000000	0.403560	0.709380	-2.042150	-73.416654	-100.840891	173.737163	299.096419	201.017054	0.000000	300.000000	200.000000	0.000000	7.202720	11.750200	2231.675720	2269.734659	2016.499929	-1293.941977				-505.000000	200.000000	0.000000	-0.362220	1.608030	11.011560	213.998821	1867.448063	-468.397791
850				900.000000	200.000000	0.000000	0.347510	0.585520	-1.520750	-150.346583	-99.017654	166.451060	298.979372	200.931428	0.000000	300.000000	200.000000	0.000000	7.050120	11.078760	2232.057190	2079.000654	2278.099920	-1354.976975				-505.000000	200.000000	0.000000	0.905550	2.858720	3.932700	-174.152243	1532.313128	-408.568209
851				900.000000	200.000000	0.000000	0.280250	0.574260	-1.651100	-114.760540	-85.994721	161.690950	298.989381	200.918390	0.000000	300.000000	200.000000	0.000000	7.080640	10.956680	2232.591248	2050.390553	2256.299921	-1483.150473				-505.000000	200.000000	0.000000	1.629990	1.608030	-1.573080	-481.903961	698.282208	236.372016
852				900.000000	200.000000	0.000000	0.291460	0.563000	-1.433850	-62.732263	-76.526452	156.849544	299.023656	200.952466	0.000000	300.000000	200.000000	0.000000	7.630000	10.834600	2232.820130	2126.684155	2179.999924	-1385.494475				-505.000000	200.000000	0.000000	0.543330	0.893350	3.932700	-524.708785	1156.521037	-645.380763
853				900.000000	200.000000	0.000000	0.325090	0.551740	-1.738000	-67.531580	-77.628476	168.852532	299.130935	200.948324	0.000000	300.000000	200.000000	0.000000	7.080640	10.498880	2232.514954	2117.147455	1940.199932	-1342.769976				-505.000000	200.000000	0.000000	1.267770	1.786700	9.438480	-701.843718	312.040146	-820.823225
854				900.000000	200.000000	0.000000	0.381140	0.608040	-1.911800	-113.639565	-115.236770	168.846823	299.004027	200.914119	0.000000	300.000000	200.000000	0.000000	7.294280	10.895640	2232.591248	2040.853853	2223.599922	-1373.287475				-505.000000	200.000000	0.000000	0.181110	0.893350	4.719240	633.514157	1840.542578	-57.910798
855				900.000000	200.000000	0.000000	0.212990	0.686860	-2.172500	-46.335359	-52.344233	183.552290	298.871899	200.999824	0.000000	300.000000	200.000000	0.000000	7.477400	10.315760	2231.980896	2231.587858	2517.899912	-1373.287475				-505.000000	200.000000	0.000000	1.267770	0.536010	5.505780	-1704.365601	183.202271	-469.545537
856				900.000000	200.000000	0.000000	0.582920	0.608040	-1.346950	-76.869608	-124.071381	175.866759	299.096542	200.978460	0.000000	300.000000	200.000000	0.000000	7.446880	10.987200	2231.980896	2183.904357	2016.499929	-1397.701475				-505.000000	200.000000	0.000000	-0.362220	2.501380	-1.573080	-427.847353	686.260820	-585.038199
857				900.000000	200.000000	0.000000	0.269040	0.653080	-1.781450	-67.423943	-151.269477	135.269605	299.033056	200.974187	0.000000	300.000000	200.000000	0.000000	7.233240	10.163160	2231.980896	2174.367657	2158.199924	-1458.736474				-505.000000	200.000000	0.000000	1.629990	0.714680	-0.786540	43.182363	697.535781	118.036029
858				900.000000	200.000000	0.000000	0.369930	0.517960	-1.998700	-57.131134	-140.024175	188.051943	299.047218	200.957587	0.000000	300.000000	200.000000	0.000000	7.233240	10.804080	2230.836486	2136.220856	2125.499926	-1458.736474				-505.000000	200.000000	0.000000	-2.354430	2.322710	14.944259	25.926720	1453.984522	237.369001
859				900.000000	200.000000	0.000000	0.392350	0.472920	-1.738000	-110.982689	-115.860032	187.986829	298.974559	200.944181	0.000000	300.000000	200.000000	0.000000	7.507920	9.674840	2232.209778	2107.610755	2288.999920	-1409.908474				-505.000000	200.000000	0.000000	0.000000	0.536010	2.359620	-83.193267	395.470743	587.949660
860				900.000000	200.000000	0.000000	0.448400	0.517960	-1.477300	-60.611494	-72.816893	183.151328	298.979128	200.957293	0.000000	300.000000	200.000000	0.000000	7.782600	11.292400	2231.523132	2136.220856	2278.099920	-1409.908474				-505.000000	200.000000	0.000000	-3.259980	0.893350	7.865400	-756.026173	2178.347224	236.084982
861				900.000000	200.000000	0.000000	0.369930	0.608040	-1.216600	-32.508733	-69.827949	171.268097	298.969500	200.995619	0.000000	300.000000	200.000000	0.000000	7.141680	11.261880	2231.828308	2222.051158	2299.899920	-1397.701475				-505.000000	200.000000	0.000000	0.000000	1.072020	-0.786540	-1440.803018	1061.306485	-116.470850
862				900.000000	200.000000	0.000000	0.358720	0.619300	-1.998700	-48.937423	-124.364638	161.651542	299.028339	200.969749	0.000000	300.000000	200.000000	0.000000	7.507920	11.200840	2232.362366	2164.830956	2169.099924	-1409.908474				-505.000000	200.000000	0.000000	2.897760	-1.250690	11.011560	735.913686	2598.176736	-177.651022
863				900.000000	200.000000	0.000000	0.313880	0.630560	-1.694550	-112.487120	-102.537106	142.431187	298.960016	200.973988	0.000000	300.000000	200.000000	0.000000	7.416360	11.261880	2232.438660	2174.367657	2321.699919	-1336.666476				-505.000000	200.000000	0.000000	-0.724440	2.322710	0.000000	-1480.876845	1369.535935	-467.690582
864				900.000000	200.000000	0.000000	0.302670	0.653080	-1.694550	-39.190203	-81.811598	185.837626	298.984672	200.879796	0.000000	300.000000	200.000000	0.000000	7.385840	10.163160	2232.972718	1964.560251	2267.199921	-1354.976975				-505.000000	200.000000	0.000000	0.543330	1.786700	-3.146160	-702.850490	898.098861	1.652112
865				900.000000	200.000000	0.000000	0.437190	0.585520	-1.651100	-82.132612	-51.929751	144.671211	298.999008	200.944149	0.000000	300.000000	200.000000	0.000000	7.568960	10.132640	2232.286072	2107.610755	2234.499922	-1397.701475				-505.000000	200.000000	0.000000	0.724440	0.178670	4.719240	-1726.051168	1409.955660	176.343899
866				900.000000	200.000000	0.000000	0.425980	0.608040	-1.520750	-129.316558	-46.523379	188.077650	299.066922	201.025811	0.000000	300.000000	200.000000	0.000000	7.141680	10.895640	2231.217956	2288.808060	2081.899927	-1330.562976				-505.000000	200.000000	0.000000	-0.362220	2.144040	7.865400	1751.789118	1340.153740	-1349.050598
867				900.000000	200.000000	0.000000	0.470820	0.709380	-1.564200	-60.859907	-78.725301	166.438501	298.994160	200.918485	0.000000	300.000000	200.000000	0.000000	7.721560	10.743040	2232.362366	2050.390553	2245.399921	-1428.218974				-505.000000	200.000000	0.000000	-0.543330	1.608030	6.292320	-828.722735	822.325529	-292.151006
868				900.000000	200.000000	0.000000	0.347510	0.720640	-1.346950	-108.417512	-83.981378	149.709101	298.920993	200.914150	0.000000	300.000000	200.000000	0.000000	7.813120	10.346280	2232.514954	2040.853853	2408.899916	-1464.839973				-505.000000	200.000000	0.000000	-1.448880	-0.178670	0.786540	-2095.436433	1147.485356	-176.285943
869				900.000000	200.000000	0.000000	0.414770	0.540480	-1.694550	-63.929722	-61.098027	183.207112	299.067655	200.995109	0.000000	300.000000	200.000000	0.000000	7.599480	9.766400	2232.972718	2222.051158	2081.899927	-1342.769976				-505.000000	200.000000	0.000000	1.267770	1.072020	11.011560	-281.699151	1768.817374	235.892320
870				900.000000	200.000000	0.000000	0.470820	0.529220	-2.042150	-72.794583	-93.478718	197.596533	299.037775	200.957260	0.000000	300.000000	200.000000	0.000000	7.294280	11.078760	2231.599426	2136.220856	2147.299925	-1385.494475				-505.000000	200.000000	0.000000	-1.267770	0.357340	8.651940	-904.213217	1394.202141	-293.279956
871				900.000000	200.000000	0.000000	0.403560	0.731900	-1.651100	-64.043092	-126.534417	180.987086	299.077134	200.952693	0.000000	300.000000	200.000000	0.000000	7.172200	9.613800	2232.286072	2126.684155	2060.099928	-1391.597975				-505.000000	200.000000	0.000000	2.354430	0.357340	5.505780	-557.016904	912.868522	0.150761
872				900.000000	200.000000	0.000000	0.392350	0.686860	-1.651100	-73.938900	-85.545029	161.679532	299.009079	201.020734	0.000000	300.000000	200.000000	0.000000	7.691040	10.895640	2232.972718	2279.271359	2212.699923	-1330.562976				-505.000000	200.000000	0.000000	1.448880	0.178670	2.359620	-452.263916	1368.359077	-117.434550
873				900.000000	200.000000	0.000000	0.313880	0.405360	-1.781450	-113.809824	-61.928530	178.366653	299.057313	200.901705	0.000000	300.000000	200.000000	0.000000	7.843640	10.865120	2231.599426	2012.243752	2103.699926	-1361.080475				-505.000000	200.000000	0.000000	1.267770	0.536010	5.505780	148.690429	1906.612367	587.848239
874				900.000000	200.000000	0.000000	0.358720	0.596780	-1.477300	-81.488868	-43.794020	176.088559	298.983908	200.957391	0.000000	300.000000	200.000000	0.000000	7.080640	10.987200	2231.294250	2136.220856	2267.199921	-1263.424477				-505.000000	200.000000	0.000000	0.905550	0.536010	-0.786540	-546.708968	211.091614	-234.540165
875				900.000000	200.000000	0.000000	0.392350	0.585520	-1.477300	-69.890964	-80.640694	149.536985	299.043052	200.918422	0.000000	300.000000	200.000000	0.000000	7.385840	11.261880	2232.514954	2050.390553	2136.399925	-1361.080475				-505.000000	200.000000	0.000000	1.629990	-0.178670	7.865400	-1168.342109	2147.595171	-235.276352
876				900.000000	200.000000	0.000000	0.291460	0.540480	-1.868350	-112.356141	-35.594607	205.021802	298.984880	200.900965	0.000000	300.000000	200.000000	0.000000	7.843640	10.559920	2233.430482	2012.243752	2267.199921	-1348.873476				-505.000000	200.000000	0.000000	1.086660	0.893350	4.719240	517.698155	1122.897714	764.434139
877				900.000000	200.000000	0.000000	0.448400	0.315280	-1.998700	-89.600678	-82.463931	178.143515	298.984429	200.931269	0.000000	300.000000	200.000000	0.000000	7.874160	10.346280	2232.438660	2079.000654	2267.199921	-1281.734977				-505.000000	200.000000	0.000000	-2.173320	1.072020	3.146160	412.567628	1189.081939	647.376298
878				900.000000	200.000000	0.000000	0.280250	0.472920	-1.303500	-94.450426	-86.317989	166.416024	299.033519	201.007887	0.000000	300.000000	200.000000	0.000000	7.599480	10.529400	2233.049012	2250.661259	2158.199924	-1214.596478				-505.000000	200.000000	0.000000	0.000000	-0.893350	1.573080	-401.378767	1721.917242	-177.080085
879				900.000000	200.000000	0.000000	0.358720	0.484180	-1.868350	-102.612985	-83.958104	183.212821	299.057377	200.965741	0.000000	300.000000	200.000000	0.000000	7.111160	10.468360	2231.752014	2155.294256	2103.699926	-1452.632974				-505.000000	200.000000	0.000000	2.173320	0.893350	-1.573080	-2262.389276	1328.255348	0.673924
880				900.000000	200.000000	0.000000	0.493240	0.765680	-1.738000	-66.762591	-109.882743	147.190352	298.979581	200.935509	0.000000	300.000000	200.000000	0.000000	7.630000	10.163160	2232.514954	2088.537354	2278.099920	-1464.839973				-505.000000	200.000000	0.000000	0.362220	0.893350	5.505780	-756.214943	370.567106	118.307009
881				900.000000	200.000000	0.000000	0.369930	0.484180	-1.607650	-70.178658	-54.266363	139.827326	299.013825	200.978159	0.000000	300.000000	200.000000	0.000000	7.507920	9.796920	2232.667542	2183.904357	2201.799923	-1397.701475				-505.000000	200.000000	0.000000	-0.181110	2.680050	-1.573080	-1806.828054	1603.291906	-408.650834
882				900.000000	200.000000	0.000000	0.381140	0.563000	-1.346950	-86.765416	-100.564171	151.937315	299.008503	200.948681	0.000000	300.000000	200.000000	0.000000	7.507920	9.857960	2231.675720	2117.147455	2212.699923	-1409.908474				-505.000000	200.000000	0.000000	3.259980	-0.536010	4.719240	-842.768439	1919.380180	175.462824
883				900.000000	200.000000	0.000000	0.257830	0.641820	-1.346950	-71.458018	-120.816115	181.054288	299.018439	200.969881	0.000000	300.000000	200.000000	0.000000	7.355320	11.445000	2232.057190	2164.830956	2190.899923	-1342.769976				-505.000000	200.000000	0.000000	-1.448880	-0.357340	0.000000	-1758.862672	485.381746	-235.199600
884				900.000000	200.000000	0.000000	0.381140	0.484180	-1.607650	-118.425020	-74.991870	188.008914	298.993816	200.927346	0.000000	300.000000	200.000000	0.000000	7.263760	11.353440	2231.599426	2069.463954	2245.399921	-1361.080475				-505.000000	200.000000	0.000000	2.354430	-0.893350	5.505780	-401.064152	2768.848625	-353.500736
885				900.000000	200.000000	0.000000	0.302670	0.495440	-1.520750	-105.809715	-81.973233	144.726799	298.955098	200.948389	0.000000	300.000000	200.000000	0.000000	7.721560	10.559920	2232.362366	2117.147455	2332.599918	-1379.390975				-505.000000	200.000000	0.000000	1.086660	1.608030	2.359620	-944.853353	1787.987030	1.439088
886				900.000000	200.000000	0.000000	0.414770	0.675600	-1.824900	-66.541583	-101.504561	166.465153	299.018473	200.961303	0.000000	300.000000	200.000000	0.000000	7.446880	11.078760	2232.133484	2145.757556	2190.899923	-1367.183975				-505.000000	200.000000	0.000000	2.354430	2.144040	-3.146160	-1491.939860	523.369191	-468.106450
887				900.000000	200.000000	0.000000	0.302670	0.608040	-1.651100	-81.205238	-51.456187	176.157098	299.037874	200.914431	0.000000	300.000000	200.000000	0.000000	7.538440	10.651480	2231.828308	2040.853853	2147.299925	-1293.941977				-505.000000	200.000000	0.000000	1.267770	0.536010	-5.505780	-778.718511	1651.922322	-175.825044
888				900.000000	200.000000	0.000000	0.482030	0.551740	-1.781450	-35.412352	-63.786977	178.328583	299.048423	200.943569	0.000000	300.000000	200.000000	0.000000	7.477400	10.285240	2233.659364	2107.610755	2125.499926	-1361.080475				-505.000000	200.000000	0.000000	0.724440	-1.072020	3.932700	-64.553314	1543.272094	-1175.957275
889				900.000000	200.000000	0.000000	0.493240	0.698120	-1.303500	-57.032979	-166.012497	127.850240	299.018942	200.918139	0.000000	300.000000	200.000000	0.000000	7.752080	10.682000	2233.201600	2050.390553	2190.899923	-1367.183975				-505.000000	200.000000	0.000000	-0.905550	-0.893350	8.651940	-979.892468	2830.554290	586.665641
890				900.000000	200.000000	0.000000	0.448400	0.709380	-1.390400	-76.761972	-67.831740	178.510028	298.969922	200.931142	0.000000	300.000000	200.000000	0.000000	7.416360	10.407320	2232.743836	2079.000654	2299.899920	-1409.908474				-505.000000	200.000000	0.000000	0.362220	1.072020	5.505780	-397.955615	1033.417143	-233.988025
891				900.000000	200.000000	0.000000	0.459610	0.641820	-1.738000	-63.822085	-62.904130	195.303205	299.018406	200.935733	0.000000	300.000000	200.000000	0.000000	7.355320	10.773560	2231.980896	2088.537354	2190.899923	-1477.046973				-505.000000	200.000000	0.000000	2.716650	1.608030	-4.719240	-829.603660	768.084128	-762.364594
892				900.000000	200.000000	0.000000	0.313880	0.653080	-1.651100	-87.391551	-153.237214	183.416352	298.998632	200.901766	0.000000	300.000000	200.000000	0.000000	7.355320	10.376800	2231.446838	2012.243752	2234.499922	-1367.183975				-505.000000	200.000000	0.000000	-0.181110	1.786700	8.651940	340.437375	1063.308333	647.895152
893				900.000000	200.000000	0.000000	0.414770	0.641820	-1.216600	-87.405096	-91.938340	176.072378	298.989381	200.944020	0.000000	300.000000	200.000000	0.000000	7.172200	9.522240	2232.591248	2107.610755	2256.299921	-1379.390975				-505.000000	200.000000	0.000000	0.724440	-0.178670	10.225020	105.822682	2200.150719	293.492980
894				900.000000	200.000000	0.000000	0.414770	0.596780	-1.564200	-81.578896	-81.483132	185.669131	298.984290	200.974121	0.000000	300.000000	200.000000	0.000000	7.599480	10.926160	2232.133484	2174.367657	2267.199921	-1379.390975				-505.000000	200.000000	0.000000	1.086660	-1.072020	9.438480	-1801.352880	1383.559171	-177.336576
895				900.000000	200.000000	0.000000	0.280250	0.675600	-1.694550	-74.447601	-151.811922	176.243156	299.067496	200.961106	0.000000	300.000000	200.000000	0.000000	7.233240	11.231360	2232.591248	2145.757556	2081.899927	-1361.080475				-505.000000	200.000000	0.000000	-1.448880	-1.072020	18.876959	-874.069786	1262.887555	880.260043
896				900.000000	200.000000	0.000000	0.280250	0.675600	-1.433850	-86.239107	-60.866914	183.472137	299.096141	200.927599	0.000000	300.000000	200.000000	0.000000	7.507920	11.292400	2230.989074	2069.463954	2016.499929	-1348.873476				-505.000000	200.000000	0.000000	1.267770	-0.178670	11.011560	-1052.274414	1503.677360	-235.247374
897				900.000000	200.000000	0.000000	0.369930	0.653080	-0.999350	-102.798459	-135.887601	152.032703	299.116258	200.961172	0.000000	300.000000	200.000000	0.000000	7.568960	11.261880	2232.438660	2145.757556	1972.899931	-1293.941977				-505.000000	200.000000	0.000000	0.905550	0.178670	2.359620	-683.895920	870.955945	176.329410
898				900.000000	200.000000	0.000000	0.313880	0.608040	-1.477300	-101.127832	-117.937058	195.422766	298.998734	200.918767	0.000000	300.000000	200.000000	0.000000	7.721560	10.590440	2231.675720	2050.390553	2234.499922	-1391.597975				-505.000000	200.000000	0.000000	0.724440	-0.357340	10.225020	-715.700653	1802.440697	175.835225
899				900.000000	200.000000	0.000000	0.336300	0.551740	-1.086250	-78.917957	-73.630261	147.153978	299.037841	201.025566	0.000000	300.000000	200.000000	0.000000	7.263760	10.346280	2231.752014	2288.808060	2147.299925	-1336.666476				-505.000000	200.000000	0.000000	0.905550	2.322710	-1.573080	487.869341	1537.538113	413.340498
900				900.000000	200.000000	0.000000	0.403560	0.698120	-1.868350	-81.741345	-111.134464	195.413632	298.969852	200.944020	0.000000	300.000000	200.000000	0.000000	7.385840	10.437840	2232.591248	2107.610755	2299.899920	-1391.597975				-505.000000	200.000000	0.000000	1.267770	-0.357340	3.146160	-1179.530969	1776.281638	469.512252
901				900.000000	200.000000	0.000000	0.347510	0.574260	-1.651100	-50.432057	-63.434638	173.669569	298.984464	200.914150	0.000000	300.000000	200.000000	0.000000	7.538440	10.346280	2232.514954	2040.853853	2267.199921	-1354.976975				-505.000000	200.000000	0.000000	1.267770	1.429360	-3.932700	86.175957	2445.849513	353.719633
902				900.000000	200.000000	0.000000	0.414770	0.551740	-1.738000	-67.531580	-50.925678	175.988604	299.013927	200.926807	0.000000	300.000000	200.000000	0.000000	7.691040	10.376800	2232.896424	2069.463954	2201.799923	-1409.908474				-505.000000	200.000000	0.000000	-1.629990	1.965370	4.719240	466.750083	491.862153	471.948325
903				900.000000	200.000000	0.000000	0.403560	0.686860	-2.085600	-110.573814	-80.536602	159.258258	299.052655	200.995483	0.000000	300.000000	200.000000	0.000000	7.630000	10.682000	2232.133484	2222.051158	2114.599926	-1324.459476				-505.000000	200.000000	0.000000	-1.629990	1.786700	3.932700	-586.468179	3276.578733	706.755161
904				900.000000	200.000000	0.000000	0.325090	0.664340	-1.564200	-54.673594	-16.998470	161.728270	299.057506	200.991245	0.000000	300.000000	200.000000	0.000000	7.294280	11.200840	2232.057190	2212.514458	2103.699926	-1354.976975				-505.000000	200.000000	0.000000	1.267770	-0.178670	2.359620	-1168.782571	2042.168080	293.449514
905				900.000000	200.000000	0.000000	0.325090	0.641820	-1.781450	-112.113462	-107.983887	140.020385	299.013556	200.944246	0.000000	300.000000	200.000000	0.000000	7.538440	11.689160	2232.057190	2107.610755	2201.799923	-1312.252476				-505.000000	200.000000	0.000000	1.992210	0.000000	-0.786540	-231.694927	1205.897879	-646.344462
906				900.000000	200.000000	0.000000	0.369930	0.641820	-1.694550	-103.982373	-49.119576	130.335291	298.999213	200.982397	0.000000	300.000000	200.000000	0.000000	7.416360	11.322920	2232.743836	2193.441057	2234.499922	-1452.632974				-505.000000	200.000000	0.000000	-1.811100	1.072020	2.359620	-629.839312	1035.340427	236.138630
907				900.000000	200.000000	0.000000	0.538080	0.641820	-1.824900	-128.240597	-147.110226	147.028708	299.018238	200.957260	0.000000	300.000000	200.000000	0.000000	6.958560	11.383960	2231.599426	2136.220856	2190.899923	-1379.390975				-505.000000	200.000000	0.000000	0.543330	0.714680	12.584640	-1461.355967	1413.450361	176.867061
908				900.000000	200.000000	0.000000	0.291460	0.574260	-1.694550	-86.661843	-111.745790	161.679336	299.037841	200.991380	0.000000	300.000000	200.000000	0.000000	7.294280	11.475520	2231.752014	2212.514458	2147.299925	-1373.287475				-505.000000	200.000000	0.000000	2.354430	-0.357340	7.865400	-1410.785434	1440.909272	-529.224358
909				900.000000	200.000000	0.000000	0.336300	0.619300	-1.520750	-64.524388	-52.962296	164.084429	298.955277	200.905514	0.000000	300.000000	200.000000	0.000000	7.507920	10.895640	2232.743836	2021.780453	2332.599918	-1379.390975				-505.000000	200.000000	0.000000	-1.992210	3.573400	-5.505780	-1289.822054	523.483627	62.294632
910				900.000000	200.000000	0.000000	0.414770	0.495440	-1.433850	-202.212412	-117.066147	161.478284	299.023690	200.969517	0.000000	300.000000	200.000000	0.000000	7.141680	10.315760	2232.896424	2164.830956	2179.999924	-1397.701475				-505.000000	200.000000	0.000000	-1.267770	0.357340	6.292320	-93.689973	1529.011427	705.369721
911				900.000000	200.000000	0.000000	0.392350	0.563000	-1.260050	-70.593267	-116.304526	190.480263	299.008672	200.944246	0.000000	300.000000	200.000000	0.000000	7.294280	10.254720	2232.057190	2107.610755	2212.699923	-1446.529474				-505.000000	200.000000	0.000000	1.811100	-1.429360	3.932700	29.640045	-378.461802	-118.989548
912				900.000000	200.000000	0.000000	0.257830	0.608040	-1.694550	-61.147601	-115.426877	178.613213	299.071839	200.987309	0.000000	300.000000	200.000000	0.000000	7.385840	10.895640	2231.294250	2202.977757	2070.999928	-1397.701475				-505.000000	200.000000	0.000000	1.992210	-0.357340	7.865400	-484.257419	1595.397211	-0.498492
913				900.000000	200.000000	0.000000	0.448400	0.596780	-1.260050	-81.263797	-138.876544	168.766670	299.067337	200.914275	0.000000	300.000000	200.000000	0.000000	7.630000	10.407320	2232.209778	2040.853853	2081.899927	-1324.459476				-505.000000	200.000000	0.000000	2.173320	0.714680	6.292320	-2735.835373	1453.361091	-234.472029
914				900.000000	200.000000	0.000000	0.381140	0.506700	-1.520750	-81.222846	-19.347018	151.884956	299.047674	200.910127	0.000000	300.000000	200.000000	0.000000	7.507920	10.010560	2231.904602	2031.317153	2125.499926	-1483.150473				-505.000000	200.000000	0.000000	2.173320	-1.072020	-7.865400	-992.025177	1864.506789	-353.655805
915				900.000000	200.000000	0.000000	0.448400	0.461660	-1.477300	-139.320003	-123.476592	202.376250	299.028239	200.978393	0.000000	300.000000	200.000000	0.000000	7.813120	9.796920	2232.133484	2183.904357	2169.099924	-1385.494475				-505.000000	200.000000	0.000000	-1.086660	0.000000	5.505780	116.256464	1253.658874	411.295623
916				900.000000	200.000000	0.000000	0.347510	0.720640	-0.955900	8.582992	-140.070724	176.215362	299.076850	200.987174	0.000000	300.000000	200.000000	0.000000	7.202720	11.506040	2231.599426	2202.977757	2060.099928	-1354.976975				-505.000000	200.000000	0.000000	0.000000	-0.714680	4.719240	-969.395763	260.661456	-294.398725
917				900.000000	200.000000	0.000000	0.437190	0.619300	-1.955250	-113.220892	-117.504501	173.618547	299.052558	200.987039	0.000000	300.000000	200.000000	0.000000	7.538440	11.139800	2231.904602	2202.977757	2114.599926	-1385.494475				-505.000000	200.000000	0.000000	1.629990	0.000000	0.786540	-115.753079	2949.733053	117.357798
918				900.000000	200.000000	0.000000	0.482030	0.630560	-1.607650	-64.150729	-79.146521	166.353585	299.043085	200.965378	0.000000	300.000000	200.000000	0.000000	7.324800	11.078760	2232.591248	2155.294256	2136.399925	-1391.597975				-505.000000	200.000000	0.000000	-1.448880	-0.536010	3.146160	-842.894285	3133.796186	-470.345552
919				900.000000	200.000000	0.000000	0.482030	0.630560	-1.694550	-64.240758	-68.933764	166.353585	299.028173	200.935733	0.000000	300.000000	200.000000	0.000000	7.599480	10.926160	2231.980896	2088.537354	2169.099924	-1342.769976				-505.000000	200.000000	0.000000	-0.362220	0.000000	7.865400	-694.266779	1207.583733	469.981767
920				900.000000	200.000000	0.000000	0.369930	0.529220	-1.781450	-76.545028	-74.368608	173.604454	299.072220	200.961271	0.000000	300.000000	200.000000	0.000000	7.324800	10.437840	2232.209778	2145.757556	2070.999928	-1446.529474				-505.000000	200.000000	0.000000	1.992210	-2.501380	2.359620	-2004.225764	1600.622196	349.931406
921				900.000000	200.000000	0.000000	0.403560	0.551740	-2.042150	-83.928800	-80.577011	195.277498	299.087119	200.922567	0.000000	300.000000	200.000000	0.000000	7.355320	10.529400	2232.820130	2059.927254	2038.299929	-1306.148976				-505.000000	200.000000	0.000000	0.181110	-0.178670	11.011560	-704.826408	1436.861145	-117.672244
922				900.000000	200.000000	0.000000	0.313880	0.495440	-1.868350	-98.128768	-87.177562	161.582806	299.043183	200.905483	0.000000	300.000000	200.000000	0.000000	7.568960	10.346280	2232.820130	2021.780453	2136.399925	-1367.183975				-505.000000	200.000000	0.000000	0.905550	1.072020	6.292320	65.371315	1132.363827	-234.031492
923				900.000000	200.000000	0.000000	0.493240	0.484180	-1.694550	-110.473988	-114.989121	199.941079	298.960265	200.978026	0.000000	300.000000	200.000000	0.000000	7.568960	10.254720	2232.972718	2183.904357	2321.699919	-1318.355976				-505.000000	200.000000	0.000000	1.267770	-0.178670	3.932700	221.135298	2438.385249	645.914106
924				900.000000	200.000000	0.000000	0.358720	0.529220	-1.086250	-67.783740	-110.015306	147.109807	298.999213	200.965312	0.000000	300.000000	200.000000	0.000000	7.538440	10.376800	2232.743836	2155.294256	2234.499922	-1379.390975				-505.000000	200.000000	0.000000	2.354430	-1.608030	14.157719	-96.169277	904.657832	174.517921
925				900.000000	200.000000	0.000000	0.414770	0.427880	-1.520750	-104.571305	-122.051300	163.825114	299.018573	200.974021	0.000000	300.000000	200.000000	0.000000	7.355320	9.583280	2232.362366	2174.367657	2190.899923	-1428.218974				-505.000000	200.000000	0.000000	-0.543330	1.608030	13.371180	-828.156426	2141.307764	-468.383302
926				900.000000	200.000000	0.000000	0.358720	0.495440	-1.346950	-85.527007	-84.443006	171.174992	298.954705	200.931651	0.000000	300.000000	200.000000	0.000000	7.721560	10.071600	2231.523132	2079.000654	2332.599918	-1324.459476				-505.000000	200.000000	0.000000	-1.811100	0.357340	1.573080	948.276505	903.516846	-410.724687
927				900.000000	200.000000	0.000000	0.291460	0.585520	-1.303500	-57.649317	-107.043497	154.460827	299.013960	200.973755	0.000000	300.000000	200.000000	0.000000	7.416360	10.926160	2232.972718	2174.367657	2201.799923	-1397.701475				-505.000000	200.000000	0.000000	1.267770	0.893350	-6.292320	-1915.318810	2978.368822	-175.485928
928				900.000000	200.000000	0.000000	0.302670	0.686860	-2.085600	-98.512223	-76.381952	181.049721	299.008300	200.957424	0.000000	300.000000	200.000000	0.000000	7.752080	11.048240	2231.217956	2136.220856	2212.699923	-1373.287475				-505.000000	200.000000	0.000000	-0.724440	1.786700	8.651940	-933.538645	2421.885303	-761.919749
929				900.000000	200.000000	0.000000	0.302670	0.720640	-1.651100	-92.650491	9.335452	161.803856	299.028571	201.007956	0.000000	300.000000	200.000000	0.000000	7.599480	11.475520	2232.896424	2250.661259	2169.099924	-1373.287475				-505.000000	200.000000	0.000000	1.992210	0.000000	-3.146160	-1505.859717	3064.117261	-235.135771
930				900.000000	200.000000	0.000000	0.381140	0.349060	-1.477300	-156.018461	-70.047126	156.557671	298.969359	200.961566	0.000000	300.000000	200.000000	0.000000	7.752080	11.445000	2231.523132	2145.757556	2299.899920	-1446.529474				-505.000000	200.000000	0.000000	1.811100	-0.536010	-4.719240	-1654.235531	2016.009021	234.322833
931				900.000000	200.000000	0.000000	0.414770	0.776940	-1.694550	-78.315480	-96.559816	166.559399	299.058118	200.913744	0.000000	300.000000	200.000000	0.000000	7.782600	11.048240	2233.506776	2040.853853	2103.699926	-1403.804975				-505.000000	200.000000	0.000000	-0.724440	0.000000	12.584640	-462.257236	1490.163120	117.546153
932				900.000000	200.000000	0.000000	0.381140	0.641820	-1.346950	-99.601729	-100.564171	180.926539	298.994572	200.982162	0.000000	300.000000	200.000000	0.000000	7.355320	10.590440	2233.277894	2193.441057	2245.399921	-1348.873476				-505.000000	200.000000	0.000000	1.448880	0.000000	-1.573080	-347.573852	1637.231224	-235.092305
933				900.000000	200.000000	0.000000	0.313880	0.506700	-1.086250	-80.772704	-87.904915	164.002938	299.023456	200.952661	0.000000	300.000000	200.000000	0.000000	7.568960	10.834600	2232.362366	2126.684155	2179.999924	-1379.390975				-505.000000	200.000000	0.000000	0.362220	3.216060	8.651940	-152.152061	3018.981547	179.255359
934				900.000000	200.000000	0.000000	0.414770	0.653080	-1.651100	-39.145189	-86.468285	168.853870	299.028538	200.918296	0.000000	300.000000	200.000000	0.000000	7.630000	10.529400	2232.820130	2050.390553	2169.099924	-1373.287475				-505.000000	200.000000	0.000000	-0.724440	3.037390	7.078860	-278.905231	1627.958112	-290.780055
935				900.000000	200.000000	0.000000	0.403560	0.551740	-1.738000	-131.860063	-116.321660	195.277498	299.008943	200.914088	0.000000	300.000000	200.000000	0.000000	7.660520	10.407320	2232.667542	2040.853853	2212.699923	-1422.115474				-505.000000	200.000000	0.000000	0.905550	0.714680	-4.719240	-1231.108273	2335.943863	118.093985
936				900.000000	200.000000	0.000000	0.381140	0.664340	-1.738000	-74.956302	-120.464374	139.983261	299.006295	200.959359	0.000000	300.000000	200.000000	0.000000	7.355320	10.529400	2226.716610	2136.220856	2212.699923	-1293.941977				-505.000000	200.000000	0.000000	-0.543330	1.429360	-5.505780	-956.293906	1098.661940	-586.041058
937				900.000000	200.000000	0.000000	0.538080	0.551740	-1.694550	-79.548156	-71.241903	175.860855	299.052655	200.944214	0.000000	300.000000	200.000000	0.000000	7.202720	10.102120	2232.133484	2107.610755	2114.599926	-1367.183975				-505.000000	200.000000	0.000000	1.267770	0.357340	15.730799	-208.750897	1896.908823	-528.459194
938				900.000000	200.000000	0.000000	0.347510	0.664340	-1.433850	-34.435900	-78.834591	166.524363	299.047414	200.923198	0.000000	300.000000	200.000000	0.000000	7.050120	11.139800	2231.294250	2059.927254	2125.499926	-1397.701475				-505.000000	200.000000	0.000000	0.000000	-1.072020	14.944259	631.223622	1709.227993	57.726752
939				900.000000	200.000000	0.000000	0.246620	0.551740	-1.346950	-51.044331	-105.156577	180.982127	299.023356	200.927124	0.000000	300.000000	200.000000	0.000000	7.294280	9.919000	2232.133484	2069.463954	2179.999924	-1342.769976				-505.000000	200.000000	0.000000	3.441090	0.893350	4.719240	-524.645862	715.291149	-116.915695
940				900.000000	200.000000	0.000000	0.448400	0.439140	-1.651100	-104.242661	-108.117048	154.162104	299.008401	200.910314	0.000000	300.000000	200.000000	0.000000	7.599480	11.109280	2231.446838	2031.317153	2212.699923	-1440.425974				-505.000000	200.000000	0.000000	0.905550	1.429360	-3.146160	-261.209125	1671.600974	-292.436475
941				900.000000	200.000000	0.000000	0.313880	0.641820	-1.824900	-75.973704	-72.020061	173.767240	298.944936	200.974387	0.000000	300.000000	200.000000	0.000000	7.507920	11.353440	2231.523132	2174.367657	2354.399918	-1367.183975				-505.000000	200.000000	0.000000	0.362220	0.893350	3.932700	-1567.052802	1962.900047	118.307009
942				900.000000	200.000000	0.000000	0.347510	0.731900	-1.346950	-35.584281	-109.311227	164.177534	298.993644	200.927504	0.000000	300.000000	200.000000	0.000000	7.507920	11.109280	2231.217956	2069.463954	2245.399921	-1409.908474				-505.000000	200.000000	0.000000	0.543330	-1.608030	10.225020	-791.379905	1548.259648	-354.034079
943				900.000000	200.000000	0.000000	0.482030	0.619300	-1.216600	-72.250349	-69.378257	168.752773	299.062646	200.914088	0.000000	300.000000	200.000000	0.000000	7.111160	10.834600	2232.667542	2040.853853	2092.799927	-1367.183975				-505.000000	200.000000	0.000000	1.629990	-0.178670	5.505780	-705.266871	-899.275718	-763.973240
944				900.000000	200.000000	0.000000	0.313880	0.608040	-1.129700	-88.706128	-179.051966	173.735825	299.008503	200.914494	0.000000	300.000000	200.000000	0.000000	8.209880	10.315760	2231.675720	2040.853853	2212.699923	-1391.597975				-505.000000	200.000000	0.000000	2.897760	-1.786700	9.438480	471.721871	1671.679538	174.304897
945				900.000000	200.000000	0.000000	0.246620	0.596780	-1.216600	-45.034011	-3.958404	173.795034	299.022888	200.957489	0.000000	300.000000	200.000000	0.000000	7.141680	10.559920	2231.065368	2136.220856	2179.999924	-1318.355976				-505.000000	200.000000	0.000000	0.543330	1.250690	3.932700	75.993867	2482.221111	-116.344759
946				900.000000	200.000000	0.000000	0.437190	0.619300	-1.129700	-60.098730	-113.206292	166.389567	299.057023	200.957555	0.000000	300.000000	200.000000	0.000000	7.691040	10.590440	2230.912780	2136.220856	2103.699926	-1293.941977				-505.000000	200.000000	0.000000	1.267770	-0.178670	5.505780	-1284.346880	978.622315	-411.479670
947				900.000000	200.000000	0.000000	0.369930	0.675600	-1.433850	-58.095395	-59.493967	171.330928	299.072093	200.922946	0.000000	300.000000	200.000000	0.000000	7.599480	9.705360	2231.904602	2059.927254	2070.999928	-1397.701475				-505.000000	200.000000	0.000000	0.181110	0.357340	1.573080	369.196495	1445.818262	235.301022
948				900.000000	200.000000	0.000000	0.437190	0.563000	-1.173150	-106.688010	-52.374245	149.469587	299.018238	200.952987	0.000000	300.000000	200.000000	0.000000	7.599480	9.888480	2231.599426	2126.684155	2190.899923	-1385.494475				-505.000000	200.000000	0.000000	-0.905550	-1.250690	-4.719240	-1350.032811	2578.103525	-294.834954
949				900.000000	200.000000	0.000000	0.302670	0.630560	-1.868350	-60.400284	-51.254145	140.033141	299.013421	200.995653	0.000000	300.000000	200.000000	0.000000	7.446880	11.109280	2231.752014	2222.051158	2201.799923	-1300.045476				-505.000000	200.000000	0.000000	1.448880	1.786700	1.573080	-1976.448971	1369.105504	-174.652628
950				900.000000	200.000000	0.000000	0.358720	0.675600	-1.346950	-58.005367	-33.783306	161.703901	299.023189	200.923009	0.000000	300.000000	200.000000	0.000000	7.752080	11.719680	2231.752014	2059.927254	2179.999924	-1336.666476				-505.000000	200.000000	0.000000	0.905550	0.000000	12.584640	-578.073238	1126.392416	-117.560641
951				900.000000	200.000000	0.000000	0.459610	0.686860	-1.998700	-46.155302	-27.199889	190.525772	299.028272	201.003994	0.000000	300.000000	200.000000	0.000000	7.568960	10.834600	2232.209778	2241.124558	2169.099924	-1373.287475				-505.000000	200.000000	0.000000	-1.086660	1.072020	6.292320	760.267327	987.772433	-57.639819
952				900.000000	200.000000	0.000000	0.403560	0.653080	-1.564200	-159.671067	-60.757625	178.504124	298.969500	200.931524	0.000000	300.000000	200.000000	0.000000	8.270920	11.506040	2231.828308	2079.000654	2299.899920	-1416.011974				-505.000000	200.000000	0.000000	-1.086660	1.072020	0.000000	643.947939	2054.303903	471.057069
953				900.000000	200.000000	0.000000	0.381140	0.596780	-1.607650	-77.603380	-85.123810	185.703972	299.047609	200.965741	0.000000	300.000000	200.000000	0.000000	7.355320	10.834600	2231.752014	2155.294256	2125.499926	-1318.355976				-505.000000	200.000000	0.000000	0.543330	0.357340	6.292320	-904.401986	-1629.688396	-117.192548
954				900.000000	200.000000	0.000000	0.470820	0.776940	-1.738000	-74.339964	-108.959487	149.633711	299.027741	200.995994	0.000000	300.000000	200.000000	0.000000	7.813120	10.407320	2230.989074	2222.051158	2169.099924	-1373.287475				-505.000000	200.000000	0.000000	3.441090	-2.144040	2.359620	-1403.523111	2175.800509	-472.262771
955				900.000000	200.000000	0.000000	0.313880	0.686860	-1.998700	-46.155302	-76.924397	181.038108	298.988931	200.991448	0.000000	300.000000	200.000000	0.000000	7.568960	11.170320	2231.599426	2212.514458	2256.299921	-1434.322474				-505.000000	200.000000	0.000000	1.267770	-2.144040	3.932700	-1635.029268	1642.965205	115.352082
956				900.000000	200.000000	0.000000	0.549290	0.517960	-1.346950	-124.804935	-36.565009	156.540545	299.028040	200.970047	0.000000	300.000000	200.000000	0.000000	7.599480	10.926160	2231.675720	2164.830956	2169.099924	-1318.355976				-505.000000	200.000000	0.000000	-0.724440	-0.357340	1.573080	-1411.288820	174.913016	-411.489851
957				900.000000	200.000000	0.000000	0.437190	0.664340	-1.694550	-123.157651	-82.285162	183.299075	299.067464	200.982498	0.000000	300.000000	200.000000	0.000000	7.568960	10.498880	2232.514954	2193.441057	2081.899927	-1336.666476				-505.000000	200.000000	0.000000	1.448880	-0.714680	3.146160	-506.257601	704.762614	116.694056
958				900.000000	200.000000	0.000000	0.347510	0.574260	-1.173150	-102.203793	-129.736741	197.766170	299.077134	200.948421	0.000000	300.000000	200.000000	0.000000	7.324800	10.407320	2232.286072	2117.147455	2060.099928	-1330.562976				-505.000000	200.000000	0.000000	1.267770	1.072020	3.146160	-745.592391	980.861595	118.404123
959				900.000000	200.000000	0.000000	0.358720	0.529220	-1.651100	-100.533167	-18.302537	195.303009	299.013623	200.969815	0.000000	300.000000	200.000000	0.000000	7.416360	10.071600	2232.209778	2164.830956	2201.799923	-1385.494475				-505.000000	200.000000	0.000000	2.173320	-0.893350	9.438480	-632.381539	2245.795429	116.466543
960				900.000000	200.000000	0.000000	0.313880	0.596780	-1.477300	-101.591519	-143.266908	188.183314	299.037940	200.952824	0.000000	300.000000	200.000000	0.000000	7.202720	10.559920	2231.980896	2126.684155	2147.299925	-1361.080475				-505.000000	200.000000	0.000000	1.448880	-1.608030	14.944259	946.237663	1356.416255	-354.106523
961				900.000000	200.000000	0.000000	0.369930	0.686860	-1.694550	-110.168686	-74.449425	135.196498	299.043118	200.914088	0.000000	300.000000	200.000000	0.000000	7.141680	9.705360	2232.667542	2040.853853	2136.399925	-1324.459476				-505.000000	200.000000	0.000000	1.448880	-0.893350	3.932700	-632.822002	1101.726210	116.524498
962				900.000000	200.000000	0.000000	0.425980	0.574260	-1.303500	-78.215655	-97.385121	166.359293	299.047707	200.905823	0.000000	300.000000	200.000000	0.000000	7.874160	11.597600	2231.980896	2021.780453	2125.499926	-1409.908474				-505.000000	200.000000	0.000000	0.181110	0.893350	4.719240	749.330159	1973.112586	-880.328180
963				900.000000	200.000000	0.000000	0.425980	0.641820	-1.998700	-31.927929	-101.804555	166.422124	299.028339	201.033829	0.000000	300.000000	200.000000	0.000000	7.080640	11.109280	2232.362366	2307.881460	2169.099924	-1391.597975				-505.000000	200.000000	0.000000	2.173320	-1.250690	-3.932700	-423.441873	800.214598	351.103822
964				900.000000	200.000000	0.000000	0.459610	0.686860	-1.173150	-65.402683	-169.814809	178.477471	298.998837	200.910127	0.000000	300.000000	200.000000	0.000000	7.446880	10.743040	2231.904602	2031.317153	2234.499922	-1385.494475				-505.000000	200.000000	0.000000	1.086660	1.250690	2.359620	-1198.108000	2053.127045	118.588169
965				900.000000	200.000000	0.000000	0.381140	0.686860	-0.912450	-85.235249	-90.836316	149.642845	299.033089	200.944246	0.000000	300.000000	200.000000	0.000000	6.867000	11.048240	2232.057190	2107.610755	2158.199924	-1385.494475				-505.000000	200.000000	0.000000	0.000000	0.536010	6.292320	-430.326657	1982.578698	-234.467721
966				900.000000	200.000000	0.000000	0.470820	0.731900	-1.346950	-71.769053	-28.267644	176.098085	299.013387	200.944407	0.000000	300.000000	200.000000	0.000000	7.355320	10.407320	2231.675720	2107.610755	2201.799923	-1428.218974				-505.000000	200.000000	0.000000	-0.362220	0.536010	3.932700	-1125.411438	415.895821	1057.931427
967				900.000000	200.000000	0.000000	0.313880	0.619300	-2.215950	-101.429387	-127.382054	193.023577	299.018271	200.978594	0.000000	300.000000	200.000000	0.000000	7.782600	10.651480	2231.675720	2183.904357	2190.899923	-1409.908474				-505.000000	200.000000	0.000000	-0.905550	-1.072020	4.719240	-64.490391	2436.576401	-353.409495
968				900.000000	200.000000	0.000000	0.235410	0.551740	-2.129050	-71.957238	-83.703717	197.861362	299.028239	200.957031	0.000000	300.000000	200.000000	0.000000	7.691040	10.773560	2232.133484	2136.220856	2169.099924	-1477.046973				-505.000000	200.000000	0.000000	0.905550	-0.536010	5.505780	-495.257510	1663.390283	469.371672
969				900.000000	200.000000	0.000000	0.313880	0.506700	-2.129050	-105.976227	-41.341382	147.135317	298.989346	200.905607	0.000000	300.000000	200.000000	0.000000	7.385840	10.620960	2232.514954	2021.780453	2256.299921	-1330.562976				-505.000000	200.000000	0.000000	1.267770	-0.357340	8.651940	-831.642501	1240.776624	-0.440537
970				900.000000	200.000000	0.000000	0.369930	0.529220	-1.303500	-63.988281	-44.417282	159.146494	299.067114	200.965774	0.000000	300.000000	200.000000	0.000000	7.446880	10.682000	2231.675720	2155.294256	2081.899927	-1348.873476				-505.000000	200.000000	0.000000	0.362220	-0.178670	4.719240	337.014223	4878.693781	58.545563
971				900.000000	200.000000	0.000000	0.269040	0.788200	-1.173150	-21.024200	-85.977587	185.998128	299.042758	200.961435	0.000000	300.000000	200.000000	0.000000	7.416360	9.888480	2231.828308	2145.757556	2136.399925	-1397.701475				-505.000000	200.000000	0.000000	0.362220	-0.178670	6.292320	-1052.651953	1960.660767	117.289662
972				900.000000	200.000000	0.000000	0.325090	0.698120	-1.651100	-57.393092	-143.566902	161.759685	299.003585	200.931619	0.000000	300.000000	200.000000	0.000000	7.599480	10.865120	2231.599426	2079.000654	2223.599922	-1416.011974				-505.000000	200.000000	0.000000	0.724440	0.357340	-8.651940	-2063.757546	362.084851	-410.927530
973				900.000000	200.000000	0.000000	0.302670	0.551740	-1.738000	-75.572640	-36.177460	176.104739	298.999111	200.884248	0.000000	300.000000	200.000000	0.000000	7.507920	10.712520	2232.514954	1974.096951	2234.499922	-1409.908474				-505.000000	200.000000	0.000000	1.267770	1.608030	-3.932700	-597.908733	457.299403	118.912796
974				900.000000	200.000000	0.000000	0.482030	0.686860	-1.173150	-25.197381	-79.550606	166.405944	298.969641	200.939941	0.000000	300.000000	200.000000	0.000000	7.538440	11.109280	2232.133484	2098.074055	2299.899920	-1397.701475				-505.000000	200.000000	0.000000	0.181110	0.000000	7.865400	-1273.346789	3030.686939	117.473709
975				900.000000	200.000000	0.000000	0.437190	0.743160	-1.303500	-55.178232	-97.846749	173.733737	299.028438	200.986736	0.000000	300.000000	200.000000	0.000000	7.568960	10.865120	2232.591248	2202.977757	2169.099924	-1385.494475				-505.000000	200.000000	0.000000	0.181110	-1.429360	9.438480	-1938.791525	2366.344049	57.373147
976				900.000000	200.000000	0.000000	0.313880	0.585520	-1.564200	-65.960462	-122.922211	149.618280	298.964262	200.961764	0.000000	300.000000	200.000000	0.000000	7.599480	11.261880	2231.065368	2145.757556	2310.799919	-1391.597975				-505.000000	200.000000	0.000000	1.629990	1.786700	-1.573080	-2208.332668	433.142193	-233.411216
977				900.000000	200.000000	0.000000	0.358720	0.630560	-1.086250	-127.939042	-34.025757	168.890994	298.994125	200.939877	0.000000	300.000000	200.000000	0.000000	7.691040	10.559920	2232.286072	2098.074055	2245.399921	-1361.080475				-505.000000	200.000000	0.000000	1.448880	1.786700	1.573080	-1397.368962	43.405431	177.811964
978				900.000000	200.000000	0.000000	0.358720	0.529220	-1.477300	-116.435231	-79.255810	159.158107	299.067337	200.982632	0.000000	300.000000	200.000000	0.000000	7.507920	10.285240	2232.209778	2193.441057	2081.899927	-1477.046973				-505.000000	200.000000	0.000000	0.181110	0.000000	7.865400	-1389.162791	1970.126880	-352.479081
979				900.000000	200.000000	0.000000	0.325090	0.574260	-1.694550	-106.764494	-27.009185	173.692796	299.018372	201.025495	0.000000	300.000000	200.000000	0.000000	7.416360	10.590440	2231.904602	2288.808060	2190.899923	-1354.976975				-505.000000	200.000000	0.000000	0.724440	-0.178670	1.573080	-589.765485	2075.791402	528.469375
980				900.000000	200.000000	0.000000	0.493240	0.574260	-1.390400	-114.490455	-105.140041	180.747573	299.028306	200.965510	0.000000	300.000000	200.000000	0.000000	7.477400	10.437840	2232.286072	2155.294256	2169.099924	-1397.701475				-505.000000	200.000000	0.000000	3.259980	-2.144040	1.573080	217.837992	2717.785930	-296.015986
981				900.000000	200.000000	0.000000	0.358720	0.596780	-1.303500	-113.473053	-119.945204	173.678899	299.008808	200.927029	0.000000	300.000000	200.000000	0.000000	7.416360	10.010560	2232.362366	2069.463954	2212.699923	-1367.183975				-505.000000	200.000000	0.000000	1.086660	0.000000	0.000000	-810.712013	1922.796317	117.401265
982				900.000000	200.000000	0.000000	0.224200	0.641820	-1.651100	-99.916829	-93.818522	193.137429	298.984325	200.939909	0.000000	300.000000	200.000000	0.000000	7.324800	10.010560	2232.209778	2098.074055	2267.199921	-1403.804975				-505.000000	200.000000	0.000000	1.629990	1.965370	11.798100	467.316392	2276.433046	-526.962151
983				900.000000	200.000000	0.000000	0.302670	0.574260	-1.260050	-106.314352	-77.149714	176.125683	299.052364	200.974421	0.000000	300.000000	200.000000	0.000000	7.477400	11.078760	2231.446838	2174.367657	2114.599926	-1403.804975				-505.000000	200.000000	0.000000	0.724440	-1.429360	7.865400	-1012.389356	478.979903	-353.879010
984				900.000000	200.000000	0.000000	0.347510	0.698120	-1.824900	-77.675800	-78.470914	168.965438	299.008808	200.901397	0.000000	300.000000	200.000000	0.000000	7.599480	11.414480	2232.362366	2012.243752	2212.699923	-1300.045476				-505.000000	200.000000	0.000000	0.905550	-1.429360	14.157719	-201.173958	1655.179592	-471.381696
985				900.000000	200.000000	0.000000	0.392350	0.653080	-1.564200	-95.342583	-85.625846	176.106077	299.062326	200.940038	0.000000	300.000000	200.000000	0.000000	7.416360	11.017720	2231.904602	2098.074055	2092.799927	-1306.148976				-505.000000	200.000000	0.000000	-0.181110	-0.178670	0.786540	-1284.724419	1601.052627	469.797720
986				900.000000	200.000000	0.000000	0.504450	0.517960	-1.998700	-57.131134	-99.969979	183.093260	299.018842	200.935317	0.000000	300.000000	200.000000	0.000000	7.752080	11.078760	2232.972718	2088.537354	2190.899923	-1391.597975				-505.000000	200.000000	0.000000	-0.905550	0.893350	7.078860	633.702926	2434.337121	59.664332
987				900.000000	200.000000	0.000000	0.437190	0.619300	-1.738000	-68.769989	-102.508634	173.618547	299.071553	200.902106	0.000000	300.000000	200.000000	0.000000	7.141680	11.536560	2230.607604	2012.243752	2070.999928	-1379.390975				-505.000000	200.000000	0.000000	-0.543330	-0.178670	2.359620	-1747.862580	1091.197676	-58.870190
988				900.000000	200.000000	0.000000	0.313880	0.608040	-1.433850	-4.590093	-82.515677	193.013106	299.062486	200.999687	0.000000	300.000000	200.000000	0.000000	7.477400	11.872280	2232.286072	2231.587858	2092.799927	-1367.183975				-505.000000	200.000000	0.000000	-1.267770	-0.357340	3.932700	-600.388037	1266.110692	-117.725891
989				900.000000	200.000000	0.000000	0.358720	0.574260	-1.998700	-58.833231	-129.430608	156.790334	299.003721	200.914400	0.000000	300.000000	200.000000	0.000000	7.294280	10.956680	2231.904602	2040.853853	2223.599922	-1385.494475				-505.000000	200.000000	0.000000	-0.362220	-1.786700	14.944259	-1728.341702	405.445851	233.309794
990				900.000000	200.000000	0.000000	0.493240	0.630560	-1.346950	-92.024356	-89.982539	156.703331	299.023489	200.888550	0.000000	300.000000	200.000000	0.000000	7.324800	10.590440	2232.438660	1983.633652	2179.999924	-1409.908474				-505.000000	200.000000	0.000000	-1.992210	0.714680	0.786540	-419.955798	782.652230	118.325805
991				900.000000	200.000000	0.000000	0.280250	0.664340	-1.738000	-111.141074	-126.441664	159.365064	299.033155	200.956998	0.000000	300.000000	200.000000	0.000000	7.568960	10.682000	2232.209778	2136.220856	2158.199924	-1416.011974				-505.000000	200.000000	0.000000	0.905550	0.714680	10.225020	-535.016721	2454.331768	118.093985
992				900.000000	200.000000	0.000000	0.347510	0.517960	-1.694550	-80.939216	-68.460200	178.436530	298.993781	200.935925	0.000000	300.000000	200.000000	0.000000	7.263760	10.865120	2231.523132	2088.537354	2245.399921	-1361.080475				-505.000000	200.000000	0.000000	-0.181110	1.072020	10.225020	-1092.474088	133.825429	-57.712263
993				900.000000	200.000000	0.000000	0.336300	0.517960	-1.520750	-104.882341	-98.556026	178.448143	299.028638	200.905390	0.000000	300.000000	200.000000	0.000000	7.355320	10.163160	2233.049012	2021.780453	2169.099924	-1348.873476				-505.000000	200.000000	0.000000	2.535540	-0.178670	2.359620	-1052.966569	-23.094789	469.580388
994				900.000000	200.000000	0.000000	0.381140	0.596780	-1.564200	-89.619957	-69.966309	149.559071	298.989381	200.918390	0.000000	300.000000	200.000000	0.000000	7.385840	10.956680	2232.591248	2050.390553	2256.299921	-1416.011974				-505.000000	200.000000	0.000000	0.000000	0.714680	0.786540	-1578.115817	1059.813632	118.166429
995				900.000000	200.000000	0.000000	0.392350	0.495440	-1.303500	-53.317751	-65.604418	161.501511	299.048032	200.935413	0.000000	300.000000	200.000000	0.000000	7.294280	10.773560	2232.743836	2088.537354	2125.499926	-1354.976975				-505.000000	200.000000	0.000000	1.267770	1.250690	3.146160	1581.538969	1908.851646	1.085483
996				900.000000	200.000000	0.000000	0.302670	0.731900	-1.607650	-68.018608	-76.826446	144.946707	299.106707	200.913963	0.000000	300.000000	200.000000	0.000000	7.050120	11.078760	2232.972718	2040.853853	1994.699930	-1397.701475				-505.000000	200.000000	0.000000	0.905550	-0.536010	-4.719240	83.004498	877.673783	-353.045709
997				900.000000	200.000000	0.000000	0.347510	0.653080	-1.129700	-106.954032	-48.721631	154.465590	299.003619	200.995687	0.000000	300.000000	200.000000	0.000000	7.294280	11.383960	2231.675720	2222.051158	2223.599922	-1403.804975				-505.000000	200.000000	0.000000	-0.181110	0.178670	10.225020	-799.082690	929.245473	-763.489236
998				900.000000	200.000000	0.000000	0.414770	0.709380	-1.564200	-84.983089	-127.076862	135.170987	299.042365	200.983203	0.000000	300.000000	200.000000	0.000000	7.568960	11.658640	2230.912780	2193.441057	2136.399925	-1470.943473				-505.000000	200.000000	0.000000	2.173320	0.357340	-4.719240	-673.650907	1728.951075	0.165250
999				900.000000	200.000000	0.000000	0.358720	0.664340	-0.999350	-98.314242	-89.832244	149.645129	298.998974	200.995449	0.000000	300.000000	200.000000	0.000000	7.385840	11.292400	2232.209778	2222.051158	2234.499922	-1361.080475				-505.000000	200.000000	0.000000	-0.905550	-0.357340	6.292320	-1295.095279	1772.233511	175.965624
1000				900.000000	200.000000	0.000000	0.369930	0.675600	-1.303500	-118.268306	-100.142952	180.969568	299.013825	201.020874	0.000000	300.000000	200.000000	0.000000	7.691040	10.590440	2232.667542	2279.271359	2201.799923	-1324.459476				-505.000000	200.000000	0.000000	1.267770	-1.072020	3.932700	167.078690	2438.385249	-471.071558
1001				900.000000	200.000000	0.000000	0.392350	0.574260	-1.955250	-54.767686	-70.064260	168.803794	298.964863	200.969749	0.000000	300.000000	200.000000	0.000000	7.721560	10.529400	2232.362366	2164.830956	2310.799919	-1464.839973				-505.000000	200.000000	0.000000	0.181110	1.429360	11.798100	-1997.253613	905.834689	-116.146223
1002				900.000000	200.000000	0.000000	0.403560	0.574260	-0.869000	-121.991345	-106.997890	154.334220	299.018607	200.956900	0.000000	300.000000	200.000000	0.000000	7.355320	10.712520	2232.438660	2136.220856	2190.899923	-1409.908474				-505.000000	200.000000	0.000000	1.267770	-0.893350	5.505780	62.199856	1508.902345	234.027184
1003				900.000000	200.000000	0.000000	0.437190	0.731900	-1.390400	-75.834598	-77.502052	154.445985	298.989070	200.987039	0.000000	300.000000	200.000000	0.000000	8.026760	9.644320	2231.904602	2202.977757	2256.299921	-1458.736474				-505.000000	200.000000	0.000000	-0.724440	0.000000	-3.146160	-695.147704	1107.381626	-117.430242
1004				900.000000	200.000000	0.000000	0.414770	0.551740	-0.912450	-34.512068	-77.023290	173.578944	299.057377	200.999926	0.000000	300.000000	200.000000	0.000000	7.294280	9.796920	2231.752014	2231.587858	2103.699926	-1336.666476				-505.000000	200.000000	0.000000	-0.362220	0.000000	0.000000	-115.816002	817.337975	235.005372
1005				900.000000	200.000000	0.000000	0.212990	0.472920	-1.477300	-66.486772	-93.518528	159.256725	299.106340	200.944246	0.000000	300.000000	200.000000	0.000000	7.538440	9.796920	2232.057190	2107.610755	1994.699930	-1367.183975				-505.000000	200.000000	0.000000	1.267770	0.893350	11.798100	-639.895555	2033.210962	-351.718224
1006				900.000000	200.000000	0.000000	0.358720	0.653080	-1.868350	-115.760334	-114.353923	171.321598	299.048162	200.995075	0.000000	300.000000	200.000000	0.000000	7.538440	11.048240	2233.049012	2222.051158	2125.499926	-1361.080475				-505.000000	200.000000	0.000000	-0.905550	0.178670	7.865400	-220.191450	1373.030636	176.474298
1007				900.000000	200.000000	0.000000	0.425980	0.596780	-1.173150	-69.112178	-56.978587	180.838198	299.018741	200.948227	0.000000	300.000000	200.000000	0.000000	7.660520	10.590440	2232.743836	2117.147455	2190.899923	-1403.804975				-505.000000	200.000000	0.000000	0.181110	0.893350	2.359620	-293.202628	782.221799	235.809695
1008				900.000000	200.000000	0.000000	0.493240	0.596780	-1.868350	-69.832405	-84.431667	171.129876	299.042889	200.935669	0.000000	300.000000	200.000000	0.000000	6.958560	10.651480	2232.133484	2088.537354	2136.399925	-1336.666476				-505.000000	200.000000	0.000000	0.181110	-1.250690	3.932700	-654.444645	-14.691098	233.775001
1009				900.000000	200.000000	0.000000	0.459610	0.731900	-1.564200	-59.932534	-108.659493	190.567659	299.018271	200.974321	0.000000	300.000000	200.000000	0.000000	7.172200	11.353440	2231.675720	2174.367657	2190.899923	-1348.873476				-505.000000	200.000000	0.000000	-1.448880	-0.714680	8.651940	-1779.793160	-318.248989	469.390468
1010				900.000000	200.000000	0.000000	0.280250	0.641820	-1.346950	-71.458018	-15.354002	173.802081	298.989208	200.944181	0.000000	300.000000	200.000000	0.000000	7.813120	11.292400	2232.209778	2107.610755	2256.299921	-1342.769976				-505.000000	200.000000	0.000000	2.354430	1.072020	3.932700	-1787.873484	1974.921434	-116.659205
1011				900.000000	200.000000	0.000000	0.336300	0.563000	-1.781450	-91.236088	-98.313575	142.345129	299.047870	200.909941	0.000000	300.000000	200.000000	0.000000	7.538440	10.498880	2232.362366	2031.317153	2125.499926	-1434.322474				-505.000000	200.000000	0.000000	1.629990	0.178670	0.000000	-1263.164699	1094.499377	-293.681335
1012				900.000000	200.000000	0.000000	0.302670	0.630560	-1.694550	-44.138107	-10.888019	188.226343	299.033222	200.948389	0.000000	300.000000	200.000000	0.000000	7.141680	10.529400	2232.362366	2117.147455	2158.199924	-1312.252476				-505.000000	200.000000	0.000000	0.543330	0.536010	4.719240	-893.716511	1023.204604	59.209306
1013				900.000000	200.000000	0.000000	0.515660	0.653080	-1.738000	-95.522640	-105.740028	178.387988	299.032659	200.944666	0.000000	300.000000	200.000000	0.000000	7.599480	11.017720	2231.065368	2107.610755	2158.199924	-1361.080475				-505.000000	200.000000	0.000000	-0.181110	0.357340	7.865400	-209.380129	2257.184826	-352.110988
1014				900.000000	200.000000	0.000000	0.336300	0.731900	-1.260050	-95.802206	-108.930417	181.056768	299.011495	200.937656	0.000000	300.000000	200.000000	0.000000	7.263760	10.590440	2227.403256	2088.537354	2201.799923	-1379.390975				-505.000000	200.000000	0.000000	0.000000	2.322710	-1.573080	-786.106680	664.342889	119.692449
1015				900.000000	200.000000	0.000000	0.403560	0.630560	-0.955900	-67.496046	-61.323344	156.796239	298.984255	200.910065	0.000000	300.000000	200.000000	0.000000	7.416360	10.468360	2232.057190	2031.317153	2267.199921	-1428.218974				-505.000000	200.000000	0.000000	1.992210	0.536010	-0.786540	-1589.052985	1338.467887	352.813889
1016				900.000000	200.000000	0.000000	0.336300	0.563000	-1.173150	-98.646950	-139.407053	159.212750	299.017734	200.970578	0.000000	300.000000	200.000000	0.000000	7.446880	9.827440	2230.455016	2164.830956	2190.899923	-1330.562976				-505.000000	200.000000	0.000000	0.000000	-0.536010	2.359620	-611.325205	1323.460794	528.188214
1017				900.000000	200.000000	0.000000	0.369930	0.574260	-1.173150	-57.977961	-90.132237	161.598041	299.018339	200.974254	0.000000	300.000000	200.000000	0.000000	7.507920	11.261880	2231.828308	2174.367657	2190.899923	-1275.631477				-505.000000	200.000000	0.000000	1.086660	-0.178670	-7.078860	-822.089644	1531.804133	645.928595
1018				900.000000	200.000000	0.000000	0.358720	0.574260	-1.520750	-102.563907	-119.743161	171.248295	299.038137	200.875734	0.000000	300.000000	200.000000	0.000000	6.958560	10.834600	2232.438660	1955.023551	2147.299925	-1330.562976				-505.000000	200.000000	0.000000	2.716650	1.250690	-6.292320	-851.352149	1034.716995	-292.750920
1019				900.000000	200.000000	0.000000	0.369930	0.574260	-1.738000	-50.522085	-114.936777	164.007701	298.998906	200.965609	0.000000	300.000000	200.000000	0.000000	7.721560	11.139800	2232.057190	2155.294256	2234.499922	-1330.562976				-505.000000	200.000000	0.000000	0.543330	-0.714680	1.573080	-158.935442	893.620302	-0.721698
1020				900.000000	200.000000	0.000000	0.336300	0.405360	-1.390400	-105.363636	-78.413371	175.933765	299.062678	200.952498	0.000000	300.000000	200.000000	0.000000	7.416360	10.834600	2232.743836	2126.684155	2092.799927	-1361.080475				-505.000000	200.000000	0.000000	1.267770	0.714680	3.146160	-72.319023	848.291587	-116.911388
1021				900.000000	200.000000	0.000000	0.493240	0.630560	-1.260050	-11.523723	-59.667537	159.112991	299.018607	201.042338	0.000000	300.000000	200.000000	0.000000	7.080640	11.200840	2232.438660	2326.954861	2190.899923	-1440.425974				-505.000000	200.000000	0.000000	1.992210	3.216060	8.651940	-499.600067	1064.370755	-290.827829
1022				900.000000	200.000000	0.000000	0.325090	0.619300	-1.781450	-100.979245	-128.247767	156.867062	299.037710	200.931683	0.000000	300.000000	200.000000	0.000000	7.355320	10.682000	2231.446838	2079.000654	2147.299925	-1342.769976				-505.000000	200.000000	0.000000	2.173320	0.714680	-3.932700	-2157.573365	2656.194700	-410.704325
1023				900.000000	200.000000	0.000000	0.381140	0.563000	-1.998700	-59.296917	-79.694164	185.672557	299.018339	200.944343	0.000000	300.000000	200.000000	0.000000	7.568960	10.865120	2231.828308	2107.610755	2190.899923	-1416.011974				-505.000000	200.000000	0.000000	2.716650	-1.072020	2.359620	51.136842	1291.646319	351.229913
1024				900.000000	200.000000	0.000000	0.448400	0.754420	-1.738000	-107.431580	-52.310562	159.274635	299.018406	200.948551	0.000000	300.000000	200.000000	0.000000	7.782600	10.529400	2231.980896	2117.147455	2190.899923	-1440.425974				-505.000000	200.000000	0.000000	2.716650	0.000000	14.944259	232.827545	-311.136592	-117.705529
1025				900.000000	200.000000	0.000000	0.425980	0.540480	-1.260050	-107.705412	-72.095680	154.279578	298.988482	200.936309	0.000000	300.000000	200.000000	0.000000	7.691040	10.712520	2230.607604	2088.537354	2256.299921	-1318.355976				-505.000000	200.000000	0.000000	-0.543330	-1.429360	13.371180	-432.868884	1478.457728	351.151596
1026				900.000000	200.000000	0.000000	0.291460	0.675600	-2.085600	-127.119622	-50.590475	190.689503	298.988897	200.944472	0.000000	300.000000	200.000000	0.000000	7.691040	9.827440	2231.523132	2107.610755	2256.299921	-1458.736474				-505.000000	200.000000	0.000000	1.086660	0.357340	2.359620	-788.900600	2450.837067	-352.212409
1027				900.000000	200.000000	0.000000	0.269040	0.619300	-1.346950	-88.467512	-4.760434	161.744450	298.945621	200.948130	0.000000	300.000000	200.000000	0.000000	7.385840	9.400160	2232.972718	2117.147455	2354.399918	-1458.736474				-505.000000	200.000000	0.000000	0.905550	0.178670	1.573080	-452.326840	2462.542459	411.305804
1028				900.000000	200.000000	0.000000	0.358720	0.574260	-1.173150	-74.060082	-64.340760	188.115916	299.008672	200.969881	0.000000	300.000000	200.000000	0.000000	7.263760	10.102120	2232.057190	2164.830956	2212.699923	-1373.287475				-505.000000	200.000000	0.000000	-1.086660	0.000000	5.505780	-578.639547	723.378844	235.063327
1029				900.000000	200.000000	0.000000	0.336300	0.675600	-0.999350	-65.686313	-28.117349	152.088488	299.042954	200.935605	0.000000	300.000000	200.000000	0.000000	7.263760	10.895640	2232.286072	2088.537354	2136.399925	-1373.287475				-505.000000	200.000000	0.000000	1.629990	1.072020	3.932700	-166.449458	1090.767244	-410.321743
1030				900.000000	200.000000	0.000000	0.381140	0.551740	-1.694550	-47.383914	-145.834632	163.975144	299.087368	200.939395	0.000000	300.000000	200.000000	0.000000	7.263760	11.017720	2233.430482	2098.074055	2038.299929	-1428.218974				-505.000000	200.000000	0.000000	0.905550	2.144040	7.078860	-680.409845	1794.467437	295.682743
1031				900.000000	200.000000	0.000000	0.336300	0.540480	-1.694550	-88.052903	-32.536782	144.733846	298.988724	200.970279	0.000000	300.000000	200.000000	0.000000	7.630000	10.651480	2231.141662	2164.830956	2256.299921	-1342.769976				-505.000000	200.000000	0.000000	0.362220	0.714680	-5.505780	-1231.171197	1043.867113	-528.047634
1032				900.000000	200.000000	0.000000	0.448400	0.563000	-1.346950	-114.909128	-22.278419	156.686954	298.999145	200.982464	0.000000	300.000000	200.000000	0.000000	7.355320	10.285240	2232.591248	2193.441057	2234.499922	-1416.011974				-505.000000	200.000000	0.000000	2.354430	-1.072020	6.292320	-1454.156567	1840.112147	-529.902589
1033				900.000000	200.000000	0.000000	0.627760	0.529220	-1.694550	-128.721892	-34.407166	192.614623	299.052849	200.944020	0.000000	300.000000	200.000000	0.000000	7.355320	10.559920	2232.591248	2107.610755	2114.599926	-1324.459476				-505.000000	200.000000	0.000000	1.267770	0.893350	0.000000	-1219.919413	1779.267344	-292.974126
1034				900.000000	200.000000	0.000000	0.425980	0.754420	-1.694550	-63.160733	-137.549204	154.478542	299.013522	200.965642	0.000000	300.000000	200.000000	0.000000	7.263760	10.743040	2231.980896	2155.294256	2201.799923	-1373.287475				-505.000000	200.000000	0.000000	1.811100	-1.072020	15.730799	399.654542	1466.321904	-471.115024
1035				900.000000	200.000000	0.000000	0.313880	0.630560	-1.564200	-112.352078	-82.394452	144.840847	298.910744	200.931651	0.000000	300.000000	200.000000	0.000000	7.416360	10.804080	2231.523132	2079.000654	2430.699915	-1373.287475				-505.000000	200.000000	0.000000	0.905550	1.072020	8.651940	-745.151928	1395.264562	-234.031492
1036				900.000000	200.000000	0.000000	0.448400	0.563000	-1.346950	-86.765416	-128.663788	166.325595	298.969605	200.935701	0.000000	300.000000	200.000000	0.000000	7.874160	10.682000	2232.057190	2088.537354	2299.899920	-1312.252476				-505.000000	200.000000	0.000000	1.811100	1.072020	11.798100	-860.716237	1204.914022	-469.080330
1037				900.000000	200.000000	0.000000	0.358720	0.664340	-1.607650	-42.657018	-124.728314	176.151390	298.994125	200.974054	0.000000	300.000000	200.000000	0.000000	7.416360	10.620960	2232.286072	2174.367657	2245.399921	-1324.459476				-505.000000	200.000000	0.000000	0.181110	0.178670	8.651940	-335.944529	776.250388	-234.821326
1038				900.000000	200.000000	0.000000	0.381140	0.484180	-1.346950	-65.888042	-130.959991	188.008914	298.993988	200.987006	0.000000	300.000000	200.000000	0.000000	7.141680	9.888480	2231.980896	2202.977757	2245.399921	-1367.183975				-505.000000	200.000000	0.000000	1.267770	0.714680	6.292320	-766.963341	845.305881	-1291.793361
1039				900.000000	200.000000	0.000000	0.212990	0.495440	-2.085600	-82.271718	-62.556990	156.868008	298.984637	200.901181	0.000000	300.000000	200.000000	0.000000	7.477400	10.224200	2232.896424	2012.243752	2267.199921	-1300.045476				-505.000000	200.000000	0.000000	0.000000	1.786700	11.798100	-1396.550960	1314.503677	-174.536718
1040				900.000000	200.000000	0.000000	0.269040	0.675600	-2.042150	-82.848775	-44.641657	166.616130	299.003925	200.944117	0.000000	300.000000	200.000000	0.000000	7.630000	9.674840	2232.362366	2107.610755	2223.599922	-1416.011974				-505.000000	200.000000	0.000000	1.629990	1.429360	5.505780	-723.780978	1619.554421	-175.006233
1041				900.000000	200.000000	0.000000	0.369930	0.563000	-1.216600	-70.548253	-69.827949	149.539269	299.042987	200.931301	0.000000	300.000000	200.000000	0.000000	7.507920	11.109280	2232.362366	2079.000654	2136.399925	-1306.148976				-505.000000	200.000000	0.000000	0.362220	0.893350	2.359620	-61.570624	1036.402848	-57.925287
1042				900.000000	200.000000	0.000000	0.369930	0.709380	-1.433850	-44.642744	-130.417546	147.265742	299.013691	200.995381	0.000000	300.000000	200.000000	0.000000	7.141680	11.261880	2232.362366	2222.051158	2201.799923	-1300.045476				-505.000000	200.000000	0.000000	1.811100	0.178670	5.505780	-1841.804246	1078.315426	-646.160415
1043				900.000000	200.000000	0.000000	0.448400	0.461660	-1.781450	-83.347679	-87.731943	178.279649	299.043575	200.913651	0.000000	300.000000	200.000000	0.000000	7.660520	10.895640	2233.735658	2040.853853	2136.399925	-1385.494475				-505.000000	200.000000	0.000000	0.000000	1.608030	3.932700	-18.199491	128.837875	119.014218
1044				900.000000	200.000000	0.000000	0.336300	0.653080	-1.564200	-51.116751	-68.119798	190.622106	298.979791	200.849900	0.000000	300.000000	200.000000	0.000000	7.141680	10.682000	2232.972718	1897.803349	2278.099920	-1354.976975				-505.000000	200.000000	0.000000	0.905550	-0.714680	1.573080	-158.935442	2197.402444	175.481621
1045				900.000000	200.000000	0.000000	0.325090	0.619300	-1.260050	-92.398014	-93.270879	156.867062	299.052817	200.918422	0.000000	300.000000	200.000000	0.000000	6.958560	10.163160	2232.514954	2050.390553	2114.599926	-1342.769976				-505.000000	200.000000	0.000000	0.181110	-0.714680	6.292320	304.706105	248.209638	116.795477
1046				900.000000	200.000000	0.000000	0.381140	0.675600	-1.390400	-54.029851	-105.589732	212.283536	298.999008	200.944149	0.000000	300.000000	200.000000	0.000000	7.294280	10.743040	2232.286072	2107.610755	2234.499922	-1391.597975				-505.000000	200.000000	0.000000	1.267770	0.357340	-3.146160	-1252.605070	2577.673094	-352.226898
1047				900.000000	200.000000	0.000000	0.313880	0.574260	-1.738000	-62.583676	-112.628637	195.391350	299.032759	200.940295	0.000000	300.000000	200.000000	0.000000	7.874160	10.559920	2231.294250	2098.074055	2158.199924	-1434.322474				-505.000000	200.000000	0.000000	0.724440	-0.357340	6.292320	-136.935260	1541.032815	-59.141170
1048				900.000000	200.000000	0.000000	0.336300	0.641820	-1.520750	-99.781786	-113.753936	176.153673	299.023656	200.926839	0.000000	300.000000	200.000000	0.000000	7.477400	10.132640	2232.820130	2069.463954	2179.999924	-1403.804975				-505.000000	200.000000	0.000000	1.267770	1.965370	-3.932700	-1039.550097	-868.400670	-350.700877
1049				900.000000	200.000000	0.000000	0.369930	0.540480	-1.260050	-91.623291	-135.645150	173.614926	298.959945	200.944149	0.000000	300.000000	200.000000	0.000000	7.599480	10.285240	2232.286072	2107.610755	2321.699919	-1507.564473				-505.000000	200.000000	0.000000	2.173320	1.608030	3.932700	-1407.991514	1057.890348	-292.368338
1050				900.000000	200.000000	0.000000	0.358720	0.506700	-1.129700	-96.899839	-104.908928	180.824105	299.003312	200.957522	0.000000	300.000000	200.000000	0.000000	6.989080	10.071600	2230.989074	2136.220856	2223.599922	-1373.287475				-505.000000	200.000000	0.000000	-0.181110	2.144040	7.865400	-680.346922	2787.464855	-232.927212
1051				900.000000	200.000000	0.000000	0.392350	0.574260	-1.520750	-74.420195	-80.600285	168.803794	299.023323	200.995517	0.000000	300.000000	200.000000	0.000000	7.294280	10.865120	2232.057190	2222.051158	2179.999924	-1403.804975				-505.000000	200.000000	0.000000	2.535540	-1.429360	7.865400	-317.493345	-293.459788	-354.023898
1052				900.000000	200.000000	0.000000	0.425980	0.653080	-1.651100	-47.186249	-112.259763	168.842256	299.008639	200.914369	0.000000	300.000000	200.000000	0.000000	7.568960	11.200840	2231.980896	2040.853853	2212.699923	-1403.804975				-505.000000	200.000000	0.000000	1.267770	-0.178670	7.865400	-705.078101	1639.233073	352.193613
1053				900.000000	200.000000	0.000000	0.313880	0.653080	-1.477300	-91.232025	-72.343329	132.813490	299.052947	200.862771	0.000000	300.000000	200.000000	0.000000	7.660520	11.353440	2232.820130	1926.413450	2114.599926	-1367.183975				-505.000000	200.000000	0.000000	-0.181110	0.714680	-0.786540	158.998365	2928.245553	-293.027773
1054				900.000000	200.000000	0.000000	0.403560	0.664340	-1.216600	-34.210829	-96.542682	188.153236	299.082425	200.960811	0.000000	300.000000	200.000000	0.000000	7.630000	11.231360	2233.277894	2145.757556	2049.199928	-1391.597975				-505.000000	200.000000	0.000000	2.173320	2.144040	3.146160	-1143.988468	2384.336848	648.045914
1055				900.000000	200.000000	0.000000	0.403560	0.619300	-1.564200	-68.589932	-96.219414	183.292029	299.057603	200.914244	0.000000	300.000000	200.000000	0.000000	7.263760	10.682000	2232.286072	2040.853853	2103.699926	-1342.769976				-505.000000	200.000000	0.000000	-0.905550	-0.357340	11.798100	-1757.918824	1236.728497	234.709723
1056				900.000000	200.000000	0.000000	0.358720	0.596780	-1.260050	-41.058495	-79.457853	166.449918	298.984776	200.883976	0.000000	300.000000	200.000000	0.000000	7.294280	10.559920	2233.201600	1974.096951	2267.199921	-1306.148976				-505.000000	200.000000	0.000000	1.629990	-0.536010	7.078860	-147.683658	1220.351546	-0.639073
1057				900.000000	200.000000	0.000000	0.414770	0.563000	-1.433850	-102.937565	-76.538388	149.492815	299.047902	200.965444	0.000000	300.000000	200.000000	0.000000	7.507920	10.346280	2232.438660	2155.294256	2125.499926	-1354.976975				-505.000000	200.000000	0.000000	1.448880	1.608030	3.146160	-828.974428	2030.462688	-57.333989
1058				900.000000	200.000000	0.000000	0.302670	0.720640	-1.173150	-132.360637	-51.900681	156.984536	299.008740	200.944181	0.000000	300.000000	200.000000	0.000000	7.111160	10.254720	2232.209778	2107.610755	2212.699923	-1409.908474				-505.000000	200.000000	0.000000	-0.543330	1.429360	5.505780	-1650.308993	2413.912043	-292.320564
1059				900.000000	200.000000	0.000000	0.437190	0.653080	-1.781450	-27.218640	-46.742556	176.059623	299.025675	200.942421	0.000000	300.000000	200.000000	0.000000	7.355320	10.834600	2226.258846	2098.074055	2169.099924	-1367.183975				-505.000000	200.000000	0.000000	0.905550	-1.072020	3.932700	-1801.793342	1797.453143	-236.066186
1060				900.000000	200.000000	0.000000	0.392350	0.585520	-1.564200	-78.022053	-60.295997	180.862567	298.979337	200.944278	0.000000	300.000000	200.000000	0.000000	6.958560	10.376800	2231.980896	2107.610755	2278.099920	-1403.804975				-505.000000	200.000000	0.000000	-0.724440	-1.786700	5.505780	-686.752764	2690.011023	-765.310906
1061				900.000000	200.000000	0.000000	0.414770	0.596780	-1.477300	-57.365687	-91.695889	171.211171	298.984464	200.922694	0.000000	300.000000	200.000000	0.000000	7.538440	10.193680	2232.514954	2059.927254	2267.199921	-1373.287475				-505.000000	200.000000	0.000000	2.354430	0.714680	6.292320	391.196678	-15.867955	117.978074
1062				900.000000	200.000000	0.000000	0.482030	0.506700	-2.346300	-78.057586	-118.987336	175.877035	299.023356	200.875854	0.000000	300.000000	200.000000	0.000000	7.568960	11.353440	2232.133484	1955.023551	2179.999924	-1281.734977				-505.000000	200.000000	0.000000	0.905550	1.786700	9.438480	-933.475722	731.668099	-292.097359
1063				900.000000	200.000000	0.000000	0.392350	0.664340	-1.781450	-91.083437	-65.159924	188.164849	299.052623	200.978427	0.000000	300.000000	200.000000	0.000000	7.904680	11.383960	2232.057190	2183.904357	2114.599926	-1354.976975				-505.000000	200.000000	0.000000	-1.086660	-1.072020	1.573080	-296.374087	1257.391006	234.045980
1064				900.000000	200.000000	0.000000	0.336300	0.574260	-1.433850	-30.104334	-73.306993	173.681182	298.974699	200.961139	0.000000	300.000000	200.000000	0.000000	7.477400	11.261880	2232.514954	2145.757556	2288.999920	-1385.494475				-505.000000	200.000000	0.000000	0.362220	0.714680	8.651940	-419.326566	897.861430	118.137451
1065				900.000000	200.000000	0.000000	0.392350	0.608040	-1.781450	-61.237629	-49.962014	180.883510	298.984117	200.923009	0.000000	300.000000	200.000000	0.000000	7.355320	11.017720	2231.752014	2059.927254	2267.199921	-1373.287475				-505.000000	200.000000	0.000000	2.173320	0.893350	9.438480	-1219.164334	787.525348	-469.278866
1066				900.000000	200.000000	0.000000	0.336300	0.551740	-1.651100	-91.564732	-68.038981	173.660239	299.023590	200.965345	0.000000	300.000000	200.000000	0.000000	7.111160	10.682000	2232.667542	2155.294256	2179.999924	-1373.287475				-505.000000	200.000000	0.000000	1.448880	2.322710	3.146160	-669.913139	1632.752666	237.064736
1067				900.000000	200.000000	0.000000	0.414770	0.585520	-1.433850	-77.887010	-91.736298	151.923418	299.072283	200.965477	0.000000	300.000000	200.000000	0.000000	7.568960	10.620960	2232.362366	2155.294256	2070.999928	-1306.148976				-505.000000	200.000000	0.000000	0.724440	1.608030	0.786540	-829.163197	3402.237902	-703.461119
1068				900.000000	200.000000	0.000000	0.437190	0.641820	-1.520750	-67.617544	-143.238436	164.000851	298.974909	200.943859	0.000000	300.000000	200.000000	0.000000	7.233240	10.376800	2232.972718	2107.610755	2288.999920	-1336.666476				-505.000000	200.000000	0.000000	0.181110	1.072020	11.798100	-1092.348241	1833.824741	-116.485339
1069				900.000000	200.000000	0.000000	0.392350	0.630560	-1.824900	-80.457921	-110.713245	156.807853	298.945621	200.948130	0.000000	300.000000	200.000000	0.000000	7.324800	10.346280	2232.972718	2117.147455	2354.399918	-1361.080475				-505.000000	200.000000	0.000000	2.897760	1.072020	3.932700	-629.713466	748.914472	-175.446770
1070				900.000000	200.000000	0.000000	0.459610	0.709380	-1.346950	-96.819608	-68.333776	151.992154	299.062710	200.905483	0.000000	300.000000	200.000000	0.000000	7.294280	10.529400	2232.820130	2021.780453	2092.799927	-1312.252476				-505.000000	200.000000	0.000000	-1.086660	1.965370	4.719240	930.014090	2049.825344	178.184365
1071				900.000000	200.000000	0.000000	0.470820	0.574260	-1.303500	-42.030883	-119.495512	168.722499	299.045488	200.959326	0.000000	300.000000	200.000000	0.000000	7.080640	10.865120	2226.792904	2136.220856	2125.499926	-1379.390975				-505.000000	200.000000	0.000000	-0.543330	-2.501380	-0.786540	-383.053430	2950.163484	-2.330343
1072				900.000000	200.000000	0.000000	0.269040	0.596780	-1.824900	-77.828451	-151.229069	159.313847	299.052493	200.957195	0.000000	300.000000	200.000000	0.000000	7.721560	10.315760	2231.752014	2136.220856	2114.599926	-1434.322474				-505.000000	200.000000	0.000000	-0.362220	1.072020	-4.719240	-1556.933636	954.386541	353.510917
1073				900.000000	200.000000	0.000000	0.313880	0.698120	-1.303500	-48.991918	-72.504963	178.638919	298.989242	200.995415	0.000000	300.000000	200.000000	0.000000	7.843640	11.292400	2232.286072	2222.051158	2256.299921	-1416.011974				-505.000000	200.000000	0.000000	-0.905550	1.250690	9.438480	192.250332	1901.817813	294.979842
1074				900.000000	200.000000	0.000000	0.448400	0.574260	-1.216600	-106.269338	-37.597554	166.336066	299.008469	200.957260	0.000000	300.000000	200.000000	0.000000	7.691040	11.353440	2231.599426	2136.220856	2212.699923	-1348.873476				-505.000000	200.000000	0.000000	0.905550	-0.178670	3.146160	-821.271642	1135.349533	-470.194791
1075				900.000000	200.000000	0.000000	0.459610	0.506700	-1.651100	-73.316829	-68.050917	197.587203	299.013286	200.914588	0.000000	300.000000	200.000000	0.000000	7.630000	11.567080	2231.446838	2040.853853	2201.799923	-1336.666476				-505.000000	200.000000	0.000000	2.716650	2.144040	2.359620	-449.155380	1291.646319	648.002447
1076				900.000000	200.000000	0.000000	0.470820	0.608040	-1.346950	-64.808018	-144.784953	188.031196	299.032858	200.970114	0.000000	300.000000	200.000000	0.000000	7.263760	10.956680	2231.523132	2164.830956	2158.199924	-1361.080475				-505.000000	200.000000	0.000000	1.267770	1.072020	3.932700	-629.713466	449.835139	118.404123
1077				900.000000	200.000000	0.000000	0.425980	0.630560	-1.607650	-88.273911	-76.838382	161.592332	299.052623	200.918610	0.000000	300.000000	200.000000	0.000000	7.568960	11.445000	2232.057190	2050.390553	2114.599926	-1342.769976				-505.000000	200.000000	0.000000	0.362220	-1.786700	-1.573080	-339.871067	-550.705107	-589.165543
1078				900.000000	200.000000	0.000000	0.347510	0.529220	-1.564200	-84.361017	-78.713365	159.169721	299.062870	200.883976	0.000000	300.000000	200.000000	0.000000	7.294280	10.407320	2233.201600	1974.096951	2092.799927	-1330.562976				-505.000000	200.000000	0.000000	3.803310	0.178670	0.786540	126.690247	2287.945438	-293.855200
1079				900.000000	200.000000	0.000000	0.358720	0.585520	-1.216600	-121.887772	16.755168	185.716727	299.086838	200.935669	0.000000	300.000000	200.000000	0.000000	7.385840	10.315760	2232.133484	2088.537354	2038.299929	-1397.701475				-505.000000	200.000000	0.000000	1.086660	-0.357340	1.573080	-600.576806	330.463376	117.062149
1080				900.000000	200.000000	0.000000	0.482030	0.630560	-1.781450	-72.371847	-89.116826	192.859846	299.057248	200.927409	0.000000	300.000000	200.000000	0.000000	7.233240	10.529400	2231.446838	2069.463954	2103.699926	-1391.597975				-505.000000	200.000000	0.000000	1.629990	1.608030	-3.146160	-366.213806	-493.355005	-351.068971
1081				900.000000	200.000000	0.000000	0.482030	0.517960	-2.129050	-69.327768	-98.925498	137.332945	299.040889	200.971875	0.000000	300.000000	200.000000	0.000000	7.660520	10.773560	2227.479550	2164.830956	2136.399925	-1477.046973				-505.000000	200.000000	0.000000	-0.543330	-0.536010	14.944259	-957.766439	1211.824860	-470.417996
1082				900.000000	200.000000	0.000000	0.280250	0.664340	-1.260050	-66.420085	-91.424368	164.184384	298.955027	200.974088	0.000000	300.000000	200.000000	0.000000	7.599480	10.651480	2232.209778	2174.367657	2332.599918	-1293.941977				-505.000000	200.000000	0.000000	0.724440	0.357340	2.359620	-1715.428616	1279.624932	59.025259
1083				900.000000	200.000000	0.000000	0.291460	0.551740	-1.042800	-90.934534	-51.560279	164.068053	299.071934	200.957293	0.000000	300.000000	200.000000	0.000000	7.782600	9.949520	2231.523132	2136.220856	2070.999928	-1391.597975				-505.000000	200.000000	0.000000	-1.448880	0.178670	11.011560	-2420.443793	1800.631849	0.285468
1084				900.000000	200.000000	0.000000	0.381140	0.495440	-2.042150	-122.432006	-44.191966	192.838706	299.047446	200.970180	0.000000	300.000000	200.000000	0.000000	7.416360	11.414480	2231.370544	2164.830956	2125.499926	-1373.287475				-505.000000	200.000000	0.000000	1.086660	0.000000	11.011560	-578.199085	1514.636325	-293.807426
1085				900.000000	200.000000	0.000000	0.470820	0.630560	-1.738000	-116.552665	-78.563667	202.510100	298.993575	200.931842	0.000000	300.000000	200.000000	0.000000	7.141680	11.383960	2231.065368	2079.000654	2245.399921	-1367.183975				-505.000000	200.000000	0.000000	1.448880	0.714680	6.292320	-766.963341	1762.336967	59.306420
1086				900.000000	200.000000	0.000000	0.437190	0.664340	-1.694550	-103.055000	-97.483072	144.744513	298.994160	200.952661	0.000000	300.000000	200.000000	0.000000	7.446880	11.200840	2232.362366	2126.684155	2245.399921	-1397.701475				-505.000000	200.000000	0.000000	-1.448880	0.000000	7.078860	-462.697699	1539.223966	-176.116386
1087				900.000000	200.000000	0.000000	0.212990	0.517960	-1.781450	-93.090835	-83.103729	149.659971	298.994160	201.003925	0.000000	300.000000	200.000000	0.000000	7.599480	10.987200	2232.362366	2241.124558	2245.399921	-1397.701475				-505.000000	200.000000	0.000000	0.905550	1.250690	7.078860	76.245560	468.767364	-233.861934
1088				900.000000	200.000000	0.000000	0.302670	0.551740	-1.955250	-63.736120	-81.569147	173.695079	299.057152	200.961698	0.000000	300.000000	200.000000	0.000000	7.507920	11.322920	2231.217956	2145.757556	2103.699926	-1318.355976				-505.000000	200.000000	0.000000	-0.181110	-0.893350	7.078860	525.589710	2257.931252	-118.321498
1089				900.000000	200.000000	0.000000	0.325090	0.551740	-1.520750	-103.491281	-113.292308	176.081512	299.033288	200.939781	0.000000	300.000000	200.000000	0.000000	7.141680	11.200840	2232.514954	2098.074055	2158.199924	-1403.804975				-505.000000	200.000000	0.000000	-1.629990	-0.536010	0.000000	-1538.041990	1954.610792	-294.098768
1090				900.000000	200.000000	0.000000	0.347510	0.585520	-1.390400	-73.821466	-104.204849	161.631740	299.013927	200.918265	0.000000	300.000000	200.000000	0.000000	6.958560	10.285240	2232.896424	2050.390553	2201.799923	-1367.183975				-505.000000	200.000000	0.000000	-1.086660	-0.178670	-19.663499	-244.016405	2072.964564	-411.291316
1091				900.000000	200.000000	0.000000	0.392350	0.540480	-1.303500	-111.770957	-55.472478	154.314418	299.018540	200.939877	0.000000	300.000000	200.000000	0.000000	7.721560	10.376800	2232.286072	2098.074055	2190.899923	-1379.390975				-505.000000	200.000000	0.000000	-0.724440	-0.357340	-3.146160	-716.770347	1107.381626	-294.001654
1092				900.000000	200.000000	0.000000	0.493240	0.608040	-1.260050	-64.717989	-90.063356	156.682387	299.013691	200.974021	0.000000	300.000000	200.000000	0.000000	7.446880	10.834600	2232.362366	2174.367657	2201.799923	-1257.320977				-505.000000	200.000000	0.000000	-1.448880	1.608030	-2.359620	-134.518879	1813.321098	-409.566760
1093				900.000000	200.000000	0.000000	0.347510	0.608040	-1.433850	-72.939107	-53.504741	178.520304	299.028438	200.935477	0.000000	300.000000	200.000000	0.000000	7.446880	10.620960	2232.591248	2088.537354	2169.099924	-1300.045476				-505.000000	200.000000	0.000000	0.724440	-0.357340	2.359620	-1295.409895	1942.474969	293.323422
1094				900.000000	200.000000	0.000000	0.381140	0.574260	-1.477300	-54.272530	-105.508915	161.586428	298.989691	200.918108	0.000000	300.000000	200.000000	0.000000	7.324800	9.919000	2233.277894	2050.390553	2256.299921	-1385.494475				-505.000000	200.000000	0.000000	1.992210	0.536010	0.786540	-430.767119	1204.405027	-352.115295
1095				900.000000	200.000000	0.000000	0.369930	0.630560	-1.477300	-23.810384	-34.123708	154.421420	298.994366	200.896941	0.000000	300.000000	200.000000	0.000000	7.752080	9.705360	2232.820130	2002.707052	2245.399921	-1470.943473				-505.000000	200.000000	0.000000	0.181110	1.608030	-1.573080	-1408.431976	1846.513990	-409.697159
1096				900.000000	200.000000	0.000000	0.313880	0.585520	-1.868350	-98.439804	-66.913682	168.895561	299.097406	200.986062	0.000000	300.000000	200.000000	0.000000	7.355320	11.383960	2234.117128	2202.977757	2016.499929	-1367.183975				-505.000000	200.000000	0.000000	1.267770	0.714680	4.719240	-535.457184	183.948698	411.785500
1097				900.000000	200.000000	0.000000	0.515660	0.765680	-1.564200	-94.726245	-166.693302	195.360327	299.062069	200.931747	0.000000	300.000000	200.000000	0.000000	7.172200	11.414480	2231.294250	2079.000654	2092.799927	-1403.804975				-505.000000	200.000000	0.000000	2.354430	0.000000	9.438480	-809.956935	1306.846412	-528.885242
1098				900.000000	200.000000	0.000000	0.325090	0.585520	-1.868350	-82.357683	-128.166950	168.883947	299.043020	200.965444	0.000000	300.000000	200.000000	0.000000	7.385840	10.987200	2232.438660	2155.294256	2136.399925	-1458.736474				-505.000000	200.000000	0.000000	1.086660	1.429360	11.798100	-1418.173604	188.189825	236.245925
1099				900.000000	200.000000	0.000000	0.257830	0.517960	-1.607650	-84.869718	-85.111874	166.481138	298.950502	200.943859	0.000000	300.000000	200.000000	0.000000	7.568960	11.048240	2232.972718	2107.610755	2343.499918	-1428.218974				-505.000000	200.000000	0.000000	0.543330	2.680050	4.719240	-532.348648	360.354567	354.964493
1100				900.000000	200.000000	0.000000	0.425980	0.574260	-1.824900	-74.735295	-107.032159	156.720653	299.003653	200.995653	0.000000	300.000000	200.000000	0.000000	7.599480	10.559920	2231.752014	2222.051158	2223.599922	-1379.390975				-505.000000	200.000000	0.000000	3.259980	0.178670	4.719240	-220.443143	991.390129	-58.835339
1101				900.000000	200.000000	0.000000	0.392350	0.675600	-1.781450	-82.578690	-125.951564	166.488380	299.037874	200.974254	0.000000	300.000000	200.000000	0.000000	7.568960	10.468360	2231.828308	2174.367657	2147.299925	-1470.943473				-505.000000	200.000000	0.000000	-0.181110	0.357340	3.146160	253.506340	1333.673333	117.841802
1102				900.000000	200.000000	0.000000	0.280250	0.653080	-1.694550	-79.395505	-45.426553	164.173912	299.033519	200.918202	0.000000	300.000000	200.000000	0.000000	7.355320	10.193680	2233.049012	2050.390553	2158.199924	-1379.390975				-505.000000	200.000000	0.000000	2.173320	-1.608030	-9.438480	-677.136983	540.299568	-177.932182
1103				900.000000	200.000000	0.000000	0.325090	0.675600	-1.390400	-110.317274	-67.819804	159.329081	299.028206	200.957064	0.000000	300.000000	200.000000	0.000000	7.080640	10.804080	2232.057190	2136.220856	2169.099924	-1385.494475				-505.000000	200.000000	0.000000	2.173320	0.357340	-3.932700	-94.507975	1595.634642	-58.578849
1104				900.000000	200.000000	0.000000	0.403560	0.788200	-1.260050	-97.504303	-0.248845	178.629785	299.057410	200.905885	0.000000	300.000000	200.000000	0.000000	7.355320	10.224200	2231.828308	2021.780453	2103.699926	-1348.873476				-505.000000	200.000000	0.000000	-0.181110	-0.178670	17.303879	-125.243013	1187.667650	-587.596056
1105				900.000000	200.000000	0.000000	0.482030	0.664340	-1.607650	-18.533836	-79.146521	183.252621	299.032759	200.983035	0.000000	300.000000	200.000000	0.000000	7.355320	10.682000	2231.294250	2193.441057	2158.199924	-1312.252476				-505.000000	200.000000	0.000000	0.181110	0.893350	2.359620	-988.098639	2903.341916	-586.607686
1106				900.000000	200.000000	0.000000	0.515660	0.563000	-1.607650	-127.240803	-95.729314	178.304214	299.028405	200.905607	0.000000	300.000000	200.000000	0.000000	7.660520	9.919000	2232.514954	2021.780453	2169.099924	-1422.115474				-505.000000	200.000000	0.000000	0.724440	-0.357340	3.146160	-137.186952	2737.148586	-470.349860
1107				900.000000	200.000000	0.000000	0.437190	0.506700	-1.303500	-80.997775	-128.242568	183.152470	298.949461	200.923419	0.000000	300.000000	200.000000	0.000000	7.691040	11.261880	2230.760192	2059.927254	2343.499918	-1440.425974				-505.000000	200.000000	0.000000	0.543330	-1.786700	3.932700	-1381.774621	758.811015	468.213745
1108				900.000000	200.000000	0.000000	0.549290	0.653080	-1.824900	-59.427896	-107.044095	195.220768	299.057925	200.943826	0.000000	300.000000	200.000000	0.000000	7.568960	11.353440	2233.049012	2107.610755	2103.699926	-1379.390975				-505.000000	200.000000	0.000000	0.362220	1.072020	11.011560	-744.963159	2751.602253	-468.964420
1109				900.000000	200.000000	0.000000	0.313880	0.731900	-1.477300	-71.904096	-82.475269	166.622034	299.057248	200.974421	0.000000	300.000000	200.000000	0.000000	8.026760	11.109280	2231.446838	2174.367657	2103.699926	-1281.734977				-505.000000	200.000000	0.000000	0.000000	0.714680	1.573080	-188.260871	1059.067206	176.910527
1110				900.000000	200.000000	0.000000	0.369930	0.551740	-1.129700	-82.983502	-110.436526	190.493019	299.018305	200.970014	0.000000	300.000000	200.000000	0.000000	7.691040	11.292400	2231.752014	2164.830956	2190.899923	-1342.769976				-505.000000	200.000000	0.000000	0.181110	0.714680	6.292320	-2040.939362	1043.629682	470.616532
1111				900.000000	200.000000	0.000000	0.369930	0.698120	-1.346950	-85.221705	-89.970603	176.171191	298.945080	200.965708	0.000000	300.000000	200.000000	0.000000	7.233240	10.895640	2231.828308	2155.294256	2354.399918	-1373.287475				-505.000000	200.000000	0.000000	0.181110	0.893350	-3.932700	-988.602025	920.763218	0.833300
1112				900.000000	200.000000	0.000000	0.493240	0.630560	-1.086250	-111.856922	-140.884690	161.522651	299.097221	200.913682	0.000000	300.000000	200.000000	0.000000	7.141680	10.132640	2233.659364	2040.853853	2016.499929	-1330.562976				-505.000000	200.000000	0.000000	-0.724440	-0.178670	1.573080	-705.581487	174.913016	-58.855701
1113				900.000000	200.000000	0.000000	0.504450	0.540480	-1.129700	-99.529309	-131.173969	197.572164	299.106768	200.956606	0.000000	300.000000	200.000000	0.000000	7.477400	10.773560	2233.125306	2136.220856	1994.699930	-1361.080475				-505.000000	200.000000	0.000000	-0.724440	0.178670	6.292320	-451.949300	568.144480	-528.469375
1114				900.000000	200.000000	0.000000	0.280250	0.517960	-1.433850	-60.566480	-106.460644	173.686891	299.057796	200.965312	0.000000	300.000000	200.000000	0.000000	7.324800	10.834600	2232.743836	2155.294256	2103.699926	-1354.976975				-505.000000	200.000000	0.000000	1.267770	0.357340	9.438480	369.825727	312.040146	117.725891
1115				900.000000	200.000000	0.000000	0.280250	0.495440	-1.694550	-77.846060	-25.162673	159.207987	299.009180	200.952303	0.000000	300.000000	200.000000	0.000000	6.928040	10.773560	2233.201600	2126.684155	2212.699923	-1458.736474				-505.000000	200.000000	0.000000	0.905550	-0.893350	3.932700	-1675.166019	2327.733172	57.823865
1116				900.000000	200.000000	0.000000	0.425980	0.596780	-1.346950	-97.435946	-82.146802	190.476838	299.082049	200.944117	0.000000	300.000000	200.000000	0.000000	7.599480	10.193680	2232.362366	2107.610755	2049.199928	-1361.080475				-505.000000	200.000000	0.000000	0.905550	2.501380	5.505780	962.510979	-60.019812	296.021859
1117				900.000000	200.000000	0.000000	0.369930	0.653080	-1.346950	-99.138042	-105.168513	152.032703	299.009079	200.982296	0.000000	300.000000	200.000000	0.000000	7.172200	9.766400	2232.972718	2193.441057	2212.699923	-1318.355976				-505.000000	200.000000	0.000000	0.362220	-2.322710	7.078860	-1877.220901	1694.774326	-60.977328
1118				900.000000	200.000000	0.000000	0.414770	0.596780	-1.911800	-69.877419	-35.566135	154.343550	299.038400	200.990804	0.000000	300.000000	200.000000	0.000000	7.416360	11.353440	2233.049012	2212.514458	2147.299925	-1293.941977				-505.000000	200.000000	0.000000	0.362220	-0.893350	11.011560	-516.439691	2353.892231	410.331924
1119				900.000000	200.000000	0.000000	0.381140	0.653080	-1.955250	-83.686120	-89.866512	137.563129	299.013623	200.939909	0.000000	300.000000	200.000000	0.000000	7.691040	11.139800	2232.209778	2098.074055	2201.799923	-1391.597975				-505.000000	200.000000	0.000000	0.181110	1.072020	-3.932700	296.185318	257.913181	-410.205832
1120				900.000000	200.000000	0.000000	0.459610	0.619300	-1.694550	-104.909747	-98.406328	163.956680	299.033453	200.922536	0.000000	300.000000	200.000000	0.000000	7.294280	11.017720	2232.896424	2059.927254	2158.199924	-1391.597975				-505.000000	200.000000	0.000000	-1.629990	0.178670	0.786540	-1147.285774	2086.434373	470.252746
1121				900.000000	200.000000	0.000000	0.302670	0.574260	-1.520750	-86.481786	-71.841293	168.896703	298.993919	200.999892	0.000000	300.000000	200.000000	0.000000	7.324800	11.322920	2231.828308	2231.587858	2245.399921	-1397.701475				-505.000000	200.000000	0.000000	1.267770	-2.144040	-7.865400	-1635.973116	1919.301616	-295.856609
1122				900.000000	200.000000	0.000000	0.369930	0.630560	-0.955900	-71.516577	-151.125919	168.879380	299.042889	200.969848	0.000000	300.000000	200.000000	0.000000	7.172200	10.926160	2232.133484	2164.830956	2136.399925	-1300.045476				-505.000000	200.000000	0.000000	0.724440	1.429360	13.371180	-491.519742	1666.884984	-292.421986
1123				900.000000	200.000000	0.000000	0.515660	0.585520	-1.477300	-49.788313	-131.312329	180.734817	298.939870	200.901890	0.000000	300.000000	200.000000	0.000000	7.019600	10.498880	2231.141662	2012.243752	2365.299917	-1397.701475				-505.000000	200.000000	0.000000	2.535540	0.000000	6.292320	-1273.472635	2492.003218	293.517650
1124				900.000000	200.000000	0.000000	0.470820	0.551740	-1.477300	-95.405206	-78.806118	175.930536	299.013927	200.939620	0.000000	300.000000	200.000000	0.000000	7.324800	10.346280	2232.896424	2098.074055	2201.799923	-1464.839973				-505.000000	200.000000	0.000000	0.905550	-2.322710	-1.573080	90.958976	-53.301974	-589.717682
1125				900.000000	200.000000	0.000000	0.381140	0.574260	-1.260050	-86.211701	-146.238718	178.454048	299.038269	200.965312	0.000000	300.000000	200.000000	0.000000	7.172200	10.620960	2232.743836	2155.294256	2147.299925	-1379.390975				-505.000000	200.000000	0.000000	-1.267770	1.250690	2.359620	1002.396036	207.043486	177.520622
1126				900.000000	200.000000	0.000000	0.381140	0.653080	-1.260050	-50.801651	-100.644988	152.021090	299.077418	200.960942	0.000000	300.000000	200.000000	0.000000	7.111160	10.651480	2232.972718	2145.757556	2060.099928	-1379.390975				-505.000000	200.000000	0.000000	1.086660	0.357340	-3.932700	-210.323976	2589.378486	-469.700606
1127				900.000000	200.000000	0.000000	0.269040	0.698120	-1.651100	-17.187790	-24.741454	176.275714	299.023523	200.922694	0.000000	300.000000	200.000000	0.000000	7.355320	9.766400	2232.514954	2059.927254	2179.999924	-1403.804975				-505.000000	200.000000	0.000000	2.535540	0.178670	6.292320	-104.501295	105.743087	-352.497877
1128				900.000000	200.000000	0.000000	0.437190	0.675600	-1.738000	-58.410494	-112.640573	164.032266	298.989173	200.914306	0.000000	300.000000	200.000000	0.000000	7.080640	10.132640	2232.133484	2040.853853	2256.299921	-1385.494475				-505.000000	200.000000	0.000000	0.181110	-1.786700	14.944259	-1380.893697	2228.549057	292.010426
1129				900.000000	200.000000	0.000000	0.526870	0.551740	-1.129700	-38.757669	-116.899315	183.101449	299.028206	200.922883	0.000000	300.000000	200.000000	0.000000	7.904680	10.651480	2232.057190	2059.927254	2169.099924	-1416.011974				-505.000000	200.000000	0.000000	0.181110	-0.714680	3.932700	-42.930671	1973.859012	469.260069
1130				900.000000	200.000000	0.000000	0.336300	0.720640	-1.433850	-64.281708	-73.306993	197.913917	299.047414	200.974487	0.000000	300.000000	200.000000	0.000000	7.599480	11.231360	2231.294250	2174.367657	2125.499926	-1379.390975				-505.000000	200.000000	0.000000	0.724440	-0.714680	9.438480	-1200.650227	1007.767079	586.704800
1131				900.000000	200.000000	0.000000	0.414770	0.574260	-1.911800	-58.743202	-76.093894	173.599887	299.038203	200.935477	0.000000	300.000000	200.000000	0.000000	7.324800	11.231360	2232.591248	2088.537354	2147.299925	-1336.666476				-505.000000	200.000000	0.000000	1.629990	-0.536010	4.719240	-726.952437	1885.440862	-235.615467
1132				900.000000	200.000000	0.000000	0.437190	0.619300	-1.868350	-64.884501	-107.453378	139.883306	298.930502	200.944278	0.000000	300.000000	200.000000	0.000000	7.446880	10.926160	2231.980896	2107.610755	2387.099916	-1458.736474				-505.000000	200.000000	0.000000	1.267770	0.893350	1.573080	-988.161562	1114.924455	294.466861
1133				900.000000	200.000000	0.000000	0.347510	0.686860	-1.520750	-77.824388	-53.423924	181.003267	298.984186	200.944310	0.000000	300.000000	200.000000	0.000000	7.721560	10.620960	2231.904602	2107.610755	2267.199921	-1385.494475				-505.000000	200.000000	0.000000	-0.543330	-1.429360	-9.438480	-782.141663	1765.244109	-1.312996
1134				900.000000	200.000000	0.000000	0.414770	0.776940	-1.607650	-74.204922	-106.772573	149.691779	298.984394	200.974021	0.000000	300.000000	200.000000	0.000000	7.233240	10.865120	2232.362366	2174.367657	2267.199921	-1464.839973				-505.000000	200.000000	0.000000	0.000000	-1.429360	14.157719	-780.253967	1577.404412	644.828623
1135				900.000000	200.000000	0.000000	0.369930	0.743160	-1.738000	-107.895267	-89.606927	190.671039	299.037578	201.051492	0.000000	300.000000	200.000000	0.000000	7.507920	10.773560	2231.141662	2346.028261	2147.299925	-1434.322474				-505.000000	200.000000	0.000000	-1.086660	0.714680	3.146160	-883.031036	990.758138	-645.419921
1136				900.000000	200.000000	0.000000	0.358720	0.641820	-1.260050	-83.429580	-94.655762	185.769086	299.028173	200.901551	0.000000	300.000000	200.000000	0.000000	7.538440	10.010560	2231.980896	2012.243752	2169.099924	-1367.183975				-505.000000	200.000000	0.000000	3.259980	0.714680	-0.786540	-767.529650	731.475099	235.393828
1137				900.000000	200.000000	0.000000	0.313880	0.563000	-1.086250	-102.577452	-72.707005	173.693938	298.960016	200.969716	0.000000	300.000000	200.000000	0.000000	7.446880	10.498880	2232.438660	2164.830956	2321.699919	-1348.873476				-505.000000	200.000000	0.000000	2.897760	2.322710	0.786540	-1249.181918	-1501.789947	824.389812
1138				900.000000	200.000000	0.000000	0.448400	0.686860	-1.129700	-81.439790	-47.810311	176.079425	299.086775	200.957096	0.000000	300.000000	200.000000	0.000000	7.263760	9.735880	2231.980896	2136.220856	2038.299929	-1336.666476				-505.000000	200.000000	0.000000	1.629990	-1.072020	3.932700	167.078690	1090.767244	-118.635944
1139				900.000000	200.000000	0.000000	0.257830	0.619300	-1.390400	-96.553587	-49.852127	176.214024	299.096203	200.936085	0.000000	300.000000	200.000000	0.000000	7.294280	9.827440	2231.141662	2088.537354	2016.499929	-1367.183975				-505.000000	200.000000	0.000000	1.992210	0.714680	-5.505780	42.804824	1210.376438	176.751151
1140				900.000000	200.000000	0.000000	0.392350	0.754420	-1.303500	-82.858256	-50.406508	166.561683	299.004027	200.926934	0.000000	300.000000	200.000000	0.000000	7.691040	9.735880	2232.591248	2069.463954	2223.599922	-1489.253973				-505.000000	200.000000	0.000000	0.543330	-1.250690	7.078860	-1117.456960	2346.665398	-236.206766
1141				900.000000	200.000000	0.000000	0.257830	0.540480	-1.303500	-123.832547	-70.196824	152.044121	298.984845	200.913807	0.000000	300.000000	200.000000	0.000000	7.568960	9.827440	2233.354188	2040.853853	2267.199921	-1452.632974				-505.000000	200.000000	0.000000	0.362220	-0.357340	-3.146160	-832.586349	2234.757899	-176.600389
1142				900.000000	200.000000	0.000000	0.425980	0.563000	-1.042800	-78.409256	-62.165782	161.529501	299.018406	200.991278	0.000000	300.000000	200.000000	0.000000	7.141680	11.383960	2231.980896	2212.514458	2190.899923	-1391.597975				-505.000000	200.000000	0.000000	0.724440	-1.429360	-1.573080	-202.432421	2343.917123	-412.623109
1143				900.000000	200.000000	0.000000	0.403560	0.450400	-1.564200	-51.422053	-96.219414	168.676991	298.988759	200.957424	0.000000	300.000000	200.000000	0.000000	7.355320	11.383960	2231.217956	2136.220856	2256.299921	-1403.804975				-505.000000	200.000000	0.000000	0.905550	0.714680	10.225020	-71.752714	1261.201702	-293.114706
1144				900.000000	200.000000	0.000000	0.257830	0.630560	-2.129050	-64.690900	-109.956822	144.898915	299.043281	200.990804	0.000000	300.000000	200.000000	0.000000	7.141680	11.383960	2233.049012	2212.514458	2136.399925	-1416.011974				-505.000000	200.000000	0.000000	0.181110	-1.072020	6.292320	-180.180546	1043.629682	351.432756
1145				900.000000	200.000000	0.000000	0.347510	0.608040	-1.651100	-49.040996	-63.434638	152.014043	299.013522	200.935733	0.000000	300.000000	200.000000	0.000000	7.599480	11.231360	2231.980896	2088.537354	2201.799923	-1391.597975				-505.000000	200.000000	0.000000	1.992210	-0.714680	0.000000	-1317.221307	1337.721460	-118.325805
1146				900.000000	200.000000	0.000000	0.414770	0.551740	-1.173150	-103.131167	-71.714869	149.482343	299.013691	200.982565	0.000000	300.000000	200.000000	0.000000	7.080640	10.559920	2232.362366	2193.441057	2201.799923	-1379.390975				-505.000000	200.000000	0.000000	-0.181110	0.000000	0.786540	-347.385082	2396.472671	117.502686
1147				900.000000	200.000000	0.000000	0.246620	0.630560	-1.303500	-75.897221	-89.999076	161.778149	299.027807	200.961731	0.000000	300.000000	200.000000	0.000000	7.538440	11.231360	2231.141662	2145.757556	2169.099924	-1354.976975				-505.000000	200.000000	0.000000	1.992210	-0.714680	18.090419	537.281956	3043.963748	-470.790397
1148				900.000000	200.000000	0.000000	0.224200	0.585520	-1.781450	-90.308715	-63.301477	176.217450	298.986819	200.920719	0.000000	300.000000	200.000000	0.000000	7.477400	10.468360	2226.945492	2050.390553	2256.299921	-1379.390975				-505.000000	200.000000	0.000000	1.629990	0.893350	-3.932700	517.006000	2158.791567	-527.979498
1149				900.000000	200.000000	0.000000	0.392350	0.495440	-1.260050	-93.478039	-60.578856	188.007772	298.994022	200.965609	0.000000	300.000000	200.000000	0.000000	7.507920	10.193680	2232.057190	2155.294256	2245.399921	-1220.699978				-505.000000	200.000000	0.000000	1.267770	-2.501380	-0.786540	-1425.397447	1780.013771	-61.219330
1150				900.000000	200.000000	0.000000	0.392350	0.619300	-1.738000	-121.036882	-95.596152	173.665002	299.042954	200.875794	0.000000	300.000000	200.000000	0.000000	7.416360	9.552760	2232.286072	1955.023551	2136.399925	-1348.873476				-505.000000	200.000000	0.000000	0.905550	0.178670	3.146160	-1610.361012	3389.039657	0.097114
1151				900.000000	200.000000	0.000000	0.392350	0.675600	-1.346950	-94.190139	-80.761919	183.356001	299.086650	200.982867	0.000000	300.000000	200.000000	0.000000	7.019600	10.132640	2231.675720	2193.441057	2038.299929	-1367.183975				-505.000000	200.000000	0.000000	2.354430	-0.893350	6.292320	409.710785	646.982081	-59.780242
1152				900.000000	200.000000	0.000000	0.369930	0.754420	-1.303500	-74.817196	-95.076982	161.765590	299.067050	200.927377	0.000000	300.000000	200.000000	0.000000	7.233240	11.139800	2231.523132	2069.463954	2081.899927	-1354.976975				-505.000000	200.000000	0.000000	3.078870	-1.072020	-1.573080	-644.073786	2334.020579	-529.960545
1153				900.000000	200.000000	0.000000	0.549290	0.630560	-1.303500	-128.164113	-77.133177	192.790164	298.979512	200.982565	0.000000	300.000000	200.000000	0.000000	7.294280	10.834600	2232.362366	2193.441057	2278.099920	-1348.873476				-505.000000	200.000000	0.000000	2.354430	3.037390	7.078860	763.438786	1441.655699	-467.258661
1154				900.000000	200.000000	0.000000	0.459610	0.720640	-1.520750	-76.433327	-37.776322	166.460586	298.959945	200.897155	0.000000	300.000000	200.000000	0.000000	7.568960	11.109280	2232.286072	2002.707052	2321.699919	-1379.390975				-505.000000	200.000000	0.000000	1.629990	1.072020	7.078860	-397.829769	1618.061568	-234.089447
1155				900.000000	200.000000	0.000000	0.403560	0.563000	-1.564200	-74.928896	-162.077023	190.468650	299.091348	201.008714	0.000000	300.000000	200.000000	0.000000	7.507920	11.017720	2231.217956	2250.661259	2027.399929	-1361.080475				-505.000000	200.000000	0.000000	1.086660	-0.357340	13.371180	-136.368951	2307.817090	175.806248
1156				900.000000	200.000000	0.000000	0.470820	0.653080	-1.868350	-63.493441	-63.244532	192.892403	299.008503	200.974321	0.000000	300.000000	200.000000	0.000000	7.416360	11.139800	2231.675720	2174.367657	2212.699923	-1452.632974				-505.000000	200.000000	0.000000	1.629990	-1.786700	5.505780	-802.568765	1884.694436	644.359108
1157				900.000000	200.000000	0.000000	0.358720	0.698120	-1.781450	-21.343363	-89.104890	193.050426	298.920956	200.982531	0.000000	300.000000	200.000000	0.000000	7.294280	11.139800	2232.438660	2193.441057	2408.899916	-1397.701475				-505.000000	200.000000	0.000000	-1.811100	0.178670	5.505780	-1146.908235	1164.924728	-58.429653
1158				900.000000	200.000000	0.000000	0.459610	0.619300	-1.607650	-96.778658	-113.685055	178.414641	299.037808	200.923041	0.000000	300.000000	200.000000	0.000000	7.660520	10.407320	2231.675720	2059.927254	2147.299925	-1403.804975				-505.000000	200.000000	0.000000	1.992210	-0.178670	-0.786540	-1169.034264	1736.177909	117.159263
1159				900.000000	200.000000	0.000000	0.313880	0.551740	-1.346950	-83.208573	-133.256194	173.683466	299.013218	200.944569	0.000000	300.000000	200.000000	0.000000	7.599480	10.468360	2231.294250	2107.610755	2201.799923	-1379.390975				-505.000000	200.000000	0.000000	2.173320	-3.752070	-2.359620	-111.410522	1594.141789	-356.199172
1160				900.000000	200.000000	0.000000	0.381140	0.416620	-1.607650	-76.981309	-85.123810	159.030162	299.023556	200.926934	0.000000	300.000000	200.000000	0.000000	7.385840	10.407320	2232.591248	2069.463954	2179.999924	-1385.494475				-505.000000	200.000000	0.000000	1.267770	-1.072020	4.719240	-527.754398	2305.068815	-59.862867
1161				900.000000	200.000000	0.000000	0.358720	0.664340	-1.477300	-78.706747	-89.387750	156.874109	299.043379	200.913838	0.000000	300.000000	200.000000	0.000000	7.172200	10.376800	2233.277894	2040.853853	2136.399925	-1373.287475				-505.000000	200.000000	0.000000	2.354430	-0.178670	3.146160	-126.375631	1445.387831	-0.357912
1162				900.000000	200.000000	0.000000	0.392350	0.461660	-1.260050	-86.828039	30.608603	187.976357	299.023323	200.948518	0.000000	300.000000	200.000000	0.000000	7.050120	10.193680	2232.057190	2117.147455	2179.999924	-1391.597975				-505.000000	200.000000	0.000000	1.086660	-2.144040	-0.786540	-593.062790	730.412678	174.110669
1163				900.000000	200.000000	0.000000	0.414770	0.653080	-1.520750	-111.379690	-76.457571	178.492510	299.091566	200.944375	0.000000	300.000000	200.000000	0.000000	7.477400	9.796920	2231.752014	2107.610755	2027.399929	-1330.562976				-505.000000	200.000000	0.000000	1.267770	-0.714680	3.146160	-853.705607	2571.701682	-529.476541
1164				900.000000	200.000000	0.000000	0.336300	0.664340	-1.303500	-98.629341	-88.626128	159.306996	299.018506	200.944181	0.000000	300.000000	200.000000	0.000000	7.416360	11.170320	2232.209778	2107.610755	2190.899923	-1385.494475				-505.000000	200.000000	0.000000	2.354430	-1.429360	1.573080	-433.812732	2242.300728	-60.288916
1165				900.000000	200.000000	0.000000	0.403560	0.585520	-1.781450	-70.206064	-146.677071	159.164012	299.003959	200.939813	0.000000	300.000000	200.000000	0.000000	7.385840	11.231360	2232.438660	2098.074055	2223.599922	-1373.287475				-505.000000	200.000000	0.000000	1.629990	0.536010	-3.932700	-2284.200689	2689.071597	294.098768
1166				900.000000	200.000000	0.000000	0.437190	0.799460	-1.824900	-129.790042	-36.570207	171.376436	299.033453	200.922536	0.000000	300.000000	200.000000	0.000000	7.568960	11.017720	2232.896424	2059.927254	2158.199924	-1348.873476				-505.000000	200.000000	0.000000	1.811100	-0.536010	0.000000	-495.697972	1481.250433	-176.885857
1167				900.000000	200.000000	0.000000	0.336300	0.608040	-2.172500	-65.663288	-133.411688	180.941578	298.998632	200.995789	0.000000	300.000000	200.000000	0.000000	7.660520	10.804080	2231.446838	2222.051158	2234.499922	-1361.080475				-505.000000	200.000000	0.000000	1.086660	-0.714680	-0.786540	-1201.468229	995.552692	-59.509263
1168				900.000000	200.000000	0.000000	0.392350	0.641820	-1.346950	-87.540139	-166.883408	164.047305	299.023289	200.935733	0.000000	300.000000	200.000000	0.000000	7.568960	10.865120	2231.980896	2088.537354	2179.999924	-1324.459476				-505.000000	200.000000	0.000000	0.362220	1.250690	2.359620	-619.027990	1831.822892	236.134322
1169				900.000000	200.000000	0.000000	0.392350	0.517960	-1.260050	-28.222181	-45.380946	171.161095	299.038827	200.904988	0.000000	300.000000	200.000000	0.000000	7.324800	10.682000	2234.040834	2021.780453	2147.299925	-1342.769976				-505.000000	200.000000	0.000000	2.897760	-0.536010	3.146160	-958.710287	1014.800913	-0.740494
1170				900.000000	200.000000	0.000000	0.392350	0.619300	-1.346950	-128.672814	-55.432069	192.942282	299.033089	200.944246	0.000000	300.000000	200.000000	0.000000	7.355320	10.559920	2232.057190	2107.610755	2158.199924	-1470.943473				-505.000000	200.000000	0.000000	0.362220	-1.072020	2.359620	-180.495162	903.832841	-177.278621
1171				900.000000	200.000000	0.000000	0.358720	0.439140	-1.911800	-176.882290	-78.851725	175.941954	298.998837	200.974221	0.000000	300.000000	200.000000	0.000000	7.538440	10.559920	2231.904602	2174.367657	2234.499922	-1428.218974				-505.000000	200.000000	0.000000	0.362220	0.000000	7.078860	-1273.409712	1562.204319	411.179713
1172				900.000000	200.000000	0.000000	0.470820	0.596780	-1.868350	-106.017177	-88.574382	173.562763	299.062518	200.991109	0.000000	300.000000	200.000000	0.000000	7.507920	10.315760	2232.362366	2212.514458	2092.799927	-1367.183975				-505.000000	200.000000	0.000000	1.811100	-0.893350	-3.146160	-1096.652318	-371.743964	-59.736776
1173				900.000000	200.000000	0.000000	0.257830	0.517960	-2.085600	-105.467526	-104.931260	166.481138	298.979163	200.957260	0.000000	300.000000	200.000000	0.000000	7.324800	9.796920	2231.599426	2136.220856	2278.099920	-1361.080475				-505.000000	200.000000	0.000000	1.992210	-1.250690	2.359620	-2044.362514	2926.322269	-1.346282
1174				900.000000	200.000000	0.000000	0.381140	0.608040	-1.607650	-121.365526	-130.717540	185.714444	299.028007	200.965807	0.000000	300.000000	200.000000	0.000000	7.660520	9.766400	2231.599426	2155.294256	2169.099924	-1385.494475				-505.000000	200.000000	0.000000	-0.181110	1.608030	1.573080	-481.652268	-653.383924	-174.691787
1175				900.000000	200.000000	0.000000	0.291460	0.675600	-1.433850	-82.218576	-51.196602	176.231543	299.018372	200.935765	0.000000	300.000000	200.000000	0.000000	7.446880	11.017720	2231.904602	2088.537354	2190.899923	-1336.666476				-505.000000	200.000000	0.000000	2.897760	0.178670	0.786540	-915.653770	1945.030243	-58.806362
1176				900.000000	200.000000	0.000000	0.325090	0.698120	-1.303500	-77.135630	-108.428380	166.579005	299.052493	200.948648	0.000000	300.000000	200.000000	0.000000	7.507920	11.017720	2231.752014	2117.147455	2114.599926	-1275.631477				-505.000000	200.000000	0.000000	1.448880	-0.357340	-1.573080	-137.564492	1637.231224	293.265467
1177				900.000000	200.000000	0.000000	0.358720	0.686860	-1.651100	-53.836249	-99.358056	190.630294	299.008096	200.944795	0.000000	300.000000	200.000000	0.000000	7.477400	11.536560	2230.760192	2107.610755	2212.699923	-1379.390975				-505.000000	200.000000	0.000000	-0.543330	-1.429360	3.146160	-781.134892	2151.011308	-764.986279
1178				900.000000	200.000000	0.000000	0.437190	0.585520	-1.346950	-113.981754	-72.476490	166.358152	298.964934	200.956867	0.000000	300.000000	200.000000	0.000000	7.599480	11.109280	2232.514954	2136.220856	2310.799919	-1409.908474				-505.000000	200.000000	0.000000	1.086660	-0.536010	4.719240	-2116.744460	1653.177744	-705.524790
1179				900.000000	200.000000	0.000000	0.526870	0.608040	-1.390400	-84.955683	-86.261044	149.418566	298.979756	200.939620	0.000000	300.000000	200.000000	0.000000	7.538440	10.254720	2232.896424	2098.074055	2278.099920	-1452.632974				-505.000000	200.000000	0.000000	3.803310	-0.178670	7.865400	-1284.158110	2546.367615	-294.194316
1180				900.000000	200.000000	0.000000	0.459610	0.506700	-1.390400	-89.128864	-37.897548	171.080942	299.013455	200.957162	0.000000	300.000000	200.000000	0.000000	7.446880	10.651480	2231.828308	2136.220856	2201.799923	-1397.701475				-505.000000	200.000000	0.000000	2.535540	-0.536010	5.505780	-1190.153521	769.339550	293.008977
1181				900.000000	200.000000	0.000000	0.381140	0.754420	-1.651100	-63.115719	-85.083402	183.440917	298.954919	200.948551	0.000000	300.000000	200.000000	0.000000	7.416360	10.865120	2231.980896	2117.147455	2332.599918	-1440.425974				-505.000000	200.000000	0.000000	0.000000	-1.072020	6.292320	-990.892559	524.308618	821.400034
1182				900.000000	200.000000	0.000000	0.358720	0.641820	-1.911800	-51.940551	-124.445455	168.901466	299.018842	200.926775	0.000000	300.000000	200.000000	0.000000	7.599480	10.285240	2232.972718	2069.463954	2190.899923	-1379.390975				-505.000000	200.000000	0.000000	3.441090	1.965370	-3.932700	-344.654085	325.791817	471.542638
1183				900.000000	200.000000	0.000000	0.358720	0.529220	-1.303500	-68.008811	-49.021624	185.664368	299.008672	200.935701	0.000000	300.000000	200.000000	0.000000	7.813120	9.735880	2232.057190	2088.537354	2212.699923	-1391.597975				-505.000000	200.000000	0.000000	-0.181110	-0.178670	4.719240	-357.881788	1464.750487	-293.875562
1184				900.000000	200.000000	0.000000	0.358720	0.563000	-1.520750	-127.150775	-109.611221	164.008843	299.003857	200.948454	0.000000	300.000000	200.000000	0.000000	7.172200	9.461200	2232.209778	2117.147455	2223.599922	-1330.562976				-505.000000	200.000000	0.000000	-0.905550	-0.714680	-1.573080	-1780.611161	1249.417746	175.626509
1185				900.000000	200.000000	0.000000	0.336300	0.686860	-1.824900	-94.221608	-57.745407	181.014881	299.038400	200.965180	0.000000	300.000000	200.000000	0.000000	7.263760	11.048240	2233.049012	2155.294256	2147.299925	-1342.769976				-505.000000	200.000000	0.000000	2.535540	-1.072020	-5.505780	-760.204404	1177.499542	586.220796
1186				900.000000	200.000000	0.000000	0.336300	0.551740	-1.607650	-79.458128	-7.287750	173.660239	299.062710	200.982364	0.000000	300.000000	200.000000	0.000000	7.599480	11.017720	2232.820130	2193.441057	2092.799927	-1348.873476				-505.000000	200.000000	0.000000	3.078870	-0.714680	7.865400	-969.144070	1927.353440	-0.924541
1187				900.000000	200.000000	0.000000	0.425980	0.720640	-1.303500	-84.249317	-127.780940	161.676107	298.989795	200.913744	0.000000	300.000000	200.000000	0.000000	7.416360	10.956680	2233.506776	2040.853853	2256.299921	-1373.287475				-505.000000	200.000000	0.000000	1.448880	-3.037390	0.000000	-878.688479	1370.598357	-179.230690
1188				900.000000	200.000000	0.000000	0.358720	0.608040	-1.564200	-40.909907	-53.845143	147.183109	299.071966	200.888884	0.000000	300.000000	200.000000	0.000000	7.355320	10.834600	2231.599426	1983.633652	2070.999928	-1428.218974				-505.000000	200.000000	0.000000	0.000000	0.714680	11.011560	-650.769800	2640.950176	235.654626
1189				900.000000	200.000000	0.000000	0.381140	0.653080	-1.260050	-54.822182	-75.315138	202.623952	298.994228	200.914150	0.000000	300.000000	200.000000	0.000000	7.416360	11.109280	2232.514954	2040.853853	2245.399921	-1336.666476				-505.000000	200.000000	0.000000	0.000000	1.608030	-3.146160	-366.213806	2389.245838	-115.962177
1190				900.000000	200.000000	0.000000	0.336300	0.686860	-1.738000	-82.069989	-108.485923	152.098959	298.984290	200.969848	0.000000	300.000000	200.000000	0.000000	7.446880	11.109280	2232.133484	2164.830956	2267.199921	-1403.804975				-505.000000	200.000000	0.000000	0.724440	-1.429360	13.371180	-896.132892	1666.884984	-60.158517
1191				900.000000	200.000000	0.000000	0.482030	0.731900	-0.999350	-79.450000	-49.316420	156.809190	298.946233	200.968921	0.000000	300.000000	200.000000	0.000000	7.599480	10.529400	2234.269716	2164.830956	2354.399918	-1373.287475				-505.000000	200.000000	0.000000	2.535540	1.429360	7.078860	-1765.999148	1165.556719	-410.055071
1192				900.000000	200.000000	0.000000	0.392350	0.596780	-1.042800	-89.079786	-75.978809	192.921339	298.974313	200.961501	0.000000	300.000000	200.000000	0.000000	7.630000	10.590440	2231.675720	2145.757556	2288.999920	-1409.908474				-505.000000	200.000000	0.000000	0.724440	1.429360	0.786540	-376.710511	3137.097887	-292.421986
1193				900.000000	200.000000	0.000000	0.414770	0.608040	-1.433850	-76.959637	-91.736298	212.185864	299.057120	201.004474	0.000000	300.000000	200.000000	0.000000	7.050120	10.651480	2231.141662	2241.124558	2103.699926	-1330.562976				-505.000000	200.000000	0.000000	2.354430	-0.714680	-4.719240	-506.886833	657.432051	292.853908
1194				900.000000	200.000000	0.000000	0.358720	0.675600	-1.607650	-74.357573	-58.870705	195.439142	299.033519	200.990804	0.000000	300.000000	200.000000	0.000000	7.477400	10.224200	2233.049012	2212.514458	2158.199924	-1428.218974				-505.000000	200.000000	0.000000	0.905550	-1.072020	14.157719	-2495.871352	1522.609585	527.607097
1195				900.000000	200.000000	0.000000	0.414770	0.563000	-1.129700	-38.293982	-81.887217	151.902475	298.993988	200.957096	0.000000	300.000000	200.000000	0.000000	7.721560	10.163160	2231.980896	2136.220856	2245.399921	-1385.494475				-505.000000	200.000000	0.000000	1.448880	-0.536010	2.359620	-727.141207	1633.499092	351.840008
1196				900.000000	200.000000	0.000000	0.313880	0.563000	-1.303500	-122.905174	-47.175113	183.332578	299.121261	200.909785	0.000000	300.000000	200.000000	0.000000	7.660520	9.583280	2232.743836	2031.317153	1961.999931	-1354.976975				-505.000000	200.000000	0.000000	1.086660	0.357340	-5.505780	368.630187	1000.031251	470.204972
1197				900.000000	200.000000	0.000000	0.347510	0.540480	-1.433850	-91.803348	-73.768621	185.686454	299.028173	200.940005	0.000000	300.000000	200.000000	0.000000	7.233240	11.170320	2231.980896	2098.074055	2169.099924	-1409.908474				-505.000000	200.000000	0.000000	1.629990	0.000000	7.865400	0.629232	556.755083	176.101897
1198				900.000000	200.000000	0.000000	0.414770	0.551740	-1.129700	-91.024562	-5.897668	183.217584	299.038301	200.922567	0.000000	300.000000	200.000000	0.000000	7.507920	11.109280	2232.820130	2059.927254	2147.299925	-1312.252476				-505.000000	200.000000	0.000000	1.267770	1.250690	5.505780	-618.776297	2702.032410	-410.123207
1199				900.000000	200.000000	0.000000	0.325090	0.574260	-1.824900	-94.837946	3.507860	149.596195	299.042856	200.901520	0.000000	300.000000	200.000000	0.000000	7.538440	10.895640	2232.057190	2012.243752	2136.399925	-1367.183975				-505.000000	200.000000	0.000000	1.267770	0.000000	2.359620	463.452777	1644.458058	293.619072
1200				900.000000	200.000000	0.000000	0.448400	0.596780	-1.173150	-85.194299	-68.033782	156.718370	298.989450	200.969583	0.000000	300.000000	200.000000	0.000000	7.568960	11.139800	2232.743836	2164.830956	2256.299921	-1379.390975				-505.000000	200.000000	0.000000	-0.724440	-0.714680	3.932700	-622.010680	-357.606292	116.867921
1201				900.000000	200.000000	0.000000	0.414770	0.653080	-1.042800	-143.048776	-41.440275	188.131151	298.989415	200.935445	0.000000	300.000000	200.000000	0.000000	7.507920	10.468360	2232.667542	2088.537354	2256.299921	-1281.734977				-505.000000	200.000000	0.000000	-0.724440	-0.357340	2.359620	-947.961889	2162.716700	-59.025259
1202				900.000000	200.000000	0.000000	0.291460	0.585520	-1.738000	-37.996808	-15.451953	176.147768	298.964687	201.021188	0.000000	300.000000	200.000000	0.000000	7.324800	10.590440	2231.980896	2279.271359	2310.799919	-1312.252476				-505.000000	200.000000	0.000000	-0.543330	0.178670	7.865400	-1609.983473	1881.392735	-176.019272
1203				900.000000	200.000000	0.000000	0.369930	0.799460	-1.607650	-77.298078	-89.728152	164.217137	299.047707	200.901551	0.000000	300.000000	200.000000	0.000000	7.355320	10.498880	2231.980896	2012.243752	2125.499926	-1428.218974				-505.000000	200.000000	0.000000	1.267770	-1.250690	3.932700	-538.628643	847.545161	233.688068
1204				900.000000	200.000000	0.000000	0.381140	0.563000	-1.607650	-91.056031	-59.793960	144.708335	298.979512	200.982565	0.000000	300.000000	200.000000	0.000000	7.477400	10.498880	2232.362366	2193.441057	2278.099920	-1428.218974				-505.000000	200.000000	0.000000	0.181110	0.357340	2.359620	21.811413	517.081785	176.556923
1205				900.000000	200.000000	0.000000	0.347510	0.619300	-1.998700	-60.999014	-58.045401	183.350096	299.091752	200.948454	0.000000	300.000000	200.000000	0.000000	7.385840	10.010560	2232.209778	2117.147455	2027.399929	-1361.080475				-505.000000	200.000000	0.000000	1.267770	1.250690	5.505780	-1429.488311	2039.182374	1.085483
[truncated: 7,795 more rows]
