# Supplementary material for: A Plyometric Warm-Up Protocol Improves Running Economy in Recreational Endurance Athletes
Source: Front Physiol. 2020 Mar 12;11:197. doi: 10.3389/fphys.2020.00197 (PMC7080849; doi:10.3389/fphys.2020.00197)
Supplement: Supplementary file 1 [file Data_Sheet_1.zip › Datasheet 1/Force plate data -leg stiffness/9/9 Plyometric csv.csv]

FORCE PLATES
600.000000	Hz
	Corner 1			Corner 2			Corner 3			Corner 4
Plate#	X	Y	Z	X	Y	Z	X	Y	Z	X	Y	Z
1	1200.000000	400.000000	0.000000	1200.000000	0.000000	0.000000	600.000000	0.000000	0.000000	600.000000	400.000000	0.000000
2	600.000000	400.000000	0.000000	600.000000	0.000000	0.000000	0.000000	0.000000	0.000000	0.000000	400.000000	0.000000
3	-55.000000	500.000000	0.000000	-55.000000	-100.000000	0.000000	-955.000000	-100.000000	0.000000	-955.000000	500.000000	0.000000
	Force Plate 1												Force Plate 2												Force Plate 3
Sample #	COP:X	COP:Y	COP:Z	Ref:X	Ref:Y	Ref:Z	Force:X	Force:Y	Force:Z	Moment:X	Moment:Y	Moment:Z	COP:X	COP:Y	COP:Z	Ref:X	Ref:Y	Ref:Z	Force:X	Force:Y	Force:Z	Moment:X	Moment:Y	Moment:Z	COP:X	COP:Y	COP:Z	Ref:X	Ref:Y	Ref:Z	Force:X	Force:Y	Force:Z	Moment:X	Moment:Y	Moment:Z
Units:	mm	mm	mm	mm	mm	mm	N	N	N	Nmm	Nmm	Nmm	mm	mm	mm	mm	mm	mm	N	N	N	Nmm	Nmm	Nmm	mm	mm	mm	mm	mm	mm	N	N	N	Nmm	Nmm	Nmm
1				900.000000	200.000000	0.000000	0.381140	0.619300	-1.216600	-100.394060	-90.553457	192.953896	299.042889	200.939941	0.000000	300.000000	200.000000	0.000000	7.477400	11.322920	2232.133484	2098.074055	2136.399925	-1373.287475				-505.000000	200.000000	0.000000	0.362220	-1.250690	4.719240	-1117.645729	503.883540	233.760512
2				900.000000	200.000000	0.000000	0.336300	0.619300	-1.173150	-84.266925	-114.077204	154.445789	299.013353	200.863243	0.000000	300.000000	200.000000	0.000000	7.630000	11.078760	2231.599426	1926.413450	2201.799923	-1361.080475				-505.000000	200.000000	0.000000	0.000000	-0.714680	7.865400	-2822.200100	-405.174286	351.786361
3				900.000000	200.000000	0.000000	0.403560	0.619300	-2.172500	-85.302252	-95.653695	176.063048	298.979546	200.944085	0.000000	300.000000	200.000000	0.000000	7.935200	11.139800	2232.438660	2107.610755	2278.099920	-1434.322474				-505.000000	200.000000	0.000000	0.362220	-3.037390	6.292320	-1457.265103	1828.090760	114.576737
4				900.000000	200.000000	0.000000	0.313880	0.653080	-1.433850	-91.187010	-41.987918	183.416352	299.062358	201.008369	0.000000	300.000000	200.000000	0.000000	7.263760	10.559920	2231.980896	2250.661259	2092.799927	-1391.597975				-505.000000	200.000000	0.000000	-0.905550	-1.429360	1.573080	145.267277	2969.842136	-471.236808
5				900.000000	200.000000	0.000000	0.280250	0.608040	-1.520750	-40.864893	-91.181917	176.180326	299.047739	200.935701	0.000000	300.000000	200.000000	0.000000	7.477400	10.376800	2232.057190	2088.537354	2125.499926	-1330.562976				-505.000000	200.000000	0.000000	1.448880	1.965370	3.146160	-923.167786	2030.462688	236.725620
6				900.000000	200.000000	0.000000	0.347510	0.754420	-1.868350	-43.238139	-88.562446	173.837118	299.033453	200.931078	0.000000	300.000000	200.000000	0.000000	7.294280	10.376800	2232.896424	2079.000654	2158.199924	-1361.080475				-505.000000	200.000000	0.000000	0.362220	-1.786700	5.505780	355.591254	2624.257231	468.228233
7				900.000000	200.000000	0.000000	0.302670	0.664340	-1.520750	-110.916003	-107.303082	185.848098	299.048000	200.909816	0.000000	300.000000	200.000000	0.000000	7.385840	9.735880	2232.667542	2031.317153	2125.499926	-1361.080475				-505.000000	200.000000	0.000000	2.354430	2.144040	4.719240	-333.150609	648.474934	-526.850548
8				900.000000	200.000000	0.000000	0.369930	0.551740	-1.651100	-59.400491	-59.291924	180.854378	299.033222	200.982565	0.000000	300.000000	200.000000	0.000000	7.202720	9.125480	2232.362366	2193.441057	2158.199924	-1348.873476				-505.000000	200.000000	0.000000	-0.543330	2.144040	-3.146160	361.116171	1891.842705	-644.106925
9				900.000000	200.000000	0.000000	0.392350	0.709380	-1.520750	-105.040726	-75.534315	180.977756	299.077198	200.892822	0.000000	300.000000	200.000000	0.000000	7.202720	10.010560	2232.438660	1993.170352	2060.099928	-1287.838477				-505.000000	200.000000	0.000000	3.259980	-0.714680	5.505780	-1548.412849	62.653651	-529.635918
10				900.000000	200.000000	0.000000	0.403560	0.641820	-1.694550	-63.777071	-126.494008	168.855012	299.028173	200.931460	0.000000	300.000000	200.000000	0.000000	7.507920	10.071600	2231.980896	2079.000654	2169.099924	-1403.804975				-505.000000	200.000000	0.000000	-0.543330	-0.536010	7.865400	-1074.148750	1748.822727	117.022990
11				900.000000	200.000000	0.000000	0.448400	0.563000	-1.260050	-74.613797	-73.018935	166.325595	299.008943	200.961073	0.000000	300.000000	200.000000	0.000000	7.660520	11.017720	2232.667542	2145.757556	2212.699923	-1342.769976				-505.000000	200.000000	0.000000	-1.086660	0.000000	4.719240	-1621.046487	2049.825344	293.807426
12				900.000000	200.000000	0.000000	0.336300	0.517960	-1.390400	-80.624117	-199.996650	173.628823	299.052461	200.948681	0.000000	300.000000	200.000000	0.000000	7.111160	11.231360	2231.675720	2117.147455	2114.599926	-1397.701475				-505.000000	200.000000	0.000000	1.086660	1.786700	6.292320	-470.463407	988.834854	589.049632
13				900.000000	200.000000	0.000000	0.269040	0.551740	-1.564200	-75.392583	-90.679880	188.187881	299.008740	201.029628	0.000000	300.000000	200.000000	0.000000	7.752080	11.506040	2232.209778	2298.344760	2212.699923	-1367.183975				-505.000000	200.000000	0.000000	2.535540	1.429360	1.573080	-955.727597	1303.351711	353.618211
14				900.000000	200.000000	0.000000	0.246620	0.619300	-1.303500	-92.443028	-130.526835	185.864278	298.945297	200.952693	0.000000	300.000000	200.000000	0.000000	7.691040	11.658640	2232.286072	2126.684155	2354.399918	-1379.390975				-505.000000	200.000000	0.000000	1.448880	0.714680	0.786540	-1693.931819	2297.841982	235.538716
15				900.000000	200.000000	0.000000	0.313880	0.563000	-1.694550	-119.289771	-87.339196	156.826317	299.028272	200.884369	0.000000	300.000000	200.000000	0.000000	7.538440	10.559920	2232.209778	1974.096951	2169.099924	-1428.218974				-505.000000	200.000000	0.000000	-1.086660	1.072020	1.573080	-1093.166243	859.680984	-233.872115
16				900.000000	200.000000	0.000000	0.403560	0.506700	-1.564200	-77.247330	-121.549264	161.500370	298.979791	200.948130	0.000000	300.000000	200.000000	0.000000	7.172200	10.437840	2232.972718	2117.147455	2278.099920	-1422.115474				-505.000000	200.000000	0.000000	1.811100	-1.965370	-3.932700	-1045.767169	954.702536	644.175061
17				900.000000	200.000000	0.000000	0.392350	0.619300	-2.042150	-97.228800	-105.445233	164.026361	299.062326	201.012677	0.000000	300.000000	200.000000	0.000000	7.263760	10.743040	2231.904602	2260.197959	2092.799927	-1342.769976				-505.000000	200.000000	0.000000	1.448880	-1.608030	-5.505780	-908.454370	1243.253335	-177.874227
18				900.000000	200.000000	0.000000	0.280250	0.540480	-1.086250	-39.176342	-127.047791	178.527155	299.050416	200.989271	0.000000	300.000000	200.000000	0.000000	6.928040	10.437840	2226.869198	2202.977757	2114.599926	-1312.252476				-505.000000	200.000000	0.000000	0.362220	1.786700	4.719240	-586.405256	1431.873591	236.642995
19				900.000000	200.000000	0.000000	0.325090	0.698120	-1.086250	-56.807908	-73.168633	173.807986	299.023556	200.914119	0.000000	300.000000	200.000000	0.000000	7.538440	9.644320	2232.591248	2040.853853	2179.999924	-1367.183975				-505.000000	200.000000	0.000000	-0.905550	1.072020	1.573080	-1672.246252	2041.852084	1.089791
20				900.000000	200.000000	0.000000	0.347510	0.461660	-1.086250	-62.524800	-180.477258	154.287570	299.018976	200.994973	0.000000	300.000000	200.000000	0.000000	7.782600	9.644320	2233.277894	2222.051158	2190.899923	-1458.736474				-505.000000	200.000000	0.000000	0.181110	-0.357340	-3.932700	-716.833271	1981.323277	117.134593
21				900.000000	200.000000	0.000000	0.280250	0.608040	-1.303500	-56.721943	-91.383959	183.409306	299.067369	200.991143	0.000000	300.000000	200.000000	0.000000	7.324800	11.078760	2232.286072	2212.514458	2081.899927	-1416.011974				-505.000000	200.000000	0.000000	0.905550	-0.178670	9.438480	337.391762	1792.228158	-293.962495
22				900.000000	200.000000	0.000000	0.504450	0.686860	-1.738000	-65.987868	-90.080491	163.973056	299.038269	200.969583	0.000000	300.000000	200.000000	0.000000	7.080640	11.322920	2232.743836	2164.830956	2147.299925	-1409.908474				-505.000000	200.000000	0.000000	-0.724440	2.501380	4.719240	-1469.687984	2293.047428	-173.800531
23				900.000000	200.000000	0.000000	0.414770	0.675600	-1.564200	-98.435740	-116.944922	178.513454	298.974874	200.969517	0.000000	300.000000	200.000000	0.000000	7.599480	11.322920	2232.896424	2164.830956	2288.999920	-1416.011974				-505.000000	200.000000	0.000000	1.811100	-0.893350	0.786540	-748.889696	552.513955	116.495520
24				900.000000	200.000000	0.000000	0.403560	0.585520	-1.564200	-78.022053	-157.011054	173.621973	299.028405	200.931237	0.000000	300.000000	200.000000	0.000000	8.026760	11.658640	2232.514954	2079.000654	2169.099924	-1361.080475				-505.000000	200.000000	0.000000	-0.724440	2.680050	11.011560	278.866751	1889.365994	-114.886875
25				900.000000	200.000000	0.000000	0.336300	0.653080	-1.824900	-55.407366	-113.471076	149.657884	299.086775	200.974187	0.000000	300.000000	200.000000	0.000000	7.660520	10.865120	2231.980896	2174.367657	2038.299929	-1330.562976				-505.000000	200.000000	0.000000	1.086660	0.536010	3.932700	-777.963432	991.074134	-175.810555
26				900.000000	200.000000	0.000000	0.291460	0.698120	-1.824900	-81.696331	-111.624565	156.975206	299.091442	201.000063	0.000000	300.000000	200.000000	0.000000	7.477400	11.475520	2231.446838	2231.587858	2027.399929	-1428.218974				-505.000000	200.000000	0.000000	0.362220	-0.714680	5.505780	-1895.860854	2756.827238	-529.404097
27				900.000000	200.000000	0.000000	0.403560	0.619300	-1.651100	-24.454128	-65.742778	144.737467	298.999077	200.935541	0.000000	300.000000	200.000000	0.000000	7.904680	10.682000	2232.438660	2088.537354	2234.499922	-1397.701475				-505.000000	200.000000	0.000000	2.354430	0.893350	11.798100	-1682.239572	2365.167192	-234.316960
28				900.000000	200.000000	0.000000	0.336300	0.585520	-1.607650	-49.923356	-57.947449	164.053014	298.950108	200.948486	0.000000	300.000000	200.000000	0.000000	7.446880	10.376800	2232.133484	2117.147455	2343.499918	-1379.390975				-505.000000	200.000000	0.000000	4.346640	-1.250690	11.798100	-1001.263419	388.638469	233.441759
29				900.000000	200.000000	0.000000	0.291460	0.506700	-0.912450	-92.654238	-132.737023	178.484126	299.028306	200.986871	0.000000	300.000000	200.000000	0.000000	7.050120	10.376800	2232.286072	2202.977757	2169.099924	-1452.632974				-505.000000	200.000000	0.000000	0.543330	0.357340	9.438480	-1483.230303	2211.856111	-117.192548
30				900.000000	200.000000	0.000000	0.403560	0.799460	-1.781450	-65.416544	-146.677071	193.098218	299.023222	200.931524	0.000000	300.000000	200.000000	0.000000	7.446880	10.407320	2231.828308	2079.000654	2179.999924	-1367.183975				-505.000000	200.000000	0.000000	-0.905550	-0.893350	12.584640	-1327.025858	2561.682144	116.712852
31				900.000000	200.000000	0.000000	0.369930	0.608040	-1.651100	-101.307889	-74.489834	197.774358	298.950574	200.977959	0.000000	300.000000	200.000000	0.000000	7.355320	10.773560	2233.125306	2183.904357	2343.499918	-1391.597975				-505.000000	200.000000	0.000000	0.362220	-0.893350	-1.573080	-285.814458	2630.975068	469.076023
32				900.000000	200.000000	0.000000	0.381140	0.641820	-1.303500	-47.289822	-85.406670	212.252120	298.994469	200.918202	0.000000	300.000000	200.000000	0.000000	7.355320	9.064440	2233.049012	2050.390553	2245.399921	-1403.804975				-505.000000	200.000000	0.000000	1.267770	-0.714680	1.573080	-390.567446	717.214433	880.381827
33				900.000000	200.000000	0.000000	0.381140	0.585520	-1.564200	-98.124704	-75.032279	149.548599	299.091752	200.922820	0.000000	300.000000	200.000000	0.000000	7.691040	11.353440	2232.209778	2059.927254	2027.399929	-1324.459476				-505.000000	200.000000	0.000000	1.811100	0.536010	3.932700	-777.963432	-113.321787	176.596081
34				900.000000	200.000000	0.000000	0.582920	0.529220	-1.955250	-84.766145	-98.175813	185.432097	299.096573	200.965609	0.000000	300.000000	200.000000	0.000000	7.050120	10.926160	2232.057190	2155.294256	2016.499929	-1281.734977				-505.000000	200.000000	0.000000	-0.724440	-1.786700	3.146160	-339.493527	2161.970273	-177.869919
35				900.000000	200.000000	0.000000	0.336300	0.653080	-1.346950	-70.994331	-68.321840	166.525505	299.028073	200.995653	0.000000	300.000000	200.000000	0.000000	7.813120	11.383960	2231.752014	2222.051158	2169.099924	-1446.529474				-505.000000	200.000000	0.000000	0.724440	0.357340	3.932700	369.385265	2471.262145	235.257555
36				900.000000	200.000000	0.000000	0.347510	0.585520	-1.651100	-122.337914	-48.236729	190.547661	298.993713	200.914619	0.000000	300.000000	200.000000	0.000000	7.538440	10.407320	2231.370544	2040.853853	2245.399921	-1501.460973				-505.000000	200.000000	0.000000	0.000000	0.178670	8.651940	-1378.288546	1847.769412	176.401854
37				900.000000	200.000000	0.000000	0.470820	0.754420	-1.781450	-131.599775	-119.051018	178.528689	298.979651	201.025145	0.000000	300.000000	200.000000	0.000000	7.904680	11.200840	2232.667542	2288.808060	2278.099920	-1403.804975				-505.000000	200.000000	0.000000	1.086660	0.714680	-0.786540	-1346.609659	465.272663	235.567693
38				900.000000	200.000000	0.000000	0.336300	0.540480	-1.694550	-124.237675	-93.328422	168.830447	299.052752	200.999653	0.000000	300.000000	200.000000	0.000000	7.294280	10.865120	2232.362366	2231.587858	2114.599926	-1281.734977	-588.300157	107.368645	0.000000	-505.000000	200.000000	0.000000	-1.086660	0.000000	21.236579	-1967.173106	1769.010374	352.551525
39				900.000000	200.000000	0.000000	0.358720	0.664340	-1.520750	-42.566989	-114.677191	168.922409	299.023189	200.944375	0.000000	300.000000	200.000000	0.000000	7.660520	10.651480	2231.752014	2107.610755	2179.999924	-1397.701475				-505.000000	200.000000	0.000000	3.259980	1.429360	-0.786540	-608.468361	996.615114	-116.392533
40				900.000000	200.000000	0.000000	0.291460	0.506700	-1.520750	-145.551330	-111.907424	151.977865	298.975084	200.935157	0.000000	300.000000	200.000000	0.000000	7.691040	10.285240	2233.354188	2088.537354	2288.999920	-1409.908474				-505.000000	200.000000	0.000000	-1.448880	-2.680050	-4.719240	-46.731362	1948.130385	-413.636148
41				900.000000	200.000000	0.000000	0.212990	0.709380	-1.607650	-113.171815	-52.869543	190.802214	299.077071	200.939941	0.000000	300.000000	200.000000	0.000000	7.996240	9.949520	2232.133484	2098.074055	2060.099928	-1440.425974				-505.000000	200.000000	0.000000	0.543330	-0.178670	-2.359620	-590.080101	2223.052507	352.251568
42				900.000000	200.000000	0.000000	0.493240	0.517960	-1.781450	-149.378259	-140.238154	190.333854	299.062550	200.935541	0.000000	300.000000	200.000000	0.000000	7.538440	10.071600	2232.438660	2088.537354	2092.799927	-1324.459476				-505.000000	200.000000	0.000000	-1.629990	-0.714680	8.651940	-2011.425164	3272.100174	-118.036029
43				900.000000	200.000000	0.000000	0.381140	0.754420	-1.303500	-66.776135	-115.802489	149.705676	299.067464	200.978226	0.000000	300.000000	200.000000	0.000000	7.691040	11.109280	2232.514954	2183.904357	2081.899927	-1324.459476				-505.000000	200.000000	0.000000	0.181110	-0.714680	6.292320	-274.373905	1971.619733	234.283675
44				900.000000	200.000000	0.000000	0.347510	0.596780	-1.346950	-89.394886	-48.519588	154.413231	299.003619	200.957227	0.000000	300.000000	200.000000	0.000000	7.813120	11.109280	2231.675720	2136.220856	2223.599922	-1318.355976				-505.000000	200.000000	0.000000	1.992210	1.072020	-0.786540	-861.723008	-915.222238	-351.606622
45				900.000000	200.000000	0.000000	0.347510	0.427880	-1.651100	-124.808999	-68.500608	168.714115	298.989381	200.905576	0.000000	300.000000	200.000000	0.000000	6.989080	11.048240	2232.591248	2021.780453	2256.299921	-1336.666476				-505.000000	200.000000	0.000000	0.000000	-0.536010	3.932700	-147.935351	791.687912	58.235425
46				900.000000	200.000000	0.000000	0.291460	0.653080	-1.824900	-79.530548	-71.096805	144.885018	299.067401	200.939845	0.000000	300.000000	200.000000	0.000000	6.958560	11.475520	2232.362366	2098.074055	2081.899927	-1300.045476				-505.000000	200.000000	0.000000	1.267770	1.786700	4.719240	-818.037260	979.368742	-350.870435
47				900.000000	200.000000	0.000000	0.381140	0.653080	-1.607650	-79.305477	-135.783510	156.840410	299.003414	200.995892	0.000000	300.000000	200.000000	0.000000	7.233240	11.719680	2231.217956	2222.051158	2223.599922	-1409.908474				-505.000000	200.000000	0.000000	2.535540	1.072020	7.078860	-629.461773	900.416704	646.999589
48				900.000000	200.000000	0.000000	0.425980	0.619300	-1.998700	-60.999014	-167.662164	176.039821	299.028438	200.961106	0.000000	300.000000	200.000000	0.000000	7.538440	11.353440	2232.591248	2145.757556	2169.099924	-1379.390975				-505.000000	200.000000	0.000000	1.992210	0.000000	-0.786540	-579.142933	3327.017997	176.072919
49				900.000000	200.000000	0.000000	0.448400	0.709380	-1.651100	-48.888345	-82.787199	173.690708	298.955419	200.828517	0.000000	300.000000	200.000000	0.000000	7.691040	10.346280	2233.049012	1850.119848	2332.599918	-1391.597975				-505.000000	200.000000	0.000000	0.543330	1.786700	7.865400	-1281.049574	489.938869	119.140309
50				900.000000	200.000000	0.000000	0.347510	0.506700	-1.694550	-57.279722	-139.383779	154.329457	299.023523	200.944052	0.000000	300.000000	200.000000	0.000000	7.233240	10.956680	2232.514954	2107.610755	2179.999924	-1428.218974				-505.000000	200.000000	0.000000	3.622200	0.357340	2.359620	-557.268597	839.141470	-58.694759
51				900.000000	200.000000	0.000000	0.459610	0.517960	-1.564200	-56.680992	-68.131734	173.501074	298.998495	200.978828	0.000000	300.000000	200.000000	0.000000	7.446880	10.773560	2231.141662	2183.904357	2234.499922	-1354.976975				-505.000000	200.000000	0.000000	0.181110	-0.714680	0.000000	-1201.405305	1579.881122	469.260069
52				900.000000	200.000000	0.000000	0.280250	0.484180	-1.086250	-49.535836	-30.794362	156.787855	298.969711	200.956966	0.000000	300.000000	200.000000	0.000000	7.416360	10.682000	2232.286072	2136.220856	2299.899920	-1403.804975				-505.000000	200.000000	0.000000	-0.543330	-0.714680	3.932700	-1432.722693	1752.554859	469.318024
53				900.000000	200.000000	0.000000	0.358720	0.776940	-0.955900	-69.509178	-105.070562	200.352709	299.028372	200.914181	0.000000	300.000000	200.000000	0.000000	7.324800	10.102120	2232.438660	2040.853853	2169.099924	-1391.597975				-505.000000	200.000000	0.000000	2.535540	0.178670	3.932700	1053.469955	505.692388	293.687208
54				900.000000	200.000000	0.000000	0.381140	0.585520	-1.520750	-114.161811	-95.336567	156.777579	299.018573	200.901397	0.000000	300.000000	200.000000	0.000000	7.233240	10.071600	2232.362366	2012.243752	2190.899923	-1354.976975				-505.000000	200.000000	0.000000	0.362220	0.714680	10.225020	-1924.808744	763.798569	-293.071240
55				900.000000	200.000000	0.000000	0.257830	0.641820	-1.564200	-71.683089	-90.218253	161.777007	299.013556	201.042516	0.000000	300.000000	200.000000	0.000000	7.843640	10.834600	2232.057190	2326.954861	2201.799923	-1287.838477				-505.000000	200.000000	0.000000	1.629990	0.714680	-3.146160	390.441599	2953.465185	-410.660859
56				900.000000	200.000000	0.000000	0.392350	0.596780	-1.738000	-97.841074	-136.123912	192.921339	298.965146	200.943859	0.000000	300.000000	200.000000	0.000000	7.202720	10.895640	2232.972718	2107.610755	2310.799919	-1416.011974				-505.000000	200.000000	0.000000	2.173320	0.178670	0.000000	-1031.532695	1326.762495	-0.004308
57				900.000000	200.000000	0.000000	0.269040	0.506700	-1.520750	-77.202316	-60.324469	147.181772	299.038301	200.858500	0.000000	300.000000	200.000000	0.000000	7.477400	10.468360	2232.820130	1916.876750	2147.299925	-1428.218974				-505.000000	200.000000	0.000000	1.267770	-0.178670	9.438480	337.391762	1505.170212	528.425909
58				900.000000	200.000000	0.000000	0.414770	0.551740	-1.346950	-30.941680	-91.817115	178.398264	299.033056	200.961369	0.000000	300.000000	200.000000	0.000000	7.904680	10.926160	2231.980896	2145.757556	2158.199924	-1281.734977				-505.000000	200.000000	0.000000	0.362220	-0.893350	6.292320	-2138.241257	1695.520753	175.355529
59				900.000000	200.000000	0.000000	0.280250	0.529220	-1.607650	-124.611334	-121.496919	183.336003	299.047772	201.080932	0.000000	300.000000	200.000000	0.000000	7.721560	10.712520	2232.133484	2412.785163	2125.499926	-1361.080475				-505.000000	200.000000	0.000000	-0.543330	-0.714680	0.786540	-738.078375	1092.690529	-881.796245
60				900.000000	200.000000	0.000000	0.414770	0.540480	-0.955900	-87.287662	-107.378701	183.207112	299.018540	200.978326	0.000000	300.000000	200.000000	0.000000	7.355320	10.559920	2232.286072	2183.904357	2190.899923	-1477.046973				-505.000000	200.000000	0.000000	0.000000	-0.536010	7.865400	-2348.124771	2643.935882	-176.740969
61				900.000000	200.000000	0.000000	0.459610	0.641820	-1.868350	-124.265081	-103.310664	171.206604	298.974454	200.961369	0.000000	300.000000	200.000000	0.000000	7.935200	10.437840	2231.980896	2145.757556	2288.999920	-1385.494475				-505.000000	200.000000	0.000000	1.629990	-1.965370	3.146160	-1276.832864	1754.363708	350.469057
62				900.000000	200.000000	0.000000	0.313880	0.619300	-1.390400	-72.430406	-87.622056	178.565617	298.932612	200.912467	0.000000	300.000000	200.000000	0.000000	7.691040	10.498880	2226.182552	2031.317153	2376.199917	-1293.941977				-505.000000	200.000000	0.000000	-0.543330	0.536010	2.359620	-2399.513305	2019.187727	235.528535
63				900.000000	200.000000	0.000000	0.403560	0.585520	-1.955250	-22.139758	-80.657828	183.260613	299.043281	200.999346	0.000000	300.000000	200.000000	0.000000	7.568960	10.926160	2233.049012	2231.587858	2136.399925	-1348.873476				-505.000000	200.000000	0.000000	3.441090	-0.714680	0.786540	-1201.342382	586.453274	-177.185815
64				900.000000	200.000000	0.000000	0.347510	0.563000	-1.868350	-111.428768	-27.770806	154.381816	299.013960	200.982296	0.000000	300.000000	200.000000	0.000000	7.172200	9.888480	2232.972718	2193.441057	2201.799923	-1348.873476				-505.000000	200.000000	0.000000	0.000000	-1.250690	9.438480	-1927.980203	1979.592993	-882.348385
65				900.000000	200.000000	0.000000	0.425980	0.596780	-1.433850	-69.382263	-51.670166	163.970577	299.009282	200.918045	0.000000	300.000000	200.000000	0.000000	7.446880	9.919000	2233.430482	2050.390553	2212.699923	-1348.873476				-505.000000	200.000000	0.000000	1.267770	-0.178670	-0.786540	-821.586258	852.023719	-352.735571
66				900.000000	200.000000	0.000000	0.257830	0.551740	-1.173150	-79.007986	-60.186110	173.741534	299.043608	200.858119	0.000000	300.000000	200.000000	0.000000	7.477400	10.926160	2233.811952	1916.876750	2136.399925	-1312.252476				-505.000000	200.000000	0.000000	0.181110	1.072020	12.584640	297.506705	2893.638373	294.723352
67				900.000000	200.000000	0.000000	0.313880	0.596780	-1.651100	-158.058999	-107.643485	178.544673	299.013320	200.948745	0.000000	300.000000	200.000000	0.000000	7.477400	10.895640	2231.523132	2117.147455	2201.799923	-1385.494475				-505.000000	200.000000	0.000000	1.992210	2.501380	10.225020	383.808508	2123.437961	2.214433
68				900.000000	200.000000	0.000000	0.280250	0.686860	-1.911800	-54.106334	-116.148090	144.928047	299.018540	200.952693	0.000000	300.000000	200.000000	0.000000	7.446880	11.200840	2232.286072	2126.684155	2190.899923	-1385.494475				-505.000000	200.000000	0.000000	0.181110	-3.930740	2.359620	109.787699	517.081785	-3.744761
69				900.000000	200.000000	0.000000	0.336300	0.585520	-1.868350	-94.419273	-57.704998	168.872334	299.008706	200.974121	0.000000	300.000000	200.000000	0.000000	7.141680	11.048240	2232.133484	2174.367657	2212.699923	-1354.976975				-505.000000	200.000000	0.000000	2.535540	0.714680	3.146160	-419.767028	1169.288851	-234.501007
70				900.000000	200.000000	0.000000	0.291460	0.540480	-1.173150	-111.635914	-31.175173	161.647921	299.038531	200.956508	0.000000	300.000000	200.000000	0.000000	7.721560	11.353440	2233.354188	2136.220856	2147.299925	-1385.494475				-505.000000	200.000000	0.000000	-0.905550	0.714680	0.786540	506.572217	1114.608460	59.494774
71				900.000000	200.000000	0.000000	0.269040	0.664340	-1.564200	-74.776245	-65.350031	183.473278	299.028372	201.020978	0.000000	300.000000	200.000000	0.000000	7.172200	10.804080	2232.438660	2279.271359	2169.099924	-1434.322474				-505.000000	200.000000	0.000000	-0.543330	1.429360	3.146160	-260.705740	560.171220	-292.320564
72				900.000000	200.000000	0.000000	0.347510	0.675600	-1.824900	-66.541583	-103.800764	173.763815	299.023323	200.978427	0.000000	300.000000	200.000000	0.000000	7.874160	11.017720	2232.057190	2183.904357	2179.999924	-1391.597975				-505.000000	200.000000	0.000000	-0.724440	-0.893350	8.651940	-1211.524472	433.335193	-1058.183610
73				900.000000	200.000000	0.000000	0.392350	0.630560	-1.738000	-76.347363	-55.068393	164.036833	299.067719	200.866924	0.000000	300.000000	200.000000	0.000000	7.630000	10.834600	2233.125306	1935.950150	2081.899927	-1361.080475				-505.000000	200.000000	0.000000	1.992210	-0.357340	4.719240	-1642.669131	1863.522931	-0.498492
74				900.000000	200.000000	0.000000	0.291460	0.563000	-1.173150	-70.503238	-86.900843	159.259204	299.003993	200.922694	0.000000	300.000000	200.000000	0.000000	7.935200	10.529400	2232.514954	2059.927254	2223.599922	-1391.597975				-505.000000	200.000000	0.000000	-0.724440	0.893350	-1.573080	401.378767	973.318766	177.138040
75				900.000000	200.000000	0.000000	0.336300	0.799460	-1.390400	-113.257779	-12.555762	183.529259	298.876475	201.051384	0.000000	300.000000	200.000000	0.000000	7.843640	10.193680	2231.370544	2346.028261	2506.999912	-1440.425974				-505.000000	200.000000	0.000000	1.629990	2.322710	4.719240	-553.971291	427.170781	2.073853
76				900.000000	200.000000	0.000000	0.302670	0.664340	-1.781450	-99.124498	-101.994661	161.751497	298.959945	200.948421	0.000000	300.000000	200.000000	0.000000	7.507920	10.193680	2232.286072	2117.147455	2321.699919	-1373.287475				-505.000000	200.000000	0.000000	2.535540	0.893350	7.865400	-640.210171	369.390248	-175.587350
77				900.000000	200.000000	0.000000	0.336300	0.664340	-1.346950	-102.694886	-118.981540	205.090538	299.003619	200.897401	0.000000	300.000000	200.000000	0.000000	7.507920	11.506040	2231.675720	2002.707052	2223.599922	-1348.873476				-505.000000	200.000000	0.000000	-0.724440	0.714680	4.719240	275.254830	1630.197391	-58.007912
78				900.000000	200.000000	0.000000	0.302670	0.641820	-1.607650	-99.871814	-107.222265	176.188514	298.984221	200.931460	0.000000	300.000000	200.000000	0.000000	7.446880	9.857960	2231.980896	2079.000654	2267.199921	-1367.183975				-505.000000	200.000000	0.000000	-1.629990	-0.357340	2.359620	-832.145887	1554.661491	176.023580
79				900.000000	200.000000	0.000000	0.325090	0.551740	-1.390400	-83.253587	-123.545473	192.949133	299.028239	200.939941	0.000000	300.000000	200.000000	0.000000	7.630000	10.804080	2232.133484	2098.074055	2169.099924	-1391.597975				-505.000000	200.000000	0.000000	0.724440	-2.501380	0.000000	-2004.414533	1679.574233	-178.664061
80				900.000000	200.000000	0.000000	0.605340	0.653080	-1.564200	-51.116751	-150.122444	195.162700	299.057410	200.982800	0.000000	300.000000	200.000000	0.000000	7.141680	11.078760	2231.828308	2193.441057	2103.699926	-1330.562976				-505.000000	200.000000	0.000000	0.905550	0.000000	-1.573080	347.322159	742.118069	-646.257529
81				900.000000	200.000000	0.000000	0.313880	0.653080	-1.607650	-39.100174	-46.892254	176.187372	299.121321	200.956704	0.000000	300.000000	200.000000	0.000000	7.111160	10.376800	2232.896424	2136.220856	1961.999931	-1373.287475				-505.000000	200.000000	0.000000	1.992210	-0.714680	1.573080	-1548.727465	2396.788666	-294.558101
82				900.000000	200.000000	0.000000	0.470820	0.754420	-1.129700	-58.555018	-53.799537	144.793447	299.086838	200.854492	0.000000	300.000000	200.000000	0.000000	7.660520	10.712520	2232.133484	1907.340050	2038.299929	-1452.632974				-505.000000	200.000000	0.000000	1.267770	0.714680	3.146160	-767.215034	1643.711631	294.297303
83				900.000000	200.000000	0.000000	0.549290	0.540480	-1.651100	-108.110540	-86.941849	151.742168	299.042987	200.999653	0.000000	300.000000	200.000000	0.000000	7.446880	10.773560	2232.362366	2231.587858	2136.399925	-1416.011974				-505.000000	200.000000	0.000000	1.267770	2.501380	12.584640	-426.714735	2562.744565	-408.936303
84				900.000000	200.000000	0.000000	0.325090	0.720640	-1.477300	-80.408843	-108.266746	181.057910	298.993472	200.961862	0.000000	300.000000	200.000000	0.000000	7.721560	10.407320	2230.836486	2145.757556	2245.399921	-1416.011974				-505.000000	200.000000	0.000000	0.362220	-0.893350	9.438480	-516.565537	1427.395032	57.867332
85				900.000000	200.000000	0.000000	0.336300	0.698120	-1.129700	-76.955573	-154.645372	178.615692	299.013218	200.940295	0.000000	300.000000	200.000000	0.000000	7.660520	10.926160	2231.294250	2098.074055	2201.799923	-1354.976975				-505.000000	200.000000	0.000000	3.441090	1.786700	6.292320	-1049.543417	1244.078325	118.908488
86				900.000000	200.000000	0.000000	0.392350	0.506700	-1.738000	-125.673750	-85.464212	154.283003	299.032957	200.927282	0.000000	300.000000	200.000000	0.000000	7.416360	10.254720	2231.752014	2069.463954	2158.199924	-1385.494475				-505.000000	200.000000	0.000000	-0.362220	0.536010	-1.573080	-199.323885	818.830828	118.025848
87				900.000000	200.000000	0.000000	0.302670	0.608040	-1.390400	-56.811971	-31.434759	178.566759	299.008977	200.926870	0.000000	300.000000	200.000000	0.000000	7.477400	10.193680	2232.743836	2069.463954	2212.699923	-1348.873476				-505.000000	200.000000	0.000000	-0.181110	1.429360	3.146160	-955.601751	1863.953362	-57.373147
88				900.000000	200.000000	0.000000	0.448400	0.585520	-1.086250	-125.773259	-52.916689	188.033479	299.077071	201.029663	0.000000	300.000000	200.000000	0.000000	7.385840	9.949520	2232.133484	2298.344760	2060.099928	-1330.562976				-505.000000	200.000000	0.000000	2.354430	0.714680	18.090419	-186.939484	370.645670	0.489877
89				900.000000	200.000000	0.000000	0.235410	0.653080	-1.911800	-75.600046	-99.103669	164.220367	299.057281	200.948745	0.000000	300.000000	200.000000	0.000000	7.752080	9.796920	2231.523132	2117.147455	2103.699926	-1300.045476				-505.000000	200.000000	0.000000	-0.905550	-0.893350	0.786540	988.350332	1247.178467	645.409740
90				900.000000	200.000000	0.000000	0.246620	0.686860	-1.216600	-73.488758	-130.607652	147.372548	299.013657	200.974054	0.000000	300.000000	200.000000	0.000000	7.538440	11.292400	2232.286072	2174.367657	2201.799923	-1342.769976				-505.000000	200.000000	0.000000	0.905550	1.786700	6.292320	-7.199400	2192.923886	-292.097359
91				900.000000	200.000000	0.000000	0.313880	0.608040	-1.390400	-88.976213	-87.622056	183.374465	299.013623	200.927092	0.000000	300.000000	200.000000	0.000000	7.660520	10.956680	2232.209778	2069.463954	2201.799923	-1251.217477				-505.000000	200.000000	0.000000	0.724440	0.893350	1.573080	-640.713557	617.521322	294.510327
92				900.000000	200.000000	0.000000	0.302670	0.596780	-1.781450	-126.029800	-91.862721	152.050026	298.994022	200.965609	0.000000	300.000000	200.000000	0.000000	7.385840	11.475520	2232.057190	2155.294256	2245.399921	-1336.666476				-505.000000	200.000000	0.000000	1.267770	1.072020	7.865400	-1208.478859	1374.093058	-175.316371
93				900.000000	200.000000	0.000000	0.280250	0.585520	-1.694550	-82.177626	-101.152223	142.424141	299.008672	200.978427	0.000000	300.000000	200.000000	0.000000	7.721560	10.804080	2232.057190	2183.904357	2212.699923	-1348.873476				-505.000000	200.000000	0.000000	1.629990	-0.893350	16.517339	-1674.159248	1476.534444	-353.442780
94				900.000000	200.000000	0.000000	0.470820	0.731900	-1.651100	-68.063623	-98.908364	149.591824	298.984568	200.995211	0.000000	300.000000	200.000000	0.000000	7.599480	10.193680	2232.743836	2222.051158	2267.199921	-1336.666476				-505.000000	200.000000	0.000000	1.629990	0.536010	15.730799	-313.755577	284.150804	352.842866
95				900.000000	200.000000	0.000000	0.437190	0.709380	-1.824900	-113.396886	-56.834087	139.967080	299.028438	200.969649	0.000000	300.000000	200.000000	0.000000	7.660520	10.315760	2232.591248	2164.830956	2169.099924	-1428.218974				-505.000000	200.000000	0.000000	0.362220	1.786700	-2.359620	-123.707557	1040.881407	-57.077498
96				900.000000	200.000000	0.000000	0.358720	0.574260	-1.477300	-86.436772	-33.662081	144.742034	298.994297	200.978159	0.000000	300.000000	200.000000	0.000000	7.263760	10.590440	2232.667542	2183.904357	2245.399921	-1391.597975				-505.000000	200.000000	0.000000	0.362220	-0.893350	7.865400	-516.691384	2091.737922	-235.853161
97				900.000000	200.000000	0.000000	0.336300	0.731900	-1.433850	-95.982263	-53.043113	159.369827	299.057700	200.986770	0.000000	300.000000	200.000000	0.000000	7.141680	9.888480	2232.514954	2202.977757	2103.699926	-1379.390975				-505.000000	200.000000	0.000000	0.905550	0.714680	10.225020	-1693.176740	465.781658	59.349886
98				900.000000	200.000000	0.000000	0.257830	0.675600	-1.738000	-26.246253	-79.924679	144.940802	299.028405	200.905607	0.000000	300.000000	200.000000	0.000000	7.477400	9.735880	2232.514954	2021.780453	2169.099924	-1367.183975				-505.000000	200.000000	0.000000	0.000000	-1.072020	-0.786540	-644.010863	1856.726529	-59.761446
99				900.000000	200.000000	0.000000	0.280250	0.416620	-1.433850	-96.903903	-35.537064	161.544344	298.964687	200.978460	0.000000	300.000000	200.000000	0.000000	7.843640	9.400160	2231.980896	2183.904357	2310.799919	-1409.908474				-505.000000	200.000000	0.000000	1.811100	-0.178670	2.359620	-473.886560	418.451095	-235.290840
100				900.000000	200.000000	0.000000	0.302670	0.698120	-1.520750	-21.073278	-71.841293	173.831213	299.023323	200.922883	0.000000	300.000000	200.000000	0.000000	7.935200	9.705360	2232.057190	2059.927254	2179.999924	-1434.322474				-505.000000	200.000000	0.000000	2.535540	0.357340	3.146160	369.322342	108.728792	528.833160
101				900.000000	200.000000	0.000000	0.313880	0.709380	-1.868350	-113.441900	-97.309502	183.468711	299.008367	200.987276	0.000000	300.000000	200.000000	0.000000	7.507920	11.261880	2231.370544	2202.977757	2212.699923	-1367.183975				-505.000000	200.000000	0.000000	-0.362220	1.250690	-2.359620	1117.834499	687.007247	118.704080
102				900.000000	200.000000	0.000000	0.403560	0.472920	-1.564200	-66.576800	-96.219414	192.794536	299.072093	200.901581	0.000000	300.000000	200.000000	0.000000	7.507920	11.383960	2231.904602	2012.243752	2070.999928	-1428.218974				-505.000000	200.000000	0.000000	0.000000	1.072020	5.505780	-629.587619	1983.325125	353.481939
103				900.000000	200.000000	0.000000	0.403560	0.585520	-1.129700	-105.715623	-86.491559	178.441293	298.994160	200.974021	0.000000	300.000000	200.000000	0.000000	7.599480	10.743040	2232.362366	2174.367657	2245.399921	-1428.218974				-505.000000	200.000000	0.000000	0.724440	-1.072020	-3.932700	-65.182546	1418.166351	233.901092
104				900.000000	200.000000	0.000000	0.425980	0.641820	-1.303500	-67.392473	-46.725421	166.422124	298.998871	200.952824	0.000000	300.000000	200.000000	0.000000	7.446880	10.620960	2231.980896	2126.684155	2234.499922	-1342.769976				-505.000000	200.000000	0.000000	2.716650	-0.178670	-5.505780	-242.883788	901.400562	58.357209
105				900.000000	200.000000	0.000000	0.403560	0.574260	-1.607650	-38.325452	-60.717216	183.250141	299.106584	200.935445	0.000000	300.000000	200.000000	0.000000	7.294280	10.102120	2232.667542	2088.537354	1994.699930	-1324.459476				-505.000000	200.000000	0.000000	1.811100	0.536010	5.505780	-314.573578	1873.735470	176.596081
106				900.000000	200.000000	0.000000	0.235410	0.664340	-1.477300	-66.645156	-53.914024	200.375740	299.018640	200.973954	0.000000	300.000000	200.000000	0.000000	7.263760	10.529400	2232.514954	2174.367657	2190.899923	-1403.804975				-505.000000	200.000000	0.000000	-0.543330	1.250690	1.573080	770.701109	959.374095	1.230371
107				900.000000	200.000000	0.000000	0.459610	0.788200	-1.390400	-61.454573	-93.623217	168.933077	298.940160	200.948648	0.000000	300.000000	200.000000	0.000000	7.538440	10.498880	2231.752014	2117.147455	2365.299917	-1367.183975				-505.000000	200.000000	0.000000	1.267770	0.536010	0.000000	-83.382037	1514.127330	881.568732
108				900.000000	200.000000	0.000000	0.448400	0.551740	-1.086250	-78.917957	-93.444449	188.002064	298.974559	200.914275	0.000000	300.000000	200.000000	0.000000	7.233240	10.773560	2232.209778	2040.853853	2288.999920	-1416.011974				-505.000000	200.000000	0.000000	1.267770	0.893350	-2.359620	-1104.292180	1648.936616	176.978664
109				900.000000	200.000000	0.000000	0.482030	0.619300	-1.433850	-84.537010	-69.176215	209.716995	299.052299	201.004406	0.000000	300.000000	200.000000	0.000000	7.355320	10.926160	2231.294250	2241.124558	2114.599926	-1367.183975				-505.000000	200.000000	0.000000	1.629990	0.000000	4.719240	695.273551	1752.870855	-176.362695
110				900.000000	200.000000	0.000000	0.291460	0.653080	-1.216600	-119.105651	-122.322224	178.620259	298.940160	201.012746	0.000000	300.000000	200.000000	0.000000	7.324800	9.980040	2231.752014	2260.197959	2365.299917	-1403.804975				-505.000000	200.000000	0.000000	-0.543330	-0.536010	10.225020	-494.879971	2144.293470	117.022990
111				900.000000	200.000000	0.000000	0.437190	0.608040	-1.781450	-45.155509	-137.930015	163.969435	299.004129	200.939652	0.000000	300.000000	200.000000	0.000000	7.660520	10.987200	2232.820130	2098.074055	2223.599922	-1452.632974				-505.000000	200.000000	0.000000	0.000000	1.429360	3.932700	781.701200	2515.098007	236.332857
112				900.000000	200.000000	0.000000	0.437190	0.517960	-1.564200	-104.927355	-97.604298	175.933961	298.984117	200.974287	0.000000	300.000000	200.000000	0.000000	7.782600	11.200840	2231.752014	2174.367657	2267.199921	-1336.666476				-505.000000	200.000000	0.000000	1.629990	1.429360	6.292320	-839.534056	2281.658031	-468.726726
113				900.000000	200.000000	0.000000	0.392350	0.585520	-1.651100	-86.153142	-65.281150	163.994946	299.066763	201.017437	0.000000	300.000000	200.000000	0.000000	7.507920	11.048240	2230.836486	2269.734659	2081.899927	-1318.355976				-505.000000	200.000000	0.000000	2.354430	0.714680	-3.146160	-72.822408	1716.499257	235.466272
114				900.000000	200.000000	0.000000	0.201780	0.596780	-1.694550	-117.898711	-57.393068	188.299449	298.994297	200.986702	0.000000	300.000000	200.000000	0.000000	7.263760	10.926160	2232.667542	2202.977757	2245.399921	-1385.494475				-505.000000	200.000000	0.000000	-0.362220	2.322710	9.438480	604.566267	1603.800902	765.906512
115				900.000000	200.000000	0.000000	0.347510	0.675600	-1.346950	-82.128548	-63.717498	144.847894	299.052849	200.986736	0.000000	300.000000	200.000000	0.000000	7.568960	10.224200	2232.591248	2202.977757	2114.599926	-1403.804975				-505.000000	200.000000	0.000000	1.811100	0.357340	3.932700	-1483.670765	682.098257	117.682425
116				900.000000	200.000000	0.000000	0.459610	0.596780	-1.260050	-81.263797	-27.886834	156.706756	298.989346	200.888520	0.000000	300.000000	200.000000	0.000000	7.538440	10.773560	2232.514954	1983.633652	2256.299921	-1330.562976				-505.000000	200.000000	0.000000	0.543330	-1.429360	3.146160	-202.054882	2748.107552	233.576466
117				900.000000	200.000000	0.000000	0.403560	0.472920	-1.260050	-98.425943	-116.766153	202.433176	299.013455	200.935797	0.000000	300.000000	200.000000	0.000000	7.721560	10.315760	2231.828308	2088.537354	2201.799923	-1330.562976				-505.000000	200.000000	0.000000	0.000000	-0.357340	7.865400	-947.521426	1318.235809	-352.803708
118				900.000000	200.000000	0.000000	0.347510	0.574260	-1.998700	-111.100124	-27.649581	151.982628	299.013556	200.952791	0.000000	300.000000	200.000000	0.000000	7.416360	11.078760	2232.057190	2126.684155	2201.799923	-1269.527977				-505.000000	200.000000	0.000000	1.811100	-0.357340	7.865400	94.822591	3197.196264	175.748292
119				900.000000	200.000000	0.000000	0.313880	0.675600	-1.520750	-46.123833	-102.698740	128.015114	299.023423	200.922788	0.000000	300.000000	200.000000	0.000000	7.446880	10.773560	2232.286072	2059.927254	2179.999924	-1379.390975				-505.000000	200.000000	0.000000	2.173320	-0.178670	6.292320	-2210.811972	2513.921149	-529.040311
120				900.000000	200.000000	0.000000	0.347510	0.551740	-1.564200	-83.433644	-63.515455	149.552024	299.004300	200.952303	0.000000	300.000000	200.000000	0.000000	7.630000	10.285240	2233.201600	2126.684155	2223.599922	-1464.839973				-505.000000	200.000000	0.000000	0.181110	1.608030	3.932700	213.432513	383.018924	-292.208962
121				900.000000	200.000000	0.000000	0.425980	0.585520	-1.260050	-113.891726	-92.359559	173.598746	299.008910	200.995279	0.000000	300.000000	200.000000	0.000000	7.111160	10.041080	2232.591248	2222.051158	2212.699923	-1483.150473				-505.000000	200.000000	0.000000	2.535540	1.072020	1.573080	-1440.614248	1038.211696	-57.929595
122				900.000000	200.000000	0.000000	0.448400	0.686860	-1.564200	-134.156825	-67.670106	147.163504	299.043249	200.926775	0.000000	300.000000	200.000000	0.000000	7.233240	10.224200	2232.972718	2069.463954	2136.399925	-1452.632974				-505.000000	200.000000	0.000000	0.181110	0.893350	0.000000	-1335.735414	784.461078	0.833300
123				900.000000	200.000000	0.000000	0.448400	0.608040	-1.868350	-133.697202	-67.387246	137.451561	298.974699	200.948324	0.000000	300.000000	200.000000	0.000000	7.568960	11.261880	2232.514954	2117.147455	2288.999920	-1391.597975				-505.000000	200.000000	0.000000	2.535540	-0.178670	6.292320	-705.203947	1564.013167	-176.604697
124				900.000000	200.000000	0.000000	0.369930	0.495440	-1.433850	-53.452793	-69.625907	161.524738	299.023423	200.909972	0.000000	300.000000	200.000000	0.000000	8.240400	10.956680	2232.286072	2031.317153	2179.999924	-1391.597975				-505.000000	200.000000	0.000000	1.992210	0.714680	3.932700	-303.888103	2527.119394	294.239348
125				900.000000	200.000000	0.000000	0.437190	0.472920	-1.129700	-98.290900	-72.678533	149.385813	299.003823	200.965576	0.000000	300.000000	200.000000	0.000000	7.507920	11.139800	2232.133484	2155.294256	2223.599922	-1409.908474				-505.000000	200.000000	0.000000	-0.362220	1.250690	3.146160	-1661.309084	2935.472386	-116.272315
126				900.000000	200.000000	0.000000	0.347510	0.630560	-1.173150	-119.988010	-68.945102	166.492947	299.091659	200.948551	0.000000	300.000000	200.000000	0.000000	7.416360	10.468360	2231.980896	2117.147455	2027.399929	-1354.976975				-505.000000	200.000000	0.000000	1.629990	0.357340	7.865400	-1830.804155	1484.745134	352.673308
127				900.000000	200.000000	0.000000	0.246620	0.630560	-1.607650	-68.171260	-140.375916	164.187809	298.989139	200.952791	0.000000	300.000000	200.000000	0.000000	7.568960	10.682000	2232.057190	2126.684155	2256.299921	-1403.804975				-505.000000	200.000000	0.000000	2.173320	-0.357340	1.573080	-368.944803	1590.409657	-118.001179
128				900.000000	200.000000	0.000000	0.347510	0.653080	-1.433850	-111.289662	-78.834591	149.646270	299.013556	200.931428	0.000000	300.000000	200.000000	0.000000	7.294280	10.254720	2232.057190	2079.000654	2201.799923	-1391.597975				-505.000000	200.000000	0.000000	0.724440	1.429360	1.573080	-724.095594	2208.361410	-586.142479
129				900.000000	200.000000	0.000000	0.403560	0.653080	-0.825550	-74.474691	-51.312629	185.733104	299.033816	200.858148	0.000000	300.000000	200.000000	0.000000	7.141680	10.346280	2233.735658	1916.876750	2158.199924	-1361.080475				-505.000000	200.000000	0.000000	1.992210	-0.714680	2.359620	72.759485	-122.787899	116.650589
130				900.000000	200.000000	0.000000	0.526870	0.664340	-1.173150	-30.145285	-40.869357	163.928886	299.018271	200.957227	0.000000	300.000000	200.000000	0.000000	7.141680	10.773560	2231.675720	2136.220856	2190.899923	-1324.459476				-505.000000	200.000000	0.000000	1.992210	-1.608030	6.292320	-328.430513	2259.740100	761.987885
131				900.000000	200.000000	0.000000	0.448400	0.675600	-1.564200	-9.984075	-113.263835	190.526914	298.998632	200.931683	0.000000	300.000000	200.000000	0.000000	7.782600	9.827440	2231.446838	2079.000654	2234.499922	-1452.632974				-505.000000	200.000000	0.000000	-0.181110	-0.714680	11.011560	-505.628369	1458.779076	-588.104729
132				900.000000	200.000000	0.000000	0.459610	0.765680	-0.955900	-53.890744	-104.159242	147.225193	298.979581	200.939781	0.000000	300.000000	200.000000	0.000000	7.538440	9.613800	2232.514954	2098.074055	2278.099920	-1440.425974				-505.000000	200.000000	0.000000	1.267770	0.178670	7.078860	-683.518381	1109.699470	117.556334
133				900.000000	200.000000	0.000000	0.369930	0.754420	-1.868350	-67.361320	6.767728	154.536610	298.998632	200.914588	0.000000	300.000000	200.000000	0.000000	7.507920	9.827440	2231.446838	2040.853853	2234.499922	-1464.839973				-505.000000	200.000000	0.000000	3.078870	1.608030	-2.359620	-1292.678898	2334.767005	118.767908
134				900.000000	200.000000	0.000000	0.369930	0.664340	-1.216600	-74.416132	-29.300189	178.549436	299.062518	201.003925	0.000000	300.000000	200.000000	0.000000	7.324800	11.261880	2232.362366	2241.124558	2092.799927	-1416.011974				-505.000000	200.000000	0.000000	0.181110	0.178670	7.865400	-567.639456	2235.266895	117.643266
135				900.000000	200.000000	0.000000	0.291460	0.585520	-1.390400	-110.006238	-5.643281	161.689808	298.993644	200.961698	0.000000	300.000000	200.000000	0.000000	7.324800	11.200840	2231.217956	2145.757556	2245.399921	-1373.287475				-505.000000	200.000000	0.000000	0.905550	-0.178670	0.000000	-589.891331	210.345187	117.246195
136				900.000000	200.000000	0.000000	0.358720	0.563000	-1.564200	-115.134199	-43.713203	151.960542	299.033122	200.978393	0.000000	300.000000	200.000000	0.000000	7.416360	11.261880	2232.133484	2183.904357	2158.199924	-1330.562976				-505.000000	200.000000	0.000000	1.629990	1.429360	3.146160	202.558268	1091.513671	118.714261
137				900.000000	200.000000	0.000000	0.280250	0.664340	-1.564200	-90.858366	-55.679719	193.100305	298.979233	200.893097	0.000000	300.000000	200.000000	0.000000	7.630000	11.109280	2231.752014	1993.170352	2278.099920	-1348.873476				-505.000000	200.000000	0.000000	-0.362220	-1.429360	4.719240	-1012.641049	-645.410664	57.416614
138				900.000000	200.000000	0.000000	0.313880	0.664340	-1.477300	-106.850459	-102.739149	185.836484	299.047902	200.905638	0.000000	300.000000	200.000000	0.000000	7.599480	10.285240	2232.438660	2021.780453	2125.499926	-1306.148976				-505.000000	200.000000	0.000000	0.724440	-1.250690	3.146160	-538.691566	1544.018520	292.475633
139				900.000000	200.000000	0.000000	0.302670	0.641820	-1.781450	-47.784978	-31.071082	183.417494	299.101580	200.995381	0.000000	300.000000	200.000000	0.000000	7.324800	10.804080	2232.362366	2222.051158	2005.599930	-1263.424477				-505.000000	200.000000	0.000000	-0.362220	-1.072020	2.359620	-991.207175	2671.078798	-177.220665
140				900.000000	200.000000	0.000000	0.392350	0.574260	-1.998700	-107.079593	-19.364152	176.032775	299.042856	200.939973	0.000000	300.000000	200.000000	0.000000	7.568960	10.712520	2232.057190	2098.074055	2136.399925	-1342.769976				-505.000000	200.000000	0.000000	0.181110	1.786700	4.719240	-586.405256	912.552527	-761.992193
141				900.000000	200.000000	0.000000	0.515660	0.574260	-1.738000	-94.747917	-136.135848	125.302163	298.989450	200.952498	0.000000	300.000000	200.000000	0.000000	7.599480	10.346280	2232.743836	2126.684155	2256.299921	-1409.908474				-505.000000	200.000000	0.000000	-0.362220	-0.714680	3.146160	-274.625598	1609.772313	-176.881550
142				900.000000	200.000000	0.000000	0.459610	0.439140	-1.868350	-104.467732	-72.914844	158.969811	299.043118	200.922631	0.000000	300.000000	200.000000	0.000000	7.507920	10.193680	2232.667542	2059.927254	2136.399925	-1354.976975				-505.000000	200.000000	0.000000	1.267770	0.536010	-2.359620	-1473.362829	1118.656587	-234.569143
143				900.000000	200.000000	0.000000	0.302670	0.664340	-1.346950	-62.489584	-31.475167	164.161157	299.023456	200.986837	0.000000	300.000000	200.000000	0.000000	7.477400	9.796920	2232.362366	2202.977757	2179.999924	-1354.976975				-505.000000	200.000000	0.000000	1.267770	0.714680	10.225020	-71.752714	2299.843830	-293.143684
144				900.000000	200.000000	0.000000	0.414770	0.664340	-1.998700	-67.185327	-81.079047	188.141622	299.057410	200.974254	0.000000	300.000000	200.000000	0.000000	7.233240	9.705360	2231.828308	2174.367657	2103.699926	-1440.425974				-505.000000	200.000000	0.000000	1.811100	0.714680	6.292320	-882.779343	1077.569000	-58.210755
145				900.000000	200.000000	0.000000	0.414770	0.484180	-1.216600	-126.060953	-97.004310	171.106453	298.994091	200.922820	0.000000	300.000000	200.000000	0.000000	7.355320	10.620960	2232.209778	2059.927254	2245.399921	-1342.769976				-505.000000	200.000000	0.000000	-1.086660	0.178670	6.292320	-451.949300	855.202425	-175.975805
146				900.000000	200.000000	0.000000	0.257830	0.517960	-1.477300	-104.837327	-34.573400	178.529438	298.999077	200.939813	0.000000	300.000000	200.000000	0.000000	7.141680	11.139800	2232.438660	2098.074055	2234.499922	-1312.252476				-505.000000	200.000000	0.000000	0.181110	-0.357340	1.573080	-137.312799	3434.368372	117.134593
147				900.000000	200.000000	0.000000	0.280250	0.596780	-1.216600	-77.198253	-101.596716	142.434612	299.018305	200.957195	0.000000	300.000000	200.000000	0.000000	7.324800	11.383960	2231.752014	2136.220856	2190.899923	-1324.459476				-505.000000	200.000000	0.000000	1.448880	0.178670	3.932700	-1841.930093	969.156203	-117.434550
148				900.000000	200.000000	0.000000	0.493240	0.427880	-1.433850	-56.234914	-100.033662	190.250080	299.033684	200.960745	0.000000	300.000000	200.000000	0.000000	7.446880	10.987200	2233.430482	2145.757556	2158.199924	-1354.976975				-505.000000	200.000000	0.000000	-0.362220	-0.714680	2.359620	-1780.296545	2140.798769	-235.625648
149				900.000000	200.000000	0.000000	0.381140	0.472920	-1.433850	-114.688120	-24.493805	151.853541	299.018775	200.952466	0.000000	300.000000	200.000000	0.000000	7.477400	10.315760	2232.820130	2126.684155	2190.899923	-1342.769976				-505.000000	200.000000	0.000000	0.000000	0.178670	3.932700	-1147.034081	924.257919	-176.062738
150				900.000000	200.000000	0.000000	0.470820	0.495440	-1.260050	-101.519099	-99.272041	149.371916	298.959767	200.901581	0.000000	300.000000	200.000000	0.000000	7.660520	10.254720	2231.904602	2012.243752	2321.699919	-1428.218974				-505.000000	200.000000	0.000000	0.181110	0.536010	-1.573080	379.756124	2376.794019	-410.714506
151				900.000000	200.000000	0.000000	0.369930	0.551740	-1.564200	-95.495234	-135.362290	154.348117	299.081955	200.965576	0.000000	300.000000	200.000000	0.000000	7.385840	10.224200	2232.133484	2155.294256	2049.199928	-1409.908474				-505.000000	200.000000	0.000000	2.354430	-0.714680	7.078860	-853.390991	1839.365721	234.109809
152				900.000000	200.000000	0.000000	0.425980	0.686860	-1.477300	-65.717783	-97.223487	207.428233	299.026476	200.984449	0.000000	300.000000	200.000000	0.000000	6.897520	10.743040	2228.089902	2193.441057	2169.099924	-1361.080475				-505.000000	200.000000	0.000000	0.543330	-1.608030	18.876959	-674.871748	1274.908942	-295.289980
153				900.000000	200.000000	0.000000	0.325090	0.608040	-1.216600	-120.960398	-98.377257	178.543531	299.033486	200.948130	0.000000	300.000000	200.000000	0.000000	7.019600	9.339120	2232.972718	2117.147455	2158.199924	-1281.734977				-505.000000	200.000000	0.000000	1.448880	1.429360	2.359620	-724.032671	970.649056	-409.968138
154				900.000000	200.000000	0.000000	0.448400	0.540480	-1.738000	-112.221099	-102.970261	156.666011	299.028073	200.944375	0.000000	300.000000	200.000000	0.000000	7.538440	9.796920	2231.752014	2107.610755	2169.099924	-1342.769976				-505.000000	200.000000	0.000000	0.543330	2.322710	3.146160	-1248.993149	892.127449	472.113575
155				900.000000	200.000000	0.000000	0.470820	0.653080	-1.564200	-107.404174	-78.725301	192.892403	299.042594	200.927409	0.000000	300.000000	200.000000	0.000000	7.385840	9.857960	2231.446838	2069.463954	2136.399925	-1440.425974				-505.000000	200.000000	0.000000	0.000000	0.357340	7.865400	-1599.172151	2113.655853	-58.404983
156				900.000000	200.000000	0.000000	0.302670	0.664340	-0.999350	-46.047349	-97.656044	161.751497	299.072030	200.944375	0.000000	300.000000	200.000000	0.000000	7.538440	10.010560	2231.752014	2107.610755	2070.999928	-1324.459476				-505.000000	200.000000	0.000000	0.362220	-0.178670	5.505780	-1168.530878	1828.837187	58.545563
157				900.000000	200.000000	0.000000	0.325090	0.776940	-1.477300	-49.946698	-103.200776	149.784687	298.964616	200.952889	0.000000	300.000000	200.000000	0.000000	7.630000	10.865120	2231.828308	2126.684155	2310.799919	-1361.080475				-505.000000	200.000000	0.000000	-0.905550	1.429360	6.292320	-1071.166060	1241.953482	177.661203
158				900.000000	200.000000	0.000000	0.414770	0.596780	-1.564200	-53.435185	-106.812982	163.982191	298.989208	200.948454	0.000000	300.000000	200.000000	0.000000	7.691040	11.017720	2232.209778	2117.147455	2256.299921	-1458.736474				-505.000000	200.000000	0.000000	0.362220	1.786700	2.359620	-1628.938042	2096.962907	412.875291
159				900.000000	200.000000	0.000000	0.414770	0.495440	-0.999350	-113.310605	-102.272322	185.574885	298.993747	200.965873	0.000000	300.000000	200.000000	0.000000	7.660520	10.987200	2231.446838	2155.294256	2245.399921	-1361.080475				-505.000000	200.000000	0.000000	-0.181110	1.786700	11.011560	-238.453864	1458.779076	-938.195511
160				900.000000	200.000000	0.000000	0.325090	0.641820	-1.738000	-51.760494	-87.760416	178.574947	299.027973	200.957293	0.000000	300.000000	200.000000	0.000000	7.294280	11.017720	2231.523132	2136.220856	2169.099924	-1330.562976				-505.000000	200.000000	0.000000	3.259980	-0.714680	4.719240	72.948254	461.110100	-647.124115
161				900.000000	200.000000	0.000000	0.269040	0.596780	-1.042800	-77.018196	-146.890452	205.097389	298.930538	200.910065	0.000000	300.000000	200.000000	0.000000	7.507920	10.651480	2232.057190	2031.317153	2387.099916	-1367.183975				-505.000000	200.000000	0.000000	-0.362220	-0.357340	6.292320	-484.383265	3595.336717	-411.518829
162				900.000000	200.000000	0.000000	0.437190	0.574260	-1.346950	-82.281199	-87.674400	185.624961	299.062742	200.871284	0.000000	300.000000	200.000000	0.000000	7.599480	10.193680	2232.896424	1945.486851	2092.799927	-1440.425974				-505.000000	200.000000	0.000000	1.267770	-0.178670	1.573080	-2095.373509	1247.494462	234.705415
163				900.000000	200.000000	0.000000	0.470820	0.664340	-1.694550	-119.137120	-98.867956	166.396614	299.018439	200.910065	0.000000	300.000000	200.000000	0.000000	7.843640	10.407320	2232.057190	2031.317153	2190.899923	-1391.597975				-505.000000	200.000000	0.000000	2.173320	-0.357340	6.292320	-1063.463275	525.371039	-646.698067
164				900.000000	200.000000	0.000000	0.414770	0.585520	-1.781450	-74.226594	-91.413030	142.284778	299.077103	200.986904	0.000000	300.000000	200.000000	0.000000	7.233240	10.041080	2232.209778	2202.977757	2060.099928	-1354.976975				-505.000000	200.000000	0.000000	0.362220	0.893350	4.719240	-177.197856	2625.003657	-469.133978
165				900.000000	200.000000	0.000000	0.448400	0.698120	-1.520750	-93.442822	-108.238274	166.451256	299.023389	200.901458	0.000000	300.000000	200.000000	0.000000	7.446880	10.376800	2232.209778	2012.243752	2179.999924	-1342.769976				-505.000000	200.000000	0.000000	-0.181110	0.893350	7.078860	-1798.433113	1329.941201	-292.858215
166				900.000000	200.000000	0.000000	0.482030	0.709380	-1.173150	-92.619021	-120.078365	132.691646	298.989346	200.922694	0.000000	300.000000	200.000000	0.000000	7.874160	9.919000	2232.514954	2059.927254	2256.299921	-1403.804975				-505.000000	200.000000	0.000000	0.724440	-1.072020	7.078860	283.146385	2070.566417	-940.980881
167				900.000000	200.000000	0.000000	0.482030	0.506700	-1.520750	-117.407618	-89.359277	159.009415	299.042954	200.969782	0.000000	300.000000	200.000000	0.000000	7.538440	9.857960	2232.286072	2164.830956	2136.399925	-1373.287475				-505.000000	200.000000	0.000000	0.181110	0.893350	7.865400	-1103.474179	1042.136829	529.530188
168				900.000000	200.000000	0.000000	0.369930	0.675600	-1.477300	-74.222530	-89.849378	166.511607	298.959661	201.034147	0.000000	300.000000	200.000000	0.000000	7.599480	11.231360	2231.675720	2307.881460	2321.699919	-1336.666476				-505.000000	200.000000	0.000000	-0.543330	1.072020	3.146160	-745.592391	1620.731279	-410.147877
169				900.000000	200.000000	0.000000	0.145730	0.698120	-1.520750	-73.340171	-75.510443	164.355162	298.964580	200.961468	0.000000	300.000000	200.000000	0.000000	7.385840	11.292400	2231.752014	2145.757556	2310.799919	-1397.701475				-505.000000	200.000000	0.000000	1.086660	-0.893350	2.359620	-401.315844	594.856964	-118.422919
170				900.000000	200.000000	0.000000	0.369930	0.495440	-1.998700	-142.489643	-53.902686	175.982699	298.979163	200.927346	0.000000	300.000000	200.000000	0.000000	7.538440	11.292400	2231.599426	2069.463954	2278.099920	-1397.701475				-505.000000	200.000000	0.000000	-1.086660	2.680050	8.651940	-879.482037	2576.373241	-114.857897
171				900.000000	200.000000	0.000000	0.358720	0.450400	-1.303500	-123.521512	-84.483414	159.084805	298.989173	200.905761	0.000000	300.000000	200.000000	0.000000	7.446880	11.292400	2232.133484	2021.780453	2256.299921	-1428.218974				-505.000000	200.000000	0.000000	0.181110	1.786700	4.719240	-1165.485265	912.552527	1.681090
172				900.000000	200.000000	0.000000	0.425980	0.574260	-1.564200	-46.321498	-127.538489	180.817254	299.013185	200.970246	0.000000	300.000000	200.000000	0.000000	7.568960	11.414480	2231.217956	2164.830956	2201.799923	-1342.769976				-505.000000	200.000000	0.000000	0.181110	-0.536010	8.651940	-842.453823	1836.810446	-0.523162
173				900.000000	200.000000	0.000000	0.336300	0.686860	-1.651100	-90.021021	-93.368830	171.376240	299.062550	200.969716	0.000000	300.000000	200.000000	0.000000	7.538440	10.620960	2232.438660	2164.830956	2092.799927	-1391.597975				-505.000000	200.000000	0.000000	1.086660	0.714680	15.730799	-766.208263	1775.297781	470.544088
174				900.000000	200.000000	0.000000	0.269040	0.585520	-1.607650	-82.087597	-110.903352	176.170996	298.979372	200.922883	0.000000	300.000000	200.000000	0.000000	7.141680	10.346280	2232.057190	2059.927254	2278.099920	-1403.804975				-505.000000	200.000000	0.000000	0.181110	2.322710	7.078860	-553.782521	777.743241	-232.786632
175				900.000000	200.000000	0.000000	0.470820	0.551740	-1.433850	-83.298601	-119.374286	168.701556	298.999248	200.986635	0.000000	300.000000	200.000000	0.000000	7.843640	10.102120	2232.820130	2202.977757	2234.499922	-1373.287475				-505.000000	200.000000	0.000000	1.811100	0.714680	0.786540	43.308210	154.803933	-58.210755
176				900.000000	200.000000	0.000000	0.291460	0.731900	-1.738000	-76.194712	-35.715833	178.693562	298.994125	200.952693	0.000000	300.000000	200.000000	0.000000	7.507920	10.956680	2232.286072	2126.684155	2245.399921	-1330.562976				-505.000000	200.000000	0.000000	0.000000	-0.178670	-3.932700	-358.573943	2124.852249	-58.913656
177				900.000000	200.000000	0.000000	0.369930	0.574260	-1.998700	-115.120654	-180.551935	176.056002	299.096666	200.922788	0.000000	300.000000	200.000000	0.000000	7.477400	9.888480	2232.286072	2059.927254	2016.499929	-1367.183975				-505.000000	200.000000	0.000000	1.086660	3.037390	-5.505780	-279.912002	1530.311280	-349.669042
178				900.000000	200.000000	0.000000	0.459610	0.675600	-1.607650	-94.460224	-37.695505	200.153940	299.028206	200.918610	0.000000	300.000000	200.000000	0.000000	7.355320	9.888480	2232.057190	2050.390553	2169.099924	-1324.459476				-505.000000	200.000000	0.000000	1.267770	-0.178670	-3.932700	-242.757941	-470.690648	175.961317
179				900.000000	200.000000	0.000000	0.414770	0.686860	-1.433850	-117.939662	-76.538388	130.330724	298.974664	200.909910	0.000000	300.000000	200.000000	0.000000	7.660520	10.956680	2232.438660	2031.317153	2288.999920	-1397.701475				-505.000000	200.000000	0.000000	0.362220	0.536010	4.719240	-430.452503	1697.013606	999.129373
180				900.000000	200.000000	0.000000	0.437190	0.574260	-1.694550	-94.702903	-127.878892	163.938020	298.984221	200.961369	0.000000	300.000000	200.000000	0.000000	7.752080	11.506040	2231.980896	2145.757556	2267.199921	-1293.941977				-505.000000	200.000000	0.000000	0.181110	3.573400	-4.719240	-1521.391135	1319.219666	414.585359
181				900.000000	200.000000	0.000000	0.448400	0.653080	-1.433850	-63.043299	-108.319091	190.505970	299.047544	200.978627	0.000000	300.000000	200.000000	0.000000	7.660520	11.078760	2231.599426	2183.904357	2125.499926	-1373.287475				-505.000000	200.000000	0.000000	-0.181110	0.000000	14.944259	-1851.860490	3311.027046	58.758587
182				900.000000	200.000000	0.000000	0.269040	0.484180	-1.129700	-45.560320	-96.149935	130.293207	299.052655	200.901489	0.000000	300.000000	200.000000	0.000000	7.568960	10.926160	2232.133484	2012.243752	2114.599926	-1373.287475				-505.000000	200.000000	0.000000	0.724440	1.608030	13.371180	-1059.788430	2462.305028	-57.276033
183				900.000000	200.000000	0.000000	0.358720	0.540480	-1.303500	-51.463003	-104.747294	178.445860	298.969394	200.940166	0.000000	300.000000	200.000000	0.000000	7.965720	11.109280	2231.599426	2098.074055	2299.899920	-1373.287475				-505.000000	200.000000	0.000000	-0.362220	1.786700	-0.786540	339.682297	2408.924489	-703.204628
184				900.000000	200.000000	0.000000	0.448400	0.754420	-1.086250	-50.468944	-37.718780	166.503615	299.037907	200.982766	0.000000	300.000000	200.000000	0.000000	7.294280	10.315760	2231.904602	2193.441057	2147.299925	-1385.494475				-505.000000	200.000000	0.000000	0.543330	-1.072020	0.786540	51.010995	629.226714	-177.293109
185				900.000000	200.000000	0.000000	0.392350	0.664340	-1.477300	-106.850459	-55.310844	200.213150	299.096419	200.918767	0.000000	300.000000	200.000000	0.000000	7.691040	10.682000	2231.675720	2050.390553	2016.499929	-1312.252476				-505.000000	200.000000	0.000000	0.362220	0.714680	7.865400	-2156.629517	500.897834	-410.559437
186				900.000000	200.000000	0.000000	0.302670	0.686860	-1.346950	-65.582740	-173.322326	171.411081	299.077134	200.944149	0.000000	300.000000	200.000000	0.000000	7.050120	10.407320	2232.286072	2107.610755	2060.099928	-1361.080475				-505.000000	200.000000	0.000000	0.905550	0.357340	3.932700	832.649273	736.893084	-175.965624
187				900.000000	200.000000	0.000000	0.336300	0.608040	-1.303500	-68.783534	-83.560158	161.664297	299.018439	200.918610	0.000000	300.000000	200.000000	0.000000	7.385840	10.498880	2232.057190	2050.390553	2190.899923	-1428.218974				-505.000000	200.000000	0.000000	-0.543330	-0.536010	-2.359620	893.905281	1493.386256	175.767089
188				900.000000	200.000000	0.000000	0.459610	0.596780	-1.738000	-130.005316	-62.904130	159.116416	299.057860	200.952433	0.000000	300.000000	200.000000	0.000000	7.507920	9.857960	2232.896424	2126.684155	2103.699926	-1409.908474				-505.000000	200.000000	0.000000	0.181110	1.429360	-0.786540	-29.388352	1050.347520	118.830171
189				900.000000	200.000000	0.000000	0.414770	0.754420	-1.955250	-63.430818	-121.647215	154.490155	299.057377	200.995653	0.000000	300.000000	200.000000	0.000000	6.989080	11.231360	2231.752014	2222.051158	2103.699926	-1458.736474				-505.000000	200.000000	0.000000	2.173320	1.429360	13.371180	-1418.047757	2374.633304	-57.561502
190				900.000000	200.000000	0.000000	0.313880	0.551740	-1.824900	-87.724259	-132.811700	176.093126	299.052752	200.939845	0.000000	300.000000	200.000000	0.000000	7.294280	11.322920	2232.362366	2098.074055	2114.599926	-1446.529474				-505.000000	200.000000	0.000000	-0.543330	1.429360	18.090419	-1649.302222	1606.549176	236.376324
191				900.000000	200.000000	0.000000	0.582920	0.529220	-1.390400	-76.139900	-118.965003	163.745156	298.969535	200.948583	0.000000	300.000000	200.000000	0.000000	7.904680	10.987200	2231.904602	2117.147455	2299.899920	-1416.011974				-505.000000	200.000000	0.000000	0.000000	0.893350	0.000000	-1335.735414	1723.410095	-116.640408
192				900.000000	200.000000	0.000000	0.302670	0.596780	-1.564200	-97.661017	-71.800884	164.098326	298.964828	200.956966	0.000000	300.000000	200.000000	0.000000	7.446880	10.987200	2232.286072	2136.220856	2310.799919	-1391.597975				-505.000000	200.000000	0.000000	0.905550	0.178670	8.651940	-799.208536	1527.834570	58.841213
193				900.000000	200.000000	0.000000	0.403560	0.743160	-2.042150	-31.820292	-29.917311	156.900957	299.028007	200.935893	0.000000	300.000000	200.000000	0.000000	7.477400	10.620960	2231.599426	2088.537354	2169.099924	-1354.976975				-505.000000	200.000000	0.000000	0.181110	-0.357340	0.000000	325.825362	519.321064	234.622790
194				900.000000	200.000000	0.000000	0.403560	0.608040	-1.433850	-85.000697	-30.483030	214.607138	299.067528	200.973888	0.000000	300.000000	200.000000	0.000000	7.538440	10.865120	2232.667542	2174.367657	2081.899927	-1434.322474				-505.000000	200.000000	0.000000	0.724440	0.893350	11.011560	-1219.038488	2862.254329	-469.162955
195				900.000000	200.000000	0.000000	0.381140	0.472920	-1.260050	-70.282231	-105.710958	166.311502	298.969500	200.952889	0.000000	300.000000	200.000000	0.000000	7.446880	10.987200	2231.828308	2126.684155	2299.899920	-1373.287475				-505.000000	200.000000	0.000000	1.811100	-0.714680	7.865400	-1084.960072	-647.333948	-412.031810
196				900.000000	200.000000	0.000000	0.403560	0.630560	-1.607650	-132.499743	-75.915126	183.302500	299.018171	200.965873	0.000000	300.000000	200.000000	0.000000	7.385840	10.834600	2231.446838	2155.294256	2190.899923	-1385.494475				-505.000000	200.000000	0.000000	3.803310	-0.714680	0.786540	535.897646	1227.385379	351.482096
197				900.000000	200.000000	0.000000	0.403560	0.630560	-2.129050	-92.834611	-110.892013	188.121821	298.969500	200.957162	0.000000	300.000000	200.000000	0.000000	7.782600	10.437840	2231.828308	2136.220856	2299.899920	-1379.390975				-505.000000	200.000000	0.000000	2.535540	2.501380	0.786540	498.869432	-154.171943	-409.037724
198				900.000000	200.000000	0.000000	0.347510	0.563000	-1.738000	-75.108953	-124.145461	178.478417	299.009011	200.973821	0.000000	300.000000	200.000000	0.000000	7.477400	10.498880	2232.820130	2174.367657	2212.699923	-1373.287475				-505.000000	200.000000	0.000000	-0.543330	2.322710	3.146160	-1480.625152	957.881242	-350.216874
199				900.000000	200.000000	0.000000	0.190570	0.585520	-1.694550	-102.280277	-46.799501	166.613650	299.062197	200.897431	0.000000	300.000000	200.000000	0.000000	7.568960	10.468360	2231.599426	2002.707052	2092.799927	-1446.529474				-505.000000	200.000000	0.000000	-2.173320	0.357340	6.292320	-209.505975	2114.086284	235.489376
200				900.000000	200.000000	0.000000	0.269040	0.619300	-1.433850	-80.516480	-55.339316	132.828529	299.009011	200.948194	0.000000	300.000000	200.000000	0.000000	7.507920	9.980040	2232.820130	2117.147455	2212.699923	-1403.804975				-505.000000	200.000000	0.000000	1.811100	-0.178670	6.292320	452.956071	282.148956	-940.220024
201				900.000000	200.000000	0.000000	0.392350	0.653080	-1.651100	-71.309430	-70.347120	171.286757	299.013353	200.927346	0.000000	300.000000	200.000000	0.000000	7.355320	11.292400	2231.599426	2069.463954	2201.799923	-1379.390975				-505.000000	200.000000	0.000000	0.000000	3.752070	5.505780	-235.785791	392.485037	297.281208
202				900.000000	200.000000	0.000000	0.392350	0.675600	-1.738000	-70.472085	-100.662122	183.356001	298.954776	201.029874	0.000000	300.000000	200.000000	0.000000	7.477400	11.628120	2231.675720	2298.344760	2332.599918	-1348.873476				-505.000000	200.000000	0.000000	1.992210	0.178670	-1.573080	-684.210536	1206.644306	881.171661
203				900.000000	200.000000	0.000000	0.459610	0.596780	-1.346950	-33.107463	-108.861536	171.164717	298.994228	200.952596	0.000000	300.000000	200.000000	0.000000	7.507920	11.139800	2232.514954	2126.684155	2245.399921	-1416.011974				-505.000000	200.000000	0.000000	0.905550	1.250690	-3.146160	-1314.364464	1804.170981	-233.861934
204				900.000000	200.000000	0.000000	0.313880	0.641820	-1.520750	-23.391712	-112.830680	185.815541	298.979372	200.914338	0.000000	300.000000	200.000000	0.000000	7.477400	10.956680	2232.057190	2040.853853	2278.099920	-1452.632974				-505.000000	200.000000	0.000000	-1.811100	2.322710	2.359620	1067.263966	2228.470493	-56.394959
205				900.000000	200.000000	0.000000	0.358720	0.540480	-1.651100	-96.048949	-8.170597	195.313481	299.018741	200.969583	0.000000	300.000000	200.000000	0.000000	7.568960	10.987200	2232.743836	2164.830956	2190.899923	-1446.529474				-505.000000	200.000000	0.000000	1.086660	0.893350	0.786540	285.751535	-66.500219	411.969547
206				900.000000	200.000000	0.000000	0.403560	0.641820	-1.260050	-47.244808	-71.172424	176.083992	299.076661	200.974554	0.000000	300.000000	200.000000	0.000000	7.355320	11.170320	2231.141662	2174.367657	2060.099928	-1287.838477				-505.000000	200.000000	0.000000	0.181110	3.573400	-5.505780	-247.478037	1585.106107	-172.855628
207				900.000000	200.000000	0.000000	0.291460	0.619300	-0.825550	-79.886281	-31.498441	164.130883	299.028505	200.901243	0.000000	300.000000	200.000000	0.000000	7.294280	10.895640	2232.743836	2012.243752	2169.099924	-1434.322474				-505.000000	200.000000	0.000000	0.181110	-0.178670	2.359620	-1747.862580	1047.361814	-293.904540
208				900.000000	200.000000	0.000000	0.336300	0.664340	-1.607650	-74.821260	-133.936998	164.126316	298.935458	200.965576	0.000000	300.000000	200.000000	0.000000	7.507920	10.559920	2232.133484	2155.294256	2376.199917	-1379.390975				-505.000000	200.000000	0.000000	1.267770	0.357340	11.011560	485.767576	708.257316	117.725891
209				900.000000	200.000000	0.000000	0.437190	0.596780	-1.477300	-97.570989	-82.487205	180.826584	298.999624	200.939299	0.000000	300.000000	200.000000	0.000000	7.477400	10.315760	2233.659364	2098.074055	2234.499922	-1354.976975				-505.000000	200.000000	0.000000	2.173320	0.714680	-0.786540	158.998365	3846.339060	59.248464
210				900.000000	200.000000	0.000000	0.347510	0.653080	-1.216600	-74.879819	-134.762303	195.429812	299.080005	200.941937	0.000000	300.000000	200.000000	0.000000	7.324800	10.773560	2227.403256	2098.074055	2049.199928	-1379.390975				-505.000000	200.000000	0.000000	-0.181110	1.786700	11.798100	-933.286953	530.042598	-174.522229
211				900.000000	200.000000	0.000000	0.302670	0.630560	-1.520750	-92.204412	-97.171142	190.636003	299.056894	200.914932	0.000000	300.000000	200.000000	0.000000	7.385840	9.980040	2230.607604	2040.853853	2103.699926	-1416.011974				-505.000000	200.000000	0.000000	0.362220	1.072020	7.865400	-1671.742867	2622.017951	-116.499828
212				900.000000	200.000000	0.000000	0.358720	0.653080	-1.260050	-74.924833	-59.193973	173.731258	299.009113	200.943826	0.000000	300.000000	200.000000	0.000000	7.568960	9.766400	2233.049012	2107.610755	2212.699923	-1440.425974				-505.000000	200.000000	0.000000	2.716650	0.536010	4.719240	-83.004498	759.127011	-58.452757
213				900.000000	200.000000	0.000000	0.381140	0.563000	-1.390400	-66.707779	-105.589732	171.214596	299.047870	200.961205	0.000000	300.000000	200.000000	0.000000	7.446880	9.583280	2232.362366	2145.757556	2125.499926	-1373.287475				-505.000000	200.000000	0.000000	-0.181110	0.357340	0.000000	-1252.353378	1734.369061	-117.134593
214				900.000000	200.000000	0.000000	0.403560	0.574260	-1.303500	-62.133534	-76.197985	151.924560	299.004129	200.918296	0.000000	300.000000	200.000000	0.000000	7.111160	11.445000	2232.820130	2050.390553	2223.599922	-1318.355976				-505.000000	200.000000	0.000000	0.362220	1.965370	3.932700	-807.288861	239.489952	1.836159
215				900.000000	200.000000	0.000000	0.168150	0.641820	-1.738000	-51.760494	-126.891356	185.966517	299.027541	201.017576	0.000000	300.000000	200.000000	0.000000	7.324800	11.078760	2230.531310	2269.734659	2169.099924	-1361.080475				-505.000000	200.000000	0.000000	1.811100	2.322710	14.944259	-321.521285	1467.068331	530.756252
216				900.000000	200.000000	0.000000	0.403560	0.540480	-1.694550	-88.052903	-60.636399	166.351105	298.979686	200.926870	0.000000	300.000000	200.000000	0.000000	7.996240	11.231360	2232.743836	2069.463954	2278.099920	-1361.080475				-505.000000	200.000000	0.000000	2.354430	2.144040	4.719240	-1028.046620	1709.034993	60.590438
217				900.000000	200.000000	0.000000	0.605340	0.551740	-1.607650	-115.642900	-58.894577	178.200833	299.087056	200.935445	0.000000	300.000000	200.000000	0.000000	7.538440	11.200840	2232.667542	2088.537354	2038.299929	-1342.769976				-505.000000	200.000000	0.000000	0.362220	1.965370	4.719240	-691.409936	238.743525	-761.837124
218				900.000000	200.000000	0.000000	0.224200	0.653080	-1.738000	-71.399459	-22.814126	161.822320	299.033023	201.012677	0.000000	300.000000	200.000000	0.000000	7.446880	10.834600	2231.904602	2260.197959	2158.199924	-1391.597975				-505.000000	200.000000	0.000000	0.181110	-0.357340	5.505780	210.449823	1972.366159	469.599185
219				900.000000	200.000000	0.000000	0.448400	0.675600	-1.173150	-114.112733	-47.769902	185.707593	299.042692	201.017054	0.000000	300.000000	200.000000	0.000000	7.538440	10.620960	2231.675720	2269.734659	2136.399925	-1336.666476				-505.000000	200.000000	0.000000	2.716650	1.429360	-3.146160	-840.289135	2224.861355	1.139131
220				900.000000	200.000000	0.000000	0.403560	0.596780	-1.868350	-118.078768	-90.870585	202.548366	299.053011	200.978026	0.000000	300.000000	200.000000	0.000000	7.416360	10.254720	2232.972718	2183.904357	2114.599926	-1409.908474				-505.000000	200.000000	0.000000	0.181110	-0.893350	2.359620	-980.395854	2373.061887	-177.094574
221				900.000000	200.000000	0.000000	0.358720	0.563000	-1.781450	-79.174498	-89.104890	166.418503	299.018607	200.944085	0.000000	300.000000	200.000000	0.000000	7.385840	9.888480	2232.438660	2107.610755	2190.899923	-1434.322474				-505.000000	200.000000	0.000000	0.905550	-0.714680	2.359620	-1780.296545	605.815930	234.225719
222				900.000000	200.000000	0.000000	0.392350	0.574260	-1.303500	-102.338836	-106.132177	168.803794	298.994022	200.965609	0.000000	300.000000	200.000000	0.000000	7.263760	10.743040	2232.057190	2155.294256	2245.399921	-1348.873476				-505.000000	200.000000	0.000000	-0.362220	1.250690	1.573080	191.621100	2008.975188	59.959981
223				900.000000	200.000000	0.000000	0.482030	0.619300	-1.173150	-96.328516	-94.748515	171.162433	299.111406	200.969683	0.000000	300.000000	200.000000	0.000000	6.928040	9.644320	2232.514954	2164.830956	1983.799931	-1312.252476				-505.000000	200.000000	0.000000	2.535540	-1.250690	10.225020	-306.493254	2223.131072	-471.342537
224				900.000000	200.000000	0.000000	0.358720	0.585520	-1.738000	-82.222640	-124.607089	176.078087	299.037775	200.957260	0.000000	300.000000	200.000000	0.000000	7.752080	11.261880	2231.599426	2136.220856	2147.299925	-1342.769976				-505.000000	200.000000	0.000000	0.362220	-2.680050	-3.146160	-394.053521	909.057826	-590.013332
225				900.000000	200.000000	0.000000	0.369930	0.540480	-2.172500	-96.589120	-114.532691	178.434246	299.013589	200.961303	0.000000	300.000000	200.000000	0.000000	7.843640	10.834600	2232.133484	2145.757556	2201.799923	-1397.701475				-505.000000	200.000000	0.000000	1.086660	0.178670	1.573080	-683.958843	728.173398	-352.381967
226				900.000000	200.000000	0.000000	0.425980	0.619300	-1.520750	-108.750220	-56.655319	176.039821	299.047837	200.986871	0.000000	300.000000	200.000000	0.000000	7.965720	11.017720	2232.286072	2202.977757	2125.499926	-1367.183975				-505.000000	200.000000	0.000000	-0.362220	1.072020	1.573080	-282.454229	2804.395232	529.743213
227				900.000000	200.000000	0.000000	0.313880	0.641820	-1.390400	-51.400381	-52.160266	195.454181	299.042889	200.961303	0.000000	300.000000	200.000000	0.000000	6.928040	10.926160	2232.133484	2145.757556	2136.399925	-1373.287475				-505.000000	200.000000	0.000000	-0.724440	-0.893350	0.786540	-169.809687	-89.480572	-411.998525
228				900.000000	200.000000	0.000000	0.493240	0.698120	-2.129050	-118.196202	-150.046826	149.537181	298.999111	200.961139	0.000000	300.000000	200.000000	0.000000	7.630000	10.956680	2232.514954	2145.757556	2234.499922	-1403.804975				-505.000000	200.000000	0.000000	2.354430	-2.144040	7.078860	-360.801555	646.235655	232.753346
229				900.000000	200.000000	0.000000	0.381140	0.529220	-2.042150	-108.979355	-54.323905	166.363861	298.975014	200.926680	0.000000	300.000000	200.000000	0.000000	7.630000	10.468360	2233.201600	2069.463954	2288.999920	-1312.252476				-505.000000	200.000000	0.000000	1.629990	0.536010	6.292320	-893.590665	2281.658031	-352.086318
230				900.000000	200.000000	0.000000	0.336300	0.517960	-1.694550	-101.041868	-73.064542	161.580523	298.952126	200.968223	0.000000	300.000000	200.000000	0.000000	7.568960	10.315760	2226.029964	2155.294256	2332.599918	-1391.597975				-505.000000	200.000000	0.000000	1.992210	0.714680	-4.719240	-999.476270	281.639960	-175.713441
231				900.000000	200.000000	0.000000	0.414770	0.529220	-1.520750	-92.357063	-182.842940	180.786980	299.106248	200.948616	0.000000	300.000000	200.000000	0.000000	7.050120	10.651480	2231.828308	2117.147455	1994.699930	-1391.597975				-505.000000	200.000000	0.000000	-1.086660	-1.250690	8.651940	-1001.515111	322.683117	-236.076367
232				900.000000	200.000000	0.000000	0.358720	0.608040	-1.520750	-56.947014	-180.534800	183.328011	299.013589	200.991211	0.000000	300.000000	200.000000	0.000000	7.843640	10.010560	2232.133484	2212.514458	2201.799923	-1354.976975				-505.000000	200.000000	0.000000	0.000000	1.786700	7.865400	-354.521559	2246.225860	236.671973
233				900.000000	200.000000	0.000000	0.336300	0.563000	-1.346950	-135.011779	-88.585720	178.490031	298.994228	200.939781	0.000000	300.000000	200.000000	0.000000	7.630000	10.651480	2232.514954	2098.074055	2245.399921	-1342.769976				-505.000000	200.000000	0.000000	1.086660	0.536010	0.786540	379.944894	1656.909876	-645.763345
234				900.000000	200.000000	0.000000	0.336300	0.563000	-1.433850	-94.896505	-129.032662	149.574109	299.013724	200.939813	0.000000	300.000000	200.000000	0.000000	7.538440	9.980040	2232.438660	2098.074055	2201.799923	-1403.804975				-505.000000	200.000000	0.000000	2.535540	-0.536010	4.719240	-495.320433	2493.496071	997.938161
235				900.000000	200.000000	0.000000	0.280250	0.641820	-1.303500	-59.351413	-111.647839	171.392421	298.984290	200.965576	0.000000	300.000000	200.000000	0.000000	7.477400	11.017720	2232.133484	2155.294256	2267.199921	-1373.287475				-505.000000	200.000000	0.000000	1.267770	0.893350	9.438480	865.523700	1505.170212	-234.230027
236				900.000000	200.000000	0.000000	0.515660	0.653080	-1.564200	-31.014100	-121.099572	175.978328	299.033089	200.927155	0.000000	300.000000	200.000000	0.000000	7.233240	11.445000	2232.057190	2069.463954	2158.199924	-1330.562976				-505.000000	200.000000	0.000000	-0.362220	-0.893350	3.932700	-169.557994	1609.025887	-59.562910
237				900.000000	200.000000	0.000000	0.358720	0.698120	-0.955900	-28.529154	-54.410862	164.134505	298.989277	200.914213	0.000000	300.000000	200.000000	0.000000	7.538440	10.834600	2232.362366	2040.853853	2256.299921	-1477.046973				-505.000000	200.000000	0.000000	2.535540	1.965370	7.865400	-343.710238	1164.810292	-350.802299
238				900.000000	200.000000	0.000000	0.313880	0.596780	-1.129700	-85.149285	-103.062417	144.809432	299.003857	200.931364	0.000000	300.000000	200.000000	0.000000	7.630000	10.987200	2232.209778	2079.000654	2223.599922	-1391.597975				-505.000000	200.000000	0.000000	1.086660	-0.893350	0.786540	-517.257693	2982.609949	116.553475
239				900.000000	200.000000	0.000000	0.470820	0.585520	-1.477300	-98.034676	-99.069998	192.829572	299.013185	200.961698	0.000000	300.000000	200.000000	0.000000	7.507920	10.590440	2231.217956	2145.757556	2201.799923	-1367.183975				-505.000000	200.000000	0.000000	0.362220	-0.536010	3.146160	-2348.502310	903.086415	234.438744
240				900.000000	200.000000	0.000000	0.212990	0.720640	-1.564200	-116.683644	-103.569651	198.041666	298.964616	200.995619	0.000000	300.000000	200.000000	0.000000	7.538440	11.048240	2231.828308	2222.051158	2310.799919	-1385.494475				-505.000000	200.000000	0.000000	-0.543330	0.178670	11.798100	-798.956844	1347.380573	-528.483864
241				900.000000	200.000000	0.000000	0.381140	0.574260	-1.824900	-50.612113	-100.119677	139.899487	298.974699	200.948324	0.000000	300.000000	200.000000	0.000000	7.385840	10.193680	2232.514954	2117.147455	2288.999920	-1434.322474				-505.000000	200.000000	0.000000	-1.267770	-0.714680	3.146160	-506.257601	2725.127199	175.655486
242				900.000000	200.000000	0.000000	0.414770	0.551740	-1.564200	-111.577355	-147.340741	175.988604	299.033618	200.965081	0.000000	300.000000	200.000000	0.000000	7.935200	9.919000	2233.277894	2155.294256	2158.199924	-1391.597975				-505.000000	200.000000	0.000000	-1.086660	1.608030	11.798100	-1175.730278	54.557396	60.357052
243				900.000000	200.000000	0.000000	0.369930	0.596780	-1.651100	-77.648395	-74.489834	164.028645	299.004027	200.986736	0.000000	300.000000	200.000000	0.000000	7.416360	10.468360	2232.591248	2202.977757	2223.599922	-1464.839973				-505.000000	200.000000	0.000000	0.724440	-0.536010	12.584640	-1073.771211	1269.921388	351.897963
244				900.000000	200.000000	0.000000	0.358720	0.709380	-1.955250	-41.162384	-119.339076	185.831917	298.979337	200.961369	0.000000	300.000000	200.000000	0.000000	7.294280	10.834600	2231.980896	2145.757556	2278.099920	-1379.390975				-505.000000	200.000000	0.000000	-1.992210	1.072020	0.786540	-1324.861170	2373.492318	177.409020
245				900.000000	200.000000	0.000000	0.459610	0.551740	-1.216600	-58.950349	-83.652911	156.664869	299.038170	200.944052	0.000000	300.000000	200.000000	0.000000	7.111160	9.644320	2232.514954	2107.610755	2147.299925	-1367.183975				-505.000000	200.000000	0.000000	-0.905550	-0.893350	7.865400	-748.323388	-85.239444	-235.751740
246				900.000000	200.000000	0.000000	0.403560	0.664340	-1.651100	-127.133167	-4.951138	152.008334	298.940486	200.956900	0.000000	300.000000	200.000000	0.000000	7.630000	9.888480	2232.438660	2136.220856	2365.299917	-1403.804975				-505.000000	200.000000	0.000000	-0.905550	0.714680	-7.078860	390.126983	1652.352753	-469.202114
247				900.000000	200.000000	0.000000	0.392350	0.506700	-1.173150	-121.068035	-55.593703	183.198924	299.043118	200.986702	0.000000	300.000000	200.000000	0.000000	7.507920	11.200840	2232.667542	2202.977757	2136.399925	-1336.666476				-505.000000	200.000000	0.000000	0.362220	-0.536010	7.865400	-495.068741	2091.737922	-0.537651
248				900.000000	200.000000	0.000000	0.425980	0.641820	-1.651100	-99.916829	-31.204244	166.422124	299.037611	200.948875	0.000000	300.000000	200.000000	0.000000	7.599480	11.261880	2231.217956	2117.147455	2147.299925	-1318.355976				-505.000000	200.000000	0.000000	1.267770	-0.178670	4.719240	105.382219	2172.498808	528.425909
249				900.000000	200.000000	0.000000	0.381140	0.540480	-1.564200	-136.164223	-105.428098	192.880593	299.008706	200.910034	0.000000	300.000000	200.000000	0.000000	7.752080	11.139800	2232.133484	2031.317153	2212.699923	-1403.804975				-505.000000	200.000000	0.000000	0.905550	0.178670	-5.505780	-1495.237165	1276.130231	-587.343873
250				900.000000	200.000000	0.000000	0.369930	0.731900	-1.086250	-71.498968	-110.476934	168.973627	298.974594	200.961238	0.000000	300.000000	200.000000	0.000000	7.813120	11.048240	2232.286072	2145.757556	2288.999920	-1397.701475				-505.000000	200.000000	0.000000	0.000000	0.357340	2.359620	-1367.980610	925.750772	-234.637279
251				900.000000	200.000000	0.000000	0.493240	0.743160	-1.694550	-55.583359	-114.989121	180.904650	299.033188	200.952693	0.000000	300.000000	200.000000	0.000000	7.050120	10.437840	2232.286072	2126.684155	2158.199924	-1397.701475				-505.000000	200.000000	0.000000	2.173320	2.322710	6.292320	-1712.005463	1585.931098	-644.154699
252				900.000000	200.000000	0.000000	0.325090	0.641820	-1.868350	-63.957128	-57.243370	166.526646	299.023356	201.059570	0.000000	300.000000	200.000000	0.000000	7.416360	10.773560	2232.133484	2365.101662	2179.999924	-1354.976975				-505.000000	200.000000	0.000000	1.086660	2.858720	14.157719	-1331.494261	583.660568	-526.070895
253				900.000000	200.000000	0.000000	0.448400	0.608040	-1.868350	-65.348188	-153.508735	168.777142	298.998666	200.965840	0.000000	300.000000	200.000000	0.000000	7.324800	10.682000	2231.523132	2155.294256	2234.499922	-1428.218974				-505.000000	200.000000	0.000000	0.000000	-2.322710	11.798100	671.108680	1049.363662	-119.692449
254				900.000000	200.000000	0.000000	0.336300	0.653080	-1.346950	-30.789029	-53.123930	149.657884	299.062646	200.948259	0.000000	300.000000	200.000000	0.000000	7.996240	10.254720	2232.667542	2117.147455	2092.799927	-1428.218974				-505.000000	200.000000	0.000000	1.629990	1.965370	2.359620	-691.598706	2285.390163	236.711132
255				900.000000	200.000000	0.000000	0.403560	0.416620	-1.346950	-84.752284	-71.091607	161.416595	298.994503	200.918171	0.000000	300.000000	200.000000	0.000000	7.843640	9.705360	2233.125306	2050.390553	2245.399921	-1379.390975				-505.000000	200.000000	0.000000	0.905550	0.178670	6.292320	-567.765302	734.653805	587.538100
256				900.000000	200.000000	0.000000	0.347510	0.551740	-1.651100	-83.523672	-68.500608	159.190664	298.994194	201.016706	0.000000	300.000000	200.000000	0.000000	6.958560	10.254720	2232.438660	2269.734659	2245.399921	-1336.666476				-505.000000	200.000000	0.000000	0.181110	1.072020	-3.146160	-1209.359784	522.306770	-57.741240
257				900.000000	200.000000	0.000000	0.414770	0.484180	-1.390400	-73.974117	-137.370436	156.648492	298.959839	200.986972	0.000000	300.000000	200.000000	0.000000	7.477400	10.468360	2232.057190	2202.977757	2321.699919	-1409.908474				-505.000000	200.000000	0.000000	0.724440	-0.357340	7.078860	-831.768348	877.436351	-352.861663
258				900.000000	200.000000	0.000000	0.414770	0.506700	-1.173150	-104.985914	-117.308598	185.585357	299.003755	200.918642	0.000000	300.000000	200.000000	0.000000	7.904680	10.071600	2231.980896	2050.390553	2223.599922	-1440.425974				-505.000000	200.000000	0.000000	0.181110	0.178670	10.225020	590.709333	377.047513	528.851957
259				900.000000	200.000000	0.000000	0.515660	0.495440	-1.694550	-73.825530	-105.780437	130.048181	299.081986	200.927092	0.000000	300.000000	200.000000	0.000000	7.355320	11.383960	2232.209778	2069.463954	2049.199928	-1336.666476				-505.000000	200.000000	0.000000	0.000000	1.072020	-4.719240	-514.589619	667.328595	-703.911837
260				900.000000	200.000000	0.000000	0.291460	0.731900	-1.651100	-27.858320	-66.192469	159.416281	299.077103	200.982632	0.000000	300.000000	200.000000	0.000000	7.324800	11.048240	2232.209778	2193.441057	2060.099928	-1330.562976				-505.000000	200.000000	0.000000	0.724440	3.037390	-9.438480	183.037390	627.971292	-408.384163
261				900.000000	200.000000	0.000000	0.325090	0.675600	-1.564200	-34.107256	-72.724140	178.606362	299.027973	200.961566	0.000000	300.000000	200.000000	0.000000	7.599480	11.353440	2231.523132	2145.757556	2169.099924	-1403.804975				-505.000000	200.000000	0.000000	-0.362220	1.965370	0.786540	-460.092548	2274.861629	-409.314577
262				900.000000	200.000000	0.000000	0.403560	0.596780	-1.260050	-53.120085	-106.634214	178.451765	299.077607	200.960745	0.000000	300.000000	200.000000	0.000000	7.233240	10.895640	2233.430482	2145.757556	2060.099928	-1373.287475				-505.000000	200.000000	0.000000	-0.362220	0.357340	2.359620	369.259419	417.388674	-1115.769781
263				900.000000	200.000000	0.000000	0.336300	0.461660	-1.216600	-102.865145	-129.234705	183.215105	299.018506	200.974088	0.000000	300.000000	200.000000	0.000000	7.385840	10.254720	2232.209778	2174.367657	2190.899923	-1489.253973				-505.000000	200.000000	0.000000	0.181110	-0.536010	14.944259	-726.134436	505.138962	-822.940544
264				900.000000	200.000000	0.000000	0.347510	0.619300	-1.564200	-56.528341	-63.515455	200.217717	298.960229	200.948162	0.000000	300.000000	200.000000	0.000000	7.568960	10.682000	2232.896424	2117.147455	2321.699919	-1391.597975				-505.000000	200.000000	0.000000	0.724440	1.072020	9.438480	-1324.169014	1405.477101	-468.993397
265				900.000000	200.000000	0.000000	0.403560	0.585520	-1.086250	-25.260004	-81.465998	173.621973	298.959341	200.957522	0.000000	300.000000	200.000000	0.000000	6.989080	10.193680	2230.989074	2136.220856	2321.699919	-1367.183975				-505.000000	200.000000	0.000000	0.362220	-2.501380	7.078860	-1077.320209	1031.924290	526.294101
266				900.000000	200.000000	0.000000	0.414770	0.596780	-0.999350	-80.993712	-92.140383	188.078792	299.003823	200.931396	0.000000	300.000000	200.000000	0.000000	7.507920	9.857960	2232.133484	2079.000654	2223.599922	-1397.701475				-505.000000	200.000000	0.000000	1.811100	-0.178670	3.932700	-10.496706	1477.518301	117.173752
267				900.000000	200.000000	0.000000	0.369930	0.653080	-0.738650	-106.548904	-55.074533	178.538964	299.023222	200.927251	0.000000	300.000000	200.000000	0.000000	7.721560	10.743040	2231.828308	2069.463954	2179.999924	-1416.011974				-505.000000	200.000000	0.000000	-0.362220	-0.357340	0.000000	-716.518655	1347.618004	-587.751125
268				900.000000	200.000000	0.000000	0.313880	0.574260	-1.651100	-78.575768	-56.983785	176.114069	299.047707	200.978460	0.000000	300.000000	200.000000	0.000000	7.568960	9.827440	2231.980896	2183.904357	2125.499926	-1373.287475				-505.000000	200.000000	0.000000	0.543330	1.965370	4.719240	-1733.753953	1155.774611	1.821670
269				900.000000	200.000000	0.000000	0.336300	0.619300	-1.086250	-84.176897	-88.828171	176.132730	299.038170	200.892791	0.000000	300.000000	200.000000	0.000000	7.813120	11.261880	2232.514954	1993.170352	2147.299925	-1403.804975				-505.000000	200.000000	0.000000	1.267770	1.608030	3.146160	97.553588	2571.701682	-820.992782
270				900.000000	200.000000	0.000000	0.358720	0.641820	-0.869000	-111.168164	-110.217349	180.949766	298.993368	201.000439	0.000000	300.000000	200.000000	0.000000	6.897520	11.017720	2230.607604	2231.587858	2245.399921	-1354.976975				-505.000000	200.000000	0.000000	1.267770	1.786700	5.505780	-7.262323	2039.182374	119.082354
271				900.000000	200.000000	0.000000	0.392350	0.720640	-1.477300	-64.326722	-80.640694	173.759248	299.043052	200.926965	0.000000	300.000000	200.000000	0.000000	7.294280	10.956680	2232.514954	2069.463954	2136.399925	-1428.218974				-505.000000	200.000000	0.000000	-0.362220	0.357340	9.438480	369.825727	1603.800902	235.344488
272				900.000000	200.000000	0.000000	0.515660	0.720640	-1.303500	-64.146666	-166.935753	130.257617	299.038170	200.939781	0.000000	300.000000	200.000000	0.000000	8.057280	10.651480	2232.514954	2098.074055	2147.299925	-1342.769976				-505.000000	200.000000	0.000000	3.441090	1.786700	5.505780	571.817686	1509.964766	-409.788399
273				900.000000	200.000000	0.000000	0.470820	0.484180	-1.433850	-69.998601	-94.044437	156.590424	299.018640	200.952596	0.000000	300.000000	200.000000	0.000000	7.507920	10.376800	2232.514954	2126.684155	2190.899923	-1391.597975				-505.000000	200.000000	0.000000	1.267770	0.893350	0.786540	-640.776480	2971.650984	-410.462323
274				900.000000	200.000000	0.000000	0.470820	0.720640	-1.607650	-72.502826	-63.486983	168.858633	299.071998	200.970047	0.000000	300.000000	200.000000	0.000000	7.568960	10.407320	2231.675720	2164.830956	2070.999928	-1385.494475				-505.000000	200.000000	0.000000	2.173320	-0.714680	4.719240	72.948254	924.573914	116.636100
275				900.000000	200.000000	0.000000	0.459610	0.686860	-1.433850	-97.837010	-113.846689	151.971210	299.023523	200.956867	0.000000	300.000000	200.000000	0.000000	7.538440	10.346280	2232.514954	2136.220856	2179.999924	-1416.011974				-505.000000	200.000000	0.000000	0.724440	-0.536010	6.292320	-958.458594	1010.752785	469.386161
276				900.000000	200.000000	0.000000	0.313880	0.664340	-1.781450	-66.960256	-127.786139	173.788184	299.062582	200.995313	0.000000	300.000000	200.000000	0.000000	7.446880	10.559920	2232.514954	2222.051158	2092.799927	-1397.701475				-505.000000	200.000000	0.000000	-1.267770	1.786700	3.146160	-1397.243115	338.867067	178.029296
277				900.000000	200.000000	0.000000	0.336300	0.754420	-1.868350	-35.197078	-118.496638	166.619751	299.018506	200.986904	0.000000	300.000000	200.000000	0.000000	7.843640	9.796920	2232.209778	2202.977757	2190.899923	-1367.183975				-505.000000	200.000000	0.000000	-0.724440	0.357340	3.932700	-325.510746	1763.513825	59.141170
278				900.000000	200.000000	0.000000	0.325090	0.743160	-1.651100	-59.558875	-67.577353	188.307833	299.095924	200.974854	0.000000	300.000000	200.000000	0.000000	7.477400	10.346280	2230.455016	2174.367657	2016.499929	-1422.115474				-505.000000	200.000000	0.000000	-0.724440	0.536010	11.798100	-1124.782206	1358.339539	0.566629
279				900.000000	200.000000	0.000000	0.179360	0.551740	-1.651100	-103.626323	-81.840071	185.871129	299.013657	200.905700	0.000000	300.000000	200.000000	0.000000	7.141680	11.017720	2232.286072	2021.780453	2201.799923	-1348.873476				-505.000000	200.000000	0.000000	0.724440	0.714680	-5.505780	-652.091187	756.809167	176.852572
280				900.000000	200.000000	0.000000	0.291460	0.540480	-1.607650	-43.737042	-76.364818	173.696221	299.047772	200.939941	0.000000	300.000000	200.000000	0.000000	7.630000	10.285240	2232.133484	2098.074055	2125.499926	-1452.632974				-505.000000	200.000000	0.000000	0.362220	-0.893350	-4.719240	-633.514157	1043.120686	-235.853161
281				900.000000	200.000000	0.000000	0.179360	0.664340	-2.172500	-23.139551	-81.355169	193.204827	299.061973	201.000234	0.000000	300.000000	200.000000	0.000000	7.752080	10.926160	2231.065368	2231.587858	2092.799927	-1306.148976				-505.000000	200.000000	0.000000	0.181110	0.178670	1.573080	-2305.382870	782.968226	-58.589030
282				900.000000	200.000000	0.000000	0.526870	0.653080	-1.477300	-38.965132	-116.576047	159.099094	299.032659	200.923293	0.000000	300.000000	200.000000	0.000000	7.111160	11.322920	2231.065368	2059.927254	2158.199924	-1281.734977				-505.000000	200.000000	0.000000	0.905550	2.680050	8.651940	1205.205997	1395.264562	-584.970063
283				900.000000	200.000000	0.000000	0.381140	0.563000	-1.433850	-62.732263	-80.219474	183.262897	299.013893	200.943923	0.000000	300.000000	200.000000	0.000000	7.660520	11.078760	2232.820130	2107.610755	2201.799923	-1428.218974				-505.000000	200.000000	0.000000	1.086660	0.000000	11.011560	-1157.279094	1912.346347	58.657166
284				900.000000	200.000000	0.000000	0.336300	0.619300	-1.738000	-76.811049	-67.958164	166.494089	299.003857	200.974088	0.000000	300.000000	200.000000	0.000000	7.385840	11.017720	2232.209778	2174.367657	2223.599922	-1324.459476				-505.000000	200.000000	0.000000	0.362220	1.608030	0.000000	1950.357925	1834.062172	530.193931
285				900.000000	200.000000	0.000000	0.414770	0.641820	-1.607650	-75.748633	-81.442724	180.891698	299.066922	200.944601	0.000000	300.000000	200.000000	0.000000	7.172200	10.682000	2231.217956	2107.610755	2081.899927	-1312.252476				-505.000000	200.000000	0.000000	-1.086660	2.680050	3.146160	-416.658492	1123.328146	-349.834292
286				900.000000	200.000000	0.000000	0.358720	0.596780	-1.738000	-49.594711	-119.541119	192.956180	299.106462	200.952661	0.000000	300.000000	200.000000	0.000000	7.263760	10.651480	2232.362366	2126.684155	1994.699930	-1452.632974				-505.000000	200.000000	0.000000	2.535540	0.357340	-7.078860	-558.023675	1709.272424	-58.607826
287				900.000000	200.000000	0.000000	0.347510	0.619300	-1.738000	-68.769989	-73.485761	176.121116	298.969394	200.991448	0.000000	300.000000	200.000000	0.000000	7.507920	10.926160	2231.599426	2212.514458	2299.899920	-1416.011974				-505.000000	200.000000	0.000000	0.905550	1.608030	2.359620	213.306666	605.815930	60.197675
288				900.000000	200.000000	0.000000	0.381140	0.619300	-1.303500	-60.278786	-44.878910	176.086275	299.009011	200.939652	0.000000	300.000000	200.000000	0.000000	7.416360	9.430680	2232.820130	2098.074055	2212.699923	-1397.701475				-505.000000	200.000000	0.000000	1.086660	1.429360	11.798100	-144.197583	718.469855	-292.450963
289				900.000000	200.000000	0.000000	0.201780	0.664340	-1.824900	-67.005270	-123.129452	173.904319	298.974419	200.944310	0.000000	300.000000	200.000000	0.000000	7.324800	9.919000	2231.904602	2107.610755	2288.999920	-1416.011974				-505.000000	200.000000	0.000000	1.992210	1.429360	9.438480	-839.282364	1991.614380	177.429382
290				900.000000	200.000000	0.000000	0.493240	0.664340	-1.824900	-54.943679	-160.461625	178.421687	298.984151	200.978527	0.000000	300.000000	200.000000	0.000000	7.538440	11.231360	2231.828308	2183.904357	2267.199921	-1416.011974				-505.000000	200.000000	0.000000	0.905550	0.893350	2.359620	-177.386626	2064.086011	294.495838
291				900.000000	200.000000	0.000000	0.257830	0.563000	-1.042800	-10.060242	-85.637185	185.800306	298.998666	200.961566	0.000000	300.000000	200.000000	0.000000	7.202720	10.926160	2231.523132	2145.757556	2234.499922	-1440.425974				-505.000000	200.000000	0.000000	1.448880	-1.429360	0.000000	-1592.098598	2431.158415	-588.913360
292				900.000000	200.000000	0.000000	0.246620	0.529220	-1.520750	-56.172291	-74.599124	176.141864	298.974594	200.918516	0.000000	300.000000	200.000000	0.000000	7.843640	11.475520	2232.286072	2050.390553	2288.999920	-1391.597975				-505.000000	200.000000	0.000000	-1.086660	0.714680	4.719240	-419.641182	1254.405300	881.926644
293				900.000000	200.000000	0.000000	0.313880	0.484180	-1.868350	-46.325562	-102.375472	168.801315	298.998632	200.961599	0.000000	300.000000	200.000000	0.000000	7.477400	10.926160	2231.446838	2145.757556	2234.499922	-1391.597975				-505.000000	200.000000	0.000000	1.267770	-0.536010	1.573080	-263.940122	1114.924455	586.830892
294				900.000000	200.000000	0.000000	0.369930	0.630560	-1.433850	-19.744840	-145.615456	183.337341	299.115714	200.983136	0.000000	300.000000	200.000000	0.000000	7.721560	11.506040	2231.065368	2193.441057	1972.899931	-1373.287475				-505.000000	200.000000	0.000000	0.362220	0.000000	6.292320	-115.312616	3021.220826	-0.028978
295				900.000000	200.000000	0.000000	0.358720	0.709380	-1.738000	-24.855192	-73.947389	161.735316	299.014095	200.896757	0.000000	300.000000	200.000000	0.000000	7.233240	11.536560	2233.277894	2002.707052	2201.799923	-1367.183975				-505.000000	200.000000	0.000000	0.362220	1.429360	7.865400	-723.592208	1959.167915	236.303880
296				900.000000	200.000000	0.000000	0.369930	0.596780	-1.216600	-61.116132	-125.553618	178.486605	298.955098	200.952661	0.000000	300.000000	200.000000	0.000000	7.752080	10.285240	2232.362366	2126.684155	2332.599918	-1428.218974				-505.000000	200.000000	0.000000	1.086660	0.536010	7.078860	959.528289	1650.938464	-58.322358
297				900.000000	200.000000	0.000000	0.493240	0.664340	-1.738000	-103.100014	-150.410502	149.505766	298.969746	200.888580	0.000000	300.000000	200.000000	0.000000	7.416360	10.376800	2232.362366	1983.633652	2299.899920	-1306.148976				-505.000000	200.000000	0.000000	0.181110	-0.536010	10.225020	-379.063969	2233.027615	-59.267261
298				900.000000	200.000000	0.000000	0.470820	0.743160	-1.868350	-108.030309	-68.310502	188.156857	299.013185	201.017263	0.000000	300.000000	200.000000	0.000000	7.324800	10.529400	2231.217956	2269.734659	2201.799923	-1348.873476				-505.000000	200.000000	0.000000	1.629990	1.429360	11.011560	-607.524513	1746.899443	-409.982627
299				900.000000	200.000000	0.000000	0.437190	0.720640	-1.520750	-92.515448	-128.040526	176.122454	298.974243	200.970114	0.000000	300.000000	200.000000	0.000000	6.867000	9.644320	2231.523132	2164.830956	2288.999920	-1428.218974				-505.000000	200.000000	0.000000	1.267770	0.893350	6.292320	-640.336018	447.595860	-116.741830
300				900.000000	200.000000	0.000000	0.336300	0.686860	-1.129700	-69.378199	-68.523883	188.243861	299.018909	200.960876	0.000000	300.000000	200.000000	0.000000	7.050120	9.613800	2233.125306	2145.757556	2190.899923	-1470.943473				-505.000000	200.000000	0.000000	0.905550	-0.536010	-3.932700	-264.380585	611.787341	-588.022104
301				900.000000	200.000000	0.000000	0.246620	0.619300	-1.824900	-137.209031	-54.052384	159.358017	298.984464	200.965411	0.000000	300.000000	200.000000	0.000000	7.568960	9.980040	2232.514954	2155.294256	2267.199921	-1464.839973				-505.000000	200.000000	0.000000	3.259980	0.536010	1.573080	-1820.496219	1392.085857	-293.472618
302				900.000000	200.000000	0.000000	0.482030	0.698120	-1.998700	-73.835327	-104.112694	185.693696	299.111102	200.995653	0.000000	300.000000	200.000000	0.000000	7.355320	10.102120	2231.752014	2222.051158	1983.799931	-1391.597975				-505.000000	200.000000	0.000000	1.086660	0.893350	-5.505780	-641.279866	469.751222	-234.215538
303				900.000000	200.000000	0.000000	0.280250	0.675600	-1.520750	-62.205954	-20.258338	178.652816	299.033023	200.944310	0.000000	300.000000	200.000000	0.000000	7.263760	11.475520	2231.904602	2107.610755	2158.199924	-1428.218974				-505.000000	200.000000	0.000000	-0.362220	1.072020	5.505780	-1092.851627	546.972975	118.534522
304				900.000000	200.000000	0.000000	0.246620	0.630560	-1.694550	-76.302348	-150.427039	142.500868	299.018573	200.939845	0.000000	300.000000	200.000000	0.000000	7.507920	11.261880	2232.362366	2098.074055	2190.899923	-1336.666476				-505.000000	200.000000	0.000000	1.992210	-0.357340	5.505780	-368.630187	271.936417	528.198396
305				900.000000	200.000000	0.000000	0.414770	0.596780	-1.738000	-105.882135	-10.397919	159.162870	299.037940	200.935733	0.000000	300.000000	200.000000	0.000000	7.416360	10.926160	2231.980896	2088.537354	2147.299925	-1342.769976				-505.000000	200.000000	0.000000	-1.086660	-0.536010	8.651940	1589.682217	2708.943249	-587.862727
306				900.000000	200.000000	0.000000	0.437190	0.664340	-1.346950	-118.777007	-52.212611	164.021794	299.067401	200.956933	0.000000	300.000000	200.000000	0.000000	7.355320	10.620960	2232.362366	2136.220856	2081.899927	-1379.390975				-505.000000	200.000000	0.000000	0.905550	-0.357340	3.146160	-1179.530969	1665.629562	234.564835
307				900.000000	200.000000	0.000000	0.425980	0.596780	-1.694550	-97.796060	-91.955474	156.741597	299.052461	200.948681	0.000000	300.000000	200.000000	0.000000	7.446880	10.834600	2231.675720	2117.147455	2114.599926	-1391.597975				-505.000000	200.000000	0.000000	0.905550	0.357340	11.798100	-93.249511	1392.278857	-410.942019
308				900.000000	200.000000	0.000000	0.291460	0.596780	-1.260050	-105.386978	-132.413755	166.519600	299.043314	200.926712	0.000000	300.000000	200.000000	0.000000	7.477400	9.888480	2233.125306	2069.463954	2136.399925	-1324.459476				-505.000000	200.000000	0.000000	1.267770	-0.178670	-1.573080	452.326840	455.060124	822.146402
309				900.000000	200.000000	0.000000	0.425980	0.641820	-1.564200	-83.744679	-87.010730	137.506203	298.974769	200.965345	0.000000	300.000000	200.000000	0.000000	7.416360	10.254720	2232.667542	2155.294256	2288.999920	-1397.701475				-505.000000	200.000000	0.000000	1.811100	1.250690	3.146160	539.194952	285.134662	-410.166674
310				900.000000	200.000000	0.000000	0.392350	0.574260	-1.607650	-130.797647	-75.453498	144.707193	299.062902	200.952270	0.000000	300.000000	200.000000	0.000000	7.385840	10.315760	2233.277894	2126.684155	2092.799927	-1409.908474				-505.000000	200.000000	0.000000	1.086660	-0.357340	0.786540	-137.375722	198.639795	234.550346
311				900.000000	200.000000	0.000000	0.437190	0.619300	-1.955250	-48.892409	-92.174651	178.437868	299.057023	200.983203	0.000000	300.000000	200.000000	0.000000	7.294280	11.048240	2230.912780	2193.441057	2103.699926	-1379.390975				-505.000000	200.000000	0.000000	2.535540	0.178670	-3.146160	-800.152384	2633.530343	58.710813
312				900.000000	200.000000	0.000000	0.437190	0.698120	-0.825550	-84.681534	-57.763483	147.185589	299.018339	200.952889	0.000000	300.000000	200.000000	0.000000	7.599480	10.315760	2231.828308	2126.684155	2190.899923	-1440.425974				-505.000000	200.000000	0.000000	-0.181110	-0.357340	0.786540	-716.455731	1601.052627	-176.556923
313				900.000000	200.000000	0.000000	0.482030	0.619300	-1.390400	-100.574117	-54.018713	166.343113	298.964722	200.969881	0.000000	300.000000	200.000000	0.000000	7.324800	11.353440	2232.057190	2164.830956	2310.799919	-1391.597975				-505.000000	200.000000	0.000000	0.181110	0.357340	10.225020	254.072649	1039.897549	411.533318
314				900.000000	200.000000	0.000000	0.313880	0.596780	-1.477300	-57.365687	-143.266908	152.038412	298.964262	200.910470	0.000000	300.000000	200.000000	0.000000	7.477400	11.048240	2231.065368	2031.317153	2310.799919	-1434.322474				-505.000000	200.000000	0.000000	0.181110	0.178670	2.359620	-1494.607933	914.791806	411.363760
315				900.000000	200.000000	0.000000	0.369930	0.630560	-1.042800	-67.586075	-64.923613	171.289040	298.974348	200.948648	0.000000	300.000000	200.000000	0.000000	7.263760	11.139800	2231.752014	2117.147455	2288.999920	-1403.804975				-505.000000	200.000000	0.000000	1.629990	0.178670	3.146160	-1841.993016	1489.223693	117.527356
316				900.000000	200.000000	0.000000	0.392350	0.517960	-1.346950	-96.661224	-121.289679	173.570755	298.974278	200.982901	0.000000	300.000000	200.000000	0.000000	7.568960	11.414480	2231.599426	2193.441057	2288.999920	-1287.838477				-505.000000	200.000000	0.000000	1.267770	-1.072020	-5.505780	-1107.652409	1519.352315	-59.862867
317				900.000000	200.000000	0.000000	0.336300	0.619300	-1.868350	-72.925562	-27.309179	137.578168	299.038269	200.914056	0.000000	300.000000	200.000000	0.000000	7.385840	10.865120	2232.743836	2040.853853	2147.299925	-1385.494475				-505.000000	200.000000	0.000000	2.897760	-0.536010	-3.146160	546.394352	357.922287	-0.740494
318				900.000000	200.000000	0.000000	0.358720	0.484180	-1.433850	-65.978071	-48.900399	183.212821	299.077544	200.930919	0.000000	300.000000	200.000000	0.000000	7.630000	10.865120	2233.277894	2079.000654	2060.099928	-1373.287475				-505.000000	200.000000	0.000000	0.905550	-2.858720	-6.292320	-520.932538	746.596628	-707.714553
319				900.000000	200.000000	0.000000	0.493240	0.664340	-1.390400	-46.452477	-84.876161	168.783047	299.013724	200.944085	0.000000	300.000000	200.000000	0.000000	7.355320	10.315760	2232.438660	2107.610755	2201.799923	-1312.252476				-505.000000	200.000000	0.000000	-1.629990	-0.536010	9.438480	84.137115	222.243579	-235.354669
320				900.000000	200.000000	0.000000	0.381140	0.709380	-1.868350	-65.195537	-95.013299	202.676311	299.042856	200.880157	0.000000	300.000000	200.000000	0.000000	7.263760	10.682000	2232.057190	1964.560251	2136.399925	-1367.183975				-505.000000	200.000000	0.000000	0.362220	0.357340	4.719240	137.816184	1431.873591	294.030631
321				900.000000	200.000000	0.000000	0.414770	0.664340	-1.911800	-99.259540	-177.413293	176.093322	298.984290	200.957031	0.000000	300.000000	200.000000	0.000000	7.660520	10.285240	2232.133484	2136.220856	2267.199921	-1342.769976				-505.000000	200.000000	0.000000	-0.905550	0.893350	4.719240	749.330159	845.736313	-57.823865
322				900.000000	200.000000	0.000000	0.336300	0.664340	-1.303500	-74.506160	-43.032399	147.258696	298.989829	200.952140	0.000000	300.000000	200.000000	0.000000	7.355320	10.651480	2233.583070	2126.684155	2256.299921	-1361.080475				-505.000000	200.000000	0.000000	0.000000	1.250690	0.000000	-40.136750	795.420044	294.907398
323				900.000000	200.000000	0.000000	0.414770	0.664340	-1.998700	-95.329038	-121.606807	188.141622	298.974278	200.970080	0.000000	300.000000	200.000000	0.000000	7.416360	10.346280	2231.599426	2164.830956	2288.999920	-1367.183975				-505.000000	200.000000	0.000000	-0.905550	-0.714680	1.573080	-853.831453	2439.562106	-0.605787
324				900.000000	200.000000	0.000000	0.358720	0.686860	-1.433850	-89.795950	-48.900399	178.581993	298.988897	200.961566	0.000000	300.000000	200.000000	0.000000	7.202720	9.674840	2231.523132	2145.757556	2256.299921	-1354.976975				-505.000000	200.000000	0.000000	2.354430	1.429360	4.719240	-839.659903	1709.034993	529.864996
325				900.000000	200.000000	0.000000	0.347510	0.698120	-1.260050	-73.070086	-84.062195	154.507478	299.047935	200.918422	0.000000	300.000000	200.000000	0.000000	7.813120	10.132640	2232.514954	2050.390553	2125.499926	-1440.425974				-505.000000	200.000000	0.000000	1.629990	-0.357340	10.225020	-1758.044670	2410.495906	-235.445910
326				900.000000	200.000000	0.000000	0.325090	0.698120	-1.173150	-109.164829	-78.153786	173.807986	299.042922	200.952726	0.000000	300.000000	200.000000	0.000000	7.477400	11.597600	2232.209778	2126.684155	2136.399925	-1409.908474				-505.000000	200.000000	0.000000	1.629990	0.714680	1.573080	-998.972884	1755.856560	353.012424
327				900.000000	200.000000	0.000000	0.470820	0.585520	-1.607650	-61.984946	-114.146682	163.913651	299.076882	200.935861	0.000000	300.000000	200.000000	0.000000	7.446880	11.139800	2231.675720	2088.537354	2060.099928	-1379.390975				-505.000000	200.000000	0.000000	1.811100	-1.072020	4.719240	-759.386402	1211.631860	527.534653
328				900.000000	200.000000	0.000000	0.369930	0.698120	-1.651100	-121.721576	-125.149533	152.074590	299.057377	200.923009	0.000000	300.000000	200.000000	0.000000	7.141680	10.743040	2231.752014	2059.927254	2103.699926	-1416.011974				-505.000000	200.000000	0.000000	-0.905550	1.072020	1.573080	-514.086233	583.582004	59.833890
329				900.000000	200.000000	0.000000	0.291460	0.653080	-1.607650	-87.346537	-56.100938	171.391279	299.018406	200.944278	0.000000	300.000000	200.000000	0.000000	7.568960	10.834600	2231.980896	2107.610755	2190.899923	-1385.494475				-505.000000	200.000000	0.000000	-1.448880	1.072020	5.505780	-745.403621	1540.716819	-468.819532
330				900.000000	200.000000	0.000000	0.504450	0.619300	-1.520750	-128.852871	-64.952683	185.597167	299.072283	200.918485	0.000000	300.000000	200.000000	0.000000	7.568960	10.376800	2232.362366	2050.390553	2070.999928	-1367.183975				-505.000000	200.000000	0.000000	0.905550	-0.178670	5.505780	-936.898874	1530.820275	293.478491
331				900.000000	200.000000	0.000000	0.392350	0.619300	-1.738000	-60.728928	-85.464212	147.158741	299.047739	200.991245	0.000000	300.000000	200.000000	0.000000	7.355320	10.590440	2232.057190	2212.514458	2125.499926	-1312.252476				-505.000000	200.000000	0.000000	0.000000	0.357340	0.000000	-1831.433387	1988.550110	-704.590068
332				900.000000	200.000000	0.000000	0.313880	0.776940	-1.564200	-70.139377	-97.592362	202.808823	299.047512	201.008576	0.000000	300.000000	200.000000	0.000000	7.599480	10.651480	2231.523132	2250.661259	2125.499926	-1391.597975				-505.000000	200.000000	0.000000	0.905550	-3.037390	3.932700	-646.741860	1797.453143	232.021467
333				900.000000	200.000000	0.000000	0.313880	0.596780	-1.607650	-117.808683	-21.562404	139.990112	298.989519	200.948162	0.000000	300.000000	200.000000	0.000000	7.599480	9.919000	2232.896424	2117.147455	2256.299921	-1361.080475				-505.000000	200.000000	0.000000	0.181110	1.250690	8.651940	192.187409	1969.380454	-175.059880
334				900.000000	200.000000	0.000000	0.358720	0.698120	-1.346950	-81.201174	1.678483	168.953825	299.018976	200.948000	0.000000	300.000000	200.000000	0.000000	7.507920	9.857960	2233.277894	2117.147455	2190.899923	-1324.459476				-505.000000	200.000000	0.000000	-1.267770	2.144040	-8.651940	-681.668309	2471.183581	-291.584378
335				900.000000	200.000000	0.000000	0.347510	0.675600	-1.433850	-98.300697	-63.636681	173.763815	299.062550	200.956900	0.000000	300.000000	200.000000	0.000000	7.507920	10.041080	2232.438660	2136.220856	2092.799927	-1428.218974				-505.000000	200.000000	0.000000	1.448880	1.072020	0.000000	-1093.292089	310.038298	-997.748241
336				900.000000	200.000000	0.000000	0.358720	0.641820	-1.564200	-39.518847	-74.109023	137.575884	298.969429	200.978594	0.000000	300.000000	200.000000	0.000000	7.507920	11.567080	2231.675720	2183.904357	2299.899920	-1367.183975				-505.000000	200.000000	0.000000	0.543330	-1.786700	10.225020	-1728.719241	89.989567	174.493251
337				900.000000	200.000000	0.000000	0.493240	0.495440	-1.824900	-82.001633	-109.801926	156.577669	298.979372	200.922883	0.000000	300.000000	200.000000	0.000000	7.630000	11.628120	2232.057190	2059.927254	2278.099920	-1446.529474				-505.000000	200.000000	0.000000	1.448880	1.608030	9.438480	213.872975	301.081181	177.642406
338				900.000000	200.000000	0.000000	0.381140	0.585520	-1.042800	-73.461352	-75.517181	154.367919	298.969852	200.918390	0.000000	300.000000	200.000000	0.000000	7.904680	11.048240	2232.591248	2050.390553	2299.899920	-1324.459476				-505.000000	200.000000	0.000000	-1.811100	0.357340	6.292320	-788.585984	1296.748309	0.484004
339				900.000000	200.000000	0.000000	0.347510	0.506700	-1.694550	-137.690326	-184.977509	168.787418	299.043052	200.973954	0.000000	300.000000	200.000000	0.000000	7.660520	11.292400	2232.514954	2174.367657	2136.399925	-1361.080475				-505.000000	200.000000	0.000000	-0.905550	0.357340	-7.078860	-1021.287683	1784.922760	0.411560
340				900.000000	200.000000	0.000000	0.257830	0.765680	-1.303500	-86.415100	-70.196824	161.892197	299.052623	200.999790	0.000000	300.000000	200.000000	0.000000	7.172200	11.048240	2232.057190	2231.587858	2114.599926	-1324.459476				-505.000000	200.000000	0.000000	0.905550	0.714680	2.359620	-304.013950	2726.936047	0.605787
341				900.000000	200.000000	0.000000	0.280250	0.630560	-0.912450	-63.430502	-112.011516	176.201269	299.028040	200.961501	0.000000	300.000000	200.000000	0.000000	7.355320	11.017720	2231.675720	2145.757556	2169.099924	-1342.769976				-505.000000	200.000000	0.000000	3.259980	1.965370	0.786540	-1039.172558	597.412239	-57.139761
342				900.000000	200.000000	0.000000	0.358720	0.776940	-1.868350	-46.331295	-78.892134	169.027127	299.018573	200.884308	0.000000	300.000000	200.000000	0.000000	7.385840	10.834600	2232.362366	1974.096951	2190.899923	-1385.494475				-505.000000	200.000000	0.000000	1.992210	0.714680	7.078860	-882.716420	1993.853659	118.007052
343				900.000000	200.000000	0.000000	0.381140	0.630560	-1.173150	-47.618466	-166.583414	168.867767	299.111163	200.901581	0.000000	300.000000	200.000000	0.000000	7.294280	10.743040	2231.904602	2012.243752	1983.799931	-1397.701475				-505.000000	200.000000	0.000000	-0.362220	-0.178670	0.786540	-589.828408	684.021541	-176.372876
344				900.000000	200.000000	0.000000	0.358720	0.585520	-1.781450	-62.165003	-28.313251	168.849107	299.023055	200.906040	0.000000	300.000000	200.000000	0.000000	7.050120	10.620960	2231.446838	2021.780453	2179.999924	-1434.322474				-505.000000	200.000000	0.000000	0.905550	1.250690	6.292320	-387.081370	999.793820	118.602658
345				900.000000	200.000000	0.000000	0.437190	0.608040	-1.868350	-81.430309	-97.321438	163.969435	299.008672	200.935701	0.000000	300.000000	200.000000	0.000000	7.111160	10.559920	2232.057190	2088.537354	2212.699923	-1416.011974				-505.000000	200.000000	0.000000	1.086660	-0.357340	7.865400	-484.257419	2578.182089	58.318050
346				900.000000	200.000000	0.000000	0.291460	0.698120	-1.477300	-65.254096	-86.617983	166.613846	298.930940	200.892639	0.000000	300.000000	200.000000	0.000000	7.568960	10.956680	2232.896424	1993.170352	2387.099916	-1385.494475				-505.000000	200.000000	0.000000	0.362220	-1.429360	9.438480	-1707.159521	1957.675062	-177.617736
347				900.000000	200.000000	0.000000	0.437190	0.743160	-1.173150	-91.227961	-57.440215	190.601358	298.950108	200.961303	0.000000	300.000000	200.000000	0.000000	7.843640	9.613800	2232.133484	2145.757556	2343.499918	-1464.839973				-505.000000	200.000000	0.000000	0.000000	-1.786700	-3.932700	-571.691840	-526.547897	-60.439677
348				900.000000	200.000000	0.000000	0.448400	0.709380	-0.999350	-136.664797	-68.195416	156.823088	299.003925	200.982565	0.000000	300.000000	200.000000	0.000000	7.324800	10.987200	2232.362366	2193.441057	2223.599922	-1367.183975				-505.000000	200.000000	0.000000	2.173320	-0.178670	5.505780	105.445143	2779.807590	-0.343423
349				900.000000	200.000000	0.000000	0.470820	0.855760	-1.564200	-54.831979	-28.065602	200.309876	299.008266	200.961731	0.000000	300.000000	200.000000	0.000000	7.538440	11.414480	2231.141662	2145.757556	2212.699923	-1354.976975				-505.000000	200.000000	0.000000	-1.086660	0.000000	8.651940	-1736.547873	1250.673168	-58.657166
350				900.000000	200.000000	0.000000	0.313880	0.709380	-1.694550	-93.159192	-62.009347	188.288032	299.052849	200.914119	0.000000	300.000000	200.000000	0.000000	7.599480	11.536560	2232.591248	2040.853853	2114.599926	-1416.011974				-505.000000	200.000000	0.000000	0.905550	1.608030	7.865400	97.931127	600.590945	-351.011015
351				900.000000	200.000000	0.000000	0.212990	0.596780	-1.607650	-77.603380	-37.671633	152.142934	299.047772	200.888672	0.000000	300.000000	200.000000	0.000000	7.599480	10.926160	2232.133484	1983.633652	2125.499926	-1342.769976				-505.000000	200.000000	0.000000	0.905550	0.357340	6.292320	-325.321977	204.373776	-234.709723
352				900.000000	200.000000	0.000000	0.325090	0.585520	-1.738000	-114.386882	-47.232656	178.522588	299.105973	200.944633	0.000000	300.000000	200.000000	0.000000	7.294280	10.682000	2231.141662	2107.610755	1994.699930	-1397.701475				-505.000000	200.000000	0.000000	0.181110	0.000000	4.719240	579.457549	1707.972571	-0.014489
353				900.000000	200.000000	0.000000	0.358720	0.563000	-1.520750	-46.740171	-79.215402	178.466804	299.062037	200.974521	0.000000	300.000000	200.000000	0.000000	7.446880	10.529400	2231.217956	2174.367657	2092.799927	-1513.667973				-505.000000	200.000000	0.000000	-0.181110	1.250690	6.292320	-155.449367	1728.397649	-57.542705
354				900.000000	200.000000	0.000000	0.369930	0.686860	-1.173150	-41.279502	-120.528057	171.341399	299.072188	200.961303	0.000000	300.000000	200.000000	0.000000	7.507920	10.163160	2232.133484	2145.757556	2070.999928	-1373.287475				-505.000000	200.000000	0.000000	0.724440	-0.178670	4.719240	-705.329794	1277.385653	-470.180302
355				900.000000	200.000000	0.000000	0.392350	0.551740	-0.999350	-78.827929	-116.546977	156.734550	298.965323	200.960778	0.000000	300.000000	200.000000	0.000000	7.599480	10.346280	2233.354188	2145.757556	2310.799919	-1416.011974				-505.000000	200.000000	0.000000	-0.362220	2.144040	3.932700	-1028.109543	2669.585945	237.040066
356				900.000000	200.000000	0.000000	0.470820	0.619300	-1.564200	-144.980006	-98.989181	132.619485	299.042987	200.914213	0.000000	300.000000	200.000000	0.000000	7.568960	9.522240	2232.362366	2040.853853	2136.399925	-1287.838477				-505.000000	200.000000	0.000000	2.173320	-0.714680	7.865400	-1200.776074	789.018201	-705.781281
357				900.000000	200.000000	0.000000	0.470820	0.720640	-1.086250	-75.983185	-53.839945	192.955234	299.028272	200.974088	0.000000	300.000000	200.000000	0.000000	7.416360	10.132640	2232.209778	2174.367657	2169.099924	-1373.287475				-505.000000	200.000000	0.000000	0.000000	0.178670	4.719240	-2305.131177	393.231463	-646.015527
358				900.000000	200.000000	0.000000	0.325090	0.608040	-1.607650	-81.160224	-42.287912	178.543531	298.999316	200.969484	0.000000	300.000000	200.000000	0.000000	7.446880	9.735880	2232.972718	2164.830956	2234.499922	-1397.701475				-505.000000	200.000000	0.000000	1.267770	0.893350	3.146160	-1103.851718	2439.131675	353.210960
359				900.000000	200.000000	0.000000	0.257830	0.743160	-1.824900	-116.026355	-59.579982	166.690574	298.993919	200.978527	0.000000	300.000000	200.000000	0.000000	7.507920	11.048240	2231.828308	2183.904357	2245.399921	-1348.873476				-505.000000	200.000000	0.000000	2.897760	1.608030	2.359620	-597.405347	352.697302	-821.123182
360				900.000000	200.000000	0.000000	0.392350	0.619300	-1.651100	-84.762081	-70.347120	173.665002	298.979721	200.918296	0.000000	300.000000	200.000000	0.000000	7.843640	11.200840	2232.820130	2050.390553	2278.099920	-1464.839973				-505.000000	200.000000	0.000000	1.086660	-0.893350	-2.359620	-2486.381418	997.045545	-0.934722
361				900.000000	200.000000	0.000000	0.437190	0.653080	-1.651100	-111.514733	-72.193631	202.565884	299.086557	200.974421	0.000000	300.000000	200.000000	0.000000	7.630000	11.322920	2231.446838	2174.367657	2038.299929	-1275.631477				-505.000000	200.000000	0.000000	0.724440	1.250690	7.078860	-39.570442	1275.146373	-292.591544
362				900.000000	200.000000	0.000000	0.381140	0.675600	-1.564200	-82.353619	-115.560038	154.451693	298.989312	201.025250	0.000000	300.000000	200.000000	0.000000	7.660520	11.261880	2232.438660	2288.808060	2256.299921	-1379.390975				-505.000000	200.000000	0.000000	0.543330	1.250690	9.438480	-386.829678	1018.726045	177.375734
363				900.000000	200.000000	0.000000	0.448400	0.585520	-1.303500	-101.875149	-88.176437	149.478917	298.969957	200.931110	0.000000	300.000000	200.000000	0.000000	8.087800	10.743040	2232.820130	2079.000654	2299.899920	-1379.390975				-505.000000	200.000000	0.000000	1.811100	-0.714680	10.225020	-621.507294	676.126846	57.920979
364				900.000000	200.000000	0.000000	0.482030	0.608040	-1.346950	-76.869608	-145.246581	159.103661	298.974699	200.918422	0.000000	300.000000	200.000000	0.000000	7.782600	10.437840	2232.514954	2050.390553	2288.999920	-1312.252476				-505.000000	200.000000	0.000000	1.086660	0.178670	0.000000	474.075329	1392.516288	-411.126066
365				900.000000	200.000000	0.000000	0.313880	0.596780	-1.173150	-61.071117	-113.153948	178.544673	299.043020	200.986803	0.000000	300.000000	200.000000	0.000000	7.507920	10.590440	2232.438660	2202.977757	2136.399925	-1348.873476				-505.000000	200.000000	0.000000	-0.724440	1.608030	5.505780	213.558359	1099.170935	1.583976
366				900.000000	200.000000	0.000000	0.325090	0.630560	-1.651100	-64.195743	-118.237052	152.058214	299.018573	200.880036	0.000000	300.000000	200.000000	0.000000	7.355320	10.926160	2232.362366	1964.560251	2190.899923	-1391.597975				-505.000000	200.000000	0.000000	2.716650	0.893350	2.359620	-756.466635	1026.506305	235.606852
367				900.000000	200.000000	0.000000	0.414770	0.563000	-1.607650	-46.830199	-56.112874	149.492815	298.989277	200.914213	0.000000	300.000000	200.000000	0.000000	7.233240	10.559920	2232.362366	2040.853853	2256.299921	-1416.011974				-505.000000	200.000000	0.000000	1.267770	0.893350	-0.786540	-525.086324	-75.966332	59.490466
368				900.000000	200.000000	0.000000	0.336300	0.585520	-1.390400	-85.883057	-113.875161	168.872334	299.028671	200.909630	0.000000	300.000000	200.000000	0.000000	7.263760	9.735880	2233.125306	2031.317153	2169.099924	-1361.080475				-505.000000	200.000000	0.000000	1.811100	-0.893350	4.719240	-1096.023086	1476.771875	116.495520
369				900.000000	200.000000	0.000000	0.549290	0.675600	-1.564200	-86.374149	-97.154606	202.470692	299.057732	200.884218	0.000000	300.000000	200.000000	0.000000	7.507920	11.353440	2232.591248	1974.096951	2103.699926	-1367.183975				-505.000000	200.000000	0.000000	1.629990	-1.786700	5.505780	-686.752764	2414.974465	-530.522866
370				900.000000	200.000000	0.000000	0.336300	0.653080	-1.303500	-62.908256	-48.098369	178.573805	298.983700	201.000337	0.000000	300.000000	200.000000	0.000000	7.172200	11.628120	2230.836486	2231.587858	2267.199921	-1403.804975				-505.000000	200.000000	0.000000	0.181110	0.536010	7.865400	-82.752805	2102.696887	-58.249914
371				900.000000	200.000000	0.000000	0.493240	0.664340	-2.042150	-47.127690	-94.401973	161.554066	298.950251	200.935541	0.000000	300.000000	200.000000	0.000000	7.660520	11.261880	2232.438660	2088.537354	2343.499918	-1458.736474				-505.000000	200.000000	0.000000	-0.181110	0.893350	11.798100	-1450.607568	1325.462642	118.350475
372				900.000000	200.000000	0.000000	0.414770	0.596780	-1.781450	-113.968209	-131.940789	185.669131	299.023156	200.987141	0.000000	300.000000	200.000000	0.000000	7.385840	11.353440	2231.675720	2202.977757	2179.999924	-1477.046973				-505.000000	200.000000	0.000000	1.629990	0.714680	3.146160	275.128983	1224.083678	294.268325
373				900.000000	200.000000	0.000000	0.369930	0.653080	-1.260050	-111.109605	-135.645150	166.490664	299.013185	200.953149	0.000000	300.000000	200.000000	0.000000	7.233240	11.078760	2231.217956	2126.684155	2201.799923	-1544.185472				-505.000000	200.000000	0.000000	1.267770	-0.178670	0.786540	-474.012406	2043.660932	587.170007
374				900.000000	200.000000	0.000000	0.325090	0.563000	-0.825550	-58.081534	-83.543024	156.814703	299.071998	200.982867	0.000000	300.000000	200.000000	0.000000	7.507920	11.567080	2231.675720	2193.441057	2070.999928	-1367.183975				-505.000000	200.000000	0.000000	-1.448880	0.714680	11.798100	-998.154883	1137.035386	-292.926352
375				900.000000	200.000000	0.000000	0.392350	0.608040	-1.433850	-68.918576	-116.142892	188.112490	299.052688	200.914275	0.000000	300.000000	200.000000	0.000000	7.691040	10.498880	2232.209778	2040.853853	2114.599926	-1403.804975				-505.000000	200.000000	0.000000	1.629990	-0.178670	4.719240	-242.065786	2018.010869	-59.044056
376				900.000000	200.000000	0.000000	0.280250	0.686860	-1.738000	-70.008398	-55.518085	188.301929	299.052720	200.914244	0.000000	300.000000	200.000000	0.000000	7.630000	10.804080	2232.286072	2040.853853	2114.599926	-1458.736474				-505.000000	200.000000	0.000000	1.811100	0.536010	0.786540	-1009.847129	2408.494058	235.340180
377				900.000000	200.000000	0.000000	0.425980	0.574260	-1.564200	-54.362558	-107.274610	185.636574	298.989415	200.990974	0.000000	300.000000	200.000000	0.000000	7.355320	10.529400	2232.667542	2212.514458	2256.299921	-1409.908474				-505.000000	200.000000	0.000000	1.992210	0.536010	5.505780	-1588.549599	1465.066483	470.302086
378				900.000000	200.000000	0.000000	0.381140	0.664340	-1.564200	-110.961017	-34.504519	178.537823	299.079532	200.950989	0.000000	300.000000	200.000000	0.000000	7.263760	10.620960	2226.258846	2117.147455	2049.199928	-1409.908474				-505.000000	200.000000	0.000000	1.267770	1.429360	1.573080	-260.831586	-78.205611	-351.209551
379				900.000000	200.000000	0.000000	0.392350	0.720640	-1.607650	-60.441235	-90.651408	195.446189	299.106126	200.965840	0.000000	300.000000	200.000000	0.000000	7.172200	9.949520	2231.523132	2155.294256	1994.699930	-1318.355976				-505.000000	200.000000	0.000000	1.086660	1.072020	-1.573080	296.374087	731.159104	-234.045980
380				900.000000	200.000000	0.000000	0.369930	0.743160	-0.999350	-91.047904	-75.095961	176.213079	299.009045	200.913994	0.000000	300.000000	200.000000	0.000000	7.630000	9.888480	2232.896424	2040.853853	2212.699923	-1428.218974				-505.000000	200.000000	0.000000	1.811100	-0.893350	0.786540	-53.993685	2408.494058	-294.713170
381				900.000000	200.000000	0.000000	0.235410	0.619300	-1.303500	-112.545679	11.781951	173.827592	299.013286	200.944504	0.000000	300.000000	200.000000	0.000000	7.568960	9.705360	2231.446838	2107.610755	2201.799923	-1409.908474				-505.000000	200.000000	0.000000	0.724440	0.714680	1.573080	-419.892875	-177.898722	-293.100217
382				900.000000	200.000000	0.000000	0.336300	0.754420	-1.651100	-83.218370	-37.643161	156.981110	299.047739	200.978427	0.000000	300.000000	200.000000	0.000000	6.867000	11.017720	2232.057190	2183.904357	2125.499926	-1318.355976				-505.000000	200.000000	0.000000	1.448880	3.573400	-0.786540	-1173.628513	-86.925297	531.972134
383				900.000000	200.000000	0.000000	0.381140	0.574260	-1.694550	-82.641313	-110.372843	166.405748	299.013353	200.888884	0.000000	300.000000	200.000000	0.000000	7.385840	10.865120	2231.599426	1983.633652	2201.799923	-1336.666476				-505.000000	200.000000	0.000000	3.078870	0.357340	1.573080	-557.331520	1270.474815	411.301497
384				900.000000	200.000000	0.000000	0.392350	0.653080	-1.477300	-115.355206	-70.508754	180.925397	299.067369	200.956966	0.000000	300.000000	200.000000	0.000000	7.630000	11.383960	2232.286072	2136.220856	2081.899927	-1385.494475				-505.000000	200.000000	0.000000	0.905550	0.536010	4.719240	-777.900509	1929.276724	-352.028362
385				900.000000	200.000000	0.000000	0.425980	0.517960	-1.303500	-16.205605	-77.121241	144.619994	299.076630	200.957489	0.000000	300.000000	200.000000	0.000000	7.660520	10.376800	2231.065368	2136.220856	2060.099928	-1330.562976				-505.000000	200.000000	0.000000	2.173320	2.858720	5.505780	-58.210395	2514.667576	178.771356
386				900.000000	200.000000	0.000000	0.291460	0.506700	-1.303500	-105.120957	-25.987978	164.026165	299.028206	200.939973	0.000000	300.000000	200.000000	0.000000	7.691040	10.651480	2232.057190	2098.074055	2169.099924	-1312.252476				-505.000000	200.000000	0.000000	0.724440	1.429360	4.719240	-376.395895	1940.235689	471.251297
387				900.000000	200.000000	0.000000	0.425980	0.765680	-1.564200	-54.520943	-61.680880	149.669693	299.003789	200.948518	0.000000	300.000000	200.000000	0.000000	7.355320	10.682000	2232.057190	2117.147455	2223.599922	-1452.632974				-505.000000	200.000000	0.000000	-0.362220	0.357340	11.011560	-324.944438	1337.168034	-469.584696
388				900.000000	200.000000	0.000000	0.257830	0.529220	-1.260050	-88.066448	-60.105293	156.852969	298.969993	200.973788	0.000000	300.000000	200.000000	0.000000	8.087800	10.682000	2232.896424	2174.367657	2299.899920	-1342.769976				-505.000000	200.000000	0.000000	-0.543330	1.072020	4.719240	760.141480	3740.358543	-292.659680
389				900.000000	200.000000	0.000000	0.347510	0.641820	-1.607650	-95.851284	-63.475047	168.913079	299.023890	200.947968	0.000000	300.000000	200.000000	0.000000	7.691040	10.041080	2233.354188	2117.147455	2179.999924	-1409.908474				-505.000000	200.000000	0.000000	0.724440	-1.072020	-0.786540	-2033.802885	1812.890667	527.621586
390				900.000000	200.000000	0.000000	0.336300	0.653080	-1.651100	-67.288900	-88.302860	144.838564	299.130876	201.033829	0.000000	300.000000	200.000000	0.000000	7.294280	9.827440	2232.362366	2307.881460	1940.199932	-1300.045476				-505.000000	200.000000	0.000000	1.086660	0.178670	6.292320	-683.581304	193.414810	176.314921
391				900.000000	200.000000	0.000000	0.369930	0.641820	-2.172500	-72.313288	-84.136872	164.070532	299.096573	200.952791	0.000000	300.000000	200.000000	0.000000	7.446880	10.041080	2232.057190	2126.684155	2016.499929	-1348.873476				-505.000000	200.000000	0.000000	3.622200	1.250690	0.786540	539.006182	45.214279	-762.776154
392				900.000000	200.000000	0.000000	0.425980	0.641820	-1.433850	-59.486455	-107.395835	164.012464	299.047674	200.948583	0.000000	300.000000	200.000000	0.000000	7.141680	9.705360	2231.904602	2117.147455	2125.499926	-1440.425974				-505.000000	200.000000	0.000000	0.543330	-0.178670	3.146160	221.072375	2217.827522	-470.165814
393				900.000000	200.000000	0.000000	0.504450	0.529220	-1.824900	-124.836405	-84.933704	137.320190	299.057732	200.901304	0.000000	300.000000	200.000000	0.000000	7.568960	11.017720	2232.591248	2012.243752	2103.699926	-1397.701475				-505.000000	200.000000	0.000000	1.992210	0.357340	-0.786540	-1252.416301	3061.877982	-176.052557
394				900.000000	200.000000	0.000000	0.280250	0.754420	-1.564200	-59.005160	-60.745689	164.268158	299.062037	200.936053	0.000000	300.000000	200.000000	0.000000	7.172200	11.200840	2231.217956	2088.537354	2092.799927	-1385.494475				-505.000000	200.000000	0.000000	1.086660	1.072020	-1.573080	-514.337926	2056.859177	-469.022375
395				900.000000	200.000000	0.000000	0.313880	0.563000	-1.346950	-82.744886	-97.794404	176.103598	298.969182	200.983103	0.000000	300.000000	200.000000	0.000000	7.843640	11.383960	2231.141662	2193.441057	2299.899920	-1361.080475				-505.000000	200.000000	0.000000	-0.724440	1.608030	10.225020	-480.960113	1492.402399	-233.392419
396				900.000000	200.000000	0.000000	0.425980	0.529220	-1.477300	-116.435231	-61.761697	168.727066	298.969429	200.995687	0.000000	300.000000	200.000000	0.000000	7.599480	10.529400	2231.675720	2222.051158	2299.899920	-1397.701475				-505.000000	200.000000	0.000000	0.362220	1.250690	11.798100	308.255103	1557.725760	177.390223
397				900.000000	200.000000	0.000000	0.369930	0.585520	-0.999350	-117.642171	-85.227901	151.969872	298.969887	200.939716	0.000000	300.000000	200.000000	0.000000	7.538440	10.651480	2232.667542	2098.074055	2299.899920	-1397.701475				-505.000000	200.000000	0.000000	0.905550	0.714680	8.651940	-419.326566	1395.264562	-410.602903
398				900.000000	200.000000	0.000000	0.403560	0.664340	-1.564200	-119.002078	-81.021504	207.430517	299.042823	200.987006	0.000000	300.000000	200.000000	0.000000	7.172200	10.346280	2231.980896	2202.977757	2136.399925	-1367.183975				-505.000000	200.000000	0.000000	-0.543330	-0.178670	5.505780	-2674.138903	-104.918096	-0.126091
399				900.000000	200.000000	0.000000	0.425980	0.574260	-1.477300	-70.354651	-107.355427	188.046234	299.067687	200.935285	0.000000	300.000000	200.000000	0.000000	6.867000	10.804080	2233.049012	2088.537354	2081.899927	-1330.562976				-505.000000	200.000000	0.000000	1.811100	-0.357340	11.011560	-484.005726	1073.090441	-117.972201
400				900.000000	200.000000	0.000000	0.280250	0.551740	-1.738000	-51.449459	-136.573604	144.802385	298.974278	200.914525	0.000000	300.000000	200.000000	0.000000	6.928040	10.682000	2231.599426	2040.853853	2288.999920	-1342.769976				-505.000000	200.000000	0.000000	1.448880	2.144040	1.573080	14.045704	1369.105504	-703.010400
401				900.000000	200.000000	0.000000	0.358720	0.619300	-1.738000	-112.995821	-79.013359	176.109502	298.991437	200.895270	0.000000	300.000000	200.000000	0.000000	7.355320	10.346280	2226.335140	1993.170352	2245.399921	-1385.494475				-505.000000	200.000000	0.000000	-0.362220	3.037390	0.786540	-626.856622	1479.441585	296.631954
402				900.000000	200.000000	0.000000	0.392350	0.551740	-0.999350	-70.786868	-86.151157	171.192511	299.072378	200.914119	0.000000	300.000000	200.000000	0.000000	7.721560	9.705360	2232.591248	2040.853853	2070.999928	-1318.355976				-505.000000	200.000000	0.000000	0.724440	0.357340	0.000000	21.622643	1149.294204	294.001654
403				900.000000	200.000000	0.000000	0.414770	0.675600	-1.433850	-58.095395	-112.000177	188.152094	299.042562	200.983002	0.000000	300.000000	200.000000	0.000000	7.660520	9.857960	2231.370544	2193.441057	2136.399925	-1361.080475				-505.000000	200.000000	0.000000	2.897760	0.714680	14.944259	-1924.431205	-719.805579	176.678707
404				900.000000	200.000000	0.000000	0.392350	0.563000	-1.781450	-91.236088	-125.951564	197.709244	299.057506	200.982699	0.000000	300.000000	200.000000	0.000000	7.599480	9.705360	2232.057190	2193.441057	2103.699926	-1403.804975				-505.000000	200.000000	0.000000	0.543330	2.501380	10.225020	731.256514	1150.549626	-56.413755
405				900.000000	200.000000	0.000000	0.336300	0.517960	-0.955900	-84.194505	-58.553577	154.351542	298.940595	200.952531	0.000000	300.000000	200.000000	0.000000	7.813120	11.353440	2232.667542	2126.684155	2365.299917	-1336.666476				-505.000000	200.000000	0.000000	0.905550	-0.357340	3.932700	-1526.916052	1532.313128	-117.899757
406				900.000000	200.000000	0.000000	0.448400	0.619300	-1.260050	-112.500665	-42.623116	190.474555	298.984117	200.965741	0.000000	300.000000	200.000000	0.000000	7.904680	10.773560	2231.752014	2155.294256	2267.199921	-1397.701475				-505.000000	200.000000	0.000000	-1.267770	2.680050	11.011560	510.498755	1657.102876	296.365282
407				900.000000	200.000000	0.000000	0.448400	0.529220	-1.781450	-52.421846	-72.534033	180.752140	298.998666	200.910283	0.000000	300.000000	200.000000	0.000000	7.233240	11.078760	2231.523132	2031.317153	2234.499922	-1403.804975				-505.000000	200.000000	0.000000	0.724440	-0.357340	4.719240	-252.877108	2072.805697	117.091126
408				900.000000	200.000000	0.000000	0.313880	0.720640	-1.607650	-100.646537	-97.551953	190.708163	299.071522	201.004749	0.000000	300.000000	200.000000	0.000000	7.507920	10.529400	2230.531310	2241.124558	2070.999928	-1342.769976				-505.000000	200.000000	0.000000	-0.905550	-0.714680	11.798100	-505.565446	308.738445	-176.838083
409				900.000000	200.000000	0.000000	0.437190	0.540480	-1.868350	-120.397202	-66.925618	156.677624	299.033618	200.960811	0.000000	300.000000	200.000000	0.000000	7.324800	10.346280	2233.277894	2145.757556	2158.199924	-1391.597975				-505.000000	200.000000	0.000000	0.000000	0.536010	-1.573080	-778.403895	1724.902948	294.229167
410				900.000000	200.000000	0.000000	0.381140	0.653080	-1.607650	-95.387597	-125.651570	171.298371	299.038071	200.901427	0.000000	300.000000	200.000000	0.000000	7.538440	10.620960	2232.286072	2012.243752	2147.299925	-1446.529474				-505.000000	200.000000	0.000000	-1.448880	-0.357340	-3.146160	-1411.666359	488.367451	704.705979
411				900.000000	200.000000	0.000000	0.448400	0.619300	-1.173150	-72.205335	-93.363632	168.787614	298.974173	200.918893	0.000000	300.000000	200.000000	0.000000	7.477400	10.804080	2231.370544	2050.390553	2288.999920	-1342.769976				-505.000000	200.000000	0.000000	0.543330	0.000000	8.651940	-1273.283866	489.192442	-822.460848
412				900.000000	200.000000	0.000000	0.392350	0.517960	-1.346950	-68.517512	-101.025799	144.654834	299.013724	200.952628	0.000000	300.000000	200.000000	0.000000	7.568960	9.796920	2232.438660	2126.684155	2201.799923	-1367.183975				-505.000000	200.000000	0.000000	1.267770	2.501380	4.719240	-1122.239979	1244.508756	237.248783
413				900.000000	200.000000	0.000000	0.369930	0.720640	-1.303500	-48.064545	-125.472801	166.553495	298.994297	200.901273	0.000000	300.000000	200.000000	0.000000	7.324800	10.254720	2232.667542	2012.243752	2245.399921	-1397.701475				-505.000000	200.000000	0.000000	1.992210	0.714680	13.371180	-766.397032	662.182174	-58.225244
414				900.000000	200.000000	0.000000	0.392350	0.596780	-1.346950	-93.415416	-116.223709	207.379299	299.043543	200.900873	0.000000	300.000000	200.000000	0.000000	7.385840	9.369640	2233.659364	2012.243752	2136.399925	-1391.597975				-505.000000	200.000000	0.000000	2.897760	-0.893350	-0.786540	177.512472	2476.803125	-118.567807
415				900.000000	200.000000	0.000000	0.347510	0.641820	-1.651100	-115.998950	-114.094338	164.093759	299.008300	200.944601	0.000000	300.000000	200.000000	0.000000	7.446880	11.109280	2231.217956	2107.610755	2212.699923	-1330.562976				-505.000000	200.000000	0.000000	1.629990	0.893350	0.000000	864.768621	2022.489428	-175.514906
416				900.000000	200.000000	0.000000	0.448400	0.563000	-1.651100	-135.326878	-87.853169	142.228994	299.096573	200.922883	0.000000	300.000000	200.000000	0.000000	7.507920	11.139800	2232.057190	2059.927254	2016.499929	-1403.804975				-505.000000	200.000000	0.000000	-1.448880	0.714680	1.573080	738.267144	616.458900	-175.438154
417				900.000000	200.000000	0.000000	0.437190	0.709380	-1.477300	-48.708288	-107.817054	168.883002	299.053141	200.922378	0.000000	300.000000	200.000000	0.000000	7.935200	11.322920	2233.277894	2059.927254	2114.599926	-1416.011974				-505.000000	200.000000	0.000000	-0.905550	-0.178670	5.505780	684.525152	977.559894	-411.305804
418				900.000000	200.000000	0.000000	0.336300	0.664340	-1.346950	-70.530644	-68.321840	173.764957	298.989312	200.905638	0.000000	300.000000	200.000000	0.000000	7.904680	11.048240	2232.438660	2021.780453	2256.299921	-1513.667973				-505.000000	200.000000	0.000000	1.629990	1.429360	5.505780	-1187.044985	426.424355	-57.518035
419				900.000000	200.000000	0.000000	0.313880	0.574260	-1.216600	-78.125626	-57.387870	149.607808	298.984325	200.965543	0.000000	300.000000	200.000000	0.000000	7.294280	11.048240	2232.209778	2155.294256	2267.199921	-1391.597975				-505.000000	200.000000	0.000000	-0.362220	2.144040	3.932700	593.314483	283.325813	-467.889118
420				900.000000	200.000000	0.000000	0.437190	0.596780	-2.085600	-94.180657	-81.921486	180.826584	299.003721	200.995585	0.000000	300.000000	200.000000	0.000000	7.263760	10.682000	2231.904602	2222.051158	2223.599922	-1391.597975				-505.000000	200.000000	0.000000	0.000000	1.429360	7.865400	-1071.040214	-405.174286	-468.596327
421				900.000000	200.000000	0.000000	0.201780	0.574260	-1.781450	-66.649220	-143.433740	166.591565	298.999179	200.995245	0.000000	300.000000	200.000000	0.000000	7.355320	10.712520	2232.667542	2222.051158	2234.499922	-1342.769976				-505.000000	200.000000	0.000000	1.629990	-0.536010	4.719240	-1537.664450	1752.870855	-294.359566
422				900.000000	200.000000	0.000000	0.392350	0.641820	-1.433850	-63.506986	-90.813042	176.095605	299.008740	200.965543	0.000000	300.000000	200.000000	0.000000	7.141680	10.926160	2232.209778	2155.294256	2212.699923	-1397.701475				-505.000000	200.000000	0.000000	2.535540	0.178670	-3.932700	-452.767302	380.586645	-58.777384
423				900.000000	200.000000	0.000000	0.425980	0.653080	-1.433850	-67.063829	-97.263895	168.842256	298.984603	200.914025	0.000000	300.000000	200.000000	0.000000	7.172200	9.522240	2232.820130	2040.853853	2267.199921	-1306.148976				-505.000000	200.000000	0.000000	0.905550	1.608030	2.359620	-713.221349	1401.235974	353.918168
424				900.000000	200.000000	0.000000	0.325090	0.608040	-1.173150	-20.402128	-83.219756	178.543531	299.047674	200.944310	0.000000	300.000000	200.000000	0.000000	7.141680	10.773560	2231.904602	2107.610755	2125.499926	-1391.597975				-505.000000	200.000000	0.000000	-0.543330	0.893350	3.932700	-61.444778	1487.414845	470.844045
425				900.000000	200.000000	0.000000	0.235410	0.551740	-1.607650	-115.642900	-129.782348	183.403401	299.013623	200.897186	0.000000	300.000000	200.000000	0.000000	7.599480	11.261880	2232.209778	2002.707052	2201.799923	-1330.562976				-505.000000	200.000000	0.000000	1.448880	0.893350	-6.292320	-757.158791	1111.429754	881.893359
426				900.000000	200.000000	0.000000	0.414770	0.596780	-1.651100	-61.566274	-147.259924	178.440151	298.994469	200.926744	0.000000	300.000000	200.000000	0.000000	7.172200	9.735880	2233.049012	2069.463954	2245.399921	-1391.597975				-505.000000	200.000000	0.000000	0.543330	-2.501380	9.438480	-1308.763444	1283.866060	-61.161375
427				900.000000	200.000000	0.000000	0.482030	0.619300	-0.955900	-76.000794	-150.676227	144.656172	298.998906	200.939973	0.000000	300.000000	200.000000	0.000000	7.568960	10.865120	2232.057190	2098.074055	2234.499922	-1361.080475				-505.000000	200.000000	0.000000	-1.629990	-0.893350	-7.078860	-865.334930	1696.188615	-235.693785
428				900.000000	200.000000	0.000000	0.549290	0.574260	-1.129700	-61.953477	-62.096901	151.773584	299.018473	200.952759	0.000000	300.000000	200.000000	0.000000	7.080640	11.231360	2232.133484	2126.684155	2190.899923	-1422.115474				-505.000000	200.000000	0.000000	1.629990	2.680050	3.146160	-532.474494	2284.643737	-291.307525
429				900.000000	200.000000	0.000000	0.470820	0.574260	-1.173150	-98.183263	-205.738226	183.180460	298.989070	200.948583	0.000000	300.000000	200.000000	0.000000	6.958560	10.926160	2231.904602	2117.147455	2256.299921	-1367.183975				-505.000000	200.000000	0.000000	1.448880	0.178670	4.719240	590.268870	1631.259813	-587.387339
430				900.000000	200.000000	0.000000	0.414770	0.754420	-1.694550	-71.201793	-106.691756	149.670835	299.032693	200.983103	0.000000	300.000000	200.000000	0.000000	7.446880	11.139800	2231.141662	2193.441057	2158.199924	-1348.873476				-505.000000	200.000000	0.000000	1.448880	3.394730	2.359620	-952.556138	1766.069099	-466.847101
431				900.000000	200.000000	0.000000	0.482030	0.630560	-1.260050	-116.057509	-109.865608	180.811545	298.969359	200.965840	0.000000	300.000000	200.000000	0.000000	7.691040	10.712520	2231.523132	2155.294256	2299.899920	-1373.287475				-505.000000	200.000000	0.000000	2.354430	2.501380	10.225020	-426.903505	1040.959971	-232.790939
432				900.000000	200.000000	0.000000	0.369930	0.641820	-1.955250	-76.108747	-59.009065	217.083054	299.062422	200.952759	0.000000	300.000000	200.000000	0.000000	7.446880	10.254720	2232.133484	2126.684155	2092.799927	-1403.804975				-505.000000	200.000000	0.000000	-0.181110	0.178670	6.292320	-1610.109319	1198.117620	-352.280545
433				900.000000	200.000000	0.000000	0.381140	0.641820	-1.477300	-55.510939	-135.904735	178.516879	299.003823	200.939941	0.000000	300.000000	200.000000	0.000000	7.477400	10.590440	2232.133484	2098.074055	2223.599922	-1342.769976				-505.000000	200.000000	0.000000	-0.362220	-1.608030	-0.786540	18.451184	420.374379	879.664437
434				900.000000	200.000000	0.000000	0.403560	0.495440	-0.869000	-109.155032	-76.602070	168.718878	299.033321	200.965378	0.000000	300.000000	200.000000	0.000000	7.782600	9.857960	2232.591248	2155.294256	2158.199924	-1354.976975				-505.000000	200.000000	0.000000	-1.448880	1.965370	1.573080	-1039.109634	483.888893	236.957441
435				900.000000	200.000000	0.000000	0.414770	0.754420	-1.651100	-99.300491	-86.468285	166.538456	299.028372	200.965444	0.000000	300.000000	200.000000	0.000000	7.385840	9.613800	2232.438660	2155.294256	2169.099924	-1391.597975				-505.000000	200.000000	0.000000	0.724440	-1.429360	-0.786540	-1360.529517	2343.170696	-1.414418
436				900.000000	200.000000	0.000000	0.269040	0.517960	-1.520750	-100.861811	-146.445958	185.746805	299.013623	200.927092	0.000000	300.000000	200.000000	0.000000	7.385840	9.522240	2232.209778	2069.463954	2201.799923	-1391.597975				-505.000000	200.000000	0.000000	0.000000	2.144040	6.292320	-1607.000783	-5.971411	-409.173997
437				900.000000	200.000000	0.000000	0.437190	0.619300	-1.564200	-44.466751	-72.274448	188.076508	299.038104	200.978293	0.000000	300.000000	200.000000	0.000000	7.355320	11.353440	2232.362366	2183.904357	2147.299925	-1361.080475				-505.000000	200.000000	0.000000	-1.267770	0.714680	3.146160	-535.583030	1664.567140	-234.196742
438				900.000000	200.000000	0.000000	0.313880	0.709380	-1.738000	-93.204206	-112.628637	205.155652	299.077071	200.905761	0.000000	300.000000	200.000000	0.000000	6.836480	11.017720	2232.133484	2021.780453	2060.099928	-1403.804975				-505.000000	200.000000	0.000000	0.543330	0.536010	0.786540	-778.215125	1689.786772	-234.511188
439				900.000000	200.000000	0.000000	0.459610	0.574260	-1.607650	-74.510224	-68.091325	166.324453	299.018775	200.879856	0.000000	300.000000	200.000000	0.000000	7.782600	11.017720	2232.820130	1964.560251	2190.899923	-1330.562976				-505.000000	200.000000	0.000000	0.000000	2.322710	-3.932700	256.048567	1329.432205	-174.028044
440				900.000000	200.000000	0.000000	0.381140	0.664340	-1.260050	-90.543267	-120.908868	156.850882	299.008740	200.939909	0.000000	300.000000	200.000000	0.000000	7.324800	10.895640	2232.209778	2098.074055	2212.699923	-1361.080475				-505.000000	200.000000	0.000000	0.724440	0.178670	-11.798100	473.131481	497.640564	0.111603
441				900.000000	200.000000	0.000000	0.325090	0.585520	-1.738000	-102.325291	-102.958325	171.293608	299.028770	200.973588	0.000000	300.000000	200.000000	0.000000	6.989080	10.987200	2233.354188	2174.367657	2169.099924	-1379.390975				-505.000000	200.000000	0.000000	-0.724440	0.893350	1.573080	401.630460	1368.043082	-175.326552
442				900.000000	200.000000	0.000000	0.403560	0.619300	-1.520750	-88.647569	-75.995943	173.653388	299.052979	200.943891	0.000000	300.000000	200.000000	0.000000	7.080640	11.261880	2232.896424	2107.610755	2114.599926	-1428.218974				-505.000000	200.000000	0.000000	1.992210	-0.178670	5.505780	-1052.714876	934.786453	-764.002217
443				900.000000	200.000000	0.000000	0.381140	0.686860	-0.955900	-49.095492	-116.125757	176.149106	298.974664	200.944085	0.000000	300.000000	200.000000	0.000000	8.118320	10.590440	2232.438660	2107.610755	2288.999920	-1397.701475				-505.000000	200.000000	0.000000	0.362220	-0.893350	16.517339	-863.447234	1022.967173	-470.829556
444				900.000000	200.000000	0.000000	0.325090	0.630560	-1.173150	-83.803238	-52.823936	173.745155	298.996436	200.997973	0.000000	300.000000	200.000000	0.000000	7.782600	10.407320	2226.564022	2222.051158	2234.499922	-1342.769976				-505.000000	200.000000	0.000000	-0.905550	0.357340	-2.359620	-1136.726145	322.174121	176.643856
445				900.000000	200.000000	0.000000	0.302670	0.551740	-1.781450	-83.658715	-147.588391	192.972360	298.988931	200.948713	0.000000	300.000000	200.000000	0.000000	7.202720	10.712520	2231.599426	2117.147455	2256.299921	-1403.804975				-505.000000	200.000000	0.000000	-0.181110	1.608030	1.573080	-2103.076295	1732.876208	-57.203589
446				900.000000	200.000000	0.000000	0.269040	0.563000	-1.564200	-91.011017	-65.350031	200.246653	298.964510	200.914525	0.000000	300.000000	200.000000	0.000000	7.324800	10.468360	2231.599426	2040.853853	2310.799919	-1361.080475				-505.000000	200.000000	0.000000	-2.354430	1.786700	1.573080	-818.288952	1201.533757	471.836722
447				900.000000	200.000000	0.000000	0.358720	0.405360	-1.651100	-57.387359	-89.226116	190.368499	298.979756	200.956704	0.000000	300.000000	200.000000	0.000000	7.538440	10.346280	2232.896424	2136.220856	2278.099920	-1379.390975				-505.000000	200.000000	0.000000	2.535540	0.893350	1.573080	169.998456	110.221645	705.574130
448				900.000000	200.000000	0.000000	0.504450	0.675600	-1.781450	-94.640281	-90.040082	151.914284	299.013724	200.978260	0.000000	300.000000	200.000000	0.000000	7.111160	11.048240	2232.438660	2183.904357	2201.799923	-1361.080475				-505.000000	200.000000	0.000000	1.992210	1.250690	0.786540	-40.073827	1204.405027	-175.204768
449				900.000000	200.000000	0.000000	0.414770	0.641820	-1.651100	-43.629406	-177.655744	202.578639	299.052202	200.936117	0.000000	300.000000	200.000000	0.000000	7.599480	11.567080	2231.065368	2088.537354	2114.599926	-1263.424477				-505.000000	200.000000	0.000000	0.181110	2.144040	5.505780	-1027.983697	1044.376108	413.228896
450				900.000000	200.000000	0.000000	0.224200	0.720640	-1.042800	-55.835520	-150.109911	161.885151	298.993988	200.957096	0.000000	300.000000	200.000000	0.000000	7.111160	11.231360	2231.980896	2136.220856	2245.399921	-1428.218974				-505.000000	200.000000	0.000000	1.086660	0.714680	7.078860	-998.532422	325.238391	118.079496
451				900.000000	200.000000	0.000000	0.526870	0.641820	-1.346950	-43.314306	-101.499363	149.449982	299.013691	200.978293	0.000000	300.000000	200.000000	0.000000	7.416360	11.109280	2232.362366	2183.904357	2201.799923	-1354.976975				-505.000000	200.000000	0.000000	-0.181110	0.178670	3.932700	-1494.482087	1465.496914	-176.048249
452				900.000000	200.000000	0.000000	0.470820	0.529220	-1.303500	-72.029341	-89.099692	137.355031	299.033122	200.952759	0.000000	300.000000	200.000000	0.000000	7.782600	10.041080	2232.133484	2126.684155	2158.199924	-1416.011974				-505.000000	200.000000	0.000000	-0.905550	1.965370	-3.146160	-807.855170	190.350540	295.658073
453				900.000000	200.000000	0.000000	0.425980	0.506700	-1.477300	-73.136772	-163.081096	166.296463	299.052558	201.012677	0.000000	300.000000	200.000000	0.000000	7.294280	10.956680	2231.904602	2260.197959	2114.599926	-1318.355976				-505.000000	200.000000	0.000000	0.181110	3.216060	9.438480	-267.905140	1438.353998	-231.938842
454				900.000000	200.000000	0.000000	0.381140	0.653080	-1.955250	-111.829832	-64.536662	166.479050	299.042889	201.004028	0.000000	300.000000	200.000000	0.000000	7.568960	10.620960	2232.133484	2241.124558	2136.399925	-1318.355976				-505.000000	200.000000	0.000000	1.267770	2.322710	6.292320	-438.029443	2303.575962	-585.338156
455				900.000000	200.000000	0.000000	0.313880	0.563000	-1.520750	-66.842822	-77.368890	183.332578	299.033255	200.939813	0.000000	300.000000	200.000000	0.000000	7.416360	10.743040	2232.438660	2098.074055	2158.199924	-1452.632974				-505.000000	200.000000	0.000000	0.362220	1.072020	3.146160	-1208.856398	2361.356495	823.405751
456				900.000000	200.000000	0.000000	0.526870	0.585520	-1.346950	-97.899633	-96.433393	185.542524	299.062806	200.913932	0.000000	300.000000	200.000000	0.000000	7.568960	9.857960	2233.049012	2040.853853	2092.799927	-1403.804975				-505.000000	200.000000	0.000000	0.362220	0.357340	4.719240	-441.263825	371.313532	646.495223
457				900.000000	200.000000	0.000000	0.392350	0.619300	-1.564200	-68.589932	-65.361967	185.713302	299.082049	200.922757	0.000000	300.000000	200.000000	0.000000	7.111160	9.522240	2232.362366	2059.927254	2049.199928	-1263.424477				-505.000000	200.000000	0.000000	0.362220	-0.536010	5.505780	-1074.337520	1696.267179	645.647434
458				900.000000	200.000000	0.000000	0.448400	0.698120	-1.651100	-113.680516	-113.183018	178.499557	299.071712	200.983170	0.000000	300.000000	200.000000	0.000000	7.752080	10.559920	2230.989074	2193.441057	2070.999928	-1354.976975				-505.000000	200.000000	0.000000	1.267770	-0.714680	8.651940	-621.633141	1505.916639	821.637728
459				900.000000	200.000000	0.000000	0.414770	0.641820	-1.564200	-95.806270	-61.219252	192.939999	299.052785	200.952628	0.000000	300.000000	200.000000	0.000000	7.233240	9.796920	2232.438660	2126.684155	2114.599926	-1470.943473				-505.000000	200.000000	0.000000	-0.362220	1.072020	1.573080	-861.534239	683.275115	588.487311
460				900.000000	200.000000	0.000000	0.325090	0.731900	-1.390400	-87.896189	-153.941293	200.345662	299.003959	200.986803	0.000000	300.000000	200.000000	0.000000	7.446880	9.919000	2232.438660	2202.977757	2223.599922	-1446.529474				-505.000000	200.000000	0.000000	0.362220	0.536010	7.865400	727.959208	1694.027900	529.176584
461				900.000000	200.000000	0.000000	0.425980	0.517960	-1.303500	-128.780451	-102.451091	163.897274	298.994022	200.961336	0.000000	300.000000	200.000000	0.000000	7.385840	10.834600	2232.057190	2145.757556	2245.399921	-1373.287475				-505.000000	200.000000	0.000000	1.086660	-0.893350	4.719240	-2254.183105	2183.457773	116.553475
462				900.000000	200.000000	0.000000	0.224200	0.551740	-1.868350	-115.912985	-73.352600	168.957054	299.072220	200.922820	0.000000	300.000000	200.000000	0.000000	7.263760	10.804080	2232.209778	2059.927254	2070.999928	-1379.390975				-505.000000	200.000000	0.000000	-0.724440	1.429360	5.505780	-144.700968	2159.730994	-527.282470
463				900.000000	200.000000	0.000000	0.212990	0.698120	-1.303500	-133.423053	-58.218373	173.924121	299.018573	200.922757	0.000000	300.000000	200.000000	0.000000	7.599480	11.109280	2232.362366	2059.927254	2190.899923	-1324.459476				-505.000000	200.000000	0.000000	1.267770	2.322710	-2.359620	-554.537600	1648.936616	-761.570452
464				900.000000	200.000000	0.000000	0.392350	0.608040	-1.433850	-85.000697	-90.813042	151.967589	298.974944	200.901119	0.000000	300.000000	200.000000	0.000000	7.538440	11.048240	2233.049012	2012.243752	2288.999920	-1293.941977				-505.000000	200.000000	0.000000	0.181110	0.357340	14.944259	-1251.157837	239.998947	-58.419472
465				900.000000	200.000000	0.000000	0.358720	0.529220	-1.607650	-80.385501	-43.672795	173.616068	298.964651	200.974221	0.000000	300.000000	200.000000	0.000000	7.385840	11.322920	2231.904602	2174.367657	2310.799919	-1391.597975				-505.000000	200.000000	0.000000	0.543330	0.178670	1.573080	-1031.406849	761.050295	-234.850303
466				900.000000	200.000000	0.000000	0.403560	0.619300	-1.564200	-116.836295	-75.955534	188.111349	299.018204	200.957293	0.000000	300.000000	200.000000	0.000000	7.385840	10.773560	2231.523132	2136.220856	2190.899923	-1397.701475				-505.000000	200.000000	0.000000	-1.267770	-0.714680	6.292320	420.522107	2854.711501	-0.576810
467				900.000000	200.000000	0.000000	0.347510	0.563000	-1.694550	-38.879167	-58.328260	149.562496	299.076914	200.944375	0.000000	300.000000	200.000000	0.000000	7.721560	10.590440	2231.752014	2107.610755	2060.099928	-1452.632974				-505.000000	200.000000	0.000000	2.535540	1.429360	6.292320	-1534.430068	1829.153182	-57.590479
468				900.000000	200.000000	0.000000	0.235410	0.619300	-1.694550	-76.766035	-114.503621	156.959971	298.940703	200.918265	0.000000	300.000000	200.000000	0.000000	7.691040	10.559920	2232.896424	2050.390553	2365.299917	-1361.080475				-505.000000	200.000000	0.000000	-0.543330	0.357340	3.932700	-788.774754	2415.404896	-352.082010
469				900.000000	200.000000	0.000000	0.425980	0.551740	-1.738000	-127.839533	-76.717156	154.290049	299.023790	200.952335	0.000000	300.000000	200.000000	0.000000	7.935200	10.743040	2233.125306	2126.684155	2179.999924	-1428.218974				-505.000000	200.000000	0.000000	0.543330	-0.536010	5.505780	-495.257510	2083.018236	293.168353
470				900.000000	200.000000	0.000000	0.269040	0.540480	-1.607650	-31.675452	-115.969322	195.406389	299.047674	200.987039	0.000000	300.000000	200.000000	0.000000	7.721560	9.980040	2231.904602	2202.977757	2125.499926	-1324.459476				-505.000000	200.000000	0.000000	0.543330	1.786700	-0.786540	-1745.005737	2751.839684	-115.836085
471				900.000000	200.000000	0.000000	0.313880	0.551740	-1.781450	-91.699775	-102.456289	176.093126	299.033387	200.922599	0.000000	300.000000	200.000000	0.000000	7.416360	10.102120	2232.743836	2059.927254	2158.199924	-1336.666476				-505.000000	200.000000	0.000000	0.905550	0.357340	6.292320	717.022040	1264.933834	0.266672
472				900.000000	200.000000	0.000000	0.358720	0.608040	-1.477300	-77.004651	-119.783570	159.231410	298.989208	200.905730	0.000000	300.000000	200.000000	0.000000	7.446880	10.865120	2232.209778	2021.780453	2256.299921	-1397.701475				-505.000000	200.000000	0.000000	1.629990	2.680050	0.786540	-185.215258	696.042928	-291.307525
473				900.000000	200.000000	0.000000	0.269040	0.585520	-1.390400	-101.965178	-85.775545	166.532355	298.988897	200.871820	0.000000	300.000000	200.000000	0.000000	7.324800	11.414480	2231.523132	1945.486851	2256.299921	-1373.287475				-505.000000	200.000000	0.000000	-0.724440	2.680050	7.865400	741.879066	2024.921707	-584.839664
474				900.000000	200.000000	0.000000	0.403560	0.484180	-1.781450	-102.522956	-55.489612	192.805007	299.018573	200.909941	0.000000	300.000000	200.000000	0.000000	7.385840	11.017720	2232.362366	2031.317153	2190.899923	-1269.527977				-505.000000	200.000000	0.000000	2.535540	0.714680	5.505780	738.581760	504.199535	-234.501007
475				900.000000	200.000000	0.000000	0.414770	0.675600	-1.781450	-50.414448	-157.270639	164.055493	299.008740	200.986904	0.000000	300.000000	200.000000	0.000000	6.897520	11.292400	2232.209778	2202.977757	2212.699923	-1312.252476				-505.000000	200.000000	0.000000	1.086660	-0.714680	7.078860	-1895.735008	2711.498523	410.443527
476				900.000000	200.000000	0.000000	0.437190	0.686860	-1.346950	-33.418498	-82.608430	156.813758	299.013657	200.905700	0.000000	300.000000	200.000000	0.000000	7.752080	10.437840	2232.286072	2021.780453	2201.799923	-1428.218974				-505.000000	200.000000	0.000000	-0.362220	1.786700	0.786540	-123.455864	949.161556	-350.740036
477				900.000000	200.000000	0.000000	0.392350	0.754420	-1.433850	-82.993299	-75.615132	161.742363	298.979581	200.914150	0.000000	300.000000	200.000000	0.000000	7.721560	10.193680	2232.514954	2040.853853	2278.099920	-1409.908474				-505.000000	200.000000	0.000000	-0.362220	-0.536010	10.225020	-726.511975	409.924409	528.217192
478				900.000000	200.000000	0.000000	0.437190	0.821980	-1.303500	-27.809243	-52.253019	183.445680	298.981470	200.972541	0.000000	300.000000	200.000000	0.000000	7.141680	10.529400	2225.953670	2164.830956	2267.199921	-1416.011974				-505.000000	200.000000	0.000000	1.086660	0.357340	3.932700	-209.694745	2316.774207	293.972676
479				900.000000	200.000000	0.000000	0.605340	0.686860	-1.520750	-65.762797	-84.305243	159.049214	299.008232	200.957489	0.000000	300.000000	200.000000	0.000000	7.263760	10.407320	2231.065368	2136.220856	2212.699923	-1452.632974				-505.000000	200.000000	0.000000	-0.362220	-0.178670	6.292320	-473.571944	1606.786607	-58.884679
480				900.000000	200.000000	0.000000	0.392350	0.641820	-1.390400	-59.441441	-106.051360	166.456965	298.969570	200.875914	0.000000	300.000000	200.000000	0.000000	7.691040	9.919000	2231.980896	1955.023551	2299.899920	-1385.494475				-505.000000	200.000000	0.000000	0.724440	-0.536010	4.719240	662.839586	1409.955660	880.594851
481				900.000000	200.000000	0.000000	0.403560	0.551740	-0.782100	-134.890281	-117.210647	161.542257	298.989242	200.944149	0.000000	300.000000	200.000000	0.000000	7.752080	9.369640	2232.286072	2107.610755	2256.299921	-1477.046973				-505.000000	200.000000	0.000000	0.181110	1.072020	7.865400	-1092.662857	1970.126880	235.979253
482				900.000000	200.000000	0.000000	0.280250	0.630560	-1.564200	-100.290487	-96.207478	176.201269	299.038269	201.012296	0.000000	300.000000	200.000000	0.000000	7.355320	10.132640	2232.743836	2260.197959	2147.299925	-1391.597975				-505.000000	200.000000	0.000000	1.086660	1.786700	-1.573080	-1281.804653	-594.540969	471.561435
483				900.000000	200.000000	0.000000	0.403560	0.596780	-1.042800	-60.936075	-46.044617	188.090405	299.091597	200.965708	0.000000	300.000000	200.000000	0.000000	7.294280	11.078760	2231.828308	2155.294256	2027.399929	-1373.287475				-505.000000	200.000000	0.000000	0.362220	-0.714680	2.359620	-506.320525	1566.682878	-176.939505
484				900.000000	200.000000	0.000000	0.414770	0.551740	-0.999350	-94.910050	-127.602172	178.398264	299.076472	200.906350	0.000000	300.000000	200.000000	0.000000	7.233240	11.261880	2230.683898	2021.780453	2060.099928	-1379.390975				-505.000000	200.000000	0.000000	1.267770	-0.178670	-5.505780	104.564218	856.502278	-117.759177
485				900.000000	200.000000	0.000000	0.482030	0.517960	-0.999350	-104.342171	-110.108059	156.610226	298.974874	200.892639	0.000000	300.000000	200.000000	0.000000	7.691040	10.987200	2232.896424	1993.170352	2288.999920	-1348.873476				-505.000000	200.000000	0.000000	0.181110	0.357340	10.225020	948.968660	642.187528	59.068726
486				900.000000	200.000000	0.000000	0.459610	0.731900	-1.042800	-59.392363	12.438884	166.471058	299.008842	200.978260	0.000000	300.000000	200.000000	0.000000	7.446880	11.170320	2232.438660	2183.904357	2212.699923	-1324.459476				-505.000000	200.000000	0.000000	1.448880	-0.536010	7.078860	-1305.843677	1363.880519	-294.345077
487				900.000000	200.000000	0.000000	0.459610	0.720640	-0.999350	-108.057399	-93.986894	147.183305	299.077166	200.969749	0.000000	300.000000	200.000000	0.000000	7.294280	11.353440	2232.362366	2164.830956	2060.099928	-1403.804975				-505.000000	200.000000	0.000000	1.811100	-1.608030	8.651940	-328.241743	1340.469735	115.817289
488				900.000000	200.000000	0.000000	0.313880	0.596780	-1.564200	-77.558366	-117.856241	152.038412	299.077071	200.927124	0.000000	300.000000	200.000000	0.000000	7.172200	10.407320	2232.133484	2069.463954	2060.099928	-1287.838477				-505.000000	200.000000	0.000000	1.448880	-0.178670	4.719240	-936.961798	1896.399827	234.690926
489				900.000000	200.000000	0.000000	0.504450	0.517960	-1.303500	-76.513558	-100.616515	166.225640	298.999077	200.944085	0.000000	300.000000	200.000000	0.000000	7.660520	10.193680	2232.438660	2107.610755	2234.499922	-1354.976975				-505.000000	200.000000	0.000000	0.905550	0.714680	4.719240	-767.089187	205.866629	-175.626509
490				900.000000	200.000000	0.000000	0.437190	0.653080	-1.607650	-123.531309	-67.168069	120.637441	299.013691	200.974021	0.000000	300.000000	200.000000	0.000000	7.538440	10.743040	2232.362366	2174.367657	2201.799923	-1470.943473				-505.000000	200.000000	0.000000	1.992210	0.357340	0.000000	-904.905372	3326.271570	-58.564360
491				900.000000	200.000000	0.000000	0.358720	0.506700	-1.607650	-133.579768	-94.332494	159.137164	299.042823	201.016915	0.000000	300.000000	200.000000	0.000000	7.477400	10.468360	2231.980896	2269.734659	2136.399925	-1354.976975				-505.000000	200.000000	0.000000	1.086660	0.893350	-2.359620	-872.660177	2322.745618	0.760856
492				900.000000	200.000000	0.000000	0.291460	0.596780	-2.129050	-74.123021	-151.869465	193.025861	299.027707	200.953280	0.000000	300.000000	200.000000	0.000000	6.928040	9.888480	2230.912780	2126.684155	2169.099924	-1434.322474				-505.000000	200.000000	0.000000	0.362220	0.000000	11.798100	-1273.032173	1425.155753	881.132502
493				900.000000	200.000000	0.000000	0.425980	0.472920	-1.607650	-130.950298	-112.300171	168.674707	298.998940	200.952759	0.000000	300.000000	200.000000	0.000000	8.026760	10.926160	2232.133484	2126.684155	2234.499922	-1342.769976				-505.000000	200.000000	0.000000	-1.992210	1.965370	0.786540	3.171459	1578.072274	-291.695980
494				900.000000	200.000000	0.000000	0.459610	0.540480	-1.260050	-95.643822	-139.338172	187.979978	299.013623	200.982632	0.000000	300.000000	200.000000	0.000000	7.568960	11.109280	2232.209778	2193.441057	2201.799923	-1361.080475				-505.000000	200.000000	0.000000	-0.181110	-2.322710	5.505780	-24.290717	3054.844149	-60.933862
495				900.000000	200.000000	0.000000	0.269040	0.517960	-1.520750	-108.902871	-75.522379	147.192244	298.984498	200.978193	0.000000	300.000000	200.000000	0.000000	7.263760	11.109280	2232.591248	2183.904357	2267.199921	-1342.769976				-505.000000	200.000000	0.000000	1.992210	2.322710	9.438480	-1132.673761	665.914307	60.788974
496				900.000000	200.000000	0.000000	0.414770	0.563000	-1.911800	-79.309540	-136.885534	135.034854	299.027907	200.940263	0.000000	300.000000	200.000000	0.000000	7.172200	10.987200	2231.370544	2098.074055	2169.099924	-1385.494475				-505.000000	200.000000	0.000000	0.905550	-0.357340	3.932700	-1179.468046	2990.583209	-587.852546
497				900.000000	200.000000	0.000000	0.358720	0.585520	-1.346950	-85.838042	-74.311066	183.307067	299.014095	200.939459	0.000000	300.000000	200.000000	0.000000	7.080640	10.590440	2233.277894	2098.074055	2201.799923	-1361.080475				-505.000000	200.000000	0.000000	1.448880	0.178670	1.573080	-1147.222851	1103.965489	-352.410945
498				900.000000	200.000000	0.000000	0.470820	0.540480	-1.607650	-51.778103	-119.212652	161.462104	299.072188	200.875854	0.000000	300.000000	200.000000	0.000000	6.958560	10.987200	2232.133484	1955.023551	2070.999928	-1470.943473				-505.000000	200.000000	0.000000	1.992210	0.536010	5.505780	-430.389580	1862.776505	352.813889
499				900.000000	200.000000	0.000000	0.459610	0.517960	-1.477300	-108.857857	-118.872250	180.730054	299.062806	200.948097	0.000000	300.000000	200.000000	0.000000	7.477400	10.224200	2233.049012	2117.147455	2092.799927	-1367.183975				-505.000000	200.000000	0.000000	2.354430	2.322710	-3.146160	-786.232527	655.939199	765.689180
500				900.000000	200.000000	0.000000	0.448400	0.574260	-1.433850	-30.104334	-82.989241	159.107086	299.116046	201.012677	0.000000	300.000000	200.000000	0.000000	7.080640	10.620960	2231.904602	2260.197959	1972.899931	-1318.355976				-505.000000	200.000000	0.000000	1.629990	1.965370	8.651940	235.432695	1616.568715	-409.473954
501				900.000000	200.000000	0.000000	0.347510	0.641820	-1.607650	-55.645982	-83.738927	154.455119	298.949856	200.944440	0.000000	300.000000	200.000000	0.000000	7.507920	10.834600	2231.599426	2107.610755	2343.499918	-1293.941977				-505.000000	200.000000	0.000000	1.448880	0.357340	10.225020	-209.191359	300.334755	117.711403
502				900.000000	200.000000	0.000000	0.414770	0.619300	-1.694550	-112.950807	-10.438327	149.545174	299.004095	200.995211	0.000000	300.000000	200.000000	0.000000	7.721560	10.956680	2232.743836	2222.051158	2223.599922	-1342.769976				-505.000000	200.000000	0.000000	1.629990	-1.608030	3.932700	-328.619283	1355.907259	-236.632814
503				900.000000	200.000000	0.000000	0.448400	0.720640	-1.303500	-68.167196	-123.638226	144.785259	299.008605	200.910127	0.000000	300.000000	200.000000	0.000000	7.782600	10.468360	2231.904602	2031.317153	2212.699923	-1489.253973				-505.000000	200.000000	0.000000	-0.362220	-0.178670	-0.786540	-126.690247	1215.794423	-411.349271
504				900.000000	200.000000	0.000000	0.369930	0.630560	-1.738000	-96.450014	-44.013197	173.698701	298.993713	201.025741	0.000000	300.000000	200.000000	0.000000	7.202720	10.041080	2231.370544	2288.808060	2245.399921	-1391.597975				-505.000000	200.000000	0.000000	1.086660	0.536010	11.011560	-1240.661131	321.506259	587.862727
505				900.000000	200.000000	0.000000	0.504450	0.540480	-1.651100	-63.884708	-80.029368	197.572164	298.979651	200.961073	0.000000	300.000000	200.000000	0.000000	7.904680	9.583280	2232.667542	2145.757556	2278.099920	-1452.632974				-505.000000	200.000000	0.000000	0.362220	-0.178670	2.359620	-473.886560	3024.952958	176.033761
506				900.000000	200.000000	0.000000	0.369930	0.405360	-1.564200	-129.666874	-125.230350	183.127905	298.959590	200.935925	0.000000	300.000000	200.000000	0.000000	7.752080	10.773560	2231.523132	2088.537354	2321.699919	-1342.769976				-505.000000	200.000000	0.000000	2.716650	1.250690	10.225020	-270.950753	-306.658033	235.945968
507				900.000000	200.000000	0.000000	0.302670	0.686860	-1.346950	-81.664861	-92.266806	183.459381	299.018473	200.974121	0.000000	300.000000	200.000000	0.000000	7.507920	10.712520	2232.133484	2174.367657	2190.899923	-1354.976975				-505.000000	200.000000	0.000000	1.629990	-0.536010	-9.438480	-149.005045	838.316479	58.105026
508				900.000000	200.000000	0.000000	0.313880	0.619300	-1.086250	-84.176897	-174.026404	173.746297	299.042594	200.953052	0.000000	300.000000	200.000000	0.000000	7.477400	10.834600	2231.446838	2126.684155	2136.399925	-1385.494475				-505.000000	200.000000	0.000000	0.000000	-0.178670	2.359620	-242.254556	1588.600809	-176.401854
509				900.000000	200.000000	0.000000	0.257830	0.585520	-1.607650	-114.251839	-74.979934	164.134309	299.042529	200.944569	0.000000	300.000000	200.000000	0.000000	7.446880	11.200840	2231.294250	2107.610755	2136.399925	-1409.908474				-505.000000	200.000000	0.000000	0.362220	1.786700	3.146160	-1165.611112	2361.356495	941.572179
510				900.000000	200.000000	0.000000	0.392350	0.675600	-1.346950	-78.108018	-146.619528	171.307701	299.004163	200.875555	0.000000	300.000000	200.000000	0.000000	7.507920	10.559920	2232.896424	1955.023551	2223.599922	-1501.460973				-505.000000	200.000000	0.000000	-0.905550	-1.608030	7.078860	-907.447599	2434.337121	174.778719
511				900.000000	200.000000	0.000000	0.403560	0.563000	-1.390400	-118.974672	-86.249108	168.781709	298.964863	200.961205	0.000000	300.000000	200.000000	0.000000	7.355320	10.163160	2232.362366	2145.757556	2310.799919	-1348.873476				-505.000000	200.000000	0.000000	2.173320	0.357340	6.292320	-1599.297998	1585.931098	881.326730
512				900.000000	200.000000	0.000000	0.302670	0.585520	-1.520750	-118.182341	-127.566962	161.678194	299.126262	200.943826	0.000000	300.000000	200.000000	0.000000	7.538440	10.285240	2233.049012	2107.610755	1951.099932	-1293.941977				-505.000000	200.000000	0.000000	-0.362220	-0.893350	8.651940	-1095.708470	676.557277	234.157583
513				900.000000	200.000000	0.000000	0.358720	0.698120	-1.390400	-73.205128	-59.072747	171.363485	299.067209	201.025495	0.000000	300.000000	200.000000	0.000000	7.660520	10.651480	2231.904602	2288.808060	2081.899927	-1318.355976				-505.000000	200.000000	0.000000	-1.629990	1.608030	3.932700	-1871.255521	1553.168638	-292.064074
514				900.000000	200.000000	0.000000	0.414770	0.551740	-2.085600	-83.973814	-45.536441	156.711323	299.033288	200.961139	0.000000	300.000000	200.000000	0.000000	7.446880	9.919000	2232.514954	2145.757556	2158.199924	-1409.908474				-505.000000	200.000000	0.000000	3.259980	0.000000	-0.786540	-1042.406940	2720.025209	352.203794
515				900.000000	200.000000	0.000000	0.381140	0.619300	-1.564200	-100.754174	-85.164219	166.447635	298.969676	200.952726	0.000000	300.000000	200.000000	0.000000	7.599480	9.552760	2232.209778	2126.684155	2299.899920	-1354.976975				-505.000000	200.000000	0.000000	1.629990	-1.250690	-3.932700	-307.625871	833.091494	-177.549600
516				900.000000	200.000000	0.000000	0.302670	0.585520	-1.086250	-101.650078	-127.971047	195.413436	298.984151	201.025531	0.000000	300.000000	200.000000	0.000000	7.630000	11.292400	2231.828308	2288.808060	2267.199921	-1409.908474				-505.000000	200.000000	0.000000	1.267770	1.429360	9.438480	-723.466362	1637.740220	118.743238
517				900.000000	200.000000	0.000000	0.392350	0.585520	-1.520750	-69.935978	-70.468345	137.488685	299.013556	200.901520	0.000000	300.000000	200.000000	0.000000	7.233240	11.017720	2232.057190	2012.243752	2201.799923	-1391.597975				-505.000000	200.000000	0.000000	0.905550	1.786700	3.146160	-1165.611112	2461.049606	-762.050148
518				900.000000	200.000000	0.000000	0.347510	0.608040	-1.694550	-133.517145	-108.987959	156.833363	298.989104	200.978460	0.000000	300.000000	200.000000	0.000000	7.507920	10.895640	2231.980896	2183.904357	2256.299921	-1385.494475				-505.000000	200.000000	0.000000	1.086660	-0.536010	11.798100	547.589892	1646.459906	234.380788
519				900.000000	200.000000	0.000000	0.459610	0.675600	-1.129700	-126.129309	-109.063578	185.695980	298.984429	200.931269	0.000000	300.000000	200.000000	0.000000	7.874160	10.682000	2232.438660	2079.000654	2267.199921	-1434.322474				-505.000000	200.000000	0.000000	1.992210	0.357340	3.146160	-2178.629700	1732.445777	-587.261248
520				900.000000	200.000000	0.000000	0.425980	0.495440	-1.781450	-77.936088	-66.544808	185.563272	299.018473	200.974121	0.000000	300.000000	200.000000	0.000000	7.568960	10.987200	2232.133484	2174.367657	2190.899923	-1342.769976				-505.000000	200.000000	0.000000	2.354430	1.429360	5.505780	-144.700968	-545.401558	59.912207
521				900.000000	200.000000	0.000000	0.269040	0.574260	-2.042150	-58.878245	-75.037477	152.063923	299.038071	200.969782	0.000000	300.000000	200.000000	0.000000	7.080640	10.529400	2232.286072	2164.830956	2147.299925	-1293.941977				-505.000000	200.000000	0.000000	-0.181110	-1.072020	-1.573080	166.638228	542.731848	-1.002858
522				900.000000	200.000000	0.000000	0.381140	0.596780	-1.173150	-65.091648	-55.132076	164.017031	299.057571	200.897186	0.000000	300.000000	200.000000	0.000000	6.958560	10.712520	2232.209778	2002.707052	2103.699926	-1336.666476				-505.000000	200.000000	0.000000	1.086660	0.536010	7.865400	-777.648816	2843.322104	-293.298753
523				900.000000	200.000000	0.000000	0.235410	0.540480	-1.607650	-104.044996	-74.056679	154.477008	298.994538	200.969384	0.000000	300.000000	200.000000	0.000000	7.782600	10.529400	2233.201600	2164.830956	2245.399921	-1287.838477				-505.000000	200.000000	0.000000	2.354430	-1.786700	5.505780	-107.672754	2768.848625	56.860166
524				900.000000	200.000000	0.000000	0.448400	0.664340	-1.868350	-79.111875	-77.519186	166.419841	299.018909	200.960876	0.000000	300.000000	200.000000	0.000000	7.263760	10.224200	2233.125306	2145.757556	2190.899923	-1403.804975				-505.000000	200.000000	0.000000	-0.543330	1.608030	13.371180	-1175.604432	2141.307764	-174.662809
525				900.000000	200.000000	0.000000	0.369930	0.619300	-1.520750	-56.483327	-54.347180	195.375170	299.057313	201.029909	0.000000	300.000000	200.000000	0.000000	6.897520	10.804080	2231.599426	2298.344760	2103.699926	-1348.873476				-505.000000	200.000000	0.000000	0.181110	0.714680	-7.865400	-1231.359966	2117.625416	-410.544948
526				900.000000	200.000000	0.000000	0.347510	0.596780	-1.303500	-97.390932	-114.417606	173.690512	298.969147	200.940391	0.000000	300.000000	200.000000	0.000000	7.660520	9.919000	2231.065368	2098.074055	2299.899920	-1361.080475				-505.000000	200.000000	0.000000	1.992210	0.357340	8.651940	-1830.741232	1594.650784	352.644331
527				900.000000	200.000000	0.000000	0.482030	0.585520	-1.868350	-50.193441	-94.101979	159.082717	298.994057	200.948486	0.000000	300.000000	200.000000	0.000000	7.599480	11.139800	2232.133484	2117.147455	2245.399921	-1422.115474				-505.000000	200.000000	0.000000	-1.629990	0.714680	5.505780	-767.026264	1816.815799	294.529124
528				900.000000	200.000000	0.000000	0.313880	0.641820	-1.520750	-67.617544	-67.236950	190.634861	298.998700	200.974354	0.000000	300.000000	200.000000	0.000000	7.446880	11.078760	2231.599426	2174.367657	2234.499922	-1348.873476				-505.000000	200.000000	0.000000	0.905550	-0.178670	6.292320	800.404077	-1121.326297	175.990294
529				900.000000	200.000000	0.000000	0.392350	0.653080	-1.694550	-47.231263	-55.108801	147.190156	299.047512	200.957293	0.000000	300.000000	200.000000	0.000000	7.141680	11.292400	2231.523132	2136.220856	2125.499926	-1342.769976				-505.000000	200.000000	0.000000	0.724440	-1.429360	11.011560	-548.873656	1271.414241	-177.646714
530				900.000000	200.000000	0.000000	0.168150	0.709380	-1.607650	-121.212875	-91.550792	190.848668	298.974278	200.944440	0.000000	300.000000	200.000000	0.000000	7.202720	11.475520	2231.599426	2107.610755	2288.999920	-1446.529474				-505.000000	200.000000	0.000000	0.181110	0.357340	2.359620	-904.716602	-278.338259	117.812824
531				900.000000	200.000000	0.000000	0.369930	0.720640	-1.564200	-84.519402	-104.966471	176.192135	298.998940	200.961303	0.000000	300.000000	200.000000	0.000000	7.324800	10.926160	2232.133484	2145.757556	2234.499922	-1458.736474				-505.000000	200.000000	0.000000	-0.905550	-1.608030	3.146160	-1139.394219	979.799173	233.522818
532				900.000000	200.000000	0.000000	0.336300	0.563000	-0.999350	-90.425833	-88.908988	151.983770	299.072252	200.880067	0.000000	300.000000	200.000000	0.000000	7.233240	10.773560	2232.286072	1964.560251	2070.999928	-1361.080475				-505.000000	200.000000	0.000000	0.181110	-1.072020	2.359620	-1338.655181	1047.361814	-59.775934
533				900.000000	200.000000	0.000000	0.403560	0.698120	-1.868350	-49.577103	-80.738645	178.546011	299.067273	200.914338	0.000000	300.000000	200.000000	0.000000	7.507920	10.834600	2232.057190	2040.853853	2081.899927	-1354.976975				-505.000000	200.000000	0.000000	-0.181110	0.357340	-3.932700	-2410.828012	1207.821164	-410.855086
534				900.000000	200.000000	0.000000	0.414770	0.765680	-1.433850	-50.365370	-122.132117	212.332470	299.071712	200.931874	0.000000	300.000000	200.000000	0.000000	7.202720	10.315760	2230.989074	2079.000654	2070.999928	-1403.804975				-505.000000	200.000000	0.000000	0.905550	0.893350	7.078860	-1566.801110	1529.327423	353.239937
535				900.000000	200.000000	0.000000	0.403560	0.551740	-1.303500	-151.512572	-76.197985	161.542257	299.003653	200.914463	0.000000	300.000000	200.000000	0.000000	7.477400	10.407320	2231.752014	2040.853853	2223.599922	-1354.976975				-505.000000	200.000000	0.000000	0.181110	-0.536010	8.651940	-1305.717831	1571.670432	-587.964149
536				900.000000	200.000000	0.000000	0.336300	0.484180	-1.260050	-93.941725	-78.534597	142.271827	298.993919	200.961435	0.000000	300.000000	200.000000	0.000000	7.355320	10.559920	2231.828308	2145.757556	2245.399921	-1416.011974				-505.000000	200.000000	0.000000	0.905550	-1.072020	4.719240	-991.018406	1531.566702	-118.577988
537				900.000000	200.000000	0.000000	0.347510	0.698120	-1.346950	-77.180644	-114.377197	195.471699	298.935640	200.973954	0.000000	300.000000	200.000000	0.000000	7.233240	11.078760	2232.514954	2174.367657	2376.199917	-1391.597975				-505.000000	200.000000	0.000000	1.992210	0.000000	5.505780	0.440462	2260.486527	469.793413
538				900.000000	200.000000	0.000000	0.369930	0.608040	-1.824900	-81.385295	-99.658050	166.448777	299.028007	200.931619	0.000000	300.000000	200.000000	0.000000	7.599480	11.261880	2231.599426	2079.000654	2169.099924	-1312.252476				-505.000000	200.000000	0.000000	0.543330	-0.714680	14.944259	-1084.393763	4327.751243	234.254697
539				900.000000	200.000000	0.000000	0.425980	0.788200	-2.172500	-90.408540	-56.049191	188.245199	298.984360	200.978326	0.000000	300.000000	200.000000	0.000000	7.538440	10.071600	2232.286072	2183.904357	2267.199921	-1385.494475				-505.000000	200.000000	0.000000	-1.086660	0.000000	-0.786540	-231.694927	1789.910314	0.086933
540				900.000000	200.000000	0.000000	0.403560	0.619300	-1.694550	-84.807096	-177.153708	151.966447	298.998529	200.970246	0.000000	300.000000	200.000000	0.000000	7.446880	11.139800	2231.217956	2164.830956	2234.499922	-1373.287475				-505.000000	200.000000	0.000000	1.086660	0.000000	7.865400	0.629232	987.342001	58.657166
541				900.000000	200.000000	0.000000	0.313880	0.506700	-1.694550	-113.567145	-107.603076	154.364298	298.974804	200.978126	0.000000	300.000000	200.000000	0.000000	7.507920	11.689160	2232.743836	2183.904357	2288.999920	-1379.390975				-505.000000	200.000000	0.000000	1.992210	-0.893350	11.011560	-1790.415712	3448.391607	351.457426
542				900.000000	200.000000	0.000000	0.336300	0.641820	-1.607650	-111.933405	-113.673119	190.611634	299.043020	200.969716	0.000000	300.000000	200.000000	0.000000	7.141680	10.437840	2232.438660	2164.830956	2136.399925	-1306.148976				-505.000000	200.000000	0.000000	2.716650	-1.429360	4.719240	-2402.433072	1156.837033	-530.270683
543				900.000000	200.000000	0.000000	0.459610	0.641820	-0.999350	-119.344267	-88.920924	147.110003	298.994400	200.943891	0.000000	300.000000	200.000000	0.000000	7.385840	10.285240	2232.896424	2107.610755	2245.399921	-1293.941977				-505.000000	200.000000	0.000000	0.724440	1.965370	7.865400	-806.974245	213.839888	706.736365
544				900.000000	200.000000	0.000000	0.425980	0.517960	-1.694550	-117.123988	-81.823534	163.897274	299.008740	200.922820	0.000000	300.000000	200.000000	0.000000	7.874160	9.949520	2232.209778	2059.927254	2212.699923	-1342.769976				-505.000000	200.000000	0.000000	2.173320	3.037390	2.359620	68.165236	2517.653282	-56.035481
545				900.000000	200.000000	0.000000	0.425980	0.675600	-1.607650	-114.562875	-0.848832	159.224559	299.062710	200.961008	0.000000	300.000000	200.000000	0.000000	7.355320	10.254720	2232.820130	2145.757556	2092.799927	-1324.459476				-505.000000	200.000000	0.000000	0.362220	1.965370	0.786540	-1154.988560	242.475657	60.580257
546				900.000000	200.000000	0.000000	0.381140	0.630560	-1.651100	-84.298395	-44.555642	168.867767	299.042627	200.910283	0.000000	300.000000	200.000000	0.000000	7.263760	10.651480	2231.523132	2031.317153	2136.399925	-1287.838477				-505.000000	200.000000	0.000000	1.992210	0.536010	0.786540	-894.031127	276.414975	-175.882999
547				900.000000	200.000000	0.000000	0.369930	0.641820	-1.738000	-87.945266	-69.343047	178.528493	299.038334	200.935349	0.000000	300.000000	200.000000	0.000000	7.233240	10.254720	2232.896424	2088.537354	2147.299925	-1312.252476				-505.000000	200.000000	0.000000	-0.181110	-0.178670	3.146160	-1516.167653	1863.953362	411.053622
548				900.000000	200.000000	0.000000	0.425980	0.664340	-1.260050	-86.522737	-36.633890	159.214088	298.984360	200.892883	0.000000	300.000000	200.000000	0.000000	7.568960	10.010560	2232.286072	1993.170352	2267.199921	-1330.562976				-505.000000	200.000000	0.000000	0.543330	-1.250690	7.865400	-538.314027	1683.068934	-59.974470
549				900.000000	200.000000	0.000000	0.347510	0.619300	-1.651100	-76.721021	-103.962398	156.843835	299.028505	200.896971	0.000000	300.000000	200.000000	0.000000	7.507920	10.010560	2232.743836	2002.707052	2169.099924	-1312.252476				-505.000000	200.000000	0.000000	-0.362220	0.893350	3.932700	-756.340789	2139.305916	59.620865
550				900.000000	200.000000	0.000000	0.448400	0.664340	-1.477300	-38.501445	3.172656	207.384062	299.057442	200.948583	0.000000	300.000000	200.000000	0.000000	7.416360	10.529400	2231.904602	2117.147455	2103.699926	-1361.080475				-505.000000	200.000000	0.000000	-0.181110	-0.178670	5.505780	-126.186861	1066.294039	176.077227
551				900.000000	200.000000	0.000000	0.381140	0.517960	-1.738000	-68.922640	-90.068555	175.992029	298.965040	200.952498	0.000000	300.000000	200.000000	0.000000	7.294280	11.383960	2232.743836	2126.684155	2310.799919	-1416.011974				-505.000000	200.000000	0.000000	-0.724440	2.144040	0.000000	-217.712146	839.255906	-644.092436
552				900.000000	200.000000	0.000000	0.425980	0.461660	-1.694550	-103.360302	-81.823534	168.664236	298.940631	200.879886	0.000000	300.000000	200.000000	0.000000	7.721560	10.926160	2232.743836	1964.560251	2365.299917	-1397.701475				-505.000000	200.000000	0.000000	0.724440	2.680050	-7.865400	-301.723415	1156.758468	-408.723278
553				900.000000	200.000000	0.000000	0.448400	0.664340	-1.564200	-106.940487	-138.593685	195.335762	298.979163	200.982901	0.000000	300.000000	200.000000	0.000000	7.477400	11.383960	2231.599426	2193.441057	2278.099920	-1361.080475				-505.000000	200.000000	0.000000	-1.448880	-0.893350	4.719240	-169.495071	3662.583363	410.476812
554				900.000000	200.000000	0.000000	0.291460	0.495440	-1.433850	-113.760747	-137.318091	185.702634	298.964545	200.995687	0.000000	300.000000	200.000000	0.000000	7.294280	11.109280	2231.675720	2222.051158	2310.799919	-1464.839973				-505.000000	200.000000	0.000000	1.086660	1.250690	8.651940	-386.892601	2047.155634	-116.388225
555				900.000000	200.000000	0.000000	0.336300	0.596780	-1.781450	-65.721847	-103.379545	127.918584	299.082237	200.978092	0.000000	300.000000	200.000000	0.000000	7.294280	10.743040	2232.820130	2183.904357	2049.199928	-1397.701475				-505.000000	200.000000	0.000000	2.354430	-0.178670	4.719240	-1400.225805	1178.754963	-176.590208
556				900.000000	200.000000	0.000000	0.246620	0.551740	-1.520750	-55.244918	-110.060913	152.066206	299.065580	200.967361	0.000000	300.000000	200.000000	0.000000	7.477400	10.529400	2228.013608	2155.294256	2081.899927	-1385.494475				-505.000000	200.000000	0.000000	-0.181110	-0.536010	10.225020	-147.431965	2520.085561	116.994013
557				900.000000	200.000000	0.000000	0.437190	0.653080	-1.173150	-127.101697	-32.110365	180.878943	299.043249	200.939588	0.000000	300.000000	200.000000	0.000000	7.416360	10.315760	2232.972718	2098.074055	2136.399925	-1367.183975				-505.000000	200.000000	0.000000	1.629990	-0.714680	-7.078860	-738.707607	1101.217215	-588.249617
558				900.000000	200.000000	0.000000	0.437190	0.754420	-1.520750	-62.980676	-133.106496	156.876588	299.028206	200.982699	0.000000	300.000000	200.000000	0.000000	7.446880	10.529400	2232.057190	2193.441057	2169.099924	-1385.494475				-505.000000	200.000000	0.000000	1.992210	1.429360	5.505780	-1650.308993	2260.486527	236.173481
559				900.000000	200.000000	0.000000	0.437190	0.585520	-1.303500	-73.731438	-92.780779	209.732034	299.008910	200.914119	0.000000	300.000000	200.000000	0.000000	7.019600	10.132640	2232.591248	2040.853853	2212.699923	-1397.701475				-505.000000	200.000000	0.000000	-0.362220	-2.322710	10.225020	-602.993187	1868.194490	526.521614
560				900.000000	200.000000	0.000000	0.437190	0.574260	-1.824900	-114.940597	-46.702147	171.167000	299.004163	200.922536	0.000000	300.000000	200.000000	0.000000	7.721560	9.919000	2232.896424	2059.927254	2223.599922	-1391.597975				-505.000000	200.000000	0.000000	-0.181110	0.536010	3.146160	-778.026356	2129.093377	352.987754
561				900.000000	200.000000	0.000000	0.336300	0.574260	-1.433850	-70.309637	-103.702813	166.452202	299.038433	200.960876	0.000000	300.000000	200.000000	0.000000	7.935200	10.865120	2233.125306	2145.757556	2147.299925	-1397.701475				-505.000000	200.000000	0.000000	0.362220	1.072020	2.359620	-1324.735323	1301.542863	-175.243927
562				900.000000	200.000000	0.000000	0.369930	0.630560	-1.607650	-120.438152	-59.332333	192.975981	299.028073	200.940102	0.000000	300.000000	200.000000	0.000000	7.965720	11.383960	2231.752014	2098.074055	2169.099924	-1361.080475				-505.000000	200.000000	0.000000	1.992210	1.429360	7.078860	202.872884	4380.113791	118.685283
563				900.000000	200.000000	0.000000	0.347510	0.630560	-1.738000	-60.265242	-98.815611	180.950908	299.018607	200.956900	0.000000	300.000000	200.000000	0.000000	7.507920	11.628120	2232.438660	2136.220856	2190.899923	-1434.322474				-505.000000	200.000000	0.000000	0.543330	-1.072020	8.651940	-179.991777	754.332457	-1.060813
564				900.000000	200.000000	0.000000	0.403560	0.596780	-1.433850	-37.218021	-76.076760	171.222784	298.958913	200.936533	0.000000	300.000000	200.000000	0.000000	7.446880	11.445000	2230.073546	2088.537354	2321.699919	-1391.597975				-505.000000	200.000000	0.000000	-1.267770	-0.714680	7.078860	-505.942985	1528.265001	-235.553204
565				900.000000	200.000000	0.000000	0.201780	0.563000	-1.520750	-123.130245	-27.158883	181.039053	299.028405	200.948324	0.000000	300.000000	200.000000	0.000000	7.538440	11.048240	2232.514954	2117.147455	2169.099924	-1458.736474				-505.000000	200.000000	0.000000	0.543330	1.965370	-0.786540	-460.218395	2486.699669	236.798064
566				900.000000	200.000000	0.000000	0.325090	0.630560	-1.564200	-104.311017	-47.394290	137.600253	298.984255	200.935701	0.000000	300.000000	200.000000	0.000000	7.813120	11.231360	2232.057190	2088.537354	2267.199921	-1324.459476				-505.000000	200.000000	0.000000	1.086660	-1.072020	3.932700	-1338.529335	1653.924170	-236.080674
567				900.000000	200.000000	0.000000	0.381140	0.574260	-1.564200	-102.608921	-64.900339	178.454048	299.013421	200.935829	0.000000	300.000000	200.000000	0.000000	7.782600	10.559920	2231.752014	2088.537354	2201.799923	-1330.562976				-505.000000	200.000000	0.000000	0.724440	1.072020	9.438480	-1787.433022	344.917043	59.703490
568				900.000000	200.000000	0.000000	0.280250	0.675600	-1.260050	-102.141171	-81.292428	166.604516	298.989277	200.982565	0.000000	300.000000	200.000000	0.000000	7.507920	10.437840	2232.362366	2193.441057	2256.299921	-1428.218974				-505.000000	200.000000	0.000000	2.535540	0.000000	7.078860	-2084.121725	635.276689	-940.108422
569				900.000000	200.000000	0.000000	0.358720	0.540480	-0.869000	-95.238694	-105.151379	159.168579	299.077103	200.880097	0.000000	300.000000	200.000000	0.000000	7.324800	10.407320	2232.209778	1964.560251	2060.099928	-1440.425974				-505.000000	200.000000	0.000000	1.629990	0.178670	0.786540	-104.941757	961.182943	117.527356
570				900.000000	200.000000	0.000000	0.403560	0.754420	-1.781450	-67.271292	-45.357672	190.646670	299.047967	200.952563	0.000000	300.000000	200.000000	0.000000	7.507920	10.193680	2232.591248	2126.684155	2125.499926	-1361.080475				-505.000000	200.000000	0.000000	0.905550	0.000000	2.359620	0.188770	2726.936047	-58.816543
571				900.000000	200.000000	0.000000	0.482030	0.664340	-1.477300	-118.912049	-48.871926	159.156020	299.042791	200.957129	0.000000	300.000000	200.000000	0.000000	7.172200	10.102120	2231.904602	2136.220856	2136.399925	-1263.424477				-505.000000	200.000000	0.000000	1.811100	-1.608030	2.359620	-676.193135	2672.141220	57.073190
572				900.000000	200.000000	0.000000	0.336300	0.653080	-1.781450	-83.506064	-52.719845	188.212445	299.087212	200.922473	0.000000	300.000000	200.000000	0.000000	7.538440	10.224200	2233.049012	2059.927254	2038.299929	-1409.908474				-505.000000	200.000000	0.000000	1.629990	-0.893350	3.146160	-285.436919	2947.493773	116.510009
573				900.000000	200.000000	0.000000	0.381140	0.641820	-1.998700	-120.379593	-59.430284	190.565180	298.945549	200.879856	0.000000	300.000000	200.000000	0.000000	7.568960	11.292400	2232.820130	1964.560251	2354.399918	-1330.562976				-505.000000	200.000000	0.000000	1.629990	-2.501380	1.573080	-1656.840681	2020.996575	-119.992406
574				900.000000	200.000000	0.000000	0.425980	0.517960	-1.520750	-96.841281	-71.853229	159.077954	299.043020	200.944085	0.000000	300.000000	200.000000	0.000000	7.568960	11.109280	2232.438660	2107.610755	2136.399925	-1324.459476				-505.000000	200.000000	0.000000	2.535540	-0.714680	-5.505780	-159.501751	1442.639556	-0.881075
575				900.000000	200.000000	0.000000	0.459610	0.563000	-1.303500	-66.617751	-58.242245	137.398060	299.033023	201.046860	0.000000	300.000000	200.000000	0.000000	7.721560	11.414480	2231.904602	2336.491561	2158.199924	-1397.701475				-505.000000	200.000000	0.000000	0.181110	-0.357340	-0.786540	-600.765576	1315.487534	-294.074098
576				900.000000	200.000000	0.000000	0.459610	0.506700	-1.173150	-44.677961	-78.627350	180.719583	299.042660	200.961533	0.000000	300.000000	200.000000	0.000000	7.691040	10.865120	2231.599426	2145.757556	2136.399925	-1403.804975				-505.000000	200.000000	0.000000	-0.362220	-1.072020	-7.078860	50.381763	1752.045864	-353.452961
577				900.000000	200.000000	0.000000	0.313880	0.698120	-1.738000	-101.708953	-46.771028	156.951978	298.974734	200.948292	0.000000	300.000000	200.000000	0.000000	7.477400	10.712520	2232.591248	2117.147455	2288.999920	-1403.804975				-505.000000	200.000000	0.000000	3.622200	1.072020	9.438480	-1324.169014	1760.413683	529.424459
578				900.000000	200.000000	0.000000	0.425980	0.551740	-1.260050	-58.995363	-112.623439	161.519030	299.018339	200.965708	0.000000	300.000000	200.000000	0.000000	7.050120	10.376800	2231.828308	2155.294256	2190.899923	-1483.150473				-505.000000	200.000000	0.000000	-0.362220	2.858720	9.438480	-173.711781	2134.080931	-584.699084
579				900.000000	200.000000	0.000000	0.369930	0.540480	-1.042800	-127.582992	-49.725703	144.699005	299.062774	200.948130	0.000000	300.000000	200.000000	0.000000	7.294280	10.895640	2232.972718	2117.147455	2092.799927	-1434.322474				-505.000000	200.000000	0.000000	-0.543330	-1.072020	5.505780	-759.323479	2016.202021	762.699402
580				900.000000	200.000000	0.000000	0.448400	0.517960	-1.346950	-64.496982	-143.861697	149.416087	299.033552	200.948065	0.000000	300.000000	200.000000	0.000000	6.867000	10.254720	2233.125306	2117.147455	2158.199924	-1379.390975				-505.000000	200.000000	0.000000	4.346640	1.072020	2.359620	-1093.103319	795.305608	-469.283173
581				900.000000	200.000000	0.000000	0.347510	0.551740	-1.390400	-43.048285	-73.809029	156.781004	299.013556	200.892975	0.000000	300.000000	200.000000	0.000000	7.294280	10.376800	2232.057190	1993.170352	2201.799923	-1440.425974				-505.000000	200.000000	0.000000	2.897760	0.178670	8.651940	-335.944529	2335.276001	176.170033
582				900.000000	200.000000	0.000000	0.302670	0.585520	-2.129050	-78.607238	-35.813784	168.907175	298.999384	200.871195	0.000000	300.000000	200.000000	0.000000	7.691040	10.041080	2233.125306	1945.486851	2234.499922	-1446.529474				-505.000000	200.000000	0.000000	1.086660	2.144040	0.786540	-1144.177238	994.059839	-174.284535
583				900.000000	200.000000	0.000000	0.403560	0.596780	-1.433850	-61.341203	-60.878850	151.945504	298.999008	200.952693	0.000000	300.000000	200.000000	0.000000	7.721560	11.109280	2232.286072	2126.684155	2234.499922	-1361.080475				-505.000000	200.000000	0.000000	3.078870	-1.072020	5.505780	-180.243469	1134.172675	-471.216446
584				900.000000	200.000000	0.000000	0.448400	0.731900	-1.390400	-47.690886	-108.359499	180.940632	299.013455	200.940070	0.000000	300.000000	200.000000	0.000000	7.294280	10.224200	2231.828308	2098.074055	2201.799923	-1391.597975				-505.000000	200.000000	0.000000	0.905550	2.680050	1.573080	46.479669	341.422342	-643.714162
585				900.000000	200.000000	0.000000	0.437190	0.551740	-0.999350	-74.807399	-82.931698	195.242658	299.052655	200.974121	0.000000	300.000000	200.000000	0.000000	7.568960	11.109280	2232.133484	2174.367657	2114.599926	-1373.287475				-505.000000	200.000000	0.000000	0.905550	-0.536010	5.505780	315.454503	2326.240319	351.883474
586				900.000000	200.000000	0.000000	0.392350	0.641820	-1.694550	-63.777071	-29.778952	180.914926	298.979093	200.944504	0.000000	300.000000	200.000000	0.000000	8.118320	11.109280	2231.446838	2107.610755	2278.099920	-1361.080475				-505.000000	200.000000	0.000000	1.086660	-0.536010	4.719240	-611.136435	1122.897714	116.892591
587				900.000000	200.000000	0.000000	0.381140	0.675600	-1.086250	-61.755812	-85.608712	183.367615	299.081955	200.957031	0.000000	300.000000	200.000000	0.000000	7.416360	10.956680	2232.133484	2136.220856	2049.199928	-1342.769976				-505.000000	200.000000	0.000000	0.362220	0.357340	3.932700	-441.326748	2360.610069	587.751125
588				900.000000	200.000000	0.000000	0.392350	0.574260	-1.433850	-38.145395	-60.417222	214.587336	299.091100	200.991889	0.000000	300.000000	200.000000	0.000000	7.843640	10.529400	2230.607604	2212.514458	2027.399929	-1373.287475				-505.000000	200.000000	0.000000	3.259980	-0.357340	4.719240	-831.957117	2051.950187	234.376481
589				900.000000	200.000000	0.000000	0.448400	0.686860	-1.042800	-53.206050	-108.682767	159.211804	299.042463	200.910438	0.000000	300.000000	200.000000	0.000000	7.111160	11.017720	2231.141662	2031.317153	2136.399925	-1367.183975				-505.000000	200.000000	0.000000	0.362220	0.893350	5.505780	54.497071	3021.967252	-116.669386
590				900.000000	200.000000	0.000000	0.414770	0.574260	-0.869000	-113.950285	-61.865788	144.683966	298.966992	200.938073	0.000000	300.000000	200.000000	0.000000	7.874160	10.712520	2226.411434	2088.537354	2299.899920	-1446.529474				-505.000000	200.000000	0.000000	-0.181110	-1.072020	2.359620	-1222.839179	538.999715	645.182227
591				900.000000	200.000000	0.000000	0.347510	0.540480	-0.955900	-87.287662	-89.411024	190.505774	299.018640	200.982498	0.000000	300.000000	200.000000	0.000000	7.294280	10.193680	2232.514954	2193.441057	2190.899923	-1458.736474				-505.000000	200.000000	0.000000	0.543330	-0.357340	6.292320	-600.199267	624.001729	704.546602
592				900.000000	200.000000	0.000000	0.381140	0.698120	-1.390400	-81.246189	-80.259883	183.388558	299.067082	200.982901	0.000000	300.000000	200.000000	0.000000	7.263760	9.919000	2231.599426	2193.441057	2081.899927	-1312.252476				-505.000000	200.000000	0.000000	0.000000	0.000000	6.292320	-2084.184648	2247.718713	469.952789
593				900.000000	200.000000	0.000000	0.414770	0.608040	-1.911800	-53.331612	-131.819564	185.679603	299.067560	200.896971	0.000000	300.000000	200.000000	0.000000	7.630000	9.857960	2232.743836	2002.707052	2081.899927	-1428.218974				-505.000000	200.000000	0.000000	1.992210	-1.250690	1.573080	-307.185409	1733.938629	-118.834479
594				900.000000	200.000000	0.000000	0.235410	0.653080	-1.129700	-110.974562	-69.435202	176.268667	299.028604	200.892608	0.000000	300.000000	200.000000	0.000000	7.111160	9.491720	2232.972718	1993.170352	2169.099924	-1440.425974				-505.000000	200.000000	0.000000	-0.362220	0.714680	0.786540	1201.468229	2009.721614	646.892294
595				900.000000	200.000000	0.000000	0.403560	0.596780	-1.433850	-65.361733	-157.132279	161.584144	299.057377	200.961468	0.000000	300.000000	200.000000	0.000000	7.599480	10.773560	2231.752014	2145.757556	2103.699926	-1458.736474				-505.000000	200.000000	0.000000	-0.181110	-1.072020	11.798100	746.787931	1325.462642	-294.723352
596				900.000000	200.000000	0.000000	0.627760	0.596780	-1.824900	-109.992693	-79.879670	170.990513	299.086463	200.970246	0.000000	300.000000	200.000000	0.000000	7.355320	11.506040	2231.217956	2164.830956	2038.299929	-1348.873476				-505.000000	200.000000	0.000000	0.543330	-1.429360	10.225020	-664.752581	2211.109684	233.576466
597				900.000000	200.000000	0.000000	0.414770	0.675600	-1.477300	-94.325181	-106.893799	152.007193	299.042692	200.948681	0.000000	300.000000	200.000000	0.000000	7.630000	11.322920	2231.675720	2117.147455	2136.399925	-1373.287475				-505.000000	200.000000	0.000000	-0.362220	2.680050	-3.146160	-1112.057889	555.183666	2.572345
598				900.000000	200.000000	0.000000	0.392350	0.574260	-1.390400	-102.428864	-35.127781	151.936174	298.964651	200.948583	0.000000	300.000000	200.000000	0.000000	7.782600	10.468360	2231.904602	2117.147455	2310.799919	-1434.322474				-505.000000	200.000000	0.000000	1.086660	0.357340	7.865400	-1714.988153	2578.182089	470.204972
599				900.000000	200.000000	0.000000	0.493240	0.653080	-1.651100	-83.371021	-13.710131	168.772575	299.008706	200.931396	0.000000	300.000000	200.000000	0.000000	7.630000	10.895640	2232.133484	2079.000654	2212.699923	-1464.839973				-505.000000	200.000000	0.000000	-0.362220	-1.250690	3.932700	-538.628643	2006.735909	175.074369
600				900.000000	200.000000	0.000000	0.448400	0.619300	-1.520750	-60.503857	-118.370214	178.426254	299.013724	201.025250	0.000000	300.000000	200.000000	0.000000	7.477400	10.712520	2232.438660	2288.808060	2201.799923	-1367.183975				-505.000000	200.000000	0.000000	1.448880	1.429360	10.225020	-1881.563457	698.044777	118.728750
601				900.000000	200.000000	0.000000	0.504450	0.596780	-1.520750	-101.636533	-90.282533	147.021661	298.998803	200.995619	0.000000	300.000000	200.000000	0.000000	7.630000	10.895640	2231.828308	2222.051158	2234.499922	-1348.873476				-505.000000	200.000000	0.000000	-0.724440	0.714680	5.505780	43.685749	2822.581031	-116.752011
602				900.000000	200.000000	0.000000	0.302670	0.619300	-1.129700	-84.221911	-77.270939	188.215871	298.940124	200.910221	0.000000	300.000000	200.000000	0.000000	7.965720	10.559920	2231.675720	2031.317153	2365.299917	-1434.322474				-505.000000	200.000000	0.000000	1.629990	1.250690	3.146160	-387.333063	2019.503722	-468.896284
603				900.000000	200.000000	0.000000	0.448400	0.563000	-1.477300	-107.003110	-57.618983	149.457974	299.003891	200.914244	0.000000	300.000000	200.000000	0.000000	7.843640	9.705360	2232.286072	2040.853853	2223.599922	-1397.701475				-505.000000	200.000000	0.000000	1.448880	-2.501380	10.225020	-1308.700520	432.904762	-296.210213
604				900.000000	200.000000	0.000000	0.381140	0.641820	-1.390400	-103.667274	-70.127943	164.058918	298.979895	200.935221	0.000000	300.000000	200.000000	0.000000	7.141680	9.552760	2233.201600	2088.537354	2278.099920	-1452.632974				-505.000000	200.000000	0.000000	3.441090	-0.893350	0.000000	177.575396	1515.189751	-177.355372
605				900.000000	200.000000	0.000000	0.459610	0.619300	-1.433850	-124.742313	-68.252959	166.366340	299.052526	200.927251	0.000000	300.000000	200.000000	0.000000	7.233240	11.628120	2231.828308	2069.463954	2114.599926	-1342.769976				-505.000000	200.000000	0.000000	2.173320	0.000000	6.292320	-1505.104639	923.081061	-411.382556
606				900.000000	200.000000	0.000000	0.392350	0.574260	-1.955250	-74.870337	-49.800380	161.574814	298.989173	200.944214	0.000000	300.000000	200.000000	0.000000	7.233240	11.139800	2232.133484	2107.610755	2256.299921	-1434.322474				-505.000000	200.000000	0.000000	1.629990	-0.357340	0.000000	94.193359	696.789355	880.691965
607				900.000000	200.000000	0.000000	0.437190	0.596780	-1.129700	-109.272466	-108.140323	178.416924	298.959874	200.952759	0.000000	300.000000	200.000000	0.000000	7.446880	11.231360	2232.133484	2126.684155	2321.699919	-1434.322474				-505.000000	200.000000	0.000000	1.448880	0.714680	7.865400	-303.573487	2688.834166	-586.878666
608				900.000000	200.000000	0.000000	0.235410	0.608040	-1.303500	-104.968306	-33.811779	132.852898	298.979267	200.944343	0.000000	300.000000	200.000000	0.000000	7.507920	11.689160	2231.828308	2107.610755	2278.099920	-1263.424477				-505.000000	200.000000	0.000000	1.086660	1.250690	-4.719240	-619.594299	1264.424839	353.564564
609				900.000000	200.000000	0.000000	0.414770	0.641820	-0.999350	-75.118434	-87.074413	156.795097	299.047544	200.952987	0.000000	300.000000	200.000000	0.000000	7.507920	11.200840	2231.599426	2126.684155	2125.499926	-1354.976975				-505.000000	200.000000	0.000000	1.267770	0.000000	3.146160	-1968.620339	3234.551719	-117.589619
610				900.000000	200.000000	0.000000	0.358720	0.551740	-1.564200	-47.248872	-84.240963	190.504632	298.974454	200.927187	0.000000	300.000000	200.000000	0.000000	7.355320	10.804080	2231.980896	2069.463954	2288.999920	-1416.011974				-505.000000	200.000000	0.000000	1.267770	-1.786700	4.719240	123.896327	1509.648771	-413.005691
611				900.000000	200.000000	0.000000	0.403560	0.574260	-2.215950	-63.078832	-110.811196	168.792181	299.038334	200.922536	0.000000	300.000000	200.000000	0.000000	7.446880	10.498880	2232.896424	2059.927254	2147.299925	-1483.150473				-505.000000	200.000000	0.000000	-1.448880	0.714680	7.078860	275.443599	2069.503996	588.235128
612				900.000000	200.000000	0.000000	0.302670	0.619300	-1.477300	-64.479373	-46.551851	178.577230	298.999111	200.973954	0.000000	300.000000	200.000000	0.000000	7.630000	10.712520	2232.514954	2174.367657	2234.499922	-1385.494475				-505.000000	200.000000	0.000000	0.905550	-1.608030	2.359620	-560.377133	1666.375989	468.354325
613				900.000000	200.000000	0.000000	0.459610	0.630560	-1.738000	-96.450014	-57.838160	144.689871	299.033023	200.940038	0.000000	300.000000	200.000000	0.000000	7.111160	10.712520	2231.904602	2098.074055	2158.199924	-1409.908474				-505.000000	200.000000	0.000000	1.811100	0.893350	11.798100	286.632460	1867.764059	470.655690
614				900.000000	200.000000	0.000000	0.336300	0.641820	-1.998700	-80.174291	-148.771232	178.563333	298.999042	200.956933	0.000000	300.000000	200.000000	0.000000	7.538440	10.590440	2232.362366	2136.220856	2234.499922	-1391.597975				-505.000000	200.000000	0.000000	1.811100	0.714680	-1.573080	-304.328565	952.463257	-234.443051
615				900.000000	200.000000	0.000000	0.414770	0.630560	-1.129700	-71.696634	-76.821247	159.194286	299.013960	200.948130	0.000000	300.000000	200.000000	0.000000	7.599480	10.224200	2232.972718	2117.147455	2201.799923	-1348.873476				-505.000000	200.000000	0.000000	-1.629990	0.178670	4.719240	-1146.971158	1950.132233	-352.164635
616				900.000000	200.000000	0.000000	0.347510	0.596780	-1.173150	-77.153238	-94.274952	164.051872	299.057635	200.914213	0.000000	300.000000	200.000000	0.000000	7.324800	9.827440	2232.362366	2040.853853	2103.699926	-1403.804975				-505.000000	200.000000	0.000000	-0.181110	0.714680	-3.932700	-651.965341	1870.671200	0.692720
617				900.000000	200.000000	0.000000	0.392350	0.709380	-1.607650	-36.781740	-90.651408	178.568096	299.008469	200.982901	0.000000	300.000000	200.000000	0.000000	7.507920	11.261880	2231.599426	2193.441057	2212.699923	-1434.322474				-505.000000	200.000000	0.000000	1.629990	-0.357340	6.292320	94.696744	1221.097973	-0.469515
618				900.000000	200.000000	0.000000	0.369930	0.619300	-1.520750	-80.606509	-135.402699	190.555849	299.028272	200.956998	0.000000	300.000000	200.000000	0.000000	7.324800	10.987200	2232.209778	2136.220856	2169.099924	-1361.080475				-505.000000	200.000000	0.000000	1.448880	-1.965370	-7.078860	-930.202860	2305.306246	-941.886625
619				900.000000	200.000000	0.000000	0.358720	0.574260	-1.564200	-82.506270	-124.768723	149.561354	299.052817	200.965411	0.000000	300.000000	200.000000	0.000000	7.599480	11.231360	2232.514954	2155.294256	2114.599926	-1403.804975				-505.000000	200.000000	0.000000	1.448880	1.429360	9.438480	-28.570350	963.931218	1.240552
620				900.000000	200.000000	0.000000	0.302670	0.731900	-1.433850	-47.735901	-76.988080	178.681948	299.062614	200.944020	0.000000	300.000000	200.000000	0.000000	7.568960	10.498880	2232.591248	2107.610755	2092.799927	-1391.597975				-505.000000	200.000000	0.000000	1.267770	0.714680	6.292320	-1230.227349	2171.005955	588.017796
621				900.000000	200.000000	0.000000	0.414770	0.686860	-0.999350	-81.304748	-82.008443	195.391546	299.111041	201.025636	0.000000	300.000000	200.000000	0.000000	7.507920	11.261880	2231.599426	2288.808060	1983.799931	-1354.976975				-505.000000	200.000000	0.000000	0.000000	-0.178670	1.573080	-1284.661496	1059.067206	176.062738
622				900.000000	200.000000	0.000000	0.437190	0.641820	-2.042150	-48.055064	-46.500105	168.820171	299.052817	200.926965	0.000000	300.000000	200.000000	0.000000	7.904680	10.834600	2232.514954	2069.463954	2114.599926	-1342.769976				-505.000000	200.000000	0.000000	-0.905550	-0.357340	10.225020	-715.700653	1238.221350	-646.451757
623				900.000000	200.000000	0.000000	0.493240	0.563000	-1.781450	-107.318209	-54.116665	178.327441	298.959874	200.922851	0.000000	300.000000	200.000000	0.000000	7.446880	10.895640	2232.133484	2059.927254	2321.699919	-1440.425974				-505.000000	200.000000	0.000000	0.724440	3.037390	0.000000	531.240474	486.444167	-349.640064
624				900.000000	200.000000	0.000000	0.369930	0.574260	-1.260050	-21.883217	-84.985450	164.007701	299.023656	200.922567	0.000000	300.000000	200.000000	0.000000	7.874160	10.346280	2232.820130	2059.927254	2179.999924	-1306.148976				-505.000000	200.000000	0.000000	1.448880	-0.893350	-3.932700	-980.899239	2302.320540	175.268596
625				900.000000	200.000000	0.000000	0.224200	0.574260	-1.477300	-94.477832	-93.980156	149.700717	299.023356	200.952759	0.000000	300.000000	200.000000	0.000000	7.416360	10.285240	2232.133484	2126.684155	2179.999924	-1379.390975				-505.000000	200.000000	0.000000	0.724440	0.714680	9.438480	-535.079645	742.627065	470.573065
626				900.000000	200.000000	0.000000	0.470820	0.551740	-1.651100	-35.277309	-139.436124	154.243595	298.984290	200.965576	0.000000	300.000000	200.000000	0.000000	7.263760	10.865120	2232.133484	2155.294256	2267.199921	-1354.976975				-505.000000	200.000000	0.000000	1.448880	0.714680	-7.865400	42.616055	980.352599	-116.925876
627				900.000000	200.000000	0.000000	0.493240	0.653080	-1.477300	-91.232025	-130.389073	161.543595	299.008300	200.965972	0.000000	300.000000	200.000000	0.000000	7.385840	10.102120	2231.217956	2155.294256	2212.699923	-1409.908474				-505.000000	200.000000	0.000000	2.173320	-0.357340	3.146160	-1295.346971	528.356745	175.719315
628				900.000000	200.000000	0.000000	0.313880	0.506700	-1.738000	-141.755871	-26.507148	156.773958	299.009011	200.931110	0.000000	300.000000	200.000000	0.000000	7.446880	9.613800	2232.820130	2079.000654	2212.699923	-1336.666476				-505.000000	200.000000	0.000000	1.448880	0.178670	5.505780	821.963797	1365.373372	704.982831
629				900.000000	200.000000	0.000000	0.403560	0.461660	-1.564200	-103.225259	-75.955534	178.326103	299.092000	200.948194	0.000000	300.000000	200.000000	0.000000	7.446880	10.895640	2232.820130	2117.147455	2027.399929	-1281.734977				-505.000000	200.000000	0.000000	1.992210	-1.608030	5.505780	-444.309438	2260.486527	233.290997
630				900.000000	200.000000	0.000000	0.403560	0.596780	-1.868350	-49.729754	-95.936555	163.993804	299.003925	200.974021	0.000000	300.000000	200.000000	0.000000	7.019600	11.017720	2232.362366	2174.367657	2223.599922	-1385.494475				-505.000000	200.000000	0.000000	1.811100	-0.893350	0.000000	-864.768621	288.120367	-235.969072
631				900.000000	200.000000	0.000000	0.280250	0.664340	-1.564200	-86.837836	-101.273448	188.280985	299.086682	200.884550	0.000000	300.000000	200.000000	0.000000	7.507920	11.353440	2231.752014	1974.096951	2038.299929	-1373.287475				-505.000000	200.000000	0.000000	2.535540	-0.536010	-0.786540	-1538.104913	775.310961	-588.152503
632				900.000000	200.000000	0.000000	0.482030	0.686860	-1.651100	-90.021021	-134.831781	147.128663	298.989484	200.943923	0.000000	300.000000	200.000000	0.000000	7.538440	10.620960	2232.820130	2107.610755	2256.299921	-1354.976975				-505.000000	200.000000	0.000000	1.086660	0.000000	7.865400	579.709241	2313.042075	-0.086933
633				900.000000	200.000000	0.000000	0.302670	0.551740	-1.346950	-87.229103	-82.134867	152.008138	299.018439	200.935701	0.000000	300.000000	200.000000	0.000000	7.691040	10.376800	2232.057190	2088.537354	2190.899923	-1373.287475				-505.000000	200.000000	0.000000	1.267770	-0.536010	7.078860	83.948346	314.279426	-529.306983
634				900.000000	200.000000	0.000000	0.369930	0.574260	-1.433850	-38.145395	-44.296057	178.465662	299.042725	200.974287	0.000000	300.000000	200.000000	0.000000	7.416360	10.804080	2231.752014	2174.367657	2136.399925	-1434.322474				-505.000000	200.000000	0.000000	0.000000	-1.429360	0.000000	-1244.650592	1723.410095	-60.100561
635				900.000000	200.000000	0.000000	0.381140	0.641820	-1.651100	-51.670466	-120.545191	159.239598	298.984117	200.957195	0.000000	300.000000	200.000000	0.000000	7.355320	10.743040	2231.752014	2136.220856	2267.199921	-1385.494475				-505.000000	200.000000	0.000000	0.362220	1.429360	10.225020	-28.507427	2884.918687	-409.881206
636				900.000000	200.000000	0.000000	0.302670	0.664340	-1.216600	-86.477722	-102.519972	149.703196	299.013387	200.914494	0.000000	300.000000	200.000000	0.000000	7.782600	10.804080	2231.675720	2040.853853	2201.799923	-1434.322474				-505.000000	200.000000	0.000000	1.992210	1.429360	-3.146160	317.870884	1340.707166	59.941185
637				900.000000	200.000000	0.000000	0.482030	0.675600	-1.520750	-74.267544	-109.623157	154.347171	299.040396	200.972374	0.000000	300.000000	200.000000	0.000000	7.263760	10.498880	2226.335140	2164.830956	2136.399925	-1403.804975				-505.000000	200.000000	0.000000	1.811100	0.357340	-3.932700	-1715.932001	1484.982565	-411.014463
638				900.000000	200.000000	0.000000	0.493240	0.574260	-1.824900	-50.612113	-49.010286	156.650972	299.067050	200.970114	0.000000	300.000000	200.000000	0.000000	6.897520	10.132640	2231.523132	2164.830956	2081.899927	-1440.425974				-505.000000	200.000000	0.000000	0.905550	1.429360	2.359620	-1187.296678	1798.945996	-233.692376
639				900.000000	200.000000	0.000000	0.403560	0.495440	-1.781450	-81.956618	-45.357672	144.622277	298.969535	200.935765	0.000000	300.000000	200.000000	0.000000	7.355320	10.102120	2231.904602	2088.537354	2299.899920	-1409.908474				-505.000000	200.000000	0.000000	1.629990	-0.893350	4.719240	-1906.735099	2150.580877	-0.978188
640				900.000000	200.000000	0.000000	0.347510	0.585520	-1.086250	-85.567957	-69.025919	190.547661	299.028405	200.948324	0.000000	300.000000	200.000000	0.000000	7.355320	10.712520	2232.514954	2117.147455	2169.099924	-1367.183975				-505.000000	200.000000	0.000000	2.354430	0.536010	7.078860	-1472.607751	1839.365721	352.784911
641				900.000000	200.000000	0.000000	0.571710	0.664340	-1.607650	-26.574897	-118.301333	163.882431	298.930904	200.939652	0.000000	300.000000	200.000000	0.000000	7.782600	10.987200	2232.820130	2098.074055	2387.099916	-1397.701475				-505.000000	200.000000	0.000000	-0.181110	-1.965370	-0.786540	-1856.227490	1735.115487	-60.594746
642				900.000000	200.000000	0.000000	0.313880	0.720640	-1.433850	-80.363829	-87.581647	197.937144	299.067305	200.952759	0.000000	300.000000	200.000000	0.000000	7.630000	11.139800	2232.133484	2126.684155	2081.899927	-1373.287475				-505.000000	200.000000	0.000000	2.535540	1.250690	3.146160	-1661.309084	2494.988924	-233.992333
643				900.000000	200.000000	0.000000	0.358720	0.574260	-1.694550	-54.497601	-53.723918	197.754556	299.086931	200.914213	0.000000	300.000000	200.000000	0.000000	7.263760	11.200840	2232.362366	2040.853853	2038.299929	-1397.701475				-505.000000	200.000000	0.000000	3.078870	1.072020	10.225020	-745.026082	2190.254175	-292.949456
644				900.000000	200.000000	0.000000	0.280250	0.731900	-1.260050	-79.720086	-71.160488	188.343816	299.116409	200.879856	0.000000	300.000000	200.000000	0.000000	7.324800	10.743040	2232.820130	1964.560251	1972.899931	-1379.390975				-505.000000	200.000000	0.000000	0.543330	-0.178670	2.359620	105.193450	3411.704015	-411.421715
645				900.000000	200.000000	0.000000	0.448400	0.743160	-0.608300	-118.786488	2.364486	135.167562	299.077198	200.880006	0.000000	300.000000	200.000000	0.000000	7.172200	10.682000	2232.438660	1964.560251	2060.099928	-1416.011974				-505.000000	200.000000	0.000000	0.905550	0.893350	3.932700	-177.260780	1532.313128	411.984036
646				900.000000	200.000000	0.000000	0.403560	0.731900	-1.433850	-51.756431	-101.406610	171.348446	299.023489	201.003891	0.000000	300.000000	200.000000	0.000000	7.568960	10.590440	2232.438660	2241.124558	2179.999924	-1409.908474				-505.000000	200.000000	0.000000	2.173320	-0.893350	14.157719	-1095.268008	2771.596900	-59.765753
647				900.000000	200.000000	0.000000	0.448400	0.608040	-1.173150	-64.627961	-123.759452	173.596462	299.008300	200.940327	0.000000	300.000000	200.000000	0.000000	7.355320	10.498880	2231.217956	2098.074055	2212.699923	-1391.597975				-505.000000	200.000000	0.000000	2.535540	-0.536010	4.719240	-1074.400443	1565.506020	116.776681
648				900.000000	200.000000	0.000000	0.358720	0.743160	-1.651100	-95.743647	-13.236567	183.453673	298.969641	200.965576	0.000000	300.000000	200.000000	0.000000	7.721560	9.735880	2232.133484	2155.294256	2299.899920	-1440.425974				-505.000000	200.000000	0.000000	1.086660	2.144040	3.932700	-333.213532	858.504126	-644.237324
649				900.000000	200.000000	0.000000	0.392350	0.709380	-1.564200	-109.106270	-60.295997	156.881155	298.959839	200.922883	0.000000	300.000000	200.000000	0.000000	8.057280	10.010560	2232.057190	2059.927254	2321.699919	-1440.425974				-505.000000	200.000000	0.000000	1.086660	1.072020	0.786540	-1556.493173	1524.339869	529.627302
650				900.000000	200.000000	0.000000	0.459610	0.653080	-1.520750	-39.010146	-154.293631	163.988095	299.042627	200.982934	0.000000	300.000000	200.000000	0.000000	7.599480	9.766400	2231.523132	2193.441057	2136.399925	-1373.287475				-505.000000	200.000000	0.000000	-0.181110	-3.037390	5.505780	-1920.592034	1198.864046	-61.612093
651				900.000000	200.000000	0.000000	0.325090	0.664340	-1.173150	-62.309527	-123.747516	164.137930	298.984290	200.969848	0.000000	300.000000	200.000000	0.000000	7.202720	10.010560	2232.133484	2164.830956	2267.199921	-1452.632974				-505.000000	200.000000	0.000000	0.905550	1.072020	2.359620	-1093.103319	340.675915	235.921298
652				900.000000	200.000000	0.000000	0.336300	0.585520	-1.781450	-86.288184	-32.455965	185.739955	298.998871	200.961369	0.000000	300.000000	200.000000	0.000000	7.263760	11.322920	2231.980896	2145.757556	2234.499922	-1373.287475				-505.000000	200.000000	0.000000	0.543330	1.965370	0.786540	-1386.620563	1159.506743	471.774459
653				900.000000	200.000000	0.000000	0.347510	0.484180	-1.824900	-58.342138	-17.679275	168.766474	298.974944	201.003616	0.000000	300.000000	200.000000	0.000000	7.355320	11.139800	2233.049012	2241.124558	2288.999920	-1409.908474				-505.000000	200.000000	0.000000	2.354430	0.357340	12.584640	-324.818591	508.440663	411.359452
654				900.000000	200.000000	0.000000	0.358720	0.472920	-2.085600	-111.342803	-144.547700	175.973369	299.096450	200.978560	0.000000	300.000000	200.000000	0.000000	7.965720	11.109280	2231.752014	2183.904357	2016.499929	-1367.183975				-505.000000	200.000000	0.000000	0.905550	-1.965370	14.157719	-1044.319936	64.339504	174.294716
655				900.000000	200.000000	0.000000	0.313880	0.630560	-2.215950	-68.801458	-56.458475	176.166428	299.052590	200.944278	0.000000	300.000000	200.000000	0.000000	7.233240	10.712520	2231.980896	2107.610755	2114.599926	-1300.045476				-505.000000	200.000000	0.000000	3.984420	-0.178670	12.584640	-704.700562	409.809973	116.999886
656				900.000000	200.000000	0.000000	0.269040	0.619300	-1.911800	-101.114288	-110.620492	159.334790	299.052623	200.952791	0.000000	300.000000	200.000000	0.000000	7.263760	10.498880	2232.057190	2126.684155	2114.599926	-1367.183975				-505.000000	200.000000	0.000000	1.267770	1.250690	-4.719240	-735.410301	1783.745903	-233.890911
657				900.000000	200.000000	0.000000	0.347510	0.484180	-1.520750	-134.417113	-144.611383	163.947154	298.960514	200.947903	0.000000	300.000000	200.000000	0.000000	7.446880	10.834600	2233.506776	2117.147455	2321.699919	-1428.218974				-505.000000	200.000000	0.000000	-0.724440	0.536010	7.865400	-661.832814	2157.491715	-58.177470
658				900.000000	200.000000	0.000000	0.425980	0.709380	-1.477300	-76.852000	-21.233938	161.665635	298.999213	200.935413	0.000000	300.000000	200.000000	0.000000	7.324800	10.620960	2232.743836	2088.537354	2234.499922	-1397.701475				-505.000000	200.000000	0.000000	1.992210	-0.893350	5.505780	-864.328159	802.216446	233.969229
659				900.000000	200.000000	0.000000	0.313880	0.653080	-1.607650	-79.305477	-72.222103	193.054993	299.003755	200.944278	0.000000	300.000000	200.000000	0.000000	7.477400	10.620960	2231.980896	2107.610755	2223.599922	-1385.494475				-505.000000	200.000000	0.000000	1.629990	2.322710	14.944259	141.742722	1345.457289	-174.158443
660				900.000000	200.000000	0.000000	0.437190	0.619300	-1.477300	-88.602555	-128.080934	183.257188	298.974699	200.973954	0.000000	300.000000	200.000000	0.000000	6.897520	9.827440	2232.514954	2174.367657	2288.999920	-1452.632974				-505.000000	200.000000	0.000000	0.724440	-1.250690	13.371180	-537.873565	2594.875035	-412.453551
661				900.000000	200.000000	0.000000	0.358720	0.563000	-1.173150	-90.605889	-3.549120	188.105444	298.989415	200.943988	0.000000	300.000000	200.000000	0.000000	7.446880	9.705360	2232.667542	2107.610755	2256.299921	-1452.632974				-505.000000	200.000000	0.000000	1.086660	2.144040	6.292320	-680.472768	1784.254898	-115.540436
662				900.000000	200.000000	0.000000	0.313880	0.585520	-1.303500	-49.608256	-97.834813	188.172842	299.023623	200.952498	0.000000	300.000000	200.000000	0.000000	7.538440	9.949520	2232.743836	2126.684155	2179.999924	-1495.357473				-505.000000	200.000000	0.000000	-0.905550	0.893350	7.865400	-756.026173	1505.600644	-175.312063
663				900.000000	200.000000	0.000000	0.425980	0.630560	-1.390400	-63.925658	-122.634154	173.640633	299.032759	201.008680	0.000000	300.000000	200.000000	0.000000	7.233240	11.200840	2231.294250	2250.661259	2158.199924	-1348.873476				-505.000000	200.000000	0.000000	1.448880	0.178670	9.438480	-1030.777617	1361.641240	0.053647
664				900.000000	200.000000	0.000000	0.313880	0.686860	-1.433850	-49.590648	-133.175377	202.725049	299.042725	200.944375	0.000000	300.000000	200.000000	0.000000	7.263760	11.139800	2231.752014	2107.610755	2136.399925	-1361.080475				-505.000000	200.000000	0.000000	0.724440	0.714680	-5.505780	1085.148841	1684.799218	294.340769
665				900.000000	200.000000	0.000000	0.403560	0.709380	-1.651100	-93.114178	-55.610838	166.508182	298.994022	200.918610	0.000000	300.000000	200.000000	0.000000	7.416360	10.987200	2232.057190	2050.390553	2245.399921	-1397.701475				-505.000000	200.000000	0.000000	-0.905550	0.178670	3.146160	-799.648999	2040.359231	-58.502097
666				900.000000	200.000000	0.000000	0.493240	0.709380	-1.129700	-76.491886	-120.580401	197.740855	298.988897	200.935925	0.000000	300.000000	200.000000	0.000000	7.599480	10.468360	2231.523132	2088.537354	2256.299921	-1361.080475				-505.000000	200.000000	0.000000	1.992210	-0.536010	2.359620	-1074.589212	540.062137	116.820147
667				900.000000	200.000000	0.000000	0.325090	0.551740	-1.651100	-87.544202	-133.434962	178.491172	298.993988	200.969915	0.000000	300.000000	200.000000	0.000000	7.263760	10.498880	2231.980896	2164.830956	2245.399921	-1324.459476				-505.000000	200.000000	0.000000	2.354430	-0.357340	5.505780	-1758.422209	1310.578544	-0.527470
668				900.000000	200.000000	0.000000	0.448400	0.720640	-1.694550	-52.490203	-52.350970	159.243219	299.052364	200.974421	0.000000	300.000000	200.000000	0.000000	7.080640	10.468360	2231.446838	2174.367657	2114.599926	-1312.252476				-505.000000	200.000000	0.000000	0.724440	2.501380	3.932700	-543.222892	2206.122130	-702.613329
669				900.000000	200.000000	0.000000	0.291460	0.495440	-1.694550	-93.928181	-96.547881	156.786713	299.077324	200.871344	0.000000	300.000000	200.000000	0.000000	7.599480	10.010560	2232.743836	1945.486851	2060.099928	-1397.701475				-505.000000	200.000000	0.000000	1.086660	0.357340	-4.719240	-1715.994924	1131.854832	646.437268
670				900.000000	200.000000	0.000000	0.347510	0.664340	-1.564200	-58.694124	-93.911275	168.934023	299.003959	200.931269	0.000000	300.000000	200.000000	0.000000	7.660520	9.827440	2232.438660	2079.000654	2223.599922	-1348.873476				-505.000000	200.000000	0.000000	0.362220	-0.178670	-0.786540	-1632.298271	243.968510	176.033761
671				900.000000	200.000000	0.000000	0.392350	0.585520	-1.694550	-78.157096	-55.108801	173.633586	299.091783	200.974054	0.000000	300.000000	200.000000	0.000000	7.446880	10.773560	2232.286072	2174.367657	2027.399929	-1361.080475				-505.000000	200.000000	0.000000	1.267770	1.250690	5.505780	307.751718	2436.892396	-175.146813
672				900.000000	200.000000	0.000000	0.313880	0.686860	-2.172500	-110.663843	-15.971124	156.941507	299.052429	200.952987	0.000000	300.000000	200.000000	0.000000	7.599480	10.071600	2231.599426	2126.684155	2114.599926	-1379.390975				-505.000000	200.000000	0.000000	-0.724440	0.000000	3.932700	-115.501386	1100.663788	881.219435
673				900.000000	200.000000	0.000000	0.358720	0.653080	-1.260050	-103.068544	-125.051582	166.502277	299.008876	200.956867	0.000000	300.000000	200.000000	0.000000	7.630000	11.048240	2232.514954	2136.220856	2212.699923	-1434.322474				-505.000000	200.000000	0.000000	0.905550	0.536010	7.078860	-1704.239755	601.337371	0.436230
674				900.000000	200.000000	0.000000	0.347510	0.619300	-1.346950	-64.344331	-89.047348	166.482476	298.935458	200.957031	0.000000	300.000000	200.000000	0.000000	7.568960	11.292400	2232.133484	2136.220856	2376.199917	-1434.322474				-505.000000	200.000000	0.000000	0.724440	-0.714680	3.932700	-42.930671	1543.272094	-823.153568
675				900.000000	200.000000	0.000000	0.392350	0.709380	-1.564200	-165.393693	-70.427937	185.797077	299.023690	200.965246	0.000000	300.000000	200.000000	0.000000	7.507920	11.200840	2232.896424	2155.294256	2179.999924	-1330.562976				-505.000000	200.000000	0.000000	0.362220	-1.608030	0.000000	18.514107	906.072120	-471.507787
676				900.000000	200.000000	0.000000	0.369930	0.675600	-1.564200	-130.599982	-64.438711	154.463307	299.056797	200.940681	0.000000	300.000000	200.000000	0.000000	7.324800	11.200840	2230.378722	2098.074055	2103.699926	-1348.873476				-505.000000	200.000000	0.000000	1.448880	0.536010	0.000000	-1009.910052	972.888335	235.369158
677				900.000000	200.000000	0.000000	0.302670	0.619300	-1.303500	-96.463558	-56.845425	164.119270	298.945369	200.939813	0.000000	300.000000	200.000000	0.000000	7.355320	11.017720	2232.438660	2098.074055	2354.399918	-1342.769976				-505.000000	200.000000	0.000000	0.362220	1.608030	4.719240	97.679434	1299.303584	60.241142
678				900.000000	200.000000	0.000000	0.280250	0.630560	-1.651100	-80.277864	-65.730842	173.791609	299.004129	200.956737	0.000000	300.000000	200.000000	0.000000	7.599480	10.498880	2232.820130	2136.220856	2223.599922	-1464.839973				-505.000000	200.000000	0.000000	2.173320	1.965370	-1.573080	-112.833312	-262.584740	1.691271
679				900.000000	200.000000	0.000000	0.414770	0.619300	-1.694550	-92.848156	-56.032057	168.822454	299.062678	200.948227	0.000000	300.000000	200.000000	0.000000	7.446880	10.102120	2232.743836	2117.147455	2092.799927	-1330.562976				-505.000000	200.000000	0.000000	1.086660	-0.178670	3.146160	-1631.983655	1256.960575	175.975805
680				900.000000	200.000000	0.000000	0.246620	0.585520	-1.607650	-114.251839	-18.792637	190.652183	298.984290	200.995483	0.000000	300.000000	200.000000	0.000000	7.355320	10.651480	2232.133484	2222.051158	2267.199921	-1300.045476				-505.000000	200.000000	0.000000	0.905550	0.178670	3.146160	-104.752987	1798.199569	-176.135182
681				900.000000	200.000000	0.000000	0.437190	0.641820	-1.694550	-95.941313	-51.889343	168.820171	299.003517	200.957325	0.000000	300.000000	200.000000	0.000000	7.141680	10.743040	2231.446838	2136.220856	2223.599922	-1312.252476				-505.000000	200.000000	0.000000	1.086660	0.714680	3.146160	-535.583030	2582.660648	0.591299
682				900.000000	200.000000	0.000000	0.437190	0.551740	-1.607650	-67.396537	-153.289558	183.194357	298.999487	200.900996	0.000000	300.000000	200.000000	0.000000	7.752080	10.163160	2233.354188	2012.243752	2234.499922	-1416.011974				-505.000000	200.000000	0.000000	-0.362220	-1.429360	9.438480	1304.056528	1603.800902	351.137107
683				900.000000	200.000000	0.000000	0.291460	0.574260	-1.607650	-82.551284	-25.705118	135.173075	298.965040	200.943955	0.000000	300.000000	200.000000	0.000000	7.599480	9.735880	2232.743836	2107.610755	2310.799919	-1385.494475				-505.000000	200.000000	0.000000	-0.362220	0.357340	5.505780	-93.752896	679.542983	-528.328795
684				900.000000	200.000000	0.000000	0.549290	0.540480	-1.520750	-103.954967	-112.392924	173.429109	299.013320	200.961566	0.000000	300.000000	200.000000	0.000000	6.958560	11.475520	2231.523132	2145.757556	2201.799923	-1354.976975				-505.000000	200.000000	0.000000	0.362220	1.429360	11.011560	-1186.604523	1691.042194	177.559781
685				900.000000	200.000000	0.000000	0.291460	0.551740	-1.564200	-63.330992	-101.735076	188.164654	299.047805	200.986904	0.000000	300.000000	200.000000	0.000000	7.538440	11.322920	2232.209778	2202.977757	2125.499926	-1300.045476				-505.000000	200.000000	0.000000	2.897760	1.072020	5.505780	-1903.563640	349.711597	-469.167263
686				900.000000	200.000000	0.000000	0.336300	0.720640	-1.694550	-64.551793	-52.800662	142.491734	299.013994	200.965180	0.000000	300.000000	200.000000	0.000000	7.752080	11.109280	2233.049012	2155.294256	2201.799923	-1342.769976				-505.000000	200.000000	0.000000	1.992210	0.714680	3.146160	-998.847038	1997.585791	-763.154428
687				900.000000	200.000000	0.000000	0.448400	0.450400	-1.781450	-140.098789	-97.863883	163.811216	299.038038	200.935637	0.000000	300.000000	200.000000	0.000000	7.355320	11.200840	2232.209778	2088.537354	2147.299925	-1397.701475				-505.000000	200.000000	0.000000	1.267770	-0.893350	-1.573080	-1559.790479	2708.750248	-294.669704
688				900.000000	200.000000	0.000000	0.392350	0.641820	-1.346950	-71.458018	-111.157739	159.227985	299.096604	200.922851	0.000000	300.000000	200.000000	0.000000	7.233240	11.017720	2232.133484	2059.927254	2016.499929	-1354.976975				-505.000000	200.000000	0.000000	-0.905550	-0.893350	6.292320	293.894783	1241.953482	234.201049
689				900.000000	200.000000	0.000000	0.347510	0.664340	-1.651100	-98.989455	-73.566578	159.295383	299.033023	200.952856	0.000000	300.000000	200.000000	0.000000	7.568960	10.682000	2231.904602	2126.684155	2158.199924	-1354.976975				-505.000000	200.000000	0.000000	1.992210	-0.357340	-5.505780	-1064.407123	2138.366489	-235.474887
690				900.000000	200.000000	0.000000	0.493240	0.619300	-1.129700	-124.427213	-80.052642	178.379800	298.984325	200.910003	0.000000	300.000000	200.000000	0.000000	7.385840	10.407320	2232.209778	2031.317153	2267.199921	-1434.322474				-505.000000	200.000000	0.000000	-0.724440	-0.178670	6.292320	-1747.547964	2158.984568	-352.576195
691				900.000000	200.000000	0.000000	0.482030	0.484180	-1.607650	-58.117067	-99.410400	192.723712	298.945333	200.888580	0.000000	300.000000	200.000000	0.000000	8.057280	10.285240	2232.362366	1983.633652	2354.399918	-1428.218974				-505.000000	200.000000	0.000000	0.362220	1.072020	13.371180	-976.406393	1158.522886	177.220665
692				900.000000	200.000000	0.000000	0.392350	0.630560	-1.607650	-68.171260	-95.717378	149.578872	299.077008	200.931460	0.000000	300.000000	200.000000	0.000000	7.355320	10.346280	2231.980896	2079.000654	2060.099928	-1361.080475				-505.000000	200.000000	0.000000	-1.267770	2.144040	0.786540	-1375.809242	1666.806420	119.624313
693				900.000000	200.000000	0.000000	0.403560	0.675600	-1.433850	-62.115925	-136.868399	166.476767	299.055699	201.044515	0.000000	300.000000	200.000000	0.000000	7.019600	10.285240	2227.784726	2326.954861	2103.699926	-1324.459476				-505.000000	200.000000	0.000000	1.086660	0.357340	6.292320	-788.585984	1651.684891	117.740380
694				900.000000	200.000000	0.000000	0.459610	0.664340	-1.433850	-30.415370	-37.857139	190.504828	298.988759	200.918956	0.000000	300.000000	200.000000	0.000000	7.385840	10.529400	2231.217956	2050.390553	2256.299921	-1513.667973				-505.000000	200.000000	0.000000	-1.629990	1.786700	0.786540	-586.719872	1158.444321	295.546471
695				900.000000	200.000000	0.000000	0.459610	0.743160	-1.173150	-107.310082	-139.418989	178.529830	299.028538	200.935381	0.000000	300.000000	200.000000	0.000000	7.752080	11.231360	2232.820130	2088.537354	2169.099924	-1434.322474				-505.000000	200.000000	0.000000	-1.086660	-0.178670	-7.865400	799.271460	2194.338174	176.149671
696				900.000000	200.000000	0.000000	0.515660	0.461660	-1.520750	-66.995473	-55.282371	175.800307	299.008537	200.965741	0.000000	300.000000	200.000000	0.000000	7.538440	9.857960	2231.752014	2155.294256	2212.699923	-1464.839973				-505.000000	200.000000	0.000000	-0.543330	0.714680	6.292320	-535.331337	1617.745573	235.698092
697				900.000000	200.000000	0.000000	0.325090	0.653080	-1.651100	-111.514733	-42.247503	161.717798	298.998563	201.030050	0.000000	300.000000	200.000000	0.000000	7.752080	11.322920	2231.294250	2298.344760	2234.499922	-1330.562976				-505.000000	200.000000	0.000000	-0.181110	2.858720	11.798100	-636.787019	1723.172664	-290.993079
698				900.000000	200.000000	0.000000	0.448400	0.574260	-1.564200	-94.567861	-118.329805	175.974707	298.998563	200.965939	0.000000	300.000000	200.000000	0.000000	7.141680	11.139800	2231.294250	2155.294256	2234.499922	-1354.976975				-505.000000	200.000000	0.000000	2.354430	0.000000	-3.146160	-579.331702	1318.789235	-293.908848
699				900.000000	200.000000	0.000000	0.403560	0.551740	-1.607650	-131.725021	-25.255426	188.048518	298.989415	200.879916	0.000000	300.000000	200.000000	0.000000	7.385840	11.200840	2232.667542	1964.560251	2256.299921	-1434.322474				-505.000000	200.000000	0.000000	1.448880	-1.608030	1.573080	-1834.416077	971.395482	-471.594720
700				900.000000	200.000000	0.000000	0.235410	0.698120	-1.520750	-109.524943	-175.456895	173.900894	298.998906	200.922883	0.000000	300.000000	200.000000	0.000000	7.568960	11.109280	2232.057190	2059.927254	2234.499922	-1361.080475				-505.000000	200.000000	0.000000	-1.267770	0.357340	-3.932700	600.388037	3129.555059	59.184636
701				900.000000	200.000000	0.000000	0.526870	0.608040	-1.433850	-68.918576	-45.692876	175.924827	299.066667	200.953410	0.000000	300.000000	200.000000	0.000000	7.477400	10.834600	2230.607604	2126.684155	2081.899927	-1361.080475				-505.000000	200.000000	0.000000	0.543330	-0.178670	14.157719	-936.206719	2207.377552	-528.909912
702				900.000000	200.000000	0.000000	0.437190	0.608040	-2.129050	-57.577213	-61.617197	139.872834	299.028339	200.914213	0.000000	300.000000	200.000000	0.000000	7.233240	10.559920	2232.362366	2040.853853	2169.099924	-1361.080475				-505.000000	200.000000	0.000000	0.181110	1.429360	9.438480	87.245651	2101.204035	412.550665
703				900.000000	200.000000	0.000000	0.381140	0.630560	-1.477300	-59.995156	-49.783246	171.277427	299.145991	200.926522	0.000000	300.000000	200.000000	0.000000	7.935200	10.651480	2233.583070	2069.463954	1907.499933	-1330.562976				-505.000000	200.000000	0.000000	0.905550	-0.893350	7.865400	-400.875382	2058.861025	57.823865
704				900.000000	200.000000	0.000000	0.392350	0.641820	-2.042150	-68.157715	-90.247323	164.047305	299.028438	200.918390	0.000000	300.000000	200.000000	0.000000	8.057280	10.407320	2232.591248	2050.390553	2169.099924	-1354.976975				-505.000000	200.000000	0.000000	1.811100	0.714680	14.157719	-2271.942134	1202.674743	59.277442
705				900.000000	200.000000	0.000000	0.425980	0.608040	-1.216600	-60.652445	-87.333998	163.981049	299.086588	200.995755	0.000000	300.000000	200.000000	0.000000	7.385840	10.224200	2231.523132	2222.051158	2038.299929	-1361.080475				-505.000000	200.000000	0.000000	0.181110	1.250690	4.719240	-155.575213	1045.122535	-410.036275
706				900.000000	200.000000	0.000000	0.302670	0.867020	-1.824900	-50.617847	-91.822313	176.397950	299.018573	201.025285	0.000000	300.000000	200.000000	0.000000	7.355320	10.010560	2232.362366	2288.808060	2190.899923	-1391.597975				-505.000000	200.000000	0.000000	-1.629990	2.501380	-0.786540	-1006.864439	2618.207255	-291.216284
707				900.000000	200.000000	0.000000	0.437190	0.686860	-1.129700	-65.357669	-82.810473	147.175117	298.945080	200.940070	0.000000	300.000000	200.000000	0.000000	7.477400	11.292400	2231.828308	2098.074055	2354.399918	-1464.839973				-505.000000	200.000000	0.000000	-1.629990	0.893350	6.292320	-292.888012	1550.929358	59.722287
708				900.000000	200.000000	0.000000	0.381140	0.619300	-0.912450	-116.161082	-60.440496	144.760694	299.014129	200.952238	0.000000	300.000000	200.000000	0.000000	7.965720	11.139800	2233.354188	2126.684155	2201.799923	-1434.322474				-505.000000	200.000000	0.000000	1.086660	-0.714680	4.719240	-506.131755	1918.317758	57.978935
709				900.000000	200.000000	0.000000	0.437190	0.619300	-1.216600	-96.373530	-72.597716	188.076508	298.969641	200.982666	0.000000	300.000000	200.000000	0.000000	7.355320	11.414480	2232.133484	2193.441057	2299.899920	-1293.941977				-505.000000	200.000000	0.000000	1.267770	0.178670	9.438480	-914.961615	-218.239883	-176.164160
710				900.000000	200.000000	0.000000	0.336300	0.664340	-1.955250	-87.242964	-32.294331	173.764957	299.008401	200.944504	0.000000	300.000000	200.000000	0.000000	7.782600	10.682000	2231.446838	2107.610755	2212.699923	-1287.838477				-505.000000	200.000000	0.000000	-1.086660	1.250690	6.292320	-271.265369	1252.912447	1.273838
711				900.000000	200.000000	0.000000	0.224200	0.472920	-1.607650	-130.950298	-78.661021	190.570692	299.013859	200.948227	0.000000	300.000000	200.000000	0.000000	7.355320	11.322920	2232.743836	2117.147455	2201.799923	-1397.701475				-505.000000	200.000000	0.000000	1.448880	0.893350	6.292320	-61.256008	1364.626945	-116.756319
712				900.000000	200.000000	0.000000	0.392350	0.506700	-1.607650	-117.497647	-70.387528	154.283003	299.087243	200.918171	0.000000	300.000000	200.000000	0.000000	7.263760	10.529400	2233.125306	2050.390553	2038.299929	-1397.701475				-505.000000	200.000000	0.000000	-0.905550	0.893350	-10.225020	-873.289408	1125.058430	177.152529
713				900.000000	200.000000	0.000000	0.414770	0.563000	-1.477300	-58.756747	-56.234099	163.950775	299.033321	200.952563	0.000000	300.000000	200.000000	0.000000	7.355320	10.620960	2232.591248	2126.684155	2158.199924	-1336.666476				-505.000000	200.000000	0.000000	-0.181110	0.893350	11.011560	-755.774480	1591.349083	-234.114117
714				900.000000	200.000000	0.000000	0.381140	0.630560	-1.564200	-48.023594	-130.757948	156.819466	299.096357	200.927377	0.000000	300.000000	200.000000	0.000000	7.355320	10.895640	2231.523132	2069.463954	2016.499929	-1385.494475				-505.000000	200.000000	0.000000	1.992210	1.608030	2.359620	-365.773343	1202.912174	-292.353850
715				900.000000	200.000000	0.000000	0.313880	0.675600	-1.433850	-66.136455	-97.713587	154.521375	299.008808	200.935573	0.000000	300.000000	200.000000	0.000000	7.507920	11.109280	2232.362366	2088.537354	2212.699923	-1458.736474				-505.000000	200.000000	0.000000	0.724440	-1.072020	11.011560	-1801.227033	2066.834285	-177.307598
716				900.000000	200.000000	0.000000	0.313880	0.675600	-1.694550	-62.386010	-62.009347	161.750355	299.008469	200.918799	0.000000	300.000000	200.000000	0.000000	7.599480	10.682000	2231.599426	2050.390553	2212.699923	-1397.701475				-505.000000	200.000000	0.000000	2.535540	1.608030	1.573080	-481.652268	773.071682	-57.420921
717				900.000000	200.000000	0.000000	0.336300	0.731900	-1.564200	-108.178897	-73.185768	164.189147	299.038466	200.930951	0.000000	300.000000	200.000000	0.000000	7.141680	9.766400	2233.201600	2079.000654	2147.299925	-1342.769976				-505.000000	200.000000	0.000000	-0.181110	0.357340	-0.786540	-441.704287	3193.385568	-880.807875
718				900.000000	200.000000	0.000000	0.459610	0.698120	-1.303500	-65.074039	-119.033884	154.391342	299.057152	200.923230	0.000000	300.000000	200.000000	0.000000	7.294280	10.987200	2231.217956	2059.927254	2103.699926	-1361.080475				-505.000000	200.000000	0.000000	1.992210	-0.714680	4.719240	420.396260	1598.382916	351.626984
719				900.000000	200.000000	0.000000	0.493240	0.630560	-1.607650	-100.335501	-130.267848	175.980612	299.062902	200.965081	0.000000	300.000000	200.000000	0.000000	7.294280	11.506040	2233.277894	2155.294256	2092.799927	-1446.529474				-505.000000	200.000000	0.000000	1.448880	-0.893350	13.371180	-747.882925	960.199085	292.756794
720				900.000000	200.000000	0.000000	0.414770	0.641820	-1.042800	-87.225039	-61.704154	178.482038	299.003687	200.944343	0.000000	300.000000	200.000000	0.000000	7.385840	11.017720	2231.828308	2107.610755	2223.599922	-1403.804975				-505.000000	200.000000	0.000000	-2.354430	1.429360	3.146160	665.822275	-390.799184	-409.663874
721				900.000000	200.000000	0.000000	0.470820	0.686860	-0.912450	-77.194189	-104.661278	164.007897	299.028139	200.965675	0.000000	300.000000	200.000000	0.000000	7.355320	11.017720	2231.904602	2155.294256	2169.099924	-1312.252476				-505.000000	200.000000	0.000000	0.000000	0.893350	1.573080	633.262464	1854.487250	882.009269
722				900.000000	200.000000	0.000000	0.246620	0.540480	-1.477300	-71.745711	-84.771472	173.742675	299.052461	200.948681	0.000000	300.000000	200.000000	0.000000	7.935200	11.414480	2231.675720	2117.147455	2114.599926	-1403.804975				-505.000000	200.000000	0.000000	1.086660	0.000000	1.573080	-810.586167	1788.733457	-411.295623
723				900.000000	200.000000	0.000000	0.470820	0.720640	-1.260050	-72.142712	-119.535920	205.003534	298.999042	200.961205	0.000000	300.000000	200.000000	0.000000	6.989080	10.926160	2232.362366	2145.757556	2234.499922	-1397.701475				-505.000000	200.000000	0.000000	0.905550	-0.714680	1.573080	-274.751444	76.282327	116.737522
724				900.000000	200.000000	0.000000	0.347510	0.698120	-1.390400	-32.999826	-129.534699	156.917138	299.003925	200.956933	0.000000	300.000000	200.000000	0.000000	7.660520	10.254720	2232.362366	2136.220856	2223.599922	-1409.908474				-505.000000	200.000000	0.000000	-1.629990	1.965370	3.932700	-459.840855	1022.888608	295.716029
725				900.000000	200.000000	0.000000	0.302670	0.574260	-1.738000	-86.706857	-71.639250	185.764323	299.057538	200.931396	0.000000	300.000000	200.000000	0.000000	7.507920	10.529400	2232.133484	2079.000654	2103.699926	-1361.080475				-505.000000	200.000000	0.000000	1.086660	1.608030	3.932700	-1292.175512	1256.214148	60.183186
726				900.000000	200.000000	0.000000	0.347510	0.563000	-1.781450	-123.400330	-27.851623	178.478417	299.001194	200.955273	0.000000	300.000000	200.000000	0.000000	7.446880	10.743040	2226.258846	2126.684155	2223.599922	-1391.597975				-505.000000	200.000000	0.000000	-0.543330	3.573400	8.651940	216.918588	289.806220	3.434623
727				900.000000	200.000000	0.000000	0.369930	0.776940	-1.651100	-90.332057	-84.621774	195.521775	299.072537	200.879796	0.000000	300.000000	200.000000	0.000000	6.928040	11.078760	2232.972718	1964.560251	2070.999928	-1354.976975				-505.000000	200.000000	0.000000	1.992210	0.536010	0.786540	-1588.927138	1071.835019	-117.138901
728				900.000000	200.000000	0.000000	0.235410	0.698120	-1.086250	-117.115861	-115.069340	166.671914	298.989312	200.969716	0.000000	300.000000	200.000000	0.000000	7.355320	11.017720	2232.438660	2164.830956	2256.299921	-1361.080475				-505.000000	200.000000	0.000000	-0.724440	1.608030	8.651940	-1291.797973	35.625171	-292.136518
729				900.000000	200.000000	0.000000	0.302670	0.517960	-1.564200	-137.091597	-97.130734	183.302304	298.969605	200.991245	0.000000	300.000000	200.000000	0.000000	8.057280	10.773560	2232.057190	2212.514458	2299.899920	-1452.632974				-505.000000	200.000000	0.000000	1.448880	2.322710	0.786540	835.506116	1104.711916	-232.888053
730				900.000000	200.000000	0.000000	0.437190	0.709380	-1.173150	-132.824324	-67.572154	180.931302	298.993953	200.940038	0.000000	300.000000	200.000000	0.000000	7.446880	10.865120	2231.904602	2098.074055	2245.399921	-1324.459476				-505.000000	200.000000	0.000000	-0.905550	-0.536010	11.011560	200.078964	1104.904916	-294.156723
731				900.000000	200.000000	0.000000	0.291460	0.720640	-1.086250	-55.880534	-86.981660	169.044450	298.974629	201.012469	0.000000	300.000000	200.000000	0.000000	7.874160	11.322920	2232.362366	2260.197959	2288.999920	-1342.769976				-505.000000	200.000000	0.000000	1.267770	-1.072020	-4.719240	-412.693475	4037.436027	-236.095163
732				900.000000	200.000000	0.000000	0.437190	0.641820	-1.303500	-135.741487	-113.044658	154.362210	298.949964	200.961435	0.000000	300.000000	200.000000	0.000000	7.904680	11.475520	2231.828308	2145.757556	2343.499918	-1293.941977				-505.000000	200.000000	0.000000	-0.362220	0.357340	0.000000	-1020.721374	2010.468041	-175.864203
733				900.000000	200.000000	0.000000	0.358720	0.619300	-1.303500	-80.381438	-69.285504	207.435084	298.989346	200.931237	0.000000	300.000000	200.000000	0.000000	7.630000	11.078760	2232.514954	2079.000654	2256.299921	-1391.597975				-505.000000	200.000000	0.000000	1.992210	1.072020	5.505780	-397.955615	802.216446	235.834365
734				900.000000	200.000000	0.000000	0.291460	0.630560	-2.085600	-68.666416	-65.788384	156.912375	298.999008	201.016776	0.000000	300.000000	200.000000	0.000000	7.355320	10.865120	2232.286072	2269.734659	2234.499922	-1397.701475				-505.000000	200.000000	0.000000	-0.905550	1.072020	7.078860	-1324.357784	1108.637048	-292.630702
735				900.000000	200.000000	0.000000	0.347510	0.608040	-2.129050	-81.700394	-68.056115	197.797585	299.062422	200.961303	0.000000	300.000000	200.000000	0.000000	7.202720	10.407320	2232.133484	2145.757556	2092.799927	-1287.838477				-505.000000	200.000000	0.000000	0.543330	1.429360	-4.719240	-956.230983	-28.398338	353.777588
736				900.000000	200.000000	0.000000	0.448400	0.675600	-1.651100	-70.382057	-57.457349	176.068953	299.087056	200.973888	0.000000	300.000000	200.000000	0.000000	7.141680	10.712520	2232.667542	2174.367657	2038.299929	-1336.666476				-505.000000	200.000000	0.000000	2.716650	0.178670	5.505780	127.067786	2746.930694	-704.976958
737				900.000000	200.000000	0.000000	0.280250	0.574260	-1.433850	-126.597060	-25.405125	156.871629	299.033155	200.965543	0.000000	300.000000	200.000000	0.000000	7.416360	10.041080	2232.209778	2155.294256	2158.199924	-1397.701475				-505.000000	200.000000	0.000000	1.086660	-0.536010	1.573080	-1306.284139	1788.733457	-118.083804
738				900.000000	200.000000	0.000000	0.257830	0.551740	-1.433850	-111.442313	-95.405448	135.186972	299.013825	200.978159	0.000000	300.000000	200.000000	0.000000	7.355320	9.980040	2232.667542	2183.904357	2201.799923	-1342.769976				-505.000000	200.000000	0.000000	0.543330	1.072020	-6.292320	-2020.323490	2094.214632	588.414867
739				900.000000	200.000000	0.000000	0.336300	0.675600	-1.433850	-82.218576	-68.241023	159.317468	299.017902	200.940488	0.000000	300.000000	200.000000	0.000000	7.019600	10.376800	2230.836486	2098.074055	2190.899923	-1306.148976				-505.000000	200.000000	0.000000	2.173320	0.178670	3.932700	-683.770074	1057.890348	-411.212998
740				900.000000	200.000000	0.000000	0.414770	0.686860	-1.998700	-82.340074	-45.617258	168.885285	299.043150	200.952498	0.000000	300.000000	200.000000	0.000000	7.538440	11.200840	2232.743836	2126.684155	2136.399925	-1342.769976				-505.000000	200.000000	0.000000	1.811100	0.000000	9.438480	-346.692927	1339.723309	-646.329973
741				900.000000	200.000000	0.000000	0.325090	0.608040	-1.781450	-105.463462	-31.994338	200.230472	298.974734	200.926934	0.000000	300.000000	200.000000	0.000000	7.599480	9.308600	2232.591248	2069.463954	2288.999920	-1470.943473				-505.000000	200.000000	0.000000	1.267770	0.357340	-1.573080	-1599.927230	-207.789913	-117.250503
742				900.000000	200.000000	0.000000	0.369930	0.686860	-1.390400	-57.586694	-49.402435	152.064119	299.009011	201.016533	0.000000	300.000000	200.000000	0.000000	7.477400	11.322920	2232.820130	2269.734659	2212.699923	-1434.322474				-505.000000	200.000000	0.000000	-0.362220	-1.072020	11.798100	283.523924	806.141578	-235.964764
743				900.000000	200.000000	0.000000	0.291460	0.630560	-1.607650	-60.130199	-96.628698	166.551015	299.013589	201.016845	0.000000	300.000000	200.000000	0.000000	7.080640	10.590440	2232.133484	2269.734659	2201.799923	-1342.769976				-505.000000	200.000000	0.000000	1.448880	-0.178670	0.000000	-358.259327	707.748320	469.667321
744				900.000000	200.000000	0.000000	0.369930	0.686860	-1.520750	-57.721737	-99.940909	178.570380	299.028306	200.952693	0.000000	300.000000	200.000000	0.000000	6.989080	11.139800	2232.286072	2126.684155	2169.099924	-1367.183975				-505.000000	200.000000	0.000000	-0.362220	0.178670	0.786540	-684.021767	2407.431636	-998.451142
745				900.000000	200.000000	0.000000	0.325090	0.788200	-0.738650	-64.799890	-58.293991	173.891760	298.993919	200.944343	0.000000	300.000000	200.000000	0.000000	7.965720	10.559920	2231.828308	2107.610755	2245.399921	-1385.494475				-505.000000	200.000000	0.000000	-0.543330	0.893350	2.359620	-1451.362647	1488.907698	-410.317435
746				900.000000	200.000000	0.000000	0.526870	0.517960	-1.911800	-121.369590	-70.578232	178.250713	298.945224	200.974121	0.000000	300.000000	200.000000	0.000000	7.233240	10.376800	2232.133484	2174.367657	2354.399918	-1409.908474				-505.000000	200.000000	0.000000	1.811100	-0.536010	7.078860	-1074.211673	148.832522	-118.141759
747				900.000000	200.000000	0.000000	0.291460	0.653080	-1.346950	-103.158573	-66.475329	193.078220	299.077040	200.982699	0.000000	300.000000	200.000000	0.000000	7.294280	10.773560	2232.057190	2193.441057	2060.099928	-1428.218974				-505.000000	200.000000	0.000000	2.535540	-0.178670	0.000000	915.716693	1967.694601	822.044980
748				900.000000	200.000000	0.000000	0.403560	0.630560	-1.824900	-60.355270	-116.240843	171.254200	299.037841	200.901643	0.000000	300.000000	200.000000	0.000000	7.507920	9.766400	2231.752014	2012.243752	2147.299925	-1397.701475				-505.000000	200.000000	0.000000	3.078870	-0.893350	7.078860	-748.386311	602.399793	-588.535085
749				900.000000	200.000000	0.000000	0.313880	0.653080	-0.999350	-102.798459	-143.711402	193.054993	299.116198	200.931333	0.000000	300.000000	200.000000	0.000000	7.507920	10.041080	2232.286072	2079.000654	1972.899931	-1495.357473				-505.000000	200.000000	0.000000	0.181110	0.357340	11.011560	-672.392443	3425.411255	117.812824
750				900.000000	200.000000	0.000000	0.414770	0.585520	-1.129700	-89.633502	-56.557367	202.526280	299.042660	200.893158	0.000000	300.000000	200.000000	0.000000	7.355320	9.613800	2231.599426	1993.170352	2136.399925	-1354.976975				-505.000000	200.000000	0.000000	1.992210	1.429360	-3.146160	-492.841129	1738.417188	118.685283
751				900.000000	200.000000	0.000000	0.201780	0.720640	-1.086250	-63.921595	-93.420577	173.956678	299.077418	201.037817	0.000000	300.000000	200.000000	0.000000	6.867000	9.827440	2232.972718	2317.418160	2060.099928	-1385.494475				-505.000000	200.000000	0.000000	-0.543330	0.000000	-2.359620	-695.084781	963.106227	469.996256
752				900.000000	200.000000	0.000000	0.369930	0.641820	-1.477300	-95.716242	-125.311167	180.938153	299.047577	200.991414	0.000000	300.000000	200.000000	0.000000	7.294280	11.689160	2231.675720	2212.514458	2125.499926	-1391.597975				-505.000000	200.000000	0.000000	0.724440	0.893350	8.651940	-1335.043259	2334.213579	177.022130
753				900.000000	200.000000	0.000000	0.392350	0.506700	-1.303500	-113.162017	-101.066207	168.740963	298.935749	200.922599	0.000000	300.000000	200.000000	0.000000	7.691040	11.139800	2232.743836	2059.927254	2376.199917	-1440.425974				-505.000000	200.000000	0.000000	0.724440	0.536010	2.359620	-778.089279	1809.904961	235.427113
754				900.000000	200.000000	0.000000	0.414770	0.653080	-1.651100	-127.596853	-71.270375	166.444210	298.979546	200.944085	0.000000	300.000000	200.000000	0.000000	7.538440	10.956680	2232.438660	2107.610755	2278.099920	-1379.390975				-505.000000	200.000000	0.000000	2.354430	-0.893350	3.932700	-748.638004	3300.621507	-236.012538
755				900.000000	200.000000	0.000000	0.302670	0.619300	-1.824900	-68.860017	-81.690373	176.167570	299.032990	201.025531	0.000000	300.000000	200.000000	0.000000	7.630000	11.414480	2231.828308	2288.808060	2158.199924	-1428.218974				-505.000000	200.000000	0.000000	0.000000	-1.072020	0.000000	-296.499934	265.140015	116.470850
756				900.000000	200.000000	0.000000	0.392350	0.686860	-1.607650	-85.955477	-105.849318	180.956813	298.954491	200.991685	0.000000	300.000000	200.000000	0.000000	7.630000	10.773560	2231.065368	2212.514458	2332.599918	-1409.908474				-505.000000	200.000000	0.000000	-0.543330	-0.178670	2.359620	-473.886560	295.777632	-58.870190
757				900.000000	200.000000	0.000000	0.313880	0.551740	-1.564200	-151.782657	-102.658332	161.635165	299.033056	200.875914	0.000000	300.000000	200.000000	0.000000	7.599480	10.529400	2231.980896	1955.023551	2158.199924	-1361.080475				-505.000000	200.000000	0.000000	-0.181110	-1.608030	6.292320	-444.246515	1330.687627	-295.232025
758				900.000000	200.000000	0.000000	0.302670	0.394100	-1.520750	-146.167668	-61.709353	185.596775	298.916036	200.935573	0.000000	300.000000	200.000000	0.000000	7.843640	10.285240	2232.362366	2088.537354	2419.799915	-1318.355976				-505.000000	200.000000	0.000000	2.535540	2.501380	0.786540	-1817.450606	2232.088189	-115.317231
759				900.000000	200.000000	0.000000	0.358720	0.585520	-1.346950	-89.858573	-43.915246	166.439447	299.018741	200.969583	0.000000	300.000000	200.000000	0.000000	7.355320	10.834600	2232.743836	2164.830956	2190.899923	-1354.976975				-505.000000	200.000000	0.000000	-0.362220	0.536010	-3.146160	-1241.793749	1748.313732	0.537651
760				900.000000	200.000000	0.000000	0.369930	0.664340	-1.824900	-75.046331	-200.977449	144.814195	299.067050	200.918830	0.000000	300.000000	200.000000	0.000000	6.805960	9.796920	2231.523132	2050.390553	2081.899927	-1312.252476				-505.000000	200.000000	0.000000	0.362220	0.714680	-7.078860	-1115.481041	1443.069988	-293.071240
761				900.000000	200.000000	0.000000	0.291460	0.731900	-1.477300	-124.170989	-66.354103	169.054922	299.062614	200.888489	0.000000	300.000000	200.000000	0.000000	7.294280	9.980040	2232.591248	1983.633652	2092.799927	-1385.494475				-505.000000	200.000000	0.000000	2.173320	-1.250690	-2.359620	-1697.292048	2256.991825	-706.289954
762				900.000000	200.000000	0.000000	0.493240	0.686860	-1.824900	-110.303729	-104.735956	171.213650	299.018607	200.871463	0.000000	300.000000	200.000000	0.000000	7.324800	11.139800	2232.438660	1945.486851	2190.899923	-1348.873476				-505.000000	200.000000	0.000000	1.448880	0.714680	3.146160	-303.951026	1632.752666	118.050518
763				900.000000	200.000000	0.000000	0.358720	0.540480	-0.955900	-87.287662	-74.674742	171.216880	298.994366	200.922567	0.000000	300.000000	200.000000	0.000000	7.660520	9.613800	2232.820130	2059.927254	2245.399921	-1367.183975				-505.000000	200.000000	0.000000	2.535540	-0.714680	0.786540	-274.814367	1834.378167	175.351221
764				900.000000	200.000000	0.000000	0.381140	0.641820	-1.651100	-71.773117	-64.819522	142.371978	299.086619	200.978627	0.000000	300.000000	200.000000	0.000000	7.507920	11.017720	2231.599426	2183.904357	2038.299929	-1354.976975				-505.000000	200.000000	0.000000	0.724440	-0.178670	0.786540	-1168.908417	2076.537829	-352.692105
765				900.000000	200.000000	0.000000	0.392350	0.540480	-1.564200	-51.733089	-55.230027	180.820679	298.974454	200.961369	0.000000	300.000000	200.000000	0.000000	7.324800	11.048240	2231.980896	2145.757556	2288.999920	-1428.218974				-505.000000	200.000000	0.000000	0.181110	0.893350	11.011560	-755.774480	243.731079	118.321498
766				900.000000	200.000000	0.000000	0.538080	0.641820	-1.477300	-71.593060	-51.180065	180.763949	298.994160	200.944117	0.000000	300.000000	200.000000	0.000000	7.599480	10.926160	2232.362366	2107.610755	2245.399921	-1385.494475				-505.000000	200.000000	0.000000	2.354430	0.714680	13.371180	-1577.109046	905.404258	0.489877
767				900.000000	200.000000	0.000000	0.470820	0.472920	-1.086250	-74.122704	-109.565614	192.724854	298.964687	200.880187	0.000000	300.000000	200.000000	0.000000	7.294280	10.498880	2231.980896	1964.560251	2310.799919	-1373.287475				-505.000000	200.000000	0.000000	0.362220	0.357340	5.505780	-93.752896	2624.257231	-175.922158
768				900.000000	200.000000	0.000000	0.392350	0.619300	-1.346950	-44.241680	-80.761919	188.122962	299.140524	200.965609	0.000000	300.000000	200.000000	0.000000	7.355320	10.895640	2232.057190	2155.294256	1918.399933	-1409.908474				-505.000000	200.000000	0.000000	0.543330	0.357340	7.078860	-209.443052	1816.385368	-234.680745
769				900.000000	200.000000	0.000000	0.493240	0.551740	-1.738000	-55.469989	-23.761253	166.268669	299.013421	200.944375	0.000000	300.000000	200.000000	0.000000	7.385840	10.804080	2231.752014	2107.610755	2201.799923	-1385.494475				-505.000000	200.000000	0.000000	2.354430	1.072020	3.146160	-1556.304404	1843.097853	353.293585
770				900.000000	200.000000	0.000000	0.291460	0.495440	-1.520750	-93.748124	-86.577575	173.654334	299.018942	200.926680	0.000000	300.000000	200.000000	0.000000	7.385840	10.102120	2233.201600	2069.463954	2190.899923	-1379.390975				-505.000000	200.000000	0.000000	5.795520	-0.714680	3.932700	536.149339	971.281046	175.090423
771				900.000000	200.000000	0.000000	0.392350	0.551740	-1.390400	-119.438359	-60.457631	156.734550	299.077355	200.896941	0.000000	300.000000	200.000000	0.000000	7.965720	10.315760	2232.820130	2002.707052	2060.099928	-1416.011974				-505.000000	200.000000	0.000000	0.905550	1.429360	0.786540	-608.342515	1535.298834	588.725005
772				900.000000	200.000000	0.000000	0.414770	0.529220	-1.042800	-75.779786	-92.099974	161.509700	299.032990	200.965708	0.000000	300.000000	200.000000	0.000000	7.324800	10.804080	2231.828308	2155.294256	2158.199924	-1300.045476				-505.000000	200.000000	0.000000	0.181110	1.429360	4.719240	-955.475905	514.842505	-57.402125
773				900.000000	200.000000	0.000000	0.325090	0.596780	-1.781450	-101.906619	-47.192248	197.810340	299.057635	200.935573	0.000000	300.000000	200.000000	0.000000	7.263760	9.888480	2232.362366	2088.537354	2103.699926	-1385.494475				-505.000000	200.000000	0.000000	-0.543330	-0.357340	-1.573080	94.067512	1492.639830	469.657140
774				900.000000	200.000000	0.000000	0.325090	0.653080	-1.173150	-102.978516	-52.823936	152.079158	299.033056	200.922914	0.000000	300.000000	200.000000	0.000000	7.355320	9.796920	2231.980896	2059.927254	2158.199924	-1470.943473				-505.000000	200.000000	0.000000	0.724440	0.536010	4.719240	-893.716511	1807.665682	-58.293380
775				900.000000	200.000000	0.000000	0.425980	0.664340	-2.172500	-83.447505	-86.445011	183.310689	299.057667	200.905638	0.000000	300.000000	200.000000	0.000000	7.660520	10.285240	2232.438660	2021.780453	2103.699926	-1391.597975				-505.000000	200.000000	0.000000	2.173320	-0.178670	0.000000	-1284.787342	2122.182539	-529.040311
776				900.000000	200.000000	0.000000	0.336300	0.754420	-1.390400	-74.907224	-98.677251	169.029411	299.013455	200.982800	0.000000	300.000000	200.000000	0.000000	7.660520	10.987200	2231.828308	2193.441057	2201.799923	-1397.701475				-505.000000	200.000000	0.000000	0.905550	0.714680	10.225020	44.063288	2056.621746	-234.370607
777				900.000000	200.000000	0.000000	0.437190	0.765680	-1.303500	-30.127677	-92.780779	161.706380	299.023022	200.940263	0.000000	300.000000	200.000000	0.000000	7.599480	11.414480	2231.370544	2098.074055	2179.999924	-1373.287475				-505.000000	200.000000	0.000000	2.354430	1.429360	11.011560	203.187500	1172.783552	1.168108
778				900.000000	200.000000	0.000000	0.403560	0.653080	-1.303500	-34.764545	-142.055595	173.684804	299.018640	200.995313	0.000000	300.000000	200.000000	0.000000	8.087800	10.865120	2232.514954	2222.051158	2190.899923	-1403.804975				-505.000000	200.000000	0.000000	0.362220	0.000000	3.932700	-462.949392	239.489952	234.947417
779				900.000000	200.000000	0.000000	0.459610	0.619300	-1.216600	-128.537772	-98.850821	166.366340	298.925728	200.961271	0.000000	300.000000	200.000000	0.000000	7.630000	10.529400	2232.209778	2145.757556	2397.999916	-1477.046973				-505.000000	200.000000	0.000000	-0.181110	0.357340	-7.078860	-1368.735688	2403.936935	59.097703
780				900.000000	200.000000	0.000000	0.336300	0.608040	-1.390400	-68.873562	-93.611281	159.254637	298.979198	200.987141	0.000000	300.000000	200.000000	0.000000	7.385840	10.529400	2231.675720	2202.977757	2278.099920	-1409.908474				-505.000000	200.000000	0.000000	1.086660	0.536010	0.786540	-778.215125	1126.629847	-58.322358
781				900.000000	200.000000	0.000000	0.403560	0.619300	-1.955250	-56.933469	-65.459918	202.569309	299.032924	200.961501	0.000000	300.000000	200.000000	0.000000	7.019600	10.804080	2231.675720	2145.757556	2158.199924	-1434.322474				-505.000000	200.000000	0.000000	1.267770	-0.357340	-2.359620	-832.523426	323.236543	-235.416932
782				900.000000	200.000000	0.000000	0.482030	0.596780	-1.824900	-69.787391	-139.736117	156.683529	299.076756	200.987276	0.000000	300.000000	200.000000	0.000000	7.874160	10.773560	2231.370544	2202.977757	2060.099928	-1324.459476				-505.000000	200.000000	0.000000	1.086660	-0.893350	3.932700	-1327.718013	1388.784156	292.785771
783				900.000000	200.000000	0.000000	0.291460	0.517960	-1.260050	-148.838088	-41.226296	212.229839	298.954634	200.931715	0.000000	300.000000	200.000000	0.000000	7.263760	10.102120	2231.370544	2079.000654	2332.599918	-1397.701475				-505.000000	200.000000	0.000000	-0.181110	1.608030	0.786540	-713.347195	1335.912612	530.237397
784				900.000000	200.000000	0.000000	0.291460	0.686860	-1.390400	-61.607224	-61.368950	183.470995	299.067432	200.905638	0.000000	300.000000	200.000000	0.000000	7.172200	9.796920	2232.438660	2021.780453	2081.899927	-1373.287475				-505.000000	200.000000	0.000000	1.811100	-0.714680	2.359620	-1664.480543	-376.968949	-470.775909
785				900.000000	200.000000	0.000000	0.257830	0.529220	-1.477300	-64.168338	-95.365040	195.407531	299.087119	200.986635	0.000000	300.000000	200.000000	0.000000	7.172200	11.200840	2232.820130	2202.977757	2038.299929	-1318.355976				-505.000000	200.000000	0.000000	0.000000	-0.714680	-4.719240	-1433.414848	2390.738690	586.762755
786				900.000000	200.000000	0.000000	0.336300	0.630560	-1.346950	-136.250188	-124.047509	173.733541	299.028571	200.978059	0.000000	300.000000	200.000000	0.000000	7.385840	10.682000	2232.896424	2183.904357	2169.099924	-1306.148976				-505.000000	200.000000	0.000000	2.354430	0.357340	7.078860	253.820956	1309.085692	-234.825633
787				900.000000	200.000000	0.000000	0.313880	0.596780	-1.868350	-93.955586	-6.122043	171.315693	298.935130	200.910314	0.000000	300.000000	200.000000	0.000000	7.111160	10.926160	2231.446838	2031.317153	2376.199917	-1318.355976				-505.000000	200.000000	0.000000	2.173320	1.072020	-1.573080	412.190089	930.545326	-292.877012
788				900.000000	200.000000	0.000000	0.448400	0.664340	-1.129700	-110.510875	-118.733890	183.287461	298.979407	200.948486	0.000000	300.000000	200.000000	0.000000	7.813120	11.261880	2232.133484	2117.147455	2278.099920	-1348.873476				-505.000000	200.000000	0.000000	0.905550	0.357340	8.651940	-93.501203	1262.694555	352.731264
789				900.000000	200.000000	0.000000	0.392350	0.675600	-1.390400	-70.111971	-116.183300	176.127021	299.028007	200.961533	0.000000	300.000000	200.000000	0.000000	7.294280	11.200840	2231.599426	2145.757556	2169.099924	-1391.597975				-505.000000	200.000000	0.000000	1.448880	1.250690	12.584640	-270.761983	1358.655534	647.256080
790				900.000000	200.000000	0.000000	0.459610	0.574260	-2.129050	-119.276227	-77.738363	171.143773	298.974559	200.961271	0.000000	300.000000	200.000000	0.000000	7.568960	10.926160	2232.209778	2145.757556	2288.999920	-1409.908474				-505.000000	200.000000	0.000000	1.811100	1.429360	7.865400	782.015816	545.796118	647.396660
791				900.000000	200.000000	0.000000	0.459610	0.619300	-1.694550	-129.032928	-93.340358	176.004980	298.998803	200.944343	0.000000	300.000000	200.000000	0.000000	7.416360	10.285240	2231.828308	2107.610755	2234.499922	-1379.390975				-505.000000	200.000000	0.000000	1.992210	-0.357340	3.932700	557.771982	538.569284	-294.218986
792				900.000000	200.000000	0.000000	0.325090	0.529220	-1.520750	-84.316003	-62.632608	156.783288	299.043085	200.982464	0.000000	300.000000	200.000000	0.000000	7.294280	10.773560	2232.591248	2193.441057	2136.399925	-1403.804975				-505.000000	200.000000	0.000000	-0.181110	1.250690	2.359620	1465.660044	1864.699789	-821.215988
793				900.000000	200.000000	0.000000	0.358720	0.596780	-1.346950	-101.456477	-84.443006	176.088559	298.925177	200.957489	0.000000	300.000000	200.000000	0.000000	7.324800	10.193680	2231.065368	2136.220856	2397.999916	-1403.804975				-505.000000	200.000000	0.000000	1.086660	-2.144040	9.438480	-244.796783	1118.419156	-60.865725
794				900.000000	200.000000	0.000000	0.403560	0.630560	-1.651100	-96.359985	-25.215018	156.796239	299.033222	200.978293	0.000000	300.000000	200.000000	0.000000	6.958560	9.980040	2232.362366	2183.904357	2158.199924	-1348.873476				-505.000000	200.000000	0.000000	3.803310	-1.786700	3.932700	587.097411	1754.679703	115.488354
795				900.000000	200.000000	0.000000	0.347510	0.517960	-1.607650	-52.705476	-78.672957	168.797890	299.003823	200.944214	0.000000	300.000000	200.000000	0.000000	7.263760	10.620960	2232.133484	2107.610755	2223.599922	-1483.150473				-505.000000	200.000000	0.000000	2.173320	0.357340	0.000000	600.702653	1724.472517	763.838533
796				900.000000	200.000000	0.000000	0.336300	0.608040	-0.999350	-132.796918	-38.249288	152.025657	299.008774	200.927060	0.000000	300.000000	200.000000	0.000000	7.630000	9.766400	2232.286072	2069.463954	2212.699923	-1342.769976				-505.000000	200.000000	0.000000	2.354430	2.144040	7.078860	-912.041849	1176.515684	-56.897759
797				900.000000	200.000000	0.000000	0.403560	0.776940	-1.042800	-77.640267	-122.034166	166.571013	299.013691	201.016741	0.000000	300.000000	200.000000	0.000000	7.599480	11.261880	2232.362366	2269.734659	2201.799923	-1367.183975				-505.000000	200.000000	0.000000	-0.362220	-0.536010	3.146160	-842.894285	814.352269	-587.920683
798				900.000000	200.000000	0.000000	0.347510	0.563000	-1.824900	-39.014210	-53.141065	176.068757	299.091442	200.953052	0.000000	300.000000	200.000000	0.000000	6.958560	11.353440	2231.446838	2126.684155	2027.399929	-1385.494475				-505.000000	200.000000	0.000000	1.992210	-0.536010	7.078860	-263.499660	2656.703696	-411.876741
799				900.000000	200.000000	0.000000	0.437190	0.641820	-1.129700	-87.315068	-77.744503	183.278131	299.018137	200.961632	0.000000	300.000000	200.000000	0.000000	7.080640	10.620960	2231.370544	2145.757556	2190.899923	-1409.908474				-505.000000	200.000000	0.000000	0.362220	2.858720	0.786540	-521.851942	242.475657	472.636737
800				900.000000	200.000000	0.000000	0.347510	0.754420	-0.955900	-62.395492	-84.345054	154.559837	299.018540	200.931333	0.000000	300.000000	200.000000	0.000000	7.660520	10.804080	2232.286072	2079.000654	2190.899923	-1428.218974				-505.000000	200.000000	0.000000	0.724440	1.786700	2.359620	2077.174018	1544.764947	354.102215
801				900.000000	200.000000	0.000000	0.403560	0.641820	-1.824900	-47.829993	-146.636663	178.493652	299.057474	200.948551	0.000000	300.000000	200.000000	0.000000	6.989080	11.567080	2231.980896	2117.147455	2103.699926	-1373.287475				-505.000000	200.000000	0.000000	0.543330	0.714680	7.078860	970.339610	1948.955376	-528.062123
802				900.000000	200.000000	0.000000	0.470820	0.731900	-1.260050	-103.843267	-94.206071	154.411144	299.062710	200.939652	0.000000	300.000000	200.000000	0.000000	7.813120	10.865120	2232.820130	2098.074055	2092.799927	-1318.355976				-505.000000	200.000000	0.000000	1.267770	1.965370	19.663499	-111.134386	1097.756647	-56.980384
803				900.000000	200.000000	0.000000	0.392350	0.630560	-1.173150	-7.413164	-116.385343	180.904454	298.969429	200.982867	0.000000	300.000000	200.000000	0.000000	7.660520	10.498880	2231.675720	2193.441057	2299.899920	-1446.529474				-505.000000	200.000000	0.000000	1.267770	-0.536010	0.786540	-727.267053	1115.670881	-0.610095
804				900.000000	200.000000	0.000000	0.448400	0.731900	-1.260050	-87.761146	-118.612665	190.579273	298.940269	200.931460	0.000000	300.000000	200.000000	0.000000	7.691040	10.468360	2231.980896	2079.000654	2365.299917	-1452.632974				-505.000000	200.000000	0.000000	0.543330	1.429360	5.505780	-1071.228983	1817.878221	-57.431102
805				900.000000	200.000000	0.000000	0.392350	0.675600	-1.607650	-106.521815	-65.321558	180.946341	299.023356	200.965576	0.000000	300.000000	200.000000	0.000000	7.507920	10.559920	2232.133484	2155.294256	2179.999924	-1409.908474				-505.000000	200.000000	0.000000	0.905550	-1.786700	5.505780	-1034.200769	2856.520349	-295.488516
806				900.000000	200.000000	0.000000	0.482030	0.743160	-1.303500	-79.301413	-54.099530	197.783884	299.096203	200.944633	0.000000	300.000000	200.000000	0.000000	7.630000	10.407320	2231.141662	2107.610755	2016.499929	-1416.011974				-505.000000	200.000000	0.000000	2.716650	-0.178670	2.359620	-1052.966569	1424.216327	58.357209
807				900.000000	200.000000	0.000000	0.381140	0.596780	-1.824900	-41.643679	-125.449527	195.342613	298.993919	200.935797	0.000000	300.000000	200.000000	0.000000	7.355320	11.109280	2231.828308	2088.537354	2245.399921	-1373.287475				-505.000000	200.000000	0.000000	1.629990	-0.893350	8.651940	-1095.708470	556.008657	-294.698682
808				900.000000	200.000000	0.000000	0.425980	0.551740	-1.433850	-103.401252	-71.934046	171.157670	299.092124	200.884006	0.000000	300.000000	200.000000	0.000000	7.813120	10.834600	2233.125306	1974.096951	2027.399929	-1385.494475				-505.000000	200.000000	0.000000	2.354430	-0.536010	-2.359620	-148.438736	1450.612816	-176.929324
809				900.000000	200.000000	0.000000	0.414770	0.563000	-1.303500	-78.679341	-31.065884	135.034854	299.018640	200.935509	0.000000	300.000000	200.000000	0.000000	7.324800	10.895640	2232.514954	2088.537354	2190.899923	-1318.355976				-505.000000	200.000000	0.000000	1.267770	1.429360	4.719240	434.316118	-1009.181368	588.696028
810				900.000000	200.000000	0.000000	0.392350	0.517960	-1.433850	-68.607541	-65.483192	151.883815	299.057345	200.957227	0.000000	300.000000	200.000000	0.000000	7.111160	11.383960	2231.675720	2136.220856	2103.699926	-1348.873476				-505.000000	200.000000	0.000000	1.629990	2.501380	11.798100	615.566359	-507.537108	-56.500688
811				900.000000	200.000000	0.000000	0.414770	0.608040	-1.781450	-77.319750	-96.478999	176.040963	299.096542	200.952824	0.000000	300.000000	200.000000	0.000000	7.446880	10.987200	2231.980896	2126.684155	2016.499929	-1483.150473				-505.000000	200.000000	0.000000	1.448880	0.893350	3.932700	-640.524787	1101.726210	-351.732713
812				900.000000	200.000000	0.000000	0.425980	0.585520	-1.390400	-57.739345	-41.578634	197.695347	298.960016	200.905638	0.000000	300.000000	200.000000	0.000000	7.996240	10.956680	2232.438660	2021.780453	2321.699919	-1342.769976				-505.000000	200.000000	0.000000	1.811100	1.072020	4.719240	-513.834540	416.211816	177.104755
813				900.000000	200.000000	0.000000	0.448400	0.596780	-1.564200	-153.948440	-62.604136	166.357010	299.028671	200.943794	0.000000	300.000000	200.000000	0.000000	7.568960	10.254720	2233.125306	2107.610755	2169.099924	-1403.804975				-505.000000	200.000000	0.000000	0.181110	-0.893350	2.359620	-1443.659861	914.791806	527.834610
814				900.000000	200.000000	0.000000	0.437190	0.653080	-1.824900	-63.448427	-112.559756	151.963022	298.944900	200.961599	0.000000	300.000000	200.000000	0.000000	7.599480	10.895640	2231.446838	2145.757556	2354.399918	-1379.390975				-505.000000	200.000000	0.000000	1.629990	-0.714680	13.371180	-852.887605	1214.380135	469.144159
815				900.000000	200.000000	0.000000	0.414770	0.619300	-1.346950	-68.364861	-96.883084	176.051435	299.062005	201.008749	0.000000	300.000000	200.000000	0.000000	7.385840	10.926160	2231.141662	2250.661259	2092.799927	-1428.218974				-505.000000	200.000000	0.000000	0.724440	1.429360	0.000000	-2114.013463	1281.864211	-821.118874
816				900.000000	200.000000	0.000000	0.347510	0.619300	-1.129700	-108.345092	-165.238939	147.205195	298.984186	200.957129	0.000000	300.000000	200.000000	0.000000	7.294280	9.857960	2231.904602	2136.220856	2267.199921	-1354.976975				-505.000000	200.000000	0.000000	-0.362220	1.250690	5.505780	886.831727	2800.663100	353.680474
817				900.000000	200.000000	0.000000	0.414770	0.653080	-1.998700	-111.874846	-91.210987	156.805569	298.979895	200.901058	0.000000	300.000000	200.000000	0.000000	7.782600	10.712520	2233.201600	2012.243752	2278.099920	-1513.667973				-505.000000	200.000000	0.000000	-0.724440	1.608030	3.932700	-481.463499	1233.233796	-292.136518
818				900.000000	200.000000	0.000000	0.369930	0.574260	-1.694550	-98.723434	-59.251516	161.598041	299.057281	201.004303	0.000000	300.000000	200.000000	0.000000	7.691040	11.292400	2231.523132	2241.124558	2103.699926	-1361.080475				-505.000000	200.000000	0.000000	0.543330	0.178670	8.651940	358.951482	224.052427	-117.362106
819				900.000000	200.000000	0.000000	0.246620	0.585520	-1.651100	-58.009430	-79.543868	171.374902	298.994606	200.994939	0.000000	300.000000	200.000000	0.000000	7.019600	11.261880	2233.354188	2222.051158	2245.399921	-1318.355976				-505.000000	200.000000	0.000000	0.362220	-1.072020	3.932700	-1222.713333	2360.610069	-177.278621
820				900.000000	200.000000	0.000000	0.257830	0.585520	-1.738000	-66.140519	-44.462889	171.363289	299.057700	200.948324	0.000000	300.000000	200.000000	0.000000	7.813120	11.353440	2232.514954	2117.147455	2103.699926	-1385.494475				-505.000000	200.000000	0.000000	0.724440	1.250690	4.719240	-39.759211	1807.665682	-703.800234
821				900.000000	200.000000	0.000000	0.437190	0.506700	-1.260050	-121.158063	-82.689247	183.152470	298.945585	200.901181	0.000000	300.000000	200.000000	0.000000	7.568960	10.895640	2232.896424	2012.243752	2354.399918	-1324.459476				-505.000000	200.000000	0.000000	0.905550	0.714680	7.865400	391.322524	-459.969114	470.558577
822				900.000000	200.000000	0.000000	0.224200	0.585520	-1.520750	-21.689616	-68.609898	161.759489	298.989277	200.969749	0.000000	300.000000	200.000000	0.000000	7.080640	10.743040	2232.362366	2164.830956	2256.299921	-1348.873476				-505.000000	200.000000	0.000000	0.543330	-1.250690	7.865400	-1001.578035	1285.358912	-471.183161
823				900.000000	200.000000	0.000000	0.302670	0.630560	-1.998700	-16.309494	-116.990529	156.900761	299.008910	200.969649	0.000000	300.000000	200.000000	0.000000	7.080640	10.804080	2232.591248	2164.830956	2212.699923	-1336.666476				-505.000000	200.000000	0.000000	0.000000	1.786700	-7.078860	-124.085096	1730.127933	-409.513112
824				900.000000	200.000000	0.000000	0.336300	0.585520	-1.477300	-57.829373	-68.200615	171.281994	298.999145	200.935477	0.000000	300.000000	200.000000	0.000000	7.660520	10.559920	2232.591248	2088.537354	2234.499922	-1354.976975				-505.000000	200.000000	0.000000	0.181110	0.357340	3.146160	-904.653679	1046.615387	-234.651768
825				900.000000	200.000000	0.000000	0.257830	0.754420	-1.477300	-46.853541	-29.507430	149.833425	299.013859	200.888429	0.000000	300.000000	200.000000	0.000000	7.568960	10.926160	2232.743836	1983.633652	2201.799923	-1312.252476				-505.000000	200.000000	0.000000	0.543330	0.714680	7.865400	-1461.733506	1152.788905	-116.853432
826				900.000000	200.000000	0.000000	0.425980	0.630560	-1.564200	-100.290487	-112.340580	159.182672	299.037644	200.987309	0.000000	300.000000	200.000000	0.000000	7.477400	10.376800	2231.294250	2202.977757	2147.299925	-1416.011974				-505.000000	200.000000	0.000000	1.267770	1.965370	8.651940	-806.911322	1240.776624	412.972405
827				900.000000	200.000000	0.000000	0.482030	0.765680	-1.303500	-30.127677	-170.616839	168.888906	299.032858	200.935925	0.000000	300.000000	200.000000	0.000000	7.507920	10.712520	2231.523132	2088.537354	2158.199924	-1367.183975				-505.000000	200.000000	0.000000	1.992210	0.893350	7.865400	286.317844	1595.397211	-528.008476
828				900.000000	200.000000	0.000000	0.448400	0.540480	-1.520750	-55.708605	-87.974394	166.304651	298.949856	200.944440	0.000000	300.000000	200.000000	0.000000	7.446880	10.865120	2231.599426	2107.610755	2343.499918	-1397.701475				-505.000000	200.000000	0.000000	1.086660	-0.536010	8.651940	-958.269825	2312.295648	469.357183
829				900.000000	200.000000	0.000000	0.392350	0.596780	-0.955900	-125.174530	-55.795746	171.234398	298.935058	200.974487	0.000000	300.000000	200.000000	0.000000	7.782600	10.895640	2231.294250	2174.367657	2376.199917	-1464.839973				-505.000000	200.000000	0.000000	1.086660	-0.714680	3.146160	-1316.969615	2715.230655	-0.765164
830				900.000000	200.000000	0.000000	0.313880	0.596780	-1.781450	-109.947679	-21.400770	178.544673	299.003823	200.974121	0.000000	300.000000	200.000000	0.000000	7.477400	11.261880	2232.133484	2174.367657	2223.599922	-1452.632974				-505.000000	200.000000	0.000000	-0.181110	0.357340	7.865400	717.147887	136.064708	0.353604
831				900.000000	200.000000	0.000000	0.358720	0.540480	-0.955900	-83.267132	-74.674742	204.952121	299.067305	200.952759	0.000000	300.000000	200.000000	0.000000	7.233240	9.888480	2232.133484	2126.684155	2081.899927	-1367.183975				-505.000000	200.000000	0.000000	0.181110	1.429360	7.865400	-1534.304221	1572.416858	118.830171
832				900.000000	200.000000	0.000000	0.302670	0.653080	-1.260050	-50.801651	-56.885834	185.837626	299.072505	200.952433	0.000000	300.000000	200.000000	0.000000	7.385840	11.017720	2232.896424	2126.684155	2070.999928	-1324.459476				-505.000000	200.000000	0.000000	-0.724440	1.429360	8.651940	-1765.873302	698.475208	295.134911
833				900.000000	200.000000	0.000000	0.269040	0.619300	-1.911800	-89.052697	-54.894823	183.431391	299.052655	200.892944	0.000000	300.000000	200.000000	0.000000	7.202720	11.322920	2232.133484	1993.170352	2114.599926	-1373.287475				-505.000000	200.000000	0.000000	0.905550	-0.178670	0.000000	-705.707333	1403.475253	-176.474298
834				900.000000	200.000000	0.000000	0.347510	0.641820	-1.303500	-107.597776	-68.823876	173.732400	299.042987	200.918485	0.000000	300.000000	200.000000	0.000000	7.599480	10.468360	2232.362366	2050.390553	2136.399925	-1385.494475				-505.000000	200.000000	0.000000	0.181110	0.714680	0.786540	-535.771800	1446.564689	-234.312652
835				900.000000	200.000000	0.000000	0.459610	0.664340	-1.216600	-82.457192	-119.114701	156.769587	299.042562	200.970180	0.000000	300.000000	200.000000	0.000000	7.355320	10.254720	2231.370544	2164.830956	2136.399925	-1361.080475				-505.000000	200.000000	0.000000	-0.181110	-0.178670	4.719240	-1863.489813	1199.610473	-646.340154
836				900.000000	200.000000	0.000000	0.560500	0.675600	-1.303500	-118.268306	-97.858685	163.904517	299.067018	200.974421	0.000000	300.000000	200.000000	0.000000	7.752080	10.315760	2231.446838	2174.367657	2081.899927	-1361.080475				-505.000000	200.000000	0.000000	0.181110	0.357340	-2.359620	-2063.254160	123.850321	235.301022
837				900.000000	200.000000	0.000000	0.291460	0.641820	-1.564200	-59.621498	-101.735076	193.067748	299.076693	200.914682	0.000000	300.000000	200.000000	0.000000	7.874160	10.529400	2231.217956	2040.853853	2060.099928	-1489.253973				-505.000000	200.000000	0.000000	0.181110	0.178670	6.292320	-915.213308	1308.769696	-58.589030
838				900.000000	200.000000	0.000000	0.392350	0.833240	-1.346950	-79.657463	-116.223709	173.863966	299.004095	200.965312	0.000000	300.000000	200.000000	0.000000	7.965720	10.529400	2232.743836	2155.294256	2223.599922	-1354.976975				-505.000000	200.000000	0.000000	0.905550	2.144040	6.292320	-796.288770	1132.363827	236.938645
839				900.000000	200.000000	0.000000	0.437190	0.472920	-1.738000	-135.105871	-82.244754	159.024453	299.003687	200.991346	0.000000	300.000000	200.000000	0.000000	7.263760	10.407320	2231.828308	2212.514458	2223.599922	-1354.976975				-505.000000	200.000000	0.000000	2.535540	1.072020	3.932700	-629.713466	903.402410	-410.394187
840				900.000000	200.000000	0.000000	0.302670	0.484180	-0.999350	-69.548459	-62.194255	178.451569	298.993678	200.948843	0.000000	300.000000	200.000000	0.000000	7.416360	10.071600	2231.294250	2117.147455	2245.399921	-1385.494475				-505.000000	200.000000	0.000000	2.354430	-0.178670	1.573080	-126.501477	-11.389397	-352.822504
841				900.000000	200.000000	0.000000	0.437190	0.439140	-1.607650	-31.828103	-62.102099	175.860659	298.998289	200.932001	0.000000	300.000000	200.000000	0.000000	7.446880	11.383960	2230.683898	2079.000654	2234.499922	-1391.597975				-505.000000	200.000000	0.000000	-0.543330	0.893350	-2.359620	-2030.820195	2156.236293	294.611749
842				900.000000	200.000000	0.000000	0.313880	0.529220	-1.390400	-76.139900	-102.819966	156.794901	299.086682	200.974287	0.000000	300.000000	200.000000	0.000000	7.568960	11.506040	2231.752014	2174.367657	2038.299929	-1403.804975				-505.000000	200.000000	0.000000	0.362220	0.714680	11.011560	-71.689791	497.912128	118.137451
843				900.000000	200.000000	0.000000	0.336300	0.698120	-1.738000	-109.750014	-103.419953	168.977052	299.072378	200.935477	0.000000	300.000000	200.000000	0.000000	7.233240	11.292400	2232.591248	2088.537354	2070.999928	-1354.976975				-505.000000	200.000000	0.000000	-0.543330	0.714680	12.584640	-187.379946	816.354117	-58.022401
844				900.000000	200.000000	0.000000	0.325090	0.619300	-1.520750	-88.647569	-67.698578	166.505703	299.013488	200.927219	0.000000	300.000000	200.000000	0.000000	7.263760	11.322920	2231.904602	2069.463954	2201.799923	-1324.459476				-505.000000	200.000000	0.000000	1.992210	0.893350	3.146160	-177.323703	671.885718	-762.984870
845				900.000000	200.000000	0.000000	0.347510	0.653080	-1.433850	-87.166480	-58.570711	178.562192	298.950215	200.931301	0.000000	300.000000	200.000000	0.000000	7.172200	10.590440	2232.362366	2079.000654	2343.499918	-1312.252476				-505.000000	200.000000	0.000000	0.181110	-0.536010	9.438480	-263.310890	1305.783991	-352.987754
846				900.000000	200.000000	0.000000	0.414770	0.450400	-1.911800	-96.007999	-71.027924	163.846057	299.028339	200.939845	0.000000	300.000000	200.000000	0.000000	7.385840	10.498880	2232.362366	2098.074055	2169.099924	-1361.080475				-505.000000	200.000000	0.000000	0.905550	0.893350	6.292320	-1451.048031	734.653805	411.984036
847				900.000000	200.000000	0.000000	0.358720	0.653080	-1.390400	-123.306238	-54.006777	159.273297	299.057989	200.965114	0.000000	300.000000	200.000000	0.000000	7.416360	10.529400	2233.201600	2155.294256	2103.699926	-1312.252476				-505.000000	200.000000	0.000000	1.629990	0.714680	0.000000	390.693292	696.789355	235.524227
848				900.000000	200.000000	0.000000	0.381140	0.596780	-2.042150	-53.930341	-44.191966	166.426691	299.028139	200.948583	0.000000	300.000000	200.000000	0.000000	7.385840	10.773560	2231.904602	2117.147455	2169.099924	-1342.769976				-505.000000	200.000000	0.000000	-1.629990	1.429360	1.573080	-1303.175603	1025.127888	177.719158
849				900.000000	200.000000	0.000000	0.493240	0.664340	-1.911800	-63.074768	-150.248868	144.686446	298.994263	200.948292	0.000000	300.000000	200.000000	0.000000	7.050120	10.590440	2232.591248	2117.147455	2245.399921	-1330.562976				-505.000000	200.000000	0.000000	1.086660	-1.429360	8.651940	-85.798418	2312.295648	351.021197
850				900.000000	200.000000	0.000000	0.302670	0.574260	-1.042800	-77.945569	-26.692057	161.667722	298.962452	200.916342	0.000000	300.000000	200.000000	0.000000	7.324800	10.346280	2227.174374	2040.853853	2310.799919	-1434.322474				-505.000000	200.000000	0.000000	0.000000	1.429360	4.719240	-144.763891	790.941485	353.821055
851				900.000000	200.000000	0.000000	0.459610	0.675600	-1.086250	-49.694221	-73.642197	156.780059	298.974524	201.021118	0.000000	300.000000	200.000000	0.000000	7.538440	10.224200	2232.133484	2279.271359	2288.999920	-1416.011974				-505.000000	200.000000	0.000000	1.267770	0.714680	0.786540	-1693.931819	1911.090925	-234.399585
852				900.000000	200.000000	0.000000	0.369930	0.675600	-1.303500	-74.042473	-115.340862	161.692287	298.989208	200.974088	0.000000	300.000000	200.000000	0.000000	7.904680	9.827440	2232.209778	2174.367657	2256.299921	-1354.976975				-505.000000	200.000000	0.000000	1.267770	0.357340	-1.573080	-789.215216	322.490117	-469.715095
853				900.000000	200.000000	0.000000	0.381140	0.731900	-1.651100	-39.919911	-110.413251	147.275072	299.052817	200.944052	0.000000	300.000000	200.000000	0.000000	7.660520	11.353440	2232.514954	2107.610755	2114.599926	-1361.080475				-505.000000	200.000000	0.000000	2.716650	-0.893350	7.865400	-516.691384	358.431283	-294.785614
854				900.000000	200.000000	0.000000	0.437190	0.664340	-1.303500	-50.382979	-37.055109	161.612134	299.013927	200.888368	0.000000	300.000000	200.000000	0.000000	7.538440	11.139800	2232.896424	1983.633652	2201.799923	-1409.908474				-505.000000	200.000000	0.000000	-0.181110	-1.608030	3.932700	-560.251286	3188.907009	-353.976124
855				900.000000	200.000000	0.000000	0.403560	0.698120	-1.824900	-93.757921	-25.053384	152.039750	299.028239	200.986938	0.000000	300.000000	200.000000	0.000000	7.477400	10.743040	2232.133484	2202.977757	2169.099924	-1318.355976				-505.000000	200.000000	0.000000	3.984420	1.786700	0.786540	-1281.615883	288.436362	353.841417
856				900.000000	200.000000	0.000000	0.336300	0.574260	-1.346950	-66.199078	-48.057960	192.958463	299.038104	200.961205	0.000000	300.000000	200.000000	0.000000	7.263760	10.498880	2232.362366	2145.757556	2147.299925	-1373.287475				-505.000000	200.000000	0.000000	1.811100	1.608030	7.865400	-133.700877	-117.053919	1000.030810
857				900.000000	200.000000	0.000000	0.336300	0.720640	-1.173150	-43.908972	-88.747354	183.455956	299.067337	200.927092	0.000000	300.000000	200.000000	0.000000	6.989080	11.353440	2232.209778	2069.463954	2081.899927	-1318.355976				-505.000000	200.000000	0.000000	2.897760	1.429360	6.292320	-492.086051	1674.665244	1.124642
858				900.000000	200.000000	0.000000	0.560500	0.529220	-1.086250	-63.763210	-87.928787	195.093965	299.013792	200.871403	0.000000	300.000000	200.000000	0.000000	7.599480	10.346280	2232.591248	1945.486851	2201.799923	-1342.769976				-505.000000	200.000000	0.000000	0.724440	0.893350	-4.719240	-757.032944	1153.772763	177.022130
859				900.000000	200.000000	0.000000	0.392350	0.653080	-0.564850	-94.307257	-111.885092	180.925397	299.057377	200.935829	0.000000	300.000000	200.000000	0.000000	7.416360	10.468360	2231.752014	2088.537354	2103.699926	-1385.494475				-505.000000	200.000000	0.000000	0.724440	0.714680	3.146160	-1114.663040	616.028469	-586.820710
860				900.000000	200.000000	0.000000	0.336300	0.720640	-1.086250	-51.860004	-43.234441	185.865616	299.037644	200.931747	0.000000	300.000000	200.000000	0.000000	7.416360	10.620960	2231.294250	2079.000654	2147.299925	-1385.494475				-505.000000	200.000000	0.000000	-0.905550	1.786700	7.865400	-817.785567	1373.030636	-174.464274
861				900.000000	200.000000	0.000000	0.414770	0.698120	-1.086250	-64.848968	-81.927626	156.847456	299.008198	201.030191	0.000000	300.000000	200.000000	0.000000	7.752080	10.132640	2230.989074	2298.344760	2212.699923	-1330.562976				-505.000000	200.000000	0.000000	1.448880	1.429360	10.225020	-1302.483448	698.044777	118.728750
862				900.000000	200.000000	0.000000	0.493240	0.608040	-1.868350	-93.491900	-54.035848	173.550008	299.052655	200.974121	0.000000	300.000000	200.000000	0.000000	7.507920	10.163160	2232.133484	2174.367657	2114.599926	-1422.115474				-505.000000	200.000000	0.000000	0.905550	1.965370	6.292320	-1386.180101	1397.503842	60.536791
863				900.000000	200.000000	0.000000	0.369930	0.743160	-1.303500	-95.383534	-79.879072	166.574438	298.974734	200.969649	0.000000	300.000000	200.000000	0.000000	7.385840	11.017720	2232.591248	2164.830956	2288.999920	-1409.908474				-505.000000	200.000000	0.000000	0.362220	1.250690	-2.359620	-619.405529	1306.021422	118.646125
864				900.000000	200.000000	0.000000	0.246620	0.664340	-1.477300	-110.870989	-89.837442	166.628885	299.013859	200.990940	0.000000	300.000000	200.000000	0.000000	7.568960	10.773560	2232.743836	2212.514458	2201.799923	-1300.045476				-505.000000	200.000000	0.000000	0.362220	0.178670	2.359620	821.712104	2096.962907	-234.835814
865				900.000000	200.000000	0.000000	0.403560	0.664340	-1.564200	-94.878896	-81.021504	185.743576	298.993988	200.957096	0.000000	300.000000	200.000000	0.000000	7.568960	11.475520	2231.980896	2136.220856	2245.399921	-1379.390975				-505.000000	200.000000	0.000000	-1.448880	0.178670	3.932700	-220.506066	1674.779679	117.773666
866				900.000000	200.000000	0.000000	0.302670	0.619300	-1.390400	-104.594647	-92.226398	183.396551	299.106554	200.978193	0.000000	300.000000	200.000000	0.000000	7.630000	11.383960	2232.591248	2183.904357	1994.699930	-1391.597975				-505.000000	200.000000	0.000000	2.173320	1.250690	-0.786540	191.432330	1062.368907	-410.195651
867				900.000000	200.000000	0.000000	0.280250	0.653080	-1.303500	-115.175149	-60.988140	154.535272	298.950430	200.905483	0.000000	300.000000	200.000000	0.000000	7.446880	10.346280	2232.820130	2021.780453	2343.499918	-1422.115474				-505.000000	200.000000	0.000000	1.629990	-0.536010	3.146160	-727.078283	1621.793700	-353.103665
868				900.000000	200.000000	0.000000	0.369930	0.574260	-1.477300	-82.416242	-89.849378	180.875322	299.071966	200.935893	0.000000	300.000000	200.000000	0.000000	7.721560	10.926160	2231.599426	2088.537354	2070.999928	-1281.734977				-505.000000	200.000000	0.000000	-0.181110	-0.536010	-3.932700	-611.828590	942.681149	293.226309
869				900.000000	200.000000	0.000000	0.414770	0.461660	-2.042150	-111.761476	-55.708789	168.675849	299.028438	200.982464	0.000000	300.000000	200.000000	0.000000	7.294280	10.712520	2232.591248	2193.441057	2169.099924	-1300.045476				-505.000000	200.000000	0.000000	2.716650	0.000000	10.225020	-114.998000	488.762011	-352.681924
870				900.000000	200.000000	0.000000	0.291460	0.495440	-1.868350	-110.190358	-111.584156	173.654334	298.989519	200.943891	0.000000	300.000000	200.000000	0.000000	7.202720	10.468360	2232.896424	2107.610755	2256.299921	-1391.597975				-505.000000	200.000000	0.000000	0.724440	-1.786700	-3.146160	-1382.340930	1682.559939	-706.682717
871				900.000000	200.000000	0.000000	0.459610	0.698120	-1.433850	-109.434914	-53.055049	168.849303	298.979546	200.922725	0.000000	300.000000	200.000000	0.000000	7.446880	10.407320	2232.438660	2059.927254	2278.099920	-1397.701475				-505.000000	200.000000	0.000000	-0.181110	-1.965370	-2.359620	-1393.089328	2001.748355	585.590339
872				900.000000	200.000000	0.000000	0.459610	0.563000	-1.694550	-58.981818	-108.538268	180.771942	299.033089	200.927155	0.000000	300.000000	200.000000	0.000000	7.660520	10.529400	2232.057190	2069.463954	2158.199924	-1409.908474				-505.000000	200.000000	0.000000	1.811100	0.178670	0.786540	-1147.285774	1347.933999	-469.928119
873				900.000000	200.000000	0.000000	0.347510	0.619300	-1.346950	-92.488042	-63.717498	200.217717	299.071871	200.970180	0.000000	300.000000	200.000000	0.000000	7.172200	10.651480	2231.370544	2164.830956	2070.999928	-1409.908474				-505.000000	200.000000	0.000000	2.897760	2.858720	8.651940	752.753311	1539.855957	-349.983487
874				900.000000	200.000000	0.000000	0.448400	0.664340	-1.824900	-42.882089	-47.163775	139.913580	299.018036	200.957456	0.000000	300.000000	200.000000	0.000000	7.385840	10.407320	2231.141662	2136.220856	2190.899923	-1391.597975				-505.000000	200.000000	0.000000	1.267770	-0.714680	2.359620	-1201.216536	2572.448109	-177.011949
875				900.000000	200.000000	0.000000	0.414770	0.619300	-1.781450	-113.040836	-20.489450	171.232114	298.949928	200.914463	0.000000	300.000000	200.000000	0.000000	7.752080	10.193680	2231.752014	2040.853853	2343.499918	-1367.183975				-505.000000	200.000000	0.000000	1.086660	0.536010	6.292320	148.753352	1784.254898	587.862727
876				900.000000	200.000000	0.000000	0.336300	0.551740	-1.260050	-67.036423	-58.270717	161.611938	299.028139	201.004131	0.000000	300.000000	200.000000	0.000000	7.477400	11.292400	2231.904602	2241.124558	2169.099924	-1379.390975				-505.000000	200.000000	0.000000	0.000000	0.357340	7.865400	948.779890	2378.795867	-410.869575
877				900.000000	200.000000	0.000000	0.403560	0.619300	-1.868350	-117.151394	-111.134464	154.376107	298.983665	200.953345	0.000000	300.000000	200.000000	0.000000	7.263760	11.475520	2230.760192	2126.684155	2267.199921	-1446.529474				-505.000000	200.000000	0.000000	0.362220	0.714680	12.584640	-766.459956	1026.699305	294.369747
878				900.000000	200.000000	0.000000	0.515660	0.540480	-2.346300	-96.769177	-95.042369	173.463950	298.989104	200.944278	0.000000	300.000000	200.000000	0.000000	7.507920	11.475520	2231.980896	2107.610755	2256.299921	-1354.976975				-505.000000	200.000000	0.000000	3.441090	0.536010	7.078860	-1009.343743	978.191884	411.442077
879				900.000000	200.000000	0.000000	0.403560	0.675600	-1.477300	-34.017228	-65.904412	178.525067	299.052623	200.905792	0.000000	300.000000	200.000000	0.000000	7.416360	10.834600	2232.057190	2021.780453	2114.599926	-1422.115474				-505.000000	200.000000	0.000000	0.543330	-0.178670	7.078860	337.202993	-39.594734	-705.142208
880				900.000000	200.000000	0.000000	0.392350	0.608040	-1.216600	-52.611384	-45.421355	171.244870	299.018741	200.901243	0.000000	300.000000	200.000000	0.000000	7.599480	10.498880	2232.743836	2012.243752	2190.899923	-1330.562976				-505.000000	200.000000	0.000000	1.992210	0.536010	12.584640	-1703.799292	1590.918652	-58.394802
881				900.000000	200.000000	0.000000	0.425980	0.653080	-1.433850	-63.043299	-87.131955	185.709877	298.993816	200.957260	0.000000	300.000000	200.000000	0.000000	6.928040	10.834600	2231.599426	2136.220856	2245.399921	-1354.976975				-505.000000	200.000000	0.000000	3.622200	0.714680	0.786540	-1346.483813	973.204330	-234.587939
882				900.000000	200.000000	0.000000	0.381140	0.608040	-1.607650	-69.098633	-105.387690	188.124104	299.082017	200.935605	0.000000	300.000000	200.000000	0.000000	7.080640	10.712520	2232.286072	2088.537354	2049.199928	-1330.562976				-505.000000	200.000000	0.000000	2.716650	1.608030	4.719240	1950.735464	1952.257076	1.308689
883				900.000000	200.000000	0.000000	0.437190	0.731900	-1.477300	-96.027277	-57.157355	176.132926	298.979477	200.914244	0.000000	300.000000	200.000000	0.000000	7.507920	10.346280	2232.286072	2040.853853	2278.099920	-1293.941977				-505.000000	200.000000	0.000000	0.362220	1.965370	2.359620	-1039.046711	506.122819	-350.628433
884				900.000000	200.000000	0.000000	0.470820	0.517960	-1.216600	-72.403000	-68.916629	149.392860	299.018339	200.952889	0.000000	300.000000	200.000000	0.000000	7.507920	9.735880	2231.828308	2126.684155	2190.899923	-1416.011974				-505.000000	200.000000	0.000000	-0.543330	0.714680	4.719240	-419.641182	1354.098411	-58.022401
885				900.000000	200.000000	0.000000	0.414770	0.608040	-1.173150	-100.812733	-137.572478	161.583002	299.008571	200.944343	0.000000	300.000000	200.000000	0.000000	7.385840	10.010560	2231.828308	2107.610755	2212.699923	-1391.597975				-505.000000	200.000000	0.000000	1.992210	1.429360	5.505780	318.563039	1862.776505	-175.035210
886				900.000000	200.000000	0.000000	0.336300	0.551740	-1.433850	-103.401252	-83.438933	159.202278	299.027973	200.987208	0.000000	300.000000	200.000000	0.000000	7.416360	11.078760	2231.523132	2202.977757	2169.099924	-1385.494475				-505.000000	200.000000	0.000000	1.992210	0.714680	4.719240	-998.721191	2261.232953	-175.713441
887				900.000000	200.000000	0.000000	0.347510	0.675600	-1.173150	-106.071672	-68.945102	166.534835	298.901501	200.948292	0.000000	300.000000	200.000000	0.000000	7.721560	9.705360	2232.591248	2117.147455	2452.499914	-1458.736474				-505.000000	200.000000	0.000000	-0.362220	1.250690	13.371180	-733.963067	1069.788740	118.704080
888				900.000000	200.000000	0.000000	0.437190	0.608040	-1.651100	-97.287359	-112.721390	159.150115	298.974384	200.931524	0.000000	300.000000	200.000000	0.000000	7.752080	10.956680	2231.828308	2079.000654	2288.999920	-1361.080475				-505.000000	200.000000	0.000000	-2.354430	3.037390	-0.786540	-279.534463	408.352992	3.070838
889				900.000000	200.000000	0.000000	0.425980	0.709380	-1.303500	-84.713004	-72.055271	137.569034	299.048195	201.020664	0.000000	300.000000	200.000000	0.000000	7.324800	11.475520	2233.125306	2279.271359	2125.499926	-1361.080475				-505.000000	200.000000	0.000000	3.259980	-0.178670	-0.786540	-937.402260	-461.654967	-0.430356
890				900.000000	200.000000	0.000000	0.336300	0.743160	-1.651100	-51.517815	-57.907041	159.380299	299.081955	200.965576	0.000000	300.000000	200.000000	0.000000	7.263760	11.017720	2232.133484	2155.294256	2049.199928	-1416.011974				-505.000000	200.000000	0.000000	-0.543330	0.893350	12.584640	170.879381	1744.344169	-586.549731
891				900.000000	200.000000	0.000000	0.414770	0.608040	-1.520750	-129.316558	-81.523541	195.318244	299.057667	200.986803	0.000000	300.000000	200.000000	0.000000	7.263760	10.834600	2232.438660	2202.977757	2103.699926	-1361.080475				-505.000000	200.000000	0.000000	1.811100	-0.714680	-7.078860	303.636410	1355.398264	410.385571
892				900.000000	200.000000	0.000000	0.425980	0.563000	-1.564200	-99.052078	-92.076700	147.071541	298.960016	200.909910	0.000000	300.000000	200.000000	0.000000	7.904680	10.895640	2232.438660	2031.317153	2321.699919	-1281.734977				-505.000000	200.000000	0.000000	1.267770	-0.893350	-3.146160	-1791.548329	-73.727053	-0.949211
893				900.000000	200.000000	0.000000	0.313880	0.427880	-1.781450	-96.800330	-31.532710	149.471675	298.998837	200.999858	0.000000	300.000000	200.000000	0.000000	7.721560	9.980040	2231.904602	2231.587858	2234.499922	-1361.080475				-505.000000	200.000000	0.000000	1.992210	-2.322710	11.011560	-23.850255	-263.568598	-413.572319
894				900.000000	200.000000	0.000000	0.336300	0.563000	-1.346950	-54.601174	-134.179449	156.803090	299.101887	200.952335	0.000000	300.000000	200.000000	0.000000	7.477400	10.651480	2233.125306	2126.684155	2005.599930	-1318.355976				-505.000000	200.000000	0.000000	0.362220	-0.178670	3.932700	-1516.104730	1697.760032	411.010155
895				900.000000	200.000000	0.000000	0.347510	0.608040	-1.520750	-105.193377	-139.545413	173.700984	298.989450	200.909785	0.000000	300.000000	200.000000	0.000000	7.660520	10.651480	2232.743836	2031.317153	2256.299921	-1397.701475				-505.000000	200.000000	0.000000	1.992210	0.357340	7.078860	-1483.419073	1198.433615	-822.237642
896				900.000000	200.000000	0.000000	0.392350	0.630560	-1.433850	-92.114384	-50.285282	166.446493	299.003891	200.974054	0.000000	300.000000	200.000000	0.000000	6.989080	10.620960	2232.286072	2174.367657	2223.599922	-1379.390975				-505.000000	200.000000	0.000000	-0.724440	0.357340	2.359620	-673.084598	-90.973425	59.141170
897				900.000000	200.000000	0.000000	0.414770	0.596780	-1.433850	-129.690216	-106.934207	159.162870	298.974769	200.931173	0.000000	300.000000	200.000000	0.000000	7.263760	9.827440	2232.667542	2079.000654	2288.999920	-1397.701475				-505.000000	200.000000	0.000000	2.354430	-0.714680	3.932700	-1432.722693	-13.628676	175.365710
898				900.000000	200.000000	0.000000	0.369930	0.596780	-1.607650	-73.582850	-49.200393	166.438305	299.047902	200.995347	0.000000	300.000000	200.000000	0.000000	7.630000	11.567080	2232.438660	2222.051158	2125.499926	-1348.873476				-505.000000	200.000000	0.000000	1.629990	-1.608030	0.786540	-676.318981	2154.313009	57.087679
899				900.000000	200.000000	0.000000	0.403560	0.585520	-1.651100	-90.173672	-106.270537	151.935032	299.023523	200.914150	0.000000	300.000000	200.000000	0.000000	7.263760	11.261880	2232.514954	2040.853853	2179.999924	-1385.494475				-505.000000	200.000000	0.000000	0.724440	0.357340	11.011560	-788.208445	1403.984249	-352.183432
900				900.000000	200.000000	0.000000	0.369930	0.439140	-1.520750	-100.087088	-84.742999	173.520680	299.014061	200.939492	0.000000	300.000000	200.000000	0.000000	7.660520	11.170320	2233.201600	2098.074055	2201.799923	-1385.494475				-505.000000	200.000000	0.000000	-0.362220	0.714680	-1.573080	-999.224577	3072.520952	-293.013284
901				900.000000	200.000000	0.000000	0.246620	0.653080	-1.086250	-26.498413	-135.794848	156.979773	299.057667	200.999619	0.000000	300.000000	200.000000	0.000000	7.782600	10.834600	2232.438660	2231.587858	2103.699926	-1379.390975				-505.000000	200.000000	0.000000	0.000000	-1.786700	11.798100	-1728.593395	916.793655	-1.695578
902				900.000000	200.000000	0.000000	0.403560	0.630560	-0.999350	-99.705302	-76.480845	156.796239	298.969887	200.965345	0.000000	300.000000	200.000000	0.000000	7.599480	10.865120	2232.667542	2155.294256	2299.899920	-1348.873476				-505.000000	200.000000	0.000000	3.803310	-1.250690	-7.865400	-1466.100506	572.746033	-236.467564
903				900.000000	200.000000	0.000000	0.269040	0.551740	-1.433850	-43.093299	-90.801106	205.055501	298.989381	200.982464	0.000000	300.000000	200.000000	0.000000	7.691040	10.987200	2232.591248	2193.441057	2256.299921	-1391.597975				-505.000000	200.000000	0.000000	2.354430	0.714680	-7.078860	-420.585030	792.241338	-469.462912
904				900.000000	200.000000	0.000000	0.246620	0.720640	-1.911800	-48.694744	-69.169477	176.319884	298.911637	200.922347	0.000000	300.000000	200.000000	0.000000	7.324800	10.559920	2233.354188	2059.927254	2430.699915	-1440.425974				-505.000000	200.000000	0.000000	0.543330	1.072020	-7.865400	-51.577304	504.867397	118.462078
905				900.000000	200.000000	0.000000	0.302670	0.765680	-1.738000	-110.988423	-102.035070	183.532684	299.023956	200.930824	0.000000	300.000000	200.000000	0.000000	7.324800	9.705360	2233.506776	2079.000654	2179.999924	-1403.804975				-505.000000	200.000000	0.000000	0.362220	1.250690	3.146160	-1545.493082	505.376393	-586.283059
906				900.000000	200.000000	0.000000	0.336300	0.596780	-1.042800	-60.936075	-104.066489	195.389067	299.052493	200.952921	0.000000	300.000000	200.000000	0.000000	7.416360	9.980040	2231.752014	2126.684155	2114.599926	-1293.941977				-505.000000	200.000000	0.000000	1.992210	1.429360	-0.786540	-840.100365	1338.467887	-233.779309
907				900.000000	200.000000	0.000000	0.280250	0.574260	-1.694550	-70.579722	-111.284163	183.377890	299.082080	200.956900	0.000000	300.000000	200.000000	0.000000	7.263760	9.857960	2232.438660	2136.220856	2049.199928	-1342.769976				-505.000000	200.000000	0.000000	1.267770	1.072020	13.371180	-397.326383	2164.288117	-704.013259
908				900.000000	200.000000	0.000000	0.302670	0.495440	-1.129700	-12.932392	-67.138999	156.775100	299.062326	200.901581	0.000000	300.000000	200.000000	0.000000	7.416360	9.491720	2231.904602	2012.243752	2092.799927	-1428.218974				-505.000000	200.000000	0.000000	2.716650	-0.893350	2.359620	-401.315844	1291.646319	586.375865
909				900.000000	200.000000	0.000000	0.381140	0.585520	-1.651100	-78.112081	-59.753552	173.645200	298.984394	200.918485	0.000000	300.000000	200.000000	0.000000	7.691040	9.888480	2232.362366	2050.390553	2267.199921	-1428.218974				-505.000000	200.000000	0.000000	2.535540	1.250690	2.359620	654.948031	-553.374818	294.704555
910				900.000000	200.000000	0.000000	0.470820	0.585520	-1.216600	-77.661939	-129.708269	183.190932	299.057313	200.918799	0.000000	300.000000	200.000000	0.000000	7.538440	11.506040	2231.599426	2050.390553	2103.699926	-1416.011974				-505.000000	200.000000	0.000000	0.543330	1.250690	4.719240	76.056791	492.924574	412.352129
911				900.000000	200.000000	0.000000	0.392350	0.608040	-1.477300	-105.148363	-95.838603	176.064190	299.028106	200.944343	0.000000	300.000000	200.000000	0.000000	7.813120	11.506040	2231.828308	2107.610755	2169.099924	-1379.390975				-505.000000	200.000000	0.000000	1.448880	-0.536010	4.719240	-2116.744460	1100.979784	469.328205
912				900.000000	200.000000	0.000000	0.347510	0.630560	-1.346950	-120.168067	-165.036897	152.034987	298.969535	200.978494	0.000000	300.000000	200.000000	0.000000	7.630000	11.261880	2231.904602	2183.904357	2299.899920	-1489.253973				-505.000000	200.000000	0.000000	0.000000	-0.178670	7.865400	-125.998092	1450.805816	-176.401854
913				900.000000	200.000000	0.000000	0.470820	0.664340	-1.564200	-131.063668	-68.593361	156.757973	299.013455	200.940070	0.000000	300.000000	200.000000	0.000000	7.568960	10.498880	2231.828308	2098.074055	2201.799923	-1409.908474				-505.000000	200.000000	0.000000	-0.543330	0.893350	1.573080	-988.161562	1091.944102	-645.293830
914				900.000000	200.000000	0.000000	0.448400	0.563000	-1.260050	-14.305844	-7.161326	188.012535	298.994228	200.982498	0.000000	300.000000	200.000000	0.000000	7.324800	9.949520	2232.514954	2193.441057	2245.399921	-1367.183975				-505.000000	200.000000	0.000000	1.086660	1.072020	0.786540	64.930853	1524.339869	470.883204
915				900.000000	200.000000	0.000000	0.257830	0.720640	-1.955250	-101.006651	-79.722636	185.946911	299.038038	201.012538	0.000000	300.000000	200.000000	0.000000	7.202720	10.590440	2232.209778	2260.197959	2147.299925	-1287.838477				-505.000000	200.000000	0.000000	1.992210	1.608030	14.944259	561.761443	1986.389395	-174.865652
916				900.000000	200.000000	0.000000	0.325090	0.675600	-1.564200	-30.086726	-103.119959	149.690441	299.057700	201.016672	0.000000	300.000000	200.000000	0.000000	7.538440	10.804080	2232.514954	2269.734659	2103.699926	-1275.631477				-505.000000	200.000000	0.000000	0.905550	0.178670	-3.146160	-221.072375	-979.799173	411.305804
917				900.000000	200.000000	0.000000	0.381140	0.641820	-1.651100	-95.896298	-125.611161	152.010618	299.047479	200.974421	0.000000	300.000000	200.000000	0.000000	7.660520	10.376800	2231.446838	2174.367657	2125.499926	-1354.976975				-505.000000	200.000000	0.000000	1.267770	-0.714680	6.292320	-1085.085918	1375.585911	-118.267850
918				900.000000	200.000000	0.000000	0.448400	0.619300	-1.738000	-149.180593	-52.310562	154.329653	299.053044	200.973721	0.000000	300.000000	200.000000	0.000000	7.477400	9.949520	2233.049012	2174.367657	2114.599926	-1397.701475				-505.000000	200.000000	0.000000	1.811100	0.000000	2.359620	-810.523244	551.021103	646.040197
919				900.000000	200.000000	0.000000	0.313880	0.540480	-0.912450	-67.139996	-93.132519	178.492314	298.999179	200.914088	0.000000	300.000000	200.000000	0.000000	7.507920	11.078760	2232.667542	2040.853853	2234.499922	-1263.424477				-505.000000	200.000000	0.000000	1.992210	1.608030	12.584640	-1407.299359	928.068615	-174.865652
920				900.000000	200.000000	0.000000	0.347510	0.608040	-1.433850	-93.041758	-28.174891	195.387925	299.086807	200.948518	0.000000	300.000000	200.000000	0.000000	7.355320	11.231360	2232.057190	2117.147455	2038.299929	-1354.976975				-505.000000	200.000000	0.000000	1.448880	1.250690	0.786540	-850.785840	2297.841982	59.815093
921				900.000000	200.000000	0.000000	0.392350	0.551740	-1.564200	-131.680006	-90.691816	151.915230	299.013792	200.982464	0.000000	300.000000	200.000000	0.000000	7.538440	11.292400	2232.591248	2193.441057	2201.799923	-1434.322474				-505.000000	200.000000	0.000000	0.724440	-0.357340	6.292320	-600.199267	1938.742837	645.788014
922				900.000000	200.000000	0.000000	0.414770	0.563000	-1.086250	-86.495331	-66.729716	159.131455	298.940558	200.995279	0.000000	300.000000	200.000000	0.000000	7.691040	11.200840	2232.591248	2222.051158	2365.299917	-1367.183975				-505.000000	200.000000	0.000000	1.629990	-0.714680	7.078860	-1432.471001	2413.481612	586.632356
923				900.000000	200.000000	0.000000	0.493240	0.698120	-1.824900	-85.716861	-64.208196	156.766162	299.038104	200.909941	0.000000	300.000000	200.000000	0.000000	7.263760	11.170320	2232.362366	2031.317153	2147.299925	-1342.769976				-505.000000	200.000000	0.000000	0.181110	0.714680	-0.786540	-883.345652	1580.627549	-469.289047
924				900.000000	200.000000	0.000000	0.347510	0.675600	-1.824900	-74.582644	-93.668824	180.992795	299.066475	200.953606	0.000000	300.000000	200.000000	0.000000	7.172200	11.231360	2230.149840	2126.684155	2081.899927	-1397.701475				-505.000000	200.000000	0.000000	-1.448880	0.000000	7.865400	-1620.794795	1405.907533	117.604108
925				900.000000	200.000000	0.000000	0.212990	0.596780	-1.694550	-89.754999	-52.788726	169.010555	298.965076	200.952466	0.000000	300.000000	200.000000	0.000000	7.721560	10.559920	2232.820130	2126.684155	2310.799919	-1361.080475				-505.000000	200.000000	0.000000	1.629990	0.714680	0.786540	-883.219805	696.042928	59.291931
926				900.000000	200.000000	0.000000	0.493240	0.484180	-1.303500	-110.068861	-130.550707	175.844478	298.984290	200.974121	0.000000	300.000000	200.000000	0.000000	7.782600	10.437840	2232.133484	2174.367657	2267.199921	-1226.803478				-505.000000	200.000000	0.000000	0.000000	-1.072020	-0.786540	-1107.274870	1591.586514	-1.017347
927				900.000000	200.000000	0.000000	0.190570	0.563000	-1.564200	-127.195789	-87.448486	144.905766	299.028372	200.991075	0.000000	300.000000	200.000000	0.000000	7.385840	10.468360	2232.438660	2212.514458	2169.099924	-1348.873476				-505.000000	200.000000	0.000000	1.267770	0.178670	-4.719240	-568.646227	1518.605888	-352.396456
928				900.000000	200.000000	0.000000	0.336300	0.630560	-1.738000	-116.552665	-88.222043	190.601162	298.973963	200.897707	0.000000	300.000000	200.000000	0.000000	7.446880	9.644320	2230.912780	2002.707052	2288.999920	-1409.908474				-505.000000	200.000000	0.000000	1.448880	1.786700	-2.359620	-586.971565	1372.837636	119.067865
929				900.000000	200.000000	0.000000	0.336300	0.608040	-1.694550	-113.414494	-88.262452	173.712598	298.993953	200.969948	0.000000	300.000000	200.000000	0.000000	7.568960	9.491720	2231.904602	2164.830956	2245.399921	-1428.218974				-505.000000	200.000000	0.000000	0.724440	-1.429360	-3.146160	-550.006273	1947.699954	-1.414418
930				900.000000	200.000000	0.000000	0.437190	0.641820	-1.520750	-79.679135	-82.446796	139.904250	299.067815	200.922347	0.000000	300.000000	200.000000	0.000000	7.385840	9.980040	2233.354188	2059.927254	2081.899927	-1361.080475				-505.000000	200.000000	0.000000	0.724440	1.250690	8.651940	-965.972610	875.943499	-586.312037
931				900.000000	200.000000	0.000000	0.425980	0.619300	-1.173150	-64.164274	-77.242467	173.630161	299.106768	200.922441	0.000000	300.000000	200.000000	0.000000	7.599480	10.010560	2233.125306	2059.927254	1994.699930	-1324.459476				-505.000000	200.000000	0.000000	0.000000	0.714680	3.146160	-767.215034	2118.134411	-58.065867
932				900.000000	200.000000	0.000000	0.336300	0.619300	-1.738000	-80.831580	-138.881743	135.168508	299.008639	200.931460	0.000000	300.000000	200.000000	0.000000	7.324800	10.895640	2231.980896	2079.000654	2212.699923	-1464.839973				-505.000000	200.000000	0.000000	1.629990	-1.250690	11.798100	-2275.239440	1215.872987	57.426795
933				900.000000	200.000000	0.000000	0.526870	0.630560	-1.303500	-47.753509	-111.671711	173.536111	298.925545	200.948616	0.000000	300.000000	200.000000	0.000000	7.538440	11.322920	2231.828308	2117.147455	2397.999916	-1367.183975				-505.000000	200.000000	0.000000	-1.267770	0.893350	2.359620	285.877382	2063.023589	177.181507
934				900.000000	200.000000	0.000000	0.347510	0.551740	-1.607650	-51.314416	-78.672957	178.467945	299.042398	200.966071	0.000000	300.000000	200.000000	0.000000	7.721560	11.017720	2230.989074	2155.294256	2136.399925	-1342.769976				-505.000000	200.000000	0.000000	0.000000	1.250690	-6.292320	306.807870	2524.801551	-527.509983
935				900.000000	200.000000	0.000000	0.325090	0.596780	-1.129700	-32.882392	-78.194195	176.123400	299.008943	200.965345	0.000000	300.000000	200.000000	0.000000	7.477400	11.078760	2232.667542	2155.294256	2212.699923	-1385.494475				-505.000000	200.000000	0.000000	0.905550	2.144040	6.292320	-564.656766	1662.643856	-174.270046
936				900.000000	200.000000	0.000000	0.291460	0.439140	-1.303500	-75.738836	-112.109467	195.288916	299.042692	201.004234	0.000000	300.000000	200.000000	0.000000	7.416360	10.529400	2231.675720	2241.124558	2136.399925	-1452.632974				-505.000000	200.000000	0.000000	-0.543330	-0.357340	4.719240	-831.957117	2944.938499	352.168943
937				900.000000	200.000000	0.000000	0.437190	0.698120	-1.694550	-37.335456	-148.142772	171.282190	298.954955	200.939973	0.000000	300.000000	200.000000	0.000000	7.538440	10.895640	2232.057190	2098.074055	2332.599918	-1367.183975				-505.000000	200.000000	0.000000	-0.181110	1.429360	11.011560	-1649.868530	1193.639061	-351.093641
938				900.000000	200.000000	0.000000	0.280250	0.630560	-0.651750	-119.447840	-102.122027	166.562629	299.052785	200.845831	0.000000	300.000000	200.000000	0.000000	7.263760	10.010560	2232.438660	1888.266649	2114.599926	-1354.976975				-505.000000	200.000000	0.000000	1.448880	0.178670	5.505780	-1031.092233	1232.803364	-234.922747
939				900.000000	200.000000	0.000000	0.526870	0.517960	-1.086250	-52.165306	-56.148084	171.021733	299.030604	200.929538	0.000000	300.000000	200.000000	0.000000	7.721560	10.193680	2226.335140	2069.463954	2158.199924	-1373.287475				-505.000000	200.000000	0.000000	-0.181110	2.322710	2.359620	-90.896053	1599.559774	119.706938
940				900.000000	200.000000	0.000000	0.425980	0.585520	-1.173150	-61.534804	-46.846647	130.224864	299.072093	200.961402	0.000000	300.000000	200.000000	0.000000	6.928040	9.735880	2231.904602	2145.757556	2070.999928	-1379.390975				-505.000000	200.000000	0.000000	1.811100	-0.893350	1.573080	525.149248	1744.897595	703.936507
941				900.000000	200.000000	0.000000	0.403560	0.776940	-1.564200	-90.242028	-81.021504	161.751693	299.018573	200.965477	0.000000	300.000000	200.000000	0.000000	7.141680	9.949520	2232.362366	2155.294256	2190.899923	-1312.252476				-505.000000	200.000000	0.000000	0.543330	1.965370	4.719240	3.486075	1155.774611	-56.922429
942				900.000000	200.000000	0.000000	0.459610	0.653080	-1.260050	-123.171195	-124.140262	159.168775	299.003721	200.935765	0.000000	300.000000	200.000000	0.000000	7.721560	9.644320	2231.904602	2088.537354	2223.599922	-1330.562976				-505.000000	200.000000	0.000000	0.181110	1.965370	-7.078860	-1155.617792	1586.598960	1.850647
943				900.000000	200.000000	0.000000	0.414770	0.630560	-1.607650	-112.397092	-56.112874	159.194286	299.042954	200.978326	0.000000	300.000000	200.000000	0.000000	7.691040	11.292400	2232.286072	2183.904357	2136.399925	-1416.011974				-505.000000	200.000000	0.000000	2.354430	-0.536010	6.292320	-958.458594	1177.262111	293.023465
944				900.000000	200.000000	0.000000	0.336300	0.630560	-1.738000	-76.347363	-78.090103	176.143201	299.047284	200.953247	0.000000	300.000000	200.000000	0.000000	7.691040	11.200840	2230.989074	2126.684155	2125.499926	-1318.355976				-505.000000	200.000000	0.000000	1.811100	0.178670	9.438480	243.198404	1604.863323	469.977459
945				900.000000	200.000000	0.000000	0.425980	0.720640	-1.390400	-92.380406	-112.502214	161.676107	299.052849	200.931205	0.000000	300.000000	200.000000	0.000000	7.294280	11.261880	2232.591248	2079.000654	2114.599926	-1391.597975				-505.000000	200.000000	0.000000	0.181110	0.714680	4.719240	-998.721191	3033.672644	176.896039
946				900.000000	200.000000	0.000000	0.381140	0.608040	-1.564200	-81.115210	-85.164219	151.979203	299.111193	200.901551	0.000000	300.000000	200.000000	0.000000	7.324800	10.926160	2231.980896	2012.243752	1983.799931	-1391.597975				-505.000000	200.000000	0.000000	-0.362220	0.178670	3.932700	-799.586076	681.035835	235.174930
947				900.000000	200.000000	0.000000	0.470820	0.664340	-1.086250	-102.424801	-104.499644	183.264234	299.028505	200.914056	0.000000	300.000000	200.000000	0.000000	7.691040	10.620960	2232.743836	2040.853853	2169.099924	-1397.701475				-505.000000	200.000000	0.000000	1.448880	-1.965370	0.000000	-582.188546	2828.868437	-119.469244
948				900.000000	200.000000	0.000000	0.257830	0.630560	-1.520750	-72.101761	-90.258661	195.501777	299.008639	200.974187	0.000000	300.000000	200.000000	0.000000	7.599480	10.620960	2231.980896	2174.367657	2212.699923	-1336.666476				-505.000000	200.000000	0.000000	0.905550	-0.536010	11.011560	-610.633050	1923.305312	-0.581117
949				900.000000	200.000000	0.000000	0.392350	0.653080	-1.824900	-59.427896	-125.911155	188.154378	298.994057	200.969848	0.000000	300.000000	200.000000	0.000000	7.568960	10.834600	2232.133484	2164.830956	2245.399921	-1361.080475				-505.000000	200.000000	0.000000	2.173320	-3.216060	7.078860	-1583.829504	922.334635	290.494587
950				900.000000	200.000000	0.000000	0.347510	0.664340	-1.346950	-74.551174	-94.113318	173.753343	298.969641	200.948486	0.000000	300.000000	200.000000	0.000000	7.813120	10.712520	2232.133484	2117.147455	2299.899920	-1312.252476				-505.000000	200.000000	0.000000	0.181110	1.250690	11.011560	-965.783841	1304.291138	-57.571683
951				900.000000	200.000000	0.000000	0.291460	0.540480	-1.042800	-91.398220	-81.956098	176.105881	298.989277	200.969749	0.000000	300.000000	200.000000	0.000000	7.660520	9.766400	2232.362366	2164.830956	2256.299921	-1397.701475				-505.000000	200.000000	0.000000	1.086660	-1.072020	1.573080	-296.374087	1523.593442	527.592608
952				900.000000	200.000000	0.000000	0.325090	0.574260	-0.869000	-89.827103	-113.898435	137.547894	299.091752	200.901458	0.000000	300.000000	200.000000	0.000000	7.233240	9.522240	2232.209778	2012.243752	2027.399929	-1416.011974				-505.000000	200.000000	0.000000	0.543330	-0.357340	4.719240	-1990.117136	2614.044691	469.570207
953				900.000000	200.000000	0.000000	0.291460	0.675600	-1.390400	-106.296744	-96.830740	188.279843	298.979477	200.948421	0.000000	300.000000	200.000000	0.000000	7.263760	10.102120	2232.286072	2117.147455	2278.099920	-1367.183975				-505.000000	200.000000	0.000000	1.448880	-0.178670	-1.573080	-821.649181	2167.511254	58.458630
954				900.000000	200.000000	0.000000	0.347510	0.574260	-1.868350	-78.800839	-73.364536	159.211608	298.969817	200.973954	0.000000	300.000000	200.000000	0.000000	6.989080	10.407320	2232.514954	2174.367657	2299.899920	-1446.529474				-505.000000	200.000000	0.000000	1.629990	0.893350	3.932700	-872.156791	825.627230	-58.026709
955				900.000000	200.000000	0.000000	0.381140	0.653080	-1.998700	-51.566893	-69.562224	132.743809	299.047967	200.867131	0.000000	300.000000	200.000000	0.000000	7.416360	11.048240	2232.591248	1935.950150	2125.499926	-1367.183975				-505.000000	200.000000	0.000000	0.905550	0.536010	0.000000	-83.382037	1933.755283	705.365413
956				900.000000	200.000000	0.000000	0.538080	0.529220	-1.651100	-68.368925	-96.612161	166.201271	298.979372	200.922883	0.000000	300.000000	200.000000	0.000000	7.660520	11.017720	2232.057190	2059.927254	2278.099920	-1324.459476				-505.000000	200.000000	0.000000	-1.267770	1.608030	1.573080	97.427741	1666.059993	-115.860755
957				900.000000	200.000000	0.000000	0.302670	0.608040	-1.824900	-113.549537	-107.020223	185.795739	298.998837	200.965675	0.000000	300.000000	200.000000	0.000000	7.294280	10.651480	2231.904602	2155.294256	2234.499922	-1348.873476				-505.000000	200.000000	0.000000	2.897760	1.072020	3.146160	-1556.304404	1942.790964	235.761921
958				900.000000	200.000000	0.000000	0.448400	0.788200	-1.346950	-41.306908	-88.136028	180.992991	298.989001	200.957195	0.000000	300.000000	200.000000	0.000000	7.202720	10.468360	2231.752014	2136.220856	2256.299921	-1391.597975				-505.000000	200.000000	0.000000	0.362220	-0.893350	-0.786540	-864.831545	1171.958561	-294.597260
959				900.000000	200.000000	0.000000	0.381140	0.675600	-1.520750	-114.472847	-14.281048	195.415915	298.960372	200.956573	0.000000	300.000000	200.000000	0.000000	7.141680	10.590440	2233.201600	2136.220856	2321.699919	-1434.322474				-505.000000	200.000000	0.000000	1.267770	1.429360	11.011560	-375.892510	2696.807425	353.719633
960				900.000000	200.000000	0.000000	0.280250	0.709380	-1.694550	-40.892299	-85.954313	159.406951	299.013927	200.948162	0.000000	300.000000	200.000000	0.000000	7.477400	10.498880	2232.896424	2117.147455	2201.799923	-1354.976975				-505.000000	200.000000	0.000000	-0.181110	2.144040	12.584640	-1490.681396	1589.856230	-350.415409
961				900.000000	200.000000	0.000000	0.358720	0.630560	-1.781450	-72.371847	-114.434740	166.481334	298.969464	200.918736	0.000000	300.000000	200.000000	0.000000	7.477400	10.529400	2231.752014	2050.390553	2299.899920	-1391.597975				-505.000000	200.000000	0.000000	0.905550	0.178670	4.719240	-799.523152	2592.126761	-587.343873
962				900.000000	200.000000	0.000000	0.549290	0.698120	-1.390400	-65.164068	-122.646089	183.214355	298.994125	200.931333	0.000000	300.000000	200.000000	0.000000	7.172200	10.346280	2232.286072	2079.000654	2245.399921	-1391.597975				-505.000000	200.000000	0.000000	2.535540	1.965370	1.573080	-1502.373642	-287.488377	60.406392
963				900.000000	200.000000	0.000000	0.425980	0.585520	-1.564200	-41.837281	-152.868339	163.960105	299.043118	200.926902	0.000000	300.000000	200.000000	0.000000	7.416360	9.491720	2232.667542	2069.463954	2136.399925	-1391.597975				-505.000000	200.000000	0.000000	1.629990	0.000000	3.146160	-578.828317	1886.933715	528.566489
964				900.000000	200.000000	0.000000	0.414770	0.563000	-1.781450	-123.400330	-35.687360	144.673494	299.062550	200.956900	0.000000	300.000000	200.000000	0.000000	7.630000	10.895640	2232.438660	2136.220856	2092.799927	-1336.666476				-505.000000	200.000000	0.000000	1.992210	0.536010	5.505780	1306.850448	2923.336563	-352.115295
965				900.000000	200.000000	0.000000	0.414770	0.653080	-1.129700	-94.892441	-56.557367	164.034550	299.067114	201.025601	0.000000	300.000000	200.000000	0.000000	7.141680	10.956680	2231.675720	2288.808060	2081.899927	-1354.976975				-505.000000	200.000000	0.000000	1.448880	1.072020	0.000000	180.683932	1370.598357	294.621930
966				900.000000	200.000000	0.000000	0.313880	0.731900	-1.607650	-68.018608	-82.354043	173.851015	299.043052	201.012400	0.000000	300.000000	200.000000	0.000000	7.111160	11.139800	2232.514954	2260.197959	2136.399925	-1318.355976				-505.000000	200.000000	0.000000	0.181110	-0.178670	0.000000	-242.443325	2242.731159	-1175.066020
967				900.000000	200.000000	0.000000	0.414770	0.630560	-1.520750	-31.896459	-101.787420	171.242586	298.974489	200.935701	0.000000	300.000000	200.000000	0.000000	7.813120	11.200840	2232.057190	2088.537354	2288.999920	-1373.287475				-505.000000	200.000000	0.000000	-0.362220	0.714680	5.505780	622.765758	1740.103041	-351.757383
968				900.000000	200.000000	0.000000	0.358720	0.585520	-0.999350	-77.436868	-89.832244	159.210466	298.969852	200.956835	0.000000	300.000000	200.000000	0.000000	7.630000	10.834600	2232.591248	2136.220856	2299.899920	-1385.494475				-505.000000	200.000000	0.000000	-0.181110	1.250690	-3.932700	-1314.427387	2798.661251	-175.030902
969				900.000000	200.000000	0.000000	0.246620	0.619300	-1.694550	-64.704444	-38.975700	183.454618	299.008740	201.016811	0.000000	300.000000	200.000000	0.000000	7.752080	10.865120	2232.209778	2269.734659	2212.699923	-1324.459476				-505.000000	200.000000	0.000000	0.000000	-0.178670	15.730799	-704.448869	2238.761596	939.736021
970				900.000000	200.000000	0.000000	0.313880	0.619300	-1.477300	-100.664145	-77.409299	195.433237	299.013691	200.982565	0.000000	300.000000	200.000000	0.000000	7.385840	10.620960	2232.362366	2193.441057	2201.799923	-1440.425974				-505.000000	200.000000	0.000000	1.267770	0.178670	1.573080	-1494.670857	2440.624528	352.532728
971				900.000000	200.000000	0.000000	0.381140	0.495440	-1.607650	-81.776562	-145.915449	166.332445	299.062390	200.957064	0.000000	300.000000	200.000000	0.000000	6.958560	10.529400	2232.057190	2136.220856	2092.799927	-1403.804975				-505.000000	200.000000	0.000000	1.448880	-1.250690	5.505780	-538.502797	1100.233357	-118.791013
972				900.000000	200.000000	0.000000	0.470820	0.563000	-0.999350	-66.302651	-140.042251	151.844407	299.009147	200.918171	0.000000	300.000000	200.000000	0.000000	7.355320	10.712520	2233.125306	2050.390553	2212.699923	-1397.701475				-505.000000	200.000000	0.000000	-0.181110	1.786700	10.225020	-933.412799	929.245473	236.686462
973				900.000000	200.000000	0.000000	0.313880	0.517960	-1.216600	-88.485121	-97.915630	159.194090	299.003687	200.987073	0.000000	300.000000	200.000000	0.000000	7.538440	10.834600	2231.828308	2202.977757	2223.599922	-1391.597975				-505.000000	200.000000	0.000000	0.362220	0.536010	5.505780	-2051.813607	1696.267179	0.479696
974				900.000000	200.000000	0.000000	0.358720	0.484180	-1.129700	-142.053046	-89.711018	175.983841	299.023356	200.935669	0.000000	300.000000	200.000000	0.000000	7.111160	10.590440	2232.133484	2088.537354	2179.999924	-1416.011974				-505.000000	200.000000	0.000000	0.724440	1.072020	3.146160	180.935625	1544.018520	-57.784707
975				900.000000	200.000000	0.000000	0.403560	0.596780	-1.738000	-113.923195	-75.793900	166.403464	299.047837	200.961238	0.000000	300.000000	200.000000	0.000000	7.477400	10.376800	2232.286072	2145.757556	2125.499926	-1385.494475				-505.000000	200.000000	0.000000	1.992210	0.000000	5.505780	-926.087553	1597.636490	-0.159377
976				900.000000	200.000000	0.000000	0.482030	0.427880	-1.129700	-112.207238	-39.063255	151.707132	299.028405	200.935509	0.000000	300.000000	200.000000	0.000000	7.294280	11.506040	2232.514954	2088.537354	2169.099924	-1385.494475				-505.000000	200.000000	0.000000	0.362220	0.178670	10.225020	243.261327	1426.648606	-528.556308
977				900.000000	200.000000	0.000000	0.392350	0.517960	-1.433850	-128.915494	-85.747072	137.425854	299.013758	200.965411	0.000000	300.000000	200.000000	0.000000	7.385840	11.078760	2232.514954	2155.294256	2201.799923	-1342.769976				-505.000000	200.000000	0.000000	0.362220	-0.536010	1.573080	-263.940122	904.579267	-235.514046
978				900.000000	200.000000	0.000000	0.381140	0.653080	-1.173150	-78.855335	-65.264015	139.972789	299.066954	200.978761	0.000000	300.000000	200.000000	0.000000	7.294280	10.956680	2231.294250	2183.904357	2081.899927	-1324.459476				-505.000000	200.000000	0.000000	-0.181110	1.965370	-0.786540	582.125622	1337.405465	-291.840868
979				900.000000	200.000000	0.000000	0.414770	0.675600	-1.694550	-122.693964	-66.163997	171.284473	299.092496	200.917795	0.000000	300.000000	200.000000	0.000000	7.050120	11.322920	2234.040834	2050.390553	2027.399929	-1428.218974				-505.000000	200.000000	0.000000	0.362220	-0.714680	2.359620	-622.136526	2096.962907	-646.892294
980				900.000000	200.000000	0.000000	0.403560	0.596780	-1.260050	-105.386978	-111.700184	161.584144	299.067401	200.965477	0.000000	300.000000	200.000000	0.000000	7.141680	11.048240	2232.362366	2155.294256	2081.899927	-1416.011974				-505.000000	200.000000	0.000000	0.543330	-0.536010	-7.078860	1009.343743	106.410949	-411.760831
981				900.000000	200.000000	0.000000	0.582920	0.608040	-0.825550	-56.226787	-94.160464	187.915060	299.013556	201.021153	0.000000	300.000000	200.000000	0.000000	7.507920	10.224200	2232.057190	2279.271359	2201.799923	-1428.218974				-505.000000	200.000000	0.000000	0.181110	-0.536010	-2.359620	-148.438736	3438.100504	351.941430
982				900.000000	200.000000	0.000000	0.358720	0.585520	-1.346950	-41.612210	-109.772855	200.174688	299.018171	201.012885	0.000000	300.000000	200.000000	0.000000	7.691040	10.682000	2231.446838	2260.197959	2190.899923	-1373.287475				-505.000000	200.000000	0.000000	0.362220	2.144040	7.865400	-1027.794927	1031.177863	706.934900
983				900.000000	200.000000	0.000000	0.246620	0.630560	-2.042150	-60.580341	-109.576011	173.826450	299.023423	200.922788	0.000000	300.000000	200.000000	0.000000	7.965720	10.712520	2232.286072	2059.927254	2179.999924	-1367.183975				-505.000000	200.000000	0.000000	-0.362220	0.000000	3.146160	1042.595710	2670.332372	-234.947417
984				900.000000	200.000000	0.000000	0.336300	0.472920	-1.564200	-94.720512	-88.383677	166.357956	298.901463	200.973954	0.000000	300.000000	200.000000	0.000000	7.294280	10.254720	2232.514954	2174.367657	2452.499914	-1403.804975				-505.000000	200.000000	0.000000	1.448880	1.786700	7.078860	-1512.744501	1894.160548	1.579668
985				900.000000	200.000000	0.000000	0.224200	0.450400	-1.955250	-116.155664	-68.205813	159.224167	298.974348	200.948648	0.000000	300.000000	200.000000	0.000000	7.111160	10.010560	2231.752014	2117.147455	2288.999920	-1440.425974				-505.000000	200.000000	0.000000	0.000000	1.072020	3.932700	-166.449458	1852.247970	-116.470850
986				900.000000	200.000000	0.000000	0.347510	0.585520	-1.651100	-90.173672	-78.632548	149.583439	299.018473	200.965576	0.000000	300.000000	200.000000	0.000000	6.836480	9.583280	2232.133484	2155.294256	2190.899923	-1379.390975				-505.000000	200.000000	0.000000	1.448880	0.000000	2.359620	-694.707242	1368.359077	117.372287
987				900.000000	200.000000	0.000000	0.437190	0.608040	-1.346950	-80.890139	-72.476490	151.921135	299.023189	200.935829	0.000000	300.000000	200.000000	0.000000	7.172200	10.193680	2231.752014	2088.537354	2179.999924	-1373.287475				-505.000000	200.000000	0.000000	0.905550	3.930740	7.865400	-688.049707	1926.291018	767.331111
988				900.000000	200.000000	0.000000	0.470820	0.484180	-1.607650	-62.137597	-104.014742	159.000085	298.974734	200.871403	0.000000	300.000000	200.000000	0.000000	7.294280	11.414480	2232.591248	1945.486851	2288.999920	-1354.976975				-505.000000	200.000000	0.000000	0.362220	-0.536010	4.719240	547.023584	1299.303584	-587.978638
989				900.000000	200.000000	0.000000	0.347510	0.551740	-1.738000	-87.634231	-129.211431	154.371344	299.003891	200.931333	0.000000	300.000000	200.000000	0.000000	7.599480	10.865120	2232.286072	2079.000654	2223.599922	-1391.597975				-505.000000	200.000000	0.000000	1.448880	1.786700	8.651940	456.253377	169.257600	-292.140825
990				900.000000	200.000000	0.000000	0.425980	0.720640	-1.477300	-44.224071	-117.487367	166.495427	299.047609	200.957195	0.000000	300.000000	200.000000	0.000000	7.538440	10.651480	2231.752014	2136.220856	2125.499926	-1422.115474				-505.000000	200.000000	0.000000	-2.535540	2.322710	-4.719240	24.353640	3074.444236	354.871687
991				900.000000	200.000000	0.000000	0.269040	0.720640	-1.520750	-64.371737	-121.116109	169.067677	299.076724	200.948843	0.000000	300.000000	200.000000	0.000000	6.805960	11.078760	2231.294250	2117.147455	2060.099928	-1379.390975				-505.000000	200.000000	0.000000	2.354430	-1.072020	-3.146160	-1454.911645	258.229177	116.282496
992				900.000000	200.000000	0.000000	0.358720	0.776940	-1.738000	-90.422085	-109.409179	159.388487	298.993919	200.922977	0.000000	300.000000	200.000000	0.000000	7.904680	10.804080	2231.828308	2059.927254	2245.399921	-1409.908474				-505.000000	200.000000	0.000000	1.448880	0.893350	10.225020	-408.389398	1228.324806	-234.244516
993				900.000000	200.000000	0.000000	0.257830	0.754420	-1.694550	-71.201793	-64.767177	145.014105	298.955419	200.956639	0.000000	300.000000	200.000000	0.000000	7.752080	10.224200	2233.049012	2136.220856	2332.599918	-1422.115474				-505.000000	200.000000	0.000000	1.811100	0.714680	-4.719240	42.867747	1883.439014	235.509738
994				900.000000	200.000000	0.000000	0.403560	0.608040	-1.781450	-81.340281	-90.951402	192.920197	298.969922	200.901243	0.000000	300.000000	200.000000	0.000000	7.385840	10.498880	2232.743836	2012.243752	2299.899920	-1336.666476				-505.000000	200.000000	0.000000	0.181110	1.250690	4.719240	-1429.551234	1707.972571	294.892909
995				900.000000	200.000000	0.000000	0.358720	0.675600	-1.781450	-86.599220	-43.511161	161.703901	299.052364	200.982968	0.000000	300.000000	200.000000	0.000000	6.928040	10.743040	2231.446838	2193.441057	2114.599926	-1354.976975				-505.000000	200.000000	0.000000	1.086660	-0.714680	6.292320	-1432.533924	988.834854	-176.997460
996				900.000000	200.000000	0.000000	0.302670	0.574260	-1.303500	-102.338836	-82.175275	161.667722	299.013455	200.867428	0.000000	300.000000	200.000000	0.000000	7.446880	10.956680	2231.828308	1935.950150	2201.799923	-1428.218974				-505.000000	200.000000	0.000000	0.362220	-1.250690	9.438480	-1001.452188	1957.675062	-471.168672
997				900.000000	200.000000	0.000000	0.246620	0.596780	-1.086250	-60.981089	-95.267088	168.975714	298.974594	200.948421	0.000000	300.000000	200.000000	0.000000	7.630000	10.041080	2232.286072	2117.147455	2288.999920	-1354.976975				-505.000000	200.000000	0.000000	-2.173320	1.965370	5.505780	-807.163015	1584.552681	-350.425590
998				900.000000	200.000000	0.000000	0.280250	0.731900	-1.520750	-79.990171	-75.984007	173.885855	298.979546	200.969716	0.000000	300.000000	200.000000	0.000000	7.385840	11.078760	2232.438660	2164.830956	2278.099920	-1361.080475				-505.000000	200.000000	0.000000	-0.724440	-1.965370	-0.786540	344.276546	1105.142347	-60.551280
999				900.000000	200.000000	0.000000	0.459610	0.619300	-1.694550	-112.950807	-144.000057	156.727700	299.081578	200.914682	0.000000	300.000000	200.000000	0.000000	7.599480	11.261880	2231.217956	2040.853853	2049.199928	-1312.252476				-505.000000	200.000000	0.000000	0.362220	1.786700	1.573080	-1397.368962	-1216.540850	-468.286189
1000				900.000000	200.000000	0.000000	0.381140	0.619300	-1.781450	-96.958715	-135.621876	164.037975	299.013455	200.948616	0.000000	300.000000	200.000000	0.000000	7.568960	11.231360	2231.828308	2117.147455	2201.799923	-1373.287475				-505.000000	200.000000	0.000000	-1.811100	1.072020	7.078860	-282.013767	1296.001883	-1114.975640
1001				900.000000	200.000000	0.000000	0.280250	0.585520	-1.955250	-122.653013	-29.986192	159.291761	298.935458	200.948486	0.000000	300.000000	200.000000	0.000000	7.538440	10.987200	2232.133484	2117.147455	2376.199917	-1422.115474				-505.000000	200.000000	0.000000	1.086660	-1.429360	6.292320	145.644816	1386.544876	879.718084
1002				900.000000	200.000000	0.000000	0.336300	0.608040	-1.738000	-109.438978	-27.430404	149.615997	298.984394	200.952661	0.000000	300.000000	200.000000	0.000000	7.660520	11.048240	2232.362366	2126.684155	2267.199921	-1336.666476				-505.000000	200.000000	0.000000	0.724440	0.357340	11.798100	22.566491	1535.807829	-117.207037
1003				900.000000	200.000000	0.000000	0.549290	0.653080	-1.129700	-110.974562	-77.294811	159.075867	299.091535	200.970047	0.000000	300.000000	200.000000	0.000000	6.958560	10.620960	2231.675720	2164.830956	2027.399929	-1336.666476				-505.000000	200.000000	0.000000	1.992210	0.178670	1.573080	-2073.750866	3192.208710	-58.733918
1004				900.000000	200.000000	0.000000	0.470820	0.630560	-1.824900	-100.560572	-68.350910	180.823159	299.032858	200.965840	0.000000	300.000000	200.000000	0.000000	7.202720	10.865120	2231.523132	2155.294256	2158.199924	-1342.769976				-505.000000	200.000000	0.000000	1.086660	0.357340	7.078860	369.636958	1253.228443	-58.491916
1005				900.000000	200.000000	0.000000	0.504450	0.641820	-1.651100	-79.814178	-95.227278	166.340829	298.998769	200.982834	0.000000	300.000000	200.000000	0.000000	7.538440	10.346280	2231.752014	2193.441057	2234.499922	-1324.459476				-505.000000	200.000000	0.000000	-0.362220	1.072020	2.359620	-1324.735323	1875.658754	1.046325
1006				900.000000	200.000000	0.000000	0.392350	0.574260	-1.824900	-70.714765	-65.119516	142.297533	298.989070	200.969948	0.000000	300.000000	200.000000	0.000000	7.538440	10.651480	2231.904602	2164.830956	2256.299921	-1391.597975				-505.000000	200.000000	0.000000	2.173320	0.893350	-0.786540	169.809687	1990.358958	235.650318
1007				900.000000	200.000000	0.000000	0.257830	0.608040	-1.303500	-88.886185	-75.262794	168.974572	299.003721	200.965675	0.000000	300.000000	200.000000	0.000000	7.691040	9.766400	2231.904602	2155.294256	2223.599922	-1385.494475				-505.000000	200.000000	0.000000	-0.181110	3.394730	1.573080	-605.171056	1732.876208	414.444778
1008				900.000000	200.000000	0.000000	0.448400	0.675600	-1.868350	-90.709779	-133.244856	168.839973	298.925545	200.978527	0.000000	300.000000	200.000000	0.000000	7.141680	10.102120	2231.828308	2183.904357	2397.999916	-1416.011974				-505.000000	200.000000	0.000000	-0.905550	1.786700	7.078860	-1512.744501	1241.207055	1.768022
1009				900.000000	200.000000	0.000000	0.392350	0.619300	-0.999350	-124.292171	-152.008766	171.255342	298.964828	200.944149	0.000000	300.000000	200.000000	0.000000	7.782600	11.445000	2232.286072	2107.610755	2310.799919	-1416.011974				-505.000000	200.000000	0.000000	0.543330	1.429360	-2.359620	86.301804	367.072405	60.057095
1010				900.000000	200.000000	0.000000	0.381140	0.540480	-1.607650	-59.819163	-59.793960	178.422633	299.018842	200.918234	0.000000	300.000000	200.000000	0.000000	7.416360	9.705360	2232.972718	2050.390553	2190.899923	-1367.183975				-505.000000	200.000000	0.000000	-0.362220	0.357340	-1.573080	-210.135207	1083.970842	176.600389
1011				900.000000	200.000000	0.000000	0.470820	0.675600	-0.955900	-57.600239	-135.016690	178.455386	299.028505	200.939684	0.000000	300.000000	200.000000	0.000000	7.141680	11.383960	2232.743836	2098.074055	2169.099924	-1342.769976				-505.000000	200.000000	0.000000	1.629990	-0.536010	4.719240	-379.504431	-1031.099299	-294.359566
1012				900.000000	200.000000	0.000000	0.302670	0.563000	-1.173150	-70.503238	-46.834711	192.982832	299.067273	200.935701	0.000000	300.000000	200.000000	0.000000	7.630000	11.292400	2232.057190	2088.537354	2081.899927	-1293.941977				-505.000000	200.000000	0.000000	1.448880	0.178670	0.000000	-568.268688	1105.458342	-352.410945
1013				900.000000	200.000000	0.000000	0.291460	0.585520	-1.781450	-74.226594	-116.730943	161.689808	298.998563	200.961665	0.000000	300.000000	200.000000	0.000000	7.660520	10.804080	2231.294250	2145.757556	2234.499922	-1409.908474				-505.000000	200.000000	0.000000	0.362220	2.680050	-1.573080	-880.300039	907.564973	-291.206103
1014				900.000000	200.000000	0.000000	0.448400	0.619300	-1.260050	-24.049000	-128.744605	171.197274	299.038170	200.914150	0.000000	300.000000	200.000000	0.000000	7.446880	11.017720	2232.514954	2040.853853	2147.299925	-1361.080475				-505.000000	200.000000	0.000000	1.992210	-0.357340	3.146160	-1179.530969	539.315711	-176.730788
1015				900.000000	200.000000	0.000000	0.526870	0.608040	-1.303500	-84.865655	-81.275891	195.202108	299.047935	200.965411	0.000000	300.000000	200.000000	0.000000	7.568960	10.804080	2232.514954	2155.294256	2125.499926	-1367.183975				-505.000000	200.000000	0.000000	-0.181110	0.357340	4.719240	-672.895829	2127.600524	-352.110988
1016				900.000000	200.000000	0.000000	0.425980	0.810720	-1.477300	-60.617228	-107.355427	188.266142	299.052267	200.961698	0.000000	300.000000	200.000000	0.000000	7.446880	10.682000	2231.217956	2145.757556	2114.599926	-1324.459476				-505.000000	200.000000	0.000000	1.448880	0.536010	11.798100	-1356.414210	829.121931	117.880960
1017				900.000000	200.000000	0.000000	0.448400	0.675600	-1.390400	-78.153032	-143.821289	159.201332	299.072537	200.905421	0.000000	300.000000	200.000000	0.000000	7.446880	10.468360	2232.972718	2021.780453	2070.999928	-1440.425974				-505.000000	200.000000	0.000000	1.448880	1.250690	13.371180	-849.779069	1755.619129	529.767882
1018				900.000000	200.000000	0.000000	0.459610	0.675600	-1.086250	-81.858463	-109.103987	173.647679	299.043183	200.961008	0.000000	300.000000	200.000000	0.000000	7.294280	10.010560	2232.820130	2145.757556	2136.399925	-1354.976975				-505.000000	200.000000	0.000000	0.362220	-0.893350	-8.651940	-54.748763	1311.992833	234.099628
1019				900.000000	200.000000	0.000000	0.269040	0.619300	-1.129700	-92.262971	-80.952026	156.925130	299.042791	200.978494	0.000000	300.000000	200.000000	0.000000	7.660520	9.735880	2231.904602	2183.904357	2136.399925	-1428.218974				-505.000000	200.000000	0.000000	0.543330	0.893350	6.292320	-524.520016	1684.561787	-175.427973
1020				900.000000	200.000000	0.000000	0.302670	0.585520	-1.390400	-53.718815	-87.160428	183.365135	298.984776	200.952303	0.000000	300.000000	200.000000	0.000000	7.355320	9.766400	2233.201600	2126.684155	2267.199921	-1361.080475				-505.000000	200.000000	0.000000	2.716650	2.144040	3.932700	-1491.373551	1555.293481	119.305559
1021				900.000000	200.000000	0.000000	0.313880	0.596780	-1.260050	-113.428039	-123.205071	173.725353	299.018137	200.957358	0.000000	300.000000	200.000000	0.000000	7.294280	9.980040	2231.370544	2136.220856	2190.899923	-1379.390975				-505.000000	200.000000	0.000000	2.173320	1.965370	7.865400	582.817778	-6.401843	882.852751
1022				900.000000	200.000000	0.000000	0.437190	0.619300	-1.346950	-80.426452	-113.004250	147.112286	299.023790	200.901089	0.000000	300.000000	200.000000	0.000000	7.813120	11.048240	2233.125306	2012.243752	2179.999924	-1434.322474				-505.000000	200.000000	0.000000	-0.181110	-1.608030	-2.359620	713.221349	2929.738406	-588.952518
1023				900.000000	200.000000	0.000000	0.313880	0.517960	-1.694550	-125.165049	-67.075316	144.736129	299.023256	200.987039	0.000000	300.000000	200.000000	0.000000	7.355320	11.322920	2231.904602	2202.977757	2179.999924	-1245.113977				-505.000000	200.000000	0.000000	0.724440	0.714680	6.292320	-1693.491356	2469.022866	-528.076612
1024				900.000000	200.000000	0.000000	0.313880	0.574260	-1.781450	-130.977704	-82.192409	185.752710	299.067401	200.978293	0.000000	300.000000	200.000000	0.000000	7.935200	11.445000	2232.362366	2183.904357	2081.899927	-1367.183975				-505.000000	200.000000	0.000000	2.354430	-1.072020	-3.932700	-1918.238576	1452.105669	292.514792
1025				900.000000	200.000000	0.000000	0.414770	0.630560	-1.216600	-144.156206	-193.257739	151.965305	299.033155	200.956998	0.000000	300.000000	200.000000	0.000000	7.477400	11.322920	2232.209778	2136.220856	2158.199924	-1336.666476				-505.000000	200.000000	0.000000	1.992210	-0.178670	-11.011560	-1980.564279	2276.161482	-59.073033
1026				900.000000	200.000000	0.000000	0.358720	0.551740	-1.520750	-139.676053	-48.819582	168.817691	298.984360	200.935605	0.000000	300.000000	200.000000	0.000000	7.355320	10.132640	2232.286072	2088.537354	2267.199921	-1373.287475				-505.000000	200.000000	0.000000	3.259980	-0.178670	8.651940	-705.015178	987.657997	117.057841
1027				900.000000	200.000000	0.000000	0.347510	0.596780	-1.781450	-89.845028	-43.049533	192.967793	299.023456	200.982565	0.000000	300.000000	200.000000	0.000000	7.202720	9.949520	2232.362366	2193.441057	2179.999924	-1409.908474				-505.000000	200.000000	0.000000	1.629990	1.786700	-3.146160	-355.402484	2290.615148	60.309278
1028				900.000000	200.000000	0.000000	0.515660	0.698120	-1.477300	-57.213036	-50.256810	149.513954	299.033321	200.909847	0.000000	300.000000	200.000000	0.000000	7.385840	10.559920	2232.591248	2031.317153	2158.199924	-1391.597975				-505.000000	200.000000	0.000000	1.086660	0.714680	-2.359620	158.872519	731.905530	-175.640997
1029				900.000000	200.000000	0.000000	0.336300	0.596780	-2.085600	-41.913765	-42.305046	154.424845	299.028339	200.884308	0.000000	300.000000	200.000000	0.000000	7.691040	10.834600	2232.362366	1974.096951	2169.099924	-1373.287475				-505.000000	200.000000	0.000000	1.629990	1.250690	8.651940	-1776.684624	2014.278737	236.032900
1030				900.000000	200.000000	0.000000	0.381140	0.517960	-1.738000	-85.004761	-105.266464	161.534069	299.018775	200.982364	0.000000	300.000000	200.000000	0.000000	7.660520	9.552760	2232.820130	2193.441057	2190.899923	-1403.804975				-505.000000	200.000000	0.000000	0.362220	0.714680	18.090419	-1692.547508	1154.044327	411.857944
1031				900.000000	200.000000	0.000000	0.392350	0.574260	-1.173150	-78.080612	-70.791613	149.526513	298.974208	200.906040	0.000000	300.000000	200.000000	0.000000	7.752080	9.308600	2231.446838	2021.780453	2288.999920	-1434.322474				-505.000000	200.000000	0.000000	0.362220	1.072020	0.786540	-1440.677172	905.325694	412.197060
1032				900.000000	200.000000	0.000000	0.381140	0.585520	-1.346950	-113.981754	-60.036411	144.729279	299.062614	200.956835	0.000000	300.000000	200.000000	0.000000	7.568960	10.224200	2232.591248	2136.220856	2092.799927	-1409.908474				-505.000000	200.000000	0.000000	0.905550	0.536010	9.438480	-777.522970	2720.218209	940.341808
1033				900.000000	200.000000	0.000000	0.302670	0.551740	-1.955250	-59.715590	-35.975418	173.695079	299.028372	200.935541	0.000000	300.000000	200.000000	0.000000	7.019600	10.193680	2232.438660	2088.537354	2169.099924	-1416.011974				-505.000000	200.000000	0.000000	0.362220	-1.072020	4.719240	-1570.098415	1431.873591	-412.255015
1034				900.000000	200.000000	0.000000	0.325090	0.630560	-1.260050	-91.934327	-52.743119	173.745155	298.993953	200.948583	0.000000	300.000000	200.000000	0.000000	7.385840	11.078760	2231.904602	2117.147455	2245.399921	-1354.976975				-505.000000	200.000000	0.000000	0.724440	0.000000	-0.786540	1273.913098	1547.750652	-411.266646
1035				900.000000	200.000000	0.000000	0.392350	0.551740	-1.303500	-83.163558	-40.274568	151.915230	298.949820	200.897462	0.000000	300.000000	200.000000	0.000000	7.141680	11.261880	2231.523132	2002.707052	2343.499918	-1373.287475				-505.000000	200.000000	0.000000	1.992210	-0.178670	6.292320	-473.571944	2392.310107	58.415164
1036				900.000000	200.000000	0.000000	0.269040	0.551740	-1.607650	-83.478658	-85.573502	147.223659	299.072505	200.973788	0.000000	300.000000	200.000000	0.000000	6.989080	11.017720	2232.896424	2174.367657	2070.999928	-1348.873476				-505.000000	200.000000	0.000000	-0.362220	0.536010	16.517339	-661.140659	3585.633174	176.769947
1037				900.000000	200.000000	0.000000	0.325090	0.630560	-1.868350	-48.338694	-97.771130	137.600253	299.072220	200.931364	0.000000	300.000000	200.000000	0.000000	7.080640	10.498880	2232.209778	2079.000654	2070.999928	-1361.080475				-505.000000	200.000000	0.000000	1.629990	1.429360	11.798100	-1302.357602	-242.397093	-233.750331
1038				900.000000	200.000000	0.000000	0.414770	0.574260	-1.260050	-90.232231	-117.227781	190.467508	299.028604	200.948130	0.000000	300.000000	200.000000	0.000000	6.897520	10.743040	2232.972718	2117.147455	2169.099924	-1312.252476				-505.000000	200.000000	0.000000	1.267770	1.072020	2.359620	-50.759302	2042.168080	470.868715
1039				900.000000	200.000000	0.000000	0.392350	0.585520	-1.868350	-58.234501	-110.672837	176.043246	298.989450	200.926870	0.000000	300.000000	200.000000	0.000000	8.087800	10.620960	2232.743836	2069.463954	2256.299921	-1348.873476				-505.000000	200.000000	0.000000	0.362220	0.893350	-2.359620	401.315844	2366.581480	-234.157583
1040				900.000000	200.000000	0.000000	0.470820	0.619300	-1.129700	-80.201381	-109.525206	173.583707	299.057764	200.961073	0.000000	300.000000	200.000000	0.000000	7.782600	10.468360	2232.667542	2145.757556	2103.699926	-1361.080475				-505.000000	200.000000	0.000000	-0.362220	0.178670	1.573080	126.753170	2539.255217	763.871818
1041				900.000000	200.000000	0.000000	0.448400	0.641820	-1.694550	-71.818131	-108.076640	185.676178	299.021081	201.006367	0.000000	300.000000	200.000000	0.000000	7.843640	11.017720	2226.945492	2241.124558	2179.999924	-1379.390975				-505.000000	200.000000	0.000000	1.811100	-1.072020	5.505780	-759.323479	2271.445492	175.070061
1042				900.000000	200.000000	0.000000	0.425980	0.641820	-1.390400	-83.564623	-97.304304	176.060765	298.984117	200.970014	0.000000	300.000000	200.000000	0.000000	7.538440	10.376800	2231.752014	2164.830956	2267.199921	-1434.322474				-505.000000	200.000000	0.000000	-0.543330	0.893350	-2.359620	-61.948163	1758.526271	-527.805632
1043				900.000000	200.000000	0.000000	0.358720	0.720640	-1.433850	-88.404890	-74.230249	171.384428	299.042987	200.952661	0.000000	300.000000	200.000000	0.000000	7.324800	9.552760	2232.362366	2126.684155	2136.399925	-1342.769976				-505.000000	200.000000	0.000000	1.448880	0.536010	6.292320	32.937350	1099.486931	0.392763
1044				900.000000	200.000000	0.000000	0.392350	0.664340	-0.999350	-74.191061	-45.623397	192.984170	299.008401	200.987242	0.000000	300.000000	200.000000	0.000000	7.477400	11.139800	2231.446838	2202.977757	2212.699923	-1440.425974				-505.000000	200.000000	0.000000	0.181110	1.608030	5.505780	-365.521650	779.236093	177.743828
1045				900.000000	200.000000	0.000000	0.358720	0.653080	-1.433850	-67.063829	-145.153828	188.189218	299.042463	200.983103	0.000000	300.000000	200.000000	0.000000	7.416360	11.414480	2231.141662	2193.441057	2136.399925	-1403.804975				-505.000000	200.000000	0.000000	-0.724440	0.714680	6.292320	-535.331337	2158.984568	-586.704800
1046				900.000000	200.000000	0.000000	0.347510	0.608040	-1.738000	-53.151555	-73.485761	166.472004	299.003585	200.965807	0.000000	300.000000	200.000000	0.000000	7.263760	11.383960	2231.599426	2155.294256	2223.599922	-1397.701475				-505.000000	200.000000	0.000000	1.992210	-0.178670	12.584640	-125.620552	1988.628674	117.159263
1047				900.000000	200.000000	0.000000	0.414770	0.472920	-1.303500	-66.306715	-86.791553	163.867001	298.994263	200.948292	0.000000	300.000000	200.000000	0.000000	7.568960	10.895640	2232.591248	2117.147455	2245.399921	-1440.425974				-505.000000	200.000000	0.000000	0.905550	1.429360	8.651940	-1186.793293	1130.124548	-233.692376
1048				900.000000	200.000000	0.000000	0.425980	0.585520	-1.303500	-121.977800	-112.583031	183.237386	298.989553	200.909692	0.000000	300.000000	200.000000	0.000000	7.446880	10.407320	2232.972718	2031.317153	2256.299921	-1336.666476				-505.000000	200.000000	0.000000	4.527750	-1.429360	3.932700	-1360.151978	915.423797	233.257712
1049				900.000000	200.000000	0.000000	0.403560	0.517960	-2.389750	-117.844216	-65.055833	180.788122	299.013522	200.922914	0.000000	300.000000	200.000000	0.000000	7.568960	10.437840	2231.980896	2059.927254	2201.799923	-1391.597975				-505.000000	200.000000	0.000000	0.362220	0.536010	5.505780	-893.653588	1563.697172	529.176584
1050				900.000000	200.000000	0.000000	0.302670	0.675600	-1.738000	-134.800569	-31.111491	197.906870	299.067560	200.999482	0.000000	300.000000	200.000000	0.000000	7.507920	10.102120	2232.743836	2231.587858	2081.899927	-1348.873476				-505.000000	200.000000	0.000000	-0.181110	1.250690	1.573080	-734.906915	1998.016222	177.433690
1051				900.000000	200.000000	0.000000	0.493240	0.585520	-1.086250	-137.834850	-54.763201	151.842123	299.062293	200.931524	0.000000	300.000000	200.000000	0.000000	7.141680	10.132640	2231.828308	2079.000654	2092.799927	-1379.390975				-505.000000	200.000000	0.000000	1.629990	1.072020	-1.573080	-398.521924	1891.412273	-292.833546
1052				900.000000	200.000000	0.000000	0.403560	0.641820	-1.433850	-115.773879	-111.538550	166.445351	299.067241	200.961369	0.000000	300.000000	200.000000	0.000000	7.660520	10.224200	2231.980896	2145.757556	2081.899927	-1391.597975				-505.000000	200.000000	0.000000	3.078870	1.429360	3.146160	86.742266	2064.402006	471.062942
1053				900.000000	200.000000	0.000000	0.358720	0.653080	-1.390400	-54.957224	-38.808868	164.092617	299.091410	200.935989	0.000000	300.000000	200.000000	0.000000	7.691040	10.437840	2231.370544	2088.537354	2027.399929	-1397.701475				-505.000000	200.000000	0.000000	0.905550	-0.714680	6.292320	-2359.061939	2458.063900	-411.959366
1054				900.000000	200.000000	0.000000	0.336300	0.630560	-1.607650	-64.150729	-73.145359	166.504561	299.028007	200.995721	0.000000	300.000000	200.000000	0.000000	7.324800	9.980040	2231.599426	2222.051158	2169.099924	-1403.804975				-505.000000	200.000000	0.000000	0.181110	0.357340	4.719240	-672.895829	2105.682593	-293.395866
1055				900.000000	200.000000	0.000000	0.448400	0.596780	-1.260050	-81.263797	-62.886995	149.489389	299.072347	200.969683	0.000000	300.000000	200.000000	0.000000	7.782600	11.139800	2232.514954	2164.830956	2070.999928	-1434.322474				-505.000000	200.000000	0.000000	3.984420	-0.536010	8.651940	-1189.901829	1739.242179	-294.547920
1056				900.000000	200.000000	0.000000	0.302670	0.472920	-1.520750	-134.880800	-51.577413	163.983136	299.062902	200.999243	0.000000	300.000000	200.000000	0.000000	7.721560	10.987200	2233.277894	2231.587858	2092.799927	-1385.494475				-505.000000	200.000000	0.000000	1.267770	1.072020	4.719240	181.061471	1111.938749	-57.828173
1057				900.000000	200.000000	0.000000	0.190570	0.608040	-1.173150	-68.648491	-42.218433	183.502214	298.993850	200.970047	0.000000	300.000000	200.000000	0.000000	7.538440	11.383960	2231.675720	2164.830956	2245.399921	-1367.183975				-505.000000	200.000000	0.000000	2.354430	0.536010	11.798100	33.377813	1304.607133	59.064418
1058				900.000000	200.000000	0.000000	0.336300	0.574260	-1.868350	-86.841900	-88.100818	180.910163	298.920255	201.060114	0.000000	300.000000	200.000000	0.000000	7.538440	10.895640	2230.989074	2365.101662	2408.899916	-1312.252476				-505.000000	200.000000	0.000000	2.535540	-0.536010	1.573080	-1422.100141	1833.631740	586.729470
1059				900.000000	200.000000	0.000000	0.336300	0.551740	-1.824900	-39.477896	-93.207196	176.069899	298.979477	200.948421	0.000000	300.000000	200.000000	0.000000	7.233240	10.834600	2232.286072	2117.147455	2278.099920	-1452.632974				-505.000000	200.000000	0.000000	-0.362220	0.536010	0.000000	-1473.174060	2143.038048	176.769947
1060				900.000000	200.000000	0.000000	0.302670	0.540480	-1.477300	-91.848362	-87.079611	173.684608	299.028472	200.914088	0.000000	300.000000	200.000000	0.000000	7.446880	10.132640	2232.667542	2040.853853	2169.099924	-1385.494475				-505.000000	200.000000	0.000000	0.724440	-1.072020	0.000000	-2265.371966	2077.284255	-1.075302
1061				900.000000	200.000000	0.000000	0.347510	0.641820	-1.520750	-63.597014	2.301745	166.503419	298.999282	200.909723	0.000000	300.000000	200.000000	0.000000	7.630000	10.468360	2232.896424	2031.317153	2234.499922	-1312.252476				-505.000000	200.000000	0.000000	1.629990	0.178670	-1.573080	589.765485	1626.272259	293.759652
1062				900.000000	200.000000	0.000000	0.538080	0.574260	-1.998700	-103.059063	-111.486803	168.652818	299.023489	200.986803	0.000000	300.000000	200.000000	0.000000	7.050120	10.834600	2232.438660	2202.977757	2179.999924	-1422.115474				-505.000000	200.000000	0.000000	2.354430	-1.072020	-2.359620	-1339.032720	1052.902794	-236.182096
1063				900.000000	200.000000	0.000000	0.369930	0.675600	-1.607650	-50.234391	-59.332333	168.921268	299.064780	200.959622	0.000000	300.000000	200.000000	0.000000	7.630000	10.376800	2226.106258	2136.220856	2081.899927	-1403.804975				-505.000000	200.000000	0.000000	2.173320	0.000000	-8.651940	578.387854	2660.673259	-58.917964
1064				900.000000	200.000000	0.000000	0.347510	0.686860	-1.651100	-61.877309	-63.434638	156.906666	299.018473	200.914306	0.000000	300.000000	200.000000	0.000000	7.752080	9.827440	2232.133484	2040.853853	2190.899923	-1361.080475				-505.000000	200.000000	0.000000	0.724440	-0.357340	0.786540	-21.559720	485.697741	-352.861663
1065				900.000000	200.000000	0.000000	0.392350	0.630560	-1.520750	-68.081231	-65.402375	188.133434	298.989139	200.927155	0.000000	300.000000	200.000000	0.000000	7.660520	10.895640	2232.057190	2069.463954	2256.299921	-1385.494475				-505.000000	200.000000	0.000000	0.000000	-3.216060	-4.719240	-658.245336	1860.458661	-3.052041
1066				900.000000	200.000000	0.000000	0.358720	0.563000	-1.346950	-114.909128	-69.245096	176.057143	298.969605	201.038243	0.000000	300.000000	200.000000	0.000000	7.385840	10.224200	2232.057190	2317.418160	2299.899920	-1440.425974				-505.000000	200.000000	0.000000	2.535540	-1.786700	5.505780	-1613.280779	636.769542	350.566170
1067				900.000000	200.000000	0.000000	0.381140	0.686860	-1.173150	-61.382153	-80.461925	178.558766	299.047218	200.974687	0.000000	300.000000	200.000000	0.000000	7.416360	11.719680	2230.836486	2174.367657	2125.499926	-1379.390975				-505.000000	200.000000	0.000000	0.181110	2.322710	7.865400	-2059.327623	1042.136829	-702.739421
1068				900.000000	200.000000	0.000000	0.336300	0.641820	-1.520750	-63.597014	-63.094236	147.237752	299.008808	200.935573	0.000000	300.000000	200.000000	0.000000	7.874160	11.322920	2232.362366	2088.537354	2212.699923	-1409.908474				-505.000000	200.000000	0.000000	0.181110	-0.893350	8.651940	-1674.788480	1704.240439	-0.862278
1069				900.000000	200.000000	0.000000	0.425980	0.574260	-1.520750	-102.563907	-87.051138	159.130313	299.003857	200.884369	0.000000	300.000000	200.000000	0.000000	7.599480	11.200840	2232.209778	1974.096951	2223.599922	-1458.736474				-505.000000	200.000000	0.000000	2.173320	-0.357340	8.651940	-1758.170517	920.841782	351.951611
1070				900.000000	200.000000	0.000000	0.470820	0.630560	-1.868350	-84.523466	-63.244532	173.594179	299.072347	200.952596	0.000000	300.000000	200.000000	0.000000	7.691040	11.231360	2232.514954	2126.684155	2070.999928	-1416.011974				-505.000000	200.000000	0.000000	-1.448880	1.072020	0.000000	-745.844083	2076.221834	-233.843137
1071				900.000000	200.000000	0.000000	0.302670	0.754420	-1.173150	-30.456321	-117.758290	161.835271	299.013488	200.940038	0.000000	300.000000	200.000000	0.000000	7.233240	10.895640	2231.904602	2098.074055	2201.799923	-1354.976975				-505.000000	200.000000	0.000000	1.267770	1.072020	13.371180	-397.326383	1236.298066	-704.013259
1072				900.000000	200.000000	0.000000	0.190570	0.731900	-1.216600	-83.695602	-77.639814	193.256045	298.959661	200.910221	0.000000	300.000000	200.000000	0.000000	7.507920	10.193680	2231.675720	2031.317153	2321.699919	-1416.011974				-505.000000	200.000000	0.000000	1.811100	-1.608030	8.651940	-559.873747	545.049691	-530.367796
1073				900.000000	200.000000	0.000000	0.302670	0.540480	-1.738000	-104.180038	-91.903130	164.045967	299.032759	200.901828	0.000000	300.000000	200.000000	0.000000	6.989080	10.224200	2231.294250	2012.243752	2158.199924	-1416.011974				-505.000000	200.000000	0.000000	1.629990	-1.072020	-9.438480	-876.335021	175.466443	-236.124141
1074				900.000000	200.000000	0.000000	0.448400	0.630560	-1.173150	-111.946950	-57.901842	176.027066	298.989415	201.016602	0.000000	300.000000	200.000000	0.000000	7.477400	9.827440	2232.667542	2269.734659	2256.299921	-1379.390975				-505.000000	200.000000	0.000000	1.811100	-0.536010	-0.786540	83.319114	1879.706882	234.322833
1075				900.000000	200.000000	0.000000	0.369930	0.686860	-1.303500	-77.599317	-74.813102	185.799360	299.042725	200.978560	0.000000	300.000000	200.000000	0.000000	7.294280	9.644320	2231.752014	2183.904357	2136.399925	-1287.838477				-505.000000	200.000000	0.000000	1.992210	-0.893350	0.786540	-980.521700	1469.545041	527.689722
1076				900.000000	200.000000	0.000000	0.246620	0.743160	-1.781450	-79.796569	-54.092793	190.798788	299.018372	200.940038	0.000000	300.000000	200.000000	0.000000	7.233240	11.048240	2231.904602	2098.074055	2190.899923	-1385.494475				-505.000000	200.000000	0.000000	2.535540	0.714680	5.505780	-419.578259	106.489513	117.963585
1077				900.000000	200.000000	0.000000	0.437190	0.619300	-2.215950	-85.347266	-46.338471	154.341267	299.043412	200.900996	0.000000	300.000000	200.000000	0.000000	7.782600	10.926160	2233.354188	2012.243752	2136.399925	-1422.115474				-505.000000	200.000000	0.000000	0.724440	-1.072020	-4.719240	-1339.221490	1551.482785	880.086178
1078				900.000000	200.000000	0.000000	0.448400	0.675600	-1.564200	-74.312559	-92.999955	173.659293	299.023156	200.952954	0.000000	300.000000	200.000000	0.000000	7.355320	11.139800	2231.675720	2126.684155	2179.999924	-1318.355976				-505.000000	200.000000	0.000000	1.267770	-1.608030	10.225020	-907.195906	1239.283771	-60.371541
1079				900.000000	200.000000	0.000000	0.280250	0.506700	-1.911800	-69.566384	-85.752270	135.121858	299.077198	200.982531	0.000000	300.000000	200.000000	0.000000	7.416360	11.689160	2232.438660	2193.441057	2060.099928	-1428.218974				-505.000000	200.000000	0.000000	0.543330	0.178670	5.505780	-1494.356241	1950.448228	0.126091
1080				900.000000	200.000000	0.000000	0.369930	0.563000	-1.651100	-38.834153	-115.017594	154.358589	298.989415	200.897002	0.000000	300.000000	200.000000	0.000000	7.630000	11.200840	2232.667542	2002.707052	2256.299921	-1446.529474				-505.000000	200.000000	0.000000	0.724440	-1.250690	3.146160	-1581.035583	2206.868557	233.731535
1081				900.000000	200.000000	0.000000	0.347510	0.585520	-0.782100	-117.417100	-49.044899	166.451060	299.009079	200.939588	0.000000	300.000000	200.000000	0.000000	7.446880	10.559920	2232.972718	2098.074055	2212.699923	-1379.390975				-505.000000	200.000000	0.000000	2.173320	-1.965370	-4.719240	-582.566085	933.531032	232.937393
1082				900.000000	200.000000	0.000000	0.246620	0.484180	-1.738000	-94.436882	-49.067231	197.786917	298.964722	201.004062	0.000000	300.000000	200.000000	0.000000	7.080640	10.407320	2232.057190	2241.124558	2310.799919	-1348.873476				-505.000000	200.000000	0.000000	0.181110	-0.536010	0.000000	-2001.305997	1977.591144	-705.452346
1083				900.000000	200.000000	0.000000	0.437190	0.619300	-1.477300	-92.623085	-41.959445	176.028208	299.017801	200.961961	0.000000	300.000000	200.000000	0.000000	7.599480	10.834600	2230.607604	2145.757556	2190.899923	-1287.838477				-505.000000	200.000000	0.000000	-0.905550	1.429360	0.786540	-1998.134538	2307.738525	60.173005
1084				900.000000	200.000000	0.000000	0.313880	0.517960	-1.781450	-89.070305	-72.060469	173.652050	299.072442	200.896971	0.000000	300.000000	200.000000	0.000000	7.233240	10.559920	2232.743836	2002.707052	2070.999928	-1342.769976				-505.000000	200.000000	0.000000	1.086660	0.357340	7.865400	-441.012132	2710.752097	-293.468310
1085				900.000000	200.000000	0.000000	0.280250	0.653080	-2.346300	-120.276020	-85.348185	161.764252	298.974839	200.922567	0.000000	300.000000	200.000000	0.000000	7.294280	10.254720	2232.820130	2059.927254	2288.999920	-1464.839973				-505.000000	200.000000	0.000000	1.811100	-1.250690	0.786540	-770.512340	1745.644021	-60.075891
1086				900.000000	200.000000	0.000000	0.425980	0.551740	-1.173150	-107.151697	-62.044557	171.157670	298.960265	200.990838	0.000000	300.000000	200.000000	0.000000	7.721560	10.010560	2232.972718	2212.514458	2321.699919	-1361.080475				-505.000000	200.000000	0.000000	1.448880	-0.178670	-4.719240	-11.188861	1507.646923	-59.029567
1087				900.000000	200.000000	0.000000	0.347510	0.529220	-1.738000	-28.253651	-108.947551	188.085642	299.062614	200.961106	0.000000	300.000000	200.000000	0.000000	7.263760	9.613800	2232.591248	2145.757556	2092.799927	-1342.769976				-505.000000	200.000000	0.000000	1.992210	0.536010	0.786540	-894.031127	2927.815122	176.581593
1088				900.000000	200.000000	0.000000	0.347510	0.630560	-1.868350	-88.543996	-93.628416	183.360568	299.018640	200.901335	0.000000	300.000000	200.000000	0.000000	7.355320	10.285240	2232.514954	2012.243752	2190.899923	-1373.287475				-505.000000	200.000000	0.000000	1.629990	-0.178670	3.932700	-473.760713	1488.477266	-59.044056
1089				900.000000	200.000000	0.000000	0.403560	0.675600	-1.346950	-126.354380	-60.959667	173.705747	298.945152	200.961369	0.000000	300.000000	200.000000	0.000000	7.691040	11.048240	2231.980896	2145.757556	2354.399918	-1391.597975				-505.000000	200.000000	0.000000	1.992210	-0.893350	11.798100	-400.560766	796.245035	233.969229
1090				900.000000	200.000000	0.000000	0.526870	0.630560	-1.173150	-79.782708	9.790342	166.307130	298.989312	200.986803	0.000000	300.000000	200.000000	0.000000	7.752080	11.048240	2232.438660	2202.977757	2256.299921	-1452.632974				-505.000000	200.000000	0.000000	-0.724440	-0.357340	-6.292320	556.953981	845.227317	-705.210344
1091				900.000000	200.000000	0.000000	0.381140	0.653080	-0.869000	-70.499175	-101.008665	173.708031	299.032858	200.935925	0.000000	300.000000	200.000000	0.000000	7.355320	11.322920	2231.523132	2088.537354	2158.199924	-1403.804975				-505.000000	200.000000	0.000000	1.992210	0.714680	9.438480	-882.527650	2919.604431	-58.225244
1092				900.000000	200.000000	0.000000	0.392350	0.439140	-1.260050	-95.796473	-106.172586	195.184394	299.008130	200.927663	0.000000	300.000000	200.000000	0.000000	7.599480	10.498880	2230.836486	2069.463954	2212.699923	-1367.183975				-505.000000	200.000000	0.000000	1.086660	0.178670	4.719240	-2305.131177	3376.587839	352.547217
1093				900.000000	200.000000	0.000000	0.280250	0.574260	-1.086250	-61.908463	-71.322122	176.148910	299.057796	200.961041	0.000000	300.000000	200.000000	0.000000	7.507920	11.292400	2232.743836	2145.757556	2103.699926	-1403.804975				-505.000000	200.000000	0.000000	2.354430	-0.178670	3.932700	-2095.184740	1179.501390	880.803568
1094				900.000000	200.000000	0.000000	0.381140	0.540480	-1.173150	-107.615384	-126.055655	173.603313	298.989381	200.935477	0.000000	300.000000	200.000000	0.000000	7.141680	10.285240	2232.591248	2088.537354	2256.299921	-1464.839973				-505.000000	200.000000	0.000000	1.629990	-0.178670	1.573080	-358.133481	1093.006524	175.932339
1095				900.000000	200.000000	0.000000	0.403560	0.450400	-1.738000	-79.745821	-80.859870	156.628690	299.086682	200.987107	0.000000	300.000000	200.000000	0.000000	7.050120	10.712520	2231.752014	2202.977757	2038.299929	-1361.080475				-505.000000	200.000000	0.000000	0.905550	1.965370	12.584640	-806.596706	2319.522482	178.024988
1096				900.000000	200.000000	0.000000	0.381140	0.574260	-1.694550	-70.579722	-54.647173	151.947787	299.047609	200.974287	0.000000	300.000000	200.000000	0.000000	7.233240	10.529400	2231.752014	2174.367657	2125.499926	-1409.908474				-505.000000	200.000000	0.000000	0.000000	1.072020	4.719240	-166.386535	2116.641559	-410.191344
1097				900.000000	200.000000	0.000000	0.392350	0.641820	-1.390400	-47.379851	-106.051360	190.553566	298.954991	200.871582	0.000000	300.000000	200.000000	0.000000	7.691040	10.712520	2232.133484	1945.486851	2332.599918	-1367.183975				-505.000000	200.000000	0.000000	-0.543330	-0.536010	7.078860	-379.315662	2147.279176	410.743484
1098				900.000000	200.000000	0.000000	0.392350	0.563000	-1.346950	-82.744886	-90.893859	190.480263	298.999008	200.961238	0.000000	300.000000	200.000000	0.000000	7.416360	9.827440	2232.286072	2145.757556	2234.499922	-1379.390975				-505.000000	200.000000	0.000000	1.992210	0.714680	12.584640	970.780073	132.648572	-410.689836
1099				900.000000	200.000000	0.000000	0.347510	0.619300	-1.303500	-88.422498	-73.889846	168.892136	299.023356	200.922851	0.000000	300.000000	200.000000	0.000000	7.416360	10.193680	2232.133484	2059.927254	2179.999924	-1373.287475				-505.000000	200.000000	0.000000	1.448880	0.714680	4.719240	-1230.353195	172.989732	411.771012
1100				900.000000	200.000000	0.000000	0.369930	0.709380	-1.346950	-72.696427	-59.574784	149.675402	298.983665	201.021746	0.000000	300.000000	200.000000	0.000000	7.233240	11.261880	2230.760192	2279.271359	2267.199921	-1367.183975				-505.000000	200.000000	0.000000	2.535540	1.250690	4.719240	-1661.183238	1035.225991	177.216358
1101				900.000000	200.000000	0.000000	0.448400	0.664340	-1.173150	-62.309527	-73.099752	156.781200	299.043118	200.952531	0.000000	300.000000	200.000000	0.000000	7.172200	11.383960	2232.667542	2126.684155	2136.399925	-1434.322474				-505.000000	200.000000	0.000000	0.724440	0.357340	0.786540	-673.210445	2341.677844	-117.207037
1102				900.000000	200.000000	0.000000	0.448400	0.641820	-1.607650	-128.015526	-52.431787	163.989237	298.969711	200.918516	0.000000	300.000000	200.000000	0.000000	7.416360	11.078760	2232.286072	2050.390553	2299.899920	-1434.322474				-505.000000	200.000000	0.000000	1.811100	-0.357340	7.865400	-136.809413	2004.066198	-117.972201
1103				900.000000	200.000000	0.000000	0.459610	0.709380	-1.607650	-105.130754	-63.025355	190.546715	299.028405	200.991041	0.000000	300.000000	200.000000	0.000000	7.538440	11.231360	2232.514954	2212.514458	2169.099924	-1348.873476				-505.000000	200.000000	0.000000	0.905550	-1.072020	3.146160	-759.512248	1135.349533	233.886604
1104				900.000000	200.000000	0.000000	0.358720	0.563000	-1.303500	-82.699872	-59.153564	192.924764	299.057700	200.995313	0.000000	300.000000	200.000000	0.000000	7.721560	10.743040	2232.514954	2222.051158	2103.699926	-1336.666476				-505.000000	200.000000	0.000000	1.267770	-0.357340	18.876959	-715.008498	1628.783102	587.000449
1105				900.000000	200.000000	0.000000	0.381140	0.664340	-1.520750	-110.916003	-125.732387	185.766803	299.037710	200.940230	0.000000	300.000000	200.000000	0.000000	7.630000	10.468360	2231.446838	2098.074055	2147.299925	-1385.494475				-505.000000	200.000000	0.000000	2.354430	-1.072020	4.719240	-411.938396	781.044942	233.770693
1106				900.000000	200.000000	0.000000	0.291460	0.641820	-1.998700	-88.215352	-50.671292	156.922847	298.970309	200.888095	0.000000	300.000000	200.000000	0.000000	7.568960	10.651480	2233.583070	1983.633652	2299.899920	-1391.597975				-505.000000	200.000000	0.000000	1.992210	0.178670	13.371180	-798.830997	1722.742233	117.498378
1107				900.000000	200.000000	0.000000	0.269040	0.596780	-1.303500	-81.308811	-111.186211	159.313847	299.013758	201.003856	0.000000	300.000000	200.000000	0.000000	7.507920	10.651480	2232.514954	2241.124558	2201.799923	-1385.494475				-505.000000	200.000000	0.000000	1.811100	0.357340	8.651940	-1599.109228	1207.899728	0.194228
1108				900.000000	200.000000	0.000000	0.313880	0.675600	-2.085600	-119.078561	-107.239400	156.931035	299.008808	200.961205	0.000000	300.000000	200.000000	0.000000	7.172200	10.559920	2232.362366	2145.757556	2212.699923	-1391.597975				-505.000000	200.000000	0.000000	1.086660	-0.714680	10.225020	-1779.667313	1913.092773	-529.462052
1109				900.000000	200.000000	0.000000	0.246620	0.551740	-1.651100	-51.359430	-89.675808	202.669068	299.057828	200.948194	0.000000	300.000000	200.000000	0.000000	7.263760	9.766400	2232.820130	2117.147455	2103.699926	-1330.562976				-505.000000	200.000000	0.000000	0.543330	0.000000	-0.786540	-231.694927	1160.999596	704.885718
1110				900.000000	200.000000	0.000000	0.369930	0.484180	-1.781450	-138.707728	-79.434578	156.694946	298.920845	200.931364	0.000000	300.000000	200.000000	0.000000	7.568960	9.339120	2232.209778	2079.000654	2408.899916	-1373.287475				-505.000000	200.000000	0.000000	1.448880	1.429360	8.651940	-607.713283	1760.097688	-527.456336
1111				900.000000	200.000000	0.000000	0.381140	0.563000	-1.520750	-147.253426	-95.336567	151.937315	299.057893	200.960942	0.000000	300.000000	200.000000	0.000000	7.294280	9.796920	2232.972718	2145.757556	2103.699926	-1367.183975				-505.000000	200.000000	0.000000	1.629990	-0.357340	1.573080	-600.576806	2020.996575	117.018682
1112				900.000000	200.000000	0.000000	0.381140	0.540480	-1.738000	-59.954206	-59.672735	163.964672	299.081986	200.918547	0.000000	300.000000	200.000000	0.000000	7.111160	11.170320	2232.209778	2050.390553	2049.199928	-1324.459476				-505.000000	200.000000	0.000000	-0.181110	-1.786700	0.000000	-1845.353245	806.379009	-1.681090
1113				900.000000	200.000000	0.000000	0.437190	0.664340	-1.998700	-91.308508	-46.540513	185.708735	299.032891	200.957260	0.000000	300.000000	200.000000	0.000000	7.568960	11.414480	2231.599426	2136.220856	2158.199924	-1361.080475				-505.000000	200.000000	0.000000	-2.173320	0.357340	5.505780	-2294.256932	921.702645	470.465771
1114				900.000000	200.000000	0.000000	0.369930	0.653080	-1.824900	-63.448427	-74.328200	168.900324	298.935640	200.961139	0.000000	300.000000	200.000000	0.000000	7.446880	11.353440	2232.514954	2145.757556	2376.199917	-1416.011974				-505.000000	200.000000	0.000000	2.354430	1.608030	-5.505780	-250.586573	1453.598522	118.825863
1115				900.000000	200.000000	0.000000	0.347510	0.675600	-1.520750	-42.103303	-58.489894	154.486534	298.979372	200.884429	0.000000	300.000000	200.000000	0.000000	7.568960	10.743040	2232.057190	1974.096951	2278.099920	-1428.218974				-505.000000	200.000000	0.000000	0.905550	0.357340	17.303879	-1019.337063	1652.193886	352.731264
1116				900.000000	200.000000	0.000000	0.459610	0.540480	-1.564200	-63.794679	-128.923373	149.425417	299.057410	200.982800	0.000000	300.000000	200.000000	0.000000	7.568960	10.834600	2231.828308	2193.441057	2103.699926	-1428.218974				-505.000000	200.000000	0.000000	1.811100	1.429360	6.292320	-1302.798064	1475.279022	59.955673
1117				900.000000	200.000000	0.000000	0.347510	0.585520	-0.999350	-77.436868	-104.568526	178.499361	299.096666	200.965510	0.000000	300.000000	200.000000	0.000000	7.599480	11.292400	2232.286072	2155.294256	2016.499929	-1409.908474				-505.000000	200.000000	0.000000	1.811100	1.072020	9.438480	-166.008996	1074.583294	529.569347
1118				900.000000	200.000000	0.000000	0.269040	0.517960	-1.520750	-104.882341	-110.984169	178.517825	299.008808	200.922757	0.000000	300.000000	200.000000	0.000000	7.202720	10.559920	2232.362366	2059.927254	2212.699923	-1397.701475				-505.000000	200.000000	0.000000	2.354430	-1.072020	12.584640	-1453.653181	2364.420765	703.723483
1119				900.000000	200.000000	0.000000	0.392350	0.529220	-1.086250	-67.783740	-96.202280	156.713607	298.962523	200.869181	0.000000	300.000000	200.000000	0.000000	7.111160	10.041080	2227.326962	1935.950150	2310.799919	-1403.804975				-505.000000	200.000000	0.000000	-1.992210	3.394730	1.573080	-1415.883069	2240.175885	-172.851320
1120				900.000000	200.000000	0.000000	0.358720	0.698120	-1.607650	-117.656032	-89.266524	183.411785	298.984290	200.974121	0.000000	300.000000	200.000000	0.000000	7.050120	10.346280	2232.133484	2174.367657	2267.199921	-1403.804975				-505.000000	200.000000	0.000000	1.267770	0.357340	11.798100	-1019.777526	1370.360926	-234.738701
1121				900.000000	200.000000	0.000000	0.459610	0.776940	-0.912450	-57.402574	-89.001741	164.103285	299.033387	201.003754	0.000000	300.000000	200.000000	0.000000	7.050120	10.132640	2232.743836	2241.124558	2158.199924	-1379.390975				-505.000000	200.000000	0.000000	1.086660	2.144040	10.225020	246.369863	1913.092773	-115.540436
1122				900.000000	200.000000	0.000000	0.336300	0.563000	-1.173150	-118.749601	-88.747354	176.080371	299.042562	200.944536	0.000000	300.000000	200.000000	0.000000	7.568960	9.919000	2231.370544	2107.610755	2136.399925	-1397.701475				-505.000000	200.000000	0.000000	1.267770	-0.357340	10.225020	-599.884651	1636.993793	-59.184636
1123				900.000000	200.000000	0.000000	0.358720	0.675600	-1.477300	-66.181470	-99.519690	176.161861	298.964510	200.897431	0.000000	300.000000	200.000000	0.000000	7.660520	11.078760	2231.599426	2002.707052	2310.799919	-1348.873476				-505.000000	200.000000	0.000000	1.267770	0.357340	0.786540	-904.842449	1513.380903	-58.506405
1124				900.000000	200.000000	0.000000	0.538080	0.675600	-1.738000	-70.472085	-96.531344	190.434005	299.017801	200.996164	0.000000	300.000000	200.000000	0.000000	7.660520	11.292400	2230.607604	2222.051158	2190.899923	-1385.494475				-505.000000	200.000000	0.000000	0.181110	1.608030	-2.359620	792.009137	2244.970438	823.928913
1125				900.000000	200.000000	0.000000	0.493240	0.686860	-1.564200	-29.623039	-64.450647	161.575010	298.988689	200.944666	0.000000	300.000000	200.000000	0.000000	7.599480	10.956680	2231.065368	2107.610755	2256.299921	-1379.390975				-505.000000	200.000000	0.000000	0.362220	0.357340	-1.573080	-789.215216	1835.555024	470.262927
1126				900.000000	200.000000	0.000000	0.448400	0.855760	-1.520750	-10.561132	-128.502154	152.139901	299.018540	200.944149	0.000000	300.000000	200.000000	0.000000	7.294280	10.468360	2232.286072	2107.610755	2190.899923	-1416.011974				-505.000000	200.000000	0.000000	1.086660	1.250690	3.146160	-618.965067	2715.230655	529.796860
1127				900.000000	200.000000	0.000000	0.448400	0.506700	-1.694550	-117.587675	-42.219031	161.453915	298.964687	200.987006	0.000000	300.000000	200.000000	0.000000	7.538440	10.437840	2231.980896	2202.977757	2310.799919	-1428.218974				-505.000000	200.000000	0.000000	1.992210	1.786700	0.786540	-7.639862	939.265012	588.977188
1128				900.000000	200.000000	0.000000	0.560500	0.619300	-1.260050	-68.274833	-97.899093	183.129439	299.047674	200.974221	0.000000	300.000000	200.000000	0.000000	7.202720	10.529400	2231.904602	2174.367657	2125.499926	-1348.873476				-505.000000	200.000000	0.000000	-0.181110	1.786700	13.371180	-933.161106	793.689760	119.198264
1129				900.000000	200.000000	0.000000	0.560500	0.698120	-1.390400	-77.225658	-62.316078	175.973761	299.062326	200.965675	0.000000	300.000000	200.000000	0.000000	7.507920	10.559920	2231.904602	2155.294256	2092.799927	-1312.252476				-505.000000	200.000000	0.000000	0.181110	2.322710	7.078860	-90.518514	2368.583328	-585.251224
1130				900.000000	200.000000	0.000000	0.414770	0.698120	-1.346950	-53.057463	-147.542784	183.353718	298.969711	201.012504	0.000000	300.000000	200.000000	0.000000	7.141680	10.987200	2232.286072	2260.197959	2299.899920	-1300.045476				-505.000000	200.000000	0.000000	1.992210	-0.536010	2.359620	-1885.301226	1202.912174	-118.156248
1131				900.000000	200.000000	0.000000	0.302670	0.630560	-1.868350	-52.359224	-91.781904	166.539402	299.050416	200.882207	0.000000	300.000000	200.000000	0.000000	7.599480	10.102120	2226.869198	1964.560251	2114.599926	-1354.976975				-505.000000	200.000000	0.000000	-0.181110	-1.429360	3.932700	145.456047	1200.356899	-236.318369
1132				900.000000	200.000000	0.000000	0.369930	0.506700	-1.477300	-157.567906	-44.255648	163.944870	299.072505	200.999414	0.000000	300.000000	200.000000	0.000000	7.263760	9.827440	2232.896424	2231.587858	2070.999928	-1397.701475				-505.000000	200.000000	0.000000	-0.543330	-1.786700	4.719240	-686.815687	2679.798484	703.277072
1133				900.000000	200.000000	0.000000	0.425980	0.574260	-1.303500	-66.154064	-56.857361	190.455894	299.033585	201.003548	0.000000	300.000000	200.000000	0.000000	7.568960	9.857960	2233.201600	2241.124558	2158.199924	-1422.115474				-505.000000	200.000000	0.000000	3.078870	0.178670	-3.932700	589.576715	612.849763	-235.053146
1134				900.000000	200.000000	0.000000	0.381140	0.540480	-1.824900	-60.044234	16.397631	173.603313	299.067337	200.897186	0.000000	300.000000	200.000000	0.000000	7.538440	11.261880	2232.209778	2002.707052	2081.899927	-1354.976975				-505.000000	200.000000	0.000000	2.897760	-1.429360	0.000000	-781.386584	1548.066648	-236.564678
1135				900.000000	200.000000	0.000000	0.515660	0.675600	-1.694550	-102.591313	-120.978347	161.541311	298.994332	200.862801	0.000000	300.000000	200.000000	0.000000	7.294280	10.987200	2232.743836	1926.413450	2245.399921	-1330.562976				-505.000000	200.000000	0.000000	1.086660	1.429360	7.078860	-28.759120	1783.508472	-292.450963
1136				900.000000	200.000000	0.000000	0.358720	0.563000	-1.607650	-78.994441	-94.332494	161.599183	299.106859	200.965048	0.000000	300.000000	200.000000	0.000000	7.813120	10.956680	2233.354188	2155.294256	1994.699930	-1416.011974				-505.000000	200.000000	0.000000	1.448880	1.429360	-0.786540	-1998.260384	2564.474849	-468.712237
1137				900.000000	200.000000	0.000000	0.414770	0.540480	-1.433850	-79.741758	-127.198087	173.568472	299.071807	200.991617	0.000000	300.000000	200.000000	0.000000	7.752080	11.078760	2231.217956	2212.514458	2070.999928	-1354.976975				-505.000000	200.000000	0.000000	0.362220	0.893350	-2.359620	-177.764165	-682.528688	235.795206
1138				900.000000	200.000000	0.000000	0.336300	0.596780	-1.694550	-85.734469	-98.394392	176.111786	299.003414	200.987343	0.000000	300.000000	200.000000	0.000000	7.538440	10.865120	2231.217956	2202.977757	2223.599922	-1397.701475				-505.000000	200.000000	0.000000	1.086660	1.786700	-8.651940	-124.210943	1400.726979	295.329139
1139				900.000000	200.000000	0.000000	0.381140	0.630560	-1.607650	-112.397092	-120.585600	197.783688	298.940631	200.935413	0.000000	300.000000	200.000000	0.000000	7.324800	10.743040	2232.743836	2088.537354	2365.299917	-1391.597975				-505.000000	200.000000	0.000000	0.905550	-0.536010	2.359620	-495.509203	2726.936047	-59.325216
1140				900.000000	200.000000	0.000000	0.392350	0.563000	-1.781450	-107.318209	-75.291864	173.612643	298.901351	200.965510	0.000000	300.000000	200.000000	0.000000	7.691040	10.559920	2232.286072	2155.294256	2452.499914	-1409.908474				-505.000000	200.000000	0.000000	0.724440	1.250690	11.011560	-1081.599843	2597.114315	-351.335642
1141				900.000000	200.000000	0.000000	0.515660	0.585520	-1.390400	-81.862526	-116.195236	178.325157	299.023523	200.948324	0.000000	300.000000	200.000000	0.000000	7.263760	10.468360	2232.514954	2117.147455	2179.999924	-1354.976975				-505.000000	200.000000	0.000000	2.354430	-0.178670	8.651940	-936.647182	1440.162846	410.850778
1142				900.000000	200.000000	0.000000	0.358720	0.653080	-1.520750	-79.215448	-99.479281	178.550578	298.960052	200.969683	0.000000	300.000000	200.000000	0.000000	7.630000	10.773560	2232.514954	2164.830956	2321.699919	-1342.769976				-505.000000	200.000000	0.000000	0.905550	-0.178670	0.786540	-474.012406	-55.541254	410.966689
1143				900.000000	200.000000	0.000000	0.212990	0.574260	-1.260050	-62.088519	-68.390721	159.350971	299.003925	200.927029	0.000000	300.000000	200.000000	0.000000	7.233240	9.430680	2232.362366	2069.463954	2223.599922	-1397.701475				-505.000000	200.000000	0.000000	-0.362220	0.357340	3.932700	21.937259	1343.885872	-234.608301
1144				900.000000	200.000000	0.000000	0.358720	0.630560	-1.346950	-63.880644	-79.377036	152.023373	299.028372	200.922725	0.000000	300.000000	200.000000	0.000000	7.752080	11.261880	2232.438660	2059.927254	2169.099924	-1361.080475				-505.000000	200.000000	0.000000	0.724440	-0.714680	-8.651940	187.694562	2085.494946	939.169392
1145				900.000000	200.000000	0.000000	0.403560	0.596780	-1.477300	-73.447808	-81.102321	156.764824	299.013792	200.948292	0.000000	300.000000	200.000000	0.000000	7.355320	9.644320	2232.591248	2117.147455	2201.799923	-1416.011974				-505.000000	200.000000	0.000000	2.173320	-0.536010	9.438480	-1189.838905	1582.945392	469.270250
1146				900.000000	200.000000	0.000000	0.515660	0.506700	-1.607650	-77.292345	-65.333494	175.842195	299.037841	200.961468	0.000000	300.000000	200.000000	0.000000	7.385840	11.445000	2231.752014	2145.757556	2147.299925	-1409.908474				-505.000000	200.000000	0.000000	0.905550	1.072020	8.651940	-50.255917	864.984533	59.689002
1147				900.000000	200.000000	0.000000	0.358720	0.653080	-2.259400	-92.042280	-83.594427	156.863637	299.028538	200.922567	0.000000	300.000000	200.000000	0.000000	7.446880	11.261880	2232.820130	2059.927254	2169.099924	-1434.322474				-505.000000	200.000000	0.000000	-0.543330	-0.357340	8.651940	-715.826499	422.376228	587.145337
1148				900.000000	200.000000	0.000000	0.358720	0.675600	-1.607650	-58.275452	-185.519953	185.800502	298.949820	200.876094	0.000000	300.000000	200.000000	0.000000	7.630000	10.956680	2231.523132	1955.023551	2343.499918	-1434.322474				-505.000000	200.000000	0.000000	1.086660	-1.429360	7.078860	-665.004274	1916.078479	468.509394
1149				900.000000	200.000000	0.000000	0.482030	0.619300	-0.999350	-80.066338	-99.976119	185.620394	299.023323	201.016880	0.000000	300.000000	200.000000	0.000000	7.630000	10.285240	2232.057190	2269.734659	2179.999924	-1434.322474				-505.000000	200.000000	0.000000	1.992210	-1.072020	12.584640	-1106.205176	795.498608	-647.361809
1150				900.000000	200.000000	0.000000	0.381140	0.765680	-1.433850	-38.303780	-70.087534	171.403089	299.057345	200.952954	0.000000	300.000000	200.000000	0.000000	7.141680	10.712520	2231.675720	2126.684155	2103.699926	-1403.804975				-505.000000	200.000000	0.000000	-0.724440	0.893350	5.505780	-408.766937	1762.020972	353.370336
1151				900.000000	200.000000	0.000000	0.526870	0.788200	-1.390400	-57.434043	-71.063134	159.224755	299.081766	200.931587	0.000000	300.000000	200.000000	0.000000	7.202720	10.834600	2231.675720	2079.000654	2049.199928	-1513.667973				-505.000000	200.000000	0.000000	2.354430	-0.893350	1.573080	-517.194769	-276.529411	-412.244834
1152				900.000000	200.000000	0.000000	0.381140	0.574260	-1.042800	-98.048220	-105.913000	137.489827	298.985123	200.909288	0.000000	300.000000	200.000000	0.000000	7.446880	10.132640	2233.964540	2031.317153	2267.199921	-1416.011974				-505.000000	200.000000	0.000000	0.905550	-1.250690	10.225020	-653.941259	2586.901775	-60.003447
1153				900.000000	200.000000	0.000000	0.437190	0.641820	-1.346950	-55.375897	-133.268130	171.229831	298.934912	200.931874	0.000000	300.000000	200.000000	0.000000	7.904680	10.071600	2230.989074	2079.000654	2376.199917	-1428.218974				-505.000000	200.000000	0.000000	0.905550	-0.178670	5.505780	-357.818865	735.400232	-0.242002
1154				900.000000	200.000000	0.000000	0.403560	0.574260	-1.260050	-66.109050	-66.106454	204.937082	299.052558	200.952856	0.000000	300.000000	200.000000	0.000000	7.538440	10.346280	2231.904602	2126.684155	2114.599926	-1312.252476				-505.000000	200.000000	0.000000	0.362220	-0.893350	-1.573080	-517.446462	2498.405061	-294.597260
1155				900.000000	200.000000	0.000000	0.313880	0.517960	-1.173150	-108.542758	-92.890068	183.290691	299.091814	200.905669	0.000000	300.000000	200.000000	0.000000	7.416360	10.010560	2232.362366	2021.780453	2027.399929	-1361.080475				-505.000000	200.000000	0.000000	1.811100	0.178670	5.505780	-1378.540239	1476.025448	-587.416317
1156				900.000000	200.000000	0.000000	0.381140	0.698120	-1.260050	-129.357509	-100.644988	195.436859	299.043347	200.918139	0.000000	300.000000	200.000000	0.000000	7.599480	11.200840	2233.201600	2050.390553	2136.399925	-1495.357473				-505.000000	200.000000	0.000000	0.543330	-0.357340	-1.573080	-2106.436524	1692.026052	-235.358977
1157				900.000000	200.000000	0.000000	0.403560	0.608040	-1.390400	-113.099395	-152.106718	173.642916	299.018607	200.969716	0.000000	300.000000	200.000000	0.000000	7.813120	10.865120	2232.438660	2164.830956	2190.899923	-1403.804975				-505.000000	200.000000	0.000000	-0.181110	-0.893350	6.292320	-1211.713242	1463.257635	939.072278
1158				900.000000	200.000000	0.000000	0.470820	0.698120	-1.607650	-65.389139	-154.674442	171.247349	299.071903	201.008611	0.000000	300.000000	200.000000	0.000000	7.294280	11.414480	2231.446838	2250.661259	2070.999928	-1440.425974				-505.000000	200.000000	0.000000	2.173320	1.786700	5.505780	-238.894327	1188.967503	1.521713
1159				900.000000	200.000000	0.000000	0.392350	0.709380	-1.738000	-61.039964	-70.266303	176.158436	299.071807	200.897585	0.000000	300.000000	200.000000	0.000000	7.538440	11.048240	2231.217956	2002.707052	2070.999928	-1397.701475				-505.000000	200.000000	0.000000	0.181110	3.037390	9.438480	-857.796471	2233.774042	-55.876104
1160				900.000000	200.000000	0.000000	0.325090	0.686860	-1.303500	-57.496666	-62.834651	178.616834	299.038531	200.943697	0.000000	300.000000	200.000000	0.000000	7.752080	11.109280	2233.354188	2107.610755	2147.299925	-1373.287475				-505.000000	200.000000	0.000000	-0.181110	1.072020	3.932700	-1787.873484	2260.916958	118.520033
1161				900.000000	200.000000	0.000000	0.470820	0.563000	-1.390400	-127.015732	-53.557086	151.844407	299.048032	200.922599	0.000000	300.000000	200.000000	0.000000	7.935200	11.353440	2232.743836	2059.927254	2125.499926	-1361.080475				-505.000000	200.000000	0.000000	2.354430	0.536010	0.786540	-314.951118	1977.907140	-469.632470
1162				900.000000	200.000000	0.000000	0.459610	0.551740	-2.172500	-23.755889	-87.829894	183.171130	299.013084	201.025916	0.000000	300.000000	200.000000	0.000000	7.080640	10.712520	2230.989074	2288.808060	2201.799923	-1373.287475				-505.000000	200.000000	0.000000	0.000000	0.357340	10.225020	-672.455367	653.146493	-117.149082
1163				900.000000	200.000000	0.000000	0.257830	0.585520	-1.086250	-65.465306	-186.916175	173.772949	299.071617	200.978996	0.000000	300.000000	200.000000	0.000000	7.538440	10.773560	2230.760192	2183.904357	2070.999928	-1434.322474				-505.000000	200.000000	0.000000	0.181110	3.037390	7.078860	415.990780	2898.863358	120.356192
1164				900.000000	200.000000	0.000000	0.369930	0.529220	-1.651100	-48.266274	-155.545353	156.736834	299.028206	200.999790	0.000000	300.000000	200.000000	0.000000	7.446880	10.773560	2232.057190	2231.587858	2169.099924	-1477.046973				-505.000000	200.000000	0.000000	-1.267770	1.965370	6.292320	-459.652086	1661.581435	-56.777541
1165				900.000000	200.000000	0.000000	0.257830	0.585520	-1.042800	-85.522943	-90.703155	147.266688	299.009248	200.960778	0.000000	300.000000	200.000000	0.000000	7.630000	10.224200	2233.354188	2145.757556	2212.699923	-1403.804975				-505.000000	200.000000	0.000000	1.448880	0.536010	7.865400	612.143206	435.144041	176.625059
1166				900.000000	200.000000	0.000000	0.336300	0.630560	-1.781450	-68.351316	-133.775364	193.010822	299.057796	200.901243	0.000000	300.000000	200.000000	0.000000	7.782600	10.010560	2232.743836	2012.243752	2103.699926	-1458.736474				-505.000000	200.000000	0.000000	0.724440	1.608030	2.359620	-134.141339	2605.325005	765.141348
1167				900.000000	200.000000	0.000000	0.201780	0.495440	-0.869000	-121.216622	-58.160830	178.566563	299.028571	200.956704	0.000000	300.000000	200.000000	0.000000	7.324800	10.010560	2232.896424	2136.220856	2169.099924	-1336.666476				-505.000000	200.000000	0.000000	2.897760	-0.714680	-1.573080	-275.003137	356.429435	645.275033
1168				900.000000	200.000000	0.000000	0.392350	0.540480	-1.346950	-67.590139	-60.498039	159.133738	299.077324	200.909785	0.000000	300.000000	200.000000	0.000000	7.660520	11.322920	2232.743836	2031.317153	2060.099928	-1330.562976				-505.000000	200.000000	0.000000	1.448880	-0.714680	7.865400	-1779.856083	965.424070	175.438154
1169				900.000000	200.000000	0.000000	0.425980	0.619300	-1.086250	-108.300078	-36.795524	156.762540	299.062838	200.854112	0.000000	300.000000	200.000000	0.000000	7.355320	10.834600	2233.125306	1907.340050	2092.799927	-1385.494475				-505.000000	200.000000	0.000000	3.259980	-0.893350	-0.786540	-1212.279550	731.475099	-1.108588
1170				900.000000	200.000000	0.000000	0.403560	0.608040	-1.433850	-32.733804	-136.868399	164.004276	298.935167	200.931651	0.000000	300.000000	200.000000	0.000000	7.233240	10.987200	2231.523132	2079.000654	2376.199917	-1342.769976				-505.000000	200.000000	0.000000	0.181110	1.072020	0.786540	-1556.493173	1181.424674	-233.973536
1171				900.000000	200.000000	0.000000	0.437190	0.698120	-1.260050	-12.762132	-108.019097	173.691850	299.003857	200.952726	0.000000	300.000000	200.000000	0.000000	7.202720	11.231360	2232.209778	2126.684155	2223.599922	-1446.529474				-505.000000	200.000000	0.000000	0.181110	-0.893350	5.505780	178.015858	2370.076181	116.625919
1172				900.000000	200.000000	0.000000	0.403560	0.585520	-1.911800	-42.197395	-60.434357	151.935032	299.032957	200.982834	0.000000	300.000000	200.000000	0.000000	7.050120	11.322920	2231.752014	2193.441057	2158.199924	-1367.183975				-505.000000	200.000000	0.000000	-0.181110	0.714680	3.146160	275.128983	2261.663384	59.436819
1173				900.000000	200.000000	0.000000	0.482030	0.698120	-1.998700	-53.732676	-83.848814	164.006755	298.925655	200.914338	0.000000	300.000000	200.000000	0.000000	7.721560	10.620960	2232.057190	2040.853853	2397.999916	-1409.908474				-505.000000	200.000000	0.000000	-0.362220	0.536010	9.438480	-82.626959	1073.520872	59.281750
1174				900.000000	200.000000	0.000000	0.369930	0.641820	-1.564200	-87.765210	-49.240801	154.431892	299.023389	200.995449	0.000000	300.000000	200.000000	0.000000	7.202720	10.407320	2232.209778	2222.051158	2179.999924	-1373.287475				-505.000000	200.000000	0.000000	0.000000	1.072020	10.225020	528.949939	1315.996530	-527.679541
1175				900.000000	200.000000	0.000000	0.482030	0.709380	-1.868350	-117.462430	-78.904070	166.426887	299.042823	200.978460	0.000000	300.000000	200.000000	0.000000	7.446880	10.529400	2231.980896	2183.904357	2136.399925	-1385.494475				-505.000000	200.000000	0.000000	-0.181110	-0.536010	13.371180	-1305.340291	2782.239870	351.970407
1176				900.000000	200.000000	0.000000	0.325090	0.540480	-1.042800	-35.110797	-113.736801	171.251720	299.077292	200.969616	0.000000	300.000000	200.000000	0.000000	7.446880	9.735880	2232.667542	2164.830956	2060.099928	-1385.494475				-505.000000	200.000000	0.000000	1.448880	-1.429360	11.011560	-85.609648	564.728343	409.736318
1177				900.000000	200.000000	0.000000	0.291460	0.506700	-1.564200	-125.493693	-157.460745	161.616505	299.057248	200.906040	0.000000	300.000000	200.000000	0.000000	7.782600	11.200840	2231.446838	2021.780453	2103.699926	-1422.115474				-505.000000	200.000000	0.000000	0.000000	1.250690	3.146160	-503.149065	1587.854382	-410.021786
1178				900.000000	200.000000	0.000000	0.336300	0.529220	-1.086250	-23.557908	-58.432351	178.458615	299.023823	200.948032	0.000000	300.000000	200.000000	0.000000	7.477400	11.017720	2233.201600	2117.147455	2179.999924	-1428.218974				-505.000000	200.000000	0.000000	-0.181110	-0.357340	2.359620	-1179.593893	8.719686	-59.068726
1179				900.000000	200.000000	0.000000	0.302670	0.540480	-1.260050	-79.561701	-107.545533	185.732908	299.067209	200.927219	0.000000	300.000000	200.000000	0.000000	7.599480	11.231360	2231.904602	2069.463954	2081.899927	-1361.080475				-505.000000	200.000000	0.000000	-1.086660	0.714680	3.932700	-1462.048122	2050.571771	-410.443527
1180				900.000000	200.000000	0.000000	0.381140	0.686860	-1.390400	-37.484043	-105.589732	190.607067	299.047739	200.965609	0.000000	300.000000	200.000000	0.000000	7.416360	11.383960	2232.057190	2155.294256	2125.499926	-1409.908474				-505.000000	200.000000	0.000000	-0.181110	1.608030	3.146160	213.369589	2659.373406	412.749200
1181				900.000000	200.000000	0.000000	0.448400	0.574260	-1.260050	-70.129580	-108.480725	192.842327	299.072188	200.944214	0.000000	300.000000	200.000000	0.000000	7.691040	11.017720	2232.133484	2107.610755	2070.999928	-1409.908474				-505.000000	200.000000	0.000000	-0.543330	0.893350	1.573080	-1567.241572	694.234080	294.611749
1182				900.000000	200.000000	0.000000	0.437190	0.551740	-1.303500	-99.245679	-102.912719	147.049456	299.043085	200.918390	0.000000	300.000000	200.000000	0.000000	7.599480	11.078760	2232.591248	2050.390553	2136.399925	-1409.908474				-505.000000	200.000000	0.000000	2.897760	-0.536010	12.584640	200.204810	2331.543869	58.003604
1183				900.000000	200.000000	0.000000	0.425980	0.731900	-1.477300	-96.027277	-46.563787	168.915559	299.077387	200.978059	0.000000	300.000000	200.000000	0.000000	6.989080	10.285240	2232.896424	2183.904357	2060.099928	-1403.804975				-505.000000	200.000000	0.000000	0.362220	0.893350	13.371180	-408.137705	628.242856	118.307009
1184				900.000000	200.000000	0.000000	0.482030	0.698120	-1.651100	-53.372562	-99.369992	154.368115	299.018909	200.935253	0.000000	300.000000	200.000000	0.000000	6.897520	10.376800	2233.125306	2088.537354	2190.899923	-1361.080475				-505.000000	200.000000	0.000000	-0.362220	0.000000	14.944259	-1736.044488	538.015858	0.028978
1185				900.000000	200.000000	0.000000	0.313880	0.551740	-1.694550	-75.527626	-51.877407	164.044825	298.984151	200.969981	0.000000	300.000000	200.000000	0.000000	7.752080	10.651480	2231.828308	2164.830956	2267.199921	-1330.562976				-505.000000	200.000000	0.000000	0.724440	0.357340	10.225020	-2641.327399	741.880638	-410.927530
1186				900.000000	200.000000	0.000000	0.515660	0.630560	-1.738000	-108.511604	-60.146299	159.089764	299.067464	200.952596	0.000000	300.000000	200.000000	0.000000	7.538440	10.010560	2232.514954	2126.684155	2081.899927	-1440.425974				-505.000000	200.000000	0.000000	0.543330	0.357340	7.078860	-209.443052	3407.225456	176.527945
1187				900.000000	200.000000	0.000000	0.347510	0.664340	-1.216600	-106.580374	-53.706784	168.934023	298.999008	201.038137	0.000000	300.000000	200.000000	0.000000	7.599480	10.193680	2232.286072	2317.418160	2234.499922	-1391.597975				-505.000000	200.000000	0.000000	1.992210	1.786700	0.786540	-934.167877	2397.535093	412.744892
1188				900.000000	200.000000	0.000000	0.369930	0.709380	-1.868350	-85.298188	-43.891972	154.494722	299.057571	200.956998	0.000000	300.000000	200.000000	0.000000	7.233240	10.224200	2232.209778	2136.220856	2103.699926	-1367.183975				-505.000000	200.000000	0.000000	1.992210	-0.536010	2.359620	-1653.669222	-122.787899	116.820147
1189				900.000000	200.000000	0.000000	0.392350	0.596780	-1.303500	-93.370402	-136.527997	151.957117	299.018439	200.982699	0.000000	300.000000	200.000000	0.000000	7.721560	9.888480	2232.057190	2193.441057	2190.899923	-1336.666476				-505.000000	200.000000	0.000000	-0.181110	-0.714680	6.292320	-1548.349926	1463.257635	351.800849
1190				900.000000	200.000000	0.000000	0.403560	0.641820	-1.216600	-71.322975	-35.751043	149.577731	299.033684	200.922315	0.000000	300.000000	200.000000	0.000000	7.416360	10.315760	2233.430482	2059.927254	2158.199924	-1354.976975				-505.000000	200.000000	0.000000	2.173320	1.965370	7.865400	119.553770	789.018201	765.364553
1191				900.000000	200.000000	0.000000	0.291460	0.484180	-1.260050	-138.167558	-71.622116	161.595562	299.052817	200.956867	0.000000	300.000000	200.000000	0.000000	7.263760	11.353440	2232.514954	2136.220856	2114.599926	-1385.494475				-505.000000	200.000000	0.000000	-0.181110	0.178670	7.078860	-683.518381	1992.791237	-117.304151
1192				900.000000	200.000000	0.000000	0.392350	0.506700	-1.607650	-85.333405	-50.123648	197.656885	299.062678	200.935413	0.000000	300.000000	200.000000	0.000000	7.050120	11.719680	2232.743836	2088.537354	2092.799927	-1367.183975				-505.000000	200.000000	0.000000	0.000000	-0.178670	3.932700	-705.392717	1056.827926	-352.634150
1193				900.000000	200.000000	0.000000	0.369930	0.630560	-1.260050	-79.872737	-54.589631	176.108361	299.052979	200.999414	0.000000	300.000000	200.000000	0.000000	7.111160	10.773560	2232.896424	2231.587858	2114.599926	-1397.701475				-505.000000	200.000000	0.000000	1.448880	-2.322710	10.225020	-950.441193	698.044777	-178.552458
1194				900.000000	200.000000	0.000000	0.302670	0.563000	-0.955900	-106.462939	-92.630483	171.295891	299.004334	200.901027	0.000000	300.000000	200.000000	0.000000	7.477400	10.315760	2233.277894	2012.243752	2223.599922	-1336.666476				-505.000000	200.000000	0.000000	-1.448880	-1.965370	-7.865400	-351.185774	1685.976076	703.179958
1195				900.000000	200.000000	0.000000	0.381140	0.619300	-1.998700	-65.019544	-94.892074	115.844773	299.004095	200.973855	0.000000	300.000000	200.000000	0.000000	7.324800	10.468360	2232.743836	2174.367657	2223.599922	-1318.355976				-505.000000	200.000000	0.000000	-0.543330	-1.250690	-7.078860	-1234.405579	1100.154793	-647.328524
1196				900.000000	200.000000	0.000000	0.403560	0.698120	-1.346950	-101.303825	-55.893697	149.630090	299.008469	200.978627	0.000000	300.000000	200.000000	0.000000	7.416360	10.712520	2231.599426	2183.904357	2212.699923	-1287.838477				-505.000000	200.000000	0.000000	1.992210	-1.429360	6.292320	-1823.227216	1066.610034	-765.189122
1197				900.000000	200.000000	0.000000	0.414770	0.596780	-1.607650	-37.398078	-71.310784	183.259471	299.013758	200.982498	0.000000	300.000000	200.000000	0.000000	7.538440	10.926160	2232.514954	2193.441057	2201.799923	-1354.976975				-505.000000	200.000000	0.000000	1.448880	-2.680050	0.000000	-2710.121866	1635.738371	-237.635673
1198				900.000000	200.000000	0.000000	0.470820	0.675600	-1.433850	-54.074865	-129.506226	188.094026	298.999350	200.892578	0.000000	300.000000	200.000000	0.000000	7.507920	9.796920	2233.049012	1993.170352	2234.499922	-1477.046973				-505.000000	200.000000	0.000000	1.629990	-0.714680	6.292320	-274.373905	1883.948009	234.167764
1199				900.000000	200.000000	0.000000	0.437190	0.495440	-1.260050	-89.457508	-82.689247	195.190299	299.008808	200.978293	0.000000	300.000000	200.000000	0.000000	7.416360	9.522240	2232.362366	2183.904357	2212.699923	-1373.287475				-505.000000	200.000000	0.000000	-0.543330	-0.536010	6.292320	-379.378585	2015.455595	234.511188
1200				900.000000	200.000000	0.000000	0.302670	0.574260	-1.303500	-74.195124	-107.505125	185.764323	299.091473	200.987208	0.000000	300.000000	200.000000	0.000000	7.172200	9.705360	2231.523132	2202.977757	2027.399929	-1373.287475				-505.000000	200.000000	0.000000	0.181110	0.178670	-0.786540	-799.963615	2110.907578	-176.077227
1201				900.000000	200.000000	0.000000	0.381140	0.641820	-1.564200	-47.559907	-125.691978	135.142997	299.032990	200.995619	0.000000	300.000000	200.000000	0.000000	7.324800	9.980040	2231.828308	2222.051158	2158.199924	-1342.769976				-505.000000	200.000000	0.000000	3.441090	-3.037390	4.719240	-1457.390950	-212.698903	643.027315
1202				900.000000	200.000000	0.000000	0.358720	0.675600	-1.607650	-62.295982	-134.860254	193.029482	298.998803	200.901612	0.000000	300.000000	200.000000	0.000000	7.172200	11.200840	2231.828308	2012.243752	2234.499922	-1354.976975				-505.000000	200.000000	0.000000	1.629990	-2.680050	1.573080	-1436.019999	32.446465	-648.858852
1203				900.000000	200.000000	0.000000	0.448400	0.540480	-1.303500	-71.565655	-57.780617	183.172272	298.964970	200.918390	0.000000	300.000000	200.000000	0.000000	7.630000	11.200840	2232.591248	2050.390553	2310.799919	-1306.148976				-505.000000	200.000000	0.000000	0.724440	-0.536010	5.505780	-147.809504	2072.059270	-59.310727
1204				900.000000	200.000000	0.000000	0.515660	0.608040	-1.607650	-36.934391	-151.454983	156.659160	299.013691	200.969749	0.000000	300.000000	200.000000	0.000000	7.538440	10.712520	2232.362366	2164.830956	2201.799923	-1293.941977				-505.000000	200.000000	0.000000	0.362220	0.178670	3.146160	242.695018	1963.646473	-117.347617
1205				900.000000	200.000000	0.000000	0.437190	0.641820	-1.042800	-51.040267	-103.155170	127.855949	299.086682	200.978560	0.000000	300.000000	200.000000	0.000000	6.836480	10.895640	2231.752014	2183.904357	2038.299929	-1391.597975				-505.000000	200.000000	0.000000	1.086660	-0.178670	0.786540	-474.012406	1656.909876	-0.256491
[truncated: 7,795 more rows]
