# Supplementary material for: A Plyometric Warm-Up Protocol Improves Running Economy in Recreational Endurance Athletes
Source: Front Physiol. 2020 Mar 12;11:197. doi: 10.3389/fphys.2020.00197 (PMC7080849; doi:10.3389/fphys.2020.00197)
Supplement: Supplementary file 1 [file Data_Sheet_1.zip › Datasheet 1/Force plate data -leg stiffness/9/9 Resistance .csv]

FORCE PLATES
600.000000	Hz
	Corner 1			Corner 2			Corner 3			Corner 4
Plate#	X	Y	Z	X	Y	Z	X	Y	Z	X	Y	Z
1	1200.000000	400.000000	0.000000	1200.000000	0.000000	0.000000	600.000000	0.000000	0.000000	600.000000	400.000000	0.000000
2	600.000000	400.000000	0.000000	600.000000	0.000000	0.000000	0.000000	0.000000	0.000000	0.000000	400.000000	0.000000
3	-55.000000	500.000000	0.000000	-55.000000	-100.000000	0.000000	-955.000000	-100.000000	0.000000	-955.000000	500.000000	0.000000
	Force Plate 1												Force Plate 2												Force Plate 3
Sample #	COP:X	COP:Y	COP:Z	Ref:X	Ref:Y	Ref:Z	Force:X	Force:Y	Force:Z	Moment:X	Moment:Y	Moment:Z	COP:X	COP:Y	COP:Z	Ref:X	Ref:Y	Ref:Z	Force:X	Force:Y	Force:Z	Moment:X	Moment:Y	Moment:Z	COP:X	COP:Y	COP:Z	Ref:X	Ref:Y	Ref:Z	Force:X	Force:Y	Force:Z	Moment:X	Moment:Y	Moment:Z
Units:	mm	mm	mm	mm	mm	mm	N	N	N	Nmm	Nmm	Nmm	mm	mm	mm	mm	mm	mm	N	N	N	Nmm	Nmm	Nmm	mm	mm	mm	mm	mm	mm	N	N	N	Nmm	Nmm	Nmm
1				900.000000	200.000000	0.000000	-0.145730	0.135120	-0.608300	-115.681864	11.632850	65.337461				300.000000	200.000000	0.000000	-0.335720	-0.305200	-0.457764	-85.830302	-185.299994	-61.034999				-505.000000	200.000000	0.000000	3.078870	3.216060	6.292320	890.003186	-192.273825	-173.426565
2				900.000000	200.000000	0.000000	-0.134520	-0.045040	-0.651750	-199.535941	-39.448068	48.290678				300.000000	200.000000	0.000000	-0.244160	0.274680	-1.068116	-143.050504	-108.999996	54.931499				-505.000000	200.000000	0.000000	2.897760	2.144040	2.359620	477.372635	-1370.712793	413.011564
3				900.000000	200.000000	0.000000	-0.201780	0.000000	-0.608300	-77.020273	34.204869	58.040887				300.000000	200.000000	0.000000	-0.427280	0.030520	0.305176	143.050504	-130.799995	48.827999				-505.000000	200.000000	0.000000	2.173320	1.072020	4.719240	412.693475	-931.406188	118.331679
4				900.000000	200.000000	0.000000	0.000000	0.168900	-0.695200	-74.175530	10.778476	48.350279				300.000000	200.000000	0.000000	-0.610400	0.793520	-0.534058	28.610101	-141.699995	-48.827999				-505.000000	200.000000	0.000000	1.086660	0.536010	3.146160	495.949665	328.970523	59.165839
5				900.000000	200.000000	0.000000	-0.392350	-0.011260	-0.043450	-40.714003	21.263352	63.047165				300.000000	200.000000	0.000000	0.183120	-0.213640	-1.525880	-9.536700	10.900000	12.207000				-505.000000	200.000000	0.000000	1.992210	1.608030	4.719240	1024.207449	405.252850	295.087137
6				900.000000	200.000000	0.000000	-0.179360	-0.281500	0.608300	-131.577878	-79.301163	93.900766				300.000000	200.000000	0.000000	0.366240	-0.976640	0.762940	-95.367002	-272.499990	24.414000				-505.000000	200.000000	0.000000	2.897760	1.608030	2.359620	-18.325338	-310.152734	-351.170392
7				900.000000	200.000000	0.000000	-0.235410	-0.067560	0.304150	-151.226640	-86.842104	130.302699				300.000000	200.000000	0.000000	0.000000	0.366240	-0.457764	-38.146801	-141.699995	0.000000				-505.000000	200.000000	0.000000	3.078870	0.357340	3.932700	1180.097278	-455.174560	0.092806
8				900.000000	200.000000	0.000000	-0.235410	-0.123860	-0.347600	-150.199757	-101.433887	84.466798				300.000000	200.000000	0.000000	0.366240	0.335720	-0.457764	9.536700	-185.299994	42.724499				-505.000000	200.000000	0.000000	1.992210	1.965370	7.865400	235.369772	-1453.712958	-644.479326
9				900.000000	200.000000	0.000000	-0.280250	-0.022520	0.043450	-121.498266	-64.489262	123.162061				300.000000	200.000000	0.000000	-0.183120	0.244160	1.373292	-181.197305	-119.899996	-54.931499				-505.000000	200.000000	0.000000	1.811100	0.714680	4.719240	-188.009178	-379.208228	176.765639
10				900.000000	200.000000	0.000000	-0.403560	-0.213940	1.086250	-168.505903	-111.040860	164.076011				300.000000	200.000000	0.000000	0.610400	-0.488320	2.212526	-162.123904	163.499994	-12.207000				-505.000000	200.000000	0.000000	2.354430	3.930740	7.865400	817.558318	512.919221	179.774214
11				900.000000	200.000000	0.000000	0.067260	-0.067560	-0.391050	-196.172699	-149.319219	105.892532				300.000000	200.000000	0.000000	0.366240	0.152600	0.534058	-162.123904	-21.799999	30.517499				-505.000000	200.000000	0.000000	2.354430	0.893350	2.359620	633.325387	385.574199	823.076816
12				900.000000	200.000000	0.000000	-0.100890	0.304020	-1.520750	-93.589739	-4.562992	41.351482				300.000000	200.000000	0.000000	-0.030520	0.366240	0.457764	219.344106	-130.799995	36.620999				-505.000000	200.000000	0.000000	1.448880	4.645420	8.651940	-297.293492	-2879.852568	-465.660196
13				900.000000	200.000000	0.000000	-0.078470	0.168900	-0.912450	-54.297950	54.739673	38.792934				300.000000	200.000000	0.000000	0.000000	0.824040	-1.373292	133.513803	-108.999996	18.310500				-505.000000	200.000000	0.000000	2.716650	1.608030	11.798100	-249.202263	354.699151	118.796886
14				900.000000	200.000000	0.000000	-0.179360	-0.011260	0.130350	-169.190914	2.198849	82.103789				300.000000	200.000000	0.000000	0.030520	0.335720	-1.525880	-66.756902	108.999996	6.103500				-505.000000	200.000000	0.000000	2.173320	3.394730	8.651940	-604.604747	-404.858291	-114.440464
15				900.000000	200.000000	0.000000	-0.033630	0.135120	-0.304150	-159.592597	-13.530167	60.402005				300.000000	200.000000	0.000000	0.061040	0.030520	-1.373292	28.610101	196.199993	-42.724499				-505.000000	200.000000	0.000000	4.346640	2.144040	11.011560	825.512796	-1068.885185	412.895653
16				900.000000	200.000000	0.000000	0.100890	0.180160	-1.564200	-130.899550	22.629906	69.943170				300.000000	200.000000	0.000000	-0.366240	0.305200	1.144410	-19.073400	-250.699991	67.138499				-505.000000	200.000000	0.000000	2.535540	1.250690	14.944259	-38.941210	230.102403	-410.224629
17				900.000000	200.000000	0.000000	-0.123310	0.168900	-0.260700	-45.581676	30.650207	82.213270				300.000000	200.000000	0.000000	-0.579880	0.488320	0.457764	-9.536700	87.199997	42.724499				-505.000000	200.000000	0.000000	1.629990	2.680050	1.573080	741.375680	695.296502	354.877560
18				900.000000	200.000000	0.000000	-0.190570	-0.101340	0.260700	-180.806426	-179.835666	159.140751				300.000000	200.000000	0.000000	0.030520	0.305200	-0.305176	-162.123904	87.199997	24.414000				-505.000000	200.000000	0.000000	1.267770	2.680050	16.517339	858.387223	-755.237750	-56.302153
19				900.000000	200.000000	0.000000	-0.212990	-0.090080	0.608300	-184.003156	-77.916280	127.848869				300.000000	200.000000	0.000000	-0.030520	-0.152600	0.686646	28.610101	32.699999	12.207000	-481.810436	236.232748	0.000000	-505.000000	200.000000	0.000000	1.811100	2.144040	22.809659	826.456644	-528.946043	-56.854293
20				900.000000	200.000000	0.000000	-0.056050	-0.045040	-0.521400	-171.257187	-27.602779	110.860545				300.000000	200.000000	0.000000	-0.549360	0.640920	-1.144410	9.536700	-294.299990	42.724499				-505.000000	200.000000	0.000000	1.448880	3.037390	-3.146160	994.252788	-349.826033	120.254770
21				900.000000	200.000000	0.000000	-0.235410	-0.101340	0.651750	-124.113875	-112.495222	132.680944				300.000000	200.000000	0.000000	-0.793520	0.213640	-1.449586	-9.536700	-152.599995	18.310500				-505.000000	200.000000	0.000000	1.267770	0.178670	13.371180	-219.750988	-487.112030	-411.140554
22				900.000000	200.000000	0.000000	-0.269040	0.056300	0.434500	-121.867861	-146.370086	128.043070				300.000000	200.000000	0.000000	-0.549360	0.305200	-0.305176	-162.123904	-54.499998	-36.620999				-505.000000	200.000000	0.000000	2.173320	3.573400	9.438480	-246.282496	920.095356	120.705488
23				900.000000	200.000000	0.000000	-0.022420	0.090080	-0.260700	-205.628162	-226.802941	91.674085				300.000000	200.000000	0.000000	-0.152600	-0.335720	-1.525880	-181.197305	174.399994	91.552498				-505.000000	200.000000	0.000000	2.716650	0.536010	-4.719240	-431.207582	-690.185953	-117.196856
24				900.000000	200.000000	0.000000	-0.078470	0.168900	-1.955250	-119.706774	86.105296	48.431574				300.000000	200.000000	0.000000	-0.366240	-0.030520	-0.762940	-66.756902	-130.799995	-6.103500				-505.000000	200.000000	0.000000	2.354430	2.144040	6.292320	2330.743281	-1208.998021	589.287326
25				900.000000	200.000000	0.000000	-0.123310	0.213940	-1.042800	-68.660366	-9.150200	43.700595				300.000000	200.000000	0.000000	-0.335720	0.213640	-1.907350	104.903703	-130.799995	24.414000				-505.000000	200.000000	0.000000	2.716650	0.178670	6.292320	474.578715	227.354128	-235.024169
26				900.000000	200.000000	0.000000	-0.078470	0.101340	-0.782100	-105.191390	-26.437072	77.284664				300.000000	200.000000	0.000000	-0.366240	0.244160	-0.381470	-57.220201	32.699999	-12.207000				-505.000000	200.000000	0.000000	0.543330	2.144040	15.730799	15.178322	84.764582	-56.752871
27				900.000000	200.000000	0.000000	-0.257830	0.101340	-0.564850	-161.253743	11.142750	63.012521				300.000000	200.000000	0.000000	0.213640	0.030520	-0.534058	-95.367002	98.099997	54.931499				-505.000000	200.000000	0.000000	0.905550	1.429360	-0.786540	897.139663	-982.038452	-174.948277
28				900.000000	200.000000	0.000000	0.123310	0.225200	-1.433850	-124.889230	36.783334	72.371490				300.000000	200.000000	0.000000	0.183120	0.030520	-1.449586	-76.293602	-141.699995	42.724499				-505.000000	200.000000	0.000000	1.992210	4.466750	4.719240	965.556592	-655.307208	-172.152727
29				900.000000	200.000000	0.000000	-0.325090	0.045040	0.347600	-118.401046	-22.397851	75.078144				300.000000	200.000000	0.000000	0.030520	0.152600	-0.381470	19.073400	-174.399994	61.034999				-505.000000	200.000000	0.000000	2.535540	0.893350	1.573080	-61.633547	-817.768406	411.853637
30				900.000000	200.000000	0.000000	-0.246620	-0.247720	0.477950	-166.506632	-122.003900	147.014385				300.000000	200.000000	0.000000	0.244160	0.274680	0.381470	-9.536700	-152.599995	67.138499				-505.000000	200.000000	0.000000	3.078870	4.109410	14.944259	-445.040073	-863.334552	-113.834677
31				900.000000	200.000000	0.000000	-0.190570	-0.056300	0.477950	-210.890849	-195.235619	144.724678				300.000000	200.000000	0.000000	0.549360	-0.549360	-0.228882	-228.880806	-32.699999	42.724499				-505.000000	200.000000	0.000000	1.811100	2.858720	8.651940	636.937309	677.619698	766.241320
32				900.000000	200.000000	0.000000	-0.179360	0.045040	-0.434500	-147.355013	-98.595239	118.301049				300.000000	200.000000	0.000000	-0.122080	-0.244160	-0.762940	-162.123904	-98.099997	-42.724499				-505.000000	200.000000	0.000000	1.448880	1.786700	11.011560	572.258149	-3279.801870	-879.581812
33				900.000000	200.000000	0.000000	-0.280250	0.022520	-0.260700	-160.163921	-43.942523	84.649386				300.000000	200.000000	0.000000	-0.122080	0.244160	-0.076294	95.367002	-359.699987	85.448998				-505.000000	200.000000	0.000000	2.173320	4.288080	2.359620	-435.235522	794.243186	62.639621
34				900.000000	200.000000	0.000000	-0.190570	-0.123860	1.042800	-180.923544	-134.969290	154.300487				300.000000	200.000000	0.000000	-0.366240	0.305200	-0.686646	-133.513803	21.799999	-18.310500	-587.253391	186.942606	0.000000	-505.000000	200.000000	0.000000	0.362220	3.216060	20.450039	-267.024215	1682.085077	-114.465134
35				900.000000	200.000000	0.000000	0.123310	-0.022520	-0.738650	-150.452233	-100.644390	64.912130				300.000000	200.000000	0.000000	0.457800	-0.549360	-0.762940	-238.417506	207.099993	54.931499				-505.000000	200.000000	0.000000	2.535540	2.680050	0.786540	-69.399256	-684.451972	-173.891772
36				900.000000	200.000000	0.000000	0.022420	0.123860	-0.347600	-19.382740	-25.929837	9.730603				300.000000	200.000000	0.000000	0.366240	0.274680	0.991822	66.756902	-65.399998	-42.724499				-505.000000	200.000000	0.000000	2.897760	3.752070	1.573080	-699.364414	1016.293765	179.561190
37				900.000000	200.000000	0.000000	-0.056050	0.000000	-0.347600	-72.729658	48.225137	45.841610				300.000000	200.000000	0.000000	-0.213640	0.518840	-0.991822	104.903703	-283.399990	48.827999				-505.000000	200.000000	0.000000	3.622200	2.680050	-1.573080	-69.588026	-1410.816522	413.462282
38				900.000000	200.000000	0.000000	-0.044840	0.011260	-0.869000	-153.216746	-63.202928	79.575709				300.000000	200.000000	0.000000	-0.427280	0.335720	-1.449586	28.610101	-152.599995	24.414000				-505.000000	200.000000	0.000000	1.267770	3.216060	14.157719	311.552409	-90.148434	120.438817
39				900.000000	200.000000	0.000000	-0.089680	0.191420	-0.782100	-161.789849	-20.909474	48.464131				300.000000	200.000000	0.000000	-0.274680	0.000000	-1.449586	47.683501	119.899996	18.310500				-505.000000	200.000000	0.000000	4.346640	1.250690	13.371180	-386.515062	-938.554457	-939.066405
40				900.000000	200.000000	0.000000	0.000000	0.011260	-1.216600	-113.371557	112.582777	81.938915				300.000000	200.000000	0.000000	0.122080	-0.152600	0.381470	-276.564307	-141.699995	54.931499				-505.000000	200.000000	0.000000	3.441090	2.144040	1.573080	-565.034305	187.996825	1.759407
41				900.000000	200.000000	0.000000	-0.212990	0.090080	-0.130350	11.615512	-62.031425	65.365255				300.000000	200.000000	0.000000	-0.671440	0.518840	1.907350	-85.830302	-54.499998	42.724499				-505.000000	200.000000	0.000000	2.716650	2.858720	7.865400	-521.285633	358.431283	531.192481
42				900.000000	200.000000	0.000000	-0.347510	-0.180160	0.477950	-151.662921	-92.519400	161.639698				300.000000	200.000000	0.000000	-0.518840	0.549360	0.534058	-38.146801	76.299997	42.724499				-505.000000	200.000000	0.000000	3.259980	2.858720	13.371180	-1099.925180	187.759394	-115.036070
43				900.000000	200.000000	0.000000	-0.224200	0.033780	0.912450	-150.443790	-67.605572	118.337032				300.000000	200.000000	0.000000	-0.518840	0.366240	0.381470	133.513803	-43.599998	-6.103500				-505.000000	200.000000	0.000000	1.448880	1.429360	8.651940	-1070.977291	-493.592437	-174.991744
44				900.000000	200.000000	0.000000	-0.112100	-0.135120	0.304150	-202.255123	-132.447770	79.509257				300.000000	200.000000	0.000000	0.244160	-0.122080	0.686646	0.000000	-21.799999	79.345499				-505.000000	200.000000	0.000000	2.535540	1.250690	7.078860	-1313.546462	-160.143355	-233.992333
45				900.000000	200.000000	0.000000	-0.067260	-0.056300	-0.130350	-123.069383	-57.900647	110.861687				300.000000	200.000000	0.000000	-0.671440	-0.091560	-0.839234	-95.367002	-217.999992	-18.310500				-505.000000	200.000000	0.000000	3.622200	2.501380	9.438480	499.561587	37.003588	2.084034
46				900.000000	200.000000	0.000000	-0.235410	-0.101340	1.086250	-196.033277	-128.097217	161.596865				300.000000	200.000000	0.000000	-0.671440	0.885080	-1.373292	-66.756902	-21.799999	42.724499				-505.000000	200.000000	0.000000	1.267770	1.429360	14.157719	-838.904824	-752.998471	941.160620
47				900.000000	200.000000	0.000000	-0.033630	0.135120	-0.130350	-195.597312	-170.736869	106.185547				300.000000	200.000000	0.000000	-0.061040	0.213640	-0.915528	-190.734005	130.799995	42.724499				-505.000000	200.000000	0.000000	4.527750	0.536010	8.651940	1191.286139	-282.184828	293.866947
48				900.000000	200.000000	0.000000	-0.112100	0.258980	-1.824900	-144.005948	72.171044	60.598490				300.000000	200.000000	0.000000	-0.122080	-0.244160	-0.228882	-123.977103	228.899992	54.931499				-505.000000	200.000000	0.000000	3.078870	-0.536010	11.798100	-147.306119	200.211212	-0.754983
49				900.000000	200.000000	0.000000	-0.134520	0.033780	-1.086250	-35.919067	1.483776	43.544660				300.000000	200.000000	0.000000	-0.610400	0.061040	-0.610352	-114.440403	32.699999	-67.138499				-505.000000	200.000000	0.000000	4.346640	3.752070	13.371180	112.291447	-10.564406	-642.972102
50				900.000000	200.000000	0.000000	-0.369930	0.191420	-0.912450	-121.719590	11.016326	87.309032				300.000000	200.000000	0.000000	-0.305200	0.305200	-2.212526	123.977103	-326.999989	24.414000				-505.000000	200.000000	0.000000	1.811100	2.680050	7.865400	278.615058	-1177.613978	472.351269
51				900.000000	200.000000	0.000000	-0.201780	0.022520	-0.304150	-91.859921	-6.605750	89.387411				300.000000	200.000000	0.000000	-0.640920	0.244160	-0.610352	-162.123904	-196.199993	-48.827999				-505.000000	200.000000	0.000000	3.622200	0.893350	7.865400	-408.578167	-226.643574	0.558013
52				900.000000	200.000000	0.000000	-0.179360	0.168900	-1.651100	-123.412205	84.911117	53.355416				300.000000	200.000000	0.000000	-0.427280	-0.122080	-0.915528	-38.146801	-10.900000	-42.724499				-505.000000	200.000000	0.000000	2.716650	-0.536010	8.651940	1242.234211	-570.305195	-176.958301
53				900.000000	200.000000	0.000000	-0.269040	-0.022520	0.043450	-89.334024	0.906719	55.679964				300.000000	200.000000	0.000000	0.335720	0.030520	-1.296998	-104.903703	-174.399994	-54.931499				-505.000000	200.000000	0.000000	1.267770	2.322710	-2.359620	-554.537600	-869.893523	178.335126
54				900.000000	200.000000	0.000000	-0.190570	-0.168900	0.521400	-167.236341	-134.484388	156.668260				300.000000	200.000000	0.000000	-0.030520	-0.152600	-1.602174	38.146801	-425.099985	109.862998				-505.000000	200.000000	0.000000	1.992210	2.501380	-4.719240	-428.099046	-778.920098	2.214433
55				900.000000	200.000000	0.000000	-0.022420	-0.067560	0.130350	-179.550408	-110.649309	156.588303				300.000000	200.000000	0.000000	-0.152600	-0.305200	-0.228882	28.610101	-163.499994	30.517499				-505.000000	200.000000	0.000000	3.259980	3.216060	14.157719	195.736407	319.582975	-232.185152
56				900.000000	200.000000	0.000000	-0.145730	0.045040	0.391050	-154.540804	-75.418034	94.169607				300.000000	200.000000	0.000000	0.000000	-0.488320	0.305176	-133.513803	-87.199997	54.931499				-505.000000	200.000000	0.000000	1.811100	2.144040	14.157719	-332.395530	142.114684	1.889806
57				900.000000	200.000000	0.000000	-0.078470	-0.011260	0.130350	-205.375686	-27.285651	115.734508				300.000000	200.000000	0.000000	0.000000	-0.274680	-0.991822	104.903703	-152.599995	-54.931499				-505.000000	200.000000	0.000000	2.354430	1.608030	8.651940	-249.453956	-680.957271	1.337666
58				900.000000	200.000000	0.000000	-0.134520	0.000000	0.869000	-167.961985	-162.445644	110.983727				300.000000	200.000000	0.000000	-0.457800	0.427280	-2.288820	152.587204	-370.599987	-24.414000				-505.000000	200.000000	0.000000	2.173320	1.608030	14.944259	214.313437	384.590341	1.352155
59				900.000000	200.000000	0.000000	0.022420	-0.011260	-0.434500	-193.899280	-51.178870	125.268626				300.000000	200.000000	0.000000	-0.122080	-0.030520	-0.534058	104.903703	65.399998	61.034999				-505.000000	200.000000	0.000000	4.889970	2.501380	11.798100	499.750357	-1897.928552	119.470809
60				900.000000	200.000000	0.000000	0.022420	0.213940	-0.825550	-20.188932	25.174356	31.501318				300.000000	200.000000	0.000000	-0.030520	-0.061040	-0.076294	19.073400	-43.599998	67.138499				-505.000000	200.000000	0.000000	0.181110	0.178670	3.146160	-568.016995	648.905365	-58.589030
61				900.000000	200.000000	0.000000	-0.112100	0.281500	-0.260700	-77.129580	4.858729	53.390453				300.000000	200.000000	0.000000	0.152600	0.030520	0.152588	9.536700	-65.399998	67.138499				-505.000000	200.000000	0.000000	0.181110	3.216060	4.719240	542.429334	-810.857568	414.246243
62				900.000000	200.000000	0.000000	-0.156940	0.180160	-0.217250	-109.401459	-49.060838	67.800621				300.000000	200.000000	0.000000	-0.091560	0.244160	-0.610352	133.513803	-359.699987	48.827999				-505.000000	200.000000	0.000000	4.165530	1.965370	3.146160	-228.271775	-387.611919	119.020091
63				900.000000	200.000000	0.000000	-0.056050	0.000000	-0.347600	-60.668067	-73.358142	89.215492				300.000000	200.000000	0.000000	-0.152600	0.854560	-0.686646	123.977103	-174.399994	0.000000				-505.000000	200.000000	0.000000	3.078870	1.429360	11.798100	898.146434	-727.778839	-468.842636
64				900.000000	200.000000	0.000000	0.011210	0.112600	-1.173150	-101.112301	25.959251	55.515287				300.000000	200.000000	0.000000	0.152600	0.427280	0.305176	-57.220201	119.899996	-24.414000				-505.000000	200.000000	0.000000	3.441090	0.714680	14.944259	-71.375175	440.447590	235.379339
65				900.000000	200.000000	0.000000	-0.246620	-0.011260	0.825550	-35.793189	-31.139709	91.812110				300.000000	200.000000	0.000000	-0.030520	0.061040	0.228882	-171.660604	316.099989	-30.517499				-505.000000	200.000000	0.000000	0.543330	3.573400	10.225020	1491.020455	-705.430477	-231.628704
66				900.000000	200.000000	0.000000	-0.280250	-0.123860	0.955900	-181.013572	-151.459330	108.609854				300.000000	200.000000	0.000000	0.061040	0.122080	0.000000	-9.536700	-32.699999	73.241999				-505.000000	200.000000	0.000000	2.716650	1.786700	4.719240	571.754763	493.986996	-762.195036
67				900.000000	200.000000	0.000000	-0.313880	0.022520	-0.217250	-192.283148	-133.785507	154.564370				300.000000	200.000000	0.000000	-0.427280	0.305200	-1.296998	114.440403	-54.499998	122.069998				-505.000000	200.000000	0.000000	2.897760	0.893350	3.932700	286.003228	86.064435	353.080560
68				900.000000	200.000000	0.000000	-0.112100	0.067560	-0.217250	-178.366810	-25.577499	96.565370				300.000000	200.000000	0.000000	-0.396760	0.030520	0.381470	95.367002	43.599998	122.069998				-505.000000	200.000000	0.000000	2.354430	0.893350	15.730799	1445.107095	-687.675109	235.635829
69				900.000000	200.000000	0.000000	-0.179360	0.056300	0.217250	-194.462476	-139.729126	94.214920				300.000000	200.000000	0.000000	0.061040	0.366240	-0.457764	-9.536700	54.499998	-12.207000				-505.000000	200.000000	0.000000	1.629990	3.037390	14.944259	-278.275999	-1703.652879	-114.736113
70				900.000000	200.000000	0.000000	-0.224200	-0.236460	0.955900	-153.486199	-158.833439	154.230610				300.000000	200.000000	0.000000	-0.335720	0.030520	-0.534058	19.073400	-87.199997	73.241999				-505.000000	200.000000	0.000000	4.346640	0.357340	7.865400	-93.564127	-1198.469487	-469.961405
71				900.000000	200.000000	0.000000	-0.112100	0.168900	-1.042800	-118.761476	-19.743768	99.069277				300.000000	200.000000	0.000000	-0.183120	0.885080	-1.907350	19.073400	-10.900000	-30.517499				-505.000000	200.000000	0.000000	1.448880	0.000000	9.438480	811.467092	-1554.898922	-646.300996
72				900.000000	200.000000	0.000000	-0.011210	0.247720	-0.651750	-38.720466	26.397605	36.386895				300.000000	200.000000	0.000000	-0.305200	0.610400	0.381470	-9.536700	32.699999	-6.103500				-505.000000	200.000000	0.000000	1.629990	0.893350	6.292320	-987.784023	-104.602101	-586.723597
73				900.000000	200.000000	0.000000	-0.145730	0.225200	-0.347600	-55.414861	62.050099	82.288856				300.000000	200.000000	0.000000	-0.152600	0.427280	0.076294	-66.756902	-43.599998	-30.517499				-505.000000	200.000000	0.000000	3.803310	3.752070	11.798100	922.877614	554.085373	766.929732
74				900.000000	200.000000	0.000000	0.056050	0.033780	-0.086900	-99.212224	-32.623142	65.034170				300.000000	200.000000	0.000000	-0.244160	-0.091560	-0.457764	-28.610101	-152.599995	12.207000				-505.000000	200.000000	0.000000	2.535540	0.714680	14.157719	160.193906	-829.711229	-1115.662486
75				900.000000	200.000000	0.000000	-0.089680	0.202680	-1.173150	-137.608109	9.850022	94.258145				300.000000	200.000000	0.000000	-0.610400	0.244160	-1.068116	123.977103	-283.399990	54.931499				-505.000000	200.000000	0.000000	2.897760	3.216060	11.798100	658.811645	-2175.089954	414.028911
76				900.000000	200.000000	0.000000	-0.100890	0.236460	-1.173150	-96.011746	0.179710	43.698312				300.000000	200.000000	0.000000	-0.518840	0.518840	-3.128054	-238.417506	-10.900000	73.241999				-505.000000	200.000000	0.000000	1.992210	1.608030	7.865400	97.931127	-525.722907	-292.353850
77				900.000000	200.000000	0.000000	-0.212990	0.033780	0.738650	-58.151652	-27.377806	84.590177				300.000000	200.000000	0.000000	-0.549360	0.366240	-0.534058	-352.857909	130.799995	-24.414000				-505.000000	200.000000	0.000000	1.811100	2.144040	15.730799	1520.786346	-654.798213	471.842595
78				900.000000	200.000000	0.000000	-0.212990	-0.157640	1.042800	-202.417255	-103.650214	118.147397				300.000000	200.000000	0.000000	0.305200	-0.183120	0.152588	-38.146801	152.599995	-12.207000				-505.000000	200.000000	0.000000	2.354430	2.858720	7.865400	752.690388	-945.350859	531.221459
79				900.000000	200.000000	0.000000	-0.201780	-0.011260	0.260700	-173.076401	-154.044189	139.958858				300.000000	200.000000	0.000000	0.152600	0.183120	-0.610352	190.734005	-326.999989	85.448998				-505.000000	200.000000	0.000000	1.086660	1.965370	0.786540	698.067471	-861.920263	-291.942290
80				900.000000	200.000000	0.000000	-0.156940	-0.067560	-0.477950	-119.872654	-74.148236	57.931601				300.000000	200.000000	0.000000	-0.518840	-0.183120	-0.457764	-66.756902	-10.900000	-6.103500				-505.000000	200.000000	0.000000	1.267770	1.250690	3.932700	770.889879	-80.444890	-468.867306
81				900.000000	200.000000	0.000000	-0.425980	-0.033780	-1.173150	-163.427653	-16.828903	91.976984				300.000000	200.000000	0.000000	-0.183120	0.274680	-0.610352	104.903703	-43.599998	30.517499				-505.000000	200.000000	0.000000	2.716650	1.072020	11.798100	-50.004224	-1103.570930	0.800015
82				900.000000	200.000000	0.000000	-0.448400	-0.304020	0.434500	-140.726369	-108.588221	118.255149				300.000000	200.000000	0.000000	0.030520	-0.488320	0.915528	-104.903703	-32.699999	79.345499				-505.000000	200.000000	0.000000	-0.724440	0.000000	0.786540	-1158.097096	-1150.040630	293.778449
83				900.000000	200.000000	0.000000	0.067260	0.101340	-0.304150	-148.922067	-129.136156	77.133688				300.000000	200.000000	0.000000	-0.488320	0.518840	-0.839234	0.000000	-217.999992	-30.517499				-505.000000	200.000000	0.000000	5.795520	2.501380	7.078860	-311.339196	-622.544748	471.862957
84				900.000000	200.000000	0.000000	0.044840	0.304020	-0.912450	-52.754238	85.123556	43.610166				300.000000	200.000000	0.000000	-0.640920	0.091560	-0.991822	-57.220201	-21.799999	0.000000				-505.000000	200.000000	0.000000	1.811100	0.357340	10.225020	138.256647	-384.433213	-352.270364
85				900.000000	200.000000	0.000000	-0.033630	0.180160	-0.434500	-61.380167	42.316728	45.985931				300.000000	200.000000	0.000000	0.427280	-0.061040	-1.068116	-85.830302	-54.499998	-24.414000	-536.187607	193.348439	0.000000	-505.000000	200.000000	0.000000	1.448880	-0.536010	22.023119	-146.488117	686.848380	-411.833275
86				900.000000	200.000000	0.000000	-0.190570	0.078820	0.043450	-113.304555	-47.918405	62.921896				300.000000	200.000000	0.000000	0.549360	-0.244160	0.534058	-76.293602	119.899996	-36.620999				-505.000000	200.000000	0.000000	1.086660	1.608030	9.438480	-1407.551051	-207.280917	-57.305011
87				900.000000	200.000000	0.000000	-0.011210	-0.011260	-1.129700	-138.332084	-23.817601	60.242644				300.000000	200.000000	0.000000	0.396760	0.366240	-1.449586	209.807405	-348.799988	36.620999				-505.000000	200.000000	0.000000	1.267770	1.786700	-2.359620	223.740449	58.096528	-292.126337
88				900.000000	200.000000	0.000000	0.112100	0.292760	-0.695200	-137.423989	92.283687	53.168653				300.000000	200.000000	0.000000	-0.488320	0.274680	-1.144410	-85.830302	-185.299994	48.827999				-505.000000	200.000000	0.000000	3.984420	1.786700	7.865400	456.190454	-1971.971600	-644.808261
89				900.000000	200.000000	0.000000	-0.358720	-0.123860	0.825550	-56.512178	3.872388	89.413868				300.000000	200.000000	0.000000	-0.183120	0.061040	0.305176	-152.587204	-217.999992	-42.724499				-505.000000	200.000000	0.000000	0.724440	1.786700	17.303879	341.129531	-1385.957317	-409.571068
90				900.000000	200.000000	0.000000	-0.235410	-0.180160	0.738650	-195.618668	-183.499618	144.655942				300.000000	200.000000	0.000000	0.305200	-0.030520	1.907350	-76.293602	119.899996	-67.138499				-505.000000	200.000000	0.000000	2.897760	2.322710	7.078860	-553.782521	480.788751	354.437023
91				900.000000	200.000000	0.000000	-0.325090	-0.146380	-0.043450	-134.729910	-113.221634	137.551286				300.000000	200.000000	0.000000	0.030520	0.183120	0.228882	-114.440403	10.900000	97.655998				-505.000000	200.000000	0.000000	1.629990	-1.072020	7.865400	862.289317	689.325090	233.828648
92				900.000000	200.000000	0.000000	-0.246620	0.011260	0.304150	-75.611288	-142.106146	89.423394				300.000000	200.000000	0.000000	0.183120	0.274680	-1.373292	57.220201	-261.599991	48.827999				-505.000000	200.000000	0.000000	2.897760	0.000000	11.011560	-114.935077	211.916604	58.512278
93				900.000000	200.000000	0.000000	-0.201780	-0.213940	-0.043450	-161.635212	-92.969690	86.757844				300.000000	200.000000	0.000000	0.061040	0.427280	0.000000	0.000000	-163.499994	-12.207000				-505.000000	200.000000	0.000000	1.992210	1.965370	2.359620	698.193317	-918.207943	471.658549
94				900.000000	200.000000	0.000000	-0.156940	-0.168900	0.999350	-178.802775	-121.115855	132.536818				300.000000	200.000000	0.000000	0.366240	0.671440	0.076294	9.536700	0.000000	-103.759498				-505.000000	200.000000	0.000000	3.259980	3.394730	12.584640	669.685890	-76.634194	2.960800
95				900.000000	200.000000	0.000000	0.089680	0.180160	0.086900	-161.353252	21.556010	91.641724				300.000000	200.000000	0.000000	-0.244160	0.457800	0.839234	-9.536700	-130.799995	24.414000				-505.000000	200.000000	0.000000	1.629990	-0.357340	18.876959	-367.560492	-1309.674990	704.459669
96				900.000000	200.000000	0.000000	-0.145730	0.090080	-1.173150	-89.978084	67.883830	62.885913				300.000000	200.000000	0.000000	-0.396760	0.305200	-0.839234	95.367002	21.799999	91.552498				-505.000000	200.000000	0.000000	3.259980	0.893350	6.292320	-871.968021	-203.232790	176.819287
97				900.000000	200.000000	0.000000	-0.145730	0.191420	-0.260700	-96.921195	-8.954297	65.389820				300.000000	200.000000	0.000000	0.183120	0.427280	-1.144410	-152.587204	87.199997	67.138499				-505.000000	200.000000	0.000000	0.181110	1.965370	16.517339	1625.853950	-424.343943	-174.381649
98				900.000000	200.000000	0.000000	-0.044840	0.056300	-0.391050	-162.928433	17.408098	77.207936				300.000000	200.000000	0.000000	0.335720	0.335720	-0.076294	-9.536700	196.199993	42.724499				-505.000000	200.000000	0.000000	1.448880	1.608030	3.932700	1139.960528	-1549.673937	-233.566285
99				900.000000	200.000000	0.000000	-0.067260	0.202680	-1.651100	-126.041675	-15.958590	87.005937				300.000000	200.000000	0.000000	-0.274680	-0.213640	-0.762940	-162.123904	-32.699999	54.931499				-505.000000	200.000000	0.000000	1.629990	1.429360	-0.786540	-145.204354	-2484.144395	236.202458
100				900.000000	200.000000	0.000000	0.056050	0.135120	-1.390400	-180.820603	9.116873	53.080116				300.000000	200.000000	0.000000	-0.518840	0.488320	-1.754762	-47.683501	21.799999	42.724499				-505.000000	200.000000	0.000000	3.984420	2.680050	11.011560	1205.394766	-118.977203	-115.263583
101				900.000000	200.000000	0.000000	-0.437190	-0.045040	0.912450	-137.607477	1.956996	125.713367				300.000000	200.000000	0.000000	-0.213640	0.457800	-2.059938	-171.660604	-76.299997	-85.448998				-505.000000	200.000000	0.000000	1.448880	1.429360	18.876959	-143.631274	-1431.286031	59.984651
102				900.000000	200.000000	0.000000	-0.078470	-0.304020	0.695200	-160.558935	-113.932450	127.510542				300.000000	200.000000	0.000000	-0.213640	-0.091560	-0.152588	-123.977103	196.199993	-24.414000				-505.000000	200.000000	0.000000	2.535540	0.714680	6.292320	-882.779343	1696.583174	-234.501007
103				900.000000	200.000000	0.000000	-0.145730	0.011260	-0.130350	-144.410444	-186.384471	156.789355				300.000000	200.000000	0.000000	0.244160	0.488320	0.610352	-190.734005	-32.699999	85.448998				-505.000000	200.000000	0.000000	3.441090	1.429360	7.865400	202.935807	-1806.524696	529.778063
104				900.000000	200.000000	0.000000	-0.100890	-0.033780	0.000000	-158.191739	-122.494598	74.772570				300.000000	200.000000	0.000000	-0.274680	0.091560	-1.296998	-38.146801	65.399998	30.517499				-505.000000	200.000000	0.000000	1.086660	2.322710	-0.786540	140.484258	-65.007366	119.605516
105				900.000000	200.000000	0.000000	-0.168150	-0.101340	-0.651750	-121.443771	-108.986764	118.153302				300.000000	200.000000	0.000000	-0.518840	0.457800	-0.457764	76.293602	-217.999992	73.241999				-505.000000	200.000000	0.000000	3.078870	1.965370	3.932700	698.319164	-1515.734618	-233.357568
106				900.000000	200.000000	0.000000	-0.224200	0.045040	0.304150	-182.774544	-137.963432	140.034444				300.000000	200.000000	0.000000	-0.122080	0.213640	-0.686646	38.146801	-174.399994	24.414000				-505.000000	200.000000	0.000000	0.181110	1.429360	16.517339	551.075968	-954.623972	-997.307703
107				900.000000	200.000000	0.000000	-0.089680	0.078820	-0.173800	-193.940230	-72.134893	72.456014				300.000000	200.000000	0.000000	0.427280	-0.152600	-1.754762	-114.440403	-32.699999	6.103500				-505.000000	200.000000	0.000000	3.078870	1.786700	8.651940	108.805372	70.626911	-409.759422
108				900.000000	200.000000	0.000000	0.022420	0.090080	-1.346950	-41.911778	50.989107	81.988991				300.000000	200.000000	0.000000	-0.396760	0.122080	-0.762940	-143.050504	0.000000	18.310500				-505.000000	200.000000	0.000000	2.354430	4.824090	3.932700	1566.196321	-809.048720	-348.074885
109				900.000000	200.000000	0.000000	-0.089680	0.191420	-1.129700	-57.616177	9.809613	82.199373				300.000000	200.000000	0.000000	-0.335720	0.122080	-0.915528	-114.440403	-239.799992	18.310500				-505.000000	200.000000	0.000000	2.173320	1.608030	4.719240	-18.136568	-135.986144	-57.391944
110				900.000000	200.000000	0.000000	-0.134520	0.045040	-0.391050	-159.371590	-39.690519	70.061393				300.000000	200.000000	0.000000	0.396760	-0.152600	-1.068116	-133.513803	-10.900000	-24.414000				-505.000000	200.000000	0.000000	3.984420	0.536010	8.651940	148.942122	-1575.008004	-704.739264
111				900.000000	200.000000	0.000000	-0.078470	0.011260	-1.086250	-113.236515	70.099216	55.513949				300.000000	200.000000	0.000000	0.427280	-0.396760	-0.991822	38.146801	-32.699999	12.207000				-505.000000	200.000000	0.000000	-0.181110	4.288080	5.505780	-434.983830	-524.546049	-230.892518
112				900.000000	200.000000	0.000000	-0.123310	0.123860	-1.607650	-141.304059	36.968840	14.700900				300.000000	200.000000	0.000000	-0.427280	-0.152600	-0.534058	152.587204	-217.999992	-73.241999				-505.000000	200.000000	0.000000	1.811100	3.037390	6.292320	1226.639871	-1176.121125	707.666779
113				900.000000	200.000000	0.000000	-0.313880	-0.056300	0.477950	-98.316003	-7.782795	108.707525				300.000000	200.000000	0.000000	-0.579880	-0.030520	-0.228882	181.197305	-294.299990	54.931499				-505.000000	200.000000	0.000000	0.905550	3.216060	9.438480	195.358868	-328.891959	-408.229094
114				900.000000	200.000000	0.000000	-0.246620	-0.168900	0.782100	-183.048376	-178.012429	147.087687				300.000000	200.000000	0.000000	-0.122080	0.427280	-0.076294	-9.536700	32.699999	24.414000				-505.000000	200.000000	0.000000	1.629990	2.501380	7.865400	383.619739	-106.094954	-467.709379
115				900.000000	200.000000	0.000000	-0.156940	-0.056300	0.000000	-195.303885	-120.186459	137.460857				300.000000	200.000000	0.000000	0.854560	-0.335720	0.762940	-123.977103	163.499994	-36.620999				-505.000000	200.000000	0.000000	3.259980	2.680050	2.359620	-764.169421	-66.930650	-173.949727
116				900.000000	200.000000	0.000000	-0.011210	-0.146380	0.304150	-182.616159	-55.546901	103.490864				300.000000	200.000000	0.000000	0.457800	-0.213640	0.152588	114.440403	-32.699999	61.034999				-505.000000	200.000000	0.000000	2.535540	2.501380	6.292320	615.125896	-822.246965	-291.549527
117				900.000000	200.000000	0.000000	-0.179360	-0.146380	-0.347600	-118.962888	-37.884417	89.207107				300.000000	200.000000	0.000000	0.427280	0.000000	1.144410	143.050504	-316.099989	97.655998				-505.000000	200.000000	0.000000	3.441090	2.501380	13.371180	-658.283816	-751.189623	-174.133774
118				900.000000	200.000000	0.000000	-0.145730	-0.090080	0.738650	-272.319778	-116.269062	127.779187				300.000000	200.000000	0.000000	-0.122080	0.457800	-1.220704	47.683501	-98.099997	-67.138499				-505.000000	200.000000	0.000000	3.078870	1.965370	8.651940	3.800691	-1652.783184	589.059813
119				900.000000	200.000000	0.000000	-0.056050	0.247720	-0.695200	-167.422447	-133.826513	91.855531				300.000000	200.000000	0.000000	0.274680	-0.183120	0.076294	104.903703	-98.099997	48.827999				-505.000000	200.000000	0.000000	3.803310	2.858720	11.011560	-1215.929952	-903.438282	-115.079537
120				900.000000	200.000000	0.000000	-0.168150	0.191420	-0.782100	-73.338184	68.443410	75.051687				300.000000	200.000000	0.000000	0.152600	0.488320	0.457764	-143.050504	-152.599995	-48.827999				-505.000000	200.000000	0.000000	1.992210	2.858720	11.011560	752.942080	-1589.268671	707.482733
121				900.000000	200.000000	0.000000	0.011210	-0.033780	-0.173800	-106.104903	9.831946	77.066094				300.000000	200.000000	0.000000	-0.793520	-0.305200	-0.686646	47.683501	-98.099997	-18.310500				-505.000000	200.000000	0.000000	1.448880	3.930740	7.078860	1512.391406	-1950.369664	356.078954
122				900.000000	200.000000	0.000000	-0.100890	-0.045040	-0.391050	-151.019493	-36.009433	103.678019				300.000000	200.000000	0.000000	0.122080	0.610400	-0.228882	19.073400	130.799995	24.414000				-505.000000	200.000000	0.000000	1.086660	1.786700	10.225020	-1628.308810	-605.737366	-644.576440
123				900.000000	200.000000	0.000000	-0.112100	0.180160	-0.869000	-146.261444	25.688328	31.609266				300.000000	200.000000	0.000000	-0.091560	-0.610400	1.068116	-238.417506	272.499990	-42.724499				-505.000000	200.000000	0.000000	1.267770	2.680050	6.292320	162.673210	-1540.954250	-526.254942
124				900.000000	200.000000	0.000000	-0.123310	0.304020	-1.346950	-69.286501	6.330569	51.013350				300.000000	200.000000	0.000000	-0.091560	-0.061040	-0.915528	-38.146801	-130.799995	-30.517499				-505.000000	200.000000	0.000000	2.716650	2.501380	6.292320	-543.034123	-1098.345945	-174.075818
125				900.000000	200.000000	0.000000	-0.246620	-0.045040	0.782100	-157.845170	-61.495120	111.057976				300.000000	200.000000	0.000000	-0.091560	0.366240	-1.144410	104.903703	-141.699995	67.138499				-505.000000	200.000000	0.000000	1.811100	4.466750	7.865400	-771.431744	-647.333948	-289.626435
126				900.000000	200.000000	0.000000	-0.313880	-0.213940	0.173800	-193.574383	-129.083214	168.802423				300.000000	200.000000	0.000000	-1.068200	0.701960	-1.678468	-38.146801	87.199997	91.552498				-505.000000	200.000000	0.000000	2.173320	0.357340	18.090419	486.333884	-678.955423	-528.531638
127				900.000000	200.000000	0.000000	-0.190570	-0.045040	0.695200	-226.284213	-94.118262	130.277189				300.000000	200.000000	0.000000	-0.396760	0.061040	-0.381470	-286.101007	-10.900000	-30.517499				-505.000000	200.000000	0.000000	1.267770	3.216060	9.438480	1816.782894	-1543.939956	-525.746269
128				900.000000	200.000000	0.000000	-0.201780	-0.022520	0.130350	-185.736721	-42.471624	89.345524				300.000000	200.000000	0.000000	-0.122080	-0.396760	-2.059938	-76.293602	141.699995	-79.345499				-505.000000	200.000000	0.000000	1.629990	2.501380	6.292320	267.677890	-1165.162159	-585.197576
129				900.000000	200.000000	0.000000	-0.089680	-0.045040	0.434500	-73.774149	-133.492251	96.437425				300.000000	200.000000	0.000000	-0.091560	-0.274680	0.305176	-38.146801	-261.599991	18.310500				-505.000000	200.000000	0.000000	1.448880	3.037390	2.359620	994.693251	-1017.901054	766.439855
130				900.000000	200.000000	0.000000	-0.358720	-0.112600	0.521400	-237.287451	-188.351610	101.472640				300.000000	200.000000	0.000000	-0.183120	0.518840	-2.441408	-19.073400	-435.999985	115.966498				-505.000000	200.000000	0.000000	0.362220	1.608030	11.011560	-1291.609203	-430.077923	-115.991154
131				900.000000	200.000000	0.000000	0.011210	0.292760	-0.825550	-173.743803	15.504044	79.779437				300.000000	200.000000	0.000000	-0.549360	0.244160	-1.602174	-57.220201	-108.999996	-91.552498				-505.000000	200.000000	0.000000	3.803310	2.858720	11.011560	521.310077	-240.588245	-350.055931
132				900.000000	200.000000	0.000000	0.000000	0.258980	-0.825550	-126.888501	21.031641	38.795413				300.000000	200.000000	0.000000	-0.305200	-0.061040	-0.915528	-190.734005	43.599998	48.827999				-505.000000	200.000000	0.000000	1.086660	2.501380	6.292320	615.125896	-999.715256	-585.154110
133				900.000000	200.000000	0.000000	-0.269040	0.033780	-0.260700	-91.351220	127.838827	94.286885				300.000000	200.000000	0.000000	-0.366240	-0.152600	-0.839234	-76.293602	-141.699995	12.207000				-505.000000	200.000000	0.000000	1.811100	2.858720	-1.573080	-1216.936723	-2361.786926	-408.640653
134				900.000000	200.000000	0.000000	-0.291460	0.191420	-0.304150	-137.171512	-23.176607	92.047057				300.000000	200.000000	0.000000	-0.305200	0.244160	-1.220704	95.367002	-217.999992	-6.103500				-505.000000	200.000000	0.000000	2.535540	0.000000	13.371180	116.885696	-431.254781	-998.852520
135				900.000000	200.000000	0.000000	-0.067260	0.033780	-1.303500	-112.534212	-11.215888	77.210220				300.000000	200.000000	0.000000	0.091560	0.091560	-1.220704	-38.146801	108.999996	6.103500				-505.000000	200.000000	0.000000	2.354430	3.394730	11.011560	901.192047	244.793501	120.521442
136				900.000000	200.000000	0.000000	-0.179360	0.213940	-1.477300	-81.172098	34.089784	38.939343				300.000000	200.000000	0.000000	-0.091560	0.305200	0.381470	57.220201	-87.199997	-30.517499				-505.000000	200.000000	0.000000	-1.267770	4.109410	8.651940	1060.064566	-1389.768013	415.209942
137				900.000000	200.000000	0.000000	-0.325090	-0.101340	0.521400	-136.310508	-17.493515	84.580651				300.000000	200.000000	0.000000	-0.427280	-0.274680	-0.762940	-47.683501	-435.999985	-67.138499				-505.000000	200.000000	0.000000	0.362220	2.501380	11.011560	36.423426	365.342121	-996.304845
138				900.000000	200.000000	0.000000	-0.269040	0.011260	0.434500	-196.092152	-131.172176	147.278463				300.000000	200.000000	0.000000	-0.030520	0.335720	-2.136232	95.367002	-87.199997	-67.138499				-505.000000	200.000000	0.000000	3.803310	0.178670	5.505780	127.067786	-1693.633341	-176.367003
139				900.000000	200.000000	0.000000	-0.112100	-0.090080	0.173800	-176.412237	-56.336995	118.105706				300.000000	200.000000	0.000000	-0.152600	0.671440	0.762940	-9.536700	-21.799999	30.517499				-505.000000	200.000000	0.000000	1.811100	2.501380	8.651940	499.498664	-117.800345	2.228922
140				900.000000	200.000000	0.000000	-0.100890	0.045040	0.217250	-202.967223	-36.575152	89.303833				300.000000	200.000000	0.000000	0.030520	0.091560	0.915528	-76.293602	43.599998	18.310500				-505.000000	200.000000	0.000000	1.267770	0.000000	4.719240	116.193541	-478.901339	58.642677
141				900.000000	200.000000	0.000000	-0.078470	-0.213940	-0.086900	-145.598105	-118.271067	103.497715				300.000000	200.000000	0.000000	0.579880	-0.427280	1.220704	76.293602	10.900000	-18.310500				-505.000000	200.000000	0.000000	2.716650	3.216060	7.865400	-1542.007007	-967.268790	-173.397587
142				900.000000	200.000000	0.000000	-0.403560	-0.202680	0.869000	-160.226227	-171.630457	156.857502				300.000000	200.000000	0.000000	-0.366240	0.244160	-0.076294	28.610101	-501.399982	61.034999				-505.000000	200.000000	0.000000	0.724440	1.072020	-3.932700	-398.710694	-40.103730	59.703490
143				900.000000	200.000000	0.000000	0.100890	0.236460	-1.564200	-160.745358	-73.623523	65.176208				300.000000	200.000000	0.000000	0.091560	0.396760	-1.754762	47.683501	-196.199993	67.138499				-505.000000	200.000000	0.000000	2.897760	2.322710	10.225020	-206.082823	-582.757013	-56.771668
144				900.000000	200.000000	0.000000	-0.156940	0.225200	-0.695200	-132.165049	12.175295	48.565228				300.000000	200.000000	0.000000	0.183120	0.091560	0.915528	-76.293602	207.099993	-30.517499				-505.000000	200.000000	0.000000	2.535540	3.216060	8.651940	1121.823960	-161.636207	-114.639000
145				900.000000	200.000000	0.000000	-0.067260	0.000000	0.434500	-55.837281	78.355231	91.636765				300.000000	200.000000	0.000000	0.000000	0.274680	-0.381470	-114.440403	207.099993	-24.414000				-505.000000	200.000000	0.000000	2.897760	1.786700	13.371180	-238.265095	-585.742719	295.184251
146				900.000000	200.000000	0.000000	-0.201780	0.180160	-0.825550	-130.134309	-77.044427	87.124357				300.000000	200.000000	0.000000	-0.335720	0.701960	-0.457764	-57.220201	-43.599998	109.862998				-505.000000	200.000000	0.000000	2.897760	4.824090	14.157719	640.486308	739.210928	356.810833
147				900.000000	200.000000	0.000000	-0.145730	0.112600	-1.173150	-101.112301	-38.501538	70.135837				300.000000	200.000000	0.000000	-0.305200	0.305200	-0.457764	104.903703	32.699999	24.414000				-505.000000	200.000000	0.000000	1.992210	4.288080	7.865400	723.364959	-923.432928	-113.578186
148				900.000000	200.000000	0.000000	-0.078470	0.382840	-0.912450	-121.877974	-6.051967	53.449858				300.000000	200.000000	0.000000	-0.274680	0.335720	0.228882	9.536700	152.599995	18.310500				-505.000000	200.000000	0.000000	2.173320	1.429360	-0.786540	-145.204354	-1323.891225	764.855880
149				900.000000	200.000000	0.000000	-0.403560	0.056300	1.129700	-52.798620	-70.553509	92.037531				300.000000	200.000000	0.000000	-0.488320	0.183120	-0.686646	76.293602	43.599998	42.724499				-505.000000	200.000000	0.000000	2.716650	1.965370	11.011560	-575.090549	-1102.824503	-703.281380
150				900.000000	200.000000	0.000000	-0.190570	-0.101340	0.695200	-196.438405	-144.777962	149.502111				300.000000	200.000000	0.000000	-0.274680	0.061040	-0.610352	-47.683501	-152.599995	12.207000				-505.000000	200.000000	0.000000	2.716650	1.250690	11.011560	655.640186	-174.834452	-57.774526
151				900.000000	200.000000	0.000000	-0.403560	-0.022520	-0.043450	-173.855187	-69.462479	116.060829				300.000000	200.000000	0.000000	-0.396760	0.701960	-0.991822	-9.536700	-196.199993	-18.310500				-505.000000	200.000000	0.000000	1.086660	3.752070	16.517339	1270.703159	-213.998755	62.217880
152				900.000000	200.000000	0.000000	-0.168150	-0.056300	0.608300	-78.078309	-69.630851	74.821308				300.000000	200.000000	0.000000	-0.396760	0.488320	-0.762940	-152.587204	-87.199997	24.414000				-505.000000	200.000000	0.000000	1.267770	1.608030	-0.786540	1023.766987	586.883705	118.912796
153				900.000000	200.000000	0.000000	-0.190570	-0.101340	0.304150	-84.268686	-98.820556	108.537889				300.000000	200.000000	0.000000	-0.183120	-0.122080	0.686646	-228.880806	119.899996	6.103500				-505.000000	200.000000	0.000000	1.086660	4.824090	7.078860	-170.792014	1385.798450	298.211622
154				900.000000	200.000000	0.000000	-0.302670	-0.202680	0.347600	-184.889579	-124.640506	139.885360				300.000000	200.000000	0.000000	-0.213640	-0.244160	-2.212526	47.683501	-196.199993	103.759498				-505.000000	200.000000	0.000000	1.086660	3.394730	11.011560	-256.967972	-1534.473843	-349.329926
155				900.000000	200.000000	0.000000	-0.011210	0.292760	-1.129700	-174.058903	-28.883571	99.079945				300.000000	200.000000	0.000000	-0.213640	0.366240	-2.899172	19.073400	-163.499994	-36.620999				-505.000000	200.000000	0.000000	3.622200	2.144040	14.944259	15.115399	429.488625	-291.975575
156				900.000000	200.000000	0.000000	-0.044840	0.258980	-0.564850	-134.659476	63.163461	55.709488				300.000000	200.000000	0.000000	-0.549360	-0.061040	-1.296998	-47.683501	-185.299994	-24.414000				-505.000000	200.000000	0.000000	1.629990	0.714680	8.651940	-187.694562	-902.261424	-116.940365
157				900.000000	200.000000	0.000000	-0.179360	-0.022520	0.043450	-145.621447	37.741456	55.587056				300.000000	200.000000	0.000000	0.122080	-0.061040	-0.228882	-133.513803	261.599991	-48.827999				-505.000000	200.000000	0.000000	2.354430	0.893350	11.011560	865.649546	-683.196551	-351.805157
158				900.000000	200.000000	0.000000	-0.044840	0.191420	-0.347600	-92.990694	-38.357980	91.791559				300.000000	200.000000	0.000000	0.244160	0.122080	0.915528	-162.123904	130.799995	6.103500				-505.000000	200.000000	0.000000	2.173320	3.037390	3.146160	299.860163	263.216731	707.637802
159				900.000000	200.000000	0.000000	-0.067260	0.011260	-1.173150	-101.264952	-36.666963	60.321656				300.000000	200.000000	0.000000	0.030520	0.183120	0.457764	-133.513803	-305.199989	103.759498				-505.000000	200.000000	0.000000	1.448880	3.752070	9.438480	-582.919180	-361.768856	179.677100
160				900.000000	200.000000	0.000000	-0.078470	0.157640	-1.651100	-67.588468	95.954377	58.059743				300.000000	200.000000	0.000000	0.061040	-0.122080	0.000000	123.977103	-326.999989	30.517499				-505.000000	200.000000	0.000000	3.984420	1.786700	10.225020	456.379224	-1974.210879	-644.808261
161				900.000000	200.000000	0.000000	-0.336300	-0.078820	0.955900	-155.035644	-47.831792	89.432528				300.000000	200.000000	0.000000	0.183120	-0.091560	-1.373292	-114.440403	65.399998	-91.552498				-505.000000	200.000000	0.000000	3.803310	2.144040	9.438480	246.306940	-239.095392	119.218627
162				900.000000	200.000000	0.000000	-0.201780	-0.011260	0.477950	-176.871860	-149.180261	111.042937				300.000000	200.000000	0.000000	-0.152600	-0.061040	-1.754762	19.073400	-152.599995	-54.931499				-505.000000	200.000000	0.000000	1.448880	1.429360	9.438480	897.957665	-1024.618892	236.216947
163				900.000000	200.000000	0.000000	-0.100890	-0.101340	0.391050	-184.691914	-148.188125	113.264301				300.000000	200.000000	0.000000	-0.335720	0.305200	-0.228882	-57.220201	-174.399994	-24.414000	-438.969025	219.165500	0.000000	-505.000000	200.000000	0.000000	3.622200	4.288080	19.663499	376.860801	-1298.400029	414.988303
164				900.000000	200.000000	0.000000	-0.190570	0.067560	0.564850	-133.330722	-58.535247	96.646665				300.000000	200.000000	0.000000	-0.518840	0.122080	-0.762940	57.220201	-10.900000	36.620999				-505.000000	200.000000	0.000000	4.889970	2.501380	7.078860	-195.523194	-302.609906	1.982612
165				900.000000	200.000000	0.000000	-0.011210	-0.101340	0.651750	-128.134405	-121.727778	81.845811				300.000000	200.000000	0.000000	0.213640	-0.305200	0.152588	-57.220201	76.299997	6.103500				-505.000000	200.000000	0.000000	1.629990	-0.178670	5.505780	-126.186861	161.284340	-59.044056
166				900.000000	200.000000	0.000000	-0.224200	-0.146380	0.999350	-222.101234	-163.939817	149.495064				300.000000	200.000000	0.000000	0.213640	-0.518840	2.365114	-133.513803	-228.899992	42.724499				-505.000000	200.000000	0.000000	3.441090	3.573400	10.225020	564.492440	-1941.333983	120.604067
167				900.000000	200.000000	0.000000	-0.022420	0.258980	-0.869000	-191.261999	-38.796334	74.963542				300.000000	200.000000	0.000000	-0.152600	0.213640	-0.610352	257.490907	-337.899988	91.552498				-505.000000	200.000000	0.000000	3.803310	0.893350	4.719240	401.882153	-764.896863	-116.944673
168				900.000000	200.000000	0.000000	-0.044840	0.337800	-0.912450	-63.424768	28.024939	65.421431				300.000000	200.000000	0.000000	-0.122080	0.152600	-1.220704	28.610101	-337.899988	48.827999				-505.000000	200.000000	0.000000	3.803310	3.216060	6.292320	658.371183	-898.959723	-525.949112
169				900.000000	200.000000	0.000000	-0.123310	-0.011260	-0.782100	-113.848789	-65.118320	72.407080				300.000000	200.000000	0.000000	-0.122080	0.152600	-1.296998	47.683501	-119.899996	73.241999				-505.000000	200.000000	0.000000	1.267770	0.178670	2.359620	-336.447914	-211.522045	352.532728
170				900.000000	200.000000	0.000000	-0.112100	-0.157640	-0.086900	-131.218081	-40.896634	79.488314				300.000000	200.000000	0.000000	0.091560	0.366240	1.068116	-47.683501	-119.899996	6.103500				-505.000000	200.000000	0.000000	2.716650	1.608030	13.371180	677.451599	-1767.913819	-233.667706
171				900.000000	200.000000	0.000000	-0.246620	0.123860	-0.608300	-112.125020	25.919441	82.299132				300.000000	200.000000	0.000000	0.335720	0.427280	0.152588	47.683501	-43.599998	24.414000				-505.000000	200.000000	0.000000	1.992210	0.714680	14.157719	623.457914	-929.404340	352.983447
172				900.000000	200.000000	0.000000	-0.179360	0.270240	-1.303500	-38.468305	49.126060	34.172382				300.000000	200.000000	0.000000	0.030520	0.305200	-0.152588	-47.683501	-10.900000	97.655998				-505.000000	200.000000	0.000000	1.267770	1.072020	3.146160	760.015634	-1007.688515	0.915925
173				900.000000	200.000000	0.000000	-0.313880	-0.180160	0.869000	-127.134612	-38.542291	86.905395				300.000000	200.000000	0.000000	-0.305200	0.366240	-0.839234	-152.587204	-130.799995	-79.345499				-505.000000	200.000000	0.000000	1.267770	1.965370	11.011560	1162.149480	-219.732736	-468.189075
174				900.000000	200.000000	0.000000	-0.280250	-0.180160	0.391050	-195.978782	-171.197899	120.605795				300.000000	200.000000	0.000000	0.122080	0.732480	-0.305176	-19.073400	32.699999	12.207000				-505.000000	200.000000	0.000000	2.716650	0.536010	16.517339	149.571354	615.360607	-528.405546
175				900.000000	200.000000	0.000000	-0.224200	-0.033780	0.217250	-149.925608	-72.025005	147.190122				300.000000	200.000000	0.000000	-0.335720	0.061040	-0.228882	85.830302	-54.499998	73.241999				-505.000000	200.000000	0.000000	2.535540	0.893350	7.865400	-61.130162	-426.029796	0.644946
176				900.000000	200.000000	0.000000	-0.235410	-0.090080	0.651750	-147.773369	-71.967463	94.136854				300.000000	200.000000	0.000000	-0.305200	0.824040	-0.534058	-57.220201	108.999996	54.931499				-505.000000	200.000000	0.000000	1.811100	0.357340	8.651940	-440.949209	412.479684	352.658820
177				900.000000	200.000000	0.000000	-0.291460	-0.011260	0.608300	-112.408334	-49.355035	89.448905				300.000000	200.000000	0.000000	-0.183120	0.305200	-1.525880	-19.073400	21.799999	-30.517499				-505.000000	200.000000	0.000000	2.716650	3.037390	9.438480	-741.980469	-305.911607	-349.799441
178				900.000000	200.000000	0.000000	-0.224200	-0.258980	0.564850	-162.859760	-153.403793	134.932385				300.000000	200.000000	0.000000	-0.335720	-0.061040	0.534058	-85.830302	348.799988	-79.345499				-505.000000	200.000000	0.000000	2.716650	1.786700	19.663499	-353.577711	-1906.455238	-468.474543
179				900.000000	200.000000	0.000000	-0.022420	0.304020	-1.260050	-137.545486	22.358982	79.824749				300.000000	200.000000	0.000000	-0.183120	0.335720	0.152588	0.000000	-130.799995	-30.517499				-505.000000	200.000000	0.000000	2.354430	2.680050	1.573080	393.927675	1049.170662	-173.877283
180				900.000000	200.000000	0.000000	-0.168150	0.360320	-1.173150	-14.521117	8.015447	22.196242				300.000000	200.000000	0.000000	-0.701960	0.427280	-1.678468	-152.587204	65.399998	54.931499				-505.000000	200.000000	0.000000	1.629990	-0.714680	14.157719	-737.008680	-509.776387	586.632356
181				900.000000	200.000000	0.000000	-0.112100	0.078820	-0.825550	-114.204839	-60.473570	84.527542				300.000000	200.000000	0.000000	-0.732480	0.305200	-2.746584	-28.610101	10.900000	-48.827999				-505.000000	200.000000	0.000000	4.889970	1.965370	18.090419	1278.531791	-445.629883	1.473939
182				900.000000	200.000000	0.000000	-0.112100	-0.135120	-0.825550	-207.446023	-70.605510	40.954696				300.000000	200.000000	0.000000	-0.030520	0.091560	0.381470	-352.857909	305.199989	0.000000				-505.000000	200.000000	0.000000	3.984420	0.178670	3.146160	11.063014	-111.512939	-117.637393
183				900.000000	200.000000	0.000000	-0.011210	0.225200	-0.695200	-95.980277	1.108164	94.197793				300.000000	200.000000	0.000000	0.000000	0.000000	-0.839234	-219.344106	87.199997	18.310500				-505.000000	200.000000	0.000000	1.992210	0.357340	3.932700	601.017269	-521.990774	352.644331
184				900.000000	200.000000	0.000000	0.000000	0.304020	-1.086250	-64.995886	66.867822	24.379340				300.000000	200.000000	0.000000	-0.122080	-0.061040	-0.152588	-104.903703	32.699999	18.310500				-505.000000	200.000000	0.000000	0.543330	1.965370	7.078860	-575.405165	755.825310	-233.154725
185				900.000000	200.000000	0.000000	-0.257830	0.033780	0.217250	-90.856064	-106.101912	89.455951				300.000000	200.000000	0.000000	-0.396760	0.305200	-1.602174	-76.293602	54.499998	97.655998				-505.000000	200.000000	0.000000	2.354430	0.893350	7.865400	170.501842	-945.350859	118.147632
186				900.000000	200.000000	0.000000	-0.168150	-0.202680	-0.217250	-181.454233	-180.314428	96.372115				300.000000	200.000000	0.000000	-0.030520	-0.335720	-0.534058	95.367002	-152.599995	-48.827999				-505.000000	200.000000	0.000000	3.803310	1.072020	7.078860	-50.381763	-2225.406223	-175.519214
187				900.000000	200.000000	0.000000	0.000000	0.045040	-0.217250	-163.212063	-96.051386	106.066932				300.000000	200.000000	0.000000	0.152600	-0.122080	0.457764	-9.536700	-228.899992	0.000000				-505.000000	200.000000	0.000000	2.173320	4.109410	0.000000	711.924405	266.202436	-55.018134
188				900.000000	200.000000	0.000000	-0.134520	0.000000	-0.869000	-165.742023	-13.916176	82.067806				300.000000	200.000000	0.000000	-0.457800	0.091560	0.076294	95.367002	-32.699999	-79.345499				-505.000000	200.000000	0.000000	3.259980	3.752070	-0.786540	226.974831	-63.944945	179.532212
189				900.000000	200.000000	0.000000	-0.190570	-0.022520	0.608300	-108.851491	-114.301325	137.527113				300.000000	200.000000	0.000000	0.152600	0.122080	0.381470	-9.536700	-294.299990	30.517499				-505.000000	200.000000	0.000000	1.448880	1.250690	4.719240	-966.287226	-357.290297	236.047389
190				900.000000	200.000000	0.000000	-0.134520	-0.337800	1.086250	-169.585928	-162.647687	122.717874				300.000000	200.000000	0.000000	0.457800	-0.122080	-1.296998	47.683501	-32.699999	12.207000				-505.000000	200.000000	0.000000	1.267770	1.429360	9.438480	1824.485680	-1013.659927	647.440126
191				900.000000	200.000000	0.000000	0.123310	0.258980	-0.695200	-114.691868	46.228330	69.993245				300.000000	200.000000	0.000000	0.152600	-0.335720	0.152588	-38.146801	-152.599995	-54.931499				-505.000000	200.000000	0.000000	2.897760	0.357340	7.865400	22.251875	-50.237705	528.804183
192				900.000000	200.000000	0.000000	0.000000	0.281500	-0.912450	-61.722672	26.178428	48.454997				300.000000	200.000000	0.000000	-0.213640	-0.122080	0.381470	9.536700	-196.199993	0.000000	-498.156213	203.932696	0.000000	-505.000000	200.000000	0.000000	1.992210	3.216060	20.450039	80.423791	-139.955707	-525.804224
193				900.000000	200.000000	0.000000	-0.201780	-0.157640	-0.217250	-63.004109	-42.148356	60.303941				300.000000	200.000000	0.000000	-0.061040	0.640920	-0.457764	-66.756902	-337.899988	24.414000				-505.000000	200.000000	0.000000	1.448880	3.394730	7.865400	-1762.827689	-1155.696047	179.337984
194				900.000000	200.000000	0.000000	-0.201780	0.033780	-0.477950	-147.863714	8.753794	86.988223				300.000000	200.000000	0.000000	-0.152600	0.305200	0.152588	19.073400	-65.399998	-103.759498				-505.000000	200.000000	0.000000	1.267770	1.786700	7.865400	-7.073554	578.673014	119.082354
195				900.000000	200.000000	0.000000	0.056050	0.090080	-0.651750	-109.540565	18.561868	86.773470				300.000000	200.000000	0.000000	0.335720	0.030520	0.991822	-47.683501	21.799999	-36.620999				-505.000000	200.000000	0.000000	2.897760	0.714680	7.865400	159.690520	-1375.937778	-469.506379
196				900.000000	200.000000	0.000000	-0.156940	0.090080	-0.695200	-13.092854	83.098875	38.800926				300.000000	200.000000	0.000000	0.000000	0.000000	-1.220704	-95.367002	98.099997	-73.241999				-505.000000	200.000000	0.000000	2.897760	2.501380	3.932700	1078.201134	-1107.065631	119.630186
197				900.000000	200.000000	0.000000	-0.280250	-0.236460	0.695200	-105.509921	-146.150909	79.589215				300.000000	200.000000	0.000000	-0.030520	0.030520	0.305176	114.440403	-65.399998	97.655998				-505.000000	200.000000	0.000000	1.448880	0.178670	7.865400	-104.375448	435.144041	-411.155043
198				900.000000	200.000000	0.000000	-0.302670	0.000000	0.564850	-180.338675	-160.304338	156.941473				300.000000	200.000000	0.000000	0.152600	0.335720	-0.991822	133.513803	0.000000	103.759498				-505.000000	200.000000	0.000000	2.535540	2.680050	7.078860	741.816143	-292.713362	-467.612265
199				900.000000	200.000000	0.000000	-0.134520	-0.033780	-0.477950	-251.159091	-120.665221	98.904011				300.000000	200.000000	0.000000	-0.244160	-0.061040	-0.457764	-85.830302	163.499994	-18.310500				-505.000000	200.000000	0.000000	3.259980	1.965370	7.078860	1161.834864	-1131.969268	-174.627958
200				900.000000	200.000000	0.000000	-0.156940	0.056300	0.521400	-141.880484	-140.935241	84.553052				300.000000	200.000000	0.000000	-0.244160	0.274680	-0.686646	-9.536700	65.399998	6.103500				-505.000000	200.000000	0.000000	0.724440	2.144040	4.719240	-333.150609	-1108.874479	-291.743755
201				900.000000	200.000000	0.000000	-0.224200	0.022520	0.347600	-99.225768	-107.608021	137.603841				300.000000	200.000000	0.000000	-0.335720	0.701960	0.991822	-114.440403	-174.399994	54.931499				-505.000000	200.000000	0.000000	2.173320	2.322710	-1.573080	256.237337	-130.014733	237.006781
202				900.000000	200.000000	0.000000	-0.145730	-0.135120	0.347600	-226.333290	-131.103295	149.424241				300.000000	200.000000	0.000000	-0.091560	0.732480	-0.991822	-9.536700	76.299997	79.345499				-505.000000	200.000000	0.000000	4.346640	1.072020	12.584640	1571.482726	-1468.088060	0.669616
203				900.000000	200.000000	0.000000	0.078470	0.157640	-0.869000	-94.921924	-17.621134	65.126133				300.000000	200.000000	0.000000	0.213640	0.457800	0.000000	104.903703	-130.799995	85.448998				-505.000000	200.000000	0.000000	2.173320	0.536010	3.932700	1538.356606	-532.949740	-410.873883
204				900.000000	200.000000	0.000000	0.044840	0.213940	-1.216600	-64.819892	24.614777	74.851973				300.000000	200.000000	0.000000	0.030520	0.427280	-0.381470	162.123904	10.900000	-79.345499				-505.000000	200.000000	0.000000	4.708860	3.037390	11.011560	2385.177429	-958.233109	-761.167508
205				900.000000	200.000000	0.000000	-0.201780	0.033780	-0.869000	-79.919828	-56.740139	70.120602				300.000000	200.000000	0.000000	-0.671440	0.335720	-2.517702	76.293602	-217.999992	54.931499				-505.000000	200.000000	0.000000	2.173320	0.714680	8.651940	-535.142568	-1332.848342	646.689451
206				900.000000	200.000000	0.000000	-0.190570	-0.011260	0.260700	-112.768448	-68.384327	96.573363				300.000000	200.000000	0.000000	-0.701960	0.518840	-1.678468	-9.536700	-228.899992	97.655998				-505.000000	200.000000	0.000000	2.535540	0.357340	13.371180	-1482.915687	496.735271	-881.025207
207				900.000000	200.000000	0.000000	-0.067260	0.101340	-0.564850	-161.253743	-37.232682	57.995770				300.000000	200.000000	0.000000	-0.579880	0.183120	-0.534058	-219.344106	-10.900000	24.414000				-505.000000	200.000000	0.000000	2.716650	1.429360	13.371180	550.824275	-2563.333863	-586.301856
208				900.000000	200.000000	0.000000	-0.112100	0.213940	-1.129700	-56.688804	36.062719	53.327622				300.000000	200.000000	0.000000	0.061040	0.061040	1.296998	-47.683501	76.299997	30.517499				-505.000000	200.000000	0.000000	1.629990	1.608030	0.786540	213.180820	-1159.937174	353.860213
209				900.000000	200.000000	0.000000	-0.369930	-0.112600	0.782100	-72.175626	-102.010944	130.400175				300.000000	200.000000	0.000000	0.122080	-0.213640	-0.610352	-47.683501	-196.199993	48.827999				-505.000000	200.000000	0.000000	0.181110	3.216060	8.651940	1353.455964	1306.530417	-114.450645
210				900.000000	200.000000	0.000000	-0.414770	-0.135120	1.216600	-209.350885	-161.360157	142.473986				300.000000	200.000000	0.000000	-0.183120	0.061040	-0.839234	-19.073400	-228.899992	-30.517499				-505.000000	200.000000	0.000000	0.543330	0.357340	2.359620	-209.820591	495.163854	-352.168943
211				900.000000	200.000000	0.000000	-0.212990	-0.078820	0.391050	-167.682419	-62.516327	96.533759				300.000000	200.000000	0.000000	0.244160	0.213640	-0.686646	-76.293602	-207.099993	-42.724499				-505.000000	200.000000	0.000000	2.354430	2.680050	13.371180	-68.392485	-552.865822	-467.597776
212				900.000000	200.000000	0.000000	-0.212990	0.078820	-0.173800	-173.837579	-11.331317	103.909345				300.000000	200.000000	0.000000	0.305200	0.030520	-0.686646	-209.807405	-130.799995	-30.517499				-505.000000	200.000000	0.000000	1.267770	1.786700	9.438480	919.580308	-1146.229934	236.570551
213				900.000000	200.000000	0.000000	-0.168150	-0.157640	0.173800	-134.968526	-28.699006	118.100943				300.000000	200.000000	0.000000	-0.305200	-0.335720	-0.839234	-9.536700	-65.399998	-61.034999				-505.000000	200.000000	0.000000	0.543330	1.965370	6.292320	-807.100091	358.861714	-56.922429
214				900.000000	200.000000	0.000000	-0.291460	-0.056300	0.434500	-190.833213	-155.578770	152.058180				300.000000	200.000000	0.000000	-0.366240	0.366240	-0.839234	66.756902	-87.199997	67.138499				-505.000000	200.000000	0.000000	1.086660	2.501380	14.944259	-1121.421977	-610.215924	648.471962
215				900.000000	200.000000	0.000000	-0.179360	0.112600	-1.390400	-133.501614	18.811057	55.712717				300.000000	200.000000	0.000000	0.000000	-0.763000	-1.220704	-9.536700	-21.799999	12.207000				-505.000000	200.000000	0.000000	1.992210	1.429360	11.798100	-260.013585	-1324.875083	-292.523407
216				900.000000	200.000000	0.000000	-0.100890	0.146380	-0.999350	-115.623305	55.743745	48.433857				300.000000	200.000000	0.000000	0.061040	-0.457800	0.686646	-19.073400	-43.599998	-97.655998				-505.000000	200.000000	0.000000	0.543330	2.858720	-5.505780	-174.907322	502.628118	-56.074640
217				900.000000	200.000000	0.000000	-0.067260	0.056300	-0.955900	-107.226194	39.120544	53.134563				300.000000	200.000000	0.000000	-0.213640	-0.640920	-1.754762	95.367002	-239.799992	-67.138499				-505.000000	200.000000	0.000000	1.992210	1.786700	2.359620	-702.410027	-918.207943	1.536202
218				900.000000	200.000000	0.000000	-0.224200	0.011260	-0.434500	-156.787134	-51.154998	103.858127				300.000000	200.000000	0.000000	-0.457800	0.610400	-2.136232	152.587204	-272.499990	36.620999				-505.000000	200.000000	0.000000	3.259980	2.680050	3.932700	741.564450	-466.133525	472.235358
219				900.000000	200.000000	0.000000	-0.156940	0.157640	-0.869000	-131.106696	-33.256800	58.141037				300.000000	200.000000	0.000000	0.030520	0.885080	-0.228882	-76.293602	32.699999	-48.827999				-505.000000	200.000000	0.000000	0.724440	1.250690	15.730799	-849.590300	-589.044420	-57.615149
220				900.000000	200.000000	0.000000	-0.044840	0.225200	-0.782100	-59.885533	73.497443	48.449092				300.000000	200.000000	0.000000	0.549360	0.030520	0.000000	-123.977103	43.599998	-6.103500				-505.000000	200.000000	0.000000	4.346640	1.429360	8.651940	550.446736	126.484160	177.241027
221				900.000000	200.000000	0.000000	-0.291460	-0.213940	0.477950	-161.095042	-99.893509	110.947353				300.000000	200.000000	0.000000	0.061040	-0.396760	2.059938	123.977103	43.599998	30.517499				-505.000000	200.000000	0.000000	2.354430	2.322710	6.292320	25.234565	-943.858007	-467.936892
222				900.000000	200.000000	0.000000	-0.179360	0.056300	0.086900	-174.494867	-119.344021	149.637102				300.000000	200.000000	0.000000	-0.152600	-0.061040	-0.305176	152.587204	-196.199993	54.931499				-505.000000	200.000000	0.000000	1.629990	0.714680	3.146160	-998.847038	-1294.746461	-116.940365
223				900.000000	200.000000	0.000000	-0.212990	0.090080	0.651750	-180.559683	-37.428929	101.510156				300.000000	200.000000	0.000000	-0.122080	0.610400	-0.839234	9.536700	-392.399986	24.414000				-505.000000	200.000000	0.000000	1.629990	1.429360	14.157719	666.703200	153.073650	118.714261
224				900.000000	200.000000	0.000000	-0.078470	0.011260	-0.043450	-244.833671	-22.058047	130.213412				300.000000	200.000000	0.000000	0.305200	0.061040	1.449586	-19.073400	-54.499998	-6.103500				-505.000000	200.000000	0.000000	1.992210	3.037390	10.225020	-1552.629559	-2649.082303	-56.020992
225				900.000000	200.000000	0.000000	-0.224200	-0.123860	0.608300	-109.004142	-41.992862	156.744988				300.000000	200.000000	0.000000	-0.152600	-0.213640	1.068116	9.536700	-87.199997	42.724499				-505.000000	200.000000	0.000000	3.078870	2.858720	7.078860	984.259468	-1518.720324	178.698912
226				900.000000	200.000000	0.000000	-0.078470	-0.292760	0.782100	-204.231052	-190.002816	154.027275				300.000000	200.000000	0.000000	-0.274680	0.305200	0.076294	143.050504	10.900000	91.552498				-505.000000	200.000000	0.000000	2.535540	1.786700	7.078860	108.679525	-1883.553450	-57.251364
227				900.000000	200.000000	0.000000	0.033630	0.337800	-0.217250	-86.827722	8.949099	79.798097				300.000000	200.000000	0.000000	-0.274680	0.396760	0.534058	47.683501	-185.299994	-12.207000				-505.000000	200.000000	0.000000	2.716650	1.786700	0.786540	1034.704155	-1225.690967	1.478246
228				900.000000	200.000000	0.000000	-0.134520	0.270240	-1.216600	-54.460398	57.330671	60.632188				300.000000	200.000000	0.000000	0.244160	0.000000	-1.144410	9.536700	-32.699999	12.207000				-505.000000	200.000000	0.000000	1.086660	0.536010	9.438480	-1009.154974	-870.130954	235.398135
229				900.000000	200.000000	0.000000	-0.156940	0.022520	-0.260700	-152.122860	-74.350279	72.473336				300.000000	200.000000	0.000000	-0.518840	0.274680	-0.381470	28.610101	98.099997	48.827999				-505.000000	200.000000	0.000000	2.716650	0.536010	3.932700	380.196587	-35.546607	-234.685053
230				900.000000	200.000000	0.000000	-0.168150	-0.011260	-0.608300	-177.997215	48.017896	70.043875				300.000000	200.000000	0.000000	-0.640920	0.274680	-1.144410	9.536700	-108.999996	61.034999				-505.000000	200.000000	0.000000	2.173320	-0.178670	12.584640	-820.516564	-806.300445	293.377070
231				900.000000	200.000000	0.000000	0.011210	0.011260	-1.173150	-177.655027	36.091191	62.650021				300.000000	200.000000	0.000000	-0.579880	0.671440	-1.373292	-104.903703	-130.799995	-67.138499				-505.000000	200.000000	0.000000	2.173320	0.357340	9.438480	-1019.966295	-7.894696	117.653447
232				900.000000	200.000000	0.000000	-0.078470	0.135120	-0.912450	-51.668480	69.937582	38.761518				300.000000	200.000000	0.000000	-0.335720	0.335720	-0.534058	-219.344106	370.599987	18.310500				-505.000000	200.000000	0.000000	0.543330	0.714680	14.944259	391.888833	-842.479043	-586.806222
233				900.000000	200.000000	0.000000	-0.156940	-0.394100	1.086250	-103.555348	-105.998762	110.640441				300.000000	200.000000	0.000000	-0.061040	0.274680	-0.381470	-133.513803	-54.499998	-6.103500				-505.000000	200.000000	0.000000	2.897760	2.680050	-0.786540	625.370909	488.253015	2.311547
234				900.000000	200.000000	0.000000	-0.313880	-0.033780	-0.086900	-170.343358	-154.170612	135.234730				300.000000	200.000000	0.000000	-0.122080	-0.183120	0.381470	200.270705	-261.599991	6.103500				-505.000000	200.000000	0.000000	2.173320	1.786700	11.011560	-6.821861	-9.387548	353.986305
235				900.000000	200.000000	0.000000	-0.067260	0.112600	0.130350	-156.049298	-103.736827	91.741483				300.000000	200.000000	0.000000	-0.732480	0.091560	-1.296998	9.536700	-130.799995	-12.207000				-505.000000	200.000000	0.000000	2.354430	0.536010	14.157719	-777.145431	-2277.022344	294.040812
236				900.000000	200.000000	0.000000	-0.347510	-0.123860	-0.043450	-174.007838	-61.638679	65.305653				300.000000	200.000000	0.000000	-0.183120	-0.152600	-1.754762	-200.270705	130.799995	36.620999				-505.000000	200.000000	0.000000	2.354430	2.501380	7.865400	731.067744	-282.500823	-56.558643
237				900.000000	200.000000	0.000000	-0.190570	0.056300	0.304150	-117.982373	-88.688616	94.226533				300.000000	200.000000	0.000000	0.457800	-0.122080	-0.534058	-95.367002	185.299994	79.345499				-505.000000	200.000000	0.000000	3.984420	2.680050	9.438480	278.740905	412.795679	-174.007682
238				900.000000	200.000000	0.000000	-0.134520	-0.315280	0.347600	-233.752279	-197.422532	168.522359				300.000000	200.000000	0.000000	-0.244160	-0.091560	-1.678468	-28.610101	65.399998	54.931499				-505.000000	200.000000	0.000000	1.448880	0.893350	5.505780	-408.766937	-358.036723	118.220076
239				900.000000	200.000000	0.000000	-0.022420	0.180160	-0.608300	-121.868177	31.884794	91.757860				300.000000	200.000000	0.000000	-0.366240	0.244160	-1.296998	104.903703	-98.099997	30.517499				-505.000000	200.000000	0.000000	0.362220	0.893350	-1.573080	-525.149248	-948.415129	-527.878076
240				900.000000	200.000000	0.000000	-0.168150	0.135120	-0.955900	-59.754554	-58.044205	50.902727				300.000000	200.000000	0.000000	-0.061040	-0.518840	-0.534058	114.440403	-130.799995	67.138499				-505.000000	200.000000	0.000000	3.259980	1.965370	16.517339	-343.018082	-875.786370	119.092535
241				900.000000	200.000000	0.000000	-0.235410	0.157640	-0.347600	-106.443345	50.545212	34.125731				300.000000	200.000000	0.000000	0.488320	-0.427280	-0.152588	-181.197305	-10.900000	-18.310500				-505.000000	200.000000	0.000000	3.078870	0.178670	8.651940	822.215490	70.626911	-822.494133
242				900.000000	200.000000	0.000000	-0.011210	0.191420	-0.043450	-88.655064	-29.893783	67.660117				300.000000	200.000000	0.000000	0.122080	0.183120	-1.907350	-66.756902	-152.599995	6.103500				-505.000000	200.000000	0.000000	2.354430	0.536010	17.303879	149.634277	-954.307977	-293.400174
243				900.000000	200.000000	0.000000	-0.112100	0.360320	-0.695200	-134.641868	30.592664	77.560356				300.000000	200.000000	0.000000	-0.640920	0.244160	-1.144410	28.610101	-326.999989	-6.103500				-505.000000	200.000000	0.000000	2.173320	3.037390	18.090419	880.135713	514.174643	2.708618
244				900.000000	200.000000	0.000000	-0.078470	0.056300	-0.260700	-94.444377	38.935635	41.097876				300.000000	200.000000	0.000000	0.030520	0.396760	-2.136232	-104.903703	-152.599995	42.724499				-505.000000	200.000000	0.000000	3.441090	2.322710	3.146160	24.982872	-211.206050	-468.023825
245				900.000000	200.000000	0.000000	-0.302670	-0.304020	0.782100	-124.284134	-94.648771	103.646212				300.000000	200.000000	0.000000	-0.091560	0.213640	0.305176	-95.367002	98.099997	-42.724499				-505.000000	200.000000	0.000000	3.441090	0.893350	5.505780	401.945076	-478.585344	-58.171597
246				900.000000	200.000000	0.000000	-0.257830	-0.067560	0.738650	-166.858619	-101.520844	101.410005				300.000000	200.000000	0.000000	0.579880	0.122080	-0.228882	152.587204	119.899996	109.862998				-505.000000	200.000000	0.000000	2.535540	1.608030	0.786540	-713.347195	-2142.722053	118.811375
247				900.000000	200.000000	0.000000	-0.100890	-0.056300	-0.391050	-151.483180	-66.405252	120.535168				300.000000	200.000000	0.000000	0.091560	-0.061040	-1.296998	123.977103	-316.099989	42.724499				-505.000000	200.000000	0.000000	1.086660	1.072020	2.359620	875.768713	-1261.123138	118.418612
248				900.000000	200.000000	0.000000	-0.179360	0.101340	-0.217250	-152.852568	-103.863251	103.895448				300.000000	200.000000	0.000000	-0.427280	-0.091560	-2.746584	95.367002	-130.799995	-97.655998				-505.000000	200.000000	0.000000	1.629990	1.786700	3.146160	1150.708926	-1294.746461	-468.387610
249				900.000000	200.000000	0.000000	-0.325090	-0.101340	1.564200	-139.250698	-89.386898	96.628951				300.000000	200.000000	0.000000	-0.457800	0.152600	-0.762940	-85.830302	43.599998	-134.276998				-505.000000	200.000000	0.000000	3.259980	0.178670	2.359620	937.528106	-729.780687	822.326141
250				900.000000	200.000000	0.000000	-0.168150	-0.292760	0.999350	-187.923860	-211.841686	166.168484				300.000000	200.000000	0.000000	-0.152600	-0.061040	2.059938	76.293602	228.899992	-42.724499				-505.000000	200.000000	0.000000	0.000000	2.858720	7.078860	405.179459	-1199.847904	237.689320
251				900.000000	200.000000	0.000000	0.044840	0.315280	-0.955900	-100.581928	-92.144983	99.042820				300.000000	200.000000	0.000000	-0.183120	0.305200	-0.381470	104.903703	21.799999	103.759498				-505.000000	200.000000	0.000000	-0.362220	1.786700	6.292320	-586.279409	15.946519	412.933247
252				900.000000	200.000000	0.000000	-0.078470	0.000000	-0.695200	-117.315604	-56.913709	28.997216				300.000000	200.000000	0.000000	0.061040	0.396760	0.000000	123.977103	-141.699995	73.241999				-505.000000	200.000000	0.000000	2.716650	1.072020	-10.225020	-978.294089	-684.960968	177.032311
253				900.000000	200.000000	0.000000	-0.123310	-0.090080	-0.521400	-148.988753	-19.767042	79.562758				300.000000	200.000000	0.000000	0.183120	0.396760	0.839234	9.536700	98.099997	42.724499				-505.000000	200.000000	0.000000	2.354430	3.037390	5.505780	68.416928	-677.971565	-760.979154
254				900.000000	200.000000	0.000000	-0.123310	0.045040	0.217250	-178.844042	-5.256076	70.049779				300.000000	200.000000	0.000000	-0.122080	-0.061040	-0.152588	-66.756902	-65.399998	-6.103500				-505.000000	200.000000	0.000000	1.992210	3.216060	2.359620	658.056567	-918.207943	237.869059
255				900.000000	200.000000	0.000000	0.134520	0.090080	-0.999350	-170.208632	61.247471	65.005234				300.000000	200.000000	0.000000	-0.427280	0.122080	-2.136232	-9.536700	-163.499994	-61.034999				-505.000000	200.000000	0.000000	-0.181110	1.965370	7.865400	-343.710238	-526.785328	648.064710
256				900.000000	200.000000	0.000000	-0.100890	0.135120	-0.477950	-95.444170	110.984513	53.242706				300.000000	200.000000	0.000000	-0.366240	0.732480	-1.220704	76.293602	98.099997	42.724499				-505.000000	200.000000	0.000000	2.535540	3.216060	3.932700	1121.446421	-2278.277766	-408.359493
257				900.000000	200.000000	0.000000	-0.257830	-0.258980	0.608300	-247.245881	-131.795438	118.099605				300.000000	200.000000	0.000000	-0.366240	0.152600	0.610352	-85.830302	152.599995	48.827999				-505.000000	200.000000	0.000000	2.173320	2.322710	7.865400	1299.336432	-1597.241931	-585.410600
258				900.000000	200.000000	0.000000	-0.246620	0.011260	0.695200	-232.006839	-51.282364	140.026256				300.000000	200.000000	0.000000	0.488320	0.030520	-0.839234	-66.756902	10.900000	-12.207000				-505.000000	200.000000	0.000000	1.992210	1.250690	4.719240	76.056791	-1715.867267	177.259824
259				900.000000	200.000000	0.000000	-0.179360	-0.123860	0.434500	-153.410031	-114.601319	113.324652				300.000000	200.000000	0.000000	-0.366240	-0.183120	-0.228882	0.000000	-32.699999	-12.207000				-505.000000	200.000000	0.000000	-0.181110	3.037390	7.865400	531.869706	-659.355335	296.617465
260				900.000000	200.000000	0.000000	-0.123310	0.011260	-0.217250	-172.644184	-141.633180	115.801906				300.000000	200.000000	0.000000	-0.518840	0.152600	0.305176	66.756902	-261.599991	85.448998				-505.000000	200.000000	0.000000	-2.535540	3.752070	16.517339	344.175144	-657.669482	-759.909725
261				900.000000	200.000000	0.000000	-0.190570	0.033780	0.564850	-134.721783	-119.326886	130.350491				300.000000	200.000000	0.000000	-0.274680	0.549360	-0.610352	-76.293602	-87.199997	85.448998				-505.000000	200.000000	0.000000	0.181110	1.786700	7.078860	340.311529	-945.666855	-409.527601
262				900.000000	200.000000	0.000000	-0.044840	-0.270240	0.608300	-271.832749	-328.007254	125.097456				300.000000	200.000000	0.000000	0.122080	-0.091560	-1.296998	-295.637708	32.699999	-30.517499				-505.000000	200.000000	0.000000	0.724440	0.357340	14.944259	-324.629822	-853.438008	-234.695234
263				900.000000	200.000000	0.000000	-0.100890	0.292760	-1.346950	-101.914430	162.452382	63.027951				300.000000	200.000000	0.000000	-0.305200	-0.213640	-0.076294	-143.050504	-43.599998	0.000000				-505.000000	200.000000	0.000000	2.354430	2.501380	2.359620	383.179276	-1602.975911	354.650047
264				900.000000	200.000000	0.000000	0.067260	0.146380	-0.304150	-38.513003	27.908912	60.307955				300.000000	200.000000	0.000000	-0.183120	-0.091560	-0.228882	123.977103	-359.699987	79.345499				-505.000000	200.000000	0.000000	1.992210	2.144040	-4.719240	592.622328	149.069953	-115.612880
265				900.000000	200.000000	0.000000	-0.123310	0.135120	-0.260700	-87.178039	-25.075463	96.639815				300.000000	200.000000	0.000000	0.091560	-0.213640	-1.144410	0.000000	-10.900000	122.069998				-505.000000	200.000000	0.000000	3.984420	2.501380	11.011560	962.951441	-1312.107269	589.496043
266				900.000000	200.000000	0.000000	-0.112100	0.022520	-0.564850	-144.396899	-10.056321	74.836542				300.000000	200.000000	0.000000	-0.183120	-0.213640	-0.686646	66.756902	43.599998	-128.173498				-505.000000	200.000000	0.000000	3.441090	2.858720	8.651940	289.489303	446.419002	-467.515151
267				900.000000	200.000000	0.000000	-0.067260	0.078820	-1.173150	-186.934496	24.124676	29.058905				300.000000	200.000000	0.000000	-0.244160	0.030520	-0.762940	76.293602	-98.099997	0.000000				-505.000000	200.000000	0.000000	0.905550	3.037390	-2.359620	299.419700	-52.555548	-408.398651
268				900.000000	200.000000	0.000000	-0.123310	0.236460	-0.477950	-71.168338	25.786279	87.095421				300.000000	200.000000	0.000000	-0.701960	-0.213640	-0.305176	38.146801	-174.399994	-54.931499				-505.000000	200.000000	0.000000	0.362220	1.965370	6.292320	119.427924	-955.879394	236.812553
269				900.000000	200.000000	0.000000	-0.403560	-0.213940	0.651750	-189.058696	-141.032595	120.702129				300.000000	200.000000	0.000000	-0.061040	0.244160	-0.534058	-9.536700	-174.399994	91.552498				-505.000000	200.000000	0.000000	2.173320	1.608030	13.371180	330.003593	-409.336850	471.304944
270				900.000000	200.000000	0.000000	-0.168150	-0.225200	0.564850	-225.797184	-206.371631	149.363694				300.000000	200.000000	0.000000	0.488320	-0.061040	-0.534058	-133.513803	-108.999996	30.517499				-505.000000	200.000000	0.000000	0.000000	3.573400	13.371180	217.296127	385.020773	-407.817534
271				900.000000	200.000000	0.000000	-0.022420	-0.101340	-0.086900	-161.063888	-150.975026	118.002326				300.000000	200.000000	0.000000	0.305200	-0.366240	0.534058	162.123904	-54.499998	-12.207000				-505.000000	200.000000	0.000000	1.629990	0.357340	14.157719	486.019268	-1172.626424	-58.535382
272				900.000000	200.000000	0.000000	-0.235410	-0.101340	-0.260700	-185.367127	-60.986944	91.716722				300.000000	200.000000	0.000000	-0.244160	-0.061040	-1.678468	57.220201	-228.899992	103.759498				-505.000000	200.000000	0.000000	1.811100	1.250690	11.798100	655.703109	-916.206095	-410.166674
273				900.000000	200.000000	0.000000	-0.123310	0.000000	0.391050	-88.046537	-116.869049	120.610754				300.000000	200.000000	0.000000	-0.457800	0.396760	0.228882	85.830302	-196.199993	-42.724499				-505.000000	200.000000	0.000000	1.992210	3.930740	11.011560	-224.534007	531.851446	-55.173203
274				900.000000	200.000000	0.000000	-0.246620	-0.157640	0.564850	-247.138244	-142.348597	147.098159				300.000000	200.000000	0.000000	0.183120	0.152600	0.152588	-133.513803	130.799995	-24.414000				-505.000000	200.000000	0.000000	2.535540	2.501380	11.011560	-1121.736593	896.684572	354.635558
275				900.000000	200.000000	0.000000	-0.011210	0.225200	-0.869000	-132.345106	51.929497	101.426774				300.000000	200.000000	0.000000	0.549360	0.030520	0.076294	19.073400	141.699995	24.414000				-505.000000	200.000000	0.000000	2.535540	0.357340	4.719240	1064.344199	-820.754112	411.344963
276				900.000000	200.000000	0.000000	-0.056050	0.135120	-0.695200	-63.504999	13.086615	41.147951				300.000000	200.000000	0.000000	-0.488320	-0.366240	0.991822	-19.073400	10.900000	61.034999				-505.000000	200.000000	0.000000	2.173320	4.109410	11.011560	-97.906683	-1600.227636	-55.018134
277				900.000000	200.000000	0.000000	-0.246620	-0.033780	-0.521400	-114.506077	-24.821076	55.646265				300.000000	200.000000	0.000000	-0.091560	0.122080	-0.152588	305.174408	-196.199993	85.448998				-505.000000	200.000000	0.000000	0.543330	2.501380	11.798100	963.014364	-1104.633352	-173.901953
278				900.000000	200.000000	0.000000	-0.100890	0.101340	-0.043450	-100.405619	64.986698	91.765852				300.000000	200.000000	0.000000	-0.305200	0.579880	-0.076294	95.367002	76.299997	73.241999				-505.000000	200.000000	0.000000	3.984420	2.322710	11.798100	488.939035	-384.863644	-291.834995
279				900.000000	200.000000	0.000000	-0.145730	0.213940	-0.564850	-128.473163	-28.935318	53.362463				300.000000	200.000000	0.000000	0.061040	0.061040	0.381470	9.536700	141.699995	36.620999				-505.000000	200.000000	0.000000	3.803310	1.608030	7.078860	97.868204	-767.136142	-116.266442
280				900.000000	200.000000	0.000000	0.000000	0.112600	-0.825550	-0.238932	152.746860	53.117240				300.000000	200.000000	0.000000	-0.640920	0.244160	-0.457764	133.513803	-87.199997	6.103500				-505.000000	200.000000	0.000000	0.543330	-0.178670	2.359620	1263.353469	-432.826198	176.019272
281				900.000000	200.000000	0.000000	-0.246620	-0.213940	0.608300	-148.898408	-91.729306	139.816820				300.000000	200.000000	0.000000	-0.366240	0.335720	-1.373292	-47.683501	0.000000	30.517499				-505.000000	200.000000	0.000000	3.803310	3.930740	4.719240	354.042617	1356.223254	532.122896
282				900.000000	200.000000	0.000000	-0.145730	-0.056300	0.130350	-150.943010	-191.692892	161.545844				300.000000	200.000000	0.000000	-0.244160	0.213640	-1.907350	-9.536700	54.499998	30.517499				-505.000000	200.000000	0.000000	1.267770	3.037390	11.798100	763.816325	1370.360926	-702.148122
283				900.000000	200.000000	0.000000	-0.078470	0.090080	-0.130350	-129.103046	-113.164689	125.467395				300.000000	200.000000	0.000000	0.427280	0.427280	1.220704	-85.830302	207.099993	-6.103500				-505.000000	200.000000	0.000000	2.535540	3.394730	14.944259	-488.285359	495.242418	355.483348
284				900.000000	200.000000	0.000000	-0.224200	0.045040	-0.260700	-70.784882	-81.712452	125.576484				300.000000	200.000000	0.000000	-0.122080	-0.305200	-0.381470	47.683501	119.899996	-24.414000				-505.000000	200.000000	0.000000	2.354430	1.250690	7.865400	423.756489	-149.930815	118.486748
285				900.000000	200.000000	0.000000	-0.257830	0.078820	0.260700	-96.997363	-106.142320	101.546139				300.000000	200.000000	0.000000	-0.640920	0.305200	-1.754762	143.050504	-76.299997	48.827999	-456.965525	153.118904	0.000000	-505.000000	200.000000	0.000000	4.346640	1.965370	19.663499	-921.846399	-944.525869	60.261504
286				900.000000	200.000000	0.000000	-0.134520	0.067560	-0.173800	-206.465508	-196.937630	144.781800				300.000000	200.000000	0.000000	-0.640920	0.640920	-0.610352	-104.903703	76.299997	-24.414000				-505.000000	200.000000	0.000000	1.811100	-0.714680	13.371180	536.904417	-1182.838963	469.129670
287				900.000000	200.000000	0.000000	-0.011210	0.191420	-1.564200	-114.353742	47.510063	58.021477				300.000000	200.000000	0.000000	0.152600	-0.122080	-1.449586	-314.711108	217.999992	61.034999				-505.000000	200.000000	0.000000	1.629990	0.893350	3.932700	-61.444778	693.057223	764.390673
288				900.000000	200.000000	0.000000	0.022420	0.045040	-1.086250	-119.886515	91.274416	43.392542				300.000000	200.000000	0.000000	-0.244160	-0.183120	0.534058	-114.440403	228.899992	85.448998				-505.000000	200.000000	0.000000	2.716650	2.144040	8.651940	1636.036039	-968.015217	-56.926737
289				900.000000	200.000000	0.000000	-0.145730	0.090080	-0.086900	-141.119622	-4.049961	65.295573				300.000000	200.000000	0.000000	-0.549360	0.854560	-0.457764	47.683501	-108.999996	-12.207000				-505.000000	200.000000	0.000000	3.078870	2.322710	8.651940	372.871340	-1122.503155	-174.274354
290				900.000000	200.000000	0.000000	-0.235410	0.022520	-0.260700	-132.020209	-50.855004	89.422252				300.000000	200.000000	0.000000	-0.366240	0.427280	-1.220704	-95.367002	-141.699995	18.310500				-505.000000	200.000000	0.000000	0.000000	0.000000	7.865400	695.525243	-272.604279	528.696888
291				900.000000	200.000000	0.000000	0.056050	0.168900	-0.825550	-154.721177	23.789472	36.243911				300.000000	200.000000	0.000000	0.213640	-0.213640	0.228882	28.610101	-87.199997	-91.552498				-505.000000	200.000000	0.000000	2.354430	-0.357340	16.517339	906.226759	-953.561550	-529.224358
292				900.000000	200.000000	0.000000	-0.123310	0.191420	-0.695200	-25.001793	31.054292	46.089312				300.000000	200.000000	0.000000	-0.763000	-0.152600	0.305176	-76.293602	10.900000	48.827999				-505.000000	200.000000	0.000000	0.000000	1.429360	9.438480	1824.485680	388.752905	1.356463
293				900.000000	200.000000	0.000000	-0.280250	-0.281500	0.738650	-147.524956	-100.597588	130.150189				300.000000	200.000000	0.000000	-0.213640	-0.213640	-1.220704	47.683501	-217.999992	0.000000				-505.000000	200.000000	0.000000	1.629990	2.144040	4.719240	-1491.310628	-898.529292	-526.792593
294				900.000000	200.000000	0.000000	-0.280250	0.011260	1.173150	-243.573273	-80.737793	144.880417				300.000000	200.000000	0.000000	-0.640920	-0.274680	-1.068116	28.610101	-207.099993	30.517499				-505.000000	200.000000	0.000000	0.362220	2.322710	9.438480	372.934263	-561.155077	119.663472
295				900.000000	200.000000	0.000000	-0.280250	-0.033780	-0.651750	-162.887482	-124.634366	96.645328				300.000000	200.000000	0.000000	0.244160	-0.122080	0.228882	76.293602	-152.599995	-24.414000				-505.000000	200.000000	0.000000	3.803310	0.536010	12.584640	-314.007270	420.768939	176.436705
296				900.000000	200.000000	0.000000	-0.257830	-0.011260	-0.260700	-145.472860	-70.195628	118.329985				300.000000	200.000000	0.000000	0.335720	-0.427280	0.381470	47.683501	-141.699995	48.827999				-505.000000	200.000000	0.000000	0.362220	3.037390	12.584640	648.063247	-166.430761	-232.122889
297				900.000000	200.000000	0.000000	-0.325090	-0.225200	0.651750	-145.296551	-68.274440	137.477983				300.000000	200.000000	0.000000	-0.213640	0.366240	-1.373292	114.440403	-239.799992	-24.414000				-505.000000	200.000000	0.000000	1.629990	1.786700	14.944259	456.756763	19.757216	-409.643511
298				900.000000	200.000000	0.000000	-0.168150	-0.270240	0.130350	-203.978891	-170.505756	149.321806				300.000000	200.000000	0.000000	0.183120	-0.030520	-0.762940	152.587204	-239.799992	-6.103500				-505.000000	200.000000	0.000000	2.173320	-0.714680	7.865400	536.463955	656.448194	234.124298
299				900.000000	200.000000	0.000000	0.011210	0.337800	-1.086250	-59.584295	86.670074	29.218462				300.000000	200.000000	0.000000	0.030520	0.274680	0.610352	9.536700	-65.399998	48.827999				-505.000000	200.000000	0.000000	1.992210	1.786700	11.011560	-238.453864	266.711432	295.256695
300				900.000000	200.000000	0.000000	-0.022420	0.157640	-0.955900	-42.745060	62.603882	70.049975				300.000000	200.000000	0.000000	0.366240	-0.396760	1.144410	-133.513803	32.699999	24.414000				-505.000000	200.000000	0.000000	1.992210	0.536010	4.719240	1306.787525	140.112836	-175.882999
301				900.000000	200.000000	0.000000	-0.089680	-0.101340	-0.043450	-56.485088	-11.464479	91.565746				300.000000	200.000000	0.000000	-0.061040	0.122080	0.000000	162.123904	-196.199993	30.517499				-505.000000	200.000000	0.000000	2.354430	2.322710	7.865400	-90.455590	-1475.630889	-56.728201
302				900.000000	200.000000	0.000000	-0.145730	0.146380	-0.564850	-99.091042	-44.133227	99.083174				300.000000	200.000000	0.000000	0.274680	0.122080	-1.831056	209.807405	-65.399998	0.000000				-505.000000	200.000000	0.000000	3.803310	1.608030	7.865400	-17.884875	-767.882569	294.942249
303				900.000000	200.000000	0.000000	-0.100890	0.157640	-1.260050	-115.429703	30.656347	41.215349				300.000000	200.000000	0.000000	0.396760	0.427280	0.915528	-9.536700	-54.499998	61.034999				-505.000000	200.000000	0.000000	3.259980	1.072020	11.011560	181.564856	189.998673	-57.987550
304				900.000000	200.000000	0.000000	-0.145730	0.191420	-0.869000	-41.263971	-3.322608	29.244918				300.000000	200.000000	0.000000	0.061040	0.366240	1.831056	-76.293602	152.599995	0.000000				-505.000000	200.000000	0.000000	2.535540	1.608030	13.371180	98.371589	-828.964803	-116.165020
305				900.000000	200.000000	0.000000	-0.313880	-0.225200	0.869000	-205.379433	-94.267960	94.092488				300.000000	200.000000	0.000000	0.091560	0.366240	0.686646	-152.587204	141.699995	-85.448998				-505.000000	200.000000	0.000000	3.441090	1.250690	6.292320	191.998639	-479.331770	118.399815
306				900.000000	200.000000	0.000000	-0.168150	-0.078820	0.130350	-192.075686	-200.901576	118.174246				300.000000	200.000000	0.000000	-0.335720	0.396760	-0.457764	57.220201	98.099997	0.000000				-505.000000	200.000000	0.000000	2.535540	0.714680	3.932700	-535.520107	240.552373	176.707684
307				900.000000	200.000000	0.000000	-0.112100	-0.090080	-0.260700	-196.965030	-81.262760	122.925026				300.000000	200.000000	0.000000	-0.427280	0.152600	-0.610352	-38.146801	76.299997	48.827999				-505.000000	200.000000	0.000000	0.362220	1.429360	10.225020	-607.587437	-1357.321548	-116.160712
308				900.000000	200.000000	0.000000	-0.168150	-0.067560	0.173800	-135.279561	-28.699006	106.136417				300.000000	200.000000	0.000000	0.305200	-0.183120	1.144410	76.293602	185.299994	42.724499				-505.000000	200.000000	0.000000	3.078870	-1.250690	8.651940	-885.699110	-194.513104	351.031378
309				900.000000	200.000000	0.000000	-0.313880	0.067560	0.130350	-141.821925	-73.317136	106.413055				300.000000	200.000000	0.000000	-0.122080	-0.213640	0.457764	-19.073400	32.699999	85.448998				-505.000000	200.000000	0.000000	0.362220	1.608030	11.011560	-365.081188	232.772114	118.985240
310				900.000000	200.000000	0.000000	-0.078470	-0.101340	0.347600	-232.983290	-118.675152	125.289374				300.000000	200.000000	0.000000	-0.610400	0.579880	-0.228882	57.220201	-21.799999	42.724499				-505.000000	200.000000	0.000000	1.267770	3.930740	14.944259	818.124626	-1946.874963	-760.044432
311				900.000000	200.000000	0.000000	-0.078470	0.304020	-0.651750	-132.894757	69.695131	55.786216				300.000000	200.000000	0.000000	-0.396760	0.732480	-0.991822	28.610101	-76.299997	67.138499				-505.000000	200.000000	0.000000	1.629990	3.037390	6.292320	-47.336150	-1430.302174	-290.968409
312				900.000000	200.000000	0.000000	-0.100890	0.146380	-1.173150	-71.577529	0.179710	55.662838				300.000000	200.000000	0.000000	-0.061040	0.488320	-0.076294	-228.880806	65.399998	-36.620999				-505.000000	200.000000	0.000000	2.716650	0.893350	15.730799	866.027085	-842.163047	0.630457
313				900.000000	200.000000	0.000000	0.011210	0.022520	-0.391050	-148.237372	-15.295861	74.708793				300.000000	200.000000	0.000000	-0.183120	-0.183120	0.762940	-57.220201	119.899996	30.517499				-505.000000	200.000000	0.000000	0.724440	2.144040	12.584640	941.454644	-1514.048765	-409.231952
314				900.000000	200.000000	0.000000	-0.123310	-0.056300	-0.608300	-91.400298	15.775565	77.184513				300.000000	200.000000	0.000000	-0.213640	0.335720	-0.152588	47.683501	-130.799995	-48.827999				-505.000000	200.000000	0.000000	2.354430	-0.178670	3.146160	-473.823636	-543.162279	-0.357912
315				900.000000	200.000000	0.000000	-0.145730	0.247720	-1.477300	-119.986340	7.375051	48.574558				300.000000	200.000000	0.000000	-0.579880	0.396760	-1.525880	47.683501	-185.299994	18.310500				-505.000000	200.000000	0.000000	2.173320	3.752070	3.932700	458.984374	395.040311	297.107342
316				900.000000	200.000000	0.000000	-0.044840	0.258980	-0.782100	-98.699775	98.827293	58.119148				300.000000	200.000000	0.000000	-0.305200	0.152600	-0.457764	0.000000	-10.900000	-54.931499				-505.000000	200.000000	0.000000	1.086660	3.216060	16.517339	-730.602838	-213.998755	-349.499484
317				900.000000	200.000000	0.000000	-0.179360	-0.101340	0.912450	-168.069622	-115.045812	108.526275				300.000000	200.000000	0.000000	0.396760	0.274680	-0.381470	-76.293602	261.599991	-61.034999				-505.000000	200.000000	0.000000	1.629990	2.680050	3.146160	-69.210486	-1692.456483	-526.283920
318				900.000000	200.000000	0.000000	-0.403560	-0.045040	0.347600	-142.213191	-95.156006	154.594447				300.000000	200.000000	0.000000	0.091560	0.091560	-1.449586	19.073400	-152.599995	18.310500				-505.000000	200.000000	0.000000	0.000000	2.858720	3.932700	-405.784247	924.257919	-937.192653
319				900.000000	200.000000	0.000000	-0.067260	-0.056300	-0.695200	-119.634038	-57.375336	96.403726				300.000000	200.000000	0.000000	-0.122080	-0.274680	-0.228882	-28.610101	-152.599995	-12.207000				-505.000000	200.000000	0.000000	1.992210	1.429360	14.157719	666.703200	-929.404340	-116.291111
320				900.000000	200.000000	0.000000	-0.246620	0.067560	0.260700	-101.481580	-96.472008	106.343374				300.000000	200.000000	0.000000	-0.183120	-0.061040	0.839234	19.073400	-108.999996	-73.241999				-505.000000	200.000000	0.000000	2.354430	0.714680	7.865400	970.402534	-282.500823	-351.974715
321				900.000000	200.000000	0.000000	-0.291460	-0.225200	0.651750	-149.317081	-120.319023	127.804502				300.000000	200.000000	0.000000	0.244160	-0.396760	-0.457764	-143.050504	-185.299994	-36.620999				-505.000000	200.000000	0.000000	2.716650	2.322710	10.225020	488.813189	-1102.078077	1.986920
322				900.000000	200.000000	0.000000	-0.224200	0.000000	0.000000	-201.026511	-157.944452	94.209015				300.000000	200.000000	0.000000	-0.244160	0.274680	-1.678468	57.220201	-272.499990	48.827999				-505.000000	200.000000	0.000000	2.354430	2.322710	0.786540	-670.101909	-275.782985	295.736391
323				900.000000	200.000000	0.000000	-0.044840	0.123860	-0.955900	-152.690436	78.725047	65.222467				300.000000	200.000000	0.000000	-0.305200	0.457800	-1.449586	19.073400	-305.199989	42.724499				-505.000000	200.000000	0.000000	3.259980	3.752070	3.146160	-351.790562	-730.527114	-584.141071
324				900.000000	200.000000	0.000000	-0.145730	0.213940	-0.999350	-80.676942	72.788166	43.723822				300.000000	200.000000	0.000000	0.000000	0.152600	-0.076294	0.000000	-141.699995	12.207000				-505.000000	200.000000	0.000000	2.173320	2.501380	14.157719	268.307122	915.616797	295.920437
325				900.000000	200.000000	0.000000	-0.179360	-0.022520	0.000000	-73.296918	-48.339624	74.864336				300.000000	200.000000	0.000000	0.030520	-0.366240	0.381470	-114.440403	130.799995	36.620999				-505.000000	200.000000	0.000000	3.984420	1.786700	7.078860	456.127531	-910.665115	-233.599570
326				900.000000	200.000000	0.000000	-0.168150	0.078820	-0.782100	-90.036643	-27.810019	55.669688				300.000000	200.000000	0.000000	0.091560	0.274680	-0.457764	-38.146801	-21.799999	-36.620999				-505.000000	200.000000	0.000000	3.078870	3.394730	3.146160	784.746813	606.131925	179.207585
327				900.000000	200.000000	0.000000	-0.011210	0.349060	-1.216600	-63.276181	21.856946	65.397062				300.000000	200.000000	0.000000	-0.122080	-0.305200	-0.305176	133.513803	-250.699991	24.414000				-505.000000	200.000000	0.000000	4.889970	3.037390	11.011560	995.385406	-2029.752133	413.699976
328				900.000000	200.000000	0.000000	-0.325090	0.225200	-0.304150	-31.246666	120.055435	41.510451				300.000000	200.000000	0.000000	-0.305200	0.732480	0.152588	143.050504	0.000000	-18.310500				-505.000000	200.000000	0.000000	2.535540	2.858720	14.944259	-57.455317	495.242418	237.486477
329				900.000000	200.000000	0.000000	-0.269040	-0.112600	0.738650	-164.692836	-121.323096	132.705313				300.000000	200.000000	0.000000	-0.122080	-0.091560	1.525880	-47.683501	-32.699999	-12.207000				-505.000000	200.000000	0.000000	0.362220	2.680050	3.932700	625.748448	-821.070107	-702.414794
330				900.000000	200.000000	0.000000	-0.168150	-0.101340	0.782100	-208.409967	-186.309794	154.298204				300.000000	200.000000	0.000000	-0.122080	0.305200	0.152588	57.220201	119.899996	-12.207000				-505.000000	200.000000	0.000000	0.181110	2.680050	7.078860	510.184139	-415.386825	296.249372
331				900.000000	200.000000	0.000000	-0.156940	-0.033780	-0.347600	-122.367081	-119.863191	115.794859				300.000000	200.000000	0.000000	-0.213640	0.366240	0.152588	-85.830302	-65.399998	18.310500				-505.000000	200.000000	0.000000	3.259980	1.250690	12.584640	192.502025	188.505821	-234.050288
332				900.000000	200.000000	0.000000	-0.224200	0.067560	-0.651750	-114.488469	-25.623106	82.223545				300.000000	200.000000	0.000000	-0.640920	0.183120	-0.457764	9.536700	185.299994	85.448998				-505.000000	200.000000	0.000000	1.086660	1.429360	12.584640	-1070.662675	-342.836630	471.222319
333				900.000000	200.000000	0.000000	-0.056050	-0.258980	0.521400	-134.761063	-114.694072	127.529202				300.000000	200.000000	0.000000	0.244160	0.213640	0.076294	-19.073400	54.499998	-30.517499				-505.000000	200.000000	0.000000	2.354430	2.144040	11.011560	14.800783	775.073530	-350.618252
334				900.000000	200.000000	0.000000	-0.089680	0.000000	0.391050	-240.826686	-108.121993	120.575914				300.000000	200.000000	0.000000	0.091560	0.122080	-0.381470	-57.220201	-32.699999	30.517499				-505.000000	200.000000	0.000000	3.078870	1.965370	7.078860	930.202860	-325.590258	-527.078061
335				900.000000	200.000000	0.000000	0.022420	0.304020	-1.260050	-105.381245	66.106200	60.501014				300.000000	200.000000	0.000000	-0.549360	0.183120	-1.449586	133.513803	-141.699995	73.241999				-505.000000	200.000000	0.000000	2.354430	1.250690	4.719240	423.504796	-544.655132	-116.489647
336				900.000000	200.000000	0.000000	-0.044840	0.202680	-0.434500	-76.534914	37.712386	38.789508				300.000000	200.000000	0.000000	-0.732480	0.732480	-0.152588	9.536700	-98.099997	42.724499				-505.000000	200.000000	0.000000	1.448880	1.786700	15.730799	225.187682	295.109770	-57.164431
337				900.000000	200.000000	0.000000	-0.067260	-0.033780	-0.043450	-97.928800	33.205995	84.376369				300.000000	200.000000	0.000000	-0.183120	0.366240	0.762940	57.220201	108.999996	-36.620999				-505.000000	200.000000	0.000000	1.629990	3.216060	17.303879	-267.275908	282.657951	-408.287049
338				900.000000	200.000000	0.000000	0.145730	-0.022520	-0.130350	-101.575672	-112.265305	72.117883				300.000000	200.000000	0.000000	0.427280	0.091560	1.525880	-47.683501	250.699991	-12.207000				-505.000000	200.000000	0.000000	4.527750	3.752070	2.359620	806.306534	-1601.913489	-642.986591
339				900.000000	200.000000	0.000000	-0.089680	0.202680	-1.433850	-121.796073	-25.369317	48.474603				300.000000	200.000000	0.000000	-0.610400	0.244160	-0.381470	66.756902	-43.599998	30.517499				-505.000000	200.000000	0.000000	3.259980	1.786700	11.798100	109.057064	-606.167797	-292.285713
340				900.000000	200.000000	0.000000	-0.145730	0.191420	-0.695200	-73.248156	47.175457	48.522199				300.000000	200.000000	0.000000	-0.305200	-0.091560	-1.983644	-19.073400	-65.399998	-12.207000				-505.000000	200.000000	0.000000	-1.086660	2.501380	11.798100	1078.830366	-1801.422706	2.460742
341				900.000000	200.000000	0.000000	-0.280250	-0.236460	0.434500	-162.067429	-161.106368	120.553436				300.000000	200.000000	0.000000	-0.335720	0.457800	-1.296998	-95.367002	-54.499998	12.207000				-505.000000	200.000000	0.000000	2.716650	3.930740	11.011560	-340.350009	222.875570	-525.183948
342				900.000000	200.000000	0.000000	-0.313880	-0.045040	0.217250	-190.594597	-174.717352	106.308337				300.000000	200.000000	0.000000	0.091560	-0.061040	-0.305176	-219.344106	98.099997	12.207000				-505.000000	200.000000	0.000000	2.716650	5.181430	11.011560	82.777249	488.015584	298.420339
343				900.000000	200.000000	0.000000	-0.078470	0.090080	-0.043450	-120.971957	-42.321926	106.190114				300.000000	200.000000	0.000000	0.579880	0.213640	-0.762940	-19.073400	54.499998	18.310500				-505.000000	200.000000	0.000000	2.897760	3.037390	3.146160	-279.219847	-1504.029227	-114.837535
344				900.000000	200.000000	0.000000	-0.224200	-0.067560	0.304150	-78.857096	-61.973883	113.423465				300.000000	200.000000	0.000000	-0.244160	0.030520	-1.907350	104.903703	-65.399998	91.552498				-505.000000	200.000000	0.000000	1.992210	2.144040	10.225020	-1722.502169	-793.102200	-115.612880
345				900.000000	200.000000	0.000000	-0.201780	-0.146380	0.521400	-106.001014	-113.758880	137.423536				300.000000	200.000000	0.000000	-0.396760	0.274680	-0.381470	28.610101	32.699999	6.103500				-505.000000	200.000000	0.000000	0.181110	1.786700	9.438480	-817.659720	-815.336127	-350.783502
346				900.000000	200.000000	0.000000	-0.100890	-0.011260	0.608300	-241.065301	-168.654047	103.709435				300.000000	200.000000	0.000000	-0.244160	-0.335720	-0.457764	-114.440403	-250.699991	-42.724499				-505.000000	200.000000	0.000000	2.897760	1.786700	6.292320	-354.647406	-1507.014932	1.463758
347				900.000000	200.000000	0.000000	-0.269040	0.349060	-1.216600	-119.563604	138.859754	80.122135				300.000000	200.000000	0.000000	0.061040	0.122080	-1.068116	-19.073400	-98.099997	30.517499				-505.000000	200.000000	0.000000	0.362220	3.037390	15.730799	532.498938	-1229.976526	-467.099284
348				900.000000	200.000000	0.000000	-0.235410	0.382840	-1.086250	-69.791138	101.891856	48.793128				300.000000	200.000000	0.000000	-0.183120	0.610400	-1.449586	28.610101	-261.599991	-48.827999				-505.000000	200.000000	0.000000	0.905550	1.429360	11.798100	319.066425	-1259.121290	-644.901067
349				900.000000	200.000000	0.000000	-0.257830	-0.033780	-0.564850	-114.551091	66.868420	65.296519				300.000000	200.000000	0.000000	-0.274680	0.518840	-0.381470	76.293602	-65.399998	30.517499				-505.000000	200.000000	0.000000	3.078870	1.786700	8.651940	687.885381	733.476947	-233.527126
350				900.000000	200.000000	0.000000	-0.089680	0.000000	-0.521400	-153.320319	34.573744	91.659992				300.000000	200.000000	0.000000	0.152600	-0.122080	0.686646	-66.756902	108.999996	42.724499				-505.000000	200.000000	0.000000	3.984420	2.322710	7.078860	951.825503	-778.095108	1.885498
351				900.000000	200.000000	0.000000	-0.123310	0.157640	-1.390400	-155.770048	-8.826932	34.009596				300.000000	200.000000	0.000000	0.305200	-0.122080	0.076294	57.220201	-10.900000	-30.517499				-505.000000	200.000000	0.000000	1.629990	2.858720	0.786540	520.492075	-2883.347269	296.303019
352				900.000000	200.000000	0.000000	-0.112100	-0.022520	-1.086250	-98.545454	66.418130	65.156015				300.000000	200.000000	0.000000	-0.427280	0.183120	-0.534058	143.050504	-250.699991	24.414000				-505.000000	200.000000	0.000000	1.992210	0.893350	0.000000	980.584623	940.011438	-997.961265
353				900.000000	200.000000	0.000000	-0.280250	-0.168900	0.391050	-175.412444	-64.812530	137.483888				300.000000	200.000000	0.000000	-0.061040	0.579880	-1.678468	-85.830302	-217.999992	-12.207000				-505.000000	200.000000	0.000000	2.354430	2.322710	16.517339	26.052567	-688.421536	354.480489
354				900.000000	200.000000	0.000000	-0.280250	-0.112600	-0.086900	-213.794468	-130.225646	118.258966				300.000000	200.000000	0.000000	0.091560	-0.244160	1.144410	-85.830302	-163.499994	30.517499				-505.000000	200.000000	0.000000	2.716650	3.216060	7.865400	774.313031	-834.698783	-173.397587
355				900.000000	200.000000	0.000000	-0.134520	-0.146380	0.434500	-102.070512	-30.326341	132.534535				300.000000	200.000000	0.000000	0.061040	-0.274680	1.220704	-38.146801	-98.099997	-30.517499				-505.000000	200.000000	0.000000	1.629990	2.322710	5.505780	-438.092366	-236.425682	-232.902542
356				900.000000	200.000000	0.000000	-0.134520	-0.022520	-0.608300	-90.009237	-110.412056	123.011084				300.000000	200.000000	0.000000	-0.122080	0.427280	0.457764	200.270705	-239.799992	-24.414000				-505.000000	200.000000	0.000000	1.448880	0.000000	7.078860	-1273.409712	435.890468	-176.348206
357				900.000000	200.000000	0.000000	-0.179360	-0.168900	0.608300	-143.023131	-84.367133	137.379366				300.000000	200.000000	0.000000	0.274680	0.488320	0.610352	200.270705	76.299997	61.034999				-505.000000	200.000000	0.000000	1.992210	2.501380	11.011560	-311.024580	796.991461	-408.994258
358				900.000000	200.000000	0.000000	0.033630	0.101340	-0.173800	-229.197629	-213.993987	120.542411				300.000000	200.000000	0.000000	0.091560	0.701960	0.381470	95.367002	-43.599998	-48.827999				-505.000000	200.000000	0.000000	4.708860	2.144040	11.011560	478.064790	-1355.943131	-115.830212
359				900.000000	200.000000	0.000000	0.011210	0.191420	-1.346950	-81.964429	51.450735	55.588589				300.000000	200.000000	0.000000	-0.457800	0.457800	0.686646	28.610101	-98.099997	12.207000				-505.000000	200.000000	0.000000	2.897760	4.645420	13.371180	166.348055	342.247332	-289.543810
360				900.000000	200.000000	0.000000	0.044840	0.146380	-0.869000	-35.077658	85.083148	50.692541				300.000000	200.000000	0.000000	-0.366240	0.091560	-1.373292	-28.610101	141.699995	36.620999				-505.000000	200.000000	0.000000	1.992210	3.752070	2.359620	922.122535	-122.787899	-407.807353
361				900.000000	200.000000	0.000000	-0.201780	0.022520	0.173800	-59.200523	3.081697	58.061830				300.000000	200.000000	0.000000	-0.671440	0.396760	-0.305176	0.000000	-10.900000	6.103500				-505.000000	200.000000	0.000000	3.984420	0.893350	18.876959	982.094780	6.128540	411.737726
362				900.000000	200.000000	0.000000	-0.145730	0.236460	-0.477950	-79.209398	-39.148074	60.612387				300.000000	200.000000	0.000000	0.061040	0.244160	0.457764	-9.536700	130.799995	36.620999				-505.000000	200.000000	0.000000	4.165530	2.144040	12.584640	709.822640	-1059.419073	295.421945
363				900.000000	200.000000	0.000000	-0.145730	0.247720	-1.086250	-139.683864	52.605104	34.116597				300.000000	200.000000	0.000000	0.396760	-0.396760	1.907350	-19.073400	10.900000	48.827999				-505.000000	200.000000	0.000000	1.267770	3.573400	-1.573080	563.548592	-207.789913	3.289735
364				900.000000	200.000000	0.000000	0.011210	0.168900	0.086900	-57.283153	80.513074	62.796626				300.000000	200.000000	0.000000	-0.183120	-0.122080	-0.915528	0.000000	-141.699995	6.103500				-505.000000	200.000000	0.000000	3.259980	1.072020	0.786540	412.378859	-330.577812	235.732943
365				900.000000	200.000000	0.000000	-0.302670	-0.168900	0.521400	-199.400582	-43.746621	127.868474				300.000000	200.000000	0.000000	-0.732480	0.396760	-1.068116	85.830302	-98.099997	24.414000				-505.000000	200.000000	0.000000	-0.724440	2.322710	13.371180	-205.831130	-896.843439	-291.458286
366				900.000000	200.000000	0.000000	-0.078470	-0.022520	-0.130350	-234.253169	-72.636929	115.724036				300.000000	200.000000	0.000000	-0.640920	0.488320	-1.373292	-104.903703	87.199997	30.517499	-477.636548	245.010243	0.000000	-505.000000	200.000000	0.000000	2.354430	1.786700	20.450039	920.461233	-559.583660	471.460013
367				900.000000	200.000000	0.000000	-0.112100	-0.022520	-0.260700	-170.059728	-20.471121	103.710576				300.000000	200.000000	0.000000	-0.030520	-0.061040	0.228882	0.000000	141.699995	-73.241999				-505.000000	200.000000	0.000000	2.173320	2.322710	7.078860	256.929492	-403.365438	648.215472
368				900.000000	200.000000	0.000000	-0.269040	0.000000	0.260700	-156.530594	-55.020993	130.400371				300.000000	200.000000	0.000000	-0.396760	-0.366240	-1.449586	-152.587204	-32.699999	-97.655998				-505.000000	200.000000	0.000000	3.259980	1.786700	11.011560	1962.050171	-1268.271407	118.922977
369				900.000000	200.000000	0.000000	-0.100890	-0.056300	0.651750	-142.361779	-143.364606	127.764148				300.000000	200.000000	0.000000	-0.427280	0.152600	-1.220704	9.536700	-185.299994	54.931499				-505.000000	200.000000	0.000000	1.629990	2.322710	7.078860	-90.518514	690.071517	-232.902542
370				900.000000	200.000000	0.000000	-0.123310	0.011260	-0.043450	-276.997913	-91.135115	132.669527				300.000000	200.000000	0.000000	-0.518840	-0.335720	-1.602174	-200.270705	-163.499994	-30.517499				-505.000000	200.000000	0.000000	3.803310	0.536010	7.078860	-1009.343743	28.283902	-822.212973
371				900.000000	200.000000	0.000000	-0.100890	0.405360	-0.955900	-145.118796	75.967217	65.542330				300.000000	200.000000	0.000000	-0.091560	0.061040	-1.373292	-133.513803	-87.199997	-24.414000				-505.000000	200.000000	0.000000	2.897760	2.858720	6.292320	173.484532	-579.024881	178.713401
372				900.000000	200.000000	0.000000	-0.112100	0.056300	-0.651750	-94.849504	45.750165	43.542376				300.000000	200.000000	0.000000	0.061040	-0.183120	-1.983644	-114.440403	-87.199997	-61.034999				-505.000000	200.000000	0.000000	4.527750	1.250690	3.932700	423.441873	-1073.126313	529.521573
373				900.000000	200.000000	0.000000	-0.011210	0.045040	-0.304150	-123.096789	-29.651332	113.307526				300.000000	200.000000	0.000000	-0.244160	0.122080	-2.059938	-57.220201	-130.799995	6.103500				-505.000000	200.000000	0.000000	3.803310	1.429360	-0.786540	1128.771667	-759.671878	-233.924197
374				900.000000	200.000000	0.000000	-0.078470	0.180160	-0.564850	-101.720512	-11.441205	89.406267				300.000000	200.000000	0.000000	-0.122080	0.274680	0.305176	-9.536700	-130.799995	-24.414000				-505.000000	200.000000	0.000000	3.259980	0.893350	3.932700	-756.340789	-1261.553569	0.586991
375				900.000000	200.000000	0.000000	-0.056050	0.067560	-1.129700	-131.065746	-62.498849	41.085120				300.000000	200.000000	0.000000	0.457800	0.183120	-0.762940	-133.513803	217.999992	-6.103500				-505.000000	200.000000	0.000000	2.173320	3.037390	6.292320	184.295853	657.941047	-114.779580
376				900.000000	200.000000	0.000000	-0.212990	0.045040	-0.217250	-90.842519	74.830580	38.817106				300.000000	200.000000	0.000000	0.213640	-0.518840	0.076294	-104.903703	-130.799995	0.000000				-505.000000	200.000000	0.000000	1.811100	1.786700	4.719240	-238.957250	-511.778235	-409.658000
377				900.000000	200.000000	0.000000	-0.179360	-0.213940	-0.130350	-173.786831	-144.471828	146.976119				300.000000	200.000000	0.000000	-0.274680	-0.152600	-1.373292	-47.683501	-370.599987	36.620999				-505.000000	200.000000	0.000000	1.992210	1.965370	9.438480	698.759626	-1190.065796	1.705759
378				900.000000	200.000000	0.000000	-0.291460	-0.090080	0.347600	-232.519604	-109.904224	139.978464				300.000000	200.000000	0.000000	-0.427280	0.183120	-1.602174	66.756902	-294.299990	97.655998				-505.000000	200.000000	0.000000	2.354430	2.501380	-1.573080	35.416655	256.736324	-702.743729
379				900.000000	200.000000	0.000000	-0.100890	-0.056300	-0.521400	-179.761934	-46.020147	118.125508				300.000000	200.000000	0.000000	-0.335720	0.000000	-0.686646	-47.683501	-76.299997	-48.827999				-505.000000	200.000000	0.000000	2.354430	2.322710	11.798100	-553.404982	-1744.503036	-174.216399
380				900.000000	200.000000	0.000000	-0.212990	-0.101340	0.217250	-124.564017	-57.288723	132.657717				300.000000	200.000000	0.000000	0.000000	-0.427280	-0.076294	-85.830302	108.999996	48.827999				-505.000000	200.000000	0.000000	2.897760	2.144040	0.786540	1056.326798	-573.799896	-56.941225
381				900.000000	200.000000	0.000000	-0.369930	-0.123860	1.260050	-108.328929	-117.653347	154.486304				300.000000	200.000000	0.000000	0.244160	0.305200	0.000000	95.367002	-174.399994	-6.103500				-505.000000	200.000000	0.000000	1.267770	3.573400	-0.786540	-247.100498	-1401.666405	-114.198462
382				900.000000	200.000000	0.000000	-0.224200	-0.011260	0.043450	-165.260412	-112.391131	125.524125				300.000000	200.000000	0.000000	-0.274680	0.183120	0.305176	38.146801	-239.799992	-73.241999				-505.000000	200.000000	0.000000	4.165530	2.322710	4.719240	-90.707283	-786.814794	295.591503
383				900.000000	200.000000	0.000000	-0.100890	0.270240	-0.999350	-126.604871	60.809715	36.500747				300.000000	200.000000	0.000000	-0.366240	-0.061040	-0.915528	47.683501	98.099997	42.724499				-505.000000	200.000000	0.000000	2.354430	2.144040	17.303879	1752.544197	1299.382148	-56.897759
384				900.000000	200.000000	0.000000	0.033630	0.225200	-0.912450	-96.205348	70.387274	31.500177				300.000000	200.000000	0.000000	0.427280	0.000000	-0.076294	-47.683501	196.199993	-42.724499				-505.000000	200.000000	0.000000	1.267770	-0.357340	3.146160	-253.002954	-344.838479	-764.113820
385				900.000000	200.000000	0.000000	-0.280250	-0.056300	-0.477950	-91.265255	-43.740481	86.985744				300.000000	200.000000	0.000000	0.335720	0.518840	-1.296998	-209.807405	21.799999	79.345499				-505.000000	200.000000	0.000000	1.448880	1.072020	8.651940	-976.783932	832.107637	-292.819057
386				900.000000	200.000000	0.000000	-0.089680	0.011260	-0.391050	-176.844771	-16.207181	110.947745				300.000000	200.000000	0.000000	-0.488320	0.701960	-0.228882	76.293602	0.000000	18.310500				-505.000000	200.000000	0.000000	3.259980	2.680050	6.292320	278.489212	-468.372805	-291.437924
387				900.000000	200.000000	0.000000	0.056050	0.112600	-1.520750	-85.390294	29.501978	50.649512				300.000000	200.000000	0.000000	-0.305200	0.335720	-0.076294	19.073400	76.299997	6.103500				-505.000000	200.000000	0.000000	4.708860	1.250690	18.090419	-386.137523	-1362.660969	235.786591
388				900.000000	200.000000	0.000000	-0.280250	0.067560	-0.651750	-78.303697	27.344733	36.498071				300.000000	200.000000	0.000000	0.396760	-0.396760	0.839234	-47.683501	-21.799999	-42.724499				-505.000000	200.000000	0.000000	2.173320	4.109410	6.292320	712.427791	-137.478997	179.958261
389				900.000000	200.000000	0.000000	-0.246620	-0.123860	0.782100	-149.029387	-152.682579	118.213653				300.000000	200.000000	0.000000	0.213640	0.213640	0.152588	-76.293602	21.799999	54.931499				-505.000000	200.000000	0.000000	2.535540	2.680050	9.438480	-647.787110	-1090.372685	-173.891772
390				900.000000	200.000000	0.000000	-0.369930	-0.033780	0.651750	-173.598647	-81.625839	101.557556				300.000000	200.000000	0.000000	-0.183120	0.366240	-1.983644	-38.146801	-250.699991	36.620999				-505.000000	200.000000	0.000000	2.897760	4.288080	3.932700	143.970334	-311.645587	62.581666
391				900.000000	200.000000	0.000000	-0.235410	0.033780	-0.086900	-155.499647	-121.940218	120.758305				300.000000	200.000000	0.000000	-0.335720	0.610400	-0.915528	-123.977103	-54.499998	12.207000				-505.000000	200.000000	0.000000	2.716650	1.250690	3.932700	1465.785890	229.593408	-116.518624
392				900.000000	200.000000	0.000000	-0.179360	-0.056300	0.130350	-223.312554	-53.526820	147.122724				300.000000	200.000000	0.000000	-0.396760	0.396760	0.381470	-190.734005	174.399994	24.414000				-505.000000	200.000000	0.000000	1.267770	3.394730	9.438480	1480.146210	-1543.939956	355.584769
393				900.000000	200.000000	0.000000	-0.145730	-0.112600	0.999350	-200.607522	-121.577483	130.167904				300.000000	200.000000	0.000000	-0.457800	0.000000	0.915528	-76.293602	87.199997	18.310500				-505.000000	200.000000	0.000000	1.629990	1.786700	4.719240	-123.141248	-2356.799372	119.053376
394				900.000000	200.000000	0.000000	-0.168150	0.101340	-0.738650	-181.536450	-88.642067	108.703154				300.000000	200.000000	0.000000	-0.488320	-0.183120	-1.831056	19.073400	-10.900000	12.207000				-505.000000	200.000000	0.000000	1.448880	2.680050	7.865400	1320.959076	-1420.836061	707.356641
395				900.000000	200.000000	0.000000	-0.067260	0.270240	-1.303500	-106.817319	49.575751	41.285226				300.000000	200.000000	0.000000	-0.427280	-0.122080	-0.076294	-28.610101	-21.799999	12.207000				-505.000000	200.000000	0.000000	2.173320	1.786700	9.438480	224.684297	522.385334	-585.919274
396				900.000000	200.000000	0.000000	0.033630	0.101340	-0.651750	-40.727864	85.342733	62.710568				300.000000	200.000000	0.000000	-0.122080	-0.213640	-0.610352	-190.734005	43.599998	6.103500				-505.000000	200.000000	0.000000	3.803310	1.965370	7.078860	-227.957159	-236.856113	-762.112411
397				900.000000	200.000000	0.000000	-0.168150	0.011260	-0.086900	-104.160127	1.939264	53.197197				300.000000	200.000000	0.000000	0.061040	0.091560	-0.381470	-38.146801	-54.499998	48.827999				-505.000000	200.000000	0.000000	2.354430	0.536010	10.225020	-198.380037	-947.590139	-410.888372
398				900.000000	200.000000	0.000000	-0.022420	-0.045040	-0.564850	-54.706825	-3.617404	48.174542				300.000000	200.000000	0.000000	-0.122080	0.152600	0.305176	9.536700	21.799999	-12.207000				-505.000000	200.000000	0.000000	1.811100	0.536010	16.517339	960.283367	-1318.394676	235.340180
399				900.000000	200.000000	0.000000	-0.168150	0.168900	-0.608300	-86.147092	-2.641804	48.524482				300.000000	200.000000	0.000000	-0.366240	0.000000	-1.296998	-38.146801	-21.799999	-12.207000				-505.000000	200.000000	0.000000	3.078870	2.501380	6.292320	615.125896	-589.983846	-115.360697
400				900.000000	200.000000	0.000000	-0.257830	-0.123860	-0.434500	-73.899711	11.021525	72.441725				300.000000	200.000000	0.000000	0.183120	0.030520	-0.381470	-9.536700	43.599998	-36.620999				-505.000000	200.000000	0.000000	1.267770	1.965370	5.505780	-459.715009	-2203.057861	-879.397765
401				900.000000	200.000000	0.000000	-0.336300	-0.157640	0.434500	-227.170636	-148.666289	144.781408				300.000000	200.000000	0.000000	0.427280	-0.427280	0.610352	-76.293602	-119.899996	42.724499				-505.000000	200.000000	0.000000	-0.724440	1.072020	5.505780	-2366.827648	171.180884	294.795796
402				900.000000	200.000000	0.000000	-0.280250	-0.191420	0.391050	-192.421938	-125.604170	118.185663				300.000000	200.000000	0.000000	0.274680	-0.061040	-0.762940	57.220201	-326.999989	103.759498				-505.000000	200.000000	0.000000	1.267770	0.178670	-3.146160	-105.256373	-736.577089	117.556334
403				900.000000	200.000000	0.000000	-0.291460	0.123860	-0.217250	-176.048376	-94.181003	104.032527				300.000000	200.000000	0.000000	-0.549360	0.457800	-2.593996	95.367002	-119.899996	67.138499				-505.000000	200.000000	0.000000	2.716650	2.144040	6.292320	-101.392759	-700.635923	-174.414934
404				900.000000	200.000000	0.000000	-0.212990	-0.112600	0.347600	-128.913191	-77.673829	115.779624				300.000000	200.000000	0.000000	-0.274680	0.396760	-0.762940	38.146801	32.699999	-42.724499				-505.000000	200.000000	0.000000	0.543330	3.573400	3.146160	-15.153878	-433.572624	532.044578
405				900.000000	200.000000	0.000000	-0.257830	-0.101340	1.260050	-195.853220	-96.939776	132.704171				300.000000	200.000000	0.000000	0.427280	-0.396760	0.228882	-200.270705	-54.499998	-97.655998				-505.000000	200.000000	0.000000	0.181110	3.394730	9.438480	-1762.701843	-1345.616156	-584.233877
406				900.000000	200.000000	0.000000	0.011210	0.078820	-0.304150	-226.239515	-187.619656	110.906054				300.000000	200.000000	0.000000	0.122080	0.152600	-0.991822	123.977103	-43.599998	30.517499				-505.000000	200.000000	0.000000	2.173320	0.357340	4.719240	-441.263825	-1329.116210	763.838533
407				900.000000	200.000000	0.000000	-0.067260	0.304020	-1.477300	-69.421544	-61.713953	53.364942				300.000000	200.000000	0.000000	-0.213640	0.457800	-0.457764	57.220201	-217.999992	79.345499				-505.000000	200.000000	0.000000	2.716650	2.144040	14.157719	15.052475	-2033.800260	-115.670835
408				900.000000	200.000000	0.000000	-0.067260	0.146380	-1.173150	-35.392757	24.124676	86.953578				300.000000	200.000000	0.000000	0.244160	0.610400	-0.228882	66.756902	-239.799992	-6.103500				-505.000000	200.000000	0.000000	1.992210	1.965370	4.719240	-1270.489945	140.112836	-585.735227
409				900.000000	200.000000	0.000000	-0.179360	0.011260	-0.477950	-72.401013	-42.829161	79.715072				300.000000	200.000000	0.000000	-0.030520	0.305200	0.381470	-76.293602	98.099997	158.690997				-505.000000	200.000000	0.000000	2.716650	0.714680	-3.146160	-536.086416	634.021268	176.693195
410				900.000000	200.000000	0.000000	-0.201780	0.022520	-0.695200	-144.531942	19.087776	62.881150				300.000000	200.000000	0.000000	0.305200	0.488320	-0.534058	0.000000	87.199997	42.724499				-505.000000	200.000000	0.000000	1.992210	2.501380	0.786540	-659.290587	-916.715091	-820.202948
411				900.000000	200.000000	0.000000	0.056050	0.180160	-1.042800	-86.133547	-1.338335	89.266905				300.000000	200.000000	0.000000	-0.518840	0.457800	-0.228882	85.830302	-43.599998	36.620999				-505.000000	200.000000	0.000000	1.992210	3.930740	-7.865400	1395.379863	-1306.214422	297.291389
412				900.000000	200.000000	0.000000	-0.156940	0.067560	0.130350	-73.472911	11.407534	120.708426				300.000000	200.000000	0.000000	0.122080	0.427280	0.152588	-9.536700	43.599998	-36.620999				-505.000000	200.000000	0.000000	1.086660	4.645420	7.865400	1439.883614	-205.788064	-113.166626
413				900.000000	200.000000	0.000000	-0.257830	-0.247720	0.130350	-199.030988	-141.482884	149.435659				300.000000	200.000000	0.000000	0.549360	-0.061040	2.136232	-9.536700	-32.699999	42.724499				-505.000000	200.000000	0.000000	1.448880	-0.357340	3.932700	557.771982	-91.403856	-117.943223
414				900.000000	200.000000	0.000000	-0.201780	0.011260	0.521400	-256.310077	-103.626940	137.570142				300.000000	200.000000	0.000000	0.122080	0.152600	-0.991822	-9.536700	-207.099993	36.620999				-505.000000	200.000000	0.000000	1.811100	2.501380	10.225020	-195.271501	-1312.423264	119.717119
415				900.000000	200.000000	0.000000	-0.067260	0.123860	0.000000	-163.761715	-68.153812	127.896857				300.000000	200.000000	0.000000	-0.366240	0.305200	-0.381470	28.610101	-163.499994	73.241999				-505.000000	200.000000	0.000000	1.086660	2.144040	13.371180	-1027.354465	-2729.843189	60.691860
416				900.000000	200.000000	0.000000	-0.246620	-0.045040	0.086900	-158.565398	-10.188885	74.913074				300.000000	200.000000	0.000000	-0.671440	1.068200	-0.991822	-200.270705	-32.699999	73.241999				-505.000000	200.000000	0.000000	1.629990	0.893350	5.505780	54.497071	-1164.415733	-234.259005
417				900.000000	200.000000	0.000000	-0.381140	-0.247720	0.869000	-178.163095	-111.762073	125.466807				300.000000	200.000000	0.000000	-0.396760	0.396760	-0.305176	-190.734005	21.799999	-18.310500				-505.000000	200.000000	0.000000	2.897760	2.680050	6.292320	-300.590797	-48.744852	589.752533
418				900.000000	200.000000	0.000000	0.011210	-0.090080	0.000000	-228.859187	-56.187297	101.110336				300.000000	200.000000	0.000000	0.274680	-0.183120	-0.076294	-95.367002	65.399998	36.620999				-505.000000	200.000000	0.000000	3.078870	2.501380	14.157719	-774.036895	-1790.578177	354.592092
419				900.000000	200.000000	0.000000	-0.056050	0.405360	-1.433850	-37.059637	54.301319	38.989614				300.000000	200.000000	0.000000	-0.335720	-0.183120	-1.144410	9.536700	-152.599995	73.241999				-505.000000	200.000000	0.000000	0.905550	2.501380	9.438480	152.113581	-1256.882010	-291.419128
420				900.000000	200.000000	0.000000	-0.044840	0.270240	-0.955900	-138.621447	-12.462412	41.261999				300.000000	200.000000	0.000000	-0.579880	0.671440	-2.288820	47.683501	-403.299986	-30.517499				-505.000000	200.000000	0.000000	3.441090	2.144040	11.011560	709.696794	-86.100307	-409.449284
421				900.000000	200.000000	0.000000	0.123310	0.135120	0.391050	-138.769719	-15.573522	74.697376				300.000000	200.000000	0.000000	-0.366240	0.061040	-1.449586	-305.174408	-185.299994	6.103500				-505.000000	200.000000	0.000000	1.992210	3.752070	9.438480	-582.919180	-792.355774	120.889535
422				900.000000	200.000000	0.000000	0.033630	0.326540	-0.738650	-124.016352	-51.357638	84.606945				300.000000	200.000000	0.000000	-0.305200	0.030520	-0.152588	-162.123904	32.699999	-54.931499				-505.000000	200.000000	0.000000	1.629990	1.786700	-0.786540	-934.293724	-760.734299	-644.619906
423				900.000000	200.000000	0.000000	0.123310	0.168900	-0.782100	-74.265558	-4.350553	36.174229				300.000000	200.000000	0.000000	-0.549360	0.274680	-0.534058	-38.146801	21.799999	48.827999				-505.000000	200.000000	0.000000	1.629990	0.714680	12.584640	391.700063	-640.853541	-939.357746
424				900.000000	200.000000	0.000000	-0.112100	0.033780	0.130350	-42.699729	34.890872	89.304975				300.000000	200.000000	0.000000	-0.244160	0.305200	-0.610352	-104.903703	-76.299997	24.414000				-505.000000	200.000000	0.000000	1.629990	2.680050	6.292320	1205.017227	-1562.872181	-173.819328
425				900.000000	200.000000	0.000000	-0.302670	-0.101340	0.955900	-176.065668	-201.195774	135.160286				300.000000	200.000000	0.000000	0.152600	0.366240	-1.373292	66.756902	21.799999	-12.207000				-505.000000	200.000000	0.000000	3.078870	1.965370	7.865400	-1733.502260	-2314.886795	-527.078061
426				900.000000	200.000000	0.000000	-0.201780	-0.112600	-0.043450	-217.769984	-153.761329	106.129371				300.000000	200.000000	0.000000	0.183120	-0.610400	0.000000	-19.073400	-108.999996	-18.310500				-505.000000	200.000000	0.000000	1.811100	3.752070	6.292320	1154.069155	-2369.251191	473.368616
427				900.000000	200.000000	0.000000	-0.224200	0.101340	0.260700	-192.562715	-72.065414	94.303261				300.000000	200.000000	0.000000	-0.122080	0.122080	-0.915528	114.440403	-21.799999	24.414000				-505.000000	200.000000	0.000000	1.448880	1.429360	8.651940	-1997.505306	-891.302458	-292.479941
428				900.000000	200.000000	0.000000	-0.313880	0.022520	0.217250	-107.401871	-78.463923	89.503547				300.000000	200.000000	0.000000	-0.885080	0.335720	-2.593996	-76.293602	-185.299994	-54.931499				-505.000000	200.000000	0.000000	2.173320	4.288080	7.865400	144.284949	126.168165	-759.777760
429				900.000000	200.000000	0.000000	-0.403560	-0.067560	1.086250	-186.601156	-9.721461	147.344524				300.000000	200.000000	0.000000	-0.488320	0.335720	0.305176	-66.756902	87.199997	-30.517499				-505.000000	200.000000	0.000000	0.724440	2.858720	2.359620	1099.697931	-576.355170	296.375463
430				900.000000	200.000000	0.000000	0.134520	0.011260	-0.477950	-201.057981	-152.008169	110.715474				300.000000	200.000000	0.000000	0.244160	-0.579880	0.305176	-238.417506	21.799999	42.724499				-505.000000	200.000000	0.000000	3.441090	1.965370	8.651940	-112.015311	-614.141057	-292.130644
431				900.000000	200.000000	0.000000	-0.123310	0.180160	-0.825550	-106.011127	71.703277	48.488500				300.000000	200.000000	0.000000	0.701960	-0.366240	1.831056	76.293602	-21.799999	-48.827999				-505.000000	200.000000	0.000000	1.267770	1.608030	-1.573080	97.176048	-1533.489986	177.656895
432				900.000000	200.000000	0.000000	-0.179360	0.101340	-0.564850	-68.781547	53.505085	55.702245				300.000000	200.000000	0.000000	0.091560	0.244160	-0.610352	238.417506	-174.399994	54.931499				-505.000000	200.000000	0.000000	3.078870	2.322710	5.505780	256.803646	-191.527398	-1290.412228
433				900.000000	200.000000	0.000000	-0.257830	0.191420	0.347600	-116.393648	-65.695378	60.686635				300.000000	200.000000	0.000000	-0.366240	0.701960	-0.991822	133.513803	-261.599991	24.414000				-505.000000	200.000000	0.000000	2.354430	5.181430	11.798100	1356.816193	-1346.793014	415.937513
434				900.000000	200.000000	0.000000	0.022420	0.123860	-0.391050	-168.187373	45.034150	91.659047				300.000000	200.000000	0.000000	0.061040	0.274680	0.991822	-95.367002	21.799999	-18.310500				-505.000000	200.000000	0.000000	-0.362220	0.714680	8.651940	-766.774572	1206.837306	-234.269186
435				900.000000	200.000000	0.000000	0.067260	0.157640	-0.782100	-86.790836	-7.108384	31.402505				300.000000	200.000000	0.000000	-0.213640	0.000000	0.381470	-123.977103	-54.499998	-6.103500				-505.000000	200.000000	0.000000	3.622200	1.965370	2.359620	466.561313	-884.268625	882.736840
436				900.000000	200.000000	0.000000	-0.302670	-0.033780	-0.304150	-33.870402	58.340540	65.342973				300.000000	200.000000	0.000000	-0.213640	0.427280	-0.610352	85.830302	108.999996	24.414000				-505.000000	200.000000	0.000000	2.716650	2.501380	14.944259	384.186048	-311.136592	-174.075818
437				900.000000	200.000000	0.000000	-0.325090	-0.304020	1.129700	-184.231974	-164.972363	137.404680				300.000000	200.000000	0.000000	-0.183120	-0.122080	-0.610352	85.830302	-294.299990	6.103500				-505.000000	200.000000	0.000000	-0.362220	2.680050	1.573080	-1459.128355	1213.555144	-349.892247
438				900.000000	200.000000	0.000000	-0.190570	-0.078820	0.043450	-176.083593	-63.116315	110.968493				300.000000	200.000000	0.000000	0.061040	0.244160	-0.076294	162.123904	152.599995	24.414000				-505.000000	200.000000	0.000000	1.629990	1.250690	13.371180	-154.883058	-1569.590019	412.265196
439				900.000000	200.000000	0.000000	-0.056050	-0.090080	-0.043450	-200.760490	-73.641002	81.902737				300.000000	200.000000	0.000000	0.000000	0.213640	0.076294	123.977103	119.899996	36.620999				-505.000000	200.000000	0.000000	0.905550	3.037390	2.359620	1573.773260	-852.454151	414.018730
440				900.000000	200.000000	0.000000	-0.179360	0.000000	-0.086900	-112.664875	-103.984477	127.897802				300.000000	200.000000	0.000000	-0.701960	0.457800	-2.212526	171.660604	-217.999992	30.517499				-505.000000	200.000000	0.000000	1.267770	0.714680	13.371180	44.314981	-884.822052	-175.655486
441				900.000000	200.000000	0.000000	-0.168150	0.022520	0.391050	-179.591359	-145.418358	144.774753				300.000000	200.000000	0.000000	-0.427280	0.579880	-0.534058	-95.367002	-108.999996	-36.620999				-505.000000	200.000000	0.000000	3.984420	0.357340	7.865400	138.067877	-513.701519	293.740855
442				900.000000	200.000000	0.000000	-0.089680	0.101340	-0.869000	-213.835735	-137.345966	118.260500				300.000000	200.000000	0.000000	-0.030520	0.427280	0.305176	9.536700	305.199989	36.620999				-505.000000	200.000000	0.000000	2.716650	0.893350	5.505780	170.313072	360.670562	294.350950
443				900.000000	200.000000	0.000000	0.044840	0.450400	-1.477300	-83.496266	40.055137	29.288339				300.000000	200.000000	0.000000	0.701960	-0.671440	-0.381470	-152.587204	-130.799995	73.241999				-505.000000	200.000000	0.000000	1.448880	2.144040	11.798100	1173.023725	-2882.838274	-409.289907
444				900.000000	200.000000	0.000000	-0.201780	-0.022520	-0.825550	-86.213778	95.198551	58.019943				300.000000	200.000000	0.000000	0.610400	-0.183120	-0.610352	-28.610101	-54.499998	24.414000				-505.000000	200.000000	0.000000	1.992210	2.858720	2.359620	1215.513933	-122.787899	-173.678747
445				900.000000	200.000000	0.000000	-0.067260	0.000000	-0.608300	-161.451408	3.335486	62.720844				300.000000	200.000000	0.000000	-0.549360	0.518840	-2.136232	76.293602	10.900000	30.517499				-505.000000	200.000000	0.000000	3.441090	2.322710	7.078860	-206.334516	-745.218211	-291.791529
446				900.000000	200.000000	0.000000	-0.302670	0.033780	-0.608300	-119.855045	-12.300180	58.176824				300.000000	200.000000	0.000000	-0.518840	0.763000	-2.059938	-47.683501	76.299997	36.620999				-505.000000	200.000000	0.000000	3.078870	1.786700	13.371180	224.998913	-1126.981714	-292.271225
447				900.000000	200.000000	0.000000	-0.011210	0.236460	-0.825550	-115.754284	6.295359	86.979285				300.000000	200.000000	0.000000	-0.152600	0.213640	0.076294	-47.683501	76.299997	-54.931499				-505.000000	200.000000	0.000000	2.173320	0.178670	7.865400	-567.639456	-1597.241931	176.227988
448				900.000000	200.000000	0.000000	-0.302670	-0.022520	-0.173800	-129.764398	-2.572325	99.088687				300.000000	200.000000	0.000000	-0.518840	0.000000	-0.228882	-85.830302	-54.499998	24.414000				-505.000000	200.000000	0.000000	0.181110	4.645420	1.573080	860.300219	-807.871862	-171.838281
449				900.000000	200.000000	0.000000	-0.313880	-0.225200	0.738650	-153.247583	-175.202254	113.369768				300.000000	200.000000	0.000000	-0.122080	0.518840	-2.822878	162.123904	-163.499994	-24.414000				-505.000000	200.000000	0.000000	-0.362220	0.536010	4.719240	-83.004498	-1573.400716	646.722736
450				900.000000	200.000000	0.000000	-0.033630	-0.022520	0.130350	-125.428768	-135.517531	110.858262				300.000000	200.000000	0.000000	0.183120	-0.213640	-3.280642	-38.146801	-239.799992	0.000000				-505.000000	200.000000	0.000000	2.897760	1.965370	10.225020	351.374543	345.233038	647.818401
451				900.000000	200.000000	0.000000	-0.313880	0.236460	0.304150	-203.035580	-27.885040	96.931492				300.000000	200.000000	0.000000	-0.213640	-0.579880	-0.305176	-57.220201	43.599998	-6.103500				-505.000000	200.000000	0.000000	3.622200	-0.357340	6.292320	-1063.463275	39.989294	-0.628892
452				900.000000	200.000000	0.000000	-0.280250	-0.101340	-0.347600	-165.354504	-28.663796	96.582497				300.000000	200.000000	0.000000	0.152600	0.305200	-0.610352	-114.440403	-174.399994	24.414000				-505.000000	200.000000	0.000000	2.173320	-0.714680	16.517339	768.788114	-677.462570	586.588890
453				900.000000	200.000000	0.000000	-0.257830	-0.213940	0.782100	-205.005775	-142.089012	202.479596				300.000000	200.000000	0.000000	-0.915600	0.091560	-0.686646	-19.073400	-65.399998	6.103500				-505.000000	200.000000	0.000000	1.086660	1.429360	12.584640	-607.398667	-607.976645	-174.962766
454				900.000000	200.000000	0.000000	0.089680	0.123860	-0.434500	-208.437689	-59.014607	108.456986				300.000000	200.000000	0.000000	0.152600	0.396760	-1.525880	-66.756902	-10.900000	-24.414000				-505.000000	200.000000	0.000000	3.984420	1.429360	7.078860	-839.471133	-1971.225174	-351.426883
455				900.000000	200.000000	0.000000	-0.100890	0.281500	-1.173150	-94.156999	10.311650	50.969179				300.000000	200.000000	0.000000	0.610400	0.000000	-0.534058	-171.660604	10.900000	12.207000				-505.000000	200.000000	0.000000	2.716650	2.858720	6.292320	520.932538	359.924136	61.239692
456				900.000000	200.000000	0.000000	-0.033630	0.180160	-0.391050	-25.150381	82.804079	36.347291				300.000000	200.000000	0.000000	-0.183120	-0.671440	0.610352	28.610101	-163.499994	-24.414000				-505.000000	200.000000	0.000000	2.897760	1.072020	10.225020	644.765941	477.803045	-645.399559
457				900.000000	200.000000	0.000000	-0.179360	0.101340	-0.260700	-60.425388	27.892376	65.340886				300.000000	200.000000	0.000000	-0.305200	0.427280	-1.907350	219.344106	-392.399986	-6.103500				-505.000000	200.000000	0.000000	2.173320	0.357340	3.146160	1643.298363	-399.633306	-176.067046
458				900.000000	200.000000	0.000000	-0.246620	0.168900	-0.521400	-158.426608	-34.953016	67.883058				300.000000	200.000000	0.000000	-0.061040	0.061040	-0.457764	-85.830302	-283.399990	0.000000				-505.000000	200.000000	0.000000	1.992210	1.429360	5.505780	-839.596980	-788.623642	118.685283
459				900.000000	200.000000	0.000000	-0.067260	0.191420	-1.651100	-54.135817	44.833049	38.802264				300.000000	200.000000	0.000000	0.244160	0.000000	-0.534058	-209.807405	-43.599998	-18.310500				-505.000000	200.000000	0.000000	2.535540	1.786700	8.651940	-354.458636	-691.916237	471.445524
460				900.000000	200.000000	0.000000	-0.156940	0.000000	0.000000	-44.225832	6.462789	84.500693				300.000000	200.000000	0.000000	0.274680	-0.518840	0.381470	28.610101	43.599998	42.724499				-505.000000	200.000000	0.000000	3.441090	2.322710	6.292320	25.234565	-744.471785	-409.279726
461				900.000000	200.000000	0.000000	-0.212990	-0.101340	1.303500	-155.602904	-149.486395	137.477037				300.000000	200.000000	0.000000	0.122080	-0.030520	-1.144410	133.513803	-76.299997	-6.103500				-505.000000	200.000000	0.000000	-0.181110	1.429360	0.786540	-724.158517	407.922561	-233.605443
462				900.000000	200.000000	0.000000	-0.235410	-0.022520	0.217250	-157.502981	-142.486957	115.886626				300.000000	200.000000	0.000000	-0.061040	0.732480	-2.365114	114.440403	-21.799999	85.448998				-505.000000	200.000000	0.000000	1.811100	2.501380	16.517339	847.575901	-920.684654	-56.515177
463				900.000000	200.000000	0.000000	-0.235410	0.045040	-0.782100	-131.633006	-116.227712	77.394895				300.000000	200.000000	0.000000	-0.366240	0.000000	0.457764	-19.073400	-54.499998	103.759498				-505.000000	200.000000	0.000000	1.629990	1.250690	13.371180	192.564948	-243.889946	529.753394
464				900.000000	200.000000	0.000000	-0.100890	0.011260	0.391050	-87.582850	-72.198575	98.911058				300.000000	200.000000	0.000000	0.274680	-0.061040	0.381470	-104.903703	108.999996	-36.620999				-505.000000	200.000000	0.000000	2.897760	3.394730	7.078860	900.877431	-1110.051337	2.989778
465				900.000000	200.000000	0.000000	-0.302670	-0.213940	1.346950	-148.133167	-115.437961	159.152169				300.000000	200.000000	0.000000	-0.427280	0.427280	-0.686646	-28.610101	-43.599998	-24.414000				-505.000000	200.000000	0.000000	0.362220	3.573400	6.292320	795.809828	-1618.729430	238.338574
466				900.000000	200.000000	0.000000	-0.067260	0.247720	-0.260700	-183.054426	-118.571061	115.963746				300.000000	200.000000	0.000000	-0.183120	0.579880	-0.457764	57.220201	-87.199997	-42.724499				-505.000000	200.000000	0.000000	4.527750	2.680050	6.292320	-532.222801	-677.655570	-56.562951
467				900.000000	200.000000	0.000000	0.000000	0.258980	-1.738000	-99.690088	37.078130	41.205073				300.000000	200.000000	0.000000	-0.396760	0.366240	0.457764	-76.293602	65.399998	-91.552498				-505.000000	200.000000	0.000000	1.629990	-0.714680	-4.719240	998.721191	-94.152131	-412.017321
468				900.000000	200.000000	0.000000	-0.145730	0.056300	-0.260700	-90.423846	122.760921	65.264158				300.000000	200.000000	0.000000	0.091560	0.152600	0.076294	-133.513803	119.899996	-18.310500				-505.000000	200.000000	0.000000	6.157740	1.608030	6.292320	-18.010722	19.133784	-645.151684
469				900.000000	200.000000	0.000000	-0.100890	0.202680	0.217250	-128.126594	-56.839032	62.944177				300.000000	200.000000	0.000000	0.488320	-0.030520	-0.305176	57.220201	-207.099993	42.724499				-505.000000	200.000000	0.000000	2.173320	1.786700	7.865400	-7.073554	-669.251879	-585.919274
470				900.000000	200.000000	0.000000	-0.190570	0.258980	-0.869000	-122.912985	54.249572	77.547405				300.000000	200.000000	0.000000	-0.183120	0.763000	-2.441408	-47.683501	-43.599998	67.138499				-505.000000	200.000000	0.000000	0.724440	3.037390	15.730799	648.314939	-1649.604478	-819.592853
471				900.000000	200.000000	0.000000	-0.100890	0.304020	-1.564200	-121.778465	106.928755	101.592985				300.000000	200.000000	0.000000	-0.183120	0.763000	-0.610352	-190.734005	54.499998	-6.103500				-505.000000	200.000000	0.000000	1.811100	2.322710	6.292320	141.050567	-248.131074	2.059364
472				900.000000	200.000000	0.000000	-0.246620	-0.101340	0.347600	-56.079961	14.898514	89.318676				300.000000	200.000000	0.000000	-0.640920	-0.305200	-0.610352	-95.367002	370.599987	-24.414000				-505.000000	200.000000	0.000000	1.448880	2.501380	10.225020	1194.520522	-892.795311	-56.486199
473				900.000000	200.000000	0.000000	-0.325090	-0.236460	0.695200	-193.961586	-154.436338	125.419211				300.000000	200.000000	0.000000	-0.152600	0.061040	0.686646	-123.977103	32.699999	42.724499				-505.000000	200.000000	0.000000	2.173320	1.429360	6.292320	1013.521974	260.231025	-233.793798
474				900.000000	200.000000	0.000000	-0.112100	-0.135120	-0.564850	-187.073286	-151.903480	171.076341				300.000000	200.000000	0.000000	-0.152600	0.152600	-1.983644	28.610101	-43.599998	36.620999				-505.000000	200.000000	0.000000	2.354430	2.680050	8.651940	626.125987	-1608.947322	-173.877283
475				900.000000	200.000000	0.000000	-0.235410	0.011260	0.086900	-87.897950	-81.574092	96.640761				300.000000	200.000000	0.000000	-0.305200	0.122080	-1.068116	9.536700	-10.900000	48.827999				-505.000000	200.000000	0.000000	-0.543330	1.608030	4.719240	-597.216577	-634.451699	-57.174612
476				900.000000	200.000000	0.000000	-0.302670	0.090080	-0.043450	-165.197789	-48.287280	116.061025				300.000000	200.000000	0.000000	0.244160	0.579880	-0.381470	-104.903703	141.699995	-73.241999				-505.000000	200.000000	0.000000	4.527750	1.072020	11.798100	-513.268232	-1743.440614	-175.577169
477				900.000000	200.000000	0.000000	-0.168150	-0.123860	0.434500	-189.594803	-191.052496	132.590319				300.000000	200.000000	0.000000	0.152600	-0.152600	-1.602174	-95.367002	-185.299994	42.724499				-505.000000	200.000000	0.000000	0.905550	3.394730	6.292320	205.918497	-723.616275	296.869648
478				900.000000	200.000000	0.000000	0.100890	0.168900	-0.564850	-214.759045	-74.552919	137.403181				300.000000	200.000000	0.000000	-0.122080	0.396760	-1.907350	-114.440403	-239.799992	0.000000				-505.000000	200.000000	0.000000	1.629990	1.965370	14.157719	-806.470860	20.503642	-879.426743
479				900.000000	200.000000	0.000000	-0.168150	0.337800	-0.869000	-27.194982	38.128407	55.910540				300.000000	200.000000	0.000000	-0.244160	0.579880	-2.136232	-76.293602	-119.899996	18.310500				-505.000000	200.000000	0.000000	2.716650	3.930740	2.359620	-109.410160	-1492.323835	-877.648540
480				900.000000	200.000000	0.000000	0.022420	0.135120	-0.217250	-127.338327	29.674607	53.114957				300.000000	200.000000	0.000000	0.091560	-0.732480	-1.068116	-123.977103	43.599998	-67.138499				-505.000000	200.000000	0.000000	2.535540	0.714680	-1.573080	-420.144567	-151.932664	-410.733302
481				900.000000	200.000000	0.000000	-0.235410	-0.078820	0.130350	-184.034625	-25.888831	45.954124				300.000000	200.000000	0.000000	0.457800	-0.610400	0.839234	85.830302	-108.999996	-30.517499				-505.000000	200.000000	0.000000	2.173320	1.965370	3.146160	350.808235	-134.493291	1.691271
482				900.000000	200.000000	0.000000	-0.022420	0.022520	-0.695200	-152.573002	1.569792	72.333974				300.000000	200.000000	0.000000	-0.122080	0.061040	-1.449586	143.050504	-403.299986	-24.414000				-505.000000	200.000000	0.000000	0.181110	1.786700	0.000000	1266.273235	-806.379009	-115.807108
483				900.000000	200.000000	0.000000	-0.056050	0.315280	-0.564850	-156.464223	28.163299	58.183121				300.000000	200.000000	0.000000	-0.061040	0.518840	-1.831056	143.050504	-337.899988	0.000000				-505.000000	200.000000	0.000000	1.086660	2.144040	9.438480	1404.466959	-339.850925	-174.284535
484				900.000000	200.000000	0.000000	-0.246620	-0.101340	1.086250	-75.417370	14.211569	77.270375				300.000000	200.000000	0.000000	-0.457800	0.701960	0.610352	-57.220201	-54.499998	-79.345499	-473.297479	166.251827	0.000000	-505.000000	200.000000	0.000000	1.629990	1.965370	20.450039	-690.151472	-648.317806	236.711132
485				900.000000	200.000000	0.000000	-0.224200	-0.101340	0.738650	-176.290739	-199.159156	144.717631				300.000000	200.000000	0.000000	0.366240	-0.488320	0.762940	-57.220201	239.799992	48.827999				-505.000000	200.000000	0.000000	2.173320	1.072020	11.011560	297.380858	-1335.087622	-469.109308
486				900.000000	200.000000	0.000000	-0.134520	-0.067560	0.347600	-155.202156	-136.630893	183.210700				300.000000	200.000000	0.000000	-0.152600	-0.061040	0.457764	76.293602	-98.099997	30.517499				-505.000000	200.000000	0.000000	0.181110	3.752070	5.505780	-235.785791	-1872.164053	-525.150662
487				900.000000	200.000000	0.000000	-0.235410	0.011260	0.217250	-196.317223	-71.563378	106.279401				300.000000	200.000000	0.000000	-0.579880	0.061040	-0.152588	181.197305	21.799999	54.931499				-505.000000	200.000000	0.000000	1.811100	4.109410	10.225020	-677.049616	-649.573228	-466.197847
488				900.000000	200.000000	0.000000	-0.224200	-0.045040	0.304150	-162.360857	-92.369702	74.889847				300.000000	200.000000	0.000000	-0.122080	0.366240	-0.457764	38.146801	-130.799995	-12.207000				-505.000000	200.000000	0.000000	3.622200	2.858720	10.225020	-984.360871	-494.022868	-585.017837
489				900.000000	200.000000	0.000000	-0.123310	-0.056300	0.825550	-202.489675	-162.866864	161.522617				300.000000	200.000000	0.000000	0.061040	0.122080	0.762940	-47.683501	0.000000	-91.552498				-505.000000	200.000000	0.000000	1.811100	2.144040	13.371180	-332.458454	-387.418919	-350.574786
490				900.000000	200.000000	0.000000	0.100890	0.112600	-1.260050	-193.674525	-53.642503	81.928639				300.000000	200.000000	0.000000	-0.244160	0.427280	-0.381470	-95.367002	-250.699991	18.310500				-505.000000	200.000000	0.000000	0.000000	-0.357340	17.303879	-830.950346	-1474.691462	-294.059609
491				900.000000	200.000000	0.000000	-0.078470	0.191420	-1.260050	-41.669099	-10.794669	50.862178				300.000000	200.000000	0.000000	-0.213640	0.122080	-1.296998	-143.050504	-250.699991	67.138499				-505.000000	200.000000	0.000000	3.803310	0.357340	11.798100	-1483.041533	23.805343	528.731739
492				900.000000	200.000000	0.000000	-0.112100	0.123860	-0.955900	-56.197711	10.571235	48.424527				300.000000	200.000000	0.000000	-0.122080	0.305200	0.305176	-38.146801	43.599998	6.103500				-505.000000	200.000000	0.000000	1.629990	3.037390	8.651940	-1552.755405	-769.691417	-55.992015
493				900.000000	200.000000	0.000000	-0.190570	0.090080	-0.217250	-149.295725	43.511505	70.161348				300.000000	200.000000	0.000000	0.152600	0.122080	0.534058	123.977103	-87.199997	-12.207000				-505.000000	200.000000	0.000000	1.811100	1.965370	8.651940	-691.095320	-913.220389	-57.023850
494				900.000000	200.000000	0.000000	-0.224200	0.090080	-0.217250	-149.295725	-86.818830	50.918908				300.000000	200.000000	0.000000	-0.030520	0.244160	-1.144410	171.660604	-228.899992	42.724499				-505.000000	200.000000	0.000000	1.629990	4.288080	8.651940	-434.732137	-769.691417	180.171285
495				900.000000	200.000000	0.000000	0.044840	0.168900	-1.520750	-79.051330	24.897636	48.303825				300.000000	200.000000	0.000000	-0.396760	0.640920	-0.839234	-143.050504	-283.399990	-24.414000				-505.000000	200.000000	0.000000	3.259980	2.501380	7.078860	962.636825	-866.829253	295.833505
496				900.000000	200.000000	0.000000	-0.246620	-0.090080	0.434500	-147.998440	-132.095432	94.148468				300.000000	200.000000	0.000000	-0.152600	-0.183120	-0.762940	-57.220201	-76.299997	-12.207000				-505.000000	200.000000	0.000000	3.259980	1.250690	12.584640	539.950030	-209.204201	-410.282584
497				900.000000	200.000000	0.000000	-0.201780	-0.247720	0.869000	-194.245216	-134.346028	137.329290				300.000000	200.000000	0.000000	-0.244160	0.274680	1.525880	-114.440403	239.799992	24.414000				-505.000000	200.000000	0.000000	0.905550	3.216060	7.865400	890.129033	70.310916	531.676485
498				900.000000	200.000000	0.000000	-0.145730	-0.112600	0.391050	-209.278782	-126.077734	151.854845				300.000000	200.000000	0.000000	0.152600	0.061040	-0.839234	-190.734005	98.099997	-79.345499				-505.000000	200.000000	0.000000	0.362220	3.216060	12.584640	1006.322574	628.989283	179.255359
499				900.000000	200.000000	0.000000	-0.190570	-0.067560	-0.130350	-191.882084	-144.010200	132.665905				300.000000	200.000000	0.000000	-0.366240	0.152600	-1.068116	209.807405	0.000000	36.620999				-505.000000	200.000000	0.000000	3.259980	3.573400	5.505780	-709.861120	-1528.186437	3.130358
500				900.000000	200.000000	0.000000	-0.269040	-0.146380	0.086900	-102.430625	-44.727419	98.938656				300.000000	200.000000	0.000000	-0.152600	0.030520	-2.288820	-38.146801	-141.699995	61.034999				-505.000000	200.000000	0.000000	-0.905550	4.288080	12.584640	723.742498	440.562026	-54.602267
501				900.000000	200.000000	0.000000	-0.168150	-0.168900	0.608300	-239.515856	-155.752340	144.596732				300.000000	200.000000	0.000000	-0.305200	0.305200	-1.068116	-162.123904	-32.699999	18.310500				-505.000000	200.000000	0.000000	0.905550	3.216060	18.876959	-382.966063	-72.709062	296.700090
502				900.000000	200.000000	0.000000	-0.190570	0.191420	-0.738650	-181.847486	-11.729262	120.858456				300.000000	200.000000	0.000000	-0.122080	0.152600	-1.678468	-85.830302	-119.899996	-12.207000				-505.000000	200.000000	0.000000	2.173320	1.250690	8.651940	308.003410	-1200.278335	353.477631
503				900.000000	200.000000	0.000000	-0.112100	0.112600	-1.303500	-36.918860	36.224353	43.594735				300.000000	200.000000	0.000000	-0.305200	0.091560	0.381470	-47.683501	-250.699991	30.517499				-505.000000	200.000000	0.000000	1.811100	1.429360	5.505780	434.379041	-777.664676	177.443871
504				900.000000	200.000000	0.000000	-0.168150	0.112600	-0.564850	-64.297330	-22.946092	65.339744				300.000000	200.000000	0.000000	-0.122080	-0.518840	-1.449586	9.536700	76.299997	24.414000				-505.000000	200.000000	0.000000	0.181110	-0.714680	-3.146160	767.215034	-7.973260	-0.692720
505				900.000000	200.000000	0.000000	-0.212990	0.045040	-0.434500	-127.252362	-21.220806	65.323368				300.000000	200.000000	0.000000	0.579880	0.213640	-0.076294	-114.440403	-130.799995	-36.620999				-505.000000	200.000000	0.000000	1.448880	1.786700	5.505780	571.817686	437.383320	-115.908529
506				900.000000	200.000000	0.000000	0.022420	0.146380	0.086900	-118.518480	-36.465862	77.222030				300.000000	200.000000	0.000000	0.030520	-0.518840	-0.915528	-123.977103	-98.099997	30.517499				-505.000000	200.000000	0.000000	1.267770	3.573400	8.651940	-246.345420	-615.203478	3.289735
507				900.000000	200.000000	0.000000	-0.022420	0.078820	-1.260050	-82.490739	113.546441	62.747692				300.000000	200.000000	0.000000	-0.122080	-0.152600	-2.593996	-47.683501	-98.099997	-61.034999				-505.000000	200.000000	0.000000	2.173320	1.786700	7.865400	572.006456	-1994.951953	295.242206
508				900.000000	200.000000	0.000000	-0.190570	-0.090080	0.738650	-51.190616	7.160728	91.680740				300.000000	200.000000	0.000000	-0.579880	0.610400	0.076294	66.756902	-196.199993	-24.414000				-505.000000	200.000000	0.000000	1.448880	3.573400	3.932700	-478.354963	-356.543871	-55.468852
509				900.000000	200.000000	0.000000	-0.168150	-0.270240	0.738650	-187.266572	-95.081926	142.092826				300.000000	200.000000	0.000000	-0.152600	-0.061040	-1.068116	-133.513803	54.499998	67.138499				-505.000000	200.000000	0.000000	1.811100	2.322710	9.438480	-901.041757	146.593243	-291.661129
510				900.000000	200.000000	0.000000	-0.179360	0.033780	0.477950	-215.222415	-23.454268	130.338878				300.000000	200.000000	0.000000	0.335720	-0.549360	0.000000	-123.977103	152.599995	30.517499				-505.000000	200.000000	0.000000	4.346640	1.786700	7.078860	-933.664492	-1197.723061	-703.581337
511				900.000000	200.000000	0.000000	-0.235410	-0.056300	-0.217250	-111.097821	-66.093323	115.855211				300.000000	200.000000	0.000000	0.640920	-0.122080	0.228882	104.903703	-108.999996	42.724499				-505.000000	200.000000	0.000000	0.000000	3.216060	8.651940	-731.232070	-405.920713	120.540238
512				900.000000	200.000000	0.000000	-0.201780	-0.180160	0.304150	-123.699266	-57.831168	125.343821				300.000000	200.000000	0.000000	-0.396760	0.610400	-1.144410	133.513803	-141.699995	48.827999				-505.000000	200.000000	0.000000	0.724440	3.930740	5.505780	1049.001552	-1242.190913	121.160514
513				900.000000	200.000000	0.000000	-0.302670	-0.213940	0.521400	-221.357981	-119.736170	123.007267				300.000000	200.000000	0.000000	-0.488320	0.579880	-1.068116	47.683501	-250.699991	-48.827999				-505.000000	200.000000	0.000000	-0.905550	1.965370	2.359620	582.377315	185.125555	-115.550617
514				900.000000	200.000000	0.000000	0.000000	0.225200	0.130350	-175.535612	-0.121226	91.776520				300.000000	200.000000	0.000000	0.427280	0.457800	1.678468	-9.536700	108.999996	-48.827999				-505.000000	200.000000	0.000000	1.086660	3.037390	6.292320	68.479852	193.414810	237.771945
515				900.000000	200.000000	0.000000	0.056050	0.247720	-1.303500	-55.477800	19.167996	43.546194				300.000000	200.000000	0.000000	-0.427280	0.305200	0.915528	-171.660604	-130.799995	79.345499				-505.000000	200.000000	0.000000	-1.086660	1.786700	-0.786540	687.130303	-861.489832	-56.961588
516				900.000000	200.000000	0.000000	-0.056050	-0.112600	-1.390400	-50.303155	18.799121	93.930094				300.000000	200.000000	0.000000	0.335720	1.007160	0.076294	162.123904	-32.699999	-48.827999				-505.000000	200.000000	0.000000	1.992210	2.501380	5.505780	846.694977	6.796402	-232.761962
517				900.000000	200.000000	0.000000	-0.134520	0.191420	-0.391050	-133.241010	0.837240	89.474807				300.000000	200.000000	0.000000	0.000000	0.061040	-1.068116	104.903703	65.399998	67.138499				-505.000000	200.000000	0.000000	1.267770	1.429360	6.292320	202.809961	-612.964199	353.719633
518				900.000000	200.000000	0.000000	-0.112100	0.112600	-0.391050	-156.589469	25.243834	99.016918				300.000000	200.000000	0.000000	-0.091560	0.000000	0.915528	85.830302	32.699999	54.931499				-505.000000	200.000000	0.000000	3.078870	3.037390	13.371180	184.862162	-861.841699	120.124371
519				900.000000	200.000000	0.000000	0.011210	0.326540	-0.608300	-111.819718	65.961700	48.485271				300.000000	200.000000	0.000000	0.213640	0.732480	-0.305176	28.610101	-43.599998	-24.414000				-505.000000	200.000000	0.000000	1.992210	2.680050	11.798100	-68.518331	-1192.305075	-350.080601
520				900.000000	200.000000	0.000000	-0.392350	0.011260	1.216600	-130.953413	-0.172375	79.935730				300.000000	200.000000	0.000000	-0.122080	0.518840	0.228882	9.536700	-163.499994	-24.414000	-478.120486	227.643489	0.000000	-505.000000	200.000000	0.000000	0.000000	3.573400	20.450039	565.310442	-549.687117	120.879354
521				900.000000	200.000000	0.000000	-0.224200	-0.112600	1.129700	-188.410889	-169.127013	106.152598				300.000000	200.000000	0.000000	-0.030520	0.640920	-0.534058	-171.660604	32.699999	97.655998				-505.000000	200.000000	0.000000	-0.724440	3.216060	9.438480	-36.273136	-1025.681314	-936.795582
522				900.000000	200.000000	0.000000	-0.313880	-0.123860	0.391050	-189.639817	-119.153316	130.331635				300.000000	200.000000	0.000000	-0.061040	0.366240	1.220704	-133.513803	228.899992	-48.827999				-505.000000	200.000000	0.000000	3.622200	1.965370	6.292320	582.691931	-888.000758	177.807656
523				900.000000	200.000000	0.000000	-0.089680	0.045040	-0.043450	-102.724053	-87.454028	113.388820				300.000000	200.000000	0.000000	0.427280	0.122080	1.602174	-47.683501	207.099993	115.966498				-505.000000	200.000000	0.000000	2.535540	0.357340	4.719240	832.712196	504.945961	-293.584221
524				900.000000	200.000000	0.000000	-0.156940	0.045040	0.173800	-134.663224	-231.799432	149.603403				300.000000	200.000000	0.000000	0.000000	0.366240	-0.228882	0.000000	-261.599991	0.000000				-505.000000	200.000000	0.000000	0.724440	2.144040	-3.146160	-2534.283877	-438.560178	-879.184741
525				900.000000	200.000000	0.000000	-0.381140	-0.191420	1.390400	-191.386612	-132.510855	156.844747				300.000000	200.000000	0.000000	-0.671440	0.305200	-0.915528	-9.536700	-163.499994	85.448998				-505.000000	200.000000	0.000000	2.535540	0.178670	11.798100	-335.692836	-1888.032008	763.639997
526				900.000000	200.000000	0.000000	-0.033630	0.112600	-0.955900	-173.256774	2.273870	57.971401				300.000000	200.000000	0.000000	-0.427280	0.122080	-0.762940	-57.220201	-185.299994	24.414000				-505.000000	200.000000	0.000000	3.441090	1.072020	11.011560	413.196860	-1014.090358	588.183046
527				900.000000	200.000000	0.000000	0.168150	0.123860	-0.912450	-108.419590	64.847741	40.905208				300.000000	200.000000	0.000000	-0.366240	-0.122080	-0.381470	-238.417506	76.299997	-67.138499				-505.000000	200.000000	0.000000	2.173320	1.608030	-0.786540	792.134983	-528.471181	60.096254
528				900.000000	200.000000	0.000000	-0.112100	0.135120	-0.999350	-120.107522	-34.982086	67.712280				300.000000	200.000000	0.000000	-0.366240	0.213640	-0.610352	-123.977103	0.000000	-30.517499				-505.000000	200.000000	0.000000	4.708860	2.680050	-3.146160	-532.977879	-3198.487558	530.863547
529				900.000000	200.000000	0.000000	-0.112100	0.045040	-0.434500	-74.985469	-136.826795	98.954087				300.000000	200.000000	0.000000	0.000000	-0.305200	-0.915528	47.683501	-250.699991	-54.931499				-505.000000	200.000000	0.000000	2.535540	2.144040	8.651940	246.244017	-1619.906288	-174.400445
530				900.000000	200.000000	0.000000	-0.056050	0.090080	-0.738650	-169.938547	-17.268796	79.660626				300.000000	200.000000	0.000000	0.213640	-0.152600	-0.305176	-114.440403	65.399998	-61.034999				-505.000000	200.000000	0.000000	1.992210	1.965370	-4.719240	2.730997	-1309.200128	-703.223425
531				900.000000	200.000000	0.000000	-0.011210	0.315280	-1.042800	-108.713017	77.420981	38.859386				300.000000	200.000000	0.000000	0.000000	-0.671440	-0.305176	28.610101	76.299997	-30.517499				-505.000000	200.000000	0.000000	3.259980	1.250690	8.651940	-850.156608	-1928.882164	-57.817992
532				900.000000	200.000000	0.000000	-0.179360	-0.180160	0.173800	-151.978020	-73.831108	60.259771				300.000000	200.000000	0.000000	-0.366240	0.213640	-1.449586	85.830302	-152.599995	48.827999				-505.000000	200.000000	0.000000	1.086660	3.216060	-1.573080	-37.154061	-1522.531021	-701.964076
533				900.000000	200.000000	0.000000	-0.224200	-0.202680	0.912450	-236.571287	-133.463181	120.526784				300.000000	200.000000	0.000000	-0.030520	0.488320	-2.365114	0.000000	-337.899988	-12.207000				-505.000000	200.000000	0.000000	1.629990	1.965370	13.371180	583.258240	-1702.160027	1.734737
534				900.000000	200.000000	0.000000	-0.033630	-0.033780	-0.130350	-126.162540	-39.021651	137.354051				300.000000	200.000000	0.000000	-0.152600	0.122080	-0.991822	-47.683501	-326.999989	-42.724499				-505.000000	200.000000	0.000000	2.535540	1.786700	6.292320	1150.960619	370.883101	-57.251364
535				900.000000	200.000000	0.000000	-0.033630	-0.146380	0.173800	-142.545899	-59.568390	101.104432				300.000000	200.000000	0.000000	0.274680	-0.335720	1.525880	-57.220201	0.000000	-79.345499				-505.000000	200.000000	0.000000	0.905550	2.858720	12.584640	753.067927	-1127.297709	-584.800505
536				900.000000	200.000000	0.000000	-0.190570	-0.146380	1.129700	-125.473466	-140.116077	120.544302				300.000000	200.000000	0.000000	0.335720	-0.244160	-0.915528	114.440403	-141.699995	42.724499				-505.000000	200.000000	0.000000	0.362220	3.216060	9.438480	-1657.697162	-1224.005114	-173.209233
537				900.000000	200.000000	0.000000	-0.257830	-0.202680	0.304150	-201.016714	-75.786909	132.609925				300.000000	200.000000	0.000000	0.122080	0.549360	-1.296998	123.977103	-305.199989	-24.414000				-505.000000	200.000000	0.000000	3.441090	3.037390	0.786540	-858.488626	188.743252	-173.625100
538				900.000000	200.000000	0.000000	0.100890	0.157640	-0.695200	-207.316714	-23.771994	94.018827				300.000000	200.000000	0.000000	0.030520	0.000000	-1.144410	28.610101	-381.499987	42.724499				-505.000000	200.000000	0.000000	1.992210	1.429360	15.730799	203.565039	659.942895	-233.779309
539				900.000000	200.000000	0.000000	-0.100890	0.157640	-0.869000	-115.024575	-10.235090	55.673310				300.000000	200.000000	0.000000	-0.213640	0.000000	-0.839234	-95.367002	130.799995	-24.414000				-505.000000	200.000000	0.000000	0.724440	3.752070	13.371180	1154.635464	-189.095119	120.990957
540				900.000000	200.000000	0.000000	-0.067260	0.123860	0.477950	-131.102317	17.523183	74.884334				300.000000	200.000000	0.000000	-0.030520	0.366240	-1.373292	-9.536700	130.799995	-79.345499				-505.000000	200.000000	0.000000	0.905550	2.680050	7.078860	278.552135	-1387.212739	296.191417
541				900.000000	200.000000	0.000000	-0.044840	0.011260	-0.434500	-168.848725	-73.738953	96.443330				300.000000	200.000000	0.000000	-0.061040	-0.366240	-1.296998	143.050504	-65.399998	67.138499				-505.000000	200.000000	0.000000	0.000000	1.786700	11.011560	-1164.981880	-2264.140095	-115.792619
542				900.000000	200.000000	0.000000	-0.078470	0.022520	-0.608300	-96.195551	-82.324375	94.078982				300.000000	200.000000	0.000000	0.122080	0.213640	0.000000	238.417506	21.799999	18.310500				-505.000000	200.000000	0.000000	1.448880	1.429360	8.651940	1592.790753	-361.022429	177.472848
543				900.000000	200.000000	0.000000	-0.168150	0.258980	-1.086250	-90.973814	33.264479	34.150296				300.000000	200.000000	0.000000	0.579880	0.427280	-0.534058	-152.587204	-76.299997	-42.724499				-505.000000	200.000000	0.000000	2.897760	2.858720	2.359620	1215.513933	-1635.852807	-173.751191
544				900.000000	200.000000	0.000000	-0.291460	-0.270240	1.520750	-77.902000	-70.467494	120.533634				300.000000	200.000000	0.000000	-0.122080	-0.183120	-0.534058	47.683501	-87.199997	6.103500				-505.000000	200.000000	0.000000	0.000000	3.573400	3.932700	-1057.434972	-931.722183	-172.841139
545				900.000000	200.000000	0.000000	-0.224200	-0.236460	0.477950	-230.371429	-148.257006	154.230610				300.000000	200.000000	0.000000	-0.244160	0.671440	-2.212526	47.683501	-65.399998	134.276998				-505.000000	200.000000	0.000000	2.535540	3.394730	17.303879	785.879431	-567.556920	414.227446
546				900.000000	200.000000	0.000000	-0.212990	-0.146380	0.391050	-186.546661	-82.780207	139.844810				300.000000	200.000000	0.000000	-0.427280	1.037680	-1.220704	95.367002	196.199993	0.000000				-505.000000	200.000000	0.000000	3.078870	1.608030	5.505780	445.190363	-589.237420	529.976599
547				900.000000	200.000000	0.000000	-0.078470	-0.123860	0.304150	-201.791436	-103.436834	105.991150				300.000000	200.000000	0.000000	0.091560	0.244160	-0.839234	0.000000	283.399990	18.310500	-354.466607	203.932696	0.000000	-505.000000	200.000000	0.000000	2.354430	3.216060	20.450039	80.423791	-3078.413800	-349.600905
548				900.000000	200.000000	0.000000	-0.145730	-0.191420	0.564850	-160.077640	-90.777578	110.817320				300.000000	200.000000	0.000000	0.213640	-0.183120	0.762940	-57.220201	98.099997	30.517499				-505.000000	200.000000	0.000000	2.897760	3.752070	0.786540	227.100678	619.330170	-466.623896
549				900.000000	200.000000	0.000000	-0.145730	-0.101340	0.434500	-212.790611	-212.239631	122.949395				300.000000	200.000000	0.000000	0.152600	0.122080	-0.839234	181.197305	-54.499998	-24.414000				-505.000000	200.000000	0.000000	2.354430	2.680050	8.651940	-879.482037	-548.387264	-173.877283
550				900.000000	200.000000	0.000000	-0.112100	0.326540	-0.521400	-155.955522	-25.294640	65.480641				300.000000	200.000000	0.000000	-0.427280	0.396760	-1.144410	66.756902	-326.999989	0.000000				-505.000000	200.000000	0.000000	3.259980	0.714680	7.865400	-419.389489	-1662.995723	-410.791258
551				900.000000	200.000000	0.000000	-0.089680	0.281500	-1.260050	-82.185437	101.118298	36.499605				300.000000	200.000000	0.000000	-1.190280	0.579880	-0.991822	-143.050504	185.299994	-24.414000				-505.000000	200.000000	0.000000	1.448880	2.680050	15.730799	395.060292	-500.310274	296.147950
552				900.000000	200.000000	0.000000	-0.067260	0.180160	-1.042800	-110.256728	-46.920129	74.936693				300.000000	200.000000	0.000000	-0.244160	-0.091560	1.068116	-152.587204	65.399998	42.724499				-505.000000	200.000000	0.000000	1.992210	4.645420	11.798100	861.118220	-1590.015097	-524.447761
553				900.000000	200.000000	0.000000	-0.156940	0.180160	-0.304150	-153.717319	-33.782111	87.077902				300.000000	200.000000	0.000000	0.305200	0.061040	-0.610352	-76.293602	43.599998	-30.517499				-505.000000	200.000000	0.000000	2.173320	3.216060	9.438480	79.542866	-1201.024761	-525.818713
554				900.000000	200.000000	0.000000	-0.044840	0.090080	-0.391050	-40.921466	2.210188	98.926293				300.000000	200.000000	0.000000	-0.183120	0.671440	-0.686646	47.683501	-174.399994	-30.517499				-505.000000	200.000000	0.000000	2.716650	1.429360	15.730799	551.013045	748.677041	-527.557757
555				900.000000	200.000000	0.000000	-0.212990	0.292760	-1.129700	-117.771479	40.217369	75.192388				300.000000	200.000000	0.000000	-0.427280	-0.244160	-1.373292	38.146801	32.699999	-73.241999				-505.000000	200.000000	0.000000	1.086660	0.000000	13.371180	1506.677719	-873.863086	-0.086933
556				900.000000	200.000000	0.000000	-0.257830	-0.146380	1.346950	-105.145744	-162.878202	94.107722				300.000000	200.000000	0.000000	0.122080	-0.213640	-1.449586	66.756902	-32.699999	24.414000				-505.000000	200.000000	0.000000	-0.181110	3.752070	11.798100	-1161.810420	-397.947453	-525.121685
557				900.000000	200.000000	0.000000	-0.156940	-0.168900	0.347600	-203.601169	-100.245848	118.078858				300.000000	200.000000	0.000000	-0.122080	0.396760	-1.525880	-57.220201	-130.799995	-18.310500				-505.000000	200.000000	0.000000	1.811100	0.536010	4.719240	380.259510	416.211816	59.107884
558				900.000000	200.000000	0.000000	-0.212990	-0.067560	-0.260700	-208.099247	-92.306019	125.460152				300.000000	200.000000	0.000000	-1.007160	0.274680	-0.228882	66.756902	-272.499990	73.241999				-505.000000	200.000000	0.000000	-0.362220	0.357340	9.438480	-1019.966295	2001.510924	352.832685
559				900.000000	200.000000	0.000000	0.022420	0.090080	0.391050	-136.603936	-26.616782	108.495252				300.000000	200.000000	0.000000	-0.183120	0.183120	-0.152588	-104.903703	-10.900000	-91.552498				-505.000000	200.000000	0.000000	1.267770	0.178670	-0.786540	1284.724419	-2064.516442	-352.396456
560				900.000000	200.000000	0.000000	-0.302670	-0.157640	0.000000	-147.210173	-48.327688	106.192005				300.000000	200.000000	0.000000	0.183120	-0.091560	-1.678468	-209.807405	-98.099997	42.724499				-505.000000	200.000000	0.000000	1.086660	3.394730	4.719240	1132.320666	-865.652395	3.134666
561				900.000000	200.000000	0.000000	-0.156940	-0.225200	0.086900	-202.169158	-160.795036	151.761740				300.000000	200.000000	0.000000	0.274680	-0.824040	-1.754762	66.756902	-98.099997	-48.827999				-505.000000	200.000000	0.000000	1.448880	2.322710	9.438480	-206.145746	-1687.468929	119.576539
562				900.000000	200.000000	0.000000	-0.067260	0.168900	-0.999350	-179.024415	-41.894567	82.155202				300.000000	200.000000	0.000000	0.152600	0.274680	-1.068116	76.293602	-152.599995	48.827999				-505.000000	200.000000	0.000000	3.984420	2.322710	6.292320	25.234565	-909.918688	824.302880
563				900.000000	200.000000	0.000000	-0.145730	0.157640	-1.346950	-151.704504	52.847555	48.490784				300.000000	200.000000	0.000000	-0.030520	0.305200	-2.746584	-38.146801	-348.799988	24.414000				-505.000000	200.000000	0.000000	3.078870	2.501380	11.011560	847.135439	-64.182376	-291.592993
564				900.000000	200.000000	0.000000	-0.033630	0.000000	-0.521400	-141.258728	37.331575	60.276343				300.000000	200.000000	0.000000	0.457800	0.427280	-0.915528	-38.146801	-10.900000	-48.827999				-505.000000	200.000000	0.000000	0.000000	4.824090	6.292320	1103.121083	-1199.101477	-641.607024
565				900.000000	200.000000	0.000000	-0.201780	-0.123860	-0.086900	-129.827020	-108.127191	77.202978				300.000000	200.000000	0.000000	0.274680	-0.366240	0.228882	-9.536700	196.199993	-67.138499				-505.000000	200.000000	0.000000	4.527750	0.178670	6.292320	-799.397306	1045.754525	-528.889550
566				900.000000	200.000000	0.000000	0.033630	0.022520	-0.738650	-120.453775	-31.093759	60.227605				300.000000	200.000000	0.000000	0.244160	-0.030520	-0.610352	9.536700	-21.799999	42.724499				-505.000000	200.000000	0.000000	1.629990	0.893350	4.719240	749.330159	294.600774	353.181982
567				900.000000	200.000000	0.000000	0.022420	0.304020	-1.086250	-113.242248	86.208446	29.175433				300.000000	200.000000	0.000000	0.305200	0.274680	-1.602174	114.440403	-250.699991	-73.241999				-505.000000	200.000000	0.000000	3.259980	1.965370	8.651940	351.248697	-338.042077	-174.627958
568				900.000000	200.000000	0.000000	-0.381140	-0.180160	0.434500	-159.748995	-50.566349	96.613716				300.000000	200.000000	0.000000	0.061040	-0.366240	-1.449586	66.756902	-98.099997	-73.241999				-505.000000	200.000000	0.000000	1.448880	2.680050	6.292320	1552.465233	-2082.193245	-232.548938
569				900.000000	200.000000	0.000000	-0.224200	-0.101340	0.043450	-168.969906	-102.259191	161.585252				300.000000	200.000000	0.000000	0.030520	0.030520	-1.220704	-85.830302	-108.999996	-12.207000				-505.000000	200.000000	0.000000	2.535540	0.893350	10.225020	1213.034629	-295.699068	353.109538
570				900.000000	200.000000	0.000000	-0.145730	0.033780	-0.130350	-151.524131	-85.065072	89.339815				300.000000	200.000000	0.000000	-0.274680	0.671440	-0.534058	-114.440403	-130.799995	103.759498				-505.000000	200.000000	0.000000	1.448880	3.573400	3.146160	-825.865891	-90.657430	120.763444
571				900.000000	200.000000	0.000000	-0.089680	-0.033780	0.086900	-150.060650	-77.443314	108.496198				300.000000	200.000000	0.000000	-0.366240	0.518840	0.534058	9.536700	-130.799995	-24.414000				-505.000000	200.000000	0.000000	1.267770	0.178670	10.225020	-104.186679	-1014.406353	-234.908258
572				900.000000	200.000000	0.000000	-0.044840	-0.236460	0.869000	-169.658348	-90.149118	108.261251				300.000000	200.000000	0.000000	0.427280	0.183120	1.678468	-28.610101	283.399990	24.414000				-505.000000	200.000000	0.000000	2.897760	5.181430	6.292320	-728.312304	-2700.144998	-112.802841
573				900.000000	200.000000	0.000000	-0.257830	-0.225200	1.086250	-197.113302	-177.833661	161.504903				300.000000	200.000000	0.000000	0.427280	0.244160	1.296998	-57.220201	43.599998	73.241999				-505.000000	200.000000	0.000000	1.267770	2.144040	6.292320	1056.767260	447.595860	60.677371
574				900.000000	200.000000	0.000000	-0.235410	0.258980	-0.869000	-151.056696	-9.761526	63.135899				300.000000	200.000000	0.000000	0.030520	0.091560	-0.610352	38.146801	-98.099997	48.827999				-505.000000	200.000000	0.000000	2.897760	1.608030	9.438480	-1175.919048	-2570.560697	295.014693
575				900.000000	200.000000	0.000000	-0.078470	0.349060	-1.564200	-87.759476	14.818041	48.599123				300.000000	200.000000	0.000000	-0.457800	0.457800	0.228882	133.513803	-141.699995	30.517499				-505.000000	200.000000	0.000000	2.716650	1.072020	9.438480	-50.192994	-438.481614	-57.944084
576				900.000000	200.000000	0.000000	-0.100890	0.045040	-0.869000	-75.435611	60.688490	91.713493				300.000000	200.000000	0.000000	-0.518840	0.640920	-0.381470	95.367002	152.599995	-48.827999				-505.000000	200.000000	0.000000	0.905550	3.216060	19.663499	311.992871	-1399.155561	-173.252699
577				900.000000	200.000000	0.000000	0.112100	0.067560	0.086900	-133.825878	-24.960975	36.091597				300.000000	200.000000	0.000000	0.091560	0.427280	0.991822	-104.903703	250.699991	0.000000				-505.000000	200.000000	0.000000	4.889970	2.501380	13.371180	-310.835810	89.128705	295.703105
578				900.000000	200.000000	0.000000	-0.089680	0.067560	-0.521400	-82.189184	19.375834	96.542143				300.000000	200.000000	0.000000	-0.030520	0.427280	-1.220704	-123.977103	163.499994	-42.724499				-505.000000	200.000000	0.000000	3.259980	4.645420	6.292320	165.781746	459.617247	62.891804
579				900.000000	200.000000	0.000000	0.022420	0.416620	-0.999350	-76.351110	96.259569	43.738111				300.000000	200.000000	0.000000	-0.854560	0.000000	-0.305176	-76.293602	-196.199993	-24.414000				-505.000000	200.000000	0.000000	0.000000	0.000000	11.011560	811.592938	-10.449970	176.232296
580				900.000000	200.000000	0.000000	-0.437190	-0.078820	-0.130350	-75.750394	-32.534989	72.669429				300.000000	200.000000	0.000000	-0.671440	0.183120	0.000000	47.683501	119.899996	12.207000				-505.000000	200.000000	0.000000	0.543330	2.858720	4.719240	57.542684	360.354567	-761.003824
581				900.000000	200.000000	0.000000	-0.246620	-0.022520	1.173150	-188.676911	-127.716406	108.669259				300.000000	200.000000	0.000000	-0.274680	-0.549360	-1.907350	-190.734005	-21.799999	-54.931499				-505.000000	200.000000	0.000000	3.078870	2.501380	9.438480	499.561587	-1123.249582	-291.592993
582				900.000000	200.000000	0.000000	-0.280250	-0.045040	0.434500	-202.431116	-24.325179	101.454176				300.000000	200.000000	0.000000	-0.213640	-0.030520	-3.509524	-76.293602	0.000000	-24.414000				-505.000000	200.000000	0.000000	0.905550	0.714680	3.146160	-303.951026	207.359482	-116.882410
583				900.000000	200.000000	0.000000	-0.134520	0.157640	-0.086900	-82.050078	-29.841439	77.395091				300.000000	200.000000	0.000000	-0.213640	0.335720	-0.152588	-200.270705	-217.999992	54.931499				-505.000000	200.000000	0.000000	3.078870	1.786700	8.651940	-817.722644	203.196918	60.193367
584				900.000000	200.000000	0.000000	0.000000	-0.326540	0.304150	-214.158329	-126.932108	137.046944				300.000000	200.000000	0.000000	-0.183120	0.396760	-1.678468	-76.293602	87.199997	61.034999				-505.000000	200.000000	0.000000	1.992210	3.573400	7.865400	-1057.120356	-1983.992987	3.231780
585				900.000000	200.000000	0.000000	-0.269040	-0.090080	0.130350	-156.354600	-85.295587	183.329119				300.000000	200.000000	0.000000	0.701960	-0.244160	0.534058	38.146801	-65.399998	24.414000				-505.000000	200.000000	0.000000	2.354430	1.965370	4.719240	1277.462096	1046.184956	295.397275
586				900.000000	200.000000	0.000000	-0.123310	0.225200	-1.216600	-116.623098	-8.988566	53.349707				300.000000	200.000000	0.000000	-0.244160	-0.061040	-0.534058	-9.536700	10.900000	-18.310500				-505.000000	200.000000	0.000000	1.629990	2.501380	11.011560	-658.472585	-1302.210725	-115.244787
587				900.000000	200.000000	0.000000	-0.257830	0.112600	-1.086250	-133.186515	112.947051	58.203672				300.000000	200.000000	0.000000	0.000000	-0.152600	0.076294	-47.683501	-305.199989	36.620999				-505.000000	200.000000	0.000000	4.165530	1.786700	3.932700	1150.771849	-255.788338	118.850533
588				900.000000	200.000000	0.000000	-0.190570	0.292760	-0.521400	-76.935978	33.662424	70.349840				300.000000	200.000000	0.000000	-0.549360	0.305200	-2.136232	-19.073400	-152.599995	-73.241999				-505.000000	200.000000	0.000000	0.905550	3.752070	1.573080	111.347599	-719.137717	-290.232223
589				900.000000	200.000000	0.000000	-0.145730	0.011260	0.000000	-108.090629	-19.328688	72.451251				300.000000	200.000000	0.000000	0.427280	0.000000	-0.686646	-76.293602	-43.599998	-67.138499				-505.000000	200.000000	0.000000	3.441090	0.536010	3.146160	495.949665	53.933965	117.721584
590				900.000000	200.000000	0.000000	-0.033630	0.191420	-0.782100	-81.379245	-63.745373	82.141305				300.000000	200.000000	0.000000	0.854560	-0.091560	1.678468	-190.734005	87.199997	-18.310500				-505.000000	200.000000	0.000000	2.173320	0.893350	1.573080	517.446462	-1591.270519	-469.278866
591				900.000000	200.000000	0.000000	-0.022420	0.000000	-1.303500	-113.925272	78.125060	60.264730				300.000000	200.000000	0.000000	-0.061040	0.335720	1.144410	143.050504	-21.799999	-54.931499				-505.000000	200.000000	0.000000	3.441090	0.357340	17.303879	717.902965	-887.491762	-293.656665
592				900.000000	200.000000	0.000000	-0.470820	-0.337800	0.086900	-138.457013	-16.154239	94.150359				300.000000	200.000000	0.000000	-0.488320	0.427280	-0.381470	200.270705	-87.199997	18.310500				-505.000000	200.000000	0.000000	-0.543330	2.322710	14.157719	257.495801	-775.978823	-937.657860
593				900.000000	200.000000	0.000000	-0.190570	-0.033780	0.130350	-186.200408	-88.526982	139.926301				300.000000	200.000000	0.000000	-0.183120	0.549360	-1.068116	28.610101	-228.899992	36.620999				-505.000000	200.000000	0.000000	1.992210	2.501380	9.438480	383.745585	-527.215759	-174.017863
594				900.000000	200.000000	0.000000	-0.179360	0.101340	0.043450	-152.582483	-58.511973	142.450009				300.000000	200.000000	0.000000	0.335720	0.335720	0.076294	-95.367002	-43.599998	0.000000				-505.000000	200.000000	0.000000	2.716650	0.000000	9.438480	-115.060924	489.508437	-0.217332
595				900.000000	200.000000	0.000000	-0.011210	0.045040	-0.043450	-118.806174	-110.949302	94.030245				300.000000	200.000000	0.000000	0.305200	0.152600	-0.534058	123.977103	-108.999996	67.138499				-505.000000	200.000000	0.000000	2.354430	1.786700	0.000000	-470.966793	-1468.166624	823.924605
596				900.000000	200.000000	0.000000	-0.224200	-0.202680	0.434500	-160.676369	-92.490928	130.165424				300.000000	200.000000	0.000000	-0.549360	0.610400	0.457764	-38.146801	108.999996	115.966498				-505.000000	200.000000	0.000000	-0.543330	3.573400	-0.786540	1142.691525	-2220.066802	-407.774068
597				900.000000	200.000000	0.000000	-0.291460	-0.180160	0.869000	-195.483625	-191.444645	137.485030				300.000000	200.000000	0.000000	-0.122080	0.061040	0.000000	95.367002	-76.299997	-42.724499				-505.000000	200.000000	0.000000	2.716650	0.357340	11.798100	254.198495	-971.000923	-117.366414
598				900.000000	200.000000	0.000000	-0.123310	0.258980	-1.564200	-115.592152	-89.720817	79.887384				300.000000	200.000000	0.000000	0.488320	0.366240	0.152588	-76.293602	65.399998	-18.310500				-505.000000	200.000000	0.000000	2.897760	2.322710	-10.225020	1182.073197	-298.209911	-174.259865
599				900.000000	200.000000	0.000000	0.044840	0.146380	-0.695200	-46.959192	64.657634	55.511861				300.000000	200.000000	0.000000	-0.549360	-0.061040	-0.915528	0.000000	-185.299994	12.207000				-505.000000	200.000000	0.000000	3.078870	2.680050	7.865400	1900.039085	71.373337	589.738045
600				900.000000	200.000000	0.000000	-0.224200	0.090080	-0.521400	-177.754536	-5.480452	43.689927				300.000000	200.000000	0.000000	-0.549360	0.763000	-1.068116	152.587204	-174.399994	-91.552498				-505.000000	200.000000	0.000000	3.984420	1.250690	14.944259	771.770804	-652.989365	-410.340539
601				900.000000	200.000000	0.000000	-0.302670	0.000000	-0.173800	-148.939675	-58.297994	87.061330				300.000000	200.000000	0.000000	-0.488320	0.824040	-1.296998	66.756902	196.199993	128.173498				-505.000000	200.000000	0.000000	2.897760	3.216060	11.798100	542.995643	1139.160229	-173.412076
602				900.000000	200.000000	0.000000	-0.302670	0.146380	-0.260700	-163.104426	-63.283147	75.149163				300.000000	200.000000	0.000000	-0.518840	0.091560	-0.915528	-114.440403	217.999992	-30.517499				-505.000000	200.000000	0.000000	2.354430	-0.357340	9.438480	442.396443	-283.993676	-294.247963
603				900.000000	200.000000	0.000000	-0.078470	0.213940	-0.782100	-60.349220	29.288597	12.328560				300.000000	200.000000	0.000000	-0.183120	0.030520	0.228882	28.610101	141.699995	24.414000				-505.000000	200.000000	0.000000	3.622200	1.965370	11.798100	698.948395	-1556.075779	119.063558
604				900.000000	200.000000	0.000000	-0.369930	-0.168900	0.695200	-203.241056	-112.062067	101.431895				300.000000	200.000000	0.000000	0.061040	0.030520	-0.228882	104.903703	-152.599995	103.759498				-505.000000	200.000000	0.000000	3.078870	0.714680	5.505780	1086.029766	-721.807427	117.920119
605				900.000000	200.000000	0.000000	-0.224200	-0.045040	0.564850	-222.398725	-138.205883	159.227951				300.000000	200.000000	0.000000	-0.457800	0.335720	-0.534058	-57.220201	-228.899992	79.345499				-505.000000	200.000000	0.000000	2.535540	0.178670	13.371180	-798.830997	-166.114766	587.407701
606				900.000000	200.000000	0.000000	-0.134520	-0.011260	-0.130350	-157.399408	-75.394760	101.334615				300.000000	200.000000	0.000000	-0.488320	0.091560	-1.144410	-114.440403	98.099997	-12.207000				-505.000000	200.000000	0.000000	2.354430	2.144040	7.078860	1288.462187	-1607.454470	-585.594647
607				900.000000	200.000000	0.000000	-0.089680	0.090080	0.086900	-197.226988	-57.179434	106.201727				300.000000	200.000000	0.000000	-0.183120	0.152600	-2.136232	-276.564307	207.099993	-42.724499				-505.000000	200.000000	0.000000	0.543330	3.216060	8.651940	658.559952	-703.937624	-173.223721
608				900.000000	200.000000	0.000000	-0.134520	-0.078820	0.347600	-127.522131	-85.971193	81.994504				300.000000	200.000000	0.000000	-0.274680	0.335720	-0.839234	-47.683501	-152.599995	-30.517499				-505.000000	200.000000	0.000000	2.173320	1.072020	14.944259	297.695474	-808.539725	-57.900617
609				900.000000	200.000000	0.000000	-0.269040	-0.180160	0.304150	-188.027750	-156.380800	123.003842				300.000000	200.000000	0.000000	-0.274680	0.305200	-1.983644	85.830302	0.000000	-79.345499				-505.000000	200.000000	0.000000	3.803310	3.037390	3.932700	184.107084	-366.440414	-173.654078
610				900.000000	200.000000	0.000000	-0.022420	0.225200	-0.782100	-192.563031	-84.470880	89.390087				300.000000	200.000000	0.000000	0.274680	0.457800	-0.839234	85.830302	152.599995	30.517499				-505.000000	200.000000	0.000000	5.071080	1.786700	2.359620	108.301986	-971.940349	1.289892
611				900.000000	200.000000	0.000000	-0.134520	0.011260	-0.521400	-44.302316	132.673684	48.343037				300.000000	200.000000	0.000000	-0.152600	-0.366240	-1.373292	-295.637708	-130.799995	134.276998				-505.000000	200.000000	0.000000	1.629990	3.394730	-3.146160	-142.284587	-493.355005	473.043989
612				900.000000	200.000000	0.000000	-0.269040	0.056300	-0.304150	-98.509921	16.427897	65.391907				300.000000	200.000000	0.000000	-0.274680	0.030520	-1.373292	-28.610101	-403.299986	0.000000				-505.000000	200.000000	0.000000	3.078870	1.250690	0.786540	-40.073827	-1645.318920	-292.779898
613				900.000000	200.000000	0.000000	-0.056050	-0.337800	0.043450	-134.481497	32.663550	76.853037				300.000000	200.000000	0.000000	-0.183120	0.518840	-3.051760	-19.073400	-108.999996	-18.310500				-505.000000	200.000000	0.000000	2.897760	2.680050	6.292320	973.385223	-976.734903	-173.920749
614				900.000000	200.000000	0.000000	0.011210	0.045040	-0.869000	-79.456141	-80.708977	69.910417				300.000000	200.000000	0.000000	-0.213640	-0.030520	-0.610352	-162.123904	98.099997	30.517499				-505.000000	200.000000	0.000000	4.346640	0.893350	10.225020	981.402625	-405.288722	587.941045
615				900.000000	200.000000	0.000000	-0.067260	0.157640	-1.390400	-71.338913	39.524629	33.951528				300.000000	200.000000	0.000000	0.640920	-0.274680	1.525880	9.536700	185.299994	-42.724499				-505.000000	200.000000	0.000000	1.448880	3.394730	7.078860	900.877431	-492.099584	3.105688
616				900.000000	200.000000	0.000000	-0.336300	-0.292760	0.738650	-91.701220	-52.695720	130.197785				300.000000	200.000000	0.000000	0.122080	0.000000	-1.449586	123.977103	-119.899996	91.552498				-505.000000	200.000000	0.000000	-0.724440	5.002760	-0.786540	997.550094	-2076.537829	-1052.588201
617				900.000000	200.000000	0.000000	-0.224200	-0.101340	0.217250	-208.995152	-82.156945	168.814232				300.000000	200.000000	0.000000	-0.183120	0.030520	0.839234	133.513803	-359.699987	67.138499				-505.000000	200.000000	0.000000	1.811100	3.037390	10.225020	416.242473	-1444.993272	-114.750602
618				900.000000	200.000000	0.000000	-0.212990	0.078820	-0.564850	-222.489070	-107.221070	106.319005				300.000000	200.000000	0.000000	-0.030520	0.488320	-1.373292	-38.146801	-174.399994	24.414000				-505.000000	200.000000	0.000000	2.354430	3.037390	7.078860	647.622784	-1740.024477	-291.026365
619				900.000000	200.000000	0.000000	-0.347510	-0.067560	0.260700	-171.374305	-77.119448	96.683594				300.000000	200.000000	0.000000	-0.305200	-0.030520	1.220704	-133.513803	0.000000	0.000000				-505.000000	200.000000	0.000000	1.992210	1.250690	3.932700	-618.902144	-1980.260855	177.259824
620				900.000000	200.000000	0.000000	-0.291460	-0.078820	0.260700	-111.530038	-109.823407	120.711655				300.000000	200.000000	0.000000	0.183120	0.030520	0.000000	0.000000	-130.799995	67.138499				-505.000000	200.000000	0.000000	4.889970	-0.536010	0.000000	315.014041	897.237998	-412.108562
621				900.000000	200.000000	0.000000	-0.089680	-0.180160	0.000000	-176.281258	-158.418016	161.372586				300.000000	200.000000	0.000000	-0.183120	0.274680	0.457764	286.101007	-207.099993	-24.414000				-505.000000	200.000000	0.000000	2.897760	3.037390	10.225020	300.426471	-1643.317072	-56.093436
622				900.000000	200.000000	0.000000	0.100890	0.135120	-1.694550	-104.745628	-27.908568	62.672302				300.000000	200.000000	0.000000	-0.030520	-0.091560	0.152588	276.564307	-76.299997	73.241999				-505.000000	200.000000	0.000000	1.811100	0.714680	8.651940	43.937442	-1178.360404	-645.651742
623				900.000000	200.000000	0.000000	-0.044840	0.123860	-1.129700	-164.932084	23.161012	33.896885				300.000000	200.000000	0.000000	0.000000	0.091560	0.381470	-9.536700	141.699995	-12.207000				-505.000000	200.000000	0.000000	1.992210	1.250690	7.865400	-386.955524	1065.117181	59.771627
624				900.000000	200.000000	0.000000	-0.201780	0.067560	-1.216600	-111.053123	19.572679	89.429299				300.000000	200.000000	0.000000	0.183120	0.610400	-1.602174	114.440403	10.900000	42.724499				-505.000000	200.000000	0.000000	1.448880	0.536010	6.292320	-430.326657	701.776909	-528.304125
625				900.000000	200.000000	0.000000	0.000000	0.123860	-0.347600	-144.019177	-35.138522	79.633973				300.000000	200.000000	0.000000	-0.183120	1.129240	-2.670290	152.587204	-272.499990	91.552498				-505.000000	200.000000	0.000000	2.716650	1.965370	13.371180	-459.085777	-2298.193849	-585.793182
626				900.000000	200.000000	0.000000	-0.022420	0.213940	-0.521400	-92.243377	26.738007	48.415393				300.000000	200.000000	0.000000	-0.488320	0.763000	-0.839234	-38.146801	-185.299994	-36.620999				-505.000000	200.000000	0.000000	1.086660	1.965370	7.078860	235.306849	457.808399	-115.709994
627				900.000000	200.000000	0.000000	-0.078470	0.281500	-0.477950	-29.108288	8.741858	41.307312				300.000000	200.000000	0.000000	-0.244160	0.213640	0.762940	-162.123904	32.699999	91.552498				-505.000000	200.000000	0.000000	2.173320	1.250690	1.573080	770.701109	-1458.700512	-703.916145
628				900.000000	200.000000	0.000000	-0.347510	-0.168900	-0.304150	-147.988959	-71.528167	115.866628				300.000000	200.000000	0.000000	-0.244160	-0.061040	0.686646	-171.660604	130.799995	24.414000				-505.000000	200.000000	0.000000	-0.362220	1.965370	3.932700	-344.024854	-777.234245	-174.338182
629				900.000000	200.000000	0.000000	-0.078470	-0.168900	0.304150	-163.440881	-138.898623	103.539602				300.000000	200.000000	0.000000	-0.610400	0.152600	0.991822	143.050504	-141.699995	-30.517499				-505.000000	200.000000	0.000000	1.086660	0.536010	17.303879	1076.162292	182.964840	-58.322358
630				900.000000	200.000000	0.000000	-0.224200	-0.112600	0.000000	-157.417017	-41.427143	120.610558				300.000000	200.000000	0.000000	-0.213640	0.854560	-2.288820	9.536700	-326.999989	12.207000				-505.000000	200.000000	0.000000	2.897760	3.216060	18.090419	-267.212984	72.628759	-55.923878
631				900.000000	200.000000	0.000000	-0.112100	0.078820	-0.043450	-217.928369	-46.003013	108.624143				300.000000	200.000000	0.000000	-0.213640	0.152600	-1.678468	-114.440403	-250.699991	-103.759498				-505.000000	200.000000	0.000000	1.086660	-0.714680	3.146160	72.822408	196.400516	-646.950249
632				900.000000	200.000000	0.000000	-0.325090	-0.090080	0.391050	-123.920273	-62.966019	99.049083				300.000000	200.000000	0.000000	-0.274680	0.061040	-0.610352	-162.123904	141.699995	-6.103500				-505.000000	200.000000	0.000000	1.811100	1.072020	1.573080	296.625780	-906.502552	823.289840
633				900.000000	200.000000	0.000000	-0.246620	-0.258980	0.521400	-183.007426	-218.297738	147.003913				300.000000	200.000000	0.000000	-0.763000	0.427280	-0.839234	76.293602	119.899996	48.827999				-505.000000	200.000000	0.000000	1.992210	3.573400	11.798100	1027.882294	-2518.005149	531.928668
634				900.000000	200.000000	0.000000	-0.033630	0.236460	-0.999350	-87.790629	-17.949601	31.580330				300.000000	200.000000	0.000000	0.091560	0.305200	-0.839234	114.440403	-21.799999	24.414000				-505.000000	200.000000	0.000000	4.165530	1.072020	3.932700	1454.974569	804.771721	-116.804093
635				900.000000	200.000000	0.000000	-0.179360	0.135120	-1.042800	-112.111476	3.289879	38.866040				300.000000	200.000000	0.000000	-0.457800	0.305200	-1.144410	76.293602	-98.099997	24.414000				-505.000000	200.000000	0.000000	1.448880	1.429360	9.438480	-839.282364	433.651188	-57.503546
636				900.000000	200.000000	0.000000	-0.201780	0.101340	-0.651750	-141.241120	-36.678301	17.170911				300.000000	200.000000	0.000000	0.091560	-0.427280	-2.136232	-181.197305	-87.199997	-85.448998				-505.000000	200.000000	0.000000	1.629990	0.893350	8.651940	-524.331246	-1167.401439	59.461489
637				900.000000	200.000000	0.000000	-0.156940	0.056300	-0.999350	-143.455981	-17.937665	65.275772				300.000000	200.000000	0.000000	-0.122080	0.579880	-1.831056	19.073400	-21.799999	0.000000				-505.000000	200.000000	0.000000	0.543330	1.965370	4.719240	-923.041940	625.494582	-468.131120
638				900.000000	200.000000	0.000000	-0.123310	0.033780	-0.999350	-108.198582	-39.586428	94.135909				300.000000	200.000000	0.000000	-0.488320	-0.213640	-0.381470	133.513803	-65.399998	-85.448998				-505.000000	200.000000	0.000000	2.173320	1.786700	4.719240	571.754763	-1329.116210	-174.710583
639				900.000000	200.000000	0.000000	0.067260	0.033780	-0.955900	-75.989326	84.240709	43.335616				300.000000	200.000000	0.000000	-0.305200	-0.122080	-0.991822	-85.830302	130.799995	-91.552498				-505.000000	200.000000	0.000000	1.629990	1.072020	14.157719	1339.976568	-907.486409	294.607441
640				900.000000	200.000000	0.000000	-0.291460	-0.371580	0.782100	-187.374209	-69.780549	144.535989				300.000000	200.000000	0.000000	0.244160	-0.183120	-0.762940	-238.417506	163.499994	-36.620999				-505.000000	200.000000	0.000000	1.992210	2.144040	6.292320	361.871249	-259.090039	1.875317
641				900.000000	200.000000	0.000000	-0.179360	-0.033780	0.434500	-258.254853	-200.722808	120.637407				300.000000	200.000000	0.000000	0.000000	-0.701960	-1.373292	-9.536700	-359.699987	-85.448998				-505.000000	200.000000	0.000000	3.078870	3.037390	7.078860	763.438786	-1916.430346	-291.084320
642				900.000000	200.000000	0.000000	-0.179360	0.146380	-0.347600	-135.050743	-144.269785	113.575975				300.000000	200.000000	0.000000	-0.152600	0.000000	-2.441408	181.197305	-446.899984	0.000000				-505.000000	200.000000	0.000000	2.173320	2.322710	11.011560	25.612104	-9.387548	295.750880
643				900.000000	200.000000	0.000000	-0.190570	0.022520	-0.086900	-143.901743	-2.203450	65.279197				300.000000	200.000000	0.000000	-0.701960	-0.061040	-0.534058	19.073400	-207.099993	-18.310500				-505.000000	200.000000	0.000000	3.803310	-0.178670	9.438480	337.391762	-1167.085443	175.758473
644				900.000000	200.000000	0.000000	-0.168150	-0.135120	0.825550	-177.591771	-140.756473	127.760527				300.000000	200.000000	0.000000	-0.396760	0.152600	0.686646	47.683501	-10.900000	0.000000				-505.000000	200.000000	0.000000	1.448880	1.608030	8.651940	-481.085960	-361.022429	-1055.983666
645				900.000000	200.000000	0.000000	-0.235410	-0.123860	0.434500	-241.861696	-188.282729	154.346941				300.000000	200.000000	0.000000	0.457800	0.427280	0.457764	38.146801	-163.499994	-61.034999				-505.000000	200.000000	0.000000	2.535540	1.072020	0.000000	-282.580076	509.424520	118.302701
646				900.000000	200.000000	0.000000	0.022420	0.191420	-1.260050	-81.874401	-14.949319	82.083237				300.000000	200.000000	0.000000	0.152600	0.091560	0.000000	162.123904	-108.999996	85.448998				-505.000000	200.000000	0.000000	1.629990	1.965370	-1.573080	-460.281318	-759.987873	177.967033
647				900.000000	200.000000	0.000000	-0.033630	0.416620	-1.651100	-40.841551	-2.145563	38.976859				300.000000	200.000000	0.000000	-0.244160	0.396760	-1.068116	66.756902	-130.799995	-18.310500				-505.000000	200.000000	0.000000	1.992210	2.501380	3.146160	383.242200	1069.595740	237.190828
648				900.000000	200.000000	0.000000	-0.179360	0.168900	-0.955900	-122.691978	-32.252728	41.307116				300.000000	200.000000	0.000000	0.366240	-0.061040	-0.915528	28.610101	-228.899992	6.103500				-505.000000	200.000000	0.000000	3.078870	1.786700	-1.573080	-471.092639	1140.890513	471.402058
649				900.000000	200.000000	0.000000	-0.056050	0.045040	-0.347600	-171.388166	7.697377	65.160778				300.000000	200.000000	0.000000	0.122080	0.152600	-0.076294	0.000000	54.499998	-73.241999				-505.000000	200.000000	0.000000	0.724440	1.429360	0.786540	-260.894509	-972.572340	-116.189690
650				900.000000	200.000000	0.000000	-0.156940	0.157640	-0.651750	-219.333290	7.068917	72.598998				300.000000	200.000000	0.000000	-0.305200	0.366240	-1.449586	-38.146801	-76.299997	36.620999				-505.000000	200.000000	0.000000	0.905550	3.930740	8.651940	1165.069246	-328.145533	238.634223
651				900.000000	200.000000	0.000000	-0.056050	0.337800	-1.477300	-7.722530	79.671577	43.746104				300.000000	200.000000	0.000000	-0.396760	0.549360	-0.915528	-76.293602	-87.199997	-12.207000				-505.000000	200.000000	0.000000	0.724440	1.250690	9.438480	423.882336	-715.643016	529.825838
652				900.000000	200.000000	0.000000	-0.347510	-0.146380	0.217250	-150.541946	-77.079039	99.019951				300.000000	200.000000	0.000000	-0.122080	-0.396760	-0.076294	57.220201	76.299997	54.931499				-505.000000	200.000000	0.000000	1.267770	1.786700	13.371180	224.998913	-752.252044	1.594157
653				900.000000	200.000000	0.000000	-0.235410	-0.168900	0.651750	-163.080768	-183.418801	125.389133				300.000000	200.000000	0.000000	0.061040	0.061040	-0.991822	47.683501	-228.899992	-42.724499				-505.000000	200.000000	0.000000	2.354430	1.429360	9.438480	-28.570350	-1079.413720	-292.552385
654				900.000000	200.000000	0.000000	-0.257830	-0.022520	0.000000	-189.892294	-110.965839	82.174612				300.000000	200.000000	0.000000	-0.152600	0.335720	-0.152588	95.367002	-261.599991	-18.310500	-408.585299	268.469033	0.000000	-505.000000	200.000000	0.000000	2.173320	1.786700	23.596199	1615.608937	-2275.020496	-409.686978
655				900.000000	200.000000	0.000000	-0.246620	0.090080	-0.173800	-84.922227	-111.265833	116.002958				300.000000	200.000000	0.000000	-0.793520	1.159760	-0.762940	133.513803	-130.799995	6.103500				-505.000000	200.000000	0.000000	1.267770	2.501380	9.438480	152.113581	-1013.659927	-56.471711
656				900.000000	200.000000	0.000000	-0.224200	-0.213940	0.130350	-193.619397	-92.208068	89.190731				300.000000	200.000000	0.000000	-0.549360	0.488320	-0.228882	-114.440403	152.599995	-67.138499				-505.000000	200.000000	0.000000	1.629990	2.501380	17.303879	847.638825	-645.332100	-702.685773
657				900.000000	200.000000	0.000000	-0.089680	-0.202680	0.391050	-212.988276	-138.517812	134.845382				300.000000	200.000000	0.000000	0.061040	0.152600	-0.152588	-143.050504	163.499994	-6.103500				-505.000000	200.000000	0.000000	0.724440	1.965370	7.865400	-343.710238	346.409896	824.224562
658				900.000000	200.000000	0.000000	-0.044840	0.292760	-0.825550	-101.374259	53.273972	82.247164				300.000000	200.000000	0.000000	-0.091560	0.091560	-0.991822	28.610101	-43.599998	18.310500				-505.000000	200.000000	0.000000	0.000000	2.501380	7.078860	36.108810	-669.567875	-56.370289
659				900.000000	200.000000	0.000000	-0.123310	0.202680	-1.086250	-73.189597	71.945728	26.822503				300.000000	200.000000	0.000000	-0.274680	0.549360	-1.907350	47.683501	-141.699995	12.207000				-505.000000	200.000000	0.000000	2.897760	2.322710	6.292320	835.946578	-844.164896	1.972431
660				900.000000	200.000000	0.000000	-0.224200	0.213940	-0.912450	-128.833277	60.740834	87.178999				300.000000	200.000000	0.000000	0.274680	-0.091560	-0.839234	-104.903703	-32.699999	-48.827999				-505.000000	200.000000	0.000000	1.811100	-0.178670	14.157719	-241.310708	-1183.585389	-763.987728
661				900.000000	200.000000	0.000000	-0.145730	0.033780	-0.477950	-155.904775	21.643565	91.749476				300.000000	200.000000	0.000000	0.122080	0.030520	-0.457764	-200.270705	43.599998	6.103500				-505.000000	200.000000	0.000000	2.897760	0.178670	2.359620	-799.711922	-707.862756	58.681836
662				900.000000	200.000000	0.000000	-0.224200	0.101340	-0.782100	-161.478814	-5.238001	72.616320				300.000000	200.000000	0.000000	0.061040	0.183120	-1.068116	9.536700	-87.199997	61.034999				-505.000000	200.000000	0.000000	0.000000	0.536010	-3.932700	842.831362	3.732132	117.996871
663				900.000000	200.000000	0.000000	-0.134520	0.225200	-0.782100	-15.659701	11.332857	70.228942				300.000000	200.000000	0.000000	-0.396760	0.335720	-1.449586	-19.073400	98.099997	6.103500				-505.000000	200.000000	0.000000	2.716650	0.000000	9.438480	-462.508929	224.368423	-352.681924
664				900.000000	200.000000	0.000000	-0.280250	-0.135120	0.738650	-157.579149	-65.135798	111.009042				300.000000	200.000000	0.000000	-0.183120	0.061040	-0.915528	47.683501	119.899996	-54.931499				-505.000000	200.000000	0.000000	-0.362220	0.893350	3.932700	1212.531243	1476.455879	-410.331924
665				900.000000	200.000000	0.000000	-0.123310	-0.202680	0.217250	-209.147803	-66.047716	118.012602				300.000000	200.000000	0.000000	0.366240	-0.213640	-0.381470	76.293602	-54.499998	6.103500				-505.000000	200.000000	0.000000	2.897760	0.893350	10.225020	170.690612	-847.897028	353.080560
666				900.000000	200.000000	0.000000	-0.044840	-0.123860	-0.217250	-222.434258	-94.204875	50.534127				300.000000	200.000000	0.000000	0.457800	-0.366240	0.152588	0.000000	-87.199997	115.966498				-505.000000	200.000000	0.000000	1.086660	0.357340	5.505780	716.959117	-203.548785	-234.724212
667				900.000000	200.000000	0.000000	-0.168150	0.033780	-0.173800	-167.651266	7.086051	103.821003				300.000000	200.000000	0.000000	0.030520	0.091560	0.457764	9.536700	-207.099993	24.414000				-505.000000	200.000000	0.000000	2.897760	1.608030	9.438480	-133.575031	-184.300565	-57.449899
668				900.000000	200.000000	0.000000	-0.224200	-0.326540	0.434500	-181.859045	-112.754807	127.640574				300.000000	200.000000	0.000000	-0.244160	0.549360	-2.212526	47.683501	-207.099993	30.517499				-505.000000	200.000000	0.000000	1.448880	3.394730	14.157719	438.179733	-896.527444	-55.638410
669				900.000000	200.000000	0.000000	-0.156940	-0.135120	0.912450	-241.830227	-136.232948	161.484155				300.000000	200.000000	0.000000	-0.183120	-0.152600	1.144410	-85.830302	-76.299997	-36.620999				-505.000000	200.000000	0.000000	1.267770	1.250690	19.663499	1119.596348	700.046625	-233.890911
670				900.000000	200.000000	0.000000	0.156940	0.112600	-0.477950	-128.535786	9.179614	60.183631				300.000000	200.000000	0.000000	0.152600	-0.213640	0.915528	-47.683501	-54.499998	12.207000				-505.000000	200.000000	0.000000	3.078870	-0.536010	8.651940	-379.189815	-724.793133	-0.754983
671				900.000000	200.000000	0.000000	-0.078470	0.067560	-1.694550	-79.384038	55.467026	60.385628				300.000000	200.000000	0.000000	0.213640	0.152600	-0.152588	-9.536700	-261.599991	48.827999				-505.000000	200.000000	0.000000	3.622200	0.178670	15.730799	938.597801	-2090.087941	-0.120218
672				900.000000	200.000000	0.000000	-0.089680	0.090080	0.217250	-56.373388	44.018740	79.695466				300.000000	200.000000	0.000000	0.091560	0.122080	-0.839234	28.610101	-87.199997	-24.414000				-505.000000	200.000000	0.000000	3.441090	1.786700	11.798100	-470.022945	-1412.546806	-351.044301
673				900.000000	200.000000	0.000000	-0.089680	0.135120	-0.695200	-168.038785	-71.649991	21.905511				300.000000	200.000000	0.000000	0.152600	0.152600	-0.228882	-162.123904	-185.299994	61.034999				-505.000000	200.000000	0.000000	2.716650	0.714680	7.865400	-71.941483	225.861276	-293.259594
674				900.000000	200.000000	0.000000	-0.011210	0.078820	-0.304150	-182.013682	26.074337	74.784379				300.000000	200.000000	0.000000	0.152600	0.244160	0.000000	-162.123904	152.599995	-61.034999				-505.000000	200.000000	0.000000	4.346640	-0.357340	7.078860	-831.768348	-1330.293068	-353.151439
675				900.000000	200.000000	0.000000	-0.067260	0.112600	-0.564850	-8.009907	-32.166712	55.596582				300.000000	200.000000	0.000000	-0.122080	0.122080	-0.839234	-95.367002	-54.499998	24.414000				-505.000000	200.000000	0.000000	1.267770	2.858720	6.292320	1447.460553	-1143.244228	-467.341286
676				900.000000	200.000000	0.000000	-0.246620	-0.258980	0.955900	-182.557284	-112.316454	147.003913				300.000000	200.000000	0.000000	-0.396760	0.305200	0.686646	114.440403	-98.099997	-54.931499				-505.000000	200.000000	0.000000	2.173320	1.786700	3.932700	571.691840	1323.030363	177.754009
677				900.000000	200.000000	0.000000	-0.246620	-0.135120	0.434500	-133.771067	-76.369762	144.709443				300.000000	200.000000	0.000000	0.244160	0.305200	0.991822	95.367002	141.699995	48.827999				-505.000000	200.000000	0.000000	2.716650	1.608030	7.865400	329.563131	-436.988761	530.005576
678				900.000000	200.000000	0.000000	-0.112100	0.078820	0.260700	-153.284786	-76.681692	72.479241				300.000000	200.000000	0.000000	-0.030520	-0.244160	-0.534058	-152.587204	43.599998	54.931499				-505.000000	200.000000	0.000000	0.905550	2.144040	7.865400	130.365092	-1520.529172	-291.758243
679				900.000000	200.000000	0.000000	-0.168150	0.112600	0.477950	-139.607064	-49.245746	94.255665				300.000000	200.000000	0.000000	-0.122080	0.213640	-1.525880	162.123904	-305.199989	-36.620999				-505.000000	200.000000	0.000000	1.448880	2.144040	8.651940	246.244017	169.257600	-233.057611
680				900.000000	200.000000	0.000000	-0.156940	-0.101340	0.260700	-164.724305	-54.571301	86.816107				300.000000	200.000000	0.000000	-0.335720	0.488320	-0.915528	276.564307	-87.199997	-48.827999				-505.000000	200.000000	0.000000	0.362220	3.037390	16.517339	880.009866	227.547129	531.550394
681				900.000000	200.000000	0.000000	-0.291460	-0.202680	0.955900	-216.423622	-150.997702	163.970347				300.000000	200.000000	0.000000	-0.183120	0.976640	-0.839234	-76.293602	163.499994	42.724499				-505.000000	200.000000	0.000000	1.448880	3.573400	13.371180	-1172.495896	-1028.351024	-349.189346
682				900.000000	200.000000	0.000000	0.044840	0.123860	-0.651750	-96.087914	39.287376	91.635819				300.000000	200.000000	0.000000	-0.213640	0.183120	0.152588	-38.146801	359.699987	-6.103500				-505.000000	200.000000	0.000000	4.346640	0.357340	13.371180	1296.668358	-1999.114516	-58.752714
683				900.000000	200.000000	0.000000	-0.022420	0.326540	-0.825550	-99.983199	57.416687	43.700791				300.000000	200.000000	0.000000	-0.030520	-0.427280	-1.144410	66.756902	119.899996	6.103500				-505.000000	200.000000	0.000000	0.181110	1.429360	8.651940	202.998730	-549.449686	471.294763
684				900.000000	200.000000	0.000000	-0.235410	-0.067560	-0.391050	-95.659444	-20.337959	94.157798				300.000000	200.000000	0.000000	-0.488320	0.488320	-0.991822	19.073400	-54.499998	30.517499				-505.000000	200.000000	0.000000	1.448880	1.786700	4.719240	-7.325246	-2213.270400	-292.140825
685				900.000000	200.000000	0.000000	-0.145730	0.112600	-0.391050	-172.671590	-3.767102	101.461419				300.000000	200.000000	0.000000	-0.366240	0.274680	-1.220704	-76.293602	21.799999	54.931499				-505.000000	200.000000	0.000000	0.362220	3.037390	14.944259	-394.092001	891.890018	-702.075678
686				900.000000	200.000000	0.000000	-0.089680	0.258980	-1.173150	-163.433387	19.981962	34.069001				300.000000	200.000000	0.000000	-0.488320	0.396760	0.152588	-85.830302	108.999996	-30.517499				-505.000000	200.000000	0.000000	2.535540	0.000000	14.157719	-693.763394	-166.861192	-176.435139
687				900.000000	200.000000	0.000000	-0.235410	0.033780	-0.347600	-59.277007	86.007001	46.058842				300.000000	200.000000	0.000000	-0.335720	0.244160	0.076294	-9.536700	185.299994	-12.207000				-505.000000	200.000000	0.000000	2.535540	4.109410	9.438480	-213.848531	-1090.372685	-172.535309
688				900.000000	200.000000	0.000000	-0.224200	-0.394100	1.086250	-196.027543	-108.294965	125.168083				300.000000	200.000000	0.000000	-0.701960	0.457800	-2.212526	-9.536700	98.099997	30.517499				-505.000000	200.000000	0.000000	2.354430	1.965370	7.078860	1856.730875	-812.034426	-115.811416
689				900.000000	200.000000	0.000000	-0.224200	-0.090080	0.434500	-176.142152	-198.876297	118.221842				300.000000	200.000000	0.000000	-0.091560	0.061040	-2.746584	-38.146801	65.399998	-30.517499				-505.000000	200.000000	0.000000	1.629990	2.858720	9.438480	1100.264240	290.122216	296.303019
690				900.000000	200.000000	0.000000	-0.089680	0.078820	0.043450	-145.468796	-148.326484	106.191256				300.000000	200.000000	0.000000	0.274680	-0.305200	-1.525880	-247.954206	43.599998	-48.827999				-505.000000	200.000000	0.000000	0.724440	1.965370	5.505780	698.445010	216.079168	119.295378
691				900.000000	200.000000	0.000000	-0.336300	-0.011260	-0.391050	-181.792675	-97.238828	89.495359				300.000000	200.000000	0.000000	0.305200	-0.213640	1.296998	19.073400	-239.799992	-36.620999				-505.000000	200.000000	0.000000	2.897760	3.216060	4.719240	-963.178690	-1903.232101	-467.132569
692				900.000000	200.000000	0.000000	-0.280250	-0.090080	0.217250	-144.202981	-29.189107	118.279910				300.000000	200.000000	0.000000	-0.457800	0.061040	-2.822878	-47.683501	-250.699991	85.448998				-505.000000	200.000000	0.000000	0.905550	0.000000	9.438480	-462.508929	466.528085	234.903951
693				900.000000	200.000000	0.000000	-0.123310	0.022520	0.217250	-183.791946	-147.103235	149.547619				300.000000	200.000000	0.000000	-0.579880	0.793520	-1.831056	47.683501	-130.799995	18.310500				-505.000000	200.000000	0.000000	2.354430	2.680050	14.944259	-647.346648	-952.068697	-702.574171
694				900.000000	200.000000	0.000000	-0.089680	0.225200	-0.738650	-136.230593	24.643847	53.314867				300.000000	200.000000	0.000000	-0.030520	-0.091560	-0.762940	19.073400	-196.199993	61.034999				-505.000000	200.000000	0.000000	0.905550	3.930740	6.292320	817.432471	469.513790	179.890124
695				900.000000	200.000000	0.000000	-0.056050	-0.123860	-0.608300	-53.977116	68.731467	60.184381				300.000000	200.000000	0.000000	-0.030520	0.061040	1.144410	76.293602	228.899992	-12.207000				-505.000000	200.000000	0.000000	1.267770	4.109410	2.359620	480.481171	-78.952038	-172.433887
696				900.000000	200.000000	0.000000	-0.224200	0.112600	-0.695200	-100.617145	-50.912547	82.265433				300.000000	200.000000	0.000000	0.244160	-0.061040	-1.220704	123.977103	-326.999989	24.414000				-505.000000	200.000000	0.000000	2.354430	2.680050	5.505780	1204.954304	-412.831551	-232.621382
697				900.000000	200.000000	0.000000	-0.168150	0.123860	-1.086250	-132.722828	2.868660	84.627497				300.000000	200.000000	0.000000	-0.335720	-0.274680	1.296998	19.073400	-163.499994	-48.827999				-505.000000	200.000000	0.000000	3.984420	2.322710	8.651940	951.951350	-779.587960	-233.090896
698				900.000000	200.000000	0.000000	-0.100890	0.146380	-0.912450	-103.471686	-45.656471	31.566237				300.000000	200.000000	0.000000	-0.122080	0.396760	-1.144410	9.536700	54.499998	-61.034999				-505.000000	200.000000	0.000000	3.078870	0.536010	7.865400	-430.200811	-591.476699	117.750561
699				900.000000	200.000000	0.000000	0.011210	0.225200	-0.738650	-51.799459	66.082926	14.655783				300.000000	200.000000	0.000000	0.152600	-0.091560	-0.228882	9.536700	-152.599995	-54.931499				-505.000000	200.000000	0.000000	3.441090	2.680050	2.359620	741.438604	-2596.719755	-56.476018
700				900.000000	200.000000	0.000000	-0.246620	-0.258980	0.434500	-158.974273	-91.567672	132.545952				300.000000	200.000000	0.000000	-0.183120	0.427280	0.305176	85.830302	-163.499994	18.310500				-505.000000	200.000000	0.000000	0.543330	0.893350	4.719240	-640.461864	-2158.475572	235.780717
701				900.000000	200.000000	0.000000	-0.224200	-0.146380	0.260700	-162.558522	-163.252873	127.808123				300.000000	200.000000	0.000000	-0.366240	0.000000	-2.746584	47.683501	43.599998	103.759498				-505.000000	200.000000	0.000000	2.354430	1.965370	10.225020	-111.889464	908.389964	-409.531909
702				900.000000	200.000000	0.000000	-0.179360	0.000000	0.738650	-168.097028	-49.026569	123.078482				300.000000	200.000000	0.000000	0.274680	0.335720	-0.228882	76.293602	-98.099997	-18.310500				-505.000000	200.000000	0.000000	1.086660	2.144040	0.786540	1056.326798	-729.350256	1059.341537
703				900.000000	200.000000	0.000000	-0.246620	-0.022520	-0.608300	-142.276130	-39.938169	89.391978				300.000000	200.000000	0.000000	0.488320	-0.122080	0.991822	95.367002	87.199997	-67.138499				-505.000000	200.000000	0.000000	3.078870	3.216060	7.865400	-615.478992	-1386.896743	-408.402959
704				900.000000	200.000000	0.000000	-0.280250	-0.292760	1.173150	-159.600092	-101.001673	125.320397				300.000000	200.000000	0.000000	0.183120	0.305200	-1.907350	-76.293602	-185.299994	-73.241999				-505.000000	200.000000	0.000000	2.354430	2.322710	4.719240	1299.084739	250.764912	60.759996
705				900.000000	200.000000	0.000000	-0.179360	-0.112600	0.217250	-225.540959	-139.729126	159.118666				300.000000	200.000000	0.000000	-0.427280	0.549360	-1.831056	66.756902	-65.399998	61.034999				-505.000000	200.000000	0.000000	1.267770	3.573400	18.876959	449.368593	-1022.617044	-114.198462
706				900.000000	200.000000	0.000000	-0.123310	0.213940	-0.782100	-76.431341	26.069139	67.797196				300.000000	200.000000	0.000000	-0.518840	0.427280	-0.762940	-28.610101	-130.799995	-6.103500				-505.000000	200.000000	0.000000	1.992210	2.322710	11.798100	-1016.668990	-662.025046	-232.931520
707				900.000000	200.000000	0.000000	0.156940	0.000000	-0.912450	-73.314842	-15.746151	14.295371				300.000000	200.000000	0.000000	-0.030520	0.122080	0.610352	-95.367002	207.099993	-36.620999				-505.000000	200.000000	0.000000	1.992210	1.965370	5.505780	-459.715009	-258.343613	-57.038339
708				900.000000	200.000000	0.000000	-0.067260	-0.045040	-0.869000	-127.391468	13.709877	86.775558				300.000000	200.000000	0.000000	0.518840	0.183120	0.610352	19.073400	-21.799999	0.000000				-505.000000	200.000000	0.000000	1.267770	4.466750	-0.786540	501.852122	-738.816368	-54.606574
709				900.000000	200.000000	0.000000	-0.044840	0.191420	-0.391050	-137.261540	-28.185632	53.236997				300.000000	200.000000	0.000000	-0.061040	0.122080	-2.441408	-47.683501	-43.599998	12.207000				-505.000000	200.000000	0.000000	0.543330	2.680050	6.292320	973.385223	491.431721	-467.452888
710				900.000000	200.000000	0.000000	-0.201780	0.168900	-1.260050	-131.048137	4.415177	58.197964				300.000000	200.000000	0.000000	-0.518840	0.457800	-0.610352	-9.536700	-174.399994	48.827999				-505.000000	200.000000	0.000000	5.071080	1.786700	11.011560	688.074151	80.409019	-938.615687
711				900.000000	200.000000	0.000000	-0.123310	0.202680	-0.260700	-56.252206	121.837666	75.015705				300.000000	200.000000	0.000000	-0.122080	0.030520	-1.220704	-133.513803	207.099993	-85.448998				-505.000000	200.000000	0.000000	2.354430	2.144040	7.865400	941.077105	-547.640837	-56.897759
712				900.000000	200.000000	0.000000	-0.313880	-0.225200	0.999350	-181.121209	-119.719035	94.092488				300.000000	200.000000	0.000000	-0.610400	0.305200	1.220704	-257.490907	65.399998	-36.620999				-505.000000	200.000000	0.000000	2.354430	2.322710	14.944259	141.742722	-2012.628756	60.759996
713				900.000000	200.000000	0.000000	-0.235410	-0.157640	0.869000	-150.330419	-62.037565	142.267226				300.000000	200.000000	0.000000	-0.122080	0.640920	0.076294	-104.903703	54.499998	30.517499	-470.666866	227.025712	0.000000	-505.000000	200.000000	0.000000	1.629990	2.501380	22.809659	616.447283	-783.127092	-408.965280
714				900.000000	200.000000	0.000000	-0.291460	-0.045040	0.304150	-210.607219	-130.127695	89.417489				300.000000	200.000000	0.000000	0.183120	0.061040	-0.457764	-76.293602	-196.199993	12.207000				-505.000000	200.000000	0.000000	1.448880	1.072020	15.730799	-165.505610	-1030.590304	294.621930
715				900.000000	200.000000	0.000000	-0.224200	0.011260	0.000000	-192.521764	-102.218783	79.761526				300.000000	200.000000	0.000000	-0.183120	-0.427280	0.152588	66.756902	-32.699999	85.448998				-505.000000	200.000000	0.000000	-0.181110	2.322710	7.865400	-1016.983606	-261.645314	119.706938
716				900.000000	200.000000	0.000000	-0.235410	-0.191420	0.347600	-136.179529	-127.410273	125.368189				300.000000	200.000000	0.000000	-0.091560	-0.213640	-0.915528	-76.293602	-21.799999	12.207000				-505.000000	200.000000	0.000000	0.905550	3.930740	-2.359620	932.556318	875.434503	238.634223
717				900.000000	200.000000	0.000000	-0.168150	-0.056300	-0.347600	-219.787180	-134.599473	101.327569				300.000000	200.000000	0.000000	-0.152600	0.061040	-0.534058	-95.367002	-316.099989	30.517499				-505.000000	200.000000	0.000000	2.535540	4.288080	11.011560	376.168646	-826.725523	-231.109850
718				900.000000	200.000000	0.000000	0.067260	0.168900	-1.564200	-139.404297	13.882849	62.738558				300.000000	200.000000	0.000000	-0.427280	0.763000	-0.381470	19.073400	-207.099993	-12.207000				-505.000000	200.000000	0.000000	2.716650	2.144040	13.371180	246.621556	1016.056334	530.514250
719				900.000000	200.000000	0.000000	-0.022420	0.000000	-1.346950	-89.847105	78.165468	67.493710				300.000000	200.000000	0.000000	0.030520	-0.061040	-0.152588	-76.293602	119.899996	-12.207000				-505.000000	200.000000	0.000000	4.527750	3.037390	3.932700	184.107084	-1470.836335	61.264362
720				900.000000	200.000000	0.000000	-0.201780	0.067560	-0.217250	-126.099917	-1.620597	74.971338				300.000000	200.000000	0.000000	0.305200	-0.457800	0.457764	-114.440403	65.399998	6.103500				-505.000000	200.000000	0.000000	1.448880	1.072020	2.359620	1339.032720	-620.191032	353.366029
721				900.000000	200.000000	0.000000	-0.325090	0.157640	0.173800	-101.882644	-57.698007	55.905581				300.000000	200.000000	0.000000	0.610400	-0.305200	-0.076294	9.536700	-228.899992	103.759498				-505.000000	200.000000	0.000000	3.803310	3.394730	0.786540	-141.969971	-1821.724789	-408.291357
722				900.000000	200.000000	0.000000	-0.100890	0.191420	-0.912450	-57.391106	-76.052290	53.295065				300.000000	200.000000	0.000000	-0.213640	-0.213640	-0.457764	133.513803	-283.399990	6.103500				-505.000000	200.000000	0.000000	1.086660	3.037390	11.798100	-625.975697	-1402.650263	2.795550
723				900.000000	200.000000	0.000000	-0.078470	0.236460	-1.042800	-71.753522	24.465078	55.723385				300.000000	200.000000	0.000000	0.091560	0.091560	-2.670290	66.756902	-359.699987	6.103500				-505.000000	200.000000	0.000000	1.992210	2.322710	11.011560	952.140119	-1191.558649	-409.163816
724				900.000000	200.000000	0.000000	-0.291460	-0.067560	0.651750	-158.907587	-186.176632	127.951107				300.000000	200.000000	0.000000	0.366240	-0.183120	-0.610352	-114.440403	119.899996	-134.276998				-505.000000	200.000000	0.000000	0.362220	2.322710	10.225020	372.997187	-561.901504	178.407570
725				900.000000	200.000000	0.000000	-0.224200	-0.045040	0.521400	-146.053665	-92.571745	120.673389				300.000000	200.000000	0.000000	0.213640	0.122080	-1.296998	85.830302	43.599998	54.931499				-505.000000	200.000000	0.000000	0.905550	1.965370	6.292320	-691.284090	-723.616275	236.769087
726				900.000000	200.000000	0.000000	-0.190570	-0.101340	0.477950	-144.396583	-63.520400	94.079928				300.000000	200.000000	0.000000	0.701960	0.183120	0.152588	-28.610101	-10.900000	73.241999				-505.000000	200.000000	0.000000	0.905550	2.144040	4.719240	14.297397	-456.983408	119.450447
727				900.000000	200.000000	0.000000	-0.112100	0.033780	0.477950	-138.832341	-97.147614	84.485655				300.000000	200.000000	0.000000	0.335720	0.671440	-0.228882	9.536700	-54.499998	42.724499				-505.000000	200.000000	0.000000	0.724440	2.144040	14.157719	478.316483	-1117.831596	-585.464248
728				900.000000	200.000000	0.000000	-0.156940	0.045040	0.825550	-170.172783	-70.294521	137.555103				300.000000	200.000000	0.000000	0.366240	-0.335720	-1.373292	-104.903703	-54.499998	91.552498				-505.000000	200.000000	0.000000	-0.724440	1.608030	16.517339	1256.783301	-369.549115	295.304469
729				900.000000	200.000000	0.000000	-0.168150	-0.056300	0.260700	-219.156981	-99.703403	118.195189				300.000000	200.000000	0.000000	-0.183120	-0.122080	-0.915528	38.146801	-250.699991	109.862998				-505.000000	200.000000	0.000000	2.173320	1.072020	6.292320	1107.715332	1585.931098	59.587580
730				900.000000	200.000000	0.000000	-0.033630	0.439140	-1.129700	-131.846202	17.633414	75.142704				300.000000	200.000000	0.000000	-0.427280	0.640920	-0.762940	-85.830302	-130.799995	30.517499				-505.000000	200.000000	0.000000	1.629990	3.216060	4.719240	426.613333	-2224.229365	-290.798851
731				900.000000	200.000000	0.000000	-0.089680	0.191420	-0.782100	-125.605077	55.080075	79.789712				300.000000	200.000000	0.000000	-0.122080	0.701960	0.839234	-114.440403	-32.699999	42.724499				-505.000000	200.000000	0.000000	2.173320	1.250690	8.651940	1118.715424	-1597.988357	-233.963355
732				900.000000	200.000000	0.000000	-0.179360	0.168900	-0.304150	-93.873053	7.668904	94.319638				300.000000	200.000000	0.000000	0.091560	0.122080	-0.839234	-38.146801	414.199986	54.931499				-505.000000	200.000000	0.000000	0.543330	2.858720	11.011560	637.126079	-573.606896	766.342742
733				900.000000	200.000000	0.000000	-0.056050	-0.022520	-0.391050	-61.640455	17.869725	89.194548				300.000000	200.000000	0.000000	0.183120	0.061040	0.228882	38.146801	43.599998	-12.207000				-505.000000	200.000000	0.000000	3.441090	0.357340	3.932700	21.937259	-1405.082542	646.248914
734				900.000000	200.000000	0.000000	-0.190570	0.112600	-2.259400	-126.360838	25.146825	53.314671				300.000000	200.000000	0.000000	-0.457800	-0.213640	-0.457764	85.830302	-108.999996	-6.103500				-505.000000	200.000000	0.000000	3.259980	3.216060	6.292320	-36.524829	-600.942812	2.791243
735				900.000000	200.000000	0.000000	-0.190570	0.168900	-0.347600	-85.877007	68.962580	41.318729				300.000000	200.000000	0.000000	-0.640920	0.549360	-1.831056	114.440403	-141.699995	115.966498				-505.000000	200.000000	0.000000	2.897760	0.893350	17.303879	287.072922	-589.474851	-821.801413
736				900.000000	200.000000	0.000000	-0.246620	-0.292760	1.173150	-211.866985	-122.650436	139.743517				300.000000	200.000000	0.000000	-0.457800	0.396760	-0.686646	-181.197305	-21.799999	115.966498				-505.000000	200.000000	0.000000	1.992210	2.858720	10.225020	-636.912865	-925.672208	-114.934649
737				900.000000	200.000000	0.000000	-0.246620	-0.101340	1.129700	-191.967733	-147.939878	123.053917				300.000000	200.000000	0.000000	-0.061040	-0.244160	0.152588	-104.903703	370.599987	-6.103500				-505.000000	200.000000	0.000000	3.622200	4.288080	2.359620	-203.603519	706.571463	356.244204
738				900.000000	200.000000	0.000000	-0.246620	0.101340	-0.217250	-96.565145	-4.840056	82.278188				300.000000	200.000000	0.000000	0.518840	0.091560	-0.076294	9.536700	-141.699995	-42.724499				-505.000000	200.000000	0.000000	0.362220	2.501380	4.719240	-195.711963	-1086.956548	-350.119760
739				900.000000	200.000000	0.000000	-0.212990	0.067560	-0.043450	-121.899330	-67.178212	108.718193				300.000000	200.000000	0.000000	-0.305200	0.488320	-0.152588	19.073400	-87.199997	36.620999				-505.000000	200.000000	0.000000	2.354430	1.965370	3.932700	582.503162	-941.618727	-115.811416
740				900.000000	200.000000	0.000000	-0.235410	-0.045040	0.347600	-158.295312	-86.882513	98.998062				300.000000	200.000000	0.000000	-0.152600	0.274680	-1.983644	47.683501	65.399998	-36.620999				-505.000000	200.000000	0.000000	1.086660	1.786700	14.944259	340.940761	-79.935895	471.561435
741				900.000000	200.000000	0.000000	-0.168150	-0.146380	-0.260700	-263.611948	-129.614320	98.834134				300.000000	200.000000	0.000000	-0.366240	-0.122080	-0.839234	-95.367002	-87.199997	0.000000				-505.000000	200.000000	0.000000	3.441090	0.893350	2.359620	-177.386626	-1403.589689	353.037094
742				900.000000	200.000000	0.000000	-0.112100	0.382840	-1.129700	-93.959334	112.052268	46.255719				300.000000	200.000000	0.000000	-0.274680	-0.213640	-1.449586	-152.587204	-272.499990	-6.103500				-505.000000	200.000000	0.000000	1.811100	3.930740	11.011560	-1035.246020	-782.889661	767.258667
743				900.000000	200.000000	0.000000	-0.112100	0.270240	-0.912450	-58.165829	25.728736	58.199301				300.000000	200.000000	0.000000	-0.915600	0.579880	0.228882	-9.536700	-250.699991	0.000000				-505.000000	200.000000	0.000000	1.448880	1.786700	14.944259	1383.284778	-632.133855	-57.164431
744				900.000000	200.000000	0.000000	-0.246620	0.045040	-0.434500	-103.129181	30.823777	82.225829				300.000000	200.000000	0.000000	0.091560	0.457800	-0.457764	-209.807405	-76.299997	42.724499				-505.000000	200.000000	0.000000	3.622200	0.536010	7.865400	959.591212	-1684.913654	-410.989793
745				900.000000	200.000000	0.000000	-0.190570	0.090080	-0.391050	-73.085708	18.343289	74.980668				300.000000	200.000000	0.000000	-0.030520	0.183120	0.076294	-28.610101	21.799999	42.724499				-505.000000	200.000000	0.000000	0.543330	3.216060	-7.865400	-37.657446	372.297390	-114.479623
746				900.000000	200.000000	0.000000	-0.011210	0.157640	-0.825550	-90.856380	-13.968520	50.761081				300.000000	200.000000	0.000000	0.274680	-0.579880	-0.762940	190.734005	76.299997	-18.310500				-505.000000	200.000000	0.000000	2.173320	1.072020	4.719240	1339.221490	-1594.256225	353.308073
747				900.000000	200.000000	0.000000	-0.224200	0.315280	-0.651750	52.513320	45.300473	22.212423				300.000000	200.000000	0.000000	-0.274680	-0.091560	-1.754762	0.000000	-359.699987	-48.827999				-505.000000	200.000000	0.000000	3.259980	1.429360	7.078860	1013.584897	-203.979216	294.816158
748				900.000000	200.000000	0.000000	-0.291460	-0.258980	1.042800	-190.508316	-135.880609	132.592407				300.000000	200.000000	0.000000	-0.427280	-0.366240	-1.831056	9.536700	-196.199993	-79.345499				-505.000000	200.000000	0.000000	1.086660	3.573400	11.798100	101.354279	-76.950189	-114.183973
749				900.000000	200.000000	0.000000	-0.145730	-0.022520	0.347600	-237.778543	-141.235235	130.251678				300.000000	200.000000	0.000000	0.183120	-0.122080	0.152588	19.073400	108.999996	-103.759498				-505.000000	200.000000	0.000000	3.984420	3.037390	4.719240	531.618013	-1173.565850	-114.924468
750				900.000000	200.000000	0.000000	-0.100890	-0.033780	0.086900	-137.999060	-36.453926	113.327131				300.000000	200.000000	0.000000	0.427280	0.061040	0.152588	-38.146801	0.000000	-30.517499				-505.000000	200.000000	0.000000	-0.543330	1.965370	-3.932700	466.057928	-228.530986	-115.579595
751				900.000000	200.000000	0.000000	-0.235410	-0.180160	0.086900	-156.088579	-25.848423	139.836622				300.000000	200.000000	0.000000	-0.030520	0.000000	0.152588	152.587204	-130.799995	-24.414000				-505.000000	200.000000	0.000000	3.441090	2.858720	11.011560	173.862071	-748.950343	296.158131
752				900.000000	200.000000	0.000000	-0.325090	-0.033780	0.651750	-169.578117	-98.670260	94.282122				300.000000	200.000000	0.000000	0.000000	0.305200	-1.373292	76.293602	-185.299994	42.724499				-505.000000	200.000000	0.000000	1.629990	3.037390	4.719240	879.066018	824.880803	-114.736113
753				900.000000	200.000000	0.000000	-0.212990	-0.090080	0.477950	-252.487212	-148.718633	118.210228				300.000000	200.000000	0.000000	0.274680	0.305200	-0.228882	47.683501	-21.799999	54.931499				-505.000000	200.000000	0.000000	2.354430	2.858720	4.719240	57.542684	-2135.495220	354.989163
754				900.000000	200.000000	0.000000	-0.056050	0.247720	-1.086250	-123.601743	-1.747618	19.565728				300.000000	200.000000	0.000000	0.274680	0.030520	0.000000	123.977103	-87.199997	-30.517499				-505.000000	200.000000	0.000000	2.897760	2.501380	2.359620	1193.891290	352.697302	119.630186
755				900.000000	200.000000	0.000000	0.000000	0.101340	-0.651750	-28.666274	36.067917	48.287448				300.000000	200.000000	0.000000	-0.213640	0.518840	-0.305176	-9.536700	10.900000	36.620999				-505.000000	200.000000	0.000000	2.897760	2.322710	-4.719240	-438.910367	-568.574911	-585.468556
756				900.000000	200.000000	0.000000	0.011210	0.033780	-0.608300	-111.813985	-30.291728	84.357905				300.000000	200.000000	0.000000	-0.274680	0.427280	-0.305176	95.367002	-130.799995	-48.827999				-505.000000	200.000000	0.000000	1.629990	0.893350	8.651940	518.012771	-2890.811534	176.949686
757				900.000000	200.000000	0.000000	0.000000	0.258980	-0.521400	-134.614462	-9.647038	60.482354				300.000000	200.000000	0.000000	0.183120	0.183120	0.534058	-123.977103	87.199997	36.620999	-554.892201	244.104909	0.000000	-505.000000	200.000000	0.000000	2.535540	3.394730	20.450039	901.947126	1020.297462	-408.189935
758				900.000000	200.000000	0.000000	-0.056050	0.304020	-1.564200	-109.716874	-36.764914	53.353329				300.000000	200.000000	0.000000	0.305200	0.030520	0.076294	38.146801	54.499998	42.724499				-505.000000	200.000000	0.000000	1.629990	3.394730	0.786540	1479.454055	-1292.507182	-173.141096
759				900.000000	200.000000	0.000000	-0.212990	0.056300	-0.260700	-86.403316	44.475169	70.153160				300.000000	200.000000	0.000000	0.183120	-0.091560	-1.678468	95.367002	-21.799999	0.000000				-505.000000	200.000000	0.000000	1.267770	0.893350	4.719240	1096.778164	51.378690	-234.230027
760				900.000000	200.000000	0.000000	-0.313880	-0.281500	0.521400	-200.016920	-169.934241	106.088429				300.000000	200.000000	0.000000	-0.122080	0.427280	-0.839234	104.903703	-261.599991	0.000000				-505.000000	200.000000	0.000000	1.811100	2.322710	9.438480	-669.409754	-251.116779	-174.172932
761				900.000000	200.000000	0.000000	-0.089680	-0.067560	0.825550	-206.973892	-138.921897	127.742063				300.000000	200.000000	0.000000	-0.183120	0.824040	-0.610352	-57.220201	141.699995	12.207000	-461.991843	161.117133	0.000000	-505.000000	200.000000	0.000000	3.259980	2.144040	20.450039	-795.156152	-879.518502	-174.458400
762				900.000000	200.000000	0.000000	-0.100890	0.191420	0.608300	-192.513637	-138.258227	106.307587				300.000000	200.000000	0.000000	0.091560	-0.091560	-0.305176	-38.146801	305.199989	-122.069998				-505.000000	200.000000	0.000000	2.897760	4.824090	-0.786540	-518.869252	-2295.717138	-465.606549
763				900.000000	200.000000	0.000000	-0.212990	0.056300	0.304150	-138.085024	-113.095210	127.985002				300.000000	200.000000	0.000000	-0.152600	-0.183120	-0.915528	-85.830302	65.399998	67.138499				-505.000000	200.000000	0.000000	2.173320	3.216060	3.146160	-384.224527	-929.913335	120.366373
764				900.000000	200.000000	0.000000	-0.313880	-0.045040	0.782100	-129.701459	-119.516993	125.585618				300.000000	200.000000	0.000000	-0.122080	0.366240	-1.296998	-47.683501	130.799995	30.517499				-505.000000	200.000000	0.000000	2.535540	1.608030	12.584640	561.572673	-2816.768486	-468.629612
765				900.000000	200.000000	0.000000	-0.112100	0.000000	-0.260700	-177.173415	-116.724550	120.599141				300.000000	200.000000	0.000000	-0.244160	0.030520	0.534058	152.587204	-185.299994	79.345499				-505.000000	200.000000	0.000000	3.803310	1.429360	3.146160	2171.430300	-1956.534076	-233.924197
766				900.000000	200.000000	0.000000	-0.235410	0.157640	-1.564200	-123.785863	127.666199	26.896751				300.000000	200.000000	0.000000	0.122080	-0.061040	-0.991822	-76.293602	65.399998	-54.931499				-505.000000	200.000000	0.000000	1.448880	2.680050	6.292320	394.305214	304.066887	-173.804839
767				900.000000	200.000000	0.000000	-0.078470	0.225200	-0.695200	-95.980277	49.471660	55.712913				300.000000	200.000000	0.000000	-0.610400	-0.091560	-1.831056	-114.440403	-152.599995	6.103500				-505.000000	200.000000	0.000000	2.897760	1.965370	10.225020	467.190545	-317.616999	-233.343079
768				900.000000	200.000000	0.000000	-0.112100	0.191420	-0.608300	-93.260779	-30.279792	89.451580				300.000000	200.000000	0.000000	-0.579880	0.457800	-0.991822	-247.954206	32.699999	6.103500				-505.000000	200.000000	0.000000	-0.362220	3.037390	17.303879	1343.336797	535.776579	237.887855
769				900.000000	200.000000	0.000000	-0.224200	-0.033780	-0.347600	-142.469732	4.489854	98.996920				300.000000	200.000000	0.000000	-0.183120	0.427280	-0.457764	9.536700	10.900000	-24.414000				-505.000000	200.000000	0.000000	2.535540	2.858720	6.292320	289.300534	105.743087	-114.978115
770				900.000000	200.000000	0.000000	-0.033630	0.135120	-1.390400	-120.512650	-53.047714	29.076423				300.000000	200.000000	0.000000	0.701960	-0.152600	-0.381470	66.756902	98.099997	36.620999				-505.000000	200.000000	0.000000	2.716650	1.965370	1.573080	1740.474411	-1359.007401	60.391903
771				900.000000	200.000000	0.000000	-0.246620	0.056300	-0.955900	-87.123543	61.704498	12.356158				300.000000	200.000000	0.000000	0.244160	0.518840	-1.220704	-76.293602	-87.199997	12.207000				-505.000000	200.000000	0.000000	2.897760	3.037390	-2.359620	994.315712	-570.814190	648.835748
772				900.000000	200.000000	0.000000	-0.280250	-0.225200	0.608300	-161.423686	-105.542333	139.841189				300.000000	200.000000	0.000000	-0.335720	0.213640	-1.831056	28.610101	-316.099989	-30.517499				-505.000000	200.000000	0.000000	1.992210	2.322710	11.798100	836.387041	-1059.735068	-232.931520
773				900.000000	200.000000	0.000000	-0.201780	0.011260	0.217250	-224.460935	-154.003780	113.473541				300.000000	200.000000	0.000000	-0.610400	0.457800	-2.365114	-76.293602	-141.699995	97.655998				-505.000000	200.000000	0.000000	1.448880	2.322710	8.651940	372.871340	-1554.152495	-56.655757
774				900.000000	200.000000	0.000000	-0.078470	0.067560	-0.304150	-198.559490	-92.739175	127.856111				300.000000	200.000000	0.000000	0.213640	0.061040	-1.525880	-28.610101	-76.299997	-36.620999				-505.000000	200.000000	0.000000	-2.173320	3.216060	15.730799	-267.401754	-811.410994	-466.726883
775				900.000000	200.000000	0.000000	-0.134520	-0.022520	0.304150	-133.289772	-45.403025	91.685503				300.000000	200.000000	0.000000	0.305200	-0.366240	-0.839234	-114.440403	163.499994	24.414000				-505.000000	200.000000	0.000000	1.992210	2.322710	11.011560	257.244108	-1324.128656	413.253566
776				900.000000	200.000000	0.000000	-0.403560	-0.045040	0.955900	-125.500872	-95.721725	159.413768				300.000000	200.000000	0.000000	0.335720	0.061040	-0.152588	38.146801	-98.099997	-54.931499				-505.000000	200.000000	0.000000	3.441090	2.144040	5.505780	477.624328	581.974715	-56.984692
777				900.000000	200.000000	0.000000	-0.224200	-0.022520	-0.608300	-190.522493	-142.180823	103.826712				300.000000	200.000000	0.000000	-0.457800	0.030520	-2.441408	114.440403	-294.299990	-18.310500				-505.000000	200.000000	0.000000	3.984420	0.893350	4.719240	-872.093868	-113.005792	764.202318
778				900.000000	200.000000	0.000000	-0.078470	0.157640	-0.173800	-134.406999	23.656908	21.914841				300.000000	200.000000	0.000000	0.122080	-0.061040	-1.220704	9.536700	-261.599991	-85.448998				-505.000000	200.000000	0.000000	1.992210	0.000000	2.359620	463.452777	-1183.347958	-0.159377
779				900.000000	200.000000	0.000000	-0.168150	0.337800	-0.130350	-74.676103	42.507432	80.007141				300.000000	200.000000	0.000000	0.305200	0.152600	-0.381470	-47.683501	-294.299990	36.620999				-505.000000	200.000000	0.000000	1.811100	2.501380	6.292320	-658.850125	-248.131074	-115.259276
780				900.000000	200.000000	0.000000	-0.246620	0.168900	-0.347600	-65.774356	-55.378529	79.931359				300.000000	200.000000	0.000000	-0.427280	0.274680	-1.449586	-85.830302	-163.499994	-54.931499				-505.000000	200.000000	0.000000	3.078870	0.357340	5.505780	-1136.096913	-1119.517449	117.581003
781				900.000000	200.000000	0.000000	0.022420	-0.011260	-0.651750	-121.754807	-66.174737	103.581685				300.000000	200.000000	0.000000	0.000000	0.335720	0.534058	-28.610101	-65.399998	24.414000				-505.000000	200.000000	0.000000	1.992210	2.858720	0.000000	1331.141165	-253.118628	413.762239
782				900.000000	200.000000	0.000000	0.056050	0.112600	-0.782100	-108.748234	-47.174516	36.191552				300.000000	200.000000	0.000000	-0.030520	-0.061040	0.076294	0.000000	98.099997	-24.414000				-505.000000	200.000000	0.000000	2.897760	2.322710	0.000000	487.995187	-705.623477	-174.259865
783				900.000000	200.000000	0.000000	-0.212990	0.033780	-0.434500	-111.633928	54.768743	89.409497				300.000000	200.000000	0.000000	0.763000	-0.396760	-0.076294	57.220201	87.199997	91.552498				-505.000000	200.000000	0.000000	0.905550	3.037390	9.438480	-278.716461	996.808114	-525.886849
784				900.000000	200.000000	0.000000	-0.425980	-0.270240	0.217250	-167.704091	-165.035104	111.034357				300.000000	200.000000	0.000000	-0.244160	0.183120	-1.068116	267.027607	-228.899992	79.345499				-505.000000	200.000000	0.000000	1.811100	2.501380	7.078860	-79.707192	-514.017515	-115.259276
785				900.000000	200.000000	0.000000	-0.145730	0.000000	0.434500	-236.761141	-121.052172	144.730582				300.000000	200.000000	0.000000	-0.946120	1.037680	-0.762940	95.367002	-43.599998	79.345499				-505.000000	200.000000	0.000000	1.267770	3.037390	3.932700	531.555090	184.695124	-173.451234
786				900.000000	200.000000	0.000000	-0.168150	0.022520	0.217250	-155.648234	-3.409565	96.581551				300.000000	200.000000	0.000000	-0.122080	0.915600	1.068116	28.610101	43.599998	-79.345499				-505.000000	200.000000	0.000000	1.629990	3.394730	10.225020	437.865117	-1566.604313	-290.629294
787				900.000000	200.000000	0.000000	-0.246620	-0.157640	0.391050	-195.051408	-40.867564	115.772578				300.000000	200.000000	0.000000	0.213640	-0.213640	0.686646	28.610101	207.099993	-12.207000				-505.000000	200.000000	0.000000	0.362220	3.394730	6.292320	-25.713507	-955.879394	-642.992464
788				900.000000	200.000000	0.000000	-0.302670	-0.045040	0.912450	-117.504825	-140.363726	101.477403				300.000000	200.000000	0.000000	0.213640	0.366240	-0.762940	57.220201	130.799995	6.103500				-505.000000	200.000000	0.000000	1.629990	4.109410	5.505780	364.916862	-1296.985740	121.257628
789				900.000000	200.000000	0.000000	0.168150	0.033780	-0.825550	-152.244358	-137.871874	96.243616				300.000000	200.000000	0.000000	-0.427280	0.579880	-0.686646	171.660604	-185.299994	42.724499				-505.000000	200.000000	0.000000	1.811100	0.714680	9.438480	-419.263643	-251.116779	0.533343
790				900.000000	200.000000	0.000000	-0.033630	0.225200	-1.173150	-156.783387	37.937703	86.992040				300.000000	200.000000	0.000000	-0.427280	0.091560	0.152588	-104.903703	-98.099997	42.724499				-505.000000	200.000000	0.000000	1.267770	0.178670	7.078860	-104.438371	49.139411	-352.396456
791				900.000000	200.000000	0.000000	-0.112100	0.168900	-0.521400	-65.954412	91.222669	84.611316				300.000000	200.000000	0.000000	-0.549360	-0.213640	0.228882	-286.101007	87.199997	-42.724499				-505.000000	200.000000	0.000000	1.267770	3.216060	15.730799	427.494257	-887.061331	-701.978565
792				900.000000	200.000000	0.000000	-0.033630	0.112600	0.347600	-135.721576	-69.861964	65.200381				300.000000	200.000000	0.000000	-0.488320	0.183120	0.381470	-171.660604	-21.799999	6.103500				-505.000000	200.000000	0.000000	2.354430	1.786700	7.865400	1151.086465	-547.640837	60.251323
793				900.000000	200.000000	0.000000	-0.168150	0.067560	-0.695200	-166.800376	-53.220686	84.575138				300.000000	200.000000	0.000000	-0.244160	0.518840	-0.762940	-38.146801	-43.599998	-12.207000				-505.000000	200.000000	0.000000	1.629990	3.394730	-3.146160	320.979420	-1819.055079	-643.093886
794				900.000000	200.000000	0.000000	-0.190570	0.112600	-1.042800	-169.326272	24.015387	38.856710				300.000000	200.000000	0.000000	0.091560	0.732480	-0.305176	-181.197305	0.000000	-42.724499				-505.000000	200.000000	0.000000	2.354430	2.680050	-6.292320	45.850437	-2787.895286	-115.133184
795				900.000000	200.000000	0.000000	-0.257830	0.180160	-0.391050	-25.150381	46.442906	46.218203				300.000000	200.000000	0.000000	0.000000	0.244160	-1.144410	28.610101	-10.900000	30.517499				-505.000000	200.000000	0.000000	0.000000	2.858720	-1.573080	-58.776704	-396.217169	2.712925
796				900.000000	200.000000	0.000000	-0.212990	-0.135120	0.912450	-117.193790	-133.924809	130.216641				300.000000	200.000000	0.000000	-0.152600	0.061040	-0.839234	57.220201	-294.299990	-12.207000				-505.000000	200.000000	0.000000	0.724440	1.429360	0.000000	-840.037442	-574.115891	-292.421986
797				900.000000	200.000000	0.000000	-0.134520	-0.022520	0.000000	-254.220778	-212.297174	147.107685				300.000000	200.000000	0.000000	-0.305200	0.457800	-2.136232	181.197305	-185.299994	-6.103500				-505.000000	200.000000	0.000000	0.543330	3.573400	6.292320	1374.889837	-701.698345	-172.884606
798				900.000000	200.000000	0.000000	-0.145730	0.123860	0.521400	-110.954651	-60.341350	87.013930				300.000000	200.000000	0.000000	-0.427280	0.732480	-1.373292	85.830302	-228.899992	-115.966498				-505.000000	200.000000	0.000000	0.905550	1.965370	16.517339	467.693931	-70.469782	119.280890
799				900.000000	200.000000	0.000000	-0.269040	-0.067560	0.434500	-126.968416	-39.984717	99.011959				300.000000	200.000000	0.000000	-0.061040	0.152600	-0.610352	-85.830302	0.000000	0.000000				-505.000000	200.000000	0.000000	2.354430	1.429360	11.011560	-1302.420525	244.793501	177.400404
800				900.000000	200.000000	0.000000	-0.414770	-0.146380	0.955900	-149.776704	-191.513526	87.041332				300.000000	200.000000	0.000000	0.305200	-0.213640	-0.686646	-76.293602	98.099997	-128.173498				-505.000000	200.000000	0.000000	1.086660	1.072020	1.573080	296.625780	1125.883420	-292.790079
801				900.000000	200.000000	0.000000	-0.056050	-0.067560	-0.738650	-160.348041	-184.445804	98.791301				300.000000	200.000000	0.000000	0.122080	-0.183120	-0.915528	104.903703	-207.099993	67.138499				-505.000000	200.000000	0.000000	1.629990	1.072020	7.078860	181.250241	1618.061568	-234.089447
802				900.000000	200.000000	0.000000	-0.022420	0.270240	-0.782100	-82.153967	42.178368	14.732511				300.000000	200.000000	0.000000	0.000000	0.183120	-1.525880	0.000000	-392.399986	-24.414000				-505.000000	200.000000	0.000000	1.267770	1.072020	6.292320	-976.972702	-480.394192	-1056.477851
803				900.000000	200.000000	0.000000	-0.100890	0.202680	-1.042800	-165.616778	91.245943	36.437916				300.000000	200.000000	0.000000	0.152600	0.122080	-2.288820	0.000000	-163.499994	-91.552498				-505.000000	200.000000	0.000000	3.441090	3.216060	6.292320	195.107175	-877.041792	-702.152430
804				900.000000	200.000000	0.000000	0.078470	-0.146380	-0.217250	-98.725195	-33.425172	96.168976				300.000000	200.000000	0.000000	0.244160	-0.122080	1.373292	-47.683501	-65.399998	-97.655998				-505.000000	200.000000	0.000000	1.629990	1.608030	18.876959	562.076059	-381.684938	177.627917
805				900.000000	200.000000	0.000000	0.011210	0.101340	-1.173150	-149.822351	-4.436568	91.649716				300.000000	200.000000	0.000000	0.091560	0.274680	0.457764	-95.367002	152.599995	42.724499				-505.000000	200.000000	0.000000	1.629990	2.322710	6.292320	-322.213441	-237.172108	-291.646641
806				900.000000	200.000000	0.000000	-0.067260	0.225200	-0.608300	-128.054490	8.401456	65.339940				300.000000	200.000000	0.000000	-0.152600	0.030520	0.610352	152.587204	-228.899992	54.931499				-505.000000	200.000000	0.000000	0.905550	1.250690	5.505780	-1082.040305	-1253.149878	-410.094230
807				900.000000	200.000000	0.000000	-0.302670	0.011260	0.043450	-95.984024	37.753392	65.384861				300.000000	200.000000	0.000000	0.091560	0.244160	-0.228882	76.293602	-87.199997	36.620999				-505.000000	200.000000	0.000000	-1.448880	3.216060	0.000000	-384.476220	-575.178313	-349.296641
808				900.000000	200.000000	0.000000	-0.325090	-0.168900	0.651750	-155.039707	-63.208470	96.566120				300.000000	200.000000	0.000000	0.366240	-0.213640	-0.228882	0.000000	76.299997	-24.414000				-505.000000	200.000000	0.000000	2.716650	4.288080	4.719240	259.849259	-1627.133121	-524.844832
809				900.000000	200.000000	0.000000	-0.112100	-0.045040	-0.173800	-199.040785	-137.069246	139.834534				300.000000	200.000000	0.000000	-0.152600	0.335720	-2.059938	143.050504	-239.799992	42.724499				-505.000000	200.000000	0.000000	1.086660	0.714680	-4.719240	-304.580258	-591.555264	294.311792
810				900.000000	200.000000	0.000000	-0.235410	0.180160	-0.086900	-169.574369	-116.874248	106.436478				300.000000	200.000000	0.000000	-0.366240	0.885080	-1.220704	209.807405	-185.299994	-24.414000				-505.000000	200.000000	0.000000	-0.543330	0.714680	7.078860	159.627597	821.579102	-645.463388
811				900.000000	200.000000	0.000000	0.011210	-0.135120	0.260700	-150.033245	-76.693628	129.984370				300.000000	200.000000	0.000000	-0.366240	-0.091560	0.457764	-143.050504	43.599998	18.310500				-505.000000	200.000000	0.000000	2.354430	2.144040	7.865400	-217.082914	-415.070830	-233.130055
812				900.000000	200.000000	0.000000	-0.257830	-0.157640	0.999350	-97.928484	-187.884784	151.929093				300.000000	200.000000	0.000000	-0.030520	-0.091560	0.152588	47.683501	163.499994	0.000000				-505.000000	200.000000	0.000000	2.354430	1.608030	9.438480	-712.655040	-1742.263756	-527.359222
813				900.000000	200.000000	0.000000	-0.224200	0.067560	-0.304150	-206.600550	-157.661592	74.994565				300.000000	200.000000	0.000000	0.274680	-0.305200	-0.228882	28.610101	76.299997	30.517499				-505.000000	200.000000	0.000000	1.267770	2.858720	3.932700	1215.639779	-875.864934	-56.132595
814				900.000000	200.000000	0.000000	-0.044840	0.337800	-1.738000	-72.321099	-6.669089	72.650411				300.000000	200.000000	0.000000	-0.122080	0.030520	-1.525880	209.807405	-261.599991	12.207000				-505.000000	200.000000	0.000000	1.267770	3.573400	14.157719	-130.088955	-355.288449	-231.686660
815				900.000000	200.000000	0.000000	-0.145730	0.258980	-0.477950	-70.240964	16.577595	63.042990				300.000000	200.000000	0.000000	-0.518840	0.366240	-1.678468	-57.220201	-217.999992	42.724499				-505.000000	200.000000	0.000000	1.448880	3.752070	14.157719	459.802376	-1294.237466	-172.787492
816				900.000000	200.000000	0.000000	0.033630	0.022520	-0.130350	-160.028878	-31.659478	52.998625				300.000000	200.000000	0.000000	-0.396760	0.366240	-0.915528	9.536700	-54.499998	85.448998				-505.000000	200.000000	0.000000	1.267770	1.786700	16.517339	-238.013402	-224.957721	1.594157
817				900.000000	200.000000	0.000000	-0.033630	0.146380	-0.564850	-131.255284	-43.683536	94.147718				300.000000	200.000000	0.000000	-0.030520	-0.244160	-0.152588	-209.807405	207.099993	30.517499				-505.000000	200.000000	0.000000	1.267770	2.858720	1.573080	1447.083013	584.644425	472.564293
818				900.000000	200.000000	0.000000	-0.011210	0.146380	-1.173150	-103.741771	57.278327	65.208570				300.000000	200.000000	0.000000	0.030520	0.366240	-1.068116	-123.977103	21.799999	30.517499				-505.000000	200.000000	0.000000	1.267770	1.429360	15.730799	1361.725058	-489.351309	-233.721354
819				900.000000	200.000000	0.000000	-0.201780	0.135120	-0.564850	-95.534199	-1.297329	82.263149				300.000000	200.000000	0.000000	0.061040	0.305200	-1.144410	-38.146801	-98.099997	0.000000				-505.000000	200.000000	0.000000	-0.181110	0.357340	4.719240	948.528198	-921.509644	352.818196
820				900.000000	200.000000	0.000000	-0.313880	-0.168900	0.304150	-183.543533	-78.544740	106.193147				300.000000	200.000000	0.000000	0.030520	-0.549360	-0.839234	-171.660604	-54.499998	-12.207000				-505.000000	200.000000	0.000000	1.811100	2.144040	8.651940	477.876021	14.769662	-56.854293
821				900.000000	200.000000	0.000000	-0.179360	-0.045040	0.347600	-210.562205	-129.718412	113.397955				300.000000	200.000000	0.000000	-0.030520	-0.213640	-0.686646	-28.610101	119.899996	-12.207000				-505.000000	200.000000	0.000000	1.448880	1.786700	11.798100	1151.401081	-2219.988237	295.300161
822				900.000000	200.000000	0.000000	-0.168150	0.101340	-0.217250	-172.955220	-43.533240	103.883834				300.000000	200.000000	0.000000	-0.854560	-0.122080	-1.449586	19.073400	-185.299994	-48.827999				-505.000000	200.000000	0.000000	1.086660	0.714680	6.292320	-187.883332	856.264847	176.823595
823				900.000000	200.000000	0.000000	-0.100890	0.000000	0.043450	-180.878846	-61.743367	110.948887				300.000000	200.000000	0.000000	-0.427280	0.366240	-2.288820	-66.756902	-152.599995	48.827999				-505.000000	200.000000	0.000000	1.629990	1.250690	9.438480	192.250332	-1168.147865	588.497492
824				900.000000	200.000000	0.000000	-0.325090	-0.135120	0.782100	-177.636786	-113.989395	127.923117				300.000000	200.000000	0.000000	0.030520	0.213640	0.457764	-162.123904	207.099993	73.241999				-505.000000	200.000000	0.000000	2.897760	3.394730	10.225020	669.497120	-980.467035	-466.963011
825				900.000000	200.000000	0.000000	-0.156940	-0.033780	-0.043450	-238.647358	-69.486351	123.023840				300.000000	200.000000	0.000000	0.335720	-0.549360	0.076294	200.270705	43.599998	0.000000				-505.000000	200.000000	0.000000	3.259980	0.000000	11.798100	-1273.032173	-1534.157848	-176.493094
826				900.000000	200.000000	0.000000	0.011210	0.236460	-1.303500	-47.900426	36.212417	65.269117				300.000000	200.000000	0.000000	0.122080	-0.396760	-0.228882	9.536700	-207.099993	-36.620999				-505.000000	200.000000	0.000000	3.803310	1.250690	13.371180	771.644957	-1701.097605	-704.046544
827				900.000000	200.000000	0.000000	-0.224200	0.247720	-0.695200	-135.258206	25.077002	10.101291				300.000000	200.000000	0.000000	-0.122080	0.152600	-0.991822	19.073400	-305.199989	-42.724499				-505.000000	200.000000	0.000000	2.897760	2.322710	10.225020	25.549181	-980.467035	119.460628
828				900.000000	200.000000	0.000000	-0.123310	0.078820	-0.738650	-150.299582	-24.630969	45.984594				300.000000	200.000000	0.000000	-0.274680	0.000000	-1.754762	-76.293602	-130.799995	-97.655998				-505.000000	200.000000	0.000000	2.716650	0.714680	11.798100	-1113.970884	-838.430915	-469.491890
829				900.000000	200.000000	0.000000	-0.123310	-0.033780	-0.217250	-182.539992	45.807708	79.615117				300.000000	200.000000	0.000000	0.091560	0.946120	-0.610352	-257.490907	54.499998	-30.517499				-505.000000	200.000000	0.000000	2.354430	3.930740	14.944259	1165.572632	-1217.208712	179.774214
830				900.000000	200.000000	0.000000	0.044840	0.326540	-1.042800	-60.002968	54.848962	67.727711				300.000000	200.000000	0.000000	0.366240	-0.305200	-0.991822	0.000000	0.000000	-36.620999				-505.000000	200.000000	0.000000	2.535540	4.288080	3.932700	1186.314351	-1217.717707	3.866545
831				900.000000	200.000000	0.000000	-0.168150	-0.135120	-0.086900	-110.188056	52.598964	72.338345				300.000000	200.000000	0.000000	0.274680	0.030520	-0.305176	104.903703	-130.799995	-12.207000				-505.000000	200.000000	0.000000	3.259980	4.288080	7.865400	28.468948	-2060.705745	-524.888298
832				900.000000	200.000000	0.000000	-0.201780	-0.202680	0.477950	-128.467113	-189.708021	166.287099				300.000000	200.000000	0.000000	-0.061040	-0.152600	-0.305176	104.903703	-196.199993	48.827999				-505.000000	200.000000	0.000000	3.441090	2.501380	15.730799	500.064973	-1151.138924	237.074917
833				900.000000	200.000000	0.000000	-0.089680	-0.258980	0.782100	-210.881052	-164.211339	115.515742				300.000000	200.000000	0.000000	0.183120	-0.091560	0.610352	104.903703	-10.900000	0.000000				-505.000000	200.000000	0.000000	1.992210	2.501380	4.719240	-427.343967	-920.447223	-467.738356
834				900.000000	200.000000	0.000000	-0.257830	-0.067560	-0.043450	-103.340391	-34.935881	72.494084				300.000000	200.000000	0.000000	-0.122080	0.183120	0.152588	-38.146801	-272.499990	-54.931499				-505.000000	200.000000	0.000000	1.992210	1.965370	11.011560	1741.229489	-1456.698664	60.449858
835				900.000000	200.000000	0.000000	-0.033630	-0.011260	0.564850	-128.535469	-110.591766	122.917034				300.000000	200.000000	0.000000	-0.030520	0.305200	0.305176	66.756902	-108.999996	42.724499				-505.000000	200.000000	0.000000	2.897760	1.608030	12.584640	329.940670	-1380.416336	-174.938096
836				900.000000	200.000000	0.000000	-0.235410	-0.045040	1.129700	-117.279754	-153.467475	144.781604				300.000000	200.000000	0.000000	-0.366240	0.457800	-0.762940	-76.293602	-87.199997	-30.517499				-505.000000	200.000000	0.000000	2.535540	-0.178670	12.584640	-357.252556	-960.788384	175.859895
837				900.000000	200.000000	0.000000	-0.044840	0.101340	-0.955900	-177.740991	-159.375540	135.081666				300.000000	200.000000	0.000000	-0.122080	0.244160	-0.152588	123.977103	163.499994	-30.517499				-505.000000	200.000000	0.000000	3.441090	1.608030	3.932700	-365.647497	848.607582	-233.725661
838				900.000000	200.000000	0.000000	0.044840	0.157640	-1.824900	-63.747995	60.642285	41.064373				300.000000	200.000000	0.000000	0.457800	-0.030520	1.296998	-57.220201	43.599998	-24.414000				-505.000000	200.000000	0.000000	2.716650	1.965370	7.865400	-575.342241	93.291268	-879.513676
839				900.000000	200.000000	0.000000	-0.044840	0.045040	-0.999350	-103.714365	53.435606	16.955962				300.000000	200.000000	0.000000	-0.213640	-0.122080	-0.305176	0.000000	-294.299990	42.724499				-505.000000	200.000000	0.000000	1.267770	3.216060	12.584640	-730.917454	-88.655581	120.438817
840				900.000000	200.000000	0.000000	-0.089680	-0.011260	-0.173800	-141.362301	-36.673103	60.323939				300.000000	200.000000	0.000000	-0.030520	0.366240	-1.296998	-9.536700	-76.299997	-36.620999				-505.000000	200.000000	0.000000	1.267770	1.786700	7.865400	803.638460	-1012.167074	412.802847
841				900.000000	200.000000	0.000000	-0.067260	-0.045040	-0.564850	-163.261141	33.690897	74.727257				300.000000	200.000000	0.000000	-0.030520	0.274680	0.686646	-28.610101	76.299997	12.207000				-505.000000	200.000000	0.000000	3.078870	1.786700	11.798100	803.953076	-197.498810	-174.783027
842				900.000000	200.000000	0.000000	0.000000	0.258980	-1.086250	-78.912223	46.603942	60.482354				300.000000	200.000000	0.000000	0.366240	0.244160	-0.915528	-85.830302	141.699995	-18.310500				-505.000000	200.000000	0.000000	2.173320	1.250690	6.292320	-155.449367	-1728.319085	-233.963355
843				900.000000	200.000000	0.000000	-0.369930	-0.067560	-0.086900	-87.303284	5.182595	103.935801				300.000000	200.000000	0.000000	-0.335720	0.335720	-0.076294	-9.536700	-21.799999	-6.103500				-505.000000	200.000000	0.000000	0.181110	2.858720	2.359620	404.801920	-1206.328311	-467.254353
844				900.000000	200.000000	0.000000	-0.201780	-0.213940	0.043450	-177.627305	-82.918567	120.493085				300.000000	200.000000	0.000000	-0.885080	0.152600	-1.449586	-190.734005	87.199997	30.517499				-505.000000	200.000000	0.000000	1.086660	1.429360	8.651940	-1534.241298	721.455560	60.013629
845				900.000000	200.000000	0.000000	-0.235410	-0.011260	0.260700	-241.425415	-107.065576	111.077778				300.000000	200.000000	0.000000	-0.122080	-0.061040	-1.144410	-19.073400	0.000000	109.862998				-505.000000	200.000000	0.000000	1.992210	2.501380	3.932700	383.305123	140.859262	-174.017863
846				900.000000	200.000000	0.000000	-0.123310	-0.011260	0.434500	-140.732103	-96.645578	84.455381				300.000000	200.000000	0.000000	0.000000	-0.305200	-0.610352	-152.587204	-54.499998	-67.138499				-505.000000	200.000000	0.000000	2.535540	-0.714680	2.359620	-274.688521	-1216.224855	527.815813
847				900.000000	200.000000	0.000000	-0.201780	-0.056300	0.217250	-170.955632	-83.080201	125.459010				300.000000	200.000000	0.000000	-0.244160	0.396760	-0.305176	19.073400	-228.899992	48.827999				-505.000000	200.000000	0.000000	0.362220	0.714680	9.438480	-882.527650	-163.445055	0.649254
848				900.000000	200.000000	0.000000	-0.414770	-0.180160	1.042800	-143.036676	-115.604794	149.661079				300.000000	200.000000	0.000000	-0.152600	0.701960	-0.457764	47.683501	43.599998	18.310500				-505.000000	200.000000	0.000000	1.992210	1.786700	7.078860	919.391538	-1452.966531	-879.625278
849				900.000000	200.000000	0.000000	-0.078470	0.056300	-0.391050	-243.339037	-112.922238	84.471757				300.000000	200.000000	0.000000	-0.061040	0.030520	-0.762940	19.073400	119.899996	-30.517499				-505.000000	200.000000	0.000000	1.267770	0.714680	15.730799	-1229.472270	-224.211294	176.809106
850				900.000000	200.000000	0.000000	-0.134520	0.157640	-0.738650	-130.971654	31.556328	19.563249				300.000000	200.000000	0.000000	0.518840	-0.671440	-0.534058	-114.440403	-76.299997	0.000000				-505.000000	200.000000	0.000000	2.716650	0.893350	7.865400	54.685840	-1895.258842	-410.578233
851				900.000000	200.000000	0.000000	-0.168150	0.135120	-0.912450	-55.689010	17.904936	46.083407				300.000000	200.000000	0.000000	0.061040	-0.244160	-0.610352	-76.293602	10.900000	-97.655998				-505.000000	200.000000	0.000000	2.897760	2.501380	3.932700	1194.017136	-576.785602	413.350680
852				900.000000	200.000000	0.000000	-0.347510	-0.180160	-0.477950	-176.776415	75.546595	55.614654				300.000000	200.000000	0.000000	-0.183120	0.213640	-2.593996	162.123904	-403.299986	54.931499				-505.000000	200.000000	0.000000	1.267770	3.573400	8.651940	1027.630601	-350.063464	179.522031
853				900.000000	200.000000	0.000000	-0.078470	0.067560	-0.391050	-150.403155	-47.064628	82.072569				300.000000	200.000000	0.000000	-0.610400	0.671440	-2.059938	-104.903703	-108.999996	-36.620999				-505.000000	200.000000	0.000000	2.354430	1.429360	6.292320	-1071.166060	-15.867955	236.144503
854				900.000000	200.000000	0.000000	-0.168150	0.168900	-1.260050	-123.007077	58.755963	7.560261				300.000000	200.000000	0.000000	0.122080	-0.366240	-0.076294	-95.367002	-10.900000	-48.827999				-505.000000	200.000000	0.000000	3.984420	1.429360	2.359620	86.679343	-1303.896578	-175.194587
855				900.000000	200.000000	0.000000	-0.145730	-0.078820	0.130350	-59.398188	5.879936	65.138496				300.000000	200.000000	0.000000	-0.122080	-0.732480	0.152588	-114.440403	-65.399998	24.414000				-505.000000	200.000000	0.000000	1.811100	1.786700	3.146160	1034.892924	417.704669	-527.146198
856				900.000000	200.000000	0.000000	-0.179360	-0.180160	0.304150	-175.966159	-89.150244	147.007534				300.000000	200.000000	0.000000	0.213640	-0.122080	-0.839234	66.756902	-185.299994	42.724499				-505.000000	200.000000	0.000000	0.905550	2.144040	11.798100	1520.471730	199.148791	589.403237
857				900.000000	200.000000	0.000000	-0.145730	-0.011260	0.086900	-217.482290	-115.662934	91.707588				300.000000	200.000000	0.000000	-0.030520	0.305200	-0.915528	57.220201	-207.099993	12.207000				-505.000000	200.000000	0.000000	2.173320	2.144040	7.865400	-101.266912	523.878187	-409.347862
858				900.000000	200.000000	0.000000	-0.302670	0.112600	0.391050	-159.799743	-28.427485	87.166048				300.000000	200.000000	0.000000	-0.366240	-0.305200	0.534058	0.000000	-141.699995	6.103500				-505.000000	200.000000	0.000000	1.992210	2.144040	11.011560	-101.015219	-793.848627	1.875317
859				900.000000	200.000000	0.000000	-0.224200	-0.247720	0.477950	-226.814586	-52.003577	91.568975				300.000000	200.000000	0.000000	0.305200	-0.183120	0.610352	-57.220201	-98.099997	-30.517499				-505.000000	200.000000	0.000000	2.354430	1.786700	17.303879	804.393538	-1484.588006	530.204112
860				900.000000	200.000000	0.000000	-0.414770	-0.067560	0.695200	-154.842042	-89.951676	140.127157				300.000000	200.000000	0.000000	-0.122080	0.274680	-1.602174	-38.146801	-130.799995	-6.103500				-505.000000	200.000000	0.000000	2.897760	2.144040	5.505780	-217.271684	-1241.128491	178.035169
861				900.000000	200.000000	0.000000	0.044840	0.123860	-0.695200	-156.440881	-16.397885	132.600041				300.000000	200.000000	0.000000	-0.122080	0.732480	-0.228882	9.536700	43.599998	61.034999				-505.000000	200.000000	0.000000	1.811100	0.893350	-1.573080	-525.149248	-1301.226868	59.447000
862				900.000000	200.000000	0.000000	-0.033630	0.270240	-0.564850	-85.949427	98.163623	70.166307				300.000000	200.000000	0.000000	-0.152600	0.274680	0.610352	76.293602	0.000000	-12.207000				-505.000000	200.000000	0.000000	1.267770	1.786700	10.225020	-122.700786	-1412.116375	-350.870435
863				900.000000	200.000000	0.000000	-0.123310	0.067560	-0.173800	-81.829071	30.569390	41.154802				300.000000	200.000000	0.000000	0.457800	-0.549360	-0.076294	38.146801	-87.199997	-30.517499				-505.000000	200.000000	0.000000	2.535540	1.965370	6.292320	-343.836084	-954.816972	-409.546398
864				900.000000	200.000000	0.000000	-0.168150	0.067560	-1.086250	-135.041262	18.066570	55.659217				300.000000	200.000000	0.000000	0.183120	0.640920	-1.144410	114.440403	-207.099993	115.966498				-505.000000	200.000000	0.000000	1.629990	1.072020	6.292320	644.451325	690.817943	177.119244
865				900.000000	200.000000	0.000000	-0.179360	0.247720	-0.130350	-118.590900	-22.888549	91.983280				300.000000	200.000000	0.000000	-0.549360	0.518840	-2.136232	162.123904	-272.499990	12.207000				-505.000000	200.000000	0.000000	-0.543330	3.394730	14.157719	669.811736	682.291257	120.753263
866				900.000000	200.000000	0.000000	0.067260	0.281500	-1.086250	-138.292803	104.625815	26.698375				300.000000	200.000000	0.000000	0.152600	0.640920	0.152588	-143.050504	119.899996	-54.931499	-430.129535	258.194356	0.000000	-505.000000	200.000000	0.000000	2.535540	1.608030	23.596199	1373.165611	-1766.658398	-292.397316
867				900.000000	200.000000	0.000000	-0.336300	0.045040	0.477950	-37.855399	43.800160	111.234659				300.000000	200.000000	0.000000	-0.152600	-0.213640	0.762940	-209.807405	130.799995	-36.620999				-505.000000	200.000000	0.000000	1.629990	0.893350	1.573080	169.998456	-232.693549	-234.259005
868				900.000000	200.000000	0.000000	-0.134520	-0.270240	0.955900	-114.671957	-162.526461	151.696626				300.000000	200.000000	0.000000	0.000000	0.366240	0.686646	0.000000	-98.099997	36.620999				-505.000000	200.000000	0.000000	1.267770	1.786700	9.438480	456.316300	-1543.939956	530.291045
869				900.000000	200.000000	0.000000	-0.224200	-0.011260	0.000000	-201.490198	-137.680572	137.572425				300.000000	200.000000	0.000000	-0.213640	0.824040	-1.983644	85.830302	21.799999	79.345499				-505.000000	200.000000	0.000000	2.535540	2.858720	18.090419	-520.467632	-1496.293398	119.998279
870				900.000000	200.000000	0.000000	-0.235410	-0.135120	0.000000	-150.303330	-46.031485	67.588706				300.000000	200.000000	0.000000	-0.427280	0.122080	-1.983644	-19.073400	-32.699999	54.931499				-505.000000	200.000000	0.000000	0.362220	2.858720	7.865400	521.058384	-2150.502312	-349.780644
871				900.000000	200.000000	0.000000	-0.156940	-0.011260	0.173800	-189.248551	-64.622424	101.357842				300.000000	200.000000	0.000000	0.122080	0.152600	0.000000	-85.830302	10.900000	-48.827999				-505.000000	200.000000	0.000000	0.724440	4.288080	0.786540	491.166646	353.127734	-113.476765
872				900.000000	200.000000	0.000000	-0.201780	0.078820	0.955900	-188.749331	-185.086544	118.355692				300.000000	200.000000	0.000000	-0.396760	0.427280	-0.686646	-171.660604	43.599998	-115.966498				-505.000000	200.000000	0.000000	1.267770	2.858720	1.573080	-869.237024	-1138.765670	2.611504
873				900.000000	200.000000	0.000000	0.033630	0.000000	-0.869000	-145.639372	-56.302383	79.483943				300.000000	200.000000	0.000000	-0.122080	0.427280	-0.686646	-19.073400	-228.899992	0.000000				-505.000000	200.000000	0.000000	2.897760	-0.357340	-0.786540	-1758.925595	1283.673059	763.102346
874				900.000000	200.000000	0.000000	-0.112100	0.202680	-0.608300	-64.653380	101.435426	17.172249				300.000000	200.000000	0.000000	-0.335720	0.030520	0.076294	-162.123904	43.599998	24.414000				-505.000000	200.000000	0.000000	1.811100	2.144040	7.865400	14.549090	-1840.464014	-291.830687
875				900.000000	200.000000	0.000000	-0.246620	0.146380	-0.955900	-95.475640	21.176739	46.175174				300.000000	200.000000	0.000000	0.396760	-0.366240	0.534058	-247.954206	32.699999	-18.310500				-505.000000	200.000000	0.000000	2.716650	3.394730	4.719240	437.424654	-168.863041	179.236563
876				900.000000	200.000000	0.000000	-0.089680	0.033780	-0.217250	-139.552568	-21.434785	110.968689				300.000000	200.000000	0.000000	0.213640	-0.305200	-1.754762	-57.220201	21.799999	24.414000				-505.000000	200.000000	0.000000	1.448880	3.216060	-1.573080	773.557953	-749.028908	296.656624
877				900.000000	200.000000	0.000000	-0.168150	0.146380	-0.999350	-115.623305	33.183662	65.371160				300.000000	200.000000	0.000000	-0.183120	0.091560	-0.915528	76.293602	-239.799992	85.448998				-505.000000	200.000000	0.000000	0.724440	1.072020	12.584640	413.322707	-718.628721	0.959392
878				900.000000	200.000000	0.000000	0.044840	0.247720	-0.955900	-107.384579	-6.023494	33.919167				300.000000	200.000000	0.000000	-0.488320	0.335720	-2.822878	-152.587204	21.799999	-18.310500				-505.000000	200.000000	0.000000	2.716650	2.322710	11.798100	373.123033	-175.580879	-409.221771
879				900.000000	200.000000	0.000000	-0.470820	-0.045040	0.347600	-73.864178	-51.858479	55.868065				300.000000	200.000000	0.000000	-0.122080	0.152600	0.305176	-95.367002	32.699999	-24.414000				-505.000000	200.000000	0.000000	3.984420	3.394730	12.584640	785.501892	-650.750085	-290.817648
880				900.000000	200.000000	0.000000	-0.369930	-0.337800	0.651750	-238.385084	-132.285538	108.503798				300.000000	200.000000	0.000000	0.457800	-0.549360	-1.144410	-219.344106	54.499998	-61.034999				-505.000000	200.000000	0.000000	2.535540	3.216060	7.078860	-268.093909	-690.423384	-114.639000
881				900.000000	200.000000	0.000000	-0.325090	0.022520	-0.260700	-144.081800	-138.349441	130.479382				300.000000	200.000000	0.000000	0.091560	-0.335720	-1.907350	0.000000	-185.299994	-48.827999				-505.000000	200.000000	0.000000	-0.543330	4.109410	10.225020	1060.190413	-1832.806750	-54.800802
882				900.000000	200.000000	0.000000	-0.134520	-0.022520	-0.043450	-189.937308	-121.069306	82.046863				300.000000	200.000000	0.000000	-0.061040	0.335720	-0.076294	66.756902	-196.199993	12.207000				-505.000000	200.000000	0.000000	1.267770	4.645420	8.651940	745.050525	47.646558	-289.413411
883				900.000000	200.000000	0.000000	-0.190570	-0.101340	-0.391050	-189.522699	-62.712230	98.899248				300.000000	200.000000	0.000000	0.274680	-0.274680	0.152588	-114.440403	-163.499994	-6.103500				-505.000000	200.000000	0.000000	-1.629990	2.501380	3.146160	-543.285816	228.214991	61.248308
884				900.000000	200.000000	0.000000	-0.336300	-0.157640	1.346950	-190.040565	-159.646807	101.407526				300.000000	200.000000	0.000000	-0.152600	0.366240	-0.991822	-133.513803	-21.799999	-6.103500				-505.000000	200.000000	0.000000	3.622200	2.501380	8.651940	152.050658	-1420.520066	2.084034
885				900.000000	200.000000	0.000000	0.112100	0.135120	-0.564850	-212.129575	-44.618727	106.034570				300.000000	200.000000	0.000000	0.122080	0.030520	-0.839234	57.220201	21.799999	73.241999				-505.000000	200.000000	0.000000	4.165530	0.178670	8.651940	-567.576533	-1851.106985	763.509598
886				900.000000	200.000000	0.000000	0.078470	0.146380	-1.346950	-87.839707	-17.176641	31.380420				300.000000	200.000000	0.000000	-0.183120	0.335720	0.534058	114.440403	-261.599991	36.620999				-505.000000	200.000000	0.000000	2.173320	1.786700	7.865400	340.374452	2114.718275	-174.710583
887				900.000000	200.000000	0.000000	-0.022420	0.067560	0.000000	-117.833786	5.989226	36.230959				300.000000	200.000000	0.000000	0.579880	-0.091560	0.076294	-28.610101	-196.199993	67.138499				-505.000000	200.000000	0.000000	1.992210	1.786700	11.798100	-1512.366962	398.535013	471.488991
888				900.000000	200.000000	0.000000	-0.145730	-0.056300	-0.217250	-131.200472	-24.192616	77.207741				300.000000	200.000000	0.000000	0.488320	0.701960	0.915528	0.000000	87.199997	18.310500				-505.000000	200.000000	0.000000	1.448880	0.893350	3.146160	170.124303	41.912578	-997.917799
889				900.000000	200.000000	0.000000	-0.156940	0.112600	-0.173800	-192.549170	11.690393	53.279830				300.000000	200.000000	0.000000	0.061040	-0.061040	-0.076294	171.660604	-239.799992	24.414000				-505.000000	200.000000	0.000000	3.259980	3.573400	9.438480	448.613515	-2327.338613	531.827246
890				900.000000	200.000000	0.000000	-0.022420	0.180160	-1.346950	-134.695009	12.307859	33.926017				300.000000	200.000000	0.000000	-0.915600	1.068200	-0.305176	-28.610101	-108.999996	67.138499				-505.000000	200.000000	0.000000	2.173320	3.573400	9.438480	1490.957532	-935.884747	-173.015005
891				900.000000	200.000000	0.000000	-0.302670	-0.168900	0.782100	-126.760953	11.736598	82.084933				300.000000	200.000000	0.000000	-0.427280	0.976640	1.068116	-57.220201	-43.599998	-128.173498				-505.000000	200.000000	0.000000	0.362220	1.608030	9.438480	-17.759029	-163.445055	-115.991154
892				900.000000	200.000000	0.000000	-0.067260	-0.213940	1.086250	-172.526433	-190.747304	132.402023				300.000000	200.000000	0.000000	0.091560	0.030520	0.000000	-286.101007	316.099989	42.724499				-505.000000	200.000000	0.000000	2.716650	3.752070	13.371180	-235.156559	-44.503724	62.087481
893				900.000000	200.000000	0.000000	-0.381140	0.045040	0.434500	-158.516320	-121.489928	137.787374				300.000000	200.000000	0.000000	0.030520	0.244160	0.457764	-47.683501	43.599998	30.517499				-505.000000	200.000000	0.000000	3.441090	4.466750	9.438480	1197.566135	-1145.167512	767.636941
894				900.000000	200.000000	0.000000	-0.179360	0.022520	0.086900	-147.742216	-33.222532	106.231805				300.000000	200.000000	0.000000	-0.152600	0.213640	-1.068116	143.050504	43.599998	12.207000				-505.000000	200.000000	0.000000	1.629990	1.608030	16.517339	-364.640726	-644.585674	-351.068971
895				900.000000	200.000000	0.000000	-0.168150	-0.045040	0.347600	-150.254252	-125.114069	113.386341				300.000000	200.000000	0.000000	-0.396760	0.610400	0.228882	57.220201	0.000000	-30.517499				-505.000000	200.000000	0.000000	3.259980	2.322710	9.438480	372.934263	1252.051585	706.872637
896				900.000000	200.000000	0.000000	-0.302670	-0.123860	0.912450	-213.222828	-109.967906	149.597303				300.000000	200.000000	0.000000	-0.763000	0.763000	-0.839234	-238.417506	65.399998	-18.310500				-505.000000	200.000000	0.000000	2.173320	2.680050	15.730799	974.140302	781.553937	237.345897
897				900.000000	200.000000	0.000000	-0.022420	0.033780	-0.347600	-191.954504	-69.677056	98.850707				300.000000	200.000000	0.000000	-0.335720	0.000000	-1.754762	-38.146801	163.499994	-12.207000				-505.000000	200.000000	0.000000	2.354430	0.714680	6.292320	854.460685	-2269.558080	176.722173
898				900.000000	200.000000	0.000000	-0.078470	0.135120	-1.173150	-55.959095	-15.941456	48.400159				300.000000	200.000000	0.000000	-0.610400	0.671440	-2.059938	-152.587204	119.899996	12.207000				-505.000000	200.000000	0.000000	2.897760	2.144040	0.786540	1867.038811	-971.509918	530.499761
899				900.000000	200.000000	0.000000	-0.112100	-0.078820	-1.346950	-153.400866	-39.724788	36.187735				300.000000	200.000000	0.000000	-0.946120	0.213640	-0.152588	-66.756902	32.699999	6.103500				-505.000000	200.000000	0.000000	3.441090	1.786700	-4.719240	-934.608340	-999.161829	-174.812005
900				900.000000	200.000000	0.000000	-0.168150	0.202680	-0.130350	-120.445647	-38.548087	75.062159				300.000000	200.000000	0.000000	0.305200	-0.183120	-0.762940	-276.564307	0.000000	-36.620999				-505.000000	200.000000	0.000000	2.535540	2.144040	17.303879	-332.143838	-832.696935	178.064147
901				900.000000	200.000000	0.000000	-0.168150	0.056300	-0.825550	-147.296454	-37.901551	62.877725				300.000000	200.000000	0.000000	-0.122080	-0.183120	-2.212526	-57.220201	98.099997	-85.448998				-505.000000	200.000000	0.000000	-0.543330	2.501380	2.359620	35.731271	-1427.632463	-173.815020
902				900.000000	200.000000	0.000000	-0.168150	0.270240	-1.042800	-70.362462	48.421981	31.751108				300.000000	200.000000	0.000000	-0.305200	0.488320	-1.068116	162.123904	0.000000	54.931499				-505.000000	200.000000	0.000000	1.992210	2.144040	15.730799	362.626327	1190.222924	1.875317
903				900.000000	200.000000	0.000000	-0.257830	-0.135120	0.130350	-89.860334	-60.427365	86.889214				300.000000	200.000000	0.000000	-0.396760	0.701960	-1.449586	-38.146801	76.299997	-79.345499				-505.000000	200.000000	0.000000	1.992210	0.714680	11.798100	160.005136	398.535013	59.262953
904				900.000000	200.000000	0.000000	-0.156940	-0.304020	0.999350	-188.387547	-136.313765	149.278777				300.000000	200.000000	0.000000	-0.274680	0.183120	0.610352	-171.660604	87.199997	18.310500				-505.000000	200.000000	0.000000	1.267770	0.000000	5.505780	926.968478	-877.357787	176.130874
905				900.000000	200.000000	0.000000	-0.369930	0.146380	0.260700	-130.400014	-96.460072	111.363746				300.000000	200.000000	0.000000	-0.122080	-0.457800	0.457764	-38.146801	87.199997	24.414000				-505.000000	200.000000	0.000000	0.362220	3.037390	-4.719240	415.046933	-1343.139446	766.526788
906				900.000000	200.000000	0.000000	-0.291460	-0.011260	-0.130350	-161.419938	-38.536151	96.677885				300.000000	200.000000	0.000000	0.000000	-0.610400	-0.991822	76.293602	-283.399990	6.103500				-505.000000	200.000000	0.000000	2.897760	0.536010	3.146160	32.685658	-1901.739249	-234.699542
907				900.000000	200.000000	0.000000	-0.325090	-0.168900	-0.130350	-127.706251	-87.810967	98.975780				300.000000	200.000000	0.000000	-0.183120	-0.579880	-0.534058	57.220201	-239.799992	24.414000				-505.000000	200.000000	0.000000	1.811100	3.573400	8.651940	-246.345420	-2238.920463	-172.986027
908				900.000000	200.000000	0.000000	-0.280250	-0.112600	1.173150	-148.160573	-101.001673	101.391345				300.000000	200.000000	0.000000	-0.396760	0.244160	-0.305176	-95.367002	-403.299986	-18.310500	-497.278083	167.517674	0.000000	-505.000000	200.000000	0.000000	0.362220	3.037390	22.809659	-740.910775	-176.134305	-232.122889
909				900.000000	200.000000	0.000000	0.235410	0.146380	-0.347600	-203.399757	-4.304946	81.820692				300.000000	200.000000	0.000000	0.366240	-0.122080	-1.525880	-76.293602	-217.999992	6.103500				-505.000000	200.000000	0.000000	2.897760	1.965370	-4.719240	-576.349012	94.275126	-174.598981
910				900.000000	200.000000	0.000000	0.112100	0.281500	-0.999350	-97.997473	1.379087	53.158182				300.000000	200.000000	0.000000	-0.122080	-0.122080	-0.534058	-76.293602	10.900000	-42.724499				-505.000000	200.000000	0.000000	1.267770	1.786700	-1.573080	571.251378	985.340153	-703.335027
911				900.000000	200.000000	0.000000	-0.100890	0.236460	-0.869000	-59.511875	4.962820	87.072193				300.000000	200.000000	0.000000	-0.091560	0.152600	-0.915528	162.123904	-174.399994	-18.310500				-505.000000	200.000000	0.000000	1.629990	2.322710	14.157719	-321.584209	20.503642	354.538445
912				900.000000	200.000000	0.000000	-0.179360	-0.045040	-0.217250	-110.634134	-73.467432	106.168974				300.000000	200.000000	0.000000	-0.030520	-0.122080	-1.220704	-38.146801	21.799999	73.241999				-505.000000	200.000000	0.000000	2.897760	1.250690	5.505780	1118.463731	-1241.128491	-57.789015
913				900.000000	200.000000	0.000000	-0.112100	0.011260	-0.477950	-148.791088	-50.664898	89.284031				300.000000	200.000000	0.000000	0.549360	-0.244160	0.076294	0.000000	-65.399998	73.241999				-505.000000	200.000000	0.000000	0.905550	-1.429360	6.292320	-665.067197	-723.616275	-177.661203
914				900.000000	200.000000	0.000000	-0.056050	0.258980	-0.782100	-78.597124	28.365342	24.395520				300.000000	200.000000	0.000000	0.244160	0.030520	-0.686646	-85.830302	-228.899992	12.207000				-505.000000	200.000000	0.000000	3.078870	1.965370	4.719240	1972.358108	206.929050	-409.589864
915				900.000000	200.000000	0.000000	-0.235410	-0.101340	0.651750	-116.072814	-87.165372	123.042304				300.000000	200.000000	0.000000	-0.183120	0.335720	-2.288820	104.903703	-43.599998	0.000000				-505.000000	200.000000	0.000000	0.362220	2.322710	5.505780	1183.331661	-2015.693026	354.639866
916				900.000000	200.000000	0.000000	-0.168150	-0.123860	0.999350	-184.989088	-85.192437	137.409639				300.000000	200.000000	0.000000	-0.274680	0.824040	0.152588	-286.101007	-108.999996	61.034999				-505.000000	200.000000	0.000000	2.716650	3.394730	4.719240	-141.655355	-434.003055	296.724760
917				900.000000	200.000000	0.000000	0.011210	0.033780	0.521400	-211.156871	-107.331899	93.996546				300.000000	200.000000	0.000000	0.030520	-0.152600	-0.610352	-76.293602	65.399998	24.414000				-505.000000	200.000000	0.000000	1.629990	0.893350	3.932700	-1103.788795	427.917208	0.717390
918				900.000000	200.000000	0.000000	0.022420	0.123860	-0.695200	-144.379291	-91.464179	139.852249				300.000000	200.000000	0.000000	-0.030520	-0.213640	0.228882	66.756902	65.399998	122.069998				-505.000000	200.000000	0.000000	3.441090	2.322710	7.078860	488.561496	-82.368175	-291.791529
919				900.000000	200.000000	0.000000	-0.179360	0.090080	0.130350	-128.832960	-63.658760	120.752596				300.000000	200.000000	0.000000	-0.122080	0.030520	-0.839234	133.513803	-65.399998	-73.241999				-505.000000	200.000000	0.000000	0.905550	2.680050	0.786540	509.680754	-453.251276	-819.946458
920				900.000000	200.000000	0.000000	-0.235410	0.022520	1.260050	-158.588423	-163.720641	132.796134				300.000000	200.000000	0.000000	-0.579880	0.549360	-1.449586	47.683501	-43.599998	109.862998				-505.000000	200.000000	0.000000	2.897760	1.072020	13.371180	-49.878378	-55.462690	-469.167263
921				900.000000	200.000000	0.000000	0.033630	0.146380	-0.434500	-219.571906	-71.904378	57.933135				300.000000	200.000000	0.000000	-0.396760	0.427280	0.152588	-114.440403	141.699995	-30.517499				-505.000000	200.000000	0.000000	2.535540	0.000000	11.798100	811.655861	-2285.742030	704.726341
922				900.000000	200.000000	0.000000	-0.313880	0.078820	-0.869000	-126.311444	79.591358	48.591684				300.000000	200.000000	0.000000	-0.549360	-0.183120	-0.152588	-190.734005	54.499998	24.414000				-505.000000	200.000000	0.000000	3.078870	0.893350	13.371180	1097.470320	-331.561670	59.345578
923				900.000000	200.000000	0.000000	-0.123310	-0.022520	-1.173150	-150.902375	11.234905	106.131850				300.000000	200.000000	0.000000	-0.305200	0.213640	0.000000	-104.903703	54.499998	24.414000				-505.000000	200.000000	0.000000	2.354430	0.357340	11.798100	1180.726510	-551.372970	646.335847
924				900.000000	200.000000	0.000000	-0.134520	0.168900	-0.695200	-66.134469	-29.275720	96.682844				300.000000	200.000000	0.000000	0.061040	0.427280	-0.991822	28.610101	108.999996	97.655998				-505.000000	200.000000	0.000000	1.086660	3.573400	13.371180	101.480125	-1404.143115	-55.439875
925				900.000000	200.000000	0.000000	-0.100890	0.225200	-0.608300	-160.218732	35.116189	75.013421				300.000000	200.000000	0.000000	-0.152600	0.183120	0.076294	-238.417506	65.399998	-54.931499				-505.000000	200.000000	0.000000	-0.362220	1.072020	7.865400	528.761169	412.163689	-233.930070
926				900.000000	200.000000	0.000000	-0.033630	0.078820	-1.042800	-118.450440	-33.107102	41.072365				300.000000	200.000000	0.000000	0.244160	0.244160	-0.228882	76.293602	-21.799999	-54.931499				-505.000000	200.000000	0.000000	1.629990	0.000000	11.011560	811.592938	-771.930696	-646.315484
927				900.000000	200.000000	0.000000	-0.145730	-0.146380	0.521400	-73.836772	-14.747620	108.449547				300.000000	200.000000	0.000000	0.274680	0.488320	-0.228882	-76.293602	-163.499994	-30.517499				-505.000000	200.000000	0.000000	2.173320	1.786700	11.798100	-585.838947	917.856076	-292.198781
928				900.000000	200.000000	0.000000	-0.235410	-0.045040	0.564850	-178.172892	-137.744255	120.685003				300.000000	200.000000	0.000000	-0.610400	0.763000	-1.220704	-76.293602	54.499998	-24.414000				-505.000000	200.000000	0.000000	1.448880	2.144040	11.011560	-1606.623244	-628.401723	-526.778104
929				900.000000	200.000000	0.000000	-0.156940	0.045040	0.260700	-166.737437	-125.494880	113.458502				300.000000	200.000000	0.000000	0.183120	-0.091560	0.228882	-47.683501	-130.799995	-42.724499				-505.000000	200.000000	0.000000	1.086660	3.930740	15.730799	-224.156468	317.027700	-583.797647
930				900.000000	200.000000	0.000000	0.056050	0.123860	0.217250	-187.659825	-43.037941	86.804886				300.000000	200.000000	0.000000	0.030520	-0.274680	0.610352	-200.270705	119.899996	-36.620999				-505.000000	200.000000	0.000000	2.535540	3.037390	14.157719	1690.533110	-166.861192	120.167837
931				900.000000	200.000000	0.000000	-0.168150	-0.123860	0.000000	-129.736992	-89.329012	89.216437				300.000000	200.000000	0.000000	-0.122080	0.274680	-1.907350	104.903703	-141.699995	-18.310500				-505.000000	200.000000	0.000000	1.448880	0.000000	4.719240	463.641547	-1550.420363	-58.860009
932				900.000000	200.000000	0.000000	-0.347510	-0.033780	0.999350	-233.546487	-219.653551	130.450250				300.000000	200.000000	0.000000	-0.427280	0.518840	-0.228882	47.683501	-152.599995	18.310500				-505.000000	200.000000	0.000000	2.354430	1.429360	8.651940	666.262738	-18.107235	294.888602
933				900.000000	200.000000	0.000000	0.123310	0.180160	-0.477950	-117.712604	-65.425052	77.148923				300.000000	200.000000	0.000000	0.213640	-0.152600	-0.915528	-143.050504	-370.599987	-30.517499				-505.000000	200.000000	0.000000	1.448880	3.216060	12.584640	1701.218585	-232.184554	-408.272560
934				900.000000	200.000000	0.000000	-0.056050	0.292760	-0.955900	-149.755664	58.922795	43.704216				300.000000	200.000000	0.000000	-0.213640	-0.366240	1.449586	-85.830302	-87.199997	-12.207000				-505.000000	200.000000	0.000000	2.897760	2.322710	6.292320	372.682571	-1241.874918	236.948826
935				900.000000	200.000000	0.000000	-0.089680	-0.101340	-0.391050	-101.071034	44.584459	91.565746				300.000000	200.000000	0.000000	0.518840	-0.122080	0.762940	-123.977103	-98.099997	-24.414000				-505.000000	200.000000	0.000000	3.441090	1.608030	11.798100	-249.202263	310.863289	-174.981563
936				900.000000	200.000000	0.000000	-0.123310	-0.067560	-1.216600	-96.514714	-19.120506	91.632002				300.000000	200.000000	0.000000	-0.244160	-0.183120	-0.152588	95.367002	-294.299990	24.414000				-505.000000	200.000000	0.000000	3.622200	1.429360	11.011560	1013.899513	433.220757	-468.886103
937				900.000000	200.000000	0.000000	-0.145730	0.101340	-0.651750	-177.425892	-33.920471	89.402646				300.000000	200.000000	0.000000	-0.030520	0.061040	-0.381470	38.146801	-294.299990	12.207000				-505.000000	200.000000	0.000000	3.803310	1.072020	8.651940	-281.887921	-1696.619046	0.713082
938				900.000000	200.000000	0.000000	0.100890	0.315280	-1.173150	-104.827529	93.189808	26.694949				300.000000	200.000000	0.000000	0.274680	-0.518840	-1.220704	66.756902	0.000000	-67.138499				-505.000000	200.000000	0.000000	3.803310	2.322710	-1.573080	1182.765352	-626.355444	-174.332309
939				900.000000	200.000000	0.000000	-0.257830	-0.247720	0.608300	-98.022576	-86.201708	113.290757				300.000000	200.000000	0.000000	0.152600	-0.183120	-0.381470	-19.073400	65.399998	67.138499				-505.000000	200.000000	0.000000	2.535540	1.429360	6.292320	897.705972	503.453109	-116.334578
940				900.000000	200.000000	0.000000	-0.257830	-0.090080	0.217250	-188.428814	-121.299821	151.991924				300.000000	200.000000	0.000000	-0.457800	0.396760	-1.144410	-9.536700	-239.799992	54.931499	-477.694621	193.406642	0.000000	-505.000000	200.000000	0.000000	1.992210	3.573400	19.663499	-129.648493	-536.919303	179.464076
941				900.000000	200.000000	0.000000	-0.280250	0.056300	-0.086900	-174.674924	-170.753406	140.102984				300.000000	200.000000	0.000000	-0.274680	0.122080	-0.457764	28.610101	-239.799992	73.241999				-505.000000	200.000000	0.000000	-0.543330	2.322710	8.651940	1299.399355	1217.796272	-291.472775
942				900.000000	200.000000	0.000000	-0.100890	0.090080	-0.434500	-97.253903	-96.760664	96.574700				300.000000	200.000000	0.000000	0.457800	-0.152600	1.068116	-171.660604	76.299997	73.241999				-505.000000	200.000000	0.000000	2.897760	2.858720	4.719240	868.254697	-1240.382065	-232.495290
943				900.000000	200.000000	0.000000	-0.212990	-0.101340	0.130350	-104.551394	-112.933576	115.790096				300.000000	200.000000	0.000000	0.518840	-0.061040	0.839234	-104.903703	-21.799999	-12.207000				-505.000000	200.000000	0.000000	2.173320	1.965370	13.371180	-690.717781	386.083194	1.691271
944				900.000000	200.000000	0.000000	-0.291460	-0.135120	0.695200	-137.521512	-135.557341	154.394537				300.000000	200.000000	0.000000	-0.061040	0.213640	0.076294	95.367002	-65.399998	12.207000				-505.000000	200.000000	0.000000	2.354430	3.037390	8.651940	-47.147381	-415.817257	-56.049970
945				900.000000	200.000000	0.000000	0.022420	0.202680	-1.303500	-185.989514	-14.908910	77.274389				300.000000	200.000000	0.000000	-0.213640	0.854560	-1.754762	38.146801	-108.999996	24.414000				-505.000000	200.000000	0.000000	2.173320	2.680050	6.292320	-416.406799	-1463.179070	-526.327386
946				900.000000	200.000000	0.000000	-0.078470	0.281500	-0.434500	-65.248046	13.767420	72.632893				300.000000	200.000000	0.000000	-0.030520	0.488320	-0.762940	-19.073400	108.999996	-24.414000				-505.000000	200.000000	0.000000	5.071080	2.144040	0.000000	708.815869	-837.131063	119.117205
947				900.000000	200.000000	0.000000	-0.145730	0.157640	-0.086900	-106.173259	21.279888	103.912966				300.000000	200.000000	0.000000	0.274680	-0.305200	0.534058	9.536700	87.199997	-42.724499				-505.000000	200.000000	0.000000	2.173320	1.429360	3.932700	-29.010813	-1195.799776	-175.049699
948				900.000000	200.000000	0.000000	-0.212990	-0.067560	-0.695200	-128.138785	-26.044325	67.628310				300.000000	200.000000	0.000000	-0.152600	0.427280	-0.228882	-76.293602	76.299997	-48.827999				-505.000000	200.000000	0.000000	1.086660	2.144040	-2.359620	940.259103	-328.654528	178.180057
949				900.000000	200.000000	0.000000	-0.078470	0.090080	-0.782100	-133.798789	-36.569012	65.225892				300.000000	200.000000	0.000000	-0.244160	-0.061040	0.686646	28.610101	-130.799995	-24.414000				-505.000000	200.000000	0.000000	1.448880	2.322710	4.719240	720.004730	305.559740	-467.864448
950				900.000000	200.000000	0.000000	-0.022420	0.270240	-1.129700	-70.452490	83.029396	31.600132				300.000000	200.000000	0.000000	-0.427280	-0.122080	-0.228882	114.440403	32.699999	-30.517499				-505.000000	200.000000	0.000000	1.267770	2.680050	-2.359620	509.429061	455.806550	61.186045
951				900.000000	200.000000	0.000000	-0.347510	-0.180160	1.042800	-94.790313	-62.648891	98.988536				300.000000	200.000000	0.000000	0.000000	0.183120	0.381470	-114.440403	119.899996	-140.380497				-505.000000	200.000000	0.000000	3.078870	0.893350	14.157719	-60.626776	-730.018118	118.089677
952				900.000000	200.000000	0.000000	-0.313880	-0.067560	0.564850	-195.182387	-175.040620	111.106714				300.000000	200.000000	0.000000	-0.244160	0.732480	-1.296998	-47.683501	32.699999	-24.414000				-505.000000	200.000000	0.000000	1.267770	0.893350	13.371180	-755.585711	-89.402008	-645.438718
953				900.000000	200.000000	0.000000	-0.257830	0.033780	-0.086900	-151.479116	-85.555172	103.913912				300.000000	200.000000	0.000000	-0.549360	0.640920	-1.525880	-66.756902	-10.900000	85.448998				-505.000000	200.000000	0.000000	2.897760	1.608030	16.517339	1256.783301	-1649.288483	-174.938096
954				900.000000	200.000000	0.000000	-0.381140	0.078820	-0.217250	-157.800472	-95.553951	87.215927				300.000000	200.000000	0.000000	-0.152600	0.030520	0.000000	-381.468010	-43.599998	-18.310500				-505.000000	200.000000	0.000000	1.629990	1.250690	13.371180	-618.147066	-509.029961	-233.919889
955				900.000000	200.000000	0.000000	-0.302670	-0.213940	0.173800	-133.266429	-58.621262	135.055568				300.000000	200.000000	0.000000	0.457800	0.335720	0.610352	9.536700	43.599998	-6.103500				-505.000000	200.000000	0.000000	2.716650	2.858720	5.505780	405.053612	890.950591	472.448383
956				900.000000	200.000000	0.000000	-0.134520	-0.146380	0.347600	-218.755917	-126.498953	139.763515				300.000000	200.000000	0.000000	-0.061040	-0.244160	-1.602174	19.073400	-152.599995	85.448998				-505.000000	200.000000	0.000000	1.086660	2.501380	10.225020	-195.271501	-208.027344	178.519173
957				900.000000	200.000000	0.000000	0.011210	0.202680	-1.086250	-205.867094	-29.847235	36.321780				300.000000	200.000000	0.000000	-0.488320	0.213640	-1.983644	-28.610101	-152.599995	-18.310500				-505.000000	200.000000	0.000000	1.629990	1.786700	9.438480	803.764306	24.982201	471.517968
958				900.000000	200.000000	0.000000	0.156940	0.191420	-1.346950	-98.046550	30.251664	43.389313				300.000000	200.000000	0.000000	-0.488320	-0.183120	-0.305176	-38.146801	-207.099993	-54.931499				-505.000000	200.000000	0.000000	1.267770	2.680050	12.584640	1437.152617	-1016.645633	61.186045
959				900.000000	200.000000	0.000000	-0.156940	0.033780	-0.304150	-103.457825	42.207438	65.254828				300.000000	200.000000	0.000000	0.091560	0.183120	-0.152588	-200.270705	-54.499998	-42.724499				-505.000000	200.000000	0.000000	3.441090	1.608030	11.011560	329.814823	46.469701	236.227128
960				900.000000	200.000000	0.000000	-0.078470	-0.022520	-0.086900	-137.715430	-72.677337	57.892194				300.000000	200.000000	0.000000	0.000000	0.152600	0.762940	-104.903703	10.900000	30.517499				-505.000000	200.000000	0.000000	1.267770	0.714680	0.000000	-420.018721	-872.132802	59.320908
961				900.000000	200.000000	0.000000	-0.033630	0.315280	-0.782100	-96.381341	-13.085673	62.979214				300.000000	200.000000	0.000000	-0.061040	-0.457800	-1.373292	76.293602	-174.399994	73.241999				-505.000000	200.000000	0.000000	2.535540	3.037390	7.078860	184.358777	-1353.273420	178.911936
962				900.000000	200.000000	0.000000	-0.067260	0.258980	-0.738650	-54.428928	-1.609259	41.274754				300.000000	200.000000	0.000000	-0.396760	-0.061040	-0.610352	-76.293602	-43.599998	48.827999				-505.000000	200.000000	0.000000	2.897760	2.144040	11.798100	-564.216304	-716.819873	-115.685324
963				900.000000	200.000000	0.000000	-0.425980	-0.067560	1.173150	-102.079993	-95.000512	108.813189				300.000000	200.000000	0.000000	-0.061040	-0.152600	-1.602174	28.610101	-174.399994	-18.310500				-505.000000	200.000000	0.000000	2.173320	1.608030	5.505780	561.006365	260.977451	-116.136042
964				900.000000	200.000000	0.000000	-0.145730	-0.292760	0.782100	-264.539005	-75.781711	120.361715				300.000000	200.000000	0.000000	-0.305200	-0.366240	-0.305176	47.683501	-10.900000	-36.620999				-505.000000	200.000000	0.000000	1.448880	2.144040	15.730799	-679.717690	-765.450289	295.639277
965				900.000000	200.000000	0.000000	-0.201780	0.022520	-0.738650	-140.556426	-92.323154	106.255032				300.000000	200.000000	0.000000	-0.152600	-0.122080	-0.457764	114.440403	-185.299994	-12.207000				-505.000000	200.000000	0.000000	1.992210	2.858720	-6.292320	1678.085785	-512.287231	942.459127
966				900.000000	200.000000	0.000000	-0.100890	0.011260	-0.695200	-116.851917	-35.726573	91.682078				300.000000	200.000000	0.000000	-0.396760	0.427280	-0.610352	85.830302	-152.599995	79.345499				-505.000000	200.000000	0.000000	-0.181110	0.893350	14.157719	634.269235	-400.186732	-292.858215
967				900.000000	200.000000	0.000000	-0.336300	-0.135120	0.434500	-149.853188	-123.336439	103.838130				300.000000	200.000000	0.000000	-0.152600	0.122080	0.534058	-76.293602	-43.599998	134.276998				-505.000000	200.000000	0.000000	1.811100	2.680050	14.944259	1089.893381	273.938265	-56.345619
968				900.000000	200.000000	0.000000	-0.224200	-0.067560	0.043450	-211.804678	-142.786951	149.568367				300.000000	200.000000	0.000000	0.183120	-0.213640	0.610352	133.513803	10.900000	-85.448998				-505.000000	200.000000	0.000000	1.267770	1.965370	2.359620	-112.518696	-1537.222118	-174.468581
969				900.000000	200.000000	0.000000	-0.033630	0.326540	-0.695200	-152.115049	22.295299	70.218666				300.000000	200.000000	0.000000	-0.061040	0.091560	0.000000	209.807405	-217.999992	109.862998				-505.000000	200.000000	0.000000	4.527750	2.144040	11.011560	-680.095229	-1875.264195	177.904770
970				900.000000	200.000000	0.000000	-0.056050	0.258980	-1.216600	-10.698252	43.967337	-6.930061				300.000000	200.000000	0.000000	-0.183120	0.579880	0.686646	-9.536700	-54.499998	30.517499				-505.000000	200.000000	0.000000	3.078870	2.322710	7.078860	1878.353519	-60.450244	-291.762551
971				900.000000	200.000000	0.000000	-0.123310	-0.067560	0.347600	-106.955793	-0.311332	84.403022				300.000000	200.000000	0.000000	-0.335720	0.335720	0.228882	-47.683501	-87.199997	-24.414000				-505.000000	200.000000	0.000000	1.267770	2.501380	13.371180	-79.203806	-1945.382110	-115.215809
972				900.000000	200.000000	0.000000	-0.235410	0.146380	-0.391050	-94.890455	10.057861	99.176082				300.000000	200.000000	0.000000	0.518840	-0.061040	0.228882	-200.270705	174.399994	-6.103500				-505.000000	200.000000	0.000000	3.441090	1.965370	15.730799	699.263011	-1416.278939	-409.618842
973				900.000000	200.000000	0.000000	-0.179360	0.225200	-0.738650	-140.251124	-17.256860	46.178795				300.000000	200.000000	0.000000	0.183120	0.030520	0.152588	-38.146801	174.399994	42.724499				-505.000000	200.000000	0.000000	1.629990	0.893350	0.000000	864.768621	-1159.190748	-469.235399
974				900.000000	200.000000	0.000000	-0.112100	0.135120	-0.782100	-39.471846	96.531090	46.025339				300.000000	200.000000	0.000000	-0.488320	0.274680	-0.152588	-19.073400	-130.799995	-6.103500				-505.000000	200.000000	0.000000	1.629990	1.608030	2.359620	-944.853353	-100.869969	412.604312
975				900.000000	200.000000	0.000000	-0.325090	-0.112600	0.521400	-128.733135	-98.549034	123.124740				300.000000	200.000000	0.000000	-0.305200	0.335720	0.000000	66.756902	-43.599998	30.517499				-505.000000	200.000000	0.000000	0.543330	1.250690	18.090419	-38.689517	82.525303	-468.809351
976				900.000000	200.000000	0.000000	-0.156940	-0.225200	0.999350	-245.449693	-90.720035	115.616839				300.000000	200.000000	0.000000	-0.213640	0.183120	-0.534058	-152.587204	163.499994	-36.620999				-505.000000	200.000000	0.000000	1.992210	0.000000	5.505780	-694.455549	-125.773605	-58.903475
977				900.000000	200.000000	0.000000	-0.201780	-0.022520	0.043450	-161.703568	-87.984537	82.116544				300.000000	200.000000	0.000000	-0.366240	0.305200	-0.228882	-85.830302	163.499994	67.138499				-505.000000	200.000000	0.000000	3.078870	2.858720	16.517339	-1447.121493	-201.977368	-291.253878
978				900.000000	200.000000	0.000000	-0.056050	-0.112600	-0.173800	-145.535483	-103.915596	130.074995				300.000000	200.000000	0.000000	-0.579880	0.763000	-0.839234	-143.050504	76.299997	54.931499				-505.000000	200.000000	0.000000	2.897760	1.786700	4.719240	340.122759	-1505.522079	118.951955
979				900.000000	200.000000	0.000000	-0.201780	-0.157640	0.999350	-101.949014	-68.609644	125.364764				300.000000	200.000000	0.000000	-0.152600	-0.030520	-0.762940	-152.587204	76.299997	30.517499				-505.000000	200.000000	0.000000	1.811100	3.216060	8.651940	1121.823960	810.189706	-55.836946
980				900.000000	200.000000	0.000000	-0.145730	-0.168900	0.738650	-247.421874	-126.401002	122.886564				300.000000	200.000000	0.000000	0.122080	0.000000	-1.068116	-104.903703	43.599998	-54.931499				-505.000000	200.000000	0.000000	1.811100	3.216060	11.011560	-267.779293	-782.889661	-232.069242
981				900.000000	200.000000	0.000000	-0.100890	0.101340	-0.869000	-121.363540	20.160730	58.030611				300.000000	200.000000	0.000000	0.488320	-0.244160	-1.068116	0.000000	-141.699995	-18.310500				-505.000000	200.000000	0.000000	2.354430	0.893350	3.146160	401.756307	1047.677809	-351.805157
982				900.000000	200.000000	0.000000	-0.022420	0.180160	-1.042800	-106.236198	37.354849	36.335677				300.000000	200.000000	0.000000	-0.610400	0.183120	-2.212526	66.756902	-207.099993	-36.620999				-505.000000	200.000000	0.000000	2.535540	0.893350	-1.573080	-177.701242	245.777358	-58.099153
983				900.000000	200.000000	0.000000	-0.123310	0.112600	-1.129700	-133.231529	-19.201323	106.257512				300.000000	200.000000	0.000000	-0.640920	0.610400	-1.907350	-171.660604	98.099997	-103.759498				-505.000000	200.000000	0.000000	2.173320	1.429360	3.146160	202.558268	-267.063299	-175.049699
984				900.000000	200.000000	0.000000	-0.313880	0.011260	0.043450	-128.148266	23.017110	91.902735				300.000000	200.000000	0.000000	0.183120	-0.122080	0.610352	-228.880806	-76.299997	-24.414000				-505.000000	200.000000	0.000000	0.905550	2.144040	13.371180	362.437558	-597.764106	-409.246441
985				900.000000	200.000000	0.000000	-0.201780	0.168900	-0.912450	-162.852266	-16.171971	96.752525				300.000000	200.000000	0.000000	-0.152600	-0.244160	0.534058	-143.050504	98.099997	-30.517499				-505.000000	200.000000	0.000000	1.629990	3.394730	-1.573080	-142.158741	-362.277851	414.299890
986				900.000000	200.000000	0.000000	0.089680	0.146380	-1.086250	-31.282199	37.844950	33.778466				300.000000	200.000000	0.000000	0.122080	-0.122080	0.000000	-57.220201	-108.999996	18.310500				-505.000000	200.000000	0.000000	2.897760	3.930740	-2.359620	121.844305	-570.814190	414.707142
987				900.000000	200.000000	0.000000	-0.280250	-0.112600	0.825550	-112.335914	-34.820796	127.897606				300.000000	200.000000	0.000000	-0.030520	0.244160	-1.373292	66.756902	-326.999989	79.345499				-505.000000	200.000000	0.000000	2.897760	2.322710	13.371180	-1132.359145	739.957354	119.460628
988				900.000000	200.000000	0.000000	-0.145730	0.180160	0.695200	-140.620402	-156.756413	113.572550				300.000000	200.000000	0.000000	0.152600	0.122080	-1.525880	-219.344106	-65.399998	73.241999				-505.000000	200.000000	0.000000	0.905550	0.714680	13.371180	-998.029036	-200.054084	0.605787
989				900.000000	200.000000	0.000000	-0.067260	-0.045040	0.695200	-226.284213	-28.272589	106.052839				300.000000	200.000000	0.000000	-0.030520	0.274680	0.000000	28.610101	10.900000	-30.517499				-505.000000	200.000000	0.000000	3.441090	2.322710	3.932700	-206.586208	53.187539	-350.535627
990				900.000000	200.000000	0.000000	0.022420	0.033780	0.391050	-134.901839	-82.342451	86.755952				300.000000	200.000000	0.000000	0.091560	0.610400	-0.762940	47.683501	-108.999996	-30.517499				-505.000000	200.000000	0.000000	2.716650	3.394730	3.932700	205.729727	-1228.676673	-584.436720
991				900.000000	200.000000	0.000000	-0.224200	-0.090080	0.347600	-127.985818	-97.476081	103.763881				300.000000	200.000000	0.000000	-0.396760	0.000000	-1.220704	9.536700	-425.099985	109.862998				-505.000000	200.000000	0.000000	2.535540	0.178670	7.865400	11.440554	1562.520314	-58.777384
992				900.000000	200.000000	0.000000	-0.123310	-0.157640	0.955900	-214.568874	-223.779729	132.512450				300.000000	200.000000	0.000000	0.152600	-0.061040	2.365114	76.293602	-207.099993	42.724499				-505.000000	200.000000	0.000000	2.354430	1.608030	11.798100	-17.570259	-949.082992	-116.150531
993				900.000000	200.000000	0.000000	-0.212990	0.213940	-1.260050	-149.296041	60.602474	55.841804				300.000000	200.000000	0.000000	0.152600	-0.244160	-0.610352	104.903703	-65.399998	-79.345499				-505.000000	200.000000	0.000000	1.267770	1.429360	15.730799	87.749037	-91.641287	118.743238
994				900.000000	200.000000	0.000000	-0.112100	0.191420	-0.999350	-57.481135	71.403283	19.571437				300.000000	200.000000	0.000000	-0.305200	0.152600	0.762940	76.293602	-250.699991	-12.207000				-505.000000	200.000000	0.000000	1.992210	0.000000	11.011560	232.512929	-130.998590	-0.159377
995				900.000000	200.000000	0.000000	-0.033630	0.247720	-0.260700	-78.520640	-99.692064	62.916383				300.000000	200.000000	0.000000	0.183120	0.213640	-0.762940	-19.073400	-207.099993	-67.138499				-505.000000	200.000000	0.000000	1.811100	1.608030	8.651940	97.994050	-1310.930411	-409.827558
996				900.000000	200.000000	0.000000	-0.156940	0.090080	-0.521400	-169.713476	17.079631	74.945827				300.000000	200.000000	0.000000	-0.488320	0.549360	-0.228882	-95.367002	141.699995	42.724499				-505.000000	200.000000	0.000000	5.433300	1.072020	5.505780	-50.507610	461.426095	-410.626008
997				900.000000	200.000000	0.000000	-0.179360	0.213940	-0.782100	-88.492932	3.047428	24.481382				300.000000	200.000000	0.000000	0.457800	-0.213640	0.991822	-104.903703	250.699991	30.517499				-505.000000	200.000000	0.000000	2.535540	2.680050	-4.719240	1551.584308	-1076.937009	354.805116
998				900.000000	200.000000	0.000000	0.000000	0.304020	-0.782100	-44.578135	-4.338617	36.427640				300.000000	200.000000	0.000000	0.427280	-0.030520	0.381470	95.367002	43.599998	18.310500				-505.000000	200.000000	0.000000	1.811100	1.429360	7.078860	1245.216901	-248.877500	-586.229412
999				900.000000	200.000000	0.000000	-0.414770	-0.236460	0.869000	-109.350394	-135.707039	123.102459				300.000000	200.000000	0.000000	0.366240	0.305200	0.000000	-85.830302	-141.699995	73.241999				-505.000000	200.000000	0.000000	1.448880	2.858720	7.865400	636.874386	-625.416017	-1113.540860
1000				900.000000	200.000000	0.000000	-0.302670	-0.168900	0.651750	-151.019177	-165.451125	120.639494				300.000000	200.000000	0.000000	-0.061040	0.335720	-0.381470	28.610101	-163.499994	30.517499				-505.000000	200.000000	0.000000	1.629990	3.037390	6.292320	184.295853	1618.807994	-702.177100
1001				900.000000	200.000000	0.000000	-0.190570	0.011260	0.043450	-176.394629	-12.456616	118.281247				300.000000	200.000000	0.000000	-0.335720	0.671440	-1.068116	-95.367002	185.299994	54.931499				-505.000000	200.000000	0.000000	3.441090	-0.893350	11.011560	-748.071695	179.039708	-353.587668
1002				900.000000	200.000000	0.000000	-0.134520	0.123860	0.651750	-155.045441	-147.045692	103.869937				300.000000	200.000000	0.000000	-0.030520	0.183120	0.076294	-143.050504	32.699999	-18.310500				-505.000000	200.000000	0.000000	1.086660	3.037390	14.157719	764.005095	-1404.889542	472.748340
1003				900.000000	200.000000	0.000000	-0.078470	-0.033780	0.782100	-109.135121	-83.617447	125.352205				300.000000	200.000000	0.000000	-0.427280	0.305200	0.228882	-38.146801	119.899996	18.310500				-505.000000	200.000000	0.000000	-0.362220	2.680050	2.359620	-1459.065432	-2101.441466	-467.380444
1004				900.000000	200.000000	0.000000	-0.280250	-0.011260	1.129700	-228.463540	-166.818874	135.220833				300.000000	200.000000	0.000000	-0.183120	0.457800	0.228882	-123.977103	-108.999996	6.103500				-505.000000	200.000000	0.000000	2.716650	1.965370	4.719240	-459.777932	-168.863041	589.088791
1005				900.000000	200.000000	0.000000	-0.033630	0.394100	-1.216600	-202.139992	-2.549648	48.594556				300.000000	200.000000	0.000000	0.183120	-0.488320	-0.076294	-114.440403	-98.099997	73.241999				-505.000000	200.000000	0.000000	0.905550	0.178670	10.225020	-567.450686	-2185.618488	-117.391083
1006				900.000000	200.000000	0.000000	-0.011210	0.258980	-0.564850	-50.228341	0.986938	70.132608				300.000000	200.000000	0.000000	-0.274680	-0.213640	-0.228882	-9.536700	-130.799995	61.034999				-505.000000	200.000000	0.000000	2.173320	2.501380	7.078860	846.820823	-5.655416	-115.288253
1007				900.000000	200.000000	0.000000	-0.168150	0.146380	-0.347600	-122.989152	-18.082165	70.190480				300.000000	200.000000	0.000000	-0.549360	0.122080	-0.839234	-85.830302	-250.699991	-36.620999				-505.000000	200.000000	0.000000	3.078870	3.752070	3.146160	1617.081470	-1912.698214	120.802602
1008				900.000000	200.000000	0.000000	-0.246620	0.112600	0.000000	-176.286992	-30.371948	34.095458				300.000000	200.000000	0.000000	-0.305200	0.274680	-1.220704	-143.050504	-108.999996	-54.931499				-505.000000	200.000000	0.000000	1.629990	0.714680	9.438480	507.264372	-505.297828	705.477016
1009				900.000000	200.000000	0.000000	-0.089680	0.056300	-0.825550	-179.460696	-51.264885	50.748130				300.000000	200.000000	0.000000	-0.122080	-0.030520	0.381470	38.146801	141.699995	-6.103500				-505.000000	200.000000	0.000000	2.354430	1.786700	4.719240	-586.405256	-1074.935161	-115.980973
1010				900.000000	200.000000	0.000000	-0.044840	0.045040	-1.346950	-59.848646	53.758874	55.510524				300.000000	200.000000	0.000000	0.091560	-0.213640	-0.534058	-95.367002	174.399994	0.000000				-505.000000	200.000000	0.000000	5.071080	1.608030	4.719240	676.759443	1014.370481	-175.111962
1011				900.000000	200.000000	0.000000	-0.269040	-0.011260	0.738650	-108.252761	-136.521005	82.196697				300.000000	200.000000	0.000000	-0.061040	-0.305200	0.305176	-9.536700	-54.499998	73.241999				-505.000000	200.000000	0.000000	0.905550	3.394730	5.505780	-836.488443	-1518.289893	-55.594944
1012				900.000000	200.000000	0.000000	-0.369930	-0.157640	0.651750	-190.760793	-25.900169	123.129307				300.000000	200.000000	0.000000	-0.274680	0.122080	-3.509524	47.683501	-305.199989	0.000000				-505.000000	200.000000	0.000000	2.173320	1.429360	11.011560	-144.260506	-9.387548	-175.049699
1013				900.000000	200.000000	0.000000	-0.224200	-0.045040	0.347600	-218.603266	-26.552501	98.986448				300.000000	200.000000	0.000000	-0.488320	0.274680	-1.144410	-162.123904	21.799999	6.103500				-505.000000	200.000000	0.000000	1.811100	2.144040	8.651940	1172.772032	279.909676	1.889806
1014				900.000000	200.000000	0.000000	-0.145730	-0.022520	-0.391050	-134.009999	-69.624711	115.793718				300.000000	200.000000	0.000000	-0.061040	-0.030520	-0.915528	-76.293602	10.900000	18.310500				-505.000000	200.000000	0.000000	1.992210	0.714680	4.719240	-651.273186	7.542829	352.983447
1015				900.000000	200.000000	0.000000	-0.190570	-0.258980	0.130350	-115.063540	-88.526982	122.849244				300.000000	200.000000	0.000000	0.366240	0.061040	1.144410	-57.220201	-185.299994	-85.448998				-505.000000	200.000000	0.000000	0.724440	2.680050	8.651940	162.861980	-582.326582	296.205906
1016				900.000000	200.000000	0.000000	-0.212990	-0.011260	0.391050	-172.941359	-158.769756	154.428432				300.000000	200.000000	0.000000	-0.610400	0.976640	-0.228882	114.440403	-207.099993	24.414000				-505.000000	200.000000	0.000000	2.716650	1.965370	-1.573080	-1155.177329	-1488.591702	-57.096294
1017				900.000000	200.000000	0.000000	0.000000	0.270240	-1.260050	-74.608063	41.699606	43.625205				300.000000	200.000000	0.000000	0.061040	0.030520	-1.602174	-95.367002	76.299997	42.724499				-505.000000	200.000000	0.000000	3.259980	1.429360	0.000000	1013.018588	-992.681422	-233.880730
1018				900.000000	200.000000	0.000000	-0.056050	0.056300	-0.651750	-118.972686	68.771876	57.942269				300.000000	200.000000	0.000000	0.061040	-0.488320	0.000000	95.367002	-108.999996	-30.517499				-505.000000	200.000000	0.000000	0.724440	0.536010	18.090419	-313.566807	-856.423714	-117.037479
1019				900.000000	200.000000	0.000000	-0.022420	0.011260	-0.391050	-120.557348	-34.174857	72.323502				300.000000	200.000000	0.000000	-0.244160	0.030520	-0.152588	133.513803	-196.199993	-67.138499				-505.000000	200.000000	0.000000	-0.362220	4.645420	15.730799	50.720823	-1583.850686	-700.491703
1020				900.000000	200.000000	0.000000	-0.179360	0.045040	-0.130350	-78.690900	-53.284369	62.878867				300.000000	200.000000	0.000000	-0.427280	0.183120	-1.144410	76.293602	-43.599998	42.724499				-505.000000	200.000000	0.000000	1.448880	2.144040	14.157719	246.684479	-366.247414	-56.825315
1021				900.000000	200.000000	0.000000	-0.044840	0.101340	-1.173150	-101.575988	83.993060	60.382203				300.000000	200.000000	0.000000	-0.213640	0.671440	-0.610352	-76.293602	0.000000	54.931499				-505.000000	200.000000	0.000000	1.448880	3.573400	8.651940	564.366594	169.257600	-407.933444
1022				900.000000	200.000000	0.000000	-0.190570	0.236460	-0.651750	-99.492106	-1.678140	58.249181				300.000000	200.000000	0.000000	0.518840	-0.152600	0.762940	104.903703	370.599987	54.931499				-505.000000	200.000000	0.000000	3.078870	1.072020	13.371180	-397.326383	-729.271692	-762.902245
1023				900.000000	200.000000	0.000000	-0.358720	-0.123860	0.043450	-129.691978	-86.587717	130.378090				300.000000	200.000000	0.000000	0.579880	0.457800	-0.076294	152.587204	65.399998	-24.414000				-505.000000	200.000000	0.000000	0.543330	4.109410	3.932700	-1025.001007	-434.319051	-172.375932
1024				900.000000	200.000000	0.000000	-0.246620	-0.011260	0.086900	-112.948505	-157.102013	140.005312				300.000000	200.000000	0.000000	-0.152600	0.305200	-0.610352	47.683501	-239.799992	24.414000				-505.000000	200.000000	0.000000	1.448880	1.965370	9.438480	1972.735647	-2880.598995	-56.994873
1025				900.000000	200.000000	0.000000	-0.123310	0.101340	0.043450	-224.952027	-111.479811	118.295340				300.000000	200.000000	0.000000	0.000000	0.610400	-0.610352	-114.440403	-316.099989	-42.724499				-505.000000	200.000000	0.000000	-0.905550	2.858720	6.292320	2026.540562	-1939.726694	-173.446927
1026				900.000000	200.000000	0.000000	-0.022420	0.135120	-0.347600	-175.719732	-115.270785	103.764273				300.000000	200.000000	0.000000	0.030520	0.213640	0.610352	-247.954206	185.299994	-30.517499				-505.000000	200.000000	0.000000	3.078870	3.037390	8.651940	-1205.307400	-857.363140	-173.596122
1027				900.000000	200.000000	0.000000	-0.145730	-0.011260	0.825550	-71.977961	-45.426299	118.213849				300.000000	200.000000	0.000000	0.030520	0.122080	-0.228882	-238.417506	21.799999	6.103500				-505.000000	200.000000	0.000000	1.267770	1.608030	3.932700	560.880518	52.125117	118.912796
1028				900.000000	200.000000	0.000000	-0.269040	-0.236460	0.000000	-162.517571	-201.691670	149.457744				300.000000	200.000000	0.000000	-0.122080	0.183120	-0.991822	104.903703	0.000000	-36.620999				-505.000000	200.000000	0.000000	-0.181110	1.786700	3.146160	-586.531102	7.973260	-174.522229
1029				900.000000	200.000000	0.000000	0.078470	0.405360	-0.695200	-140.828181	-88.706348	60.537192				300.000000	200.000000	0.000000	-0.183120	0.305200	0.305176	-123.977103	-130.799995	18.310500				-505.000000	200.000000	0.000000	0.905550	2.501380	17.303879	268.558815	-1131.776268	-232.675029
1030				900.000000	200.000000	0.000000	0.000000	0.123860	-1.390400	-100.873685	11.425012	26.621451				300.000000	200.000000	0.000000	-0.335720	-0.183120	1.068116	-95.367002	-32.699999	36.620999				-505.000000	200.000000	0.000000	3.259980	2.144040	18.090419	15.367091	-214.429186	-174.458400
1031				900.000000	200.000000	0.000000	-0.212990	0.056300	-0.564850	-155.067429	-0.835701	46.056559				300.000000	200.000000	0.000000	-0.274680	-0.396760	-1.296998	-76.293602	-217.999992	0.000000				-505.000000	200.000000	0.000000	2.173320	4.288080	5.505780	-203.351826	393.547459	-54.848576
1032				900.000000	200.000000	0.000000	-0.224200	-0.191420	-0.217250	-172.949486	-46.291071	86.802014				300.000000	200.000000	0.000000	-1.037680	0.457800	-0.915528	-152.587204	130.799995	6.103500				-505.000000	200.000000	0.000000	2.354430	2.858720	3.932700	1447.271783	118.941331	531.221459
1033				900.000000	200.000000	0.000000	-0.067260	-0.033780	-0.521400	-158.731910	-47.405031	43.412148				300.000000	200.000000	0.000000	-0.305200	0.610400	-0.534058	19.073400	-43.599998	48.827999				-505.000000	200.000000	0.000000	2.716650	1.429360	3.146160	781.638277	-167.370188	-410.069560
1034				900.000000	200.000000	0.000000	0.011210	0.247720	-1.260050	-27.289074	31.106038	53.231288				300.000000	200.000000	0.000000	0.305200	0.427280	-0.305176	-219.344106	-43.599998	-6.103500				-505.000000	200.000000	0.000000	1.448880	3.216060	5.505780	-499.851759	-755.746745	-55.807968
1035				900.000000	200.000000	0.000000	-0.414770	-0.112600	0.608300	-120.602046	-94.936829	111.169348				300.000000	200.000000	0.000000	0.030520	-0.610400	-0.686646	-19.073400	217.999992	24.414000				-505.000000	200.000000	0.000000	1.629990	2.680050	0.786540	162.232748	-1159.937174	-56.331130
1036				900.000000	200.000000	0.000000	-0.280250	-0.258980	-0.130350	-191.723699	-135.251208	166.316035				300.000000	200.000000	0.000000	-0.274680	0.366240	-2.365114	85.830302	-185.299994	42.724499				-505.000000	200.000000	0.000000	2.173320	1.250690	16.517339	887.712652	648.237503	235.989434
1037				900.000000	200.000000	0.000000	-0.257830	-0.022520	0.304150	-189.577195	-30.193179	106.271213				300.000000	200.000000	0.000000	-0.701960	0.122080	-0.762940	85.830302	-316.099989	-24.414000				-505.000000	200.000000	0.000000	-0.181110	4.288080	7.865400	491.732955	-1189.635365	-465.868912
1038				900.000000	200.000000	0.000000	-0.145730	0.000000	0.086900	-124.546409	-49.805325	108.585681				300.000000	200.000000	0.000000	-0.335720	0.488320	-1.602174	-66.756902	-87.199997	24.414000				-505.000000	200.000000	0.000000	5.071080	3.573400	11.011560	-246.156650	-317.301003	-290.735023
1039				900.000000	200.000000	0.000000	-0.224200	-0.033780	0.521400	-133.528387	-46.978015	103.816240				300.000000	200.000000	0.000000	-0.457800	0.366240	0.686646	-66.756902	-76.299997	-18.310500				-505.000000	200.000000	0.000000	1.267770	0.000000	3.146160	1621.675719	-1272.828530	528.595466
1040				900.000000	200.000000	0.000000	-0.134520	-0.191420	0.043450	-216.905233	-121.150123	178.276190				300.000000	200.000000	0.000000	0.030520	-0.030520	0.152588	-47.683501	-98.099997	67.138499				-505.000000	200.000000	0.000000	0.724440	2.322710	7.078860	720.193500	-978.543751	295.866790
1041				900.000000	200.000000	0.000000	-0.044840	0.382840	-0.738650	-113.656857	43.061215	94.379239				300.000000	200.000000	0.000000	0.305200	-0.244160	-1.144410	152.587204	-130.799995	61.034999				-505.000000	200.000000	0.000000	0.362220	3.930740	9.438480	238.604154	-1621.715136	-701.227889
1042				900.000000	200.000000	0.000000	-0.078470	0.157640	-1.260050	-67.183341	34.799061	53.240422				300.000000	200.000000	0.000000	0.549360	-0.335720	0.228882	133.513803	-185.299994	24.414000				-505.000000	200.000000	0.000000	1.448880	1.965370	8.651940	-343.647314	-1686.722502	177.981522
1043				900.000000	200.000000	0.000000	-0.067260	-0.033780	-0.477950	-174.769016	23.478140	89.195690				300.000000	200.000000	0.000000	-0.030520	0.183120	-0.228882	133.513803	-119.899996	-30.517499				-505.000000	200.000000	0.000000	1.629990	1.429360	14.944259	319.318118	-908.232835	-175.006233
1044				900.000000	200.000000	0.000000	-0.179360	0.045040	-0.391050	-143.289469	38.145541	62.878867				300.000000	200.000000	0.000000	-0.152600	-0.305200	-0.305176	-123.977103	-316.099989	-30.517499				-505.000000	200.000000	0.000000	0.905550	2.322710	8.651940	604.503344	-2051.555628	237.108202
1045				900.000000	200.000000	0.000000	-0.145730	0.225200	-0.608300	-63.726007	16.698820	91.927496				300.000000	200.000000	0.000000	0.183120	0.122080	-1.373292	171.660604	-185.299994	-67.138499				-505.000000	200.000000	0.000000	2.173320	2.858720	-2.359620	-174.655629	-394.408321	-291.181434
1046				900.000000	200.000000	0.000000	-0.201780	0.202680	-0.651750	-56.657334	84.904977	36.542438				300.000000	200.000000	0.000000	-0.030520	0.518840	-0.152588	19.073400	-76.299997	18.310500				-505.000000	200.000000	0.000000	2.354430	3.394730	14.157719	-140.900277	-288.472234	-231.943150
1047				900.000000	200.000000	0.000000	-0.280250	-0.202680	0.564850	-136.418145	-176.425503	132.633152				300.000000	200.000000	0.000000	0.122080	0.000000	0.457764	-28.610101	-21.799999	67.138499				-505.000000	200.000000	0.000000	0.543330	3.752070	2.359620	690.490532	362.593846	414.725939
1048				900.000000	200.000000	0.000000	-0.269040	-0.157640	0.477950	-247.228272	-141.344524	156.760027				300.000000	200.000000	0.000000	0.335720	-0.061040	-0.152588	152.587204	-196.199993	134.276998				-505.000000	200.000000	0.000000	3.622200	1.786700	4.719240	1035.018771	-621.367890	-233.570592
1049				900.000000	200.000000	0.000000	-0.257830	-0.022520	-0.304150	-178.145803	-141.078799	106.271213				300.000000	200.000000	0.000000	-0.457800	0.335720	-1.296998	219.344106	-305.199989	85.448998				-505.000000	200.000000	0.000000	3.259980	0.178670	8.651940	822.215490	-2061.452172	117.396957
1050				900.000000	200.000000	0.000000	0.056050	0.135120	-0.869000	-119.972479	-52.159668	81.996037				300.000000	200.000000	0.000000	-0.030520	0.427280	-0.762940	-57.220201	-174.399994	6.103500				-505.000000	200.000000	0.000000	3.984420	0.893350	5.505780	1328.473091	151.387797	352.993628
1051				900.000000	200.000000	0.000000	-0.280250	-0.112600	0.521400	-108.630483	-85.197636	135.126587				300.000000	200.000000	0.000000	-0.244160	0.152600	1.449586	-200.270705	87.199997	-115.966498				-505.000000	200.000000	0.000000	2.716650	4.824090	16.517339	409.043073	-975.479481	-289.359764
1052				900.000000	200.000000	0.000000	-0.347510	-0.101340	0.434500	-232.893262	-102.610932	156.893681				300.000000	200.000000	0.000000	0.335720	0.000000	1.220704	-9.536700	228.899992	122.069998				-505.000000	200.000000	0.000000	0.905550	1.965370	14.944259	-111.511925	-1527.247010	413.001383
1053				900.000000	200.000000	0.000000	-0.022420	0.225200	-1.346950	-88.614430	12.307859	65.293486				300.000000	200.000000	0.000000	0.183120	0.274680	-0.762940	0.000000	141.699995	73.241999				-505.000000	200.000000	0.000000	1.811100	1.072020	8.651940	-860.967930	279.909676	-351.592133
1054				900.000000	200.000000	0.000000	-0.100890	0.056300	-1.086250	-87.258586	45.692622	53.169403				300.000000	200.000000	0.000000	-0.579880	0.213640	-1.068116	76.293602	-141.699995	-6.103500				-505.000000	200.000000	0.000000	1.992210	2.680050	18.090419	742.697068	127.423586	-350.080601
1055				900.000000	200.000000	0.000000	-0.224200	0.304020	-0.217250	-124.403555	14.500569	92.082094				300.000000	200.000000	0.000000	-0.030520	0.000000	-0.228882	123.977103	-141.699995	30.517499				-505.000000	200.000000	0.000000	1.992210	4.466750	7.078860	849.929359	-1320.396524	-407.129122
1056				900.000000	200.000000	0.000000	-0.067260	0.067560	-0.955900	-142.947280	-67.264825	65.193335				300.000000	200.000000	0.000000	0.122080	0.396760	0.381470	-171.660604	185.299994	-18.310500				-505.000000	200.000000	0.000000	3.441090	0.893350	13.371180	286.758306	44.230421	118.060699
1057				900.000000	200.000000	0.000000	0.011210	0.135120	-1.042800	-116.132006	25.838026	69.994191				300.000000	200.000000	0.000000	-0.427280	0.244160	-0.686646	-76.293602	0.000000	67.138499				-505.000000	200.000000	0.000000	3.259980	1.786700	13.371180	224.998913	-607.660650	-351.029812
1058				900.000000	200.000000	0.000000	-0.123310	0.067560	-0.869000	-58.426117	71.743685	60.432082				300.000000	200.000000	0.000000	-0.763000	0.274680	-1.831056	-38.146801	-65.399998	-42.724499				-505.000000	200.000000	0.000000	1.811100	2.680050	6.292320	-68.958794	-1308.691132	-408.810211
1059				900.000000	200.000000	0.000000	-0.190570	-0.090080	0.782100	-131.556206	-114.462959	127.825641				300.000000	200.000000	0.000000	-0.152600	0.183120	0.381470	-9.536700	-54.499998	24.414000				-505.000000	200.000000	0.000000	-0.181110	1.608030	5.505780	97.742357	-126.836027	-115.947688
1060				900.000000	200.000000	0.000000	-0.269040	-0.090080	0.130350	-164.395661	-161.285136	132.726257				300.000000	200.000000	0.000000	0.274680	-0.091560	-0.839234	-104.903703	196.199993	54.931499				-505.000000	200.000000	0.000000	2.716650	2.144040	14.944259	-100.700603	-311.136592	-291.903131
1061				900.000000	200.000000	0.000000	-0.044840	0.056300	-0.260700	-166.813921	-38.438797	132.630119				300.000000	200.000000	0.000000	-0.122080	0.091560	0.076294	-66.756902	-196.199993	48.827999				-505.000000	200.000000	0.000000	2.354430	2.322710	-1.573080	1066.949350	-538.683720	295.736391
1062				900.000000	200.000000	0.000000	-0.156940	0.045040	0.043450	-199.126750	-44.237319	111.048842				300.000000	200.000000	0.000000	0.061040	0.518840	-1.754762	-19.073400	-283.399990	30.517499				-505.000000	200.000000	0.000000	2.354430	2.680050	11.011560	278.866751	-1346.046587	-526.341875
1063				900.000000	200.000000	0.000000	-0.392350	-0.157640	0.304150	-171.018255	-55.049465	65.320692				300.000000	200.000000	0.000000	-0.640920	0.061040	-2.136232	66.756902	-185.299994	-24.414000				-505.000000	200.000000	0.000000	1.629990	0.178670	14.157719	-1030.400078	-1040.056416	-58.704940
1064				900.000000	200.000000	0.000000	-0.156940	-0.135120	0.304150	-170.090881	-145.799169	149.435855				300.000000	200.000000	0.000000	-0.061040	-0.061040	0.457764	-104.903703	174.399994	42.724499				-505.000000	200.000000	0.000000	1.992210	1.072020	2.359620	-861.471316	-1050.777951	294.578464
1065				900.000000	200.000000	0.000000	0.033630	0.090080	-0.999350	-109.900678	-51.115187	65.109756				300.000000	200.000000	0.000000	0.488320	-0.091560	0.915528	-28.610101	-10.900000	-36.620999				-505.000000	200.000000	0.000000	1.992210	3.037390	0.000000	1226.136485	-120.548620	178.955402
1066				900.000000	200.000000	0.000000	-0.044840	0.157640	-1.129700	-87.150949	73.820712	45.976601				300.000000	200.000000	0.000000	-0.152600	0.061040	-1.296998	-76.293602	-32.699999	-12.207000				-505.000000	200.000000	0.000000	3.078870	1.072020	1.573080	875.705789	740.194785	-234.205357
1067				900.000000	200.000000	0.000000	-0.235410	0.135120	-0.608300	-75.476562	-30.267857	82.297990				300.000000	200.000000	0.000000	-0.061040	-0.457800	-0.534058	-19.073400	-403.299986	0.000000				-505.000000	200.000000	0.000000	1.629990	2.322710	12.584640	25.737951	-2629.403651	-937.831726
1068				900.000000	200.000000	0.000000	-0.100890	0.078820	-0.477950	-133.947376	-30.862646	86.925588				300.000000	200.000000	0.000000	0.366240	0.366240	0.152588	-171.660604	-196.199993	-12.207000				-505.000000	200.000000	0.000000	2.535540	0.357340	6.292320	-1020.217988	-1352.526994	-234.840122
1069				900.000000	200.000000	0.000000	-0.246620	0.090080	-0.912450	-182.180194	-4.193519	48.532475				300.000000	200.000000	0.000000	-0.213640	-0.213640	0.305176	-38.146801	-108.999996	-12.207000				-505.000000	200.000000	0.000000	0.543330	-0.536010	7.865400	-1884.860763	92.228847	58.191959
1070				900.000000	200.000000	0.000000	-0.011210	0.247720	-0.999350	-115.470654	77.380573	46.025535				300.000000	200.000000	0.000000	0.366240	0.701960	-0.610352	38.146801	-272.499990	0.000000				-505.000000	200.000000	0.000000	3.441090	2.322710	17.303879	836.827503	-622.351747	-291.791529
1071				900.000000	200.000000	0.000000	-0.313880	-0.247720	0.825550	-154.084928	-104.359492	137.445426				300.000000	200.000000	0.000000	-0.183120	0.518840	0.305176	19.073400	43.599998	67.138499				-505.000000	200.000000	0.000000	1.629990	0.714680	3.146160	1896.553010	-234.186402	-175.684464
1072				900.000000	200.000000	0.000000	-0.325090	-0.146380	0.173800	-158.628020	-143.819496	139.960946				300.000000	200.000000	0.000000	0.671440	-0.274680	0.000000	66.756902	-87.199997	-48.827999				-505.000000	200.000000	0.000000	0.724440	4.824090	11.011560	871.866619	-982.275883	298.240600
1073				900.000000	200.000000	0.000000	-0.257830	0.045040	0.086900	-166.917494	-29.991137	120.792004				300.000000	200.000000	0.000000	0.122080	-0.061040	0.534058	38.146801	-10.900000	85.448998				-505.000000	200.000000	0.000000	2.535540	0.536010	10.225020	496.515974	-1091.119112	59.049929
1074				900.000000	200.000000	0.000000	-0.022420	0.045040	-0.564850	-183.674828	-39.079193	96.451518				300.000000	200.000000	0.000000	-0.244160	-0.122080	-1.068116	76.293602	-305.199989	61.034999				-505.000000	200.000000	0.000000	1.629990	3.037390	1.573080	183.918314	-762.973579	-232.224311
1075				900.000000	200.000000	0.000000	-0.280250	0.045040	0.695200	-154.225704	-19.501660	94.308970				300.000000	200.000000	0.000000	-0.579880	0.671440	0.610352	152.587204	-130.799995	-61.034999				-505.000000	200.000000	0.000000	2.173320	2.322710	13.371180	-90.015128	-2132.746945	-585.410600
1076				900.000000	200.000000	0.000000	-0.325090	-0.326540	0.738650	-221.749248	-149.410776	132.564417				300.000000	200.000000	0.000000	-0.030520	0.152600	-0.305176	-267.027607	108.999996	-67.138499				-505.000000	200.000000	0.000000	-0.181110	3.394730	3.932700	1363.889746	-920.763218	-172.996208
1077				900.000000	200.000000	0.000000	-0.044840	0.337800	-1.303500	-79.912017	68.916376	72.650411				300.000000	200.000000	0.000000	0.122080	-0.366240	1.907350	-57.220201	174.399994	61.034999				-505.000000	200.000000	0.000000	1.086660	3.752070	11.011560	-466.977332	-739.053800	-642.711304
1078				900.000000	200.000000	0.000000	0.033630	0.078820	-0.999350	-29.953761	80.600031	57.870304				300.000000	200.000000	0.000000	0.000000	0.274680	1.678468	9.536700	10.900000	-61.034999				-505.000000	200.000000	0.000000	3.803310	0.000000	6.292320	-346.944620	-236.109686	-529.001153
1079				900.000000	200.000000	0.000000	-0.056050	0.011260	0.000000	-87.987978	73.231718	57.900382				300.000000	200.000000	0.000000	-0.244160	0.457800	-0.152588	-47.683501	-32.699999	42.724499				-505.000000	200.000000	0.000000	1.811100	2.858720	9.438480	521.184230	-1179.106831	-56.176061
1080				900.000000	200.000000	0.000000	-0.089680	0.056300	-0.434500	-158.952917	-11.100802	84.483371				300.000000	200.000000	0.000000	-0.701960	-0.030520	-0.610352	-123.977103	-185.299994	-18.310500				-505.000000	200.000000	0.000000	5.614410	0.714680	7.865400	275.506522	-877.472223	293.949572
1081				900.000000	200.000000	0.000000	-0.044840	0.067560	-0.825550	-154.873828	38.076062	60.350788				300.000000	200.000000	0.000000	0.030520	0.030520	-1.144410	-152.587204	-152.599995	-85.448998				-505.000000	200.000000	0.000000	2.897760	2.680050	8.651940	973.573993	-50.984131	-937.594032
1082				900.000000	200.000000	0.000000	-0.201780	0.157640	-0.955900	5.501303	29.462167	48.548851				300.000000	200.000000	0.000000	-0.427280	-0.152600	0.457764	-66.756902	185.299994	30.517499				-505.000000	200.000000	0.000000	3.441090	2.680050	-2.359620	972.693068	-868.831101	-526.428808
1083				900.000000	200.000000	0.000000	-0.313880	-0.191420	0.521400	-152.081593	-124.340512	103.762543				300.000000	200.000000	0.000000	-0.244160	0.640920	-0.991822	-162.123904	54.499998	48.827999				-505.000000	200.000000	0.000000	2.535540	3.930740	9.438480	586.052160	898.177425	3.527429
1084				900.000000	200.000000	0.000000	-0.212990	-0.033780	0.695200	-149.430451	-113.458886	132.720548				300.000000	200.000000	0.000000	0.061040	1.007160	-1.449586	-76.293602	196.199993	54.931499				-505.000000	200.000000	0.000000	2.535540	0.357340	11.798100	370.014497	-694.901942	-352.328320
1085				900.000000	200.000000	0.000000	-0.112100	-0.045040	-0.173800	-190.999725	-71.211637	125.376574				300.000000	200.000000	0.000000	-0.122080	-0.091560	0.381470	-47.683501	54.499998	54.931499				-505.000000	200.000000	0.000000	3.441090	1.250690	12.584640	-965.657994	-883.013204	-821.505764
1086				900.000000	200.000000	0.000000	-0.224200	-0.123860	0.130350	-149.704600	-77.010158	79.635865				300.000000	200.000000	0.000000	-0.244160	-0.213640	-1.296998	76.293602	-152.599995	-97.655998				-505.000000	200.000000	0.000000	1.267770	2.680050	4.719240	1320.707383	-1539.461397	119.930143
1087				900.000000	200.000000	0.000000	-0.056050	0.078820	1.129700	-156.405032	-135.523670	120.614375				300.000000	200.000000	0.000000	-0.457800	0.335720	-2.593996	-19.073400	-10.900000	18.310500				-505.000000	200.000000	0.000000	-0.543330	0.178670	12.584640	11.818093	683.784110	58.957123
1088				900.000000	200.000000	0.000000	-0.123310	-0.146380	0.869000	-262.441579	-203.435032	154.209862				300.000000	200.000000	0.000000	-0.488320	0.671440	-1.373292	-228.880806	-21.799999	30.517499				-505.000000	200.000000	0.000000	0.181110	1.429360	7.078860	-607.839129	-1608.516891	-233.634421
1089				900.000000	200.000000	0.000000	0.123310	0.168900	-0.825550	-130.597995	36.217615	77.138451				300.000000	200.000000	0.000000	0.122080	0.061040	-1.068116	-457.761612	207.099993	-36.620999				-505.000000	200.000000	0.000000	2.535540	-0.714680	7.865400	420.647953	-956.309825	586.559912
1090				900.000000	200.000000	0.000000	-0.033630	0.225200	-1.303500	-40.323053	43.124898	38.798838				300.000000	200.000000	0.000000	0.000000	-0.518840	0.762940	-28.610101	-98.099997	-54.931499				-505.000000	200.000000	0.000000	2.897760	3.394730	-3.146160	668.427426	-702.637771	120.477975
1091				900.000000	200.000000	0.000000	-0.280250	0.056300	-0.738650	-74.836882	17.293610	65.403521				300.000000	200.000000	0.000000	-0.732480	0.091560	-1.525880	133.513803	-185.299994	6.103500				-505.000000	200.000000	0.000000	0.181110	1.072020	9.438480	-281.824997	-1080.476141	-1232.623214
1092				900.000000	200.000000	0.000000	-0.212990	0.090080	-0.304150	-149.385753	-21.342032	82.232875				300.000000	200.000000	0.000000	-0.579880	0.152600	-0.534058	57.220201	-348.799988	-54.931499				-505.000000	200.000000	0.000000	2.897760	3.216060	-1.573080	1121.005958	621.569449	-232.156174
1093				900.000000	200.000000	0.000000	-0.156940	0.135120	-1.346950	-136.549756	38.111273	34.023493				300.000000	200.000000	0.000000	0.274680	0.091560	-1.220704	-181.197305	-174.399994	-67.138499				-505.000000	200.000000	0.000000	2.716650	-0.357340	6.292320	557.960752	227.354128	116.931750
1094				900.000000	200.000000	0.000000	-0.056050	0.258980	-0.477950	10.169640	23.016512	48.492121				300.000000	200.000000	0.000000	0.122080	-0.122080	-0.534058	-114.440403	32.699999	42.724499				-505.000000	200.000000	0.000000	2.354430	3.394730	13.371180	-25.147198	-155.155801	-290.687249
1095				900.000000	200.000000	0.000000	-0.145730	-0.146380	0.825550	-157.952807	-101.151969	93.991587				300.000000	200.000000	0.000000	0.366240	-0.183120	0.076294	-162.123904	0.000000	-67.138499				-505.000000	200.000000	0.000000	0.362220	2.858720	3.932700	868.191774	1034.909995	-526.012940
1096				900.000000	200.000000	0.000000	-0.246620	-0.112600	0.477950	-173.003981	-127.069870	115.814465				300.000000	200.000000	0.000000	0.030520	0.366240	-1.373292	104.903703	-316.099989	36.620999				-505.000000	200.000000	0.000000	1.448880	2.322710	11.798100	-205.956976	-1159.428179	-350.376251
1097				900.000000	200.000000	0.000000	-0.280250	0.101340	-0.608300	-121.093455	-89.212985	91.951669				300.000000	200.000000	0.000000	0.366240	0.030520	0.228882	-38.146801	-76.299997	18.310500				-505.000000	200.000000	0.000000	0.543330	2.322710	13.371180	257.432878	-840.986190	-291.559708
1098				900.000000	200.000000	0.000000	-0.112100	0.033780	-0.043450	-159.475163	-35.871073	94.124295				300.000000	200.000000	0.000000	-0.061040	-0.091560	-0.686646	9.536700	-76.299997	12.207000				-505.000000	200.000000	0.000000	2.716650	1.786700	4.719240	571.754763	493.986996	118.966444
1099				900.000000	200.000000	0.000000	-0.224200	-0.022520	0.608300	-225.446867	-47.058832	91.778411				300.000000	200.000000	0.000000	0.000000	0.335720	-0.762940	228.880806	-174.399994	-18.310500				-505.000000	200.000000	0.000000	2.897760	3.752070	10.225020	-3.776248	742.943060	-701.600290
1100				900.000000	200.000000	0.000000	-0.112100	-0.101340	0.825550	-292.796088	-183.592371	127.733875				300.000000	200.000000	0.000000	-0.244160	1.098720	-0.915528	66.756902	-43.599998	18.310500				-505.000000	200.000000	0.000000	1.086660	3.573400	8.651940	795.998597	-869.384528	414.512915
1101				900.000000	200.000000	0.000000	-0.100890	0.304020	-0.912450	-133.164843	86.058748	41.351482				300.000000	200.000000	0.000000	-0.213640	0.305200	0.686646	-38.146801	-10.900000	-54.931499				-505.000000	200.000000	0.000000	1.992210	3.573400	11.011560	332.923359	-263.568598	120.719977
1102				900.000000	200.000000	0.000000	-0.100890	0.112600	-0.738650	-108.703220	70.699204	48.402442				300.000000	200.000000	0.000000	0.518840	-0.122080	0.762940	-123.977103	316.099989	42.724499				-505.000000	200.000000	0.000000	3.984420	0.178670	14.157719	-335.504066	-254.532916	-352.613788
1103				900.000000	200.000000	0.000000	-0.168150	-0.101340	-0.869000	-129.709902	53.326317	69.960100				300.000000	200.000000	0.000000	-0.030520	-0.213640	-0.839234	-143.050504	-87.199997	30.517499				-505.000000	200.000000	0.000000	-0.543330	1.072020	-3.146160	296.248241	-1820.117500	471.013603
1104				900.000000	200.000000	0.000000	-0.089680	0.056300	-0.999350	-83.148027	-51.103251	74.844731				300.000000	200.000000	0.000000	-0.610400	0.244160	-1.754762	152.587204	-228.899992	115.966498				-505.000000	200.000000	0.000000	0.905550	1.786700	8.651940	-470.274638	-195.575525	295.343628
1105				900.000000	200.000000	0.000000	-0.134520	0.146380	-1.042800	-163.914682	26.773218	48.468698				300.000000	200.000000	0.000000	0.000000	0.244160	0.305176	0.000000	-316.099989	-12.207000				-505.000000	200.000000	0.000000	3.441090	2.501380	8.651940	731.130668	-1276.991093	-409.110168
1106				900.000000	200.000000	0.000000	-0.112100	0.157640	0.043450	-61.812384	60.301539	62.913903				300.000000	200.000000	0.000000	-1.037680	0.305200	-0.305176	-257.490907	76.299997	-6.103500				-505.000000	200.000000	0.000000	0.724440	4.288080	7.865400	-550.611062	-714.150163	-642.173652
1107				900.000000	200.000000	0.000000	-0.212990	-0.247720	0.173800	-211.047564	-102.842044	118.063623				300.000000	200.000000	0.000000	-0.549360	0.244160	0.228882	-95.367002	174.399994	-6.103500				-505.000000	200.000000	0.000000	1.811100	3.216060	8.651940	-152.152061	-515.510367	120.395350
1108				900.000000	200.000000	0.000000	-0.100890	-0.337800	-0.391050	-199.260122	-127.196892	146.779634				300.000000	200.000000	0.000000	-0.091560	0.213640	-0.076294	-171.660604	54.499998	79.345499				-505.000000	200.000000	0.000000	2.535540	0.178670	7.078860	474.641638	370.136675	176.199011
1109				900.000000	200.000000	0.000000	-0.168150	-0.033780	-0.260700	-166.502885	-109.350441	94.119532				300.000000	200.000000	0.000000	-0.457800	-0.152600	0.228882	-85.830302	43.599998	42.724499				-505.000000	200.000000	0.000000	1.811100	1.965370	12.584640	583.195317	-254.102485	354.184840
1110				900.000000	200.000000	0.000000	-0.145730	0.033780	0.304150	-122.930277	-34.809458	74.881855				300.000000	200.000000	0.000000	-0.061040	0.183120	-1.296998	0.000000	-32.699999	79.345499				-505.000000	200.000000	0.000000	1.267770	2.322710	1.573080	-322.590980	319.504411	178.335126
1111				900.000000	200.000000	0.000000	-0.257830	-0.056300	0.825550	-114.038010	-111.733601	147.204019				300.000000	200.000000	0.000000	-0.061040	-0.183120	-0.381470	-152.587204	-228.899992	-6.103500				-505.000000	200.000000	0.000000	0.181110	2.144040	12.584640	-564.153380	-1613.741876	-56.723893
1112				900.000000	200.000000	0.000000	-0.168150	-0.168900	0.043450	-284.326873	-74.171510	147.006393				300.000000	200.000000	0.000000	-0.824040	0.122080	-0.305176	171.660604	-174.399994	42.724499				-505.000000	200.000000	0.000000	3.078870	3.216060	15.730799	195.862253	-731.510971	120.293929
1113				900.000000	200.000000	0.000000	-0.078470	0.281500	-1.173150	-118.280180	4.322424	77.452213				300.000000	200.000000	0.000000	-0.763000	0.396760	-2.212526	38.146801	-65.399998	-6.103500				-505.000000	200.000000	0.000000	-0.724440	0.357340	14.157719	601.835270	295.540201	0.397071
1114				900.000000	200.000000	0.000000	-0.134520	0.157640	-0.434500	-58.287010	97.131078	74.985431				300.000000	200.000000	0.000000	0.122080	-0.061040	1.296998	-143.050504	250.699991	-6.103500				-505.000000	200.000000	0.000000	0.181110	2.680050	14.157719	394.934446	1566.445447	-291.191615
1115				900.000000	200.000000	0.000000	-0.134520	0.033780	-0.130350	-95.236708	30.990609	74.870241				300.000000	200.000000	0.000000	0.671440	-0.183120	-0.152588	-228.880806	-98.099997	30.517499				-505.000000	200.000000	0.000000	0.181110	3.216060	12.584640	-846.733456	-685.751825	-525.659336
1116				900.000000	200.000000	0.000000	-0.123310	0.090080	-0.695200	-125.667700	-85.463017	94.188268				300.000000	200.000000	0.000000	0.244160	-0.213640	-0.534058	123.977103	-261.599991	-42.724499				-505.000000	200.000000	0.000000	1.629990	2.144040	13.371180	1404.781575	-906.739983	-115.583903
1117				900.000000	200.000000	0.000000	-0.033630	0.146380	-1.303500	-168.205297	88.718628	36.315876				300.000000	200.000000	0.000000	-0.915600	0.091560	-1.068116	76.293602	-294.299990	-91.552498				-505.000000	200.000000	0.000000	1.448880	2.144040	6.292320	14.423243	38.926872	-174.313512
1118				900.000000	200.000000	0.000000	-0.224200	0.045040	-0.782100	-35.140280	70.751549	53.286681				300.000000	200.000000	0.000000	-0.305200	-0.030520	-1.907350	-95.367002	43.599998	-24.414000				-505.000000	200.000000	0.000000	3.078870	1.608030	1.573080	676.507751	-585.505288	-468.673078
1119				900.000000	200.000000	0.000000	-0.190570	-0.258980	0.955900	-166.475163	-109.558623	101.162303				300.000000	200.000000	0.000000	0.335720	0.213640	-1.678468	-171.660604	250.699991	-18.310500				-505.000000	200.000000	0.000000	-0.362220	2.501380	6.292320	499.309894	-1044.613539	61.146886
1120				900.000000	200.000000	0.000000	-0.235410	-0.101340	0.217250	-180.851440	-152.618897	151.958225				300.000000	200.000000	0.000000	0.610400	-0.244160	0.305176	114.440403	-32.699999	-48.827999				-505.000000	200.000000	0.000000	4.346640	1.072020	6.292320	-166.260688	-666.696605	705.598800
1121				900.000000	200.000000	0.000000	-0.235410	-0.011260	-0.477950	-145.697931	-91.180721	139.993699				300.000000	200.000000	0.000000	-0.457800	-0.183120	-0.610352	28.610101	-228.899992	0.000000				-505.000000	200.000000	0.000000	1.811100	2.858720	9.438480	173.736225	-1046.536823	355.032629
1122				900.000000	200.000000	0.000000	-0.179360	0.045040	-0.391050	-119.166287	-53.041918	115.891389				300.000000	200.000000	0.000000	0.213640	-0.061040	-0.534058	47.683501	-217.999992	79.345499				-505.000000	200.000000	0.000000	0.543330	2.858720	11.011560	-57.769933	-971.316918	-349.795133
1123				900.000000	200.000000	0.000000	-0.201780	0.033780	0.130350	-119.089804	-82.999384	115.904144				300.000000	200.000000	0.000000	0.122080	-0.183120	0.686646	57.220201	-108.999996	-54.931499				-505.000000	200.000000	0.000000	2.716650	3.037390	-1.573080	994.378635	1560.518466	120.153349
1124				900.000000	200.000000	0.000000	-0.190570	-0.213940	0.564850	-237.395087	-175.052556	156.626373				300.000000	200.000000	0.000000	0.244160	0.335720	0.000000	95.367002	-217.999992	67.138499				-505.000000	200.000000	0.000000	3.259980	2.680050	14.157719	742.382452	-1271.257113	61.026668
1125				900.000000	200.000000	0.000000	0.011210	0.382840	-1.129700	-81.897743	-9.542947	43.718309				300.000000	200.000000	0.000000	-0.152600	0.335720	-0.991822	-9.536700	-185.299994	-12.207000				-505.000000	200.000000	0.000000	3.803310	0.178670	18.876959	128.137480	-1176.042561	-528.831595
1126				900.000000	200.000000	0.000000	-0.168150	0.157640	-1.651100	-71.608999	28.723820	53.333331				300.000000	200.000000	0.000000	0.061040	-0.091560	1.525880	-76.293602	196.199993	-42.724499				-505.000000	200.000000	0.000000	2.354430	1.072020	14.157719	992.528563	1037.227839	235.805387
1127				900.000000	200.000000	0.000000	-0.044840	-0.045040	-0.521400	-139.092945	93.518872	45.788109				300.000000	200.000000	0.000000	0.183120	-0.061040	0.305176	-38.146801	-98.099997	67.138499				-505.000000	200.000000	0.000000	1.448880	0.714680	1.573080	622.451142	-486.874599	118.050518
1128				900.000000	200.000000	0.000000	-0.056050	0.022520	-0.217250	-91.769893	-58.281458	62.730174				300.000000	200.000000	0.000000	-0.122080	0.152600	0.457764	123.977103	-87.199997	122.069998				-505.000000	200.000000	0.000000	0.000000	0.714680	0.000000	159.061288	132.570007	235.654626
1129				900.000000	200.000000	0.000000	-0.100890	0.146380	-0.782100	-211.890959	45.409763	55.662838				300.000000	200.000000	0.000000	-0.122080	0.427280	-0.915528	38.146801	-294.299990	30.517499				-505.000000	200.000000	0.000000	1.267770	3.216060	3.146160	773.935492	-742.548501	-173.281677
1130				900.000000	200.000000	0.000000	-0.212990	0.090080	-0.477950	-61.114145	44.677212	75.003895				300.000000	200.000000	0.000000	-0.854560	0.946120	-0.762940	9.536700	-10.900000	-18.310500				-505.000000	200.000000	0.000000	3.441090	1.072020	10.225020	-50.130070	-483.063902	-762.931223
1131				900.000000	200.000000	0.000000	-0.235410	-0.326540	0.738650	-137.318113	-107.510069	122.832868				300.000000	200.000000	0.000000	-0.122080	0.305200	1.373292	-200.270705	217.999992	-122.069998				-505.000000	200.000000	0.000000	-0.362220	1.429360	8.651940	434.630734	-914.282811	1.385440
1132				900.000000	200.000000	0.000000	-0.280250	0.045040	1.129700	-169.857683	-106.027235	135.273192				300.000000	200.000000	0.000000	0.549360	0.183120	0.610352	-123.977103	196.199993	54.931499				-505.000000	200.000000	0.000000	1.992210	2.322710	6.292320	25.234565	-524.230054	237.021270
1133				900.000000	200.000000	0.000000	-0.067260	0.146380	0.043450	-154.748266	-113.787950	101.411539				300.000000	200.000000	0.000000	-0.244160	0.152600	-0.305176	28.610101	98.099997	42.724499				-505.000000	200.000000	0.000000	2.716650	3.037390	3.932700	763.187093	-35.546607	-232.311243
1134				900.000000	200.000000	0.000000	-0.089680	0.056300	0.217250	-97.969751	-31.970810	125.447593				300.000000	200.000000	0.000000	-0.244160	0.763000	-0.152588	104.903703	-152.599995	67.138499				-505.000000	200.000000	0.000000	1.992210	2.144040	7.865400	130.365092	402.267145	648.060403
1135				900.000000	200.000000	0.000000	-0.246620	-0.022520	0.391050	-201.548757	-50.999504	106.259599				300.000000	200.000000	0.000000	-0.091560	0.305200	-0.076294	57.220201	-54.499998	12.207000				-505.000000	200.000000	0.000000	3.078870	2.322710	6.292320	-1248.741456	470.576212	-467.994847
1136				900.000000	200.000000	0.000000	-0.112100	-0.146380	0.043450	-219.071016	-147.403229	120.463007				300.000000	200.000000	0.000000	-0.457800	-0.213640	0.534058	-190.734005	-87.199997	-12.207000				-505.000000	200.000000	0.000000	1.267770	4.109410	5.505780	-98.347146	-1672.777831	121.286606
1137				900.000000	200.000000	0.000000	0.123310	0.202680	-0.608300	-145.063985	10.685723	84.398847				300.000000	200.000000	0.000000	-0.152600	0.061040	0.534058	38.146801	-10.900000	-6.103500				-505.000000	200.000000	0.000000	0.724440	1.608030	7.078860	-1523.555823	-978.543751	-820.949316
1138				900.000000	200.000000	0.000000	0.011210	0.146380	-1.086250	-103.651743	10.680525	45.908062				300.000000	200.000000	0.000000	-0.946120	0.488320	-0.381470	-85.830302	98.099997	-6.103500				-505.000000	200.000000	0.000000	1.629990	2.322710	6.292320	-1364.557458	-900.022145	-409.134838
1139				900.000000	200.000000	0.000000	-0.100890	0.123860	-0.130350	-75.445092	-122.373373	94.196456				300.000000	200.000000	0.000000	-0.305200	0.152600	0.915528	-190.734005	87.199997	-6.103500				-505.000000	200.000000	0.000000	1.448880	1.072020	9.438480	876.335021	-759.478878	-527.795451
1140				900.000000	200.000000	0.000000	-0.156940	0.123860	-0.564850	-63.833644	6.988100	77.386903				300.000000	200.000000	0.000000	-0.122080	-0.518840	0.991822	-123.977103	98.099997	12.207000				-505.000000	200.000000	0.000000	3.078870	1.965370	5.505780	-1154.611020	603.892646	-57.125272
1141				900.000000	200.000000	0.000000	-0.190570	0.168900	-0.738650	-122.466907	-6.663293	31.680089				300.000000	200.000000	0.000000	0.000000	-0.457800	-0.305176	66.756902	-141.699995	6.103500				-505.000000	200.000000	0.000000	1.448880	3.394730	7.865400	1711.652368	-1420.836061	473.058478
1142				900.000000	200.000000	0.000000	-0.156940	0.157640	-0.564850	-66.463113	-18.341750	65.370018				300.000000	200.000000	0.000000	-0.640920	0.000000	-2.288820	123.977103	-359.699987	-97.655998				-505.000000	200.000000	0.000000	0.724440	1.608030	10.225020	329.751900	874.450646	177.700361
1143				900.000000	200.000000	0.000000	-0.291460	-0.101340	0.782100	-196.348376	-135.638158	118.281051				300.000000	200.000000	0.000000	0.091560	0.854560	-2.288820	-190.734005	65.399998	-24.414000				-505.000000	200.000000	0.000000	1.811100	1.786700	11.011560	-1396.613883	675.380419	-585.890296
1144				900.000000	200.000000	0.000000	-0.056050	-0.090080	0.825550	-240.065508	-130.174841	139.734579				300.000000	200.000000	0.000000	-0.427280	0.000000	0.305176	-114.440403	-108.999996	24.414000				-505.000000	200.000000	0.000000	4.527750	2.858720	6.292320	-173.963474	-1605.645622	-173.881591
1145				900.000000	200.000000	0.000000	-0.067260	0.056300	0.000000	-150.461714	-149.209331	67.592523				300.000000	200.000000	0.000000	-0.061040	-0.061040	-0.915528	19.073400	-174.399994	-6.103500				-505.000000	200.000000	0.000000	2.173320	3.216060	6.292320	-268.156832	-1993.459100	-467.074614
1146				900.000000	200.000000	0.000000	-0.224200	0.090080	-0.043450	-76.746124	-81.914494	115.979730				300.000000	200.000000	0.000000	-0.122080	0.091560	-2.059938	-123.977103	-239.799992	42.724499				-505.000000	200.000000	0.000000	1.811100	1.072020	6.292320	528.635323	149.578948	-292.848034
1147				900.000000	200.000000	0.000000	-0.291460	-0.101340	0.608300	-140.241010	-44.289065	89.365130				300.000000	200.000000	0.000000	-0.244160	-0.366240	-0.534058	190.734005	-87.199997	12.207000				-505.000000	200.000000	0.000000	0.543330	2.680050	14.157719	47.486440	-709.162609	119.988098
1148				900.000000	200.000000	0.000000	-0.089680	-0.236460	0.043450	-291.129524	-153.392454	103.488385				300.000000	200.000000	0.000000	0.213640	-0.213640	-0.839234	228.880806	-326.999989	-128.173498				-505.000000	200.000000	0.000000	1.448880	3.216060	13.371180	-35.958520	562.489063	472.888920
1149				900.000000	200.000000	0.000000	0.033630	0.213940	-1.260050	-72.905967	25.116813	74.863587				300.000000	200.000000	0.000000	0.244160	0.152600	-0.762940	-143.050504	-185.299994	42.724499				-505.000000	200.000000	0.000000	1.992210	1.429360	7.865400	897.831818	-1321.142950	-527.499802
1150				900.000000	200.000000	0.000000	0.044840	0.135120	-0.477950	-27.095156	99.917381	62.730370				300.000000	200.000000	0.000000	-0.579880	0.427280	-0.991822	143.050504	-10.900000	24.414000				-505.000000	200.000000	0.000000	0.362220	1.965370	12.584640	-1038.228710	628.989283	-350.628433
1151				900.000000	200.000000	0.000000	-0.089680	0.011260	-0.347600	-152.676575	-51.709379	94.080124				300.000000	200.000000	0.000000	-0.152600	0.549360	0.991822	-143.050504	207.099993	85.448998				-505.000000	200.000000	0.000000	1.629990	3.394730	10.225020	-25.398891	156.805782	-349.373392
1152				900.000000	200.000000	0.000000	-0.112100	0.191420	-0.260700	-92.900665	-35.669030	82.222600				300.000000	200.000000	0.000000	0.274680	-0.152600	0.839234	-228.880806	-21.799999	85.448998				-505.000000	200.000000	0.000000	2.173320	2.501380	4.719240	-311.527965	-931.406188	-56.544155
1153				900.000000	200.000000	0.000000	-0.224200	0.078820	-1.129700	-94.417287	0.151237	89.462998				300.000000	200.000000	0.000000	0.274680	-0.305200	-1.220704	57.220201	32.699999	-6.103500				-505.000000	200.000000	0.000000	3.441090	1.965370	13.371180	-343.269775	-618.619615	354.054441
1154				900.000000	200.000000	0.000000	-0.089680	0.135120	-0.217250	-75.071434	24.158945	108.653275				300.000000	200.000000	0.000000	-0.579880	0.152600	-0.915528	247.954206	-294.299990	42.724499				-505.000000	200.000000	0.000000	0.000000	2.680050	7.865400	394.431060	390.245758	61.287466
1155				900.000000	200.000000	0.000000	-0.414770	-0.056300	0.825550	-190.428085	-171.128421	130.498988				300.000000	200.000000	0.000000	-0.183120	0.335720	-2.365114	-76.293602	-87.199997	18.310500				-505.000000	200.000000	0.000000	1.448880	2.322710	8.651940	-90.392667	-758.732451	-467.864448
1156				900.000000	200.000000	0.000000	-0.156940	-0.258980	1.173150	-206.455394	-116.211519	115.585423				300.000000	200.000000	0.000000	-0.061040	0.335720	1.296998	-38.146801	54.499998	-24.414000				-505.000000	200.000000	0.000000	2.897760	3.573400	11.798100	-361.909729	-53.969837	296.879829
1157				900.000000	200.000000	0.000000	-0.145730	-0.011260	0.391050	-80.469163	-90.615944	82.068948				300.000000	200.000000	0.000000	0.213640	0.152600	-0.381470	-9.536700	174.399994	18.310500				-505.000000	200.000000	0.000000	3.078870	1.965370	11.798100	119.868386	-197.498810	-703.310357
1158				900.000000	200.000000	0.000000	-0.212990	0.078820	0.086900	-109.239010	-133.157047	99.090024				300.000000	200.000000	0.000000	0.000000	-0.122080	-0.076294	28.610101	98.099997	30.517499				-505.000000	200.000000	0.000000	1.267770	3.752070	7.078860	2080.660094	-878.850640	355.923885
1159				900.000000	200.000000	0.000000	-0.201780	0.033780	0.651750	-126.590694	-103.748166	164.097346				300.000000	200.000000	0.000000	0.000000	0.549360	-0.228882	209.807405	-108.999996	207.518996				-505.000000	200.000000	0.000000	0.543330	4.288080	3.146160	1881.147439	-1494.132683	-407.182769
1160				900.000000	200.000000	0.000000	-0.089680	0.011260	0.260700	-232.456981	-148.528527	118.176725				300.000000	200.000000	0.000000	-0.122080	0.152600	0.228882	-47.683501	-163.499994	0.000000				-505.000000	200.000000	0.000000	2.716650	2.144040	10.225020	14.737859	-1102.078077	-350.647230
1161				900.000000	200.000000	0.000000	-0.067260	0.326540	-0.477950	-95.602555	53.873960	38.927925				300.000000	200.000000	0.000000	-0.274680	0.061040	0.457764	-162.123904	65.399998	0.000000				-505.000000	200.000000	0.000000	2.173320	1.608030	11.011560	908.894833	1051.172510	177.584451
1162				900.000000	200.000000	0.000000	0.044840	0.157640	-0.869000	-58.737152	54.687328	45.883693				300.000000	200.000000	0.000000	-0.427280	0.274680	0.152588	-219.344106	-32.699999	0.000000				-505.000000	200.000000	0.000000	3.622200	4.466750	7.078860	1313.193367	171.812875	-54.794929
1163				900.000000	200.000000	0.000000	-0.145730	-0.067560	-0.651750	-55.724227	21.805199	74.787609				300.000000	200.000000	0.000000	0.091560	1.068200	0.305176	-181.197305	-87.199997	48.827999				-505.000000	200.000000	0.000000	1.629990	0.893350	12.584640	634.143389	-1303.703578	-410.491301
1164				900.000000	200.000000	0.000000	0.000000	-0.078820	-0.521400	-112.340294	-19.778978	108.361402				300.000000	200.000000	0.000000	-0.061040	0.518840	-0.381470	-143.050504	87.199997	-36.620999				-505.000000	200.000000	0.000000	2.173320	2.322710	14.944259	952.454735	-1603.959768	60.774485
1165				900.000000	200.000000	0.000000	-0.033630	0.213940	-1.303500	-101.094693	-37.930621	7.462785				300.000000	200.000000	0.000000	0.030520	-0.427280	-0.610352	-171.660604	152.599995	18.310500				-505.000000	200.000000	0.000000	3.441090	3.573400	5.505780	448.298899	979.684737	-525.581018
1166				900.000000	200.000000	0.000000	-0.280250	0.033780	-0.782100	-47.665558	42.663868	55.743937				300.000000	200.000000	0.000000	-0.335720	-0.274680	-0.228882	-19.073400	-294.299990	61.034999				-505.000000	200.000000	0.000000	2.173320	3.394730	5.505780	-25.776430	-136.732571	-349.416859
1167				900.000000	200.000000	0.000000	-0.100890	-0.101340	0.695200	-192.417875	-87.679345	101.216000				300.000000	200.000000	0.000000	-0.030520	0.091560	-2.136232	-47.683501	-174.399994	-42.724499				-505.000000	200.000000	0.000000	0.905550	3.037390	5.505780	-1089.743091	-325.159827	-114.678158
1168				900.000000	200.000000	0.000000	-0.201780	0.033780	0.521400	-223.218462	-159.352610	135.181425				300.000000	200.000000	0.000000	-0.549360	-0.213640	-1.068116	-114.440403	0.000000	48.827999				-505.000000	200.000000	0.000000	0.905550	1.608030	7.865400	908.643140	-327.399106	177.685872
1169				900.000000	200.000000	0.000000	-0.044840	0.090080	0.391050	-196.911889	-94.770594	94.106973				300.000000	200.000000	0.000000	-0.183120	-0.152600	0.076294	-267.027607	54.499998	-42.724499				-505.000000	200.000000	0.000000	1.992210	1.608030	18.876959	330.444055	-271.032862	-644.818442
1170				900.000000	200.000000	0.000000	-0.123310	-0.056300	0.434500	-178.771622	-51.051849	86.823154				300.000000	200.000000	0.000000	-0.488320	0.244160	1.907350	-76.293602	-98.099997	-24.414000				-505.000000	200.000000	0.000000	3.622200	3.573400	5.505780	679.930903	-3008.374448	120.589578
1171				900.000000	200.000000	0.000000	-0.190570	0.045040	1.390400	-109.279645	-79.566888	139.999604				300.000000	200.000000	0.000000	-0.396760	-0.030520	-0.991822	19.073400	-316.099989	-12.207000				-505.000000	200.000000	0.000000	3.078870	1.965370	2.359620	-691.598706	-2044.521795	236.595221
1172				900.000000	200.000000	0.000000	-0.033630	-0.033780	-0.608300	-243.253073	-144.962526	98.799489				300.000000	200.000000	0.000000	-0.122080	-0.305200	-0.915528	76.293602	-141.699995	-79.345499				-505.000000	200.000000	0.000000	2.897760	1.250690	14.157719	-1428.796156	-851.629160	-116.533113
1173				900.000000	200.000000	0.000000	-0.100890	0.213940	-0.477950	-39.931470	85.654663	72.593289				300.000000	200.000000	0.000000	-0.183120	0.183120	-0.076294	-66.756902	-43.599998	0.000000				-505.000000	200.000000	0.000000	2.354430	0.714680	9.438480	854.712378	-1609.693749	646.674962
1174				900.000000	200.000000	0.000000	-0.078470	0.101340	-0.608300	-72.847092	100.050543	60.417044				300.000000	200.000000	0.000000	0.030520	-0.183120	-1.373292	171.660604	-32.699999	-30.517499				-505.000000	200.000000	0.000000	2.897760	0.000000	12.584640	-809.705242	-584.996292	234.744574
1175				900.000000	200.000000	0.000000	0.044840	-0.112600	-0.608300	-150.006155	-112.732131	105.873872				300.000000	200.000000	0.000000	-0.122080	0.427280	-0.534058	-28.610101	-207.099993	6.103500				-505.000000	200.000000	0.000000	1.629990	4.109410	3.146160	364.728092	-631.896424	-466.183358
1176				900.000000	200.000000	0.000000	-0.145730	0.045040	-0.086900	-159.056490	-64.841601	33.928105				300.000000	200.000000	0.000000	-0.671440	-0.183120	-0.686646	76.293602	108.999996	73.241999				-505.000000	200.000000	0.000000	1.629990	3.037390	9.438480	-47.084458	290.122216	-349.712508
1177				900.000000	200.000000	0.000000	-0.190570	0.101340	-1.651100	-106.091674	4.317226	58.123519				300.000000	200.000000	0.000000	0.610400	-0.305200	1.220704	47.683501	10.900000	-42.724499				-505.000000	200.000000	0.000000	1.992210	3.573400	2.359620	563.863208	-255.357907	-114.256417
1178				900.000000	200.000000	0.000000	-0.257830	0.146380	-0.434500	-86.894409	11.021525	24.499846				300.000000	200.000000	0.000000	0.763000	-0.244160	-0.076294	47.683501	-152.599995	54.931499				-505.000000	200.000000	0.000000	0.543330	3.037390	12.584640	-278.464768	-309.959734	-643.346069
1179				900.000000	200.000000	0.000000	-0.201780	-0.056300	0.651750	-206.690262	-184.803685	127.868670				300.000000	200.000000	0.000000	-0.274680	0.305200	-0.457764	209.807405	-152.599995	91.552498				-505.000000	200.000000	0.000000	0.181110	2.144040	4.719240	-1143.862622	-148.007531	295.740699
1180				900.000000	200.000000	0.000000	-0.235410	0.011260	0.130350	-216.509903	-142.406140	101.460081				300.000000	200.000000	0.000000	-0.579880	0.030520	-1.373292	57.220201	-370.599987	0.000000				-505.000000	200.000000	0.000000	1.086660	1.072020	14.944259	-49.752531	-79.935895	-234.045980
1181				900.000000	200.000000	0.000000	-0.067260	0.112600	0.043450	-119.954555	17.927268	120.657404				300.000000	200.000000	0.000000	0.213640	0.396760	1.220704	-133.513803	0.000000	12.207000				-505.000000	200.000000	0.000000	1.992210	0.714680	10.225020	-303.384718	-262.822171	-469.433935
1182				900.000000	200.000000	0.000000	-0.168150	-0.022520	0.782100	-124.753555	-95.122335	101.358984				300.000000	200.000000	0.000000	0.244160	0.183120	2.136232	28.610101	196.199993	-36.620999				-505.000000	200.000000	0.000000	1.448880	2.680050	13.371180	394.871523	-1028.351024	354.892049
1183				900.000000	200.000000	0.000000	-0.302670	-0.168900	0.869000	-106.568274	-125.125408	147.145755				300.000000	200.000000	0.000000	0.579880	-0.030520	0.762940	95.367002	-196.199993	54.931499				-505.000000	200.000000	0.000000	1.448880	3.752070	1.573080	342.979603	-221.734584	-349.019788
1184				900.000000	200.000000	0.000000	-0.145730	-0.011260	-0.477950	-165.800582	-150.599413	84.478608				300.000000	200.000000	0.000000	0.061040	0.854560	-1.068116	104.903703	-261.599991	61.034999				-505.000000	200.000000	0.000000	2.173320	2.680050	8.651940	278.677982	-7.148269	-761.303781
1185				900.000000	200.000000	0.000000	-0.011210	0.247720	-1.129700	-159.831529	47.105978	58.073836				300.000000	200.000000	0.000000	-0.122080	0.305200	-0.076294	162.123904	-163.499994	79.345499				-505.000000	200.000000	0.000000	0.905550	1.786700	7.865400	687.822458	-857.679136	-57.120964
1186				900.000000	200.000000	0.000000	-0.190570	0.123860	-0.304150	-75.625149	48.658292	34.047862				300.000000	200.000000	0.000000	-0.152600	0.122080	-0.991822	-295.637708	10.900000	6.103500				-505.000000	200.000000	0.000000	3.984420	1.072020	10.225020	760.581943	-2504.490909	-527.998295
1187				900.000000	200.000000	0.000000	-0.134520	0.101340	-0.999350	-141.601233	77.392508	99.029673				300.000000	200.000000	0.000000	-0.610400	0.579880	0.000000	-9.536700	239.799992	0.000000				-505.000000	200.000000	0.000000	1.811100	0.893350	6.292320	-1335.232029	-1573.831147	59.447000
1188				900.000000	200.000000	0.000000	-0.089680	0.078820	-0.651750	-142.168493	-71.690399	55.588393				300.000000	200.000000	0.000000	0.000000	0.763000	-1.144410	104.903703	-87.199997	24.414000				-505.000000	200.000000	0.000000	0.362220	2.858720	11.011560	1563.654094	-1358.067974	413.892638
1189				900.000000	200.000000	0.000000	0.011210	0.090080	-1.303500	-102.174717	-44.843102	21.759102				300.000000	200.000000	0.000000	-0.183120	0.976640	-1.296998	-19.073400	0.000000	61.034999				-505.000000	200.000000	0.000000	0.724440	1.786700	14.944259	-6.507245	-853.438008	-350.826969
1190				900.000000	200.000000	0.000000	-0.392350	0.135120	0.173800	-102.810018	61.589069	48.725338				300.000000	200.000000	0.000000	-0.305200	-0.183120	0.228882	-123.977103	76.299997	-18.310500				-505.000000	200.000000	0.000000	2.716650	5.181430	13.371180	1704.390045	-1105.063783	-406.508845
1191				900.000000	200.000000	0.000000	-0.224200	-0.236460	0.217250	-206.518333	-112.552765	149.411290				300.000000	200.000000	0.000000	-0.122080	0.244160	-0.381470	-9.536700	-174.399994	-122.069998				-505.000000	200.000000	0.000000	1.448880	1.429360	9.438480	203.061653	-1289.758907	-292.479941
1192				900.000000	200.000000	0.000000	-0.392350	-0.101340	0.521400	-180.536341	-29.921658	144.891834				300.000000	200.000000	0.000000	-0.061040	0.518840	-1.525880	9.536700	-261.599991	-24.414000				-505.000000	200.000000	0.000000	2.716650	2.858720	-0.786540	-290.345784	-2019.618158	-291.224900
1193				900.000000	200.000000	0.000000	-0.156940	0.135120	0.347600	-158.917384	6.139521	101.493976				300.000000	200.000000	0.000000	-0.671440	0.518840	-1.983644	-9.536700	0.000000	-91.552498				-505.000000	200.000000	0.000000	2.535540	3.930740	7.865400	701.742316	-823.739818	121.015626
1194				900.000000	200.000000	0.000000	-0.168150	-0.123860	-0.130350	-145.954155	-139.867486	130.180659				300.000000	200.000000	0.000000	-0.244160	-0.122080	0.305176	-104.903703	108.999996	115.966498				-505.000000	200.000000	0.000000	0.000000	3.573400	6.292320	-14.902185	-5.971411	-231.585238
1195				900.000000	200.000000	0.000000	-0.280250	-0.123860	0.912450	-84.565861	-85.561312	127.887135				300.000000	200.000000	0.000000	0.122080	-0.183120	0.152588	-19.073400	-87.199997	-115.966498				-505.000000	200.000000	0.000000	2.173320	2.322710	3.932700	140.861797	-3316.919894	-467.922403
1196				900.000000	200.000000	0.000000	-0.224200	0.090080	0.000000	-205.358077	-112.350722	152.124632				300.000000	200.000000	0.000000	0.183120	-0.335720	-1.602174	57.220201	-185.299994	-42.724499				-505.000000	200.000000	0.000000	2.897760	0.357340	7.865400	-93.564127	-1906.217807	-58.636804
1197				900.000000	200.000000	0.000000	-0.134520	0.551740	-0.869000	-122.918719	57.007403	34.387722				300.000000	200.000000	0.000000	-0.152600	0.213640	-2.136232	152.587204	-326.999989	-36.620999				-505.000000	200.000000	0.000000	1.448880	1.965370	13.371180	930.706246	-630.641002	-526.947662
1198				900.000000	200.000000	0.000000	-0.257830	0.090080	-0.564850	-117.491597	112.462149	79.869670				300.000000	200.000000	0.000000	-0.274680	0.274680	-1.296998	-57.220201	-207.099993	-73.241999				-505.000000	200.000000	0.000000	0.181110	3.930740	-0.786540	353.602155	-673.062576	-172.516512
1199				900.000000	200.000000	0.000000	-0.246620	0.056300	-0.434500	-130.809205	-70.495622	38.862419				300.000000	200.000000	0.000000	-0.274680	0.152600	-0.381470	28.610101	-54.499998	-115.966498				-505.000000	200.000000	0.000000	1.448880	2.501380	6.292320	383.493892	-756.493172	-408.950791
1200				900.000000	200.000000	0.000000	-0.089680	-0.146380	-0.434500	-135.135038	9.163077	62.607938				300.000000	200.000000	0.000000	-0.244160	-0.244160	0.305176	-85.830302	-163.499994	-42.724499				-505.000000	200.000000	0.000000	2.535540	3.216060	9.438480	774.438877	-825.232670	-467.103591
1201				900.000000	200.000000	0.000000	-0.089680	0.112600	-1.173150	-105.132831	60.509721	84.535730				300.000000	200.000000	0.000000	-0.274680	0.244160	-0.152588	19.073400	-250.699991	42.724499				-505.000000	200.000000	0.000000	0.724440	3.037390	10.225020	1690.218494	-451.249428	-995.825149
1202				900.000000	200.000000	0.000000	-0.145730	0.191420	-0.651750	-4.854128	26.871169	38.883559				300.000000	200.000000	0.000000	-0.549360	-0.213640	-0.762940	-9.536700	-65.399998	109.862998				-505.000000	200.000000	0.000000	-0.362220	3.573400	-0.786540	-131.284496	-1568.175731	-818.997247
1203				900.000000	200.000000	0.000000	-0.168150	-0.146380	0.651750	-154.112334	-110.199019	130.159715				300.000000	200.000000	0.000000	0.213640	-0.274680	-0.686646	-152.587204	-141.699995	0.000000				-505.000000	200.000000	0.000000	1.811100	1.786700	14.157719	340.877838	-520.735353	471.503480
1204				900.000000	200.000000	0.000000	-0.179360	0.011260	0.825550	-171.563843	-104.833055	135.137254				300.000000	200.000000	0.000000	-0.030520	0.061040	-1.220704	-38.146801	-272.499990	103.759498				-505.000000	200.000000	0.000000	3.259980	4.824090	4.719240	-55.164782	-1792.580025	298.037756
1205				900.000000	200.000000	0.000000	-0.235410	0.000000	-0.391050	-153.185276	-55.799749	127.955870				300.000000	200.000000	0.000000	-0.518840	0.579880	-0.152588	38.146801	-305.199989	30.517499				-505.000000	200.000000	0.000000	1.448880	4.109410	8.651940	944.248564	-361.022429	3.783920
1206				900.000000	200.000000	0.000000	-0.280250	-0.247720	0.608300	-138.227878	-65.014573	110.904324				300.000000	200.000000	0.000000	0.244160	0.427280	-0.228882	-123.977103	21.799999	36.620999				-505.000000	200.000000	0.000000	2.354430	1.786700	16.517339	-701.277410	-290.711514	-527.189664
1207				900.000000	200.000000	0.000000	-0.269040	-0.225200	0.955900	-165.084102	-197.514687	151.877876				300.000000	200.000000	0.000000	0.976640	0.061040	0.610352	28.610101	196.199993	91.552498				-505.000000	200.000000	0.000000	3.259980	2.680050	10.225020	2363.491862	-1797.805010	2.282569
1208				900.000000	200.000000	0.000000	0.033630	-0.011260	0.043450	-197.424654	-163.536330	96.341092				300.000000	200.000000	0.000000	0.061040	0.244160	2.136232	28.610101	-163.499994	-42.724499				-505.000000	200.000000	0.000000	0.362220	1.429360	3.146160	-492.337744	770.516407	-116.160712
1209				900.000000	200.000000	0.000000	-0.067260	0.247720	-1.086250	-87.416971	18.977889	50.902923				300.000000	200.000000	0.000000	-0.457800	0.183120	-0.762940	257.490907	-392.399986	48.827999				-505.000000	200.000000	0.000000	3.803310	0.357340	8.651940	1759.554827	-503.488980	-293.685642
1210				900.000000	200.000000	0.000000	-0.067260	0.281500	-0.869000	-89.821369	64.369576	0.331476				300.000000	200.000000	0.000000	-0.488320	0.671440	-2.975466	162.123904	-217.999992	30.517499				-505.000000	200.000000	0.000000	1.086660	1.250690	18.090419	1351.102506	-2204.041718	-410.108719
1211				900.000000	200.000000	0.000000	-0.044840	-0.011260	0.782100	-120.269338	46.712888	98.832047				300.000000	200.000000	0.000000	-0.549360	0.396760	0.762940	-190.734005	141.699995	-30.517499				-505.000000	200.000000	0.000000	2.535540	4.109410	2.359620	-330.230842	-155.664796	-55.047112
1212				900.000000	200.000000	0.000000	-0.100890	0.033780	-0.825550	-116.059586	-50.803258	79.654721				300.000000	200.000000	0.000000	-0.305200	-0.122080	1.144410	-114.440403	228.899992	-54.931499				-505.000000	200.000000	0.000000	3.078870	3.394730	3.146160	900.562815	-2973.258273	414.183980
1213				900.000000	200.000000	0.000000	-0.067260	0.033780	-1.433850	-16.176529	19.301157	57.932939				300.000000	200.000000	0.000000	-0.579880	0.152600	0.381470	143.050504	-119.899996	91.552498				-505.000000	200.000000	0.000000	1.629990	-0.357340	16.517339	1716.938772	-379.445659	175.762781
1214				900.000000	200.000000	0.000000	-0.134520	0.067560	-0.173800	-29.562178	-14.562712	65.263016				300.000000	200.000000	0.000000	-0.549360	0.671440	0.915528	-95.367002	-87.199997	61.034999				-505.000000	200.000000	0.000000	2.535540	3.037390	8.651940	763.564633	-2945.606361	-408.529051
1215				900.000000	200.000000	0.000000	-0.168150	-0.112600	0.695200	-188.861031	-181.163007	130.191131				300.000000	200.000000	0.000000	-0.030520	0.213640	0.076294	-152.587204	65.399998	-48.827999				-505.000000	200.000000	0.000000	3.259980	3.573400	16.517339	101.731818	-2201.486443	-55.613740
1216				900.000000	200.000000	0.000000	-0.190570	-0.056300	0.695200	-178.501537	-139.711992	132.676377				300.000000	200.000000	0.000000	0.091560	0.335720	-1.449586	-104.903703	-87.199997	6.103500				-505.000000	200.000000	0.000000	2.535540	4.466750	9.438480	1197.566135	-1885.792729	4.036103
1217				900.000000	200.000000	0.000000	-0.212990	0.101340	-0.391050	-165.094216	-66.854944	89.472328				300.000000	200.000000	0.000000	-0.305200	0.488320	-0.305176	9.536700	43.599998	-97.655998				-505.000000	200.000000	0.000000	0.905550	3.394730	14.944259	-835.733365	-1792.387025	120.637352
1218				900.000000	200.000000	0.000000	-0.123310	-0.056300	0.347600	-186.902711	-66.168941	118.148735				300.000000	200.000000	0.000000	-0.122080	0.366240	-0.991822	-47.683501	-87.199997	-85.448998				-505.000000	200.000000	0.000000	1.992210	2.680050	8.651940	-995.298039	3.810696	-643.801095
1219				900.000000	200.000000	0.000000	-0.235410	-0.180160	1.477300	-150.627594	-143.658803	147.065602				300.000000	200.000000	0.000000	-0.427280	0.122080	0.152588	-38.146801	10.900000	54.931499				-505.000000	200.000000	0.000000	1.811100	2.322710	7.865400	-1248.615609	15.516088	-174.172932
1220				900.000000	200.000000	0.000000	0.056050	0.146380	-0.217250	-247.490547	-113.557435	115.741750				300.000000	200.000000	0.000000	0.030520	-0.305200	-0.381470	38.146801	0.000000	-18.310500				-505.000000	200.000000	0.000000	0.000000	3.216060	-1.573080	426.109947	-528.787176	-349.412551
1221				900.000000	200.000000	0.000000	-0.089680	0.315280	-1.129700	-96.741455	-10.454266	31.711700				300.000000	200.000000	0.000000	-0.122080	-0.457800	-2.746584	76.293602	-54.499998	-6.103500				-505.000000	200.000000	0.000000	2.535540	3.752070	10.225020	112.039754	-1356.259126	-231.618523
1222				900.000000	200.000000	0.000000	-0.100890	0.157640	-1.738000	-55.616906	26.034870	53.263649				300.000000	200.000000	0.000000	-0.640920	0.579880	-3.280642	-85.830302	10.900000	67.138499				-505.000000	200.000000	0.000000	2.354430	1.786700	13.371180	-933.161106	-2276.275918	-468.445565
1223				900.000000	200.000000	0.000000	-0.078470	-0.045040	-0.260700	-191.089753	-11.724064	60.280910				300.000000	200.000000	0.000000	0.030520	0.579880	-1.373292	-123.977103	-32.699999	-61.034999				-505.000000	200.000000	0.000000	-0.181110	2.322710	15.730799	1415.781666	-666.819600	530.915629
1224				900.000000	200.000000	0.000000	0.000000	0.033780	-0.695200	-115.924543	15.844446	74.730879				300.000000	200.000000	0.000000	0.244160	-0.122080	0.381470	-247.954206	87.199997	-73.241999				-505.000000	200.000000	0.000000	2.716650	3.930740	13.371180	586.366776	-1237.633790	-583.928046
1225				900.000000	200.000000	0.000000	-0.011210	0.056300	-1.911800	-120.278098	98.493031	79.582756				300.000000	200.000000	0.000000	0.152600	0.061040	-0.839234	-66.756902	32.699999	-36.620999				-505.000000	200.000000	0.000000	1.629990	1.429360	9.438480	1013.773667	-1433.287880	-175.006233
1226				900.000000	200.000000	0.000000	-0.179360	0.101340	-0.086900	-20.040028	2.400892	89.437487				300.000000	200.000000	0.000000	-0.091560	-0.305200	-1.296998	171.660604	-217.999992	-36.620999				-505.000000	200.000000	0.000000	0.543330	1.786700	1.573080	-1049.920956	363.340273	-350.812480
1227				900.000000	200.000000	0.000000	-0.257830	-0.258980	0.434500	-162.994803	-126.567834	139.786546				300.000000	200.000000	0.000000	-0.030520	-0.061040	-0.152588	-38.146801	-130.799995	67.138499				-505.000000	200.000000	0.000000	0.181110	4.645420	7.865400	50.091591	-1741.833325	-230.582380
1228				900.000000	200.000000	0.000000	-0.145730	-0.033780	0.564850	-246.058219	-116.107428	115.783246				300.000000	200.000000	0.000000	0.061040	0.000000	0.686646	47.683501	-348.799988	73.241999				-505.000000	200.000000	0.000000	0.000000	2.680050	0.786540	-1575.007281	-1459.016507	-291.177126
1229				900.000000	200.000000	0.000000	-0.280250	0.022520	-0.043450	-196.123622	-23.880686	94.288027				300.000000	200.000000	0.000000	-0.305200	-0.213640	-1.144410	0.000000	-76.299997	85.448998				-505.000000	200.000000	0.000000	0.905550	2.322710	7.078860	836.009501	-326.652680	472.084597
1230				900.000000	200.000000	0.000000	-0.179360	0.168900	0.173800	-157.706380	-104.226928	79.861677				300.000000	200.000000	0.000000	-0.305200	0.183120	-0.991822	-57.220201	-228.899992	54.931499				-505.000000	200.000000	0.000000	0.181110	2.680050	4.719240	-1343.060661	-3859.967736	-56.215220
1231				900.000000	200.000000	0.000000	-0.134520	-0.304020	1.390400	-119.633405	-152.798607	156.484531				300.000000	200.000000	0.000000	0.061040	0.061040	-0.839234	-57.220201	98.099997	-115.966498				-505.000000	200.000000	0.000000	1.629990	1.429360	6.292320	-260.454047	-502.312123	-233.750331
1232				900.000000	200.000000	0.000000	-0.100890	0.045040	-0.651750	-155.621145	-111.756531	91.713493				300.000000	200.000000	0.000000	0.335720	-0.213640	1.525880	0.000000	87.199997	0.000000				-505.000000	200.000000	0.000000	4.527750	4.109410	1.573080	-446.109767	-3192.007151	-172.694686
1233				900.000000	200.000000	0.000000	-0.145730	0.180160	-1.260050	-138.625511	78.096587	38.873087				300.000000	200.000000	0.000000	0.030520	-0.396760	0.915528	276.564307	98.099997	85.448998				-505.000000	200.000000	0.000000	0.724440	2.680050	2.359620	46.542592	-2299.765266	61.229511
1234				900.000000	200.000000	0.000000	-0.156940	0.067560	-0.608300	-154.648757	37.424328	48.418623				300.000000	200.000000	0.000000	-0.183120	0.152600	-1.068116	19.073400	-217.999992	61.034999				-505.000000	200.000000	0.000000	2.354430	3.037390	7.865400	-1089.554321	-680.210845	-760.979154
1235				900.000000	200.000000	0.000000	-0.100890	0.000000	-0.086900	-136.788056	-51.490202	91.671606				300.000000	200.000000	0.000000	-0.671440	0.488320	-0.991822	114.440403	-152.599995	54.931499				-505.000000	200.000000	0.000000	0.905550	4.109410	15.730799	713.182869	-997.713407	3.827386
1236				900.000000	200.000000	0.000000	-0.246620	0.112600	-0.391050	-156.589469	40.915308	84.698320				300.000000	200.000000	0.000000	-0.305200	0.305200	-0.305176	-190.734005	76.299997	-24.414000				-505.000000	200.000000	0.000000	2.354430	4.466750	13.371180	618.800741	375.124229	239.026986
1237				900.000000	200.000000	0.000000	0.033630	0.371580	-1.086250	-182.829671	4.691299	58.142571				300.000000	200.000000	0.000000	0.091560	0.274680	0.000000	-57.220201	-10.900000	54.931499				-505.000000	200.000000	0.000000	3.803310	2.322710	11.798100	141.491029	-2495.024796	178.132283
1238				900.000000	200.000000	0.000000	-0.336300	-0.033780	0.000000	-61.699014	-36.810865	101.522716				300.000000	200.000000	0.000000	-0.579880	-0.183120	-0.610352	47.683501	-87.199997	122.069998				-505.000000	200.000000	0.000000	1.629990	3.930740	1.573080	469.606926	-1028.113593	-995.049804
1239				900.000000	200.000000	0.000000	-0.381140	-0.247720	0.391050	-110.309238	-121.449519	166.431028				300.000000	200.000000	0.000000	-0.122080	0.335720	-0.610352	57.220201	43.599998	79.345499				-505.000000	200.000000	0.000000	1.086660	1.786700	5.505780	-354.710329	-468.688800	-468.344144
1240				900.000000	200.000000	0.000000	-0.145730	-0.067560	0.521400	-122.857857	-75.539260	120.571151				300.000000	200.000000	0.000000	-0.488320	0.305200	-0.305176	-143.050504	-98.099997	42.724499				-505.000000	200.000000	0.000000	1.267770	2.144040	11.798100	709.759717	-750.759191	-350.531320
1241				900.000000	200.000000	0.000000	-0.100890	0.247720	-0.043450	-158.706174	-92.058370	120.817907				300.000000	200.000000	0.000000	-0.244160	-0.183120	-0.839234	-76.293602	-130.799995	-73.241999				-505.000000	200.000000	0.000000	0.362220	2.680050	13.371180	626.503527	-1360.307254	61.258489
1242				900.000000	200.000000	0.000000	-0.179360	-0.168900	-0.304150	-164.071080	-88.584524	77.137863				300.000000	200.000000	0.000000	-0.915600	0.091560	-1.525880	-38.146801	-217.999992	-115.966498				-505.000000	200.000000	0.000000	2.897760	2.858720	10.225020	868.695159	-185.046991	119.969302
1243				900.000000	200.000000	0.000000	-0.280250	-0.056300	0.955900	-162.149331	-136.261420	115.901665				300.000000	200.000000	0.000000	-0.335720	0.885080	-1.068116	-123.977103	207.099993	18.310500				-505.000000	200.000000	0.000000	0.181110	3.037390	6.292320	184.295853	-679.780414	-525.828894
1244				900.000000	200.000000	0.000000	0.056050	-0.101340	-0.434500	-221.731955	-189.344942	84.185790				300.000000	200.000000	0.000000	0.213640	0.396760	-0.076294	-257.490907	43.599998	85.448998				-505.000000	200.000000	0.000000	1.086660	3.216060	3.932700	-847.425611	-334.625940	-173.267188
1245				900.000000	200.000000	0.000000	-0.011210	0.416620	-0.738650	-51.957843	51.808272	41.363292				300.000000	200.000000	0.000000	0.152600	-0.061040	0.686646	-181.197305	32.699999	91.552498				-505.000000	200.000000	0.000000	2.354430	2.501380	7.078860	36.108810	-149.184389	-291.535038
1246				900.000000	200.000000	0.000000	-0.156940	0.112600	-0.608300	-140.732419	118.479847	14.725268				300.000000	200.000000	0.000000	-0.244160	0.183120	-0.305176	123.977103	-152.599995	12.207000				-505.000000	200.000000	0.000000	0.181110	2.501380	7.865400	499.435741	-1344.123303	178.591617
1247				900.000000	200.000000	0.000000	-0.403560	0.056300	-0.608300	-155.112444	47.580140	55.892629				300.000000	200.000000	0.000000	-0.732480	0.274680	-2.746584	-95.367002	-119.899996	-30.517499				-505.000000	200.000000	0.000000	0.905550	3.573400	12.584640	-477.662807	-464.447672	-466.634077
1248				900.000000	200.000000	0.000000	-0.269040	0.033780	-0.086900	-135.396996	-49.631755	31.635722				300.000000	200.000000	0.000000	-0.335720	0.366240	-2.365114	-133.513803	0.000000	61.034999				-505.000000	200.000000	0.000000	0.905550	2.680050	18.090419	1437.593079	-1397.662709	-526.225964
1249				900.000000	200.000000	0.000000	-0.056050	0.337800	-1.129700	-95.814081	79.348309	31.697803				300.000000	200.000000	0.000000	-0.030520	0.000000	-1.296998	-228.880806	21.799999	-67.138499				-505.000000	200.000000	0.000000	3.622200	0.357340	-2.359620	832.145887	-84.370023	-352.415252
1250				900.000000	200.000000	0.000000	-0.358720	-0.090080	0.304150	-47.620227	19.555200	67.758342				300.000000	200.000000	0.000000	0.244160	0.335720	-0.762940	-228.880806	130.799995	-79.345499				-505.000000	200.000000	0.000000	-0.362220	3.573400	14.944259	680.685981	-2245.954296	-290.300359
1251				900.000000	200.000000	0.000000	-0.459610	-0.247720	0.477950	-134.342390	-143.628792	101.451501				300.000000	200.000000	0.000000	-0.213640	0.427280	-0.991822	95.367002	-65.399998	-18.310500				-505.000000	200.000000	0.000000	-0.181110	3.394730	17.303879	-372.280588	259.677599	-55.508011
1252				900.000000	200.000000	0.000000	-0.156940	-0.022520	0.000000	-214.015475	-180.978099	101.347370				300.000000	200.000000	0.000000	0.152600	0.122080	-0.305176	28.610101	-326.999989	-36.620999				-505.000000	200.000000	0.000000	1.086660	2.501380	9.438480	-311.150426	-1400.410983	-526.410011
1253				900.000000	200.000000	0.000000	-0.212990	0.000000	0.173800	-224.969636	-21.786525	106.245702				300.000000	200.000000	0.000000	0.457800	-0.457800	0.305176	-19.073400	-130.799995	54.931499				-505.000000	200.000000	0.000000	2.173320	2.501380	13.371180	152.428197	-409.336850	-585.241043
1254				900.000000	200.000000	0.000000	-0.168150	0.033780	0.477950	-179.037643	-84.707535	101.411343				300.000000	200.000000	0.000000	-0.396760	-0.152600	0.762940	95.367002	-250.699991	24.414000				-505.000000	200.000000	0.000000	2.354430	2.858720	4.719240	1447.334706	250.764912	-408.684120
1255				900.000000	200.000000	0.000000	-0.280250	-0.067560	1.564200	-145.900698	-111.497289	176.132696				300.000000	200.000000	0.000000	0.000000	0.518840	-0.762940	143.050504	-98.099997	30.517499				-505.000000	200.000000	0.000000	0.362220	3.752070	6.292320	459.173144	-1618.729430	355.996329
1256				900.000000	200.000000	0.000000	0.011210	0.146380	-0.825550	-183.792262	-116.211175	135.065485				300.000000	200.000000	0.000000	-0.457800	0.427280	0.610352	-57.220201	-152.599995	85.448998				-505.000000	200.000000	0.000000	1.448880	0.536010	-2.359620	727.141207	-615.712474	411.601454
1257				900.000000	200.000000	0.000000	-0.033630	0.213940	-0.521400	-104.304967	108.255154	41.198027				300.000000	200.000000	0.000000	0.427280	-0.335720	1.525880	66.756902	141.699995	18.310500				-505.000000	200.000000	0.000000	1.629990	1.429360	1.573080	-492.463590	-762.973579	-57.518035
1258				900.000000	200.000000	0.000000	-0.134520	0.247720	-0.912450	-47.031612	6.388112	60.611245				300.000000	200.000000	0.000000	0.366240	-0.183120	0.762940	114.440403	108.999996	-24.414000				-505.000000	200.000000	0.000000	1.629990	1.250690	-1.573080	1233.713424	-494.847858	59.800604
1259				900.000000	200.000000	0.000000	-0.067260	0.123860	-0.391050	-132.002601	-52.592226	48.378073				300.000000	200.000000	0.000000	-0.183120	0.427280	-0.534058	114.440403	-392.399986	79.345499				-505.000000	200.000000	0.000000	1.811100	3.752070	7.078860	575.052069	-514.017515	-172.816469
1260				900.000000	200.000000	0.000000	-0.123310	0.078820	-1.042800	-174.737863	-24.348110	101.406776				300.000000	200.000000	0.000000	0.122080	0.579880	-0.457764	-38.146801	-239.799992	0.000000				-505.000000	200.000000	0.000000	2.535540	3.394730	13.371180	1248.828823	-828.964803	3.018756
1261				900.000000	200.000000	0.000000	0.100890	0.157640	-0.782100	-135.037198	21.902552	69.922226				300.000000	200.000000	0.000000	-0.213640	0.305200	0.534058	-76.293602	-87.199997	67.138499				-505.000000	200.000000	0.000000	2.354430	3.037390	11.798100	68.920314	-21.092940	-291.026365
1262				900.000000	200.000000	0.000000	-0.313880	-0.157640	0.434500	-54.287836	-2.676416	77.287698				300.000000	200.000000	0.000000	0.152600	0.488320	1.373292	19.073400	98.099997	-18.310500				-505.000000	200.000000	0.000000	2.354430	1.965370	0.786540	813.883473	-1336.343043	177.909078
1263				900.000000	200.000000	0.000000	-0.280250	-0.146380	0.608300	-170.239469	-120.740242	123.046871				300.000000	200.000000	0.000000	0.335720	-0.335720	0.839234	38.146801	-43.599998	48.827999				-505.000000	200.000000	0.000000	3.259980	4.288080	-12.584640	-204.799059	-2704.148695	356.273182
1264				900.000000	200.000000	0.000000	-0.145730	-0.146380	0.086900	-182.841230	-85.267114	106.039887				300.000000	200.000000	0.000000	0.030520	0.427280	0.457764	38.146801	-250.699991	73.241999				-505.000000	200.000000	0.000000	0.543330	2.144040	6.292320	940.951259	-966.838359	-56.752871
1265				900.000000	200.000000	0.000000	-0.044840	0.056300	-0.391050	-134.784721	-83.911301	94.075557				300.000000	200.000000	0.000000	-0.244160	0.000000	-0.686646	-9.536700	-54.499998	-67.138499				-505.000000	200.000000	0.000000	1.086660	1.072020	15.730799	-165.505610	-2069.232431	-645.254671
1266				900.000000	200.000000	0.000000	-0.190570	0.045040	0.825550	-109.864829	-84.107548	108.674022				300.000000	200.000000	0.000000	-0.152600	0.396760	-1.144410	-152.587204	-10.900000	6.103500				-505.000000	200.000000	0.000000	4.165530	4.466750	15.730799	1082.253518	-929.834771	238.882098
1267				900.000000	200.000000	0.000000	-0.235410	-0.067560	0.782100	-162.793074	-132.880327	123.073719				300.000000	200.000000	0.000000	-0.824040	0.305200	0.991822	-95.367002	152.599995	67.138499				-505.000000	200.000000	0.000000	1.448880	1.608030	9.438480	-1291.735050	-626.908870	-409.798581
1268				900.000000	200.000000	0.000000	-0.033630	0.135120	-0.782100	-156.067223	-84.009253	108.595207				300.000000	200.000000	0.000000	-0.122080	0.824040	-1.678468	19.073400	-32.699999	42.724499				-505.000000	200.000000	0.000000	1.267770	0.536010	3.932700	843.460594	-213.014898	-58.336847
1269				900.000000	200.000000	0.000000	-0.044840	0.236460	-1.433850	-84.220241	53.839691	70.146505				300.000000	200.000000	0.000000	-0.366240	0.366240	1.144410	-19.073400	54.499998	79.345499				-505.000000	200.000000	0.000000	2.716650	2.501380	3.146160	151.610196	-697.650217	-585.284509
1270				900.000000	200.000000	0.000000	-0.145730	0.146380	0.130350	-38.062861	0.813966	53.299632				300.000000	200.000000	0.000000	-0.152600	-0.122080	0.076294	9.536700	152.599995	-73.241999				-505.000000	200.000000	0.000000	-1.086660	0.893350	13.371180	981.654318	-344.645479	294.655215
1271				900.000000	200.000000	0.000000	-0.179360	-0.078820	-0.043450	-107.824608	17.558393	91.679598				300.000000	200.000000	0.000000	0.061040	-0.122080	-0.839234	133.513803	-305.199989	24.414000				-505.000000	200.000000	0.000000	3.078870	3.216060	6.292320	426.739179	-855.123861	-290.914762
1272				900.000000	200.000000	0.000000	-0.100890	0.213940	-0.260700	-116.096473	-20.932748	75.002949				300.000000	200.000000	0.000000	-0.824040	0.061040	-0.839234	-95.367002	-359.699987	-79.345499				-505.000000	200.000000	0.000000	0.905550	3.037390	14.157719	-857.418932	-2056.780613	61.554138
1273				900.000000	200.000000	0.000000	0.044840	0.191420	-0.477950	-117.248917	59.389622	62.782729				300.000000	200.000000	0.000000	-0.213640	0.305200	-1.144410	104.903703	-174.399994	-73.241999				-505.000000	200.000000	0.000000	1.086660	2.858720	-0.786540	751.998233	-1523.277447	-761.047290
1274				900.000000	200.000000	0.000000	-0.280250	-0.202680	1.042800	-103.758747	51.098651	101.307571				300.000000	200.000000	0.000000	-0.152600	-0.183120	0.000000	-171.660604	130.799995	-140.380497				-505.000000	200.000000	0.000000	3.984420	1.429360	3.932700	-29.010813	-1968.239468	-175.194587
1275				900.000000	200.000000	0.000000	-0.381140	-0.168900	0.434500	-175.367429	-172.149627	161.685011				300.000000	200.000000	0.000000	0.396760	0.396760	-1.449586	-28.610101	174.399994	-48.827999				-505.000000	200.000000	0.000000	2.354430	3.752070	7.865400	1501.643007	-1210.490874	-525.324528
1276				900.000000	200.000000	0.000000	-0.089680	0.022520	0.173800	-203.939611	-148.447710	115.777537				300.000000	200.000000	0.000000	0.122080	-0.091560	-1.602174	66.756902	-250.699991	30.517499				-505.000000	200.000000	0.000000	1.992210	1.965370	9.438480	351.311620	-1455.205811	765.379042
1277				900.000000	200.000000	0.000000	-0.044840	-0.112600	-0.043450	-185.605742	-63.970690	67.412219				300.000000	200.000000	0.000000	-0.183120	0.610400	-2.822878	171.660604	-196.199993	0.000000	-373.831055	173.069153	0.000000	-505.000000	200.000000	0.000000	3.078870	3.216060	22.809659	-614.283451	-2991.918933	414.014422
1278				900.000000	200.000000	0.000000	-0.190570	-0.135120	0.434500	-149.853188	-83.743871	115.735454				300.000000	200.000000	0.000000	-0.366240	-0.305200	-0.228882	57.220201	-87.199997	-18.310500				-505.000000	200.000000	0.000000	-1.629990	3.752070	8.651940	227.729910	-307.290023	-55.052985
1279				900.000000	200.000000	0.000000	-0.269040	-0.202680	1.042800	-176.128291	-131.737895	113.344258				300.000000	200.000000	0.000000	-0.183120	-0.305200	-1.068116	-104.903703	-130.799995	18.310500				-505.000000	200.000000	0.000000	0.362220	3.394730	12.584640	669.685890	-1094.420812	-701.736563
1280				900.000000	200.000000	0.000000	-0.011210	0.090080	-0.217250	-149.295725	-100.655729	96.481792				300.000000	200.000000	0.000000	-0.152600	0.488320	-0.839234	104.903703	-239.799992	73.241999				-505.000000	200.000000	0.000000	-0.543330	2.144040	17.303879	-216.327836	-778.964529	119.566358
1281				900.000000	200.000000	0.000000	-0.022420	0.157640	-0.347600	-17.991680	1.246524	72.459635				300.000000	200.000000	0.000000	-0.274680	-0.244160	-0.991822	-28.610101	-152.599995	-42.724499				-505.000000	200.000000	0.000000	0.905550	3.752070	-8.651940	457.977603	-576.864166	-172.744025
1282				900.000000	200.000000	0.000000	-0.134520	0.247720	-0.912450	-14.867370	31.717962	48.562944				300.000000	200.000000	0.000000	0.183120	-0.518840	-0.610352	-38.146801	-65.399998	48.827999				-505.000000	200.000000	0.000000	1.086660	3.752070	5.505780	-1393.945810	194.161237	-525.223106
1283				900.000000	200.000000	0.000000	-0.089680	0.090080	-0.304150	-153.406284	-26.419938	98.972747				300.000000	200.000000	0.000000	0.305200	-0.701960	-1.144410	114.440403	43.599998	54.931499				-505.000000	200.000000	0.000000	1.267770	1.965370	-1.573080	-112.833312	322.490117	-115.724483
1284				900.000000	200.000000	0.000000	-0.201780	0.236460	-0.434500	-111.328626	-82.474073	53.441474				300.000000	200.000000	0.000000	-0.457800	0.122080	-1.068116	-47.683501	-348.799988	54.931499				-505.000000	200.000000	0.000000	0.724440	2.501380	9.438480	499.561587	477.487050	296.036348
1285				900.000000	200.000000	0.000000	-0.190570	0.101340	-1.129700	-69.366732	79.821873	53.304199				300.000000	200.000000	0.000000	-0.701960	0.427280	-1.373292	76.293602	-130.799995	61.034999				-505.000000	200.000000	0.000000	0.362220	2.144040	7.078860	1056.830184	236.504246	-56.738382
1286				900.000000	200.000000	0.000000	-0.369930	-0.180160	0.782100	-143.306761	-76.681094	94.192443				300.000000	200.000000	0.000000	-0.274680	0.427280	1.373292	-114.440403	119.899996	-128.173498				-505.000000	200.000000	0.000000	1.448880	5.717440	14.157719	231.278908	-498.817422	240.286335
1287				900.000000	200.000000	0.000000	-0.280250	-0.225200	0.000000	-149.992294	-191.098103	190.444051				300.000000	200.000000	0.000000	0.335720	0.488320	0.762940	-171.660604	119.899996	-73.241999				-505.000000	200.000000	0.000000	1.629990	2.322710	7.865400	-901.167604	-503.804976	-409.134838
1288				900.000000	200.000000	0.000000	-0.246620	-0.101340	0.043450	-148.867255	-151.995635	118.234597				300.000000	200.000000	0.000000	0.091560	0.274680	1.296998	-28.610101	-250.699991	67.138499				-505.000000	200.000000	0.000000	4.165530	2.501380	7.865400	-1006.172284	-1187.510521	-291.679926
1289				900.000000	200.000000	0.000000	-0.291460	0.045040	-0.477950	-123.276846	-73.674672	116.007525				300.000000	200.000000	0.000000	0.244160	0.183120	0.457764	276.564307	-174.399994	48.827999				-505.000000	200.000000	0.000000	1.629990	2.858720	5.505780	-637.290405	-236.425682	-114.905671
1290				900.000000	200.000000	0.000000	-0.134520	0.078820	-0.651750	-105.983721	-54.645978	89.370089				300.000000	200.000000	0.000000	-0.366240	0.488320	1.068116	-133.513803	-141.699995	48.827999				-505.000000	200.000000	0.000000	1.448880	1.250690	11.798100	-849.904916	166.271894	118.559192
1291				900.000000	200.000000	0.000000	-0.302670	-0.056300	0.695200	-178.501537	-89.501984	103.876591				300.000000	200.000000	0.000000	0.244160	0.061040	-0.610352	-133.513803	65.399998	54.931499				-505.000000	200.000000	0.000000	2.354430	1.786700	10.225020	340.563222	-1212.730153	-233.469171
1292				900.000000	200.000000	0.000000	-0.123310	0.202680	-0.738650	-197.465920	-39.828879	96.702646				300.000000	200.000000	0.000000	-0.396760	0.610400	0.152588	-200.270705	141.699995	18.310500				-505.000000	200.000000	0.000000	2.354430	0.893350	0.786540	285.751535	-1336.343043	59.403533
1293				900.000000	200.000000	0.000000	-0.246620	0.180160	-1.346950	-30.161223	46.870265	58.254890				300.000000	200.000000	0.000000	-0.183120	0.305200	-0.610352	-104.903703	-43.599998	-54.931499				-505.000000	200.000000	0.000000	1.629990	4.645420	14.944259	745.553911	-775.662828	180.510400
1294				900.000000	200.000000	0.000000	-0.201780	0.180160	-0.782100	-25.555509	9.036654	55.798775				300.000000	200.000000	0.000000	0.274680	0.610400	-0.915528	-19.073400	98.099997	12.207000				-505.000000	200.000000	0.000000	0.543330	2.680050	2.359620	1436.334615	-3216.796352	237.476296
1295				900.000000	200.000000	0.000000	-0.145730	0.000000	-0.173800	-108.734373	6.162796	91.718060				300.000000	200.000000	0.000000	0.396760	-0.457800	-0.228882	-66.756902	-98.099997	0.000000				-505.000000	200.000000	0.000000	0.362220	3.216060	7.078860	774.250108	-558.915798	-55.721035
1296				900.000000	200.000000	0.000000	-0.112100	0.202680	-0.825550	-133.227465	15.515980	65.365451				300.000000	200.000000	0.000000	-0.183120	-0.396760	-1.296998	209.807405	10.900000	30.517499				-505.000000	200.000000	0.000000	3.441090	2.680050	5.505780	-763.917728	-1141.435380	-408.940610
1297				900.000000	200.000000	0.000000	-0.067260	0.292760	-0.999350	-61.349014	74.622742	38.896510				300.000000	200.000000	0.000000	-0.946120	1.068200	-1.754762	0.000000	-152.599995	-12.207000				-505.000000	200.000000	0.000000	4.165530	1.965370	12.584640	814.827321	-1722.269109	-644.653192
1298				900.000000	200.000000	0.000000	-0.257830	-0.191420	1.086250	-143.455348	-30.920532	106.114136				300.000000	200.000000	0.000000	-0.518840	0.274680	-1.983644	-76.293602	21.799999	-18.310500				-505.000000	200.000000	0.000000	2.716650	4.109410	4.719240	1059.749950	-831.713077	-466.270291
1299				900.000000	200.000000	0.000000	-0.269040	-0.180160	0.825550	-227.692881	-151.799732	120.594182				300.000000	200.000000	0.000000	-0.305200	-0.244160	1.373292	-276.564307	228.899992	-6.103500				-505.000000	200.000000	0.000000	2.173320	4.824090	4.719240	60.651220	-2257.106261	121.892393
1300				900.000000	200.000000	0.000000	-0.190570	-0.101340	0.000000	-221.281813	-73.207846	139.863470				300.000000	200.000000	0.000000	0.396760	0.274680	0.839234	28.610101	207.099993	30.517499				-505.000000	200.000000	0.000000	1.992210	3.037390	-3.932700	1920.717880	-1575.086569	120.211304
1301				900.000000	200.000000	0.000000	-0.078470	0.056300	0.086900	-102.125323	-98.168821	79.652437				300.000000	200.000000	0.000000	-0.122080	0.152600	-1.678468	47.683501	-152.599995	54.931499				-505.000000	200.000000	0.000000	-0.362220	3.752070	13.371180	-466.788563	-521.051348	884.751172
1302				900.000000	200.000000	0.000000	-0.190570	-0.157640	-0.477950	-171.828511	-37.301563	108.485530				300.000000	200.000000	0.000000	-0.671440	0.518840	-2.365114	19.073400	-326.999989	-12.207000				-505.000000	200.000000	0.000000	1.267770	5.896110	7.865400	-221.677163	-1277.307089	-405.714704
1303				900.000000	200.000000	0.000000	-0.280250	-0.202680	0.912450	-192.345455	-171.682801	118.175192				300.000000	200.000000	0.000000	-0.396760	0.244160	-0.076294	-95.367002	0.000000	73.241999				-505.000000	200.000000	0.000000	-0.724440	3.752070	10.225020	-467.040255	-1026.427740	414.827360
1304				900.000000	200.000000	0.000000	0.000000	0.213940	-0.869000	-140.849853	-39.719590	60.440467				300.000000	200.000000	0.000000	-0.152600	0.213640	0.000000	-162.123904	98.099997	-24.414000				-505.000000	200.000000	0.000000	2.535540	2.680050	10.225020	-763.540189	-693.409090	-643.844561
1305				900.000000	200.000000	0.000000	-0.123310	0.236460	-0.521400	-51.110701	46.090567	43.721539				300.000000	200.000000	0.000000	-0.030520	0.061040	-2.136232	-19.073400	-250.699991	-12.207000				-505.000000	200.000000	0.000000	1.811100	4.466750	4.719240	386.476582	-1174.628272	-230.882337
1306				900.000000	200.000000	0.000000	-0.168150	0.011260	-0.260700	-60.114352	78.090447	79.703459				300.000000	200.000000	0.000000	-0.488320	-0.396760	-0.686646	133.513803	-141.699995	-18.310500				-505.000000	200.000000	0.000000	2.173320	3.216060	14.157719	659.000415	-807.793298	-55.865923
1307				900.000000	200.000000	0.000000	-0.224200	0.101340	-0.955900	-81.248266	-65.868006	111.170882				300.000000	200.000000	0.000000	0.274680	0.152600	-0.457764	-76.293602	-239.799992	73.241999				-505.000000	200.000000	0.000000	-0.181110	1.786700	0.786540	455.624145	-520.067490	-1055.683709
1308				900.000000	200.000000	0.000000	-0.134520	0.146380	-0.999350	-135.725956	-49.256740	87.023260				300.000000	200.000000	0.000000	0.000000	-0.366240	-0.534058	38.146801	-87.199997	6.103500				-505.000000	200.000000	0.000000	1.811100	2.680050	14.944259	742.445375	-1051.761808	-115.089718
1309				900.000000	200.000000	0.000000	-0.056050	0.202680	-1.086250	-121.435960	33.714171	55.668743				300.000000	200.000000	0.000000	-0.457800	0.305200	-1.296998	295.637708	-326.999989	54.931499				-505.000000	200.000000	0.000000	0.543330	2.501380	2.359620	730.627282	-697.966212	119.818541
1310				900.000000	200.000000	0.000000	-0.224200	-0.146380	0.695200	-113.862017	-26.875769	98.892202				300.000000	200.000000	0.000000	-0.488320	0.640920	-0.305176	-76.293602	-87.199997	12.207000				-505.000000	200.000000	0.000000	1.086660	1.608030	5.505780	1719.166384	-1131.538836	-879.722392
1311				900.000000	200.000000	0.000000	-0.100890	-0.090080	0.782100	-215.987341	-133.353891	137.371373				300.000000	200.000000	0.000000	0.244160	0.549360	-0.076294	66.756902	76.299997	48.827999				-505.000000	200.000000	0.000000	-0.724440	0.893350	18.090419	-523.576168	-1564.172034	-234.070650
1312				900.000000	200.000000	0.000000	-0.224200	-0.112600	0.608300	-156.786818	-112.916441	144.707159				300.000000	200.000000	0.000000	0.518840	0.183120	0.762940	-171.660604	54.499998	97.655998	-480.079721	131.195494	0.000000	-505.000000	200.000000	0.000000	0.905550	-10.005520	18.876959	-1298.819867	-470.419084	812.849699
1313				900.000000	200.000000	0.000000	-0.112100	0.011260	0.086900	-152.226433	-111.981848	135.067573				300.000000	200.000000	0.000000	0.152600	-0.579880	-0.381470	57.220201	-65.399998	61.034999	-531.740640	114.645115	0.000000	-505.000000	200.000000	0.000000	1.267770	-4.109410	25.955819	-2215.455964	694.075213	935.904327
1314				900.000000	200.000000	0.000000	-0.123310	0.000000	0.173800	-108.374259	-141.996856	70.007892				300.000000	200.000000	0.000000	-0.335720	0.427280	-1.678468	190.734005	-326.999989	54.931499	-550.741240	139.923302	0.000000	-505.000000	200.000000	0.000000	4.708860	-4.645420	39.326999	-2362.636237	1798.865693	641.399873
1315				900.000000	200.000000	0.000000	-0.224200	0.090080	0.043450	-165.107761	-193.446650	101.521770				300.000000	200.000000	0.000000	-0.549360	0.305200	-0.381470	66.756902	-228.899992	-36.620999	-552.881376	116.583251	0.000000	-505.000000	200.000000	0.000000	5.795520	-3.930740	41.686619	-3477.362200	1996.012636	700.735270
1316				900.000000	200.000000	0.000000	0.067260	0.315280	-0.608300	-208.776131	-93.391507	77.332652				300.000000	200.000000	0.000000	0.274680	0.549360	0.915528	-57.220201	228.899992	-67.138499	-540.353008	78.353121	0.000000	-505.000000	200.000000	0.000000	12.134370	-5.360100	23.596199	-2870.403995	834.196608	1991.241870
1317				900.000000	200.000000	0.000000	-0.112100	0.101340	-1.260050	-141.871319	20.986034	50.813244				300.000000	200.000000	0.000000	-0.152600	0.396760	0.381470	152.587204	272.499990	-73.241999	-524.801437	120.729019	0.000000	-505.000000	200.000000	0.000000	14.488800	-4.466750	47.192398	-3740.987706	934.477279	1580.692614
1318				900.000000	200.000000	0.000000	-0.056050	0.157640	-0.912450	-70.843757	-103.228651	55.626855				300.000000	200.000000	0.000000	-0.396760	-0.091560	0.152588	-123.977103	163.499994	30.517499	-558.614577	116.031318	0.000000	-505.000000	200.000000	0.000000	16.662120	-3.752070	49.552018	-4160.817657	2656.710516	1816.173375
1319				900.000000	200.000000	0.000000	-0.325090	0.045040	-0.999350	-107.734895	-31.277127	55.800863				300.000000	200.000000	0.000000	0.152600	0.122080	0.457764	0.000000	76.299997	73.241999	-558.614577	109.237716	0.000000	-505.000000	200.000000	0.000000	16.662120	-3.573400	49.552018	-4497.454341	2656.710516	2580.016215
1320				900.000000	200.000000	0.000000	-0.056050	0.168900	-0.217250	-150.070448	7.576151	14.673105				300.000000	200.000000	0.000000	0.213640	0.000000	0.076294	-85.830302	98.099997	42.724499	-550.031933	94.492374	0.000000	-505.000000	200.000000	0.000000	22.095419	1.250690	57.417418	-6057.975455	2585.617302	3054.112402
1321				900.000000	200.000000	0.000000	-0.224200	0.326540	-0.695200	-59.642854	45.340882	34.271195				300.000000	200.000000	0.000000	-0.183120	0.000000	-1.525880	104.903703	32.699999	-6.103500	-550.160840	91.913923	0.000000	-505.000000	200.000000	0.000000	23.544299	1.072020	66.855898	-7226.191718	3019.268491	2701.362342
1322				900.000000	200.000000	0.000000	-0.369930	-0.090080	0.477950	-91.666003	29.987134	123.192138				300.000000	200.000000	0.000000	-0.457800	0.885080	-1.144410	-19.073400	-32.699999	-6.103500	-543.679644	87.944783	0.000000	-505.000000	200.000000	0.000000	23.363189	1.250690	74.721297	-8372.911183	2890.193185	3112.755079
1323				900.000000	200.000000	0.000000	-0.269040	-0.180160	0.869000	-219.606807	-202.499840	115.774861				300.000000	200.000000	0.000000	-1.037680	0.396760	-1.754762	-85.830302	-54.499998	36.620999	-559.443660	102.096745	0.000000	-505.000000	200.000000	0.000000	24.993179	7.861480	68.428978	-6699.419647	3725.523958	2531.457333
1324				900.000000	200.000000	0.000000	-0.145730	-0.078820	0.173800	-175.948550	-110.677781	130.199319				300.000000	200.000000	0.000000	0.610400	0.305200	0.305176	-47.683501	250.699991	24.414000	-538.912152	68.259307	0.000000	-505.000000	200.000000	0.000000	27.890939	6.253450	77.080917	-10154.693441	2613.979768	2999.652281
1325				900.000000	200.000000	0.000000	0.022420	0.056300	-0.086900	-122.408031	-46.436168	94.005876				300.000000	200.000000	0.000000	-0.305200	-0.213640	-0.228882	-276.564307	152.599995	-24.414000	-532.498428	105.302715	0.000000	-505.000000	200.000000	0.000000	23.544299	9.112170	94.384797	-8937.983968	2595.433544	2650.248345
1326				900.000000	200.000000	0.000000	-0.179360	-0.045040	0.043450	-146.548821	-144.633462	118.217275				300.000000	200.000000	0.000000	-0.335720	-0.244160	-0.915528	-28.610101	-185.299994	91.552498	-544.815853	100.916874	0.000000	-505.000000	200.000000	0.000000	23.906519	8.754830	88.092477	-8728.477993	3507.477075	2591.136154
1327				900.000000	200.000000	0.000000	-0.313880	-0.078820	0.825550	-183.314398	-149.953221	108.686582				300.000000	200.000000	0.000000	-0.488320	0.640920	-1.983644	95.367002	-163.499994	-36.620999	-552.008072	74.582273	0.000000	-505.000000	200.000000	0.000000	24.087629	9.826850	91.238637	-11442.942416	4288.952448	1887.209828
1328				900.000000	200.000000	0.000000	0.044840	0.258980	-0.869000	-143.015636	-87.159830	98.990461				300.000000	200.000000	0.000000	0.030520	0.427280	-1.525880	-171.660604	-54.499998	12.207000	-552.408699	81.208857	0.000000	-505.000000	200.000000	0.000000	18.473219	6.789460	92.025177	-10931.775949	4362.793937	2237.241089
1329				900.000000	200.000000	0.000000	-0.112100	0.056300	-0.738650	-90.919003	96.490682	26.674756				300.000000	200.000000	0.000000	0.061040	-0.274680	0.152588	-209.807405	108.999996	-24.414000	-554.245149	67.390609	0.000000	-505.000000	200.000000	0.000000	15.213240	11.434880	87.305937	-11577.587141	4299.393859	1243.260714
1330				900.000000	200.000000	0.000000	-0.156940	0.056300	-0.651750	-98.870035	-28.392873	74.914412				300.000000	200.000000	0.000000	-0.274680	-0.366240	0.076294	19.073400	-98.099997	36.620999	-547.670150	73.780756	0.000000	-505.000000	200.000000	0.000000	9.055500	11.613550	99.890576	-12608.113065	4262.345840	-283.423674
1331				900.000000	200.000000	0.000000	0.123310	0.022520	-0.869000	-96.465636	-70.127345	101.098919				300.000000	200.000000	0.000000	-0.213640	-0.366240	-0.381470	57.220201	-54.499998	0.000000	-559.813616	68.620212	0.000000	-505.000000	200.000000	0.000000	7.244400	13.757590	96.744417	-12710.260902	5302.911252	-339.988191
1332				900.000000	200.000000	0.000000	-0.246620	0.326540	-0.912450	-120.175878	31.268270	70.439323				300.000000	200.000000	0.000000	0.122080	-0.152600	-0.381470	0.000000	-283.399990	-6.103500	-558.069396	75.446658	0.000000	-505.000000	200.000000	0.000000	6.157740	14.650940	110.902136	-13813.231695	5885.509398	-867.750357
1333				900.000000	200.000000	0.000000	-0.056050	0.360320	-0.869000	-102.657683	84.171828	26.899427				300.000000	200.000000	0.000000	0.366240	-0.183120	-1.144410	114.440403	-272.499990	30.517499	-545.026991	84.587759	0.000000	-505.000000	200.000000	0.000000	2.173320	17.330990	113.261756	-13071.793091	4533.527272	-1393.585124
1334				900.000000	200.000000	0.000000	-0.392350	-0.213940	0.217250	-109.098234	-95.496408	77.316634				300.000000	200.000000	0.000000	-0.427280	0.091560	-1.296998	19.073400	-174.399994	-30.517499	-553.909197	67.937778	0.000000	-505.000000	200.000000	0.000000	-0.905550	19.832370	110.115596	-14542.110307	5385.665427	-1802.173695
1335				900.000000	200.000000	0.000000	-0.291460	-0.056300	0.391050	-235.104059	-216.330001	154.467840				300.000000	200.000000	0.000000	-0.122080	0.183120	0.228882	9.536700	-239.799992	12.207000	-550.772443	63.206455	0.000000	-505.000000	200.000000	0.000000	-2.354430	21.440400	125.059856	-17107.380915	5724.295063	-1683.043567
1336				900.000000	200.000000	0.000000	-0.168150	-0.090080	0.217250	-164.305632	-99.662994	113.344454				300.000000	200.000000	0.000000	-0.122080	0.122080	0.915528	123.977103	-32.699999	0.000000	-564.749943	51.705182	0.000000	-505.000000	200.000000	0.000000	-1.267770	24.656461	114.834836	-17029.411129	6861.374880	-2619.984037
1337				900.000000	200.000000	0.000000	-0.156940	0.067560	0.173800	-117.653729	-13.962724	115.889105				300.000000	200.000000	0.000000	0.091560	-0.518840	0.076294	-76.293602	207.099993	67.138499	-554.424723	69.499864	0.000000	-505.000000	200.000000	0.000000	-3.078870	27.693851	135.284875	-17654.694672	6686.417433	-2910.677159
1338				900.000000	200.000000	0.000000	-0.156940	-0.270240	-0.304150	-63.710476	-190.827179	86.659030				300.000000	200.000000	0.000000	0.152600	-0.457800	0.000000	143.050504	-163.499994	6.103500	-558.689243	53.810381	0.000000	-505.000000	200.000000	0.000000	-3.259980	26.979171	129.779095	-18972.356441	6967.741398	-3028.829099
1339				900.000000	200.000000	0.000000	-0.347510	-0.101340	0.434500	-261.036974	-163.402571	147.255040				300.000000	200.000000	0.000000	0.030520	0.183120	0.000000	228.880806	-348.799988	-6.103500	-569.446563	53.094402	0.000000	-505.000000	200.000000	0.000000	-0.724440	31.267251	148.656055	-21838.406616	9580.371801	-2143.801074
1340				900.000000	200.000000	0.000000	-0.089680	0.168900	-0.477950	-130.237882	-26.258304	89.407409				300.000000	200.000000	0.000000	-0.091560	0.427280	-1.449586	47.683501	21.799999	-18.310500	-550.724661	65.509848	0.000000	-505.000000	200.000000	0.000000	1.992210	30.016561	170.679174	-22954.668035	7804.247290	-2438.925805
1341				900.000000	200.000000	0.000000	0.011210	0.225200	-0.695200	-116.082928	30.580728	74.897286				300.000000	200.000000	0.000000	-0.213640	0.183120	-0.076294	-114.440403	-98.099997	-30.517499	-565.552782	57.358427	0.000000	-505.000000	200.000000	0.000000	3.984420	35.734001	170.679174	-24345.945771	10335.098817	-1435.009653
1342				900.000000	200.000000	0.000000	-0.168150	0.090080	-0.782100	-113.696138	7.651770	87.005741				300.000000	200.000000	0.000000	0.122080	0.091560	1.220704	-190.734005	141.699995	-67.138499	-569.742439	48.916675	0.000000	-505.000000	200.000000	0.000000	7.244400	34.483311	176.971494	-26737.441675	11457.566100	-1201.480962
1343				900.000000	200.000000	0.000000	0.011210	0.101340	-0.521400	-133.065017	-30.372545	69.962776				300.000000	200.000000	0.000000	0.061040	0.122080	0.000000	114.440403	43.599998	91.552498	-561.752829	51.199970	0.000000	-505.000000	200.000000	0.000000	11.228820	40.736761	192.702293	-28674.106991	10936.400316	-1137.121093
1344				900.000000	200.000000	0.000000	-0.257830	0.146380	-0.782100	-119.418764	-49.446847	77.512369				300.000000	200.000000	0.000000	0.091560	0.183120	-0.381470	104.903703	-76.299997	85.448998	-562.192078	57.228297	0.000000	-505.000000	200.000000	0.000000	11.409930	42.166121	211.579252	-30207.530288	12100.657182	-1429.499612
1345				900.000000	200.000000	0.000000	0.078470	0.146380	-0.564850	-155.378465	7.425856	33.790080				300.000000	200.000000	0.000000	-0.183120	0.061040	0.152588	-133.513803	163.499994	-12.207000	-556.658718	58.772987	0.000000	-505.000000	200.000000	0.000000	16.118790	46.811541	223.377352	-31546.916104	11539.387669	-955.515028
[truncated: 7,655 more rows]
