# Supplementary material for: A Plyometric Warm-Up Protocol Improves Running Economy in Recreational Endurance Athletes
Source: Front Physiol. 2020 Mar 12;11:197. doi: 10.3389/fphys.2020.00197 (PMC7080849; doi:10.3389/fphys.2020.00197)
Supplement: Supplementary file 1 [file Data_Sheet_1.zip › Datasheet 1/Perceived race readiness /Perceived race readiness .xlsx]

## Sheet: Sheet1
Participants	Control	Plyometric	Resistance
1	4	1	1
2	4	4	5
3	5	7	7
4	5	6	3
5	2	5	7
6	7	5	5
7	6	6	6
8	3	5	4
9	5	6	6
10	5	7	8
11	4	5	3
12	6	4	5
Average Sore	4.66667	5.08333	5
Standard Deviation	1.37069	1.62135	2
