# Supplementary material for: A Plyometric Warm-Up Protocol Improves Running Economy in Recreational Endurance Athletes
Source: Front Physiol. 2020 Mar 12;11:197. doi: 10.3389/fphys.2020.00197 (PMC7080849; doi:10.3389/fphys.2020.00197)
Supplement: Supplementary file 1 [file Data_Sheet_1.zip › Datasheet 1/Rating of perceived exertion /Rating of perceived exertion .xlsx]

## Sheet: Sheet1
participant	1
velocity	Control	Plyometirc	Resistance
7	12	12	12
8	14	14	14
9	16	16	15
10	18	17	17
participant	2
velocity	Control	Plyometirc	Resistance
7	7	10	9
8	8	12	11
9	9	13	12
10	10	15	14
participant	3
velocity	Control	Plyometiric	Resistance
7	8	7	11
8	11	13	14
9	13	14	16
10	15	15	16
participant	4
velocity	Control	Plyometric	Resistance
7	10	11	7
8	12	13	9
9	15	14	11
10	17	16	13
participant	5
velocity	Control	Plyometric	Resistance
7	11	10	10
8	13	12	12
9	15	14	13
10	16	17	15
participant	6
velocity	Control	Plyometric	Resistance
7	13	12	12
8	14	13	12
9	15	14	13
10	15	14	13
participant	7
velocity	Control	Plyometric	Resistance
7	12	11	12
8	13	13	13
9	14	14	14
10	18	15	15
participant	8
velocity	Control	Plyometric	Resistance
7	12	12	12
8	14	13	13
9	15	15	14
10	17	16	15
participant	9
velocity	Control	Plyometric	Resistance
7	9	10	10
8	11	11	11
9	13	13	13
10	15	15	15
participant	10
velocity	Control	Plyometric	Resistance
7	11	9	10
8	13	11	13
9	16	13	16
10	17	16	17
participant	11
velocity	Control	Plyometric	Resistance
7	11	12	11
8	13	13	14
9	16	16	16
10	19	20	19
participant	12
velocity	Control	Plyometric	Resistance
7	11	11	11
8	12	12	12
9	12	13	13
10	13	14	14
Conclusion
velocity	Control	Plyometric	Resistance
7	12	12	12
	10	10	9
	8	7	11
	10	11	7
	11	10	10
	13	12	12
	12	11	12
	12	12	12
	9	10	10
	11	9	10
	11	12	11
	11	11	11
Average Score	10.8333	10.5833	10.5833
Standard Deviation	1.40346	1.50504	1.50504
velocity	Control	Plyometric	Resistance
8	14	14	14
	11	12	11
	11	13	14
	12	13	9
	13	12	12
	14	13	12
	13	13	13
	14	13	13
	11	11	11
	13	11	13
	13	13	14
	12	12	12
Average Score	12.5833	12.5	12.3333
Standard Deivation	1.1645	0.904534	1.49747
veloccity	Control	Plyometric	Resistance
9	16	16	15
	13	13	12
	13	14	16
	15	14	11
	15	14	13
	15	14	13
	14	14	14
	15	15	14
	13	13	13
	16	13	16
	16	16	16
	12	13	13
Average Score	14.4167	14.0833	13.8333
Standard Deivation	1.37895	1.08362	1.64225
velocity	Control	Plyometric	Resistance
10	18	17	17
	15	15	14
	15	15	16
	17	16	13
	16	17	15
	15	14	13
	18	15	15
	17	16	15
	15	15	15
	17	16	17
	19	20	19
	13	14	14
Average Score	16.25	15.8333	15.25
Standard Deivation	1.71226	1.64225	1.76455
