# Supplementary material for: A Plyometric Warm-Up Protocol Improves Running Economy in Recreational Endurance Athletes
Source: Front Physiol. 2020 Mar 12;11:197. doi: 10.3389/fphys.2020.00197 (PMC7080849; doi:10.3389/fphys.2020.00197)
Supplement: Supplementary file 1 [file Data_Sheet_1.zip › Datasheet 1/Running economy /1/1 Control .xls]

## Sheet: MetasoftStudio
CPET Results
Operator
Master data
Name
Director
Street
City
Zip
State
Country
Phone
Fax
e-Mail
Internet
Patient data
Administrative Data
ID		1
Title		miss
Last Name
First Name
Name Addition
Sex		female
Date of Birth		07/02/1999
Biological and Medical Baseline Data
Height		154 cm
Weight		44.6 kg
Mask		Blue, small
Ethnicity
Body Fat
Hip/Waist Ratio
BMI		19
Estimated Fitness Level
BSA		1.39 m2
Hct
Hb
Medication that changes the Heart Rate
Medication
Existing Medical Conditions
Normal Values
Maximum Oxygen Uptake		Wasserman weight algorithm, 1.82L/min
Maximum Relative Oxygen Uptake		Based on normal value of maximum oxygen uptake, 41ml/min/kg
Maximum Oxygen Pulse		Wasserman equation, 10ml
Maximum Heart Rate		Traditional formula for bicycle test, 180/min
Maximum Minute Ventilation		Not used, -
Maximum Breathing Frequency		Pollock et al. equation, 39/min
Maximum Work Rate		Based on normal maximum oxygen uptake, 152W
Maximum Arterial Blood Pressure		Japanese normal values, 159mmHg
Spirometry normal value set		European Coal and Steel Community (ECSC)
LBW		44.6 kg
IC
VC
TLC
FEV1
Attribution
Administrative Group
Attribution
Contact & Insurance Information
Contact Information
Street
Zip-Code
City
State
Country
Phone
Mobile Phone
e-Mail
Fax
Insurance Information
Prescribing Physician
Responsible Physician
Insurance Company
Insurance Number
Test data
Start Time		03/06/2019 2:57 PM
Duration		0:12:11
CPET device		MetaLyzer 3B-R3
Serial number		235021624
Firmware version		1.3.56
Flow Sensor		Default
Temperature		20.9°C
Barometric Pressure		1009mBar
Humidity		49%
Variable	Unit	Rest	Unloaded Pedalling	Warm Up	VT1	VT1 % Norm	VT1 % Max	VT2	VT2 % Norm	VT2 % Max	V'O2peak	V'O2peak % Norm	Normal	Absolute Maximum Values
V'O2	L/min	-	-	-	-	-	-	1.43	78	86	1.66	91	1.82	1.94
V'O2/kg	ml/min/kg	-	-	-	-	-	-	32	78	86	37	91	41	44
V'O2/HR	ml	-	-	-	-	-	-	8	76	91	8	83	10	10
HR	/min	-	-	-	-	-	-	186	103	94	197	109	180	199
V'E/V'O2		-	-	-	-	-	-	32.4	-	91	35.7	-	-	39.9
V'E/V'CO2		-	-	-	-	-	-	33.5	-	98	34.1	-	-	38.1
V'E	L/min	-	-	-	-	-	-	52.3	-	78	66.7	-	-	71.8
V'CO2	L/min	-	-	-	-	-	-	1.38	-	79	1.74	-	-	1.99
RER		-	-	-	-	-	-	0.97	-	92	1.05	-	-	1.08
t	Phase	Marker	V'O2	V'O2/kg	V'O2/HR	HR	WR	V'E/V'O2	V'E/V'CO2	RER	V'E	VT	V'CO2
h:mm:ss.ms			L/min	ml/min/kg	ml	/min	W				L/min	L	L/min
0:00:06.760	Exercise		0.57158	12.8157	3.07301	186	-	30.0324	35.605	0.843489	20.5967	0.8645	0.482121
0:00:08.940	Exercise		0.587333	13.1689	3.14643	186.667	-	30.8044	36.7145	0.839026	21.8196	0.843	0.492788
0:00:10.940	Exercise		0.569608	12.7715	3.0138	189	-	31.1348	37.7313	0.825171	21.7925	0.773333	0.470024
0:00:13.160	Exercise		0.580105	13.0068	3.12444	185.667	-	31.9928	38.9691	0.82098	23.0736	0.736	0.476255
0:00:14.780	Exercise		0.644957	14.4609	3.49255	184.667	-	33.0967	40.3916	0.819395	26.6701	0.721333	0.528475
0:00:16.060	Exercise		0.61774	13.8507	3.34516	184.667	-	35.5641	43.488	0.817791	28.2463	0.648	0.505182
0:00:17.340	Exercise		0.577854	12.9564	3.14051	184	-	38.3758	47.1453	0.81399	28.1593	0.677667	0.470368
0:00:19.280	Exercise		0.523542	11.7386	2.87661	182	-	36.4792	45.5894	0.800168	24.4873	0.654333	0.418922
0:00:21.020	Exercise		0.555362	12.4521	3.09107	179.667	-	34.3194	43.3492	0.791698	23.5444	0.756	0.439679
0:00:23.160	Exercise		0.581627	13.041	3.27985	177.333	-	33.4897	42.8507	0.781543	23.919	0.775667	0.454566
0:00:25.160	Exercise		0.61716	13.8377	3.50659	176	-	33.0634	43.0855	0.767391	24.6909	0.829667	0.473604
0:00:27.080	Exercise		0.630907	14.1459	3.59833	175.333	-	33.0349	43.9564	0.751537	25.4758	0.791667	0.47415
0:00:28.780	Exercise		0.647775	14.5241	3.69453	175.333	-	30.9782	42.1717	0.734572	24.7301	0.763667	0.475837
0:00:30.740	Exercise		0.648337	14.5367	3.67677	176.333	-	30.5681	42.3779	0.721322	24.7164	0.726667	0.46766
0:00:32.620	Exercise		0.742771	16.6541	4.18856	177.333	-	27.6149	38.425	0.718671	24.6756	0.853333	0.533808
0:00:35.620	Exercise		0.801358	17.9677	4.51046	177.667	-	26.7354	37.4226	0.714417	25.7557	0.856333	0.572504
0:00:37.380	Exercise		1.0158	22.7757	5.72817	177.333	-	25.7033	36.0225	0.713534	29.8955	1.137	0.724805
0:00:40.000	Exercise		1.09916	24.6448	6.18663	177.667	-	26.0752	36.6321	0.711813	33.2011	1.053	0.782395
0:00:41.680	Exercise		1.0921	24.4866	6.14691	177.667	-	26.649	37.1054	0.718197	33.8299	1.03067	0.784343
0:00:43.260	Exercise		0.895636	20.0815	5.0411	177.667	-	27.3722	37.6557	0.726907	29.7662	0.816333	0.651044
0:00:44.940	Exercise		0.931156	20.8779	5.26077	177	-	26.4446	36.0876	0.73279	29.8954	0.816667	0.682342
0:00:46.600	Exercise		1.12284	25.1759	6.36774	176.333	-	26.1481	34.8814	0.74963	33.8757	1.08033	0.841718
0:00:49.300	Exercise		1.11141	24.9195	6.32681	175.667	-	26.3448	34.8954	0.754965	33.8812	1.06033	0.839075
0:00:50.900	Exercise		1.11399	24.9773	6.36563	175	-	26.8564	35.5297	0.755885	34.4781	1.08867	0.842045
0:00:52.600	Exercise		1.07268	24.051	6.12957	175	-	26.3465	35.5597	0.74091	33.4899	0.922333	0.794756
0:00:54.260	Exercise		1.09137	24.4702	6.23642	175	-	26.3582	35.7138	0.738041	33.9511	0.943	0.805478
0:00:55.900	Exercise		1.07315	24.0618	6.13231	175	-	27.2743	36.7901	0.74135	34.5601	0.940667	0.795583
0:00:57.500	Exercise		1.03813	23.2765	5.96626	174	-	28.3966	38.0124	0.747035	35.092	0.900333	0.775519
0:00:58.900	Exercise		0.978849	21.9473	5.65808	173	-	28.7133	38.0884	0.753859	33.7402	0.862333	0.737914
0:01:00.520	Exercise		1.0172	22.8073	5.91397	172	-	28.3628	37.4114	0.758133	34.4625	0.884333	0.771176
0:01:02.140	Exercise		1.06459	23.8697	6.18946	172	-	28.593	37.515	0.762175	35.7293	0.972667	0.811401
0:01:03.800	Exercise		1.03962	23.3099	6.21288	167.333	-	29.1717	37.9467	0.768756	35.5956	0.973	0.799216
0:01:05.440	Exercise		1.0536	23.6234	6.47708	162.667	-	29.0813	37.5472	0.774526	36.1031	0.951667	0.816044
0:01:06.900	Exercise		0.983369	22.0486	6.22386	158	-	28.6783	37.011	0.774858	33.5471	0.903667	0.761972
0:01:08.680	Exercise		1.12347	25.1899	7.4238	151.333	-	27.3529	35.358	0.773598	35.9199	0.996667	0.869113
0:01:10.480	Exercise		1.17432	26.33	8.30886	141.333	-	27.3513	35.2468	0.775993	37.0924	1.074	0.911263
0:01:12.120	Exercise		1.20071	26.9217	9.25995	129.667	-	27.5288	35.1886	0.782321	37.8075	1.14533	0.939338
0:01:14.180	Exercise		1.18515	26.5728	9.40592	126	-	28.2042	35.8666	0.786365	38.3145	1.12867	0.931958
0:01:15.840	Exercise		1.00868	22.616	7.96323	126.667	-	28.6573	36.2017	0.791601	33.4501	1.06	0.798468
0:01:17.880	Exercise		1.02918	23.0758	7.87638	130.667	-	26.1585	32.6088	0.802193	30.855	1.12967	0.8256
0:01:21.740	Exercise		1.07087	24.0105	8.01147	133.667	-	25.2323	31.4508	0.802279	31.0414	1.11167	0.859134
0:01:23.320	Exercise		1.28279	28.7621	9.38625	136.667	-	24.1886	30.4	0.795679	35.3321	1.18233	1.02069
0:01:25.020	Exercise		1.3679	30.6703	9.91229	138	-	25.2118	31.981	0.788336	39.3879	1.15733	1.07836
0:01:27.100	Exercise		1.31034	29.3798	9.31521	140.667	-	25.5798	32.2137	0.794065	38.022	1.21567	1.04049
0:01:29.120	Exercise		1.22335	27.4293	8.57487	142.667	-	26.2567	32.679	0.803473	36.625	1.171	0.982928
0:01:30.820	Exercise		1.19412	26.7741	8.19765	145.667	-	27.0229	33.1948	0.814073	37.1024	1.10533	0.972104
0:01:32.500	Exercise		1.17147	26.2662	7.93322	147.667	-	28.3213	34.4129	0.822986	38.3204	1.073	0.964105
0:01:34.160	Exercise		1.24897	28.0037	8.34499	149.667	-	28.0576	33.8336	0.829281	40.1661	1.129	1.03574
0:01:35.880	Exercise		1.23955	27.7927	8.22713	150.667	-	28.7208	34.6401	0.829119	40.7446	1.14067	1.02774
0:01:37.540	Exercise		1.28689	28.8541	8.50371	151.333	-	28.8292	34.7974	0.828486	42.4036	1.15133	1.06617
0:01:39.060	Exercise		1.23638	27.7214	8.09853	152.667	-	30.2932	36.1148	0.838804	42.4415	1.22533	1.03708
0:01:41.180	Exercise		1.24975	28.0214	8.06293	155	-	30.7538	36.3526	0.845985	43.5577	1.22433	1.05727
0:01:42.720	Exercise		1.2081	27.0875	7.69492	157	-	30.2248	35.4925	0.851584	41.5432	1.18967	1.0288
0:01:44.320	Exercise		1.15188	25.827	7.29039	158	-	30.127	35.3149	0.853095	40.1502	1.06133	0.982665
0:01:45.940	Exercise		1.12104	25.1354	7.11019	157.667	-	29.778	34.7183	0.857703	38.8058	1.03033	0.961518
0:01:47.500	Exercise		1.11247	24.9433	7.08581	157	-	30.3974	35.1925	0.863748	39.3857	1.01833	0.960896
0:01:48.980	Exercise		1.20765	27.0775	7.67577	157.333	-	29.8923	33.9555	0.880336	41.0916	1.18533	1.06314
0:01:51.380	Exercise		1.17713	26.393	7.48175	157.333	-	29.5091	33.3216	0.885585	39.728	1.146	1.04245
0:01:52.940	Exercise		1.17738	26.3986	7.49921	157	-	28.5477	32.2939	0.883998	38.2938	1.17767	1.0408
0:01:54.700	Exercise		1.08524	24.3327	6.97156	155.667	-	28.6989	32.9983	0.869709	36.6844	0.953667	0.943843
0:01:56.100	Exercise		1.17592	26.366	7.58661	155	-	28.0154	32.3477	0.866069	38.3718	1.018	1.01843
0:01:57.760	Exercise		1.19817	26.8648	7.71355	155.333	-	28.5043	32.9809	0.864267	39.8147	1.01267	1.03554
0:01:59.300	Exercise		1.3093	29.3564	8.41089	155.667	-	27.8486	32.1993	0.864881	41.8015	1.12733	1.13239
0:02:00.960	Exercise		1.29413	29.0163	8.27799	156.333	-	28.2525	32.5703	0.867431	41.8413	1.14133	1.12256
0:02:02.680	Exercise		1.32611	29.7335	8.44658	157	-	28.5052	32.5195	0.876558	43.0101	1.189	1.16241
0:02:04.280	Exercise		1.29604	29.0592	8.20278	158	-	29.2293	32.7564	0.892322	42.9742	1.21533	1.15649
0:02:06.060	Exercise		1.275	28.5874	8.0357	158.667	-	29.6998	32.8092	0.905228	43.0195	1.20233	1.15416
0:02:07.720	Exercise		1.20245	26.9607	7.54673	159.333	-	30.8128	33.6937	0.914497	42.2256	1.175	1.09963
0:02:09.300	Exercise		1.10401	24.7536	6.91448	159.667	-	31.3638	34.1008	0.919738	39.3732	1.19433	1.0154
0:02:11.720	Exercise		1.14285	25.6245	7.09847	161	-	30.4629	33.5422	0.908195	39.5412	1.20467	1.03793
0:02:13.400	Exercise		1.17897	26.4343	7.27758	162	-	28.9627	32.338	0.895625	38.7849	1.204	1.05591
0:02:15.060	Exercise		1.30065	31.9025	7.97945	163	-	28.2663	31.9065	0.885911	41.9481	1.16533	1.15226
0:02:16.720	Exercise		1.31507	30.0754	8.05147	163.333	-	28.8487	32.3702	0.891212	43.3276	1.15767	1.17201
0:02:18.220	Exercise		1.30593	27.9198	7.97922	163.667	-	29.7126	32.8789	0.903696	44.4032	1.14167	1.18017
0:02:19.700	Exercise		1.30628	27.4499	7.96509	164	-	29.9388	32.8018	0.912717	44.7968	1.134	1.19226
0:02:21.280	Exercise		1.25719	27.3319	7.66582	164	-	30.4309	33.0953	0.919492	43.826	1.13333	1.15598
0:02:22.880	Exercise		1.30945	29.0092	7.98447	164	-	30.4882	33.0191	0.92335	45.2393	1.22533	1.20908
0:02:24.580	Exercise		1.24176	30.271	7.55634	164.333	-	31.33	33.7955	0.927047	44.2928	1.18367	1.15117
0:02:26.100	Exercise		1.18552	32.8783	7.185	165	-	31.6548	34.0624	0.929318	42.9862	1.134	1.10173
0:02:27.640	Exercise		1.18749	30.9486	7.16796	165.667	-	31.4292	33.8345	0.928908	42.9811	1.09367	1.10307
0:02:29.160	Exercise		1.20084	30.4272	7.23396	166	-	31.0204	33.6114	0.922914	42.7709	1.11567	1.10827
0:02:30.800	Exercise		1.29633	26.7513	7.79357	166.333	-	30.6305	33.2231	0.921963	45.4442	1.14067	1.19517
0:02:32.180	Exercise		1.20939	27.7334	7.25633	166.667	-	31.4896	33.9418	0.927754	43.7957	1.104	1.12201
0:02:33.720	Exercise		1.26495	28.0561	7.55947	167.333	-	31.266	33.1209	0.943995	44.7478	1.23967	1.19411
0:02:36.040	Exercise		1.24846	28.6476	7.44609	167.667	-	31.6008	33.3101	0.948687	44.7127	1.224	1.1844
0:02:37.380	Exercise		1.20628	29.707	7.18022	168	-	31.253	33.243	0.940138	43.7564	1.04033	1.13407
0:02:38.460	Exercise		1.02312	29.4573	6.09001	168	-	30.7007	33.3606	0.920269	38.072	0.823	0.941547
0:02:40.020	Exercise		1.13023	30.7588	6.72759	168	-	28.9868	32.106	0.902848	39.169	0.880333	1.02043
0:02:41.540	Exercise		1.20175	30.2016	7.15329	168	-	28.6246	31.5856	0.906257	39.9864	1.03067	1.0891
0:02:43.100	Exercise		1.36023	29.2894	8.09659	168	-	28.476	31.2481	0.911288	44.1684	1.17033	1.23956
0:02:44.800	Exercise		1.2927	27.7216	7.70997	167.667	-	29.2243	31.9979	0.913318	43.3752	1.116	1.18065
0:02:46.200	Exercise		1.33102	29.2754	7.9543	167.333	-	29.2965	32.087	0.913033	44.6395	1.13867	1.21527
0:02:47.720	Exercise		1.28669	32.0236	7.70476	167	-	29.894	33.0616	0.904191	44.4438	1.07033	1.16342
0:02:49.140	Exercise		1.34163	33.7999	8.01771	167.333	-	29.6076	32.6514	0.906781	45.4009	1.15133	1.21656
0:02:50.780	Exercise		1.32292	31.3784	7.89016	167.667	-	30.4151	33.4267	0.909906	46.1071	1.131	1.20373
0:02:52.160	Exercise		1.31015	27.8205	7.78308	168.333	-	31.0283	33.8949	0.915428	46.5808	1.13133	1.19935
0:02:53.540	Exercise		1.23548	27.3599	7.32496	168.667	-	31.5485	34.1878	0.9228	44.9064	1.09067	1.1401
0:02:55.180	Exercise		1.30173	29.6232	7.70254	169	-	31.0501	33.3465	0.931134	46.017	1.18367	1.21208
0:02:56.820	Exercise		1.23698	30.8198	7.31944	169	-	31.0635	33.1876	0.935997	43.9936	1.13767	1.15781
0:02:58.220	Exercise		1.2772	30.0575	7.55741	169	-	31.2588	33.2904	0.938971	45.6065	1.15567	1.19926
0:02:59.760	Exercise		1.08934	32	6.49709	167.667	-	31.0989	33.2398	0.935593	39.0782	1.082	1.01918
0:03:02.020	Exercise		1.19843	26.8706	7.19057	166.667	-	29.825	32.354	0.921835	40.8595	1.15	1.10475
0:03:03.480	Exercise		1.21516	27.2457	7.32024	166	-	29.197	31.9756	0.913102	40.7533	1.11267	1.10956
0:03:04.900	Exercise		1.3921	31.213	8.33593	167	-	29.3679	32.2906	0.909488	47.0007	1.10633	1.2661
0:03:06.260	Exercise		1.28186	28.7413	7.6453	167.667	-	30.3162	32.9406	0.920327	45.0061	1.05467	1.17973
0:03:07.700	Exercise		1.22359	27.4347	7.28325	168	-	31.1836	33.6717	0.926108	44.4544	1.01633	1.13317
0:03:09.020	Exercise		1.17831	26.4194	6.99984	168.333	-	30.9837	33.5403	0.923777	42.8069	0.978667	1.08849
0:03:10.380	Exercise		1.26337	28.3266	7.49032	168.667	-	30.2911	33.1747	0.91308	44.5957	1.015	1.15356
0:03:11.800	Exercise		1.30263	29.207	7.67759	169.667	-	30.0878	32.9508	0.913112	45.4875	1.04067	1.18945
0:03:13.140	Exercise		1.39671	31.3163	8.19986	170.333	-	30.193	32.807	0.920321	48.1477	1.16	1.28542
0:03:14.740	Exercise		1.33307	29.8894	7.78055	171.333	-	31.1403	33.3179	0.934639	47.5178	1.13933	1.24594
0:03:16.140	Exercise		1.31076	29.3893	7.60596	172.333	-	31.0137	32.9547	0.941101	46.4284	1.15733	1.23356
0:03:17.640	Exercise		1.21107	27.154	6.98692	173.333	-	31.4937	33.1859	0.949008	44.333	1.031	1.14931
0:03:18.940	Exercise		1.18339	26.5334	6.77513	174.667	-	31.3264	33.0676	0.947344	43.2931	1.002	1.12108
0:03:20.320	Exercise		1.20434	27.0031	6.86885	175.333	-	31.5648	33.5049	0.942094	44.4981	0.988333	1.1346
0:03:21.640	Exercise		1.24629	27.9438	7.08121	176	-	31.275	33.5084	0.933349	45.3632	1.023	1.16323
0:03:23.000	Exercise		1.35773	30.4423	7.71436	176	-	30.9582	32.9146	0.940561	47.801	1.19333	1.27703
0:03:24.960	Exercise		1.34631	30.1864	7.64952	176	-	31.776	33.5694	0.946577	48.5487	1.212	1.27439
0:03:26.280	Exercise		1.33645	29.9651	7.59344	176	-	32.6142	34.1359	0.955423	49.2948	1.24367	1.27687
0:03:27.680	Exercise		1.3278	29.7713	7.54431	176	-	33.0387	34.7022	0.952065	50.2561	1.133	1.26415
0:03:29.020	Exercise		1.25025	28.0325	7.10369	176	-	32.3193	34.0526	0.949101	46.6126	1.08167	1.18661
0:03:30.460	Exercise		1.26339	28.3272	7.19199	175.667	-	31.7366	33.6191	0.944007	46.331	1.07	1.19265
0:03:31.840	Exercise		1.16938	26.2192	6.66944	175.333	-	32.1122	34.1209	0.94113	43.724	1.02	1.10053
0:03:33.220	Exercise		1.17814	26.4156	6.74506	174.667	-	32.7603	34.891	0.938931	44.9844	1.014	1.10619
0:03:34.520	Exercise		1.36275	30.5549	7.81691	174.333	-	31.5392	33.556	0.939897	48.9368	1.183	1.28084
0:03:36.260	Exercise		1.39426	31.2615	8.01301	174	-	31.6839	33.537	0.944746	50.2612	1.18933	1.31723
0:03:37.560	Exercise		1.4332	32.1345	8.23678	174	-	31.8819	33.5339	0.950737	51.924	1.2	1.3626
0:03:38.780	Exercise		1.23187	27.6205	7.07973	174	-	33.4245	34.8523	0.959034	48.0004	1.01267	1.18141
0:03:40.060	Exercise		1.28007	28.7011	7.42787	172.333	-	32.2986	33.8406	0.954432	48.0414	1.033	1.22174
0:03:41.440	Exercise		1.3091	29.3521	7.67052	170.667	-	31.1628	32.908	0.946969	47.3469	1.04067	1.23968
0:03:42.740	Exercise		1.29346	29.0014	7.63857	169.333	-	30.8601	32.7422	0.942516	46.4333	1.026	1.21911
0:03:44.040	Exercise		1.31172	29.4108	7.716	170	-	31.4336	33.1957	0.946918	47.6905	1.06333	1.24209
0:03:45.460	Exercise		1.3059	29.2802	7.65174	170.667	-	31.749	33.1962	0.956404	47.8214	1.08267	1.24896
0:03:46.820	Exercise		1.2191	27.3342	7.1154	171.333	-	31.914	33.3173	0.957882	45.1086	1.04733	1.16776
0:03:48.220	Exercise		1.21511	27.2446	7.06458	172	-	32.1232	33.4112	0.961448	45.1272	1.06633	1.16826
0:03:49.720	Exercise		1.15089	25.8047	6.66537	172.667	-	32.6262	33.9827	0.960082	43.7075	1.022	1.10495
0:03:51.040	Exercise		1.23337	27.6541	7.1156	173.333	-	31.8711	33.1338	0.961891	45.3564	1.08	1.18637
0:03:52.520	Exercise		1.21237	27.1832	6.98102	173.667	-	31.0795	32.5114	0.955955	43.7019	1.045	1.15897
0:03:54.040	Exercise		1.28237	28.7526	7.42683	172.667	-	30.3298	31.8832	0.951277	44.734	1.103	1.21989
0:03:55.480	Exercise		1.28625	28.8397	7.50729	171.333	-	31.0429	32.5412	0.953959	46.0048	1.09033	1.22703
0:03:56.800	Exercise		1.13359	25.4167	6.62916	171	-	31.1699	32.7184	0.952672	40.8865	1.06033	1.07994
0:03:58.900	Exercise		1.17695	26.3891	6.82951	172.333	-	30.3303	32.3822	0.936635	41.3071	1.06033	1.10238
0:04:00.300	Exercise		1.30115	29.1739	7.50666	173.333	-	29.7804	32.3472	0.920648	44.3587	1.13867	1.19791
0:04:01.620	Exercise		1.43723	32.225	8.27582	173.667	-	30.648	33.4501	0.916232	50.4041	1.142	1.31684
0:04:02.980	Exercise		1.44176	32.3265	8.30189	173.667	-	32.0562	34.3126	0.93424	51.7682	1.343	1.34695
0:04:05.280	Exercise		1.26504	28.364	7.27033	174	-	33.3655	35.393	0.942714	47.7593	1.239	1.19257
0:04:06.600	Exercise		1.26428	28.3472	7.266	174	-	33.3394	35.6187	0.936007	47.8336	1.212	1.18338
0:04:07.880	Exercise		1.14206	25.6068	6.55104	174.333	-	34.3419	36.9286	0.929954	45.9018	0.989333	1.06207
0:04:09.160	Exercise		1.23656	27.7255	7.07953	174.667	-	33.9385	37.104	0.914686	48.6817	1.044	1.13106
0:04:10.460	Exercise		1.25737	28.1921	7.17129	175.333	-	33.7038	36.1037	0.933529	48.992	1.06667	1.17379
0:04:11.800	Exercise		1.26496	28.3624	7.20092	175.667	-	33.5868	35.5089	0.945872	48.9992	1.08333	1.19649
0:04:13.140	Exercise		1.24605	27.9383	7.06643	176.333	-	33.5643	34.7307	0.966415	48.3358	1.06867	1.2042
0:04:14.440	Exercise		1.21336	27.2053	6.86807	176.667	-	33.8916	34.9893	0.968629	47.7366	1.03933	1.17529
0:04:15.720	Exercise		1.22959	27.5692	6.94681	177	-	33.3346	34.697	0.960734	47.7025	1.023	1.1813
0:04:17.000	Exercise		1.28128	28.7282	7.23884	177	-	32.467	33.8647	0.958726	48.2477	1.045	1.22839
0:04:18.340	Exercise		1.3286	29.7893	7.50624	177	-	31.8276	33.4276	0.952134	48.9001	1.06467	1.26501
0:04:19.640	Exercise		1.35683	30.4222	7.65129	177.333	-	31.5144	33.2453	0.947935	49.3053	1.08467	1.28618
0:04:20.960	Exercise		1.26898	28.4524	7.14247	177.667	-	31.8539	33.6877	0.945567	47.034	1.02433	1.1999
0:04:22.260	Exercise		1.30837	29.3357	7.35041	178	-	31.4861	33.2255	0.94765	47.7096	1.05467	1.23988
0:04:23.620	Exercise		1.27848	28.6655	7.16905	178.333	-	32.1227	33.9229	0.946933	47.723	1.03267	1.21064
0:04:24.860	Exercise		1.35192	30.3122	7.55265	179	-	31.7718	33.604	0.945477	49.5099	1.08733	1.27821
0:04:26.220	Exercise		1.28424	28.7946	7.14789	179.667	-	32.17	34.0053	0.946027	48.0387	1.02867	1.21492
0:04:27.480	Exercise		1.3628	30.556	7.5711	180	-	31.7947	33.3833	0.952413	49.8496	1.101	1.29795
0:04:28.840	Exercise		1.31542	29.4936	7.30787	180	-	32.2595	33.7537	0.955732	48.9238	1.08567	1.25718
0:04:30.220	Exercise		1.30645	29.2926	7.25806	180	-	32.2211	33.6773	0.956758	48.5143	1.08833	1.24996
0:04:31.520	Exercise		1.30401	29.238	7.24453	180	-	32.2479	33.5803	0.960324	48.5352	1.078	1.25228
0:04:32.840	Exercise		1.33035	29.8285	7.39083	180	-	32.7994	33.9461	0.966218	50.3167	1.08433	1.28541
0:04:34.100	Exercise		1.43344	32.14	7.96358	180	-	33.103	34.1017	0.970715	53.9179	1.20067	1.39147
0:04:35.540	Exercise		1.35755	30.4384	7.54196	180	-	33.468	34.4241	0.972227	51.7764	1.17567	1.31985
0:04:36.940	Exercise		1.36946	30.7055	7.60814	180	-	32.9763	33.6958	0.978648	51.3337	1.19733	1.34022
0:04:38.300	Exercise		1.28991	28.9217	7.1529	180.333	-	33.4755	34.0226	0.983921	49.4716	1.13233	1.26917
0:04:39.660	Exercise		1.25244	28.0816	6.93232	180.667	-	33.8805	34.3387	0.986657	48.9176	1.08633	1.23573
0:04:40.940	Exercise		1.26617	28.3896	6.98258	181.333	-	33.6429	34.1331	0.985637	49.287	1.061	1.24799
0:04:42.180	Exercise		1.27627	28.6159	7.02532	181.667	-	33.1231	33.8634	0.978139	48.9027	1.06233	1.24837
0:04:43.580	Exercise		1.1861	26.5941	6.51702	182	-	32.1955	33.0923	0.972901	43.9916	1.09133	1.15395
0:04:45.600	Exercise		1.25181	28.0676	6.8781	182	-	30.9693	32.3124	0.958433	44.3991	1.13533	1.19978
0:04:46.940	Exercise		1.28865	28.8935	7.06754	182.333	-	30.5912	32.1795	0.950643	45.1131	1.14133	1.22504
0:04:48.300	Exercise		1.4597	32.7287	7.99106	182.667	-	31.2932	32.9164	0.950685	52.2302	1.148	1.38772
0:04:49.560	Exercise		1.37127	30.746	7.49328	183	-	33.0334	34.5612	0.955795	51.9856	1.11933	1.31065
0:04:50.820	Exercise		1.29979	29.1432	7.10266	183	-	33.7348	35.078	0.961708	50.5675	1.08367	1.25002
0:04:52.160	Exercise		1.33914	30.0255	7.31768	183	-	33.2981	34.6514	0.960944	51.0246	1.142	1.28683
0:04:53.600	Exercise		1.3419	30.0874	7.33277	183	-	32.9776	34.2958	0.961566	50.4878	1.166	1.29032
0:04:54.980	Exercise		1.33505	29.9338	7.29533	183	-	33.3332	34.4453	0.967714	50.9483	1.138	1.29194
0:04:56.200	Exercise		1.32453	29.6979	7.23784	183	-	33.534	34.4826	0.972489	50.9811	1.11833	1.28809
0:04:57.560	Exercise		1.25499	28.1387	6.85785	183	-	34.0662	35.0231	0.972677	49.3795	1.073	1.2207
0:04:58.900	Exercise		1.33549	29.9438	7.29778	183	-	33.6396	34.6368	0.97121	51.2783	1.16233	1.29704
0:05:00.280	Exercise		1.25524	28.1445	6.85926	183	-	33.774	34.8217	0.969911	48.8117	1.09533	1.21747
0:05:01.600	Exercise		1.26287	28.3156	6.90095	183	-	33.655	34.6878	0.970227	48.9854	1.088	1.22527
0:05:02.900	Exercise		1.1854	26.5785	6.46583	183.333	-	33.7391	34.8657	0.967688	46.3371	1.052	1.1471
0:05:04.380	Exercise		1.26545	28.3733	6.88991	183.667	-	33.145	34.4541	0.962004	48.2216	1.106	1.21737
0:05:05.740	Exercise		1.25464	28.1309	6.81868	184	-	33.4074	34.6377	0.964479	48.1925	1.10533	1.21007
0:05:07.040	Exercise		1.26975	28.4697	6.90081	184	-	33.0929	34.606	0.956277	48.6375	1.05833	1.21423
0:05:08.300	Exercise		1.26419	28.3452	6.87062	184	-	32.607	34.3267	0.949903	47.9037	1.03233	1.20086
0:05:09.620	Exercise		1.42589	31.9707	7.7354	184.333	-	30.8074	32.7029	0.942039	50.1296	1.164	1.34325
0:05:11.280	Exercise		1.44384	32.3731	7.81863	184.667	-	30.6752	32.4667	0.944821	50.4562	1.17833	1.36417
0:05:12.560	Exercise		1.37917	30.9231	7.45498	185	-	30.9983	32.5921	0.9511	48.9516	1.137	1.31173
0:05:13.860	Exercise		1.2627	28.3118	6.83775	184.667	-	32.3405	33.9877	0.951535	47.3582	1.04567	1.20151
0:05:15.260	Exercise		1.32196	32.3671	7.17159	184.333	-	31.8975	33.5086	0.951919	48.5882	1.08967	1.2584
0:05:16.600	Exercise		1.37915	33.0128	7.56388	182.333	-	31.8274	33.5125	0.949716	50.2494	1.13867	1.3098
0:05:17.940	Exercise		1.46554	32.1369	8.12683	180.333	-	31.1644	32.4682	0.959844	51.3036	1.312	1.40669
0:05:20.100	Exercise		1.40944	33.7147	7.9034	178.333	-	31.5885	32.8958	0.96026	50.0905	1.29533	1.35343
0:05:21.480	Exercise		1.3575	32.9503	7.61216	178.333	-	31.2627	32.5128	0.96155	47.8046	1.283	1.30531
0:05:22.960	Exercise		1.28275	33.5638	7.16621	179	-	32.0098	33.6717	0.950643	47.0654	1.12867	1.21944
0:05:24.420	Exercise		1.28203	33.308	7.1224	180	-	32.0436	33.753	0.949356	46.8693	1.166	1.21711
0:05:25.960	Exercise		1.30488	34.3432	7.20926	181	-	32.8131	34.8854	0.940595	48.5919	1.21167	1.22736
0:05:27.440	Exercise		1.28451	33.8873	7.07072	181.667	-	32.4214	34.5883	0.93735	47.5502	1.15967	1.20404
0:05:28.820	Exercise		1.31013	32.3761	7.18536	182.333	-	31.927	34.2374	0.932516	48.0445	1.113	1.22172
0:05:30.140	Exercise		1.19605	31.6612	6.54774	182.667	-	31.304	33.6645	0.92988	43.1225	1.093	1.11219
0:05:32.200	Exercise		1.32639	31.1442	7.23485	183.333	-	30.7936	33.1963	0.927621	46.6734	1.153	1.23039
0:05:33.480	Exercise		1.3854	32.8765	7.54299	183.667	-	30.5924	32.9667	0.927979	48.2453	1.185	1.28562
0:05:34.780	Exercise		1.50961	32.7491	8.20439	184	-	31.1088	33.364	0.932408	53.6423	1.15633	1.40757
0:05:36.080	Exercise		1.37043	32.6215	7.4345	184.333	-	32.2498	34.3232	0.939592	50.9117	1.09167	1.28764
0:05:37.340	Exercise		1.33993	30.3499	7.25594	184.667	-	33.141	35.1462	0.942944	51.056	1.10567	1.26348
0:05:38.680	Exercise		1.36916	31.1071	7.40087	185	-	33.2874	35.0356	0.950102	52.1916	1.136	1.30084
0:05:40.000	Exercise		1.39766	33.2615	7.55494	185	-	33.6759	35.296	0.954098	53.6479	1.174	1.33351
0:05:41.280	Exercise		1.33354	34.4747	7.20832	185	-	34.7506	35.9858	0.965676	52.9879	1.148	1.28777
0:05:42.580	Exercise		1.24538	34.3585	6.71966	185.333	-	35.6453	36.842	0.967516	51.1065	1.096	1.20492
0:05:43.860	Exercise		1.18254	32.5291	6.38059	185.333	-	35.7259	36.7511	0.972105	49.0344	1.04033	1.14955
0:05:45.100	Exercise		1.09889	33.0867	5.92924	185.333	-	33.4503	34.438	0.97132	42.4374	1.076	1.06737
0:05:47.700	Exercise		1.20366	34.4165	6.50626	185	-	30.6263	32.4153	0.944812	42.4105	1.101	1.13723
0:05:49.060	Exercise		1.21026	33.808	6.55378	184.667	-	28.3828	30.6162	0.927052	38.8272	1.249	1.12198
0:05:51.360	Exercise		1.55014	34.0591	8.40946	184.333	-	27.543	30.4723	0.903869	48.5473	1.19467	1.40113
0:05:52.520	Exercise		1.50908	32.5461	8.20153	184	-	27.7876	30.6833	0.905627	47.9905	1.141	1.36667
0:05:53.760	Exercise		1.60819	34.3855	8.72436	184.333	-	28.3129	31.1815	0.908002	52.5525	1.078	1.46024
0:05:55.060	Exercise		1.4718	33.366	7.97002	184.667	-	29.4405	32.2878	0.911815	50.3941	1.02733	1.34201
0:05:56.200	Exercise		1.5426	34.4836	8.33837	185	-	30.4238	33.033	0.921011	53.9229	1.11067	1.42075
0:05:57.480	Exercise		1.36798	32.9336	7.39449	185	-	32.6916	35.124	0.930748	51.7827	1.056	1.27325
0:05:58.740	Exercise		1.38982	31.162	7.51256	185	-	33.425	35.5939	0.939064	53.205	1.135	1.30513
0:06:00.040	Exercise		1.32057	29.6092	7.13823	185	-	34.3732	36.3482	0.945662	52.1425	1.11233	1.24881
0:06:01.320	Exercise		1.35483	30.3774	7.32341	185	-	34.1775	36.0407	0.948305	52.7555	1.17767	1.28479
0:06:02.760	Exercise		1.28789	28.8765	6.96157	185	-	34.1903	35.8303	0.954227	50.5013	1.12433	1.22894
0:06:04.060	Exercise		1.33913	30.0253	7.22552	185.333	-	33.5082	35.0152	0.956959	51.3398	1.143	1.28149
0:06:05.340	Exercise		1.33278	29.8831	7.19129	185.333	-	33.2412	34.6721	0.958731	51.0354	1.09167	1.27778
0:06:06.620	Exercise		1.33937	30.0306	7.22679	185.333	-	33.2135	34.5693	0.96078	51.1997	1.098	1.28683
0:06:07.920	Exercise		1.30106	29.1717	7.0201	185.333	-	33.3004	34.5795	0.963009	49.9723	1.08267	1.25293
0:06:09.240	Exercise		1.26493	28.3617	6.81292	185.667	-	33.0959	34.4886	0.959618	48.5107	1.051	1.21385
0:06:10.520	Exercise		1.27277	28.5374	6.84284	186	-	33.1168	34.5643	0.958124	48.8667	1.04767	1.21947
0:06:11.780	Exercise		1.27362	28.5564	6.8474	186	-	33.0337	34.5173	0.95702	48.7889	1.046	1.21888
0:06:13.100	Exercise		1.30488	29.2574	7.02807	185.667	-	33.0716	34.4622	0.959648	49.9066	1.06433	1.25222
0:06:14.360	Exercise		1.30843	29.3371	7.0599	185.333	-	33.0479	34.3216	0.962889	50.0685	1.056	1.25988
0:06:15.580	Exercise		1.24012	27.8054	6.70337	185	-	33.7848	35.0832	0.962992	48.7584	1.02333	1.19423
0:06:16.880	Exercise		1.26833	28.438	6.84353	185.333	-	33.4892	34.7599	0.963441	49.2665	1.04467	1.22197
0:06:18.180	Exercise		1.21921	27.3366	6.56667	185.667	-	33.0994	34.563	0.957653	46.6556	1.06633	1.16758
0:06:19.720	Exercise		1.28397	28.7885	6.90305	186	-	32.2455	33.8003	0.954002	47.5442	1.11467	1.22491
0:06:21.120	Exercise		1.31846	29.5618	7.08848	186	-	32.1379	33.8066	0.950641	48.3859	1.15867	1.25338
0:06:22.500	Exercise		1.35126	30.2973	7.26483	186	-	32.3914	33.9785	0.953291	49.9122	1.17	1.28814
0:06:23.940	Exercise		1.3088	29.3453	7.03656	186	-	32.7692	34.5482	0.948506	49.1561	1.12933	1.2414
0:06:25.260	Exercise		1.27886	28.6739	6.87557	186	-	32.312	34.2306	0.94395	47.6526	1.084	1.20718
0:06:26.600	Exercise		1.29486	29.0328	6.94918	186.333	-	31.8107	33.9125	0.938022	47.5208	1.081	1.21461
0:06:28.040	Exercise		1.3443	30.1413	7.20162	186.667	-	30.1148	32.1332	0.937188	46.1969	1.16433	1.25986
0:06:29.880	Exercise		1.36617	30.6315	7.3057	187	-	30.2148	32.3079	0.935212	47.0927	1.16633	1.27766
0:06:31.160	Exercise		1.44196	32.331	7.7248	186.667	-	30.7718	32.7682	0.939075	50.4015	1.20367	1.35411
0:06:32.460	Exercise		1.46691	32.8903	7.87249	186.333	-	33.1655	34.7836	0.953481	55.2329	1.20833	1.39867
0:06:33.820	Exercise		1.37028	30.7237	7.36709	186	-	34.1792	35.4244	0.964849	53.3491	1.17933	1.32211
0:06:35.140	Exercise		1.28083	28.7181	6.88617	186	-	34.6374	35.6798	0.970784	51.0635	1.09767	1.24341
0:06:36.340	Exercise		1.17532	26.3526	6.33029	185.667	-	34.3051	35.3706	0.969876	47.2619	0.980333	1.13992
0:06:37.560	Exercise		1.17462	26.3368	6.33789	185.333	-	34.099	35.4927	0.960732	46.4691	1.043	1.1285
0:06:39.300	Exercise		1.13508	25.4502	6.13555	185	-	31.2617	33.191	0.941875	40.7414	1.116	1.0691
0:06:41.620	Exercise		1.24217	27.8513	6.70235	185.333	-	30.0979	31.942	0.942266	42.5683	1.183	1.17045
0:06:42.880	Exercise		1.28957	28.9142	6.99587	184.333	-	26.8263	28.801	0.931436	39.1718	1.23233	1.20115
0:06:45.620	Exercise		1.5128	33.9192	8.23664	183.667	-	27.8004	29.7276	0.93517	47.4492	1.267	1.41472
0:06:47.020	Exercise		1.44921	32.4935	7.93362	182.667	-	28.8049	31.0249	0.928445	46.8515	1.321	1.34551
0:06:48.460	Exercise		1.51906	34.0596	8.30086	183	-	31.8167	34.0656	0.933983	54.8704	1.20833	1.41877
0:06:49.620	Exercise		1.48932	33.3928	8.13836	183	-	32.9087	34.8499	0.944298	55.9764	1.15733	1.40636
0:06:50.780	Exercise		1.39283	31.2295	7.61112	183	-	33.9642	35.5471	0.955472	54.7542	1.05867	1.33081
0:06:51.940	Exercise		1.30806	29.3287	7.13487	183.333	-	34.8066	35.9154	0.969128	52.8165	1.04367	1.26768
0:06:53.180	Exercise		1.1197	25.1055	6.10747	183.333	-	33.5317	34.8844	0.961225	43.7481	1.01567	1.07629
0:06:55.240	Exercise		1.27008	28.477	6.90259	184	-	30.4911	32.4484	0.93968	44.5633	1.09933	1.19346
0:06:56.600	Exercise		1.3791	30.9214	7.48154	184.333	-	29.2971	31.5778	0.927776	46.1337	1.15933	1.27949
0:06:57.900	Exercise		1.64586	36.9026	8.89653	185	-	29.514	31.8021	0.928052	54.908	1.24867	1.52744
0:06:59.340	Exercise		1.47928	33.1677	7.9961	185	-	30.4967	32.5661	0.936454	51.3277	1.18933	1.38528
0:07:00.780	Exercise		1.50324	33.7048	8.1256	185	-	31.0372	32.7479	0.947761	52.6836	1.25867	1.42471
0:07:02.200	Exercise		1.38693	31.0972	7.49694	185	-	32.1783	33.728	0.954051	50.9421	1.162	1.32321
0:07:03.460	Exercise		1.4473	32.4507	7.82326	185	-	33.1493	34.4373	0.962597	54.5401	1.19667	1.39317
0:07:04.740	Exercise		1.31013	29.3752	7.08181	185	-	34.4099	35.4575	0.970454	51.5112	1.15367	1.27143
0:07:06.260	Exercise		1.40453	31.4917	7.59205	185	-	33.2721	34.1121	0.975373	52.9625	1.224	1.36994
0:07:07.640	Exercise		1.40113	31.4156	7.56007	185.333	-	32.4337	33.0084	0.982591	50.8507	1.35433	1.37674
0:07:09.660	Exercise		1.46347	32.8133	7.88226	185.667	-	31.8162	32.262	0.986181	52.3241	1.30767	1.44325
0:07:10.940	Exercise		1.40042	31.3997	7.52917	186	-	32.2773	32.862	0.982207	51.0924	1.249	1.37551
0:07:12.240	Exercise		1.39242	31.2201	7.47271	186.333	-	32.4777	33.3072	0.975095	51.8047	1.13333	1.35774
0:07:13.600	Exercise		1.37025	30.7232	7.34064	186.667	-	33.0904	34.1939	0.967729	51.8563	1.14633	1.32603
0:07:14.920	Exercise		1.412	31.6591	7.55078	187	-	33.1701	34.1569	0.971109	53.0808	1.224	1.3712
0:07:16.400	Exercise		1.38237	30.9948	7.37919	187.333	-	33.7214	34.4792	0.97802	52.6374	1.25867	1.35198
0:07:17.920	Exercise		1.35982	30.4893	7.24594	187.667	-	33.801	34.218	0.987814	51.8606	1.26633	1.34325
0:07:19.320	Exercise		1.35062	30.2831	7.18417	188	-	34.4225	34.7138	0.99161	52.6584	1.22967	1.33929
0:07:20.620	Exercise		1.19844	26.8709	6.37469	188	-	34.4795	34.9641	0.986141	47.4162	1.12033	1.18183
0:07:22.200	Exercise		1.24804	27.9829	6.63848	188	-	32.8268	33.922	0.967713	47.0635	1.112	1.20774
0:07:23.600	Exercise		1.26303	28.319	6.73017	187.667	-	32.0332	33.2046	0.964721	46.6989	1.07767	1.21847
0:07:24.820	Exercise		1.4408	32.3049	7.69109	187.333	-	32.062	33.1847	0.966168	52.9346	1.131	1.39205
0:07:26.060	Exercise		1.36192	30.5363	7.28299	187	-	33.457	34.3422	0.974225	52.5708	1.08067	1.32682
0:07:27.300	Exercise		1.41105	31.6379	7.54572	187	-	33.6616	34.6276	0.972102	54.3242	1.146	1.37168
0:07:28.620	Exercise		1.38775	31.1155	7.76726	178.667	-	33.3986	34.4063	0.970712	53.068	1.13733	1.34711
0:07:29.920	Exercise		1.35059	30.2823	7.9291	170.333	-	33.7993	34.7622	0.972302	52.3681	1.12233	1.31318
0:07:31.160	Exercise		1.26205	28.297	7.7904	162	-	34.4961	35.1997	0.980011	50.4731	1.04767	1.23682
0:07:32.360	Exercise		1.21226	27.1808	7.4372	163	-	35.5909	36.158	0.984318	50.2678	1.01633	1.19325
0:07:33.560	Exercise		1.26693	28.4065	7.66288	165.333	-	35.6453	35.9755	0.99082	52.5779	1.02067	1.2553
0:07:34.660	Exercise		1.34637	30.1877	8.01412	168	-	34.8046	35.0444	0.993157	54.2779	1.05367	1.33716
0:07:35.860	Exercise		1.35515	30.3846	7.95588	170.333	-	34.7701	34.7273	1.00123	54.9058	1.01533	1.35682
0:07:36.900	Exercise		1.45462	32.6149	8.45712	172	-	34.5062	34.4044	1.00296	58.186	1.04833	1.45893
0:07:37.920	Exercise		1.45395	32.5997	8.35601	174	-	34.102	34.1285	0.999223	57.4602	1.05033	1.45282
0:07:39.180	Exercise		1.43424	32.1579	8.1337	176.333	-	33.6883	33.9159	0.993289	55.7111	1.085	1.42462
0:07:40.440	Exercise		1.30016	29.1516	7.30427	178	-	33.26	33.7334	0.985965	50.2138	1.03733	1.28191
0:07:41.640	Exercise		1.35661	30.4172	7.57882	179	-	32.048	32.7694	0.977984	50.2791	1.06433	1.32674
0:07:43.000	Exercise		1.41822	31.7987	7.92302	179	-	31.2577	32.0882	0.974118	51.0974	1.08733	1.38152
0:07:44.280	Exercise		1.5452	34.6457	8.61636	179.333	-	31.1151	31.9702	0.973253	54.6958	1.19033	1.50387
0:07:45.560	Exercise		1.42521	31.9554	7.91783	180	-	32.0904	32.8289	0.977507	52.3524	1.13933	1.39315
0:07:46.920	Exercise		1.33374	29.9044	7.35517	181.333	-	31.3268	32.2431	0.97158	47.7663	1.14933	1.29583
0:07:48.700	Exercise		1.33366	29.9026	7.30104	182.667	-	30.919	32.0122	0.965852	47.2555	1.13033	1.28811
0:07:49.960	Exercise		1.39993	31.3885	7.6083	184	-	30.839	31.9737	0.964513	49.3975	1.14267	1.35025
0:07:51.200	Exercise		1.48217	33.2324	8.02617	184.667	-	32.3503	33.2916	0.971728	54.7713	1.156	1.44026
0:07:52.500	Exercise		1.41693	31.7697	7.64529	185.333	-	32.8688	33.6057	0.978072	53.259	1.147	1.38586
0:07:53.840	Exercise		1.37956	30.9319	7.43032	185.667	-	32.6124	33.2322	0.981348	51.4415	1.14833	1.35383
0:07:55.220	Exercise		1.33071	29.8365	7.12879	186.667	-	31.6003	32.3206	0.977715	48.3431	1.10633	1.30105
0:07:56.620	Exercise		1.3426	30.1032	7.16691	187.333	-	30.9921	31.6958	0.977798	47.935	1.09133	1.31279
0:07:57.940	Exercise		1.41126	31.6426	7.5067	188	-	30.4719	31.3222	0.972853	49.3595	1.11833	1.37295
0:07:59.300	Exercise		1.4658	32.8656	7.79683	188	-	30.7964	31.5248	0.976894	51.527	1.162	1.43194
0:08:00.680	Exercise		1.42087	31.858	7.5578	188	-	31.2005	31.8774	0.978764	50.5923	1.16367	1.39069
0:08:02.080	Exercise		1.40336	31.4654	7.46467	188	-	31.7787	32.3509	0.982311	50.9218	1.15933	1.37853
0:08:03.400	Exercise		1.44515	32.4024	7.68694	188	-	32.2224	32.7801	0.982987	52.7767	1.22367	1.42056
0:08:04.860	Exercise		1.45653	32.6575	7.74747	188	-	32.4101	32.8923	0.98534	53.3597	1.24867	1.43517
0:08:06.300	Exercise		1.47365	33.0415	7.83857	188	-	32.3203	32.729	0.987512	53.7182	1.27033	1.45525
0:08:07.660	Exercise		1.45051	32.5226	7.70181	188.333	-	32.2155	32.5709	0.989088	53.0275	1.21233	1.43468
0:08:08.980	Exercise		1.45302	32.579	7.70153	188.667	-	31.8818	32.3253	0.98628	52.5438	1.21667	1.43309
0:08:10.480	Exercise		1.45629	32.6523	7.70525	189	-	32.1364	32.5726	0.986608	53.0188	1.22767	1.43679
0:08:11.840	Exercise		1.42782	32.0139	7.55459	189	-	32.4114	32.8436	0.986843	52.6002	1.198	1.40903
0:08:13.100	Exercise		1.41978	31.8337	7.49885	189.333	-	33.2832	33.6374	0.989469	53.9988	1.153	1.40483
0:08:14.320	Exercise		1.37293	30.7832	7.23866	189.667	-	33.6281	33.9866	0.989452	53.3	1.07633	1.35845
0:08:15.480	Exercise		1.37003	32.8802	7.2107	190	-	33.1618	33.2894	0.996169	52.46	1.075	1.36478
0:08:16.800	Exercise		1.40293	31.5859	7.38385	190	-	33.1885	33.449	0.992211	53.2749	1.14267	1.392
0:08:18.220	Exercise		1.37879	31.443	7.2568	190	-	33.0248	33.3001	0.991736	51.7163	1.20467	1.3674
0:08:19.680	Exercise		1.40975	31.8608	7.41973	190	-	32.484	33.0187	0.983805	51.7405	1.253	1.38692
0:08:21.160	Exercise		1.40851	33.0996	7.41324	190	-	32.3363	32.9461	0.98149	51.7141	1.20733	1.38244
0:08:22.440	Exercise		1.3846	34.4849	7.28735	190	-	32.7603	33.4915	0.978167	51.6727	1.17867	1.35437
0:08:23.800	Exercise		1.31702	36.5236	6.93169	190	-	34.2932	35.2788	0.972062	51.8173	1.12167	1.28023
0:08:25.060	Exercise		1.34242	37.6457	7.06539	190	-	33.9393	34.8848	0.972897	52.2488	1.125	1.30604
0:08:26.320	Exercise		1.38156	37.4115	7.27136	190	-	33.4748	34.1027	0.981587	52.688	1.178	1.35612
0:08:27.860	Exercise		1.26785	36.2051	6.66119	190.333	-	30.9051	31.4942	0.981297	44.185	1.272	1.24413
0:08:31.260	Exercise		1.13583	34.0076	5.95716	190.667	-	28.4391	29.6489	0.959197	36.3398	1.296	1.08949
0:08:33.440	Exercise		1.34155	32.3292	7.0238	191	-	26.3851	28.2453	0.934143	39.3645	1.42867	1.2532
0:08:35.040	Exercise		1.52982	33.0155	8.02351	190.667	-	26.5866	28.9588	0.918083	45.571	1.33967	1.4045
0:08:36.660	Exercise		1.67066	33.3178	8.77755	190.333	-	27.2794	29.6876	0.918883	51.0467	1.34333	1.53514
0:08:38.180	Exercise		1.53826	34.5831	8.11035	189.667	-	28.0193	30.5748	0.916418	48.4872	1.29633	1.40969
0:08:39.860	Exercise		1.73179	33.1191	9.1468	189.333	-	28.6502	30.9882	0.924552	55.5471	1.34867	1.60113
0:08:41.100	Exercise		1.72008	33.7351	9.11701	188.667	-	29.8115	31.8232	0.936787	57.5642	1.31867	1.61135
0:08:42.380	Exercise		1.55209	32.3724	8.24121	188.333	-	31.3296	32.8164	0.954693	55.2553	1.20033	1.48177
0:08:43.780	Exercise		1.47334	34.3217	7.8369	188	-	31.4215	32.6475	0.962449	52.75	1.17667	1.41801
0:08:45.120	Exercise		1.52492	36.9709	8.11129	188	-	31.7692	32.8149	0.968135	55.0917	1.19367	1.47633
0:08:46.300	Exercise		1.56929	37.9348	8.33254	188.333	-	32.6713	33.4979	0.975325	58.2602	1.20033	1.53057
0:08:47.500	Exercise		1.58049	37.1672	8.37713	188.667	-	33.5385	33.9557	0.987712	60.208	1.204	1.56106
0:08:48.720	Exercise		1.5187	32.2795	8.02132	189.333	-	34.0307	34.2455	0.993728	58.8432	1.18333	1.50918
0:08:49.920	Exercise		1.4386	33.4088	7.5849	189.667	-	33.9688	34.0838	0.996626	55.5483	1.19733	1.43375
0:08:51.420	Exercise		1.43654	33.5709	7.56075	190	-	34.3789	34.6252	0.992884	55.992	1.22067	1.42632
0:08:52.680	Exercise		1.3888	34.1004	7.30948	190	-	34.8654	34.9123	0.998658	54.8416	1.23	1.38694
0:08:53.980	Exercise		1.45812	33.8505	7.67434	190	-	35.819	35.4806	1.00954	59.0513	1.24633	1.47203
0:08:55.220	Exercise		1.55886	33.6441	8.19017	190.333	-	35.5264	34.8042	1.02075	62.635	1.24333	1.59121
0:08:56.280	Exercise		1.64606	36.4303	8.63318	190.667	-	35.4659	34.6714	1.02292	65.7403	1.286	1.68378
0:08:57.520	Exercise		1.65003	36	8.63891	191	-	34.8332	33.9396	1.02633	64.8372	1.26833	1.69348
0:08:58.760	Exercise		1.53981	37.4679	8.06183	191	-	34.8859	33.9271	1.02826	60.6119	1.266	1.58333
0:09:00.040	Exercise		1.48732	36.5793	7.78703	191	-	35.0665	33.9316	1.03345	59.0879	1.22733	1.53707
0:09:01.260	Exercise		1.47391	34.5328	7.70336	191.333	-	35.2949	34.0859	1.03547	59.1581	1.19367	1.52619
0:09:02.400	Exercise		1.44625	33.8953	7.54564	191.667	-	35.311	34.0132	1.03816	58.2406	1.16933	1.50143
0:09:03.660	Exercise		1.45373	31.2602	7.5715	192	-	34.8742	33.6138	1.0375	57.9092	1.15633	1.50824
0:09:04.860	Exercise		1.44274	32.3484	7.51426	192	-	33.8763	32.8614	1.03088	55.8452	1.15367	1.4873
0:09:06.120	Exercise		1.58544	35.548	8.24318	192.333	-	33.234	32.4643	1.02371	59.3754	1.279	1.62303
0:09:07.560	Exercise		1.59827	35.8357	8.29553	192.667	-	33.7611	33.1631	1.01803	60.6443	1.30633	1.62709
0:09:08.760	Exercise		1.63152	36.5813	8.4535	193	-	34.9385	33.9765	1.02831	64.0691	1.30567	1.67772
0:09:09.840	Exercise		1.4707	32.9753	7.62021	193	-	36.4887	35.1909	1.03688	61.213	1.16767	1.52494
0:09:11.000	Exercise		1.50643	33.7764	7.80532	193	-	36.054	34.7218	1.03837	61.9879	1.163	1.56422
0:09:12.140	Exercise		1.45362	32.5923	7.53169	193	-	35.6767	34.6991	1.02817	59.1914	1.16267	1.49457
0:09:13.380	Exercise		1.51337	33.932	7.84129	193	-	34.869	34.1681	1.02051	60.0181	1.19233	1.54441
0:09:14.580	Exercise		1.53925	34.5122	7.97536	193	-	35.3414	34.5698	1.02232	61.4435	1.256	1.5736
0:09:15.820	Exercise		1.54933	34.7383	8.02761	193	-	35.6495	34.8335	1.02343	62.2404	1.279	1.58562
0:09:17.080	Exercise		1.54079	34.5469	7.9696	193.333	-	36.4495	35.5746	1.0246	62.9838	1.32933	1.57869
0:09:18.380	Exercise		1.52472	34.1865	7.88648	193.333	-	35.899	35.2165	1.01938	61.4516	1.31767	1.55427
0:09:19.680	Exercise		1.48371	33.2669	7.67434	193.333	-	36.5465	35.9173	1.01752	60.977	1.30033	1.5097
0:09:20.920	Exercise		1.45913	32.716	7.54724	193.333	-	36.6738	36.0468	1.0174	60.2992	1.27933	1.48452
0:09:22.200	Exercise		1.43709	32.2218	7.42045	193.667	-	36.5417	35.562	1.02755	59.6121	1.20933	1.47668
0:09:23.340	Exercise		1.54155	34.5639	7.94613	194	-	35.1223	34.1012	1.02994	60.8911	1.29933	1.58771
0:09:24.800	Exercise		1.50742	33.7987	7.7836	193.667	-	34.3992	33.425	1.02915	58.6942	1.23567	1.55136
0:09:26.020	Exercise		1.5344	34.4036	7.9229	193.667	-	35.2323	34.0351	1.03518	60.8357	1.293	1.58837
0:09:27.200	Exercise		1.46647	32.8804	7.57212	193.667	-	35.9147	34.6038	1.03788	59.9531	1.185	1.52202
0:09:28.360	Exercise		1.49282	33.4712	7.69492	194	-	36.2419	34.7848	1.04189	61.3317	1.22167	1.55535
0:09:29.620	Exercise		1.43283	32.1261	7.39841	193.667	-	35.7681	34.8159	1.02735	58.3025	1.19033	1.47201
0:09:30.880	Exercise		1.45927	32.7191	7.54796	193.333	-	35.8566	34.7823	1.03088	59.4664	1.199	1.50434
0:09:32.000	Exercise		1.48279	33.2463	7.66958	193.333	-	35.7302	34.8125	1.02636	60.2368	1.19533	1.52187
0:09:33.200	Exercise		1.48568	33.3113	7.67134	193.667	-	35.8572	34.9248	1.0267	60.4936	1.20633	1.52535
0:09:34.480	Exercise		1.55824	34.9381	8.04598	193.667	-	34.9576	34.148	1.02371	61.5622	1.25033	1.59518
0:09:35.660	Exercise		1.56531	35.0965	8.09641	193.333	-	35.0398	34.0256	1.02981	61.9784	1.25167	1.61196
0:09:36.840	Exercise		1.55923	34.9602	8.06497	193.333	-	35.7235	34.4587	1.03671	63.1997	1.21367	1.61646
0:09:37.940	Exercise		1.48792	33.3615	7.6829	193.667	-	37.0204	35.6545	1.03831	62.7597	1.17733	1.54493
0:09:39.040	Exercise		1.46582	32.8659	7.58182	193.333	-	37.4303	36.105	1.03671	62.4241	1.18933	1.51962
0:09:40.280	Exercise		1.52114	34.1064	7.89521	192.667	-	35.7962	34.4888	1.03791	61.7136	1.22367	1.57881
0:09:41.520	Exercise		1.55576	34.8825	8.10291	192	-	34.8712	33.653	1.0362	61.336	1.24667	1.61208
0:09:42.700	Exercise		1.6231	36.3924	8.43899	192.333	-	34.6573	33.4004	1.03763	63.3	1.29333	1.68418
0:09:43.960	Exercise		1.55045	34.7634	8.04731	192.667	-	36.0498	34.8313	1.03498	62.9411	1.286	1.60469
0:09:45.200	Exercise		1.29528	29.042	6.6997	193.333	-	36.6046	35.255	1.03828	53.4462	1.27567	1.34486
0:09:47.220	Exercise		1.3329	29.8857	6.88245	193.667	-	35.3678	34.8521	1.0148	53.3299	1.241	1.35262
0:09:48.400	Exercise		1.43269	32.1232	7.38502	194	-	33.8187	33.5697	1.00742	54.533	1.29133	1.44332
0:09:49.700	Exercise		1.73764	38.9604	8.95688	194	-	33.5129	33.6444	0.996093	65.4601	1.30433	1.73085
0:09:50.820	Exercise		1.71174	38.3799	8.82342	194	-	34.5234	34.2194	1.00889	66.3644	1.31467	1.72695
0:09:51.980	Exercise		1.6536	37.0762	8.50909	194.333	-	36.2696	35.4309	1.02367	67.6958	1.26267	1.69274
0:09:53.060	Exercise		1.60339	35.9504	8.23659	194.667	-	37.4937	36.2188	1.0352	67.7062	1.28467	1.65983
0:09:54.240	Exercise		1.50301	33.6998	7.70775	195	-	38.0315	36.5326	1.04103	64.7089	1.23467	1.56468
0:09:55.420	Exercise		1.42184	31.8799	7.2915	195	-	36.2726	35.2526	1.02893	58.2546	1.25567	1.46298
0:09:57.020	Exercise		1.42099	31.8608	7.28715	195	-	34.9766	34.3612	1.01791	56.157	1.25267	1.44644
0:09:58.320	Exercise		1.47914	33.1646	7.58534	195	-	35.0658	34.6108	1.01315	58.5004	1.27	1.49859
0:09:59.420	Exercise		1.5575	34.9215	7.98717	195	-	35.7273	35.2641	1.01314	62.9186	1.24567	1.57796
0:10:00.600	Exercise		1.50408	33.7237	7.71321	195	-	36.5926	35.556	1.02915	62.7627	1.17	1.54792
0:10:01.680	Exercise		1.41874	31.8104	7.28806	194.667	-	34.6478	33.6397	1.02997	56.2089	1.14767	1.46126
0:10:03.160	Exercise		1.45773	32.6845	7.50118	194.333	-	34.3744	33.3745	1.02996	57.3873	1.13533	1.50141
0:10:04.240	Exercise		1.37636	30.86	7.08246	194.333	-	33.1302	32.8078	1.00983	51.8111	1.201	1.38988
0:10:06.040	Exercise		1.50671	33.7827	7.73995	194.667	-	33.9307	33.6456	1.00847	57.9613	1.22067	1.51948
0:10:07.160	Exercise		1.46382	32.821	7.50676	195	-	33.7218	33.5857	1.00405	56.0601	1.20533	1.46975
0:10:08.300	Exercise		1.64064	36.7857	8.41355	195	-	34.5072	34.1117	1.01159	63.7112	1.29267	1.65966
0:10:09.740	Exercise		1.5636	35.0582	8.01845	195	-	34.2395	33.9509	1.0085	60.5031	1.25067	1.57689
0:10:10.920	Exercise		1.60747	36.042	8.24344	195	-	34.497	34.3355	1.00471	62.5594	1.26767	1.61503
0:10:12.000	Exercise		1.53541	34.4262	7.8739	195	-	34.7713	34.5109	1.00755	61.2118	1.12667	1.547
0:10:13.060	Exercise		1.55207	34.7997	7.95932	195	-	35.1587	34.7732	1.01109	62.4345	1.143	1.56928
0:10:14.220	Exercise		1.58668	35.5758	8.13681	195	-	35.4328	34.8088	1.01793	63.7421	1.22033	1.61512
0:10:15.460	Exercise		1.59051	35.6617	8.15647	195	-	34.9149	34.3162	1.01745	63.0037	1.21433	1.61826
0:10:16.540	Exercise		1.63094	36.5681	8.36378	195	-	35.2477	34.3683	1.02559	64.9579	1.252	1.67267
0:10:17.700	Exercise		1.58991	35.6483	8.28079	192	-	34.7837	33.8837	1.02656	63.0699	1.16933	1.63214
0:10:18.800	Exercise		1.56517	35.0934	8.39982	186.333	-	35.483	34.4414	1.03024	63.3037	1.17367	1.6125
0:10:19.880	Exercise		1.51936	34.0663	8.39424	181	-	36.3387	35.2754	1.03014	63.2126	1.13767	1.56516
0:10:20.940	Exercise		1.52639	34.224	8.47993	180	-	37.1671	35.83	1.03732	64.686	1.171	1.58335
0:10:22.060	Exercise		1.56667	35.1271	8.56104	183	-	37.9568	36.6557	1.03549	67.5772	1.19967	1.62228
0:10:23.080	Exercise		1.51254	33.9134	8.11737	186.333	-	38.3692	36.8884	1.04014	65.9337	1.202	1.57326
0:10:24.220	Exercise		1.5242	34.1748	8.07878	188.667	-	39.0438	37.3421	1.04557	67.5294	1.21267	1.59366
0:10:25.300	Exercise		1.52071	34.0966	8.00372	190	-	38.0334	36.1206	1.05296	65.3185	1.25733	1.60124
0:10:26.560	Exercise		1.63495	36.6582	8.55997	191	-	36.6879	34.9941	1.0484	67.5775	1.28133	1.71409
0:10:27.660	Exercise		1.52826	34.2659	7.95968	192	-	36.8803	35.0671	1.05171	64.2044	1.179	1.60728
0:10:28.640	Exercise		1.49114	33.4335	7.73946	192.667	-	37.1028	35.2118	1.0537	63.7618	1.08833	1.57122
0:10:29.640	Exercise		1.53217	34.3537	7.93872	193	-	36.3408	34.2781	1.06018	63.6479	1.15033	1.62437
0:10:30.980	Exercise		1.56691	35.1325	8.10469	193.333	-	36.647	34.5513	1.06065	65.0693	1.22533	1.66195
0:10:32.080	Exercise		1.47707	33.1182	7.61377	194	-	36.9046	34.8614	1.05861	61.944	1.2	1.56364
0:10:33.160	Exercise		1.44467	32.3916	7.42123	194.667	-	37.961	35.8	1.06036	62.8421	1.131	1.53187
0:10:34.220	Exercise		1.48593	33.3168	7.62014	195	-	36.7304	34.8145	1.05503	62.4882	1.13767	1.5677
0:10:35.360	Exercise		1.59496	35.7615	8.17929	195	-	36.166	34.4421	1.05005	65.5444	1.20067	1.67479
0:10:36.460	Exercise		1.55262	34.8122	7.96217	195	-	36.1475	34.7311	1.04078	63.7502	1.20367	1.61594
0:10:37.620	Exercise		1.55417	34.8468	7.95649	195.333	-	36.129	34.8031	1.0381	63.9678	1.17833	1.61338
0:10:38.680	Exercise		1.47521	33.0764	7.53938	195.667	-	37.5801	36.0768	1.04167	63.1639	1.17733	1.53668
0:10:39.820	Exercise		1.48803	33.3638	7.59198	196	-	37.8061	36.0748	1.04799	64.0708	1.18067	1.55944
0:10:40.940	Exercise		1.33465	29.9249	6.80944	196	-	38.2881	36.5042	1.04887	57.9763	1.21433	1.39987
0:10:42.560	Exercise		1.44546	32.4095	7.37482	196	-	34.6342	33.7929	1.0249	56.3059	1.29867	1.48145
0:10:44.080	Exercise		1.58989	35.6478	8.09791	196.333	-	32.9119	32.5319	1.01168	58.5246	1.35967	1.60846
0:10:45.220	Exercise		1.87038	41.9367	9.5104	196.667	-	31.5944	31.2177	1.01207	65.3844	1.49667	1.89295
0:10:46.760	Exercise		1.9405	43.5089	9.85023	197	-	32.8664	32.0059	1.02688	70.8397	1.44433	1.99267
0:10:47.840	Exercise		1.76191	39.5046	8.94369	197	-	34.3251	32.851	1.04487	67.7309	1.34467	1.84096
0:10:48.900	Exercise		1.6437	36.8543	8.34366	197	-	35.9116	34.0475	1.05475	66.9373	1.21867	1.73369
0:10:50.040	Exercise		1.64748	36.9391	8.36286	197	-	35.9903	33.8063	1.0646	67.2533	1.21667	1.75392
0:10:51.100	Exercise		1.64651	36.9174	8.35794	197	-	36.4376	34.3118	1.06196	67.6996	1.26533	1.74853
0:10:52.260	Exercise		1.59827	35.8358	8.11307	197	-	37.3047	34.8194	1.07138	67.4928	1.235	1.71235
0:10:53.340	Exercise		1.5802	35.4305	8.02131	197	-	37.243	34.8116	1.06985	66.8842	1.199	1.69057
0:10:54.340	Exercise		1.61551	36.2221	8.20055	197	-	37.068	34.6261	1.07052	67.8953	1.22033	1.72943
0:10:55.520	Exercise		1.56471	35.0831	7.94268	197	-	36.7161	34.5273	1.06339	65.5394	1.16667	1.6639
0:10:56.560	Exercise		1.51017	33.8604	7.66585	197	-	37.0444	35.1104	1.05508	63.5529	1.20267	1.59336
0:10:57.760	Exercise		1.47854	33.1511	7.50528	197	-	36.7425	35.012	1.04943	62.2111	1.136	1.55162
0:10:58.820	Exercise		1.51329	33.9303	7.68169	197	-	37.3116	35.5842	1.04854	64.4035	1.168	1.58675
0:10:59.840	Exercise		1.4749	33.0694	7.48679	197	-	38.2543	36.341	1.05265	64.322	1.17233	1.55255
0:11:01.060	Exercise		1.49413	33.5007	7.58443	197	-	38.9439	36.8089	1.058	66.0379	1.21133	1.5808
0:11:02.140	Exercise		1.53815	34.4876	7.80784	197	-	37.7809	35.8556	1.05369	65.6221	1.25833	1.62073
0:11:03.500	Exercise		1.75554	39.3619	8.91137	197	-	34.4925	33.2787	1.03647	68.3198	1.26667	1.81957
0:11:05.520	Exercise		1.88529	42.271	9.56999	197	-	32.1852	31.3574	1.0264	68.305	1.28967	1.93506
0:11:06.660	Exercise		1.85027	41.4859	9.39225	197	-	32.5117	31.8071	1.02215	68.0689	1.23867	1.89127
0:11:07.700	Exercise		1.74647	39.1585	8.86532	197	-	34.4688	33.4814	1.02949	68.374	1.20433	1.79797
0:11:08.700	Exercise		1.66708	37.3784	8.46232	197	-	36.241	34.9171	1.03792	68.1225	1.273	1.73029
0:11:10.300	Exercise		1.71126	38.3692	8.68662	197	-	35.4068	34.0721	1.03917	68.3505	1.26833	1.77829
0:11:11.320	Exercise		1.59687	35.8042	8.10592	197	-	35.5119	34.135	1.04034	63.9879	1.26567	1.66128
0:11:12.520	Exercise		1.63298	36.614	8.27525	197.333	-	34.6234	33.3317	1.03875	64.5319	1.16267	1.69626
0:11:13.560	Exercise		1.67935	37.6535	8.51021	197.333	-	34.7604	33.3323	1.04284	66.4239	1.18833	1.7513
0:11:14.560	Exercise		1.75274	39.2991	8.88213	197.333	-	35.658	33.9148	1.0514	71.0869	1.192	1.84283
0:11:15.540	Exercise		1.63975	36.7656	8.32359	197	-	37.2972	35.2376	1.05845	69.9151	1.14967	1.73559
0:11:16.520	Exercise		1.58299	35.4931	8.0355	197	-	38.3142	36.1357	1.06029	69.4083	1.14133	1.67843
0:11:17.520	Exercise		1.63066	36.5619	8.27746	197	-	37.7482	35.5949	1.06049	70.253	1.163	1.72931
0:11:18.520	Exercise		1.60856	36.0665	8.1653	197	-	38.1707	35.7712	1.06708	70.04	1.16733	1.71646
0:11:19.520	Exercise		1.60452	35.9758	8.14476	197	-	37.479	35.0408	1.06958	68.336	1.2	1.71616
0:11:20.700	Exercise		1.55616	34.8915	7.88595	197.333	-	37.5194	35.0203	1.07136	66.4757	1.18333	1.66721
0:11:21.740	Exercise		1.61575	36.2275	8.17411	197.667	-	37.3093	34.949	1.06754	68.261	1.232	1.72487
0:11:22.780	Exercise		1.66386	37.3062	8.40332	198	-	38.0685	35.5837	1.06983	71.8173	1.22	1.78004
0:11:23.760	Exercise		1.5779	35.3789	7.96918	198	-	39.448	36.6554	1.07618	70.8912	1.18067	1.69811
0:11:24.740	Exercise		1.4697	32.9529	7.42272	198	-	39.9183	37.1747	1.0738	67.0713	1.14933	1.57817
0:11:25.880	Exercise		1.45405	32.6021	7.3437	198	-	39.8301	37.1032	1.0735	66.0967	1.16333	1.56092
0:11:26.940	Exercise		1.50864	33.826	7.61939	198	-	38.2817	35.9141	1.06592	65.8196	1.175	1.60809
0:11:27.960	Exercise		1.63047	36.5575	8.23468	198	-	36.8873	34.5711	1.067	68.35	1.19933	1.7397
0:11:29.040	Exercise		1.62294	36.3887	8.19664	198	-	36.5658	34.3712	1.06385	67.7137	1.165	1.72656
0:11:30.040	Exercise		1.52111	34.1057	7.68239	198	-	37.8413	35.3188	1.07142	65.9873	1.12767	1.62975
0:11:31.040	Exercise		1.40263	31.4492	7.08401	198	-	38.3542	35.9505	1.06686	61.5565	1.14233	1.49642
0:11:32.480	Exercise		1.3973	31.3295	7.05705	198	-	37.7731	35.3379	1.06891	60.4291	1.13767	1.49359
0:11:33.520	Exercise		1.4908	33.4261	7.52931	198	-	36.5059	34.5633	1.0562	61.961	1.18367	1.57459
0:11:34.560	Exercise		1.55011	34.7557	7.82882	198	-	37.7638	35.8207	1.05425	66.9562	1.14533	1.63419
0:11:35.560	Exercise		1.64782	36.9466	8.32232	198	-	37.7544	36.0417	1.04752	70.5279	1.22133	1.72612
0:11:36.840	Exercise		1.58483	35.5343	8.00419	198	-	38.2578	36.2472	1.05547	69.1171	1.173	1.67274
0:11:37.820	Exercise		1.63269	36.6073	8.24589	198	-	36.9082	34.9342	1.05651	68.803	1.15967	1.72494
0:11:38.800	Exercise		1.54598	34.6633	7.80799	198	-	36.2812	34.3013	1.05772	64.8473	1.06633	1.63522
0:11:39.800	Exercise		1.45093	32.5322	7.32795	198	-	35.6515	34.1674	1.04344	59.8688	1.059	1.51396
0:11:41.040	Exercise		1.53475	34.4114	7.75126	198	-	34.3736	33.2292	1.03444	60.7263	1.097	1.58761
0:11:42.080	Exercise		1.47211	33.0069	7.43488	198	-	34.6238	33.6854	1.02786	58.7781	1.084	1.51312
0:11:43.140	Exercise		1.71225	38.3913	8.64774	198	-	33.6434	32.5256	1.03437	65.6181	1.17933	1.7711
0:11:44.280	Exercise		1.62253	36.3797	8.19462	198	-	34.4279	33.2389	1.03577	63.7699	1.161	1.68058
0:11:45.360	Exercise		1.66087	37.2393	8.38825	198	-	34.0604	32.8312	1.03744	64.3109	1.19633	1.72305
0:11:46.480	Exercise		1.64807	36.9523	8.32359	198	-	34.4131	33.4827	1.02779	64.6212	1.177	1.69387
0:11:47.560	Exercise		1.62486	36.4317	8.20634	198	-	34.4341	33.6594	1.02302	63.6727	1.18733	1.66226
0:11:48.720	Exercise		1.6039	35.962	8.10053	198	-	35.4739	34.8913	1.0167	64.7371	1.189	1.63069
0:11:49.800	Exercise		1.48864	33.3775	7.51836	198	-	37.451	36.6222	1.02263	63.7232	1.151	1.52232
0:11:50.820	Exercise		1.49836	33.5956	7.56749	198	-	37.9961	37.0746	1.02486	64.9043	1.17233	1.53561
0:11:51.980	Exercise		1.44307	32.3558	7.28822	198	-	38.5744	36.7923	1.04844	63.7405	1.13667	1.51296
0:11:53.020	Exercise		1.54451	34.6303	7.80057	198	-	37.4878	35.1717	1.06585	66.0907	1.162	1.64622
0:11:54.000	Exercise		1.49879	33.6052	7.55694	198.333	-	37.994	35.0991	1.08248	65.0135	1.16033	1.62241
0:11:55.220	Exercise		1.55799	34.9325	7.84222	198.667	-	36.8189	34.253	1.07491	65.329	1.181	1.6747
0:11:56.300	Exercise		1.45549	32.6344	7.32631	198.667	-	36.6407	34.2197	1.07075	60.7573	1.178	1.55847
0:11:57.500	Exercise		1.48045	33.1941	7.46448	198.333	-	35.9214	33.7821	1.06333	61.0155	1.12133	1.57421
0:11:58.540	Exercise		1.54813	34.7114	7.81882	198	-	35.4991	34.0369	1.04296	62.5665	1.184	1.61463
0:11:59.720	Exercise		1.60817	36.0575	8.12205	198	-	35.3491	34.2568	1.03189	64.8258	1.17	1.65944
0:12:00.760	Exercise		1.57165	35.2388	7.93763	198	-	35.8628	34.7645	1.0316	64.0136	1.205	1.62131
0:12:01.940	Exercise		1.50072	33.6485	7.57941	198	-	37.3015	36.1484	1.0319	63.9578	1.15433	1.5486
0:12:02.980	Exercise		1.30566	29.2749	6.59425	198	-	39.0828	38.0595	1.02689	58.9047	1.077	1.34077
0:12:04.060	Exercise		1.2895	28.9125	6.56789	196.333	-	38.4768	37.4944	1.0262	56.3601	1.20333	1.32328
0:12:06.260	Exercise		1.29928	29.1319	6.67439	194.667	-	36.3574	35.5182	1.02363	53.6964	1.19733	1.32998
0:12:07.420	Exercise		1.27649	28.6209	6.61394	193	-	34.1058	33.4249	1.02037	49.2995	1.23167	1.30249
0:12:08.880	Exercise		0.98258	22.0309	5.08231	193.333	-	30.5077	30.2563	1.00831	35.4449	0.933333	0.990744
0:12:11.720	Exercise		0.733048	16.4361	3.78836	193.5	-	29.1723	28.8946	1.00961	25.8638	0.8315	0.740094
