# Supplementary material for: A Plyometric Warm-Up Protocol Improves Running Economy in Recreational Endurance Athletes
Source: Front Physiol. 2020 Mar 12;11:197. doi: 10.3389/fphys.2020.00197 (PMC7080849; doi:10.3389/fphys.2020.00197)
Supplement: Supplementary file 1 [file Data_Sheet_1.zip › Datasheet 1/Running economy /1/1 Plyometric.xls]

## Sheet: MetasoftStudio
CPET Results
Operator
Master data
Name
Director
Street
City
Zip
State
Country
Phone
Fax
e-Mail
Internet
Patient data
Administrative Data
ID		1
Title		miss
Last Name
First Name
Name Addition
Sex		female
Date of Birth		07/02/1999
Biological and Medical Baseline Data
Height		154 cm
Weight		44.6 kg
Mask		Blue, small
Ethnicity
Body Fat
Hip/Waist Ratio
BMI		19
Estimated Fitness Level
BSA		1.39 m2
Hct
Hb
Medication that changes the Heart Rate
Medication
Existing Medical Conditions
Normal Values
Maximum Oxygen Uptake		Wasserman weight algorithm, 1.82L/min
Maximum Relative Oxygen Uptake		Based on normal value of maximum oxygen uptake, 41ml/min/kg
Maximum Oxygen Pulse		Wasserman equation, 10ml
Maximum Heart Rate		Traditional formula for bicycle test, 180/min
Maximum Minute Ventilation		Not used, -
Maximum Breathing Frequency		Pollock et al. equation, 39/min
Maximum Work Rate		Based on normal maximum oxygen uptake, 152W
Maximum Arterial Blood Pressure		Japanese normal values, 159mmHg
Spirometry normal value set		European Coal and Steel Community (ECSC)
LBW		44.6 kg
IC
VC
TLC
FEV1
Attribution
Administrative Group
Attribution
Contact & Insurance Information
Contact Information
Street
Zip-Code
City
State
Country
Phone
Mobile Phone
e-Mail
Fax
Insurance Information
Prescribing Physician
Responsible Physician
Insurance Company
Insurance Number
Test data
Start Time		07/06/2019 3:10 PM
Duration		0:12:03
CPET device		MetaLyzer 3B-R3
Serial number		235021624
Firmware version		1.3.56
Flow Sensor		Default
Temperature		21.3°C
Barometric Pressure		997mBar
Humidity		52%
Variable	Unit	Rest	Unloaded Pedalling	Warm Up	VT1	VT1 % Norm	VT1 % Max	VT2	VT2 % Norm	VT2 % Max	V'O2peak	V'O2peak % Norm	Normal	Absolute Maximum Values
V'O2	L/min	-	-	-	1.43	79	91	-	-	-	1.58	87	1.82	1.86
V'O2/kg	ml/min/kg	-	-	-	32	79	91	-	-	-	35	87	41	42
V'O2/HR	ml	-	-	-	8	80	93	-	-	-	9	86	10	10
HR	/min	-	-	-	178	99	98	-	-	-	182	101	180	192
V'E/V'O2		-	-	-	26.0	-	96	-	-	-	27.0	-	-	34.4
V'E/V'CO2		-	-	-	27.3	-	99	-	-	-	27.7	-	-	33.1
V'E	L/min	-	-	-	44.7	-	92	-	-	-	48.4	-	-	61.5
V'CO2	L/min	-	-	-	1.43	-	93	-	-	-	1.54	-	-	1.85
RER		-	-	-	0.95	-	98	-	-	-	0.98	-	-	1.11
t	Phase	Marker	V'O2	V'O2/kg	V'O2/HR	HR	WR	V'E/V'O2	V'E/V'CO2	RER	V'E	VT	V'CO2
h:mm:ss.ms			L/min	ml/min/kg	ml	/min	W				L/min	L	L/min
0:00:06.280	Exercise		0.432117	9.68873	2.65103	163	-	28.4787	33.1347	0.859483	16.5865	0.558	0.371398
0:00:08.360	Exercise		0.438829	9.83923	2.76573	158.667	-	28.0777	32.8737	0.854108	16.218	0.599333	0.374808
0:00:11.120	Exercise		0.466924	10.4691	3.01241	155	-	27.1415	32.0412	0.847081	16.6004	0.608667	0.395522
0:00:13.040	Exercise		0.554412	12.4308	3.67972	150.667	-	27.3363	32.629	0.837791	19.4544	0.651667	0.464481
0:00:14.680	Exercise		0.624164	13.9947	4.22684	147.667	-	27.0064	32.3308	0.835315	21.8681	0.628333	0.521373
0:00:16.320	Exercise		0.606838	13.6062	4.29366	141.333	-	27.7086	33.1181	0.836659	22.0821	0.603667	0.507716
0:00:17.960	Exercise		0.585396	13.1255	4.26259	137.333	-	27.6371	33.0062	0.837331	21.1745	0.610333	0.49017
0:00:19.900	Exercise		0.546027	12.2428	4.03469	135.333	-	27.9875	33.4809	0.835924	20.0867	0.602	0.456437
0:00:21.740	Exercise		0.553544	12.4113	4.10033	135	-	27.5352	33.348	0.825691	19.9085	0.614333	0.457056
0:00:23.520	Exercise		0.555248	12.4495	4.10282	135.333	-	26.7303	33.0086	0.809799	19.0381	0.653333	0.44964
0:00:26.360	Exercise		0.628505	14.092	4.64413	135.333	-	26.3645	33.5782	0.785167	20.8955	0.695667	0.493481
0:00:28.060	Exercise		0.705558	15.8197	5.20067	135.667	-	25.7049	33.5992	0.765045	22.5182	0.74	0.539783
0:00:30.240	Exercise		0.821436	18.4178	6.05481	135.667	-	24.3471	32.5054	0.749016	25.0818	0.710667	0.615268
0:00:31.920	Exercise		0.922909	20.693	6.78609	136	-	23.9122	31.5918	0.756911	26.6878	0.832	0.69856
0:00:34.260	Exercise		0.952701	21.361	6.1597	154.667	-	23.5853	30.9548	0.761926	27.4425	0.794667	0.725887
0:00:35.680	Exercise		0.906884	20.3337	5.21198	174	-	24.3341	31.9892	0.760695	27.1043	0.775	0.689862
0:00:37.300	Exercise		0.861654	19.3196	4.46453	193	-	23.9286	31.9572	0.74877	26.2236	0.673667	0.64518
0:00:38.900	Exercise		0.822422	18.44	4.25391	193.333	-	24.3178	32.764	0.74221	25.447	0.672667	0.61041
0:00:40.440	Exercise		0.913974	20.4927	4.73562	193	-	23.7721	31.9705	0.743564	27.5788	0.678667	0.679598
0:00:41.760	Exercise		0.846775	18.986	4.38744	193	-	23.6218	31.6888	0.745431	25.8766	0.634333	0.631212
0:00:43.340	Exercise		0.926196	20.7667	4.79894	193	-	22.874	30.5871	0.747831	26.9674	0.671667	0.692638
0:00:44.960	Exercise		0.950302	21.3072	5.51432	172.333	-	21.9221	29.5657	0.741469	26.1673	0.706333	0.704619
0:00:46.620	Exercise		0.944793	21.1837	6.20214	152.333	-	21.7362	29.4974	0.736885	25.8709	0.698333	0.696204
0:00:48.200	Exercise		0.965759	21.6538	7.27959	132.667	-	22.006	30.1713	0.729367	26.5656	0.72	0.704393
0:00:49.840	Exercise		1.07265	24.0505	8.00486	134	-	22.849	30.7531	0.74298	29.3503	0.873	0.796958
0:00:52.120	Exercise		1.11494	24.9986	8.21822	135.667	-	22.9012	30.7358	0.745099	30.5518	0.876667	0.830739
0:00:53.560	Exercise		1.09532	24.5587	7.99502	137	-	22.8008	30.3344	0.751648	30.1067	0.844667	0.823293
0:00:55.100	Exercise		0.93804	21.0323	6.78101	138.333	-	22.2017	29.8613	0.743492	26.6417	0.659667	0.697425
0:00:56.580	Exercise		1.03786	23.2705	7.48459	138.667	-	22.0079	29.6769	0.741584	28.2748	0.749333	0.769664
0:00:58.360	Exercise		1.16748	26.1768	8.35908	139.667	-	22.8078	30.4692	0.748555	31.5627	0.921	0.873926
0:01:00.460	Exercise		1.2189	27.3295	8.66513	140.667	-	23.2272	30.7217	0.756053	33.0779	0.999333	0.921549
0:01:02.080	Exercise		1.13971	25.5541	8.00735	142.333	-	23.4197	30.5983	0.765391	31.5963	0.927667	0.872325
0:01:03.720	Exercise		1.02811	23.0517	7.1562	143.667	-	23.1373	30.0222	0.770673	29.0983	0.789	0.792334
0:01:05.340	Exercise		1.01116	22.6718	6.98959	144.667	-	22.4041	28.9581	0.77367	27.9874	0.755667	0.782305
0:01:06.940	Exercise		1.08036	24.2233	7.45074	145	-	23.2486	30.0288	0.774209	30.1635	0.860667	0.836422
0:01:08.900	Exercise		1.12069	25.1277	7.69355	145.667	-	23.006	29.937	0.768481	30.8294	0.879667	0.861232
0:01:10.520	Exercise		1.11364	24.9695	7.61029	146.333	-	23.2461	30.6056	0.759538	30.9345	0.882667	0.845851
0:01:12.120	Exercise		1.15109	25.8093	7.72546	149	-	22.293	29.8213	0.74755	30.9326	0.845	0.8605
0:01:13.820	Exercise		1.14678	25.7126	7.59459	151	-	21.9724	29.5754	0.742929	30.4689	0.832333	0.851979
0:01:15.440	Exercise		1.11276	24.9498	7.30478	152.333	-	22.0943	29.6754	0.744531	30.3423	0.759	0.828486
0:01:16.700	Exercise		1.25861	28.2199	8.2985	151.667	-	22.6937	29.6348	0.76578	33.6994	0.944667	0.963815
0:01:19.380	Exercise		1.28197	28.7437	8.50866	150.667	-	22.8974	29.6012	0.773529	34.5594	0.956	0.991642
0:01:20.940	Exercise		1.22335	27.4294	8.15569	150	-	23.1026	29.7115	0.777563	32.9388	1.01433	0.951235
0:01:22.580	Exercise		1.05645	23.6872	7.10616	148.667	-	22.7512	29.6567	0.767153	29.3933	0.79	0.810459
0:01:24.220	Exercise		1.08087	24.2347	7.40319	146	-	21.8762	28.8228	0.75899	28.8916	0.793	0.820366
0:01:25.880	Exercise		1.23868	27.773	8.58205	144.333	-	21.2351	28.1365	0.754717	31.5714	0.863	0.934849
0:01:27.500	Exercise		1.35873	30.4647	9.4575	143.667	-	21.4182	28.0366	0.763936	34.2879	0.952	1.03798
0:01:29.220	Exercise		1.38742	31.1081	9.43825	147	-	22.4247	28.867	0.776827	36.32	1.00433	1.07779
0:01:30.860	Exercise		1.33148	29.8539	8.89633	149.667	-	22.7602	28.863	0.78856	35.5124	0.982	1.04995
0:01:32.480	Exercise		1.24064	27.8172	8.16214	152	-	23.3048	29.1835	0.798563	34.181	0.934333	0.990733
0:01:34.140	Exercise		1.24918	28.0086	8.23637	151.667	-	23.0577	28.5563	0.807448	34.0713	0.931333	1.00865
0:01:35.780	Exercise		1.23265	27.638	8.14529	151.333	-	23.7131	28.956	0.818936	34.4981	0.943	1.00946
0:01:37.400	Exercise		1.30492	29.2584	8.62285	151.333	-	23.5029	28.4735	0.825432	35.9587	0.979	1.07713
0:01:39.040	Exercise		1.18006	26.4587	7.76353	152	-	24.0416	29.0397	0.82789	33.7984	0.896667	0.976957
0:01:40.560	Exercise		1.21077	27.1473	7.93082	152.667	-	23.3755	28.2451	0.827597	33.8474	0.879	1.00203
0:01:42.080	Exercise		1.13385	25.4225	7.3786	153.667	-	23.0667	28.0187	0.823261	31.7893	0.812333	0.933451
0:01:43.640	Exercise		1.23788	27.7552	8.03819	154	-	22.9183	27.7266	0.826582	33.9108	0.881333	1.02321
0:01:45.240	Exercise		1.27927	28.6831	8.28898	154.333	-	23.2068	27.9655	0.829837	35.2038	0.919	1.06158
0:01:46.780	Exercise		1.35476	30.3757	8.79711	154	-	23.6299	28.2507	0.836437	37.6552	0.961	1.13317
0:01:48.240	Exercise		1.32785	29.7723	8.65986	153.333	-	23.9583	28.3216	0.845938	37.4779	0.952667	1.12327
0:01:49.820	Exercise		1.28242	28.7539	8.38186	153	-	24.4592	28.8038	0.849165	37.0321	0.941333	1.08899
0:01:51.360	Exercise		1.30776	29.3221	8.58489	152.333	-	24.4976	28.7204	0.852971	37.5999	0.973333	1.11549
0:01:52.900	Exercise		1.25089	28.0469	8.21154	152.333	-	25.4396	30.0561	0.846402	37.2365	0.990333	1.05876
0:01:54.620	Exercise		1.25426	28.1224	8.23365	152.333	-	25.4078	30.057	0.84532	37.2123	1.00267	1.06025
0:01:56.220	Exercise		1.14537	25.6809	7.50243	152.667	-	25.649	30.5899	0.838479	34.6744	0.942667	0.960369
0:01:57.800	Exercise		1.24503	27.9156	8.13748	153	-	24.4893	29.1358	0.840522	35.8685	0.960333	1.04648
0:01:59.440	Exercise		1.21013	27.1329	7.89212	153.333	-	24.859	29.8221	0.833577	35.6889	0.916667	1.00873
0:02:00.860	Exercise		1.28571	28.8275	8.36686	153.667	-	24.571	29.4483	0.834378	37.1524	0.962	1.07277
0:02:02.480	Exercise		1.24602	27.9376	8.09103	154	-	24.7045	29.5936	0.834793	36.1357	0.972	1.04017
0:02:04.340	Exercise		1.21585	27.2611	7.8951	154	-	24.3852	29.132	0.837059	34.7967	0.973333	1.01773
0:02:05.920	Exercise		1.19908	26.8852	7.78622	154	-	24.5644	29.2974	0.838451	34.8532	0.929667	1.00537
0:02:07.340	Exercise		1.15934	25.9941	7.51191	154.333	-	24.887	29.6085	0.840536	34.5491	0.873333	0.974464
0:02:08.900	Exercise		1.28021	28.7042	8.27721	154.667	-	24.412	28.8957	0.844831	36.949	0.934	1.08156
0:02:10.480	Exercise		1.19642	26.8254	7.70224	155.333	-	24.2096	28.9208	0.837102	33.8852	0.991667	1.00152
0:02:12.780	Exercise		1.31348	29.4503	8.4018	156.333	-	23.7879	28.7497	0.827414	36.0968	1.07133	1.08679
0:02:14.400	Exercise		1.32171	29.6348	8.33012	158.667	-	24.1014	29.2831	0.823048	36.8303	1.066	1.08783
0:02:15.880	Exercise		1.42285	29.1626	8.81934	161.333	-	24.5763	29.578	0.830898	40.4919	1.05567	1.18225
0:02:17.480	Exercise		1.34136	29.486	8.21244	163.333	-	24.7611	29.3972	0.842295	38.6943	1.01667	1.12983
0:02:19.140	Exercise		1.24522	29.281	7.62382	163.333	-	24.9905	29.5004	0.847123	36.4093	0.991	1.05486
0:02:20.780	Exercise		1.22427	29.2887	7.52623	162.667	-	25.1682	29.5725	0.851067	36.1032	0.982667	1.04193
0:02:22.380	Exercise		1.219	28.1882	7.54023	161.667	-	25.3884	29.8204	0.851377	36.3504	0.969	1.03783
0:02:23.940	Exercise		1.29381	29.3599	8.01949	161.333	-	25.2413	29.4624	0.856729	38.3901	0.964333	1.10845
0:02:25.320	Exercise		1.35008	27.8421	8.40302	160.667	-	25.0378	29.2901	0.854821	39.6304	0.979333	1.15408
0:02:26.840	Exercise		1.46637	26.5813	9.16482	160	-	25.3488	29.0079	0.873856	42.4373	1.16033	1.2814
0:02:29.080	Exercise		1.38031	26.6254	8.663	159.333	-	25.6242	29.1427	0.879266	40.4438	1.14767	1.21366
0:02:30.600	Exercise		1.35705	26.9246	8.53491	159	-	25.5154	28.856	0.884231	39.7257	1.12167	1.19995
0:02:32.100	Exercise		1.19311	29.0657	7.50383	159	-	25.5536	29.3773	0.869842	36.2752	0.902667	1.03782
0:02:33.560	Exercise		1.23691	27.1163	7.77931	159	-	24.9682	28.5241	0.875338	36.0387	1.00667	1.08271
0:02:35.840	Exercise		1.2513	28.3621	7.86981	159	-	25.1074	28.5018	0.880907	36.4982	1.03433	1.10228
0:02:37.400	Exercise		1.27768	27.9924	8.05261	158.667	-	24.965	28.3867	0.879461	36.7837	1.084	1.12367
0:02:39.020	Exercise		1.32493	27.0466	8.368	158.333	-	25.3954	28.9826	0.87623	39.0933	1.03367	1.16095
0:02:40.600	Exercise		1.3138	22.9399	8.31516	158	-	25.5693	29.1588	0.876896	39.1128	1.02033	1.15206
0:02:42.100	Exercise		1.37184	25.3416	8.66427	158.333	-	25.637	28.957	0.885347	40.7826	1.04633	1.21456
0:02:43.640	Exercise		1.34699	26.9451	8.48944	158.667	-	25.6537	28.7883	0.891112	40.2399	1.01933	1.20032
0:02:45.160	Exercise		1.30631	30.4984	8.21577	159	-	24.769	28.151	0.879863	37.4295	1.06233	1.14937
0:02:47.360	Exercise		1.23638	28.9844	7.75972	159.333	-	24.364	27.9267	0.872424	35.3264	0.977667	1.07865
0:02:48.800	Exercise		1.30568	29.8435	8.19467	159.333	-	23.9692	27.8633	0.860243	36.5508	1.00167	1.12321
0:02:50.280	Exercise		1.42825	28.8496	8.94522	159.667	-	24.5079	28.203	0.868983	40.8691	1.00333	1.24113
0:02:51.780	Exercise		1.50748	30.0814	9.44139	159.667	-	25.072	28.6347	0.875582	43.748	1.05833	1.31992
0:02:53.160	Exercise		1.39948	29.6618	8.74672	160	-	26.1589	29.2543	0.894191	42.5099	1.03733	1.2514
0:02:54.680	Exercise		1.24079	29.3756	7.75497	160	-	26.8735	29.8436	0.900478	39.1717	0.968	1.11731
0:02:56.240	Exercise		1.22025	27.7013	7.61071	160.333	-	26.7033	29.5619	0.903299	38.4426	0.945	1.10225
0:02:57.600	Exercise		1.32119	29.1867	8.22319	160.667	-	24.776	27.5714	0.898611	38.262	0.996667	1.18724
0:02:59.440	Exercise		1.37456	27.7351	8.57316	160.333	-	24.7174	27.4099	0.901767	39.5777	1.01733	1.23954
0:03:00.940	Exercise		1.34056	28.6368	8.37851	160	-	24.6571	27.2883	0.903576	38.4592	1.02467	1.2113
0:03:02.440	Exercise		1.27692	24.4248	7.99742	159.667	-	25.6555	28.5123	0.899803	38.6568	0.944	1.14898
0:03:03.840	Exercise		1.27874	28.6714	7.99215	160	-	25.1859	28.1139	0.895854	38.2111	0.916333	1.14557
0:03:05.260	Exercise		1.28226	28.7503	7.99749	160.333	-	25.1568	28.1397	0.893995	38.3992	0.900333	1.14634
0:03:06.660	Exercise		1.34076	30.0618	8.34497	160.667	-	25.1505	28.1768	0.892597	39.7779	0.945667	1.19676
0:03:08.120	Exercise		1.46435	32.8329	9.07654	161.333	-	24.9125	27.773	0.897006	41.9642	1.102	1.31353
0:03:10.100	Exercise		1.48905	33.3868	9.21064	161.667	-	25.128	27.8787	0.901334	42.6211	1.17933	1.34213
0:03:11.720	Exercise		1.43992	32.2853	8.88842	162	-	25.5916	28.2724	0.905182	42.0018	1.174	1.30339
0:03:13.220	Exercise		1.32916	29.8017	8.20467	162	-	26.626	29.391	0.905923	40.9821	1.05533	1.20411
0:03:14.740	Exercise		1.32277	29.6586	8.16527	162	-	26.822	29.5959	0.906274	41.0287	1.06467	1.1988
0:03:16.400	Exercise		1.33014	29.8237	8.21072	162	-	26.357	28.9071	0.911781	40.5102	1.07	1.21279
0:03:17.980	Exercise		1.33517	29.9366	8.22489	162.333	-	26.5266	29.0171	0.914171	40.7749	1.096	1.22058
0:03:19.580	Exercise		1.26902	28.4534	7.80136	162.667	-	26.2151	28.8034	0.910141	38.7362	1.02	1.15499
0:03:21.140	Exercise		1.30062	29.162	7.97928	163	-	26.5035	29.4895	0.898744	40.0631	1.03167	1.16893
0:03:22.620	Exercise		1.33387	29.9073	8.16652	163.333	-	25.4558	28.6703	0.887883	39.6667	1	1.18432
0:03:24.120	Exercise		1.41386	31.7008	8.63864	163.667	-	25.677	28.8483	0.890068	41.992	1.063	1.25843
0:03:25.700	Exercise		1.37171	30.7559	8.36411	164	-	25.4315	28.2781	0.899336	40.4273	1.05033	1.23363
0:03:27.300	Exercise		1.4705	32.9708	8.94825	164.333	-	25.53	28.0656	0.909653	42.8784	1.157	1.33764
0:03:28.980	Exercise		1.43783	32.2382	8.73174	164.667	-	25.5431	27.888	0.915916	42.0631	1.135	1.31693
0:03:30.560	Exercise		1.43959	32.2779	8.72481	165	-	25.6668	27.8721	0.920876	42.381	1.12367	1.32569
0:03:32.080	Exercise		1.29983	29.1441	7.86187	165.333	-	26.6115	28.6355	0.92932	40.3355	1.011	1.20796
0:03:33.500	Exercise		1.33628	29.9615	8.0661	165.667	-	26.9124	28.7365	0.936525	41.7553	1.038	1.25146
0:03:35.040	Exercise		1.32369	29.6792	7.97406	166	-	27.3895	29.092	0.941479	42.0733	1.04133	1.24623
0:03:36.540	Exercise		1.34868	30.2395	8.1246	166	-	26.8333	28.5673	0.939304	41.7356	1.08367	1.26682
0:03:38.180	Exercise		1.33217	29.8692	8.00902	166.333	-	26.3736	28.2193	0.934595	40.8379	1.031	1.24504
0:03:39.600	Exercise		1.40303	31.458	8.41817	166.667	-	25.8381	27.8631	0.927324	41.7912	1.08633	1.30106
0:03:41.240	Exercise		1.42803	32.0187	8.55109	167	-	25.7901	27.8669	0.925473	42.459	1.086	1.32161
0:03:42.800	Exercise		1.37035	30.7254	8.18936	167.333	-	26.1673	28.2914	0.924918	41.4326	1.07033	1.26746
0:03:44.260	Exercise		1.39164	31.2026	8.30003	167.667	-	26.4273	28.3371	0.932601	42.4901	1.071	1.29784
0:03:45.780	Exercise		1.35991	30.4913	8.0947	168	-	26.898	28.788	0.934348	42.2918	1.066	1.27063
0:03:47.340	Exercise		1.44908	32.4906	8.64263	167.667	-	26.5217	28.402	0.933799	44.0927	1.12167	1.35315
0:03:48.840	Exercise		1.36958	30.7081	8.18476	167.333	-	26.6488	28.4741	0.935895	42.3504	1.042	1.28179
0:03:50.220	Exercise		1.41431	31.7109	8.45204	167.333	-	25.7606	27.6056	0.933166	42.095	1.07067	1.31978
0:03:51.960	Exercise		1.39515	31.2814	8.32099	167.667	-	25.614	27.362	0.936116	41.3472	1.061	1.30603
0:03:53.500	Exercise		1.39635	31.3084	8.31163	168	-	25.3041	27.3836	0.92406	40.5933	1.11133	1.29032
0:03:55.160	Exercise		1.35755	30.4384	8.08068	168	-	25.5604	27.715	0.922257	40.1745	1.05667	1.25201
0:03:56.700	Exercise		1.30841	29.3366	7.78818	168	-	25.2629	27.6718	0.91295	38.4592	1.02467	1.19452
0:03:58.300	Exercise		1.32526	29.7144	7.88846	168	-	24.7644	27.3089	0.906823	38.2452	1.015	1.20178
0:03:59.940	Exercise		1.40851	31.5809	8.38397	168	-	23.8436	26.5815	0.896999	38.814	1.06867	1.26343
0:04:01.660	Exercise		1.45835	32.6984	8.68065	168	-	23.9099	26.5125	0.901835	40.1936	1.087	1.31519
0:04:03.180	Exercise		1.38109	30.9661	8.22077	168	-	24.3069	26.9503	0.901915	38.8131	1.066	1.24563
0:04:04.900	Exercise		1.23694	27.734	7.36273	168	-	24.8322	27.726	0.895627	35.6561	1.03933	1.10784
0:04:07.000	Exercise		1.34524	30.1624	7.99155	168.333	-	24.3993	27.5803	0.884666	37.9255	1.07033	1.19009
0:04:08.400	Exercise		1.49601	33.5427	8.88717	168.333	-	24.2682	27.3897	0.886033	41.556	1.13967	1.32551
0:04:09.980	Exercise		1.66093	37.2407	9.86694	168.333	-	24.7292	27.4822	0.899826	46.8989	1.15933	1.49455
0:04:11.460	Exercise		1.51676	34.0081	9.02833	168	-	25.6902	28.1995	0.911015	44.8209	1.10233	1.38179
0:04:12.840	Exercise		1.43448	32.1632	8.53857	168	-	26.0286	28.418	0.91592	43.4565	1.02267	1.31387
0:04:14.220	Exercise		1.37957	30.9321	8.19547	168.333	-	25.9552	28.283	0.917696	41.736	1.01367	1.26603
0:04:15.860	Exercise		1.45935	32.7208	8.65227	168.667	-	25.5694	27.7454	0.921573	42.7569	1.13133	1.3449
0:04:17.660	Exercise		1.43288	32.1274	8.47859	169	-	25.5244	27.6148	0.924301	41.7066	1.17	1.32441
0:04:19.280	Exercise		1.45157	32.5464	8.58916	169	-	25.9111	27.741	0.934036	43.017	1.146	1.35582
0:04:20.700	Exercise		1.38451	31.0428	8.19235	169	-	26.1485	27.9868	0.934317	41.6446	1.102	1.29357
0:04:22.460	Exercise		1.42933	32.0478	8.45757	169	-	26.0491	27.8299	0.936011	42.843	1.09967	1.33787
0:04:23.940	Exercise		1.43363	32.1443	8.46635	169.333	-	25.9663	27.9385	0.929408	42.473	1.16567	1.33243
0:04:25.660	Exercise		1.50254	33.6893	8.85585	169.667	-	26.1323	28.1826	0.927251	44.8612	1.15433	1.39323
0:04:27.120	Exercise		1.44264	32.3461	8.48611	170	-	26.7808	28.7367	0.931939	44.2851	1.12867	1.34445
0:04:28.560	Exercise		1.52508	34.1946	8.95349	170.333	-	27.0021	28.7548	0.939049	46.9883	1.165	1.43212
0:04:30.140	Exercise		1.45911	32.7154	8.54946	170.667	-	26.9564	28.4748	0.946676	45.0247	1.139	1.3813
0:04:31.680	Exercise		1.43309	32.1321	8.38065	171	-	26.5491	28.0415	0.946778	43.454	1.15733	1.35682
0:04:33.360	Exercise		1.42425	31.9339	8.31276	171.333	-	25.9651	27.3286	0.950108	41.7958	1.25	1.3532
0:04:35.700	Exercise		1.45023	32.5164	8.44795	171.667	-	26.1297	27.5212	0.949438	42.8957	1.235	1.3769
0:04:37.100	Exercise		1.53437	34.403	8.90353	172.333	-	25.9205	27.3123	0.949042	45.0052	1.23833	1.45619
0:04:38.580	Exercise		1.46394	32.8239	8.47844	172.667	-	25.7915	27.2755	0.945594	43.6801	1.062	1.3843
0:04:40.080	Exercise		1.40074	31.4068	8.09678	173	-	25.9877	27.4142	0.947964	42.2676	1.03767	1.32785
0:04:41.520	Exercise		1.44233	32.3393	8.33719	173	-	26.1412	27.791	0.940633	43.4701	1.08567	1.35671
0:04:43.080	Exercise		1.43467	32.1674	8.29286	173	-	26.7368	28.5136	0.937686	44.1241	1.102	1.34527
0:04:44.580	Exercise		1.53524	34.4223	8.8742	173	-	26.4458	28.2318	0.936738	46.3663	1.158	1.43811
0:04:46.020	Exercise		1.51207	33.9028	8.72346	173.333	-	26.4359	28.0153	0.943625	45.7871	1.134	1.42682
0:04:47.540	Exercise		1.47998	33.1835	8.52197	173.667	-	26.4171	27.9994	0.943487	44.9634	1.10367	1.39634
0:04:49.000	Exercise		1.45335	32.5863	8.35259	174	-	26.6084	28.1053	0.946737	44.4841	1.102	1.37594
0:04:50.480	Exercise		1.41354	31.6937	8.12378	174	-	26.5265	28.0647	0.94519	43.4712	1.04767	1.33606
0:04:51.880	Exercise		1.23641	27.7221	7.10578	174	-	26.5423	28.0952	0.944726	38.1407	1.03167	1.16807
0:04:54.060	Exercise		1.35589	30.4012	7.79249	174	-	24.8552	26.842	0.925983	38.9249	1.073	1.25553
0:04:55.620	Exercise		1.38982	31.162	7.98749	174	-	24.1787	26.5322	0.911295	38.5486	1.12267	1.26654
0:04:57.240	Exercise		1.6527	37.0561	9.4983	174	-	23.7385	26.2559	0.90412	44.6562	1.18567	1.49424
0:04:58.840	Exercise		1.55227	34.8043	8.9211	174	-	24.518	27.0507	0.906375	43.6358	1.12667	1.40694
0:05:00.280	Exercise		1.577	35.3589	9.06325	174	-	24.9599	27.2142	0.917162	45.1338	1.126	1.44637
0:05:01.740	Exercise		1.54626	34.6695	8.88655	174	-	25.3085	27.4772	0.921073	45.0778	1.092	1.42422
0:05:03.200	Exercise		1.57751	35.3702	9.06617	174	-	25.4176	27.5009	0.924247	46.041	1.11533	1.45801
0:05:04.640	Exercise		1.52686	34.2344	8.77503	174	-	25.951	27.871	0.931108	45.4654	1.12067	1.42167
0:05:06.180	Exercise		1.50559	33.7577	8.63628	174.333	-	26.3511	28.1382	0.936487	45.4138	1.13933	1.40997
0:05:07.720	Exercise		1.56156	35.0126	8.94024	174.667	-	26.4541	28.0432	0.943334	47.0222	1.18533	1.47307
0:05:09.180	Exercise		1.58005	35.4272	9.02888	175	-	26.5507	27.9719	0.949193	47.6885	1.197	1.49978
0:05:10.700	Exercise		1.51658	34.004	8.66617	175	-	26.6045	27.8345	0.95581	46.0607	1.161	1.44956
0:05:12.260	Exercise		1.38599	31.076	7.91994	175	-	26.7231	27.8674	0.958935	42.6246	1.09867	1.32907
0:05:13.820	Exercise		1.39705	31.324	7.96797	175.333	-	26.8813	28.0032	0.959938	43.3035	1.08467	1.34108
0:05:15.220	Exercise		1.44357	29.6404	8.21769	175.667	-	26.515	27.6449	0.959129	43.9567	1.11433	1.38457
0:05:16.840	Exercise		1.47237	30.9226	8.36576	176	-	26.5978	27.7099	0.959866	44.6512	1.17133	1.41328
0:05:18.580	Exercise		1.4333	32.8596	8.14377	176	-	25.9872	27.3092	0.951592	42.5026	1.16467	1.36392
0:05:20.160	Exercise		1.50368	31.6018	8.54361	176	-	26.3566	27.776	0.948901	44.9555	1.216	1.42684
0:05:21.720	Exercise		1.46958	30.4373	8.34989	176	-	26.2227	27.7397	0.945313	43.9609	1.167	1.38921
0:05:23.360	Exercise		1.49695	28.7613	8.50538	176	-	26.571	28.0568	0.947045	45.2234	1.19533	1.41768
0:05:24.920	Exercise		1.48554	28.7451	8.44054	176	-	26.2148	27.8647	0.940789	44.6017	1.135	1.39758
0:05:26.320	Exercise		1.53171	29.2573	8.70288	176	-	26.2992	27.8281	0.945058	46.0316	1.153	1.44755
0:05:27.880	Exercise		1.51138	28.8008	8.58736	176	-	26.8703	28.1736	0.953742	46.3841	1.157	1.44146
0:05:29.420	Exercise		1.44397	29.3751	8.2044	176	-	27.3581	28.3337	0.965569	45.2486	1.13433	1.39426
0:05:30.840	Exercise		1.41209	26.8173	8.02322	176	-	27.4864	28.4061	0.967626	44.711	1.09167	1.36637
0:05:32.280	Exercise		1.38903	29.7397	7.89222	176	-	28.2471	29.1683	0.968418	45.2361	1.08567	1.34516
0:05:33.740	Exercise		1.46629	31.0627	8.33121	176	-	27.6038	28.4085	0.971675	46.3174	1.14167	1.42476
0:05:35.280	Exercise		1.46061	33.8477	8.29892	176	-	27.7061	28.4224	0.974797	46.1327	1.17267	1.4238
0:05:36.860	Exercise		1.45492	30.727	8.28226	175.667	-	26.787	27.518	0.973436	44.6378	1.13467	1.41627
0:05:38.320	Exercise		1.3536	30.0433	7.72017	175.333	-	27.3387	28.216	0.96891	42.6708	1.08467	1.31152
0:05:39.860	Exercise		1.38738	30.6987	7.92786	175	-	26.9359	28.0089	0.961689	43.0586	1.09	1.33422
0:05:41.420	Exercise		1.48346	31.3378	8.46082	175.333	-	26.3217	27.469	0.958233	44.5634	1.16333	1.4215
0:05:43.020	Exercise		1.53757	29.9	8.75279	175.667	-	25.9505	27.0934	0.957816	45.3695	1.19467	1.47271
0:05:44.600	Exercise		1.53239	27.9232	8.70676	176	-	26.1977	27.4186	0.955471	45.6876	1.187	1.46415
0:05:46.100	Exercise		1.4508	26.5142	8.24318	176	-	26.2388	27.5117	0.953734	43.6799	1.12067	1.38368
0:05:47.640	Exercise		1.47567	24.6387	8.38446	176	-	25.9639	27.2999	0.951062	43.9267	1.127	1.40345
0:05:49.220	Exercise		1.53498	26.9878	8.72146	176	-	25.5674	26.817	0.9534	44.6122	1.197	1.46345
0:05:50.940	Exercise		1.50784	27.136	8.58352	175.667	-	25.9111	27.1601	0.954015	44.4127	1.197	1.4385
0:05:52.500	Exercise		1.51903	34.7566	8.64726	175.667	-	26.2828	27.4676	0.956865	45.1588	1.24233	1.45351
0:05:54.180	Exercise		1.45156	33.8359	8.26314	175.667	-	26.5877	27.738	0.958529	44.0996	1.15333	1.39136
0:05:55.660	Exercise		1.53359	36.0581	8.71359	176	-	26.2698	27.4094	0.958422	45.8671	1.18367	1.46983
0:05:57.160	Exercise		1.48812	32.9999	8.45525	176	-	26.5087	27.7331	0.955853	45.1843	1.13433	1.42243
0:05:58.700	Exercise		1.53797	34.5874	8.73846	176	-	26.3242	27.3765	0.961563	46.146	1.174	1.47885
0:06:00.240	Exercise		1.46884	30.6722	8.34567	176	-	27.0801	28.059	0.965112	45.5444	1.137	1.41759
0:06:01.660	Exercise		1.46686	31.162	8.31866	176.333	-	27.0564	28.1148	0.962355	45.3	1.16233	1.41164
0:06:03.340	Exercise		1.41869	29.6092	8.03029	176.667	-	27.8559	29.2215	0.953267	45.3474	1.12033	1.35239
0:06:04.720	Exercise		1.40003	31.3908	7.90976	177	-	27.8143	29.3205	0.94863	44.7137	1.11533	1.32811
0:06:06.180	Exercise		1.42702	31.996	8.0471	177.333	-	25.9827	27.5705	0.942411	42.4457	1.13867	1.34484
0:06:08.380	Exercise		1.4994	33.6188	8.43938	177.667	-	25.2502	27.0013	0.935149	43.0115	1.20233	1.40216
0:06:09.920	Exercise		1.52036	34.0889	8.54137	178	-	25.1996	26.9176	0.936175	43.3617	1.23667	1.42333
0:06:11.460	Exercise		1.5671	35.1367	8.80391	178	-	26.7243	28.4366	0.939787	47.6194	1.19467	1.47274
0:06:12.900	Exercise		1.45541	32.6326	8.17649	178	-	27.3423	28.7762	0.95017	45.61	1.12933	1.38289
0:06:14.380	Exercise		1.39928	31.3739	7.8611	178	-	27.0859	28.5063	0.950173	43.6923	1.08633	1.32955
0:06:15.940	Exercise		1.39682	31.3189	7.84733	178	-	26.4891	27.6889	0.956671	42.5701	1.10067	1.3363
0:06:17.560	Exercise		1.42286	31.9027	7.99359	178	-	25.9867	27.1472	0.957248	42.4214	1.12167	1.36203
0:06:19.140	Exercise		1.57403	35.2921	8.84285	178	-	25.3681	26.543	0.955737	45.5581	1.16567	1.50436
0:06:20.560	Exercise		1.50519	33.7487	8.45614	178	-	25.799	27.0334	0.954337	44.8002	1.081	1.43646
0:06:21.920	Exercise		1.58579	35.5558	8.90892	178	-	25.4099	26.6465	0.953596	46.3601	1.10067	1.5122
0:06:23.420	Exercise		1.45294	32.5771	8.16259	178	-	26.0234	27.1856	0.957247	43.82	1.05	1.39082
0:06:24.880	Exercise		1.58594	35.5592	8.90977	178	-	25.2994	26.479	0.955452	45.8858	1.14667	1.51529
0:06:26.420	Exercise		1.46395	32.824	8.22444	178	-	25.9742	27.2504	0.95317	43.6448	1.11833	1.39539
0:06:28.040	Exercise		1.56643	35.1216	8.80014	178	-	25.7948	27.2862	0.945344	46.0254	1.17933	1.48081
0:06:29.500	Exercise		1.50179	33.6723	8.437	178	-	26.0691	27.7088	0.940824	44.82	1.13833	1.41292
0:06:31.000	Exercise		1.58372	35.5093	8.89728	178	-	25.6803	27.1678	0.945248	46.4327	1.16033	1.49701
0:06:32.540	Exercise		1.62724	36.4851	9.12469	178.333	-	25.6383	26.6234	0.962998	46.8426	1.31667	1.56703
0:06:34.700	Exercise		1.60919	36.0805	9.00666	178.667	-	25.8875	26.6503	0.971376	46.8606	1.297	1.56313
0:06:36.140	Exercise		1.60404	35.965	8.96111	179	-	25.8816	26.6063	0.972763	46.7423	1.28767	1.56035
0:06:37.660	Exercise		1.45982	32.7314	8.15543	179	-	25.8332	26.6993	0.96756	43.526	1.078	1.41246
0:06:39.160	Exercise		1.49949	33.6209	8.37706	179	-	25.4106	26.4162	0.961935	43.6735	1.129	1.44241
0:06:40.800	Exercise		1.5143	33.9529	8.45978	179	-	25.3483	26.3808	0.960862	43.9309	1.14067	1.45503
0:06:42.340	Exercise		1.52246	34.1358	8.48955	179.333	-	25.1944	26.3397	0.956519	43.8535	1.149	1.45626
0:06:43.880	Exercise		1.56633	35.1195	8.73418	179.333	-	25.5395	26.6422	0.958611	45.7714	1.14267	1.5015
0:06:45.300	Exercise		1.59329	35.724	8.86804	179.667	-	25.6483	26.6393	0.962801	46.7913	1.137	1.53402
0:06:46.720	Exercise		1.51401	33.9465	8.4268	179.667	-	25.8407	26.7882	0.964629	44.5769	1.177	1.46046
0:06:48.780	Exercise		1.52929	34.2889	8.49603	180	-	25.4744	26.5417	0.959788	44.3831	1.178	1.46779
0:06:50.220	Exercise		1.50976	33.8511	8.38755	180	-	25.9754	27.3691	0.949076	44.6137	1.19033	1.43288
0:06:51.660	Exercise		1.63189	36.5895	9.06607	180	-	25.9845	27.4248	0.947482	48.2734	1.18433	1.54619
0:06:53.200	Exercise		1.5809	35.4461	8.76653	180.333	-	26.4247	27.7526	0.952153	47.5645	1.183	1.50526
0:06:54.700	Exercise		1.53041	34.314	8.47088	180.667	-	26.394	27.5575	0.957778	46.1036	1.16267	1.46579
0:06:56.200	Exercise		1.53163	34.3414	8.46204	181	-	27.0225	28.1217	0.960914	47.2564	1.15967	1.47176
0:06:57.620	Exercise		1.52855	34.2725	8.44504	181	-	27.1518	28.1139	0.965779	47.3969	1.158	1.47624
0:06:59.100	Exercise		1.62936	36.5328	9.00201	181	-	27.4402	28.2083	0.972769	50.7705	1.20633	1.58499
0:07:00.480	Exercise		1.59422	35.7449	8.80785	181	-	27.6741	28.4162	0.973883	50.1234	1.202	1.55259
0:07:01.940	Exercise		1.57295	35.2679	8.69031	181	-	28.0231	28.7595	0.974393	50.1374	1.19167	1.53267
0:07:03.380	Exercise		1.47143	32.9917	8.12946	181	-	27.9058	28.7054	0.972145	47.1824	1.11	1.43045
0:07:04.720	Exercise		1.48232	33.236	8.18963	181	-	27.5777	28.2853	0.974981	46.9477	1.114	1.44524
0:07:06.220	Exercise		1.4324	32.1166	7.91381	181	-	27.2137	27.9515	0.973601	45.1066	1.06033	1.39459
0:07:07.620	Exercise		1.51044	33.8664	8.34498	181	-	26.908	27.647	0.97327	46.6766	1.114	1.47007
0:07:09.020	Exercise		1.55788	34.93	8.60706	181	-	26.7911	27.4793	0.974955	47.7454	1.14433	1.51886
0:07:10.540	Exercise		1.58464	35.5301	8.73883	181.333	-	27.5927	28.2994	0.975029	49.6218	1.21167	1.54507
0:07:12.020	Exercise		1.52047	34.0913	8.36958	181.667	-	28.377	28.8347	0.984125	48.857	1.232	1.49634
0:07:13.560	Exercise		1.48298	33.2506	8.14822	182	-	29.2931	29.5515	0.991256	49.4385	1.187	1.47001
0:07:14.880	Exercise		1.4586	32.7041	8.01429	182	-	29.25	29.2456	1.00015	48.931	1.12433	1.45882
0:07:16.180	Exercise		1.42453	31.9402	7.8271	182	-	28.8278	28.9904	0.994393	47.4089	1.07633	1.41655
0:07:17.660	Exercise		1.4232	31.9102	7.81976	182	-	27.5358	27.8923	0.98722	45.15	1.09067	1.40501
0:07:19.260	Exercise		1.56974	35.196	8.62496	182	-	27.0785	27.2863	0.992384	47.852	1.289	1.55779
0:07:21.060	Exercise		1.54681	34.6818	8.49895	182	-	27.3442	27.4856	0.994855	47.6958	1.272	1.53885
0:07:22.500	Exercise		1.5434	34.6053	8.48019	182	-	28.0217	28.0719	0.99821	48.8761	1.25067	1.54063
0:07:23.920	Exercise		1.4862	33.3228	8.16592	182	-	27.2248	27.7071	0.982594	46.4888	1.11067	1.46033
0:07:25.360	Exercise		1.58572	35.5542	8.71274	182	-	26.1809	26.8187	0.976219	47.299	1.17767	1.54801
0:07:27.000	Exercise		1.61166	36.136	8.85529	182	-	25.6597	26.3572	0.973539	47.1384	1.17367	1.56902
0:07:28.420	Exercise		1.57855	35.3936	8.65751	182.333	-	25.9896	26.5002	0.980731	46.7821	1.17033	1.54814
0:07:29.880	Exercise		1.50789	33.8091	8.25485	182.667	-	26.4118	26.7878	0.985964	45.8543	1.09533	1.48672
0:07:31.300	Exercise		1.47532	33.079	8.06188	183	-	26.785	27.1231	0.987534	45.3869	1.11333	1.45693
0:07:32.840	Exercise		1.45289	32.576	7.95377	182.667	-	26.6885	27.1754	0.982086	44.7601	1.077	1.42686
0:07:34.220	Exercise		1.51521	33.9732	8.29492	182.667	-	26.9006	27.3227	0.984552	46.8339	1.11033	1.4918
0:07:35.580	Exercise		1.44927	32.4949	7.93397	182.667	-	27.0262	27.4191	0.985668	45.066	1.10033	1.4285
0:07:37.280	Exercise		1.34987	30.2661	7.38978	182.667	-	26.1123	26.6595	0.979476	40.591	1.094	1.32216
0:07:39.160	Exercise		1.42971	32.0562	7.84116	182.333	-	24.8012	25.7148	0.964473	40.484	1.16	1.37891
0:07:40.760	Exercise		1.59673	35.8011	8.77324	182	-	23.815	24.9519	0.954434	43.2777	1.18667	1.52397
0:07:42.260	Exercise		1.62763	36.4939	8.943	182	-	24.2557	25.5151	0.950641	44.8542	1.20167	1.54729
0:07:44.000	Exercise		1.61248	36.1542	8.85977	182	-	24.5526	25.7371	0.953978	45.0357	1.191	1.53827
0:07:45.540	Exercise		1.55133	34.7832	8.52378	182	-	25.1627	26.2502	0.958569	44.7423	1.129	1.48706
0:07:46.860	Exercise		1.69801	38.0721	9.32975	182	-	25.2519	26.1075	0.967228	48.9434	1.162	1.64237
0:07:48.280	Exercise		1.60519	35.9909	8.83594	181.667	-	25.4052	26.2879	0.96642	46.908	1.10233	1.55129
0:07:49.780	Exercise		1.68022	37.6731	9.26593	181.333	-	25.04	26.0205	0.962318	47.9911	1.16767	1.61691
0:07:51.240	Exercise		1.64084	36.7902	9.06543	181	-	25.0352	26.1207	0.958442	46.8782	1.164	1.57265
0:07:52.760	Exercise		1.57708	35.3605	8.71314	181	-	25.9936	27.0879	0.959604	46.5351	1.20933	1.51337
0:07:54.480	Exercise		1.52794	34.2588	8.44167	181	-	26.7427	27.7885	0.962366	46.3247	1.221	1.47044
0:07:56.000	Exercise		1.52772	34.2539	8.44045	181	-	27.2238	28.1402	0.967436	47.2458	1.203	1.47797
0:07:57.380	Exercise		1.55307	34.8222	8.58049	181	-	27.0037	27.7736	0.972281	47.9478	1.149	1.51002
0:07:58.800	Exercise		1.57448	35.3022	8.69878	181	-	27.4465	28.0767	0.977555	49.3009	1.16633	1.53914
0:08:00.260	Exercise		1.55257	34.8111	8.57775	181	-	28.0381	28.4259	0.98636	49.6489	1.16867	1.5314
0:08:01.620	Exercise		1.59073	35.6665	8.77239	181.333	-	27.882	27.983	0.996391	50.4702	1.188	1.58499
0:08:03.040	Exercise		1.56987	35.1988	8.64146	181.667	-	27.7635	27.7833	0.999286	49.5302	1.19967	1.56874
0:08:04.640	Exercise		1.37872	30.9131	7.57541	182	-	27.806	27.8265	0.999266	43.4978	1.21367	1.37771
0:08:06.800	Exercise		1.25044	28.0367	6.85797	182.333	-	27.5918	28.059	0.98335	39.0062	1.247	1.22962
0:08:08.900	Exercise		1.39766	31.3376	7.65141	182.667	-	27.1666	27.8792	0.974439	42.6736	1.30633	1.36193
0:08:10.340	Exercise		1.68687	37.8223	9.21789	183	-	27.6558	28.4728	0.971304	51.9428	1.41367	1.63847
0:08:11.840	Exercise		1.86494	41.8147	10.1909	183	-	29.7534	29.9886	0.992156	61.4944	1.47433	1.85031
0:08:13.220	Exercise		1.70437	38.2146	9.31351	183	-	32.421	31.9139	1.01589	61.5493	1.40867	1.73145
0:08:14.480	Exercise		1.58935	35.6356	8.66918	183.333	-	34.304	33.1399	1.03513	61.0744	1.342	1.64518
0:08:15.800	Exercise		1.46646	30.7182	7.98435	183.667	-	34.3788	32.9507	1.04334	57.031	1.24133	1.53002
0:08:17.140	Exercise		1.40873	31.4559	7.67005	183.667	-	33.6058	32.0658	1.04803	53.4721	1.256	1.47639
0:08:18.740	Exercise		1.40236	30.9146	7.63534	183.667	-	32.7234	31.1352	1.05101	51.8112	1.26	1.47389
0:08:20.200	Exercise		1.42099	31.6087	7.73681	183.667	-	32.5608	31.0297	1.04934	52.0978	1.287	1.49111
0:08:21.600	Exercise		1.47624	31.581	8.02307	184	-	31.3238	29.8571	1.04913	52.2987	1.24333	1.54876
0:08:23.020	Exercise		1.53802	31.0448	8.34372	184.333	-	30.5108	29.1074	1.04821	53.1601	1.228	1.61218
0:08:24.360	Exercise		1.62895	29.5296	8.82104	184.667	-	29.7901	28.2826	1.0533	54.9889	1.22533	1.71578
0:08:25.620	Exercise		1.679	30.0992	9.07566	185	-	30.3678	28.811	1.05404	57.707	1.23667	1.76972
0:08:26.880	Exercise		1.66855	30.9767	9.01921	185	-	31.107	29.3024	1.06159	58.835	1.22233	1.77132
0:08:28.100	Exercise		1.61475	28.4271	8.72836	185	-	31.5747	29.8763	1.05685	57.8127	1.21933	1.70654
0:08:29.420	Exercise		1.51674	25.4671	8.1986	185	-	31.9059	30.2706	1.05402	55.185	1.17	1.59868
0:08:30.700	Exercise		1.44188	30.0795	7.79395	185	-	31.5206	30.0864	1.04767	52.0955	1.12867	1.51062
0:08:32.000	Exercise		1.47249	34.3008	7.95942	185	-	30.2286	29.3037	1.03156	50.5411	1.207	1.51897
0:08:33.840	Exercise		1.48597	37.4587	8.03229	185	-	29.7155	28.6509	1.03716	50.2587	1.186	1.54119
0:08:35.080	Exercise		1.54241	34.4902	8.33733	185	-	29.4259	28.3785	1.03691	51.5236	1.209	1.59934
0:08:36.360	Exercise		1.47711	38.8295	7.98439	185	-	29.4231	27.9269	1.05358	50.3185	1.05667	1.55625
0:08:37.620	Exercise		1.50458	38.5667	8.13289	185	-	28.9857	27.8138	1.04213	50.0924	1.113	1.56798
0:08:39.100	Exercise		1.44381	34.8003	7.80437	185	-	28.6265	27.5495	1.03909	47.8121	1.06233	1.50025
0:08:40.380	Exercise		1.53075	33.0345	8.27432	185	-	28.4121	27.7524	1.02377	49.9372	1.11567	1.56713
0:08:41.660	Exercise		1.6489	34.1911	8.91298	185	-	28.0058	27.6182	1.01404	52.7649	1.15367	1.67204
0:08:43.040	Exercise		1.69189	35.186	9.16188	184.667	-	28.2205	27.9584	1.00937	54.3676	1.18233	1.70775
0:08:44.300	Exercise		1.65766	35.4369	8.99272	184.333	-	28.7121	28.2532	1.01625	54.3274	1.162	1.68459
0:08:45.520	Exercise		1.43967	34.0517	7.82427	184	-	28.8117	28.0885	1.02575	47.9952	1.06067	1.47673
0:08:47.060	Exercise		1.49003	32.2557	8.09799	184	-	28.7619	27.8073	1.03433	49.2358	1.11133	1.54118
0:08:48.400	Exercise		1.49726	32.2095	8.1373	184	-	28.7277	27.7072	1.03683	49.5145	1.09667	1.55241
0:08:49.560	Exercise		1.52088	31.139	8.25069	184.333	-	29.5418	28.4122	1.03976	51.6177	1.11133	1.58134
0:08:50.960	Exercise		1.50973	32.6934	8.17545	184.667	-	29.8236	28.6369	1.04144	51.9257	1.08367	1.5723
0:08:52.180	Exercise		1.50053	34.9521	8.11095	185	-	29.8946	28.6939	1.04185	51.6358	1.097	1.56332
0:08:53.400	Exercise		1.62479	36.9072	8.78265	185	-	29.2193	28.003	1.04343	54.5965	1.104	1.69536
0:08:54.600	Exercise		1.65015	36.9962	8.91973	185	-	28.2874	27.1723	1.04104	53.9216	1.072	1.71787
0:08:55.760	Exercise		1.67107	34.5249	9.0328	185	-	27.9449	26.9241	1.03791	53.9026	1.07733	1.73442
0:08:57.000	Exercise		1.63144	33.3481	8.81858	185	-	28.3451	27.4031	1.03438	53.5743	1.05233	1.68752
0:08:58.140	Exercise		1.54016	34.5328	8.3252	185	-	29.9395	28.6891	1.04359	53.2824	1.07	1.60729
0:08:59.380	Exercise		1.51173	33.8953	8.1715	185	-	30.8978	29.5936	1.04407	53.9182	1.077	1.57835
0:09:00.600	Exercise		1.3942	31.2602	7.53624	185	-	31.9082	30.4927	1.04642	51.4547	1.06333	1.45892
0:09:01.860	Exercise		1.48197	33.228	8.01064	185	-	31.6894	30.5313	1.03793	54.049	1.09833	1.53818
0:09:03.040	Exercise		1.44199	32.3316	7.79453	185	-	33.151	31.5059	1.05222	54.3991	1.18767	1.51729
0:09:04.580	Exercise		1.45377	32.5958	7.85823	185	-	33.9562	32.0087	1.06084	56.1154	1.197	1.54223
0:09:05.760	Exercise		1.15115	25.8106	6.22245	185	-	33.2992	31.3427	1.06242	44.1429	1.094	1.22301
0:09:07.680	Exercise		1.07829	24.1769	5.82859	185	-	31.8164	30.2094	1.0532	40.1676	0.987	1.13565
0:09:09.180	Exercise		1.10679	24.8159	5.98265	185	-	31.1197	29.6375	1.05001	40.2236	1.002	1.16214
0:09:10.400	Exercise		1.25435	28.1244	6.76808	185.333	-	32.4907	30.7396	1.05696	47.396	1.02767	1.3258
0:09:11.620	Exercise		1.28809	28.8809	6.95013	185.333	-	33.1329	31.1416	1.06394	49.7995	1.007	1.37046
0:09:12.820	Exercise		1.29013	28.9267	6.96114	185.333	-	33.1568	30.8954	1.0732	50.0636	0.989333	1.38457
0:09:13.960	Exercise		1.24736	27.9678	6.75467	184.667	-	33.6191	31.0971	1.0811	49.5279	0.939333	1.34853
0:09:15.040	Exercise		1.27863	28.6689	6.93652	184.333	-	33.5663	30.6564	1.09492	50.935	0.915	1.4
0:09:16.060	Exercise		1.24498	27.9143	6.77847	183.667	-	33.8178	30.6555	1.10315	50.2586	0.887333	1.3734
0:09:17.140	Exercise		1.25771	28.1998	6.86023	183.333	-	33.6195	30.4223	1.10509	50.3447	0.899333	1.38989
0:09:18.260	Exercise		1.1138	24.9731	6.08633	183	-	32.4356	29.6472	1.09405	42.7622	0.928	1.21855
0:09:20.320	Exercise		1.16875	26.2052	6.38661	183	-	30.1181	28.1102	1.07143	41.741	0.919	1.25223
0:09:21.440	Exercise		1.28973	28.9176	7.06054	182.667	-	27.609	26.3385	1.04824	42.0174	0.944	1.35194
0:09:22.620	Exercise		1.50616	33.7703	8.26045	182.333	-	26.5946	25.8712	1.02796	47.317	0.938333	1.54827
0:09:23.900	Exercise		1.54916	34.7346	8.51189	182	-	26.0188	25.4967	1.02048	47.6639	0.933	1.58088
0:09:24.980	Exercise		1.4824	33.2377	8.16001	181.667	-	26.0591	25.7078	1.01366	45.9462	0.904333	1.50266
0:09:26.180	Exercise		1.52368	34.1632	8.40263	181.333	-	26.0477	25.7507	1.01153	47.195	0.905333	1.54125
0:09:27.360	Exercise		1.49777	33.5823	8.27497	181	-	27.1071	26.7243	1.01433	47.7446	0.962333	1.51923
0:09:28.600	Exercise		1.52705	34.2387	8.45229	180.667	-	27.7551	27.3555	1.01461	49.4691	1.00533	1.54936
0:09:29.840	Exercise		1.47135	32.9899	8.15905	180.333	-	28.6472	28.1336	1.01826	49.1561	1.01033	1.49821
0:09:31.060	Exercise		1.48053	33.1958	8.22519	180	-	28.7403	28.0229	1.0256	49.895	0.978333	1.51844
0:09:32.140	Exercise		1.43059	32.0761	7.94773	180	-	28.9575	27.9414	1.03636	48.8491	0.947667	1.48261
0:09:33.340	Exercise		1.42787	32.015	7.9326	180	-	28.3911	27.2061	1.04356	48.2672	0.899333	1.49006
0:09:34.420	Exercise		1.38909	31.1456	7.71719	180	-	28.7335	27.6021	1.04099	47.618	0.89	1.44603
0:09:35.520	Exercise		1.32359	29.6768	7.35326	180	-	29.7582	28.5103	1.04377	47.2432	0.866	1.38152
0:09:36.640	Exercise		1.35927	30.4769	7.55149	180	-	30.3631	29.2227	1.03903	48.9435	0.918667	1.41232
0:09:37.800	Exercise		1.37216	30.766	7.62312	180	-	30.4601	29.4268	1.03511	49.3763	0.938	1.42034
0:09:38.940	Exercise		1.43488	32.1723	7.97157	180	-	30.0212	29.3725	1.02208	50.7036	0.957333	1.46657
0:09:40.040	Exercise		1.35906	30.4722	7.55033	180	-	30.3967	29.9389	1.01529	48.8953	0.928333	1.37984
0:09:41.220	Exercise		1.33361	29.9016	7.39526	180.333	-	30.0041	29.86	1.00482	47.4327	0.920667	1.34005
0:09:42.440	Exercise		1.36911	30.6975	7.57809	180.667	-	29.1835	29.073	1.0038	47.1563	0.943	1.37431
0:09:43.640	Exercise		1.2929	28.9887	7.12994	181.333	-	28.4743	28.4085	1.00232	43.9749	0.884333	1.29589
0:09:44.840	Exercise		1.38145	30.9742	7.6043	181.667	-	27.5337	27.6158	0.997027	45.5532	0.872667	1.37734
0:09:45.900	Exercise		1.37275	30.7791	7.54256	182	-	27.5641	27.859	0.989413	45.4378	0.861	1.35821
0:09:47.060	Exercise		1.53783	34.4805	8.44962	182	-	27.2064	27.7377	0.980848	49.3605	0.945	1.50838
0:09:48.300	Exercise		1.51185	33.8981	8.2917	182.333	-	28.0034	28.5554	0.980668	49.7597	0.965333	1.48263
0:09:49.400	Exercise		1.46696	32.8915	8.03081	182.667	-	28.6292	29.2074	0.980203	49.2233	0.981	1.43792
0:09:50.660	Exercise		1.46306	32.8039	7.99484	183	-	29.6269	30.1664	0.982117	50.649	0.998667	1.43689
0:09:51.860	Exercise		1.47302	33.0273	8.04929	183	-	29.6011	30.0306	0.985696	50.8145	1.01467	1.45195
0:09:53.000	Exercise		1.46836	32.9229	8.02383	183	-	29.7738	30.1916	0.986162	51.2162	0.983667	1.44804
0:09:54.120	Exercise		1.47118	32.9861	8.03925	183	-	29.877	30.1022	0.992519	51.6235	0.969333	1.46018
0:09:55.240	Exercise		1.37864	30.9111	7.53353	183	-	30.4431	30.757	0.989796	49.5531	0.941	1.36457
0:09:56.420	Exercise		1.3822	30.991	7.55301	183	-	30.4233	30.6158	0.993713	49.6807	0.937667	1.37351
0:09:57.520	Exercise		1.30551	29.2716	7.12097	183.333	-	30.2298	30.9352	0.977198	46.6409	0.936	1.27574
0:09:58.880	Exercise		1.38853	31.133	7.56006	183.667	-	29.3725	30.2027	0.972514	47.8805	0.971667	1.35037
0:10:00.100	Exercise		1.39775	31.3398	7.59649	184	-	29.308	30.2557	0.968676	48.0612	0.975333	1.35397
0:10:01.200	Exercise		1.53433	34.402	8.32367	184.333	-	28.8691	29.7598	0.97007	51.9397	0.978333	1.48841
0:10:02.280	Exercise		1.49229	33.4595	8.081	184.667	-	29.165	30.1928	0.965958	51.2473	0.955333	1.44149
0:10:03.460	Exercise		1.49609	33.5446	8.08697	185	-	29.0626	30.045	0.967303	51.0695	0.969	1.44717
0:10:04.620	Exercise		1.46624	32.8753	7.92562	185	-	28.8242	29.9027	0.963933	49.5083	0.984	1.41336
0:10:05.860	Exercise		1.55634	34.8956	8.41267	185	-	28.5572	29.7053	0.961347	51.8209	1.01167	1.49619
0:10:06.980	Exercise		1.57592	35.3346	8.51849	185	-	28.6657	29.8169	0.961393	52.5088	1.031	1.51508
0:10:08.160	Exercise		1.49698	33.5647	8.10641	184.667	-	29.5569	30.4895	0.969414	51.6983	0.999	1.4512
0:10:09.340	Exercise		1.41338	31.69	7.6675	184.333	-	29.6179	30.1809	0.981346	49.2244	0.962667	1.38701
0:10:10.500	Exercise		1.36863	30.6868	7.4382	184	-	29.7084	30.245	0.982259	48.1089	0.93	1.34435
0:10:11.640	Exercise		1.44201	32.332	7.837	184	-	29.7876	30.1744	0.98718	50.4453	0.969667	1.42352
0:10:12.800	Exercise		1.37557	30.8424	7.47594	184	-	29.4456	29.7877	0.988517	47.9537	0.927	1.35978
0:10:13.980	Exercise		1.39113	31.1912	7.56047	184	-	29.5369	29.8831	0.988415	48.4124	0.952	1.37501
0:10:15.180	Exercise		1.38572	31.0699	7.51747	184.333	-	28.99	29.4876	0.983125	47.373	0.947333	1.36234
0:10:16.400	Exercise		1.496	33.5427	8.1011	184.667	-	29.7482	30.2026	0.984954	52.0873	0.989	1.47349
0:10:17.420	Exercise		1.56077	34.9949	8.43662	185	-	29.7308	30.0605	0.989032	53.9477	1.02967	1.54366
0:10:18.640	Exercise		1.4934	33.4842	8.07242	185	-	30.178	30.3951	0.992856	53.0208	0.96	1.48273
0:10:19.680	Exercise		1.41887	31.8132	7.66955	185	-	30.518	30.5964	0.997436	51.0021	0.953667	1.41523
0:10:20.800	Exercise		1.45392	32.5991	7.85903	185	-	31.0284	31.142	0.996353	53.1197	0.955333	1.44862
0:10:21.880	Exercise		1.50958	33.847	8.15988	185	-	31.3892	31.5374	0.995301	54.9829	1.042	1.50248
0:10:23.100	Exercise		1.55678	34.9053	8.39987	185.333	-	31.5618	31.6792	0.996295	56.8282	1.06367	1.55101
0:10:24.180	Exercise		1.44198	32.3313	7.76649	185.667	-	31.1672	31.2196	0.998324	52.4098	1.01067	1.43956
0:10:25.360	Exercise		1.44051	32.2985	7.74469	186	-	30.7347	30.7644	0.999032	51.9983	0.969333	1.43912
0:10:26.460	Exercise		1.36081	30.5114	7.31618	186	-	31.0054	31.1009	0.996928	49.822	0.940333	1.35663
0:10:27.580	Exercise		1.49265	33.4675	8.025	186	-	31.1264	31.3075	0.994215	54.4192	0.984667	1.48401
0:10:28.620	Exercise		1.5117	33.8947	8.12744	186	-	31.337	31.3957	0.99813	55.1329	1.023	1.50888
0:10:29.800	Exercise		1.39383	31.2517	7.49369	186	-	30.6691	30.9004	0.992517	49.4603	1.061	1.3834
0:10:31.700	Exercise		1.36994	30.7161	7.36526	186	-	29.8882	30.3967	0.983271	47.6578	1.02233	1.34702
0:10:32.740	Exercise		1.42963	32.0544	7.68616	186	-	29.229	29.8259	0.979985	48.7455	1.00867	1.40101
0:10:33.820	Exercise		1.69181	37.933	9.09577	186	-	28.8463	29.6475	0.972978	56.7644	1.02667	1.6461
0:10:34.960	Exercise		1.73752	38.9578	9.32478	186.333	-	28.6406	29.0151	0.987093	57.673	1.05	1.71509
0:10:36.020	Exercise		1.67472	37.5498	8.97172	186.667	-	29.2309	29.5558	0.989009	56.7229	1.05133	1.65631
0:10:37.160	Exercise		1.62893	36.523	8.72639	186.667	-	29.9525	29.865	1.00293	57.0334	0.996333	1.6337
0:10:38.120	Exercise		1.58904	35.6286	8.5127	186.667	-	30.9279	30.8103	1.00382	57.1121	1.03233	1.5951
0:10:39.300	Exercise		1.60652	36.0206	8.60634	186.667	-	30.5603	29.9668	1.0198	57.1538	1.02133	1.63833
0:10:40.400	Exercise		1.58216	35.4745	8.46077	187	-	30.6226	29.9102	1.02382	56.2251	1.04133	1.61985
0:10:41.460	Exercise		1.56601	35.1122	8.37436	187	-	31.2235	30.2899	1.03082	56.8254	1.032	1.61428
0:10:42.560	Exercise		1.41199	31.659	7.55075	187	-	31.8584	30.9902	1.02802	53.0909	0.943	1.45155
0:10:43.600	Exercise		1.39948	31.3784	7.48382	187	-	31.0305	30.2377	1.02622	51.6402	0.905333	1.43617
0:10:44.620	Exercise		1.40967	31.607	7.53835	187	-	30.1914	29.455	1.025	50.54	0.912	1.44491
0:10:45.840	Exercise		1.55616	34.8915	8.32171	187	-	29.6636	28.9722	1.02387	53.9633	0.996	1.5933
0:10:46.940	Exercise		1.51945	34.0684	8.1254	187	-	30.5177	29.7451	1.02597	53.9667	1.023	1.55892
0:10:48.040	Exercise		1.49361	33.489	8.00148	186.667	-	30.5676	29.946	1.02076	53.4182	0.991	1.52462
0:10:49.180	Exercise		1.39294	31.2318	7.46218	186.667	-	30.6862	30.2706	1.01373	50.6049	0.927	1.41206
0:10:50.240	Exercise		1.41712	31.774	7.59171	186.667	-	30.4238	30.1554	1.0089	51.1806	0.913667	1.42973
0:10:51.260	Exercise		1.49333	33.4828	7.98573	187	-	30.0592	29.4605	1.02032	53.0464	0.936333	1.52368
0:10:52.360	Exercise		1.50242	33.6866	8.03434	187	-	29.4434	28.9038	1.01867	52.2491	0.939	1.53047
0:10:53.480	Exercise		1.48088	33.2036	7.91916	187	-	29.728	29.3782	1.01191	51.5736	0.983667	1.49852
0:10:54.700	Exercise		1.43564	32.1892	7.67722	187	-	28.9998	28.808	1.00666	49.1366	0.943	1.4452
0:10:55.820	Exercise		1.55166	34.7906	8.28288	187.333	-	29.6108	29.1593	1.01548	53.5947	1.009	1.57568
0:10:56.880	Exercise		1.62583	36.4536	8.6634	187.667	-	29.0499	28.5029	1.01919	55.1848	0.999	1.65703
0:10:57.960	Exercise		1.66053	37.2317	8.83262	188	-	29.7813	29.1931	1.02015	57.5025	1.02867	1.69399
0:10:59.040	Exercise		1.56438	35.0757	8.32116	188	-	30.3751	29.7544	1.02086	55.3771	1.01467	1.59701
0:11:00.180	Exercise		1.51047	33.867	8.0344	188	-	31.5194	30.5841	1.03058	55.4681	1.01633	1.55666
0:11:01.260	Exercise		1.50935	33.8419	8.02845	188	-	31.9591	31.1369	1.02641	56.0014	1.03867	1.54921
0:11:02.380	Exercise		1.49859	33.6006	7.97121	188	-	32.3205	31.7398	1.0183	56.1991	1.04233	1.52601
0:11:03.520	Exercise		1.56182	35.0183	8.30754	188	-	31.1076	30.6469	1.01503	56.2082	1.06167	1.58529
0:11:04.660	Exercise		1.49808	33.5891	7.96849	188	-	31.923	31.2622	1.02114	55.4018	1.05267	1.52974
0:11:05.800	Exercise		1.5228	34.1436	8.10002	188	-	31.1151	30.1601	1.03166	55.2038	1.01633	1.57102
0:11:06.840	Exercise		1.46529	32.8539	7.78028	188.333	-	32.0384	30.957	1.03493	54.8121	1.00333	1.51647
0:11:07.960	Exercise		1.44377	32.3714	7.65247	188.667	-	31.6572	30.5544	1.03609	53.6639	0.971	1.49588
0:11:09.060	Exercise		1.46698	32.892	7.76181	189	-	31.28	30.1744	1.03664	53.8998	0.968667	1.52074
0:11:10.080	Exercise		1.54822	34.7134	8.19162	189	-	30.0437	28.8559	1.04116	54.4816	0.984667	1.61195
0:11:11.220	Exercise		1.56578	35.1071	8.28453	189	-	29.8927	28.667	1.04276	54.9783	0.968667	1.63272
0:11:12.240	Exercise		1.56962	35.1934	8.30489	189	-	30.2449	28.9547	1.04456	55.4407	1.002	1.63956
0:11:13.340	Exercise		1.53448	34.4054	8.11894	189	-	30.605	29.2396	1.0467	55.1731	0.967667	1.60613
0:11:14.380	Exercise		1.54437	34.6271	8.17127	189	-	30.4582	29.0608	1.04809	55.2492	0.969	1.61864
0:11:15.400	Exercise		1.51818	34.0398	8.03268	189	-	31.1687	29.7253	1.04856	55.7355	0.953667	1.59189
0:11:16.420	Exercise		1.42735	32.0033	7.5388	189.333	-	30.8731	29.7368	1.03821	51.9987	0.944	1.48189
0:11:17.680	Exercise		1.44348	32.365	7.61062	189.667	-	31.152	29.9788	1.03913	52.5585	0.997	1.49997
0:11:18.840	Exercise		1.53177	34.3445	8.06192	190	-	31.1616	29.9708	1.03973	55.0264	1.08633	1.59263
0:11:19.980	Exercise		1.59624	35.7902	8.40128	190	-	32.3618	30.7923	1.05097	59.2375	1.12533	1.67761
0:11:21.100	Exercise		1.34162	30.0812	7.06117	190	-	32.6694	31.0651	1.05164	50.4924	1.09133	1.41091
0:11:22.940	Exercise		1.44289	32.3518	7.59417	190	-	30.8524	29.94	1.03047	51.422	1.07233	1.48686
0:11:23.980	Exercise		1.38662	31.0901	7.298	190	-	29.8969	29.2899	1.02072	48.5063	0.990667	1.41535
0:11:25.040	Exercise		1.70225	38.167	8.95921	190	-	29.0682	28.5441	1.01836	57.5387	1.02833	1.7335
0:11:26.160	Exercise		1.52308	34.1497	8.0162	190	-	30.8203	29.7591	1.03566	55.0532	0.977333	1.57739
0:11:27.180	Exercise		1.57259	35.2598	8.27678	190	-	31.9331	30.599	1.0436	58.0949	1.062	1.64115
0:11:28.340	Exercise		1.51486	33.9654	7.97293	190	-	32.1716	30.7537	1.0461	56.6591	1.02967	1.58469
0:11:29.440	Exercise		1.43613	32.2001	7.55856	190	-	31.7858	30.2065	1.05228	53.4153	0.990333	1.51121
0:11:30.520	Exercise		1.46835	32.9226	7.72814	190	-	31.5005	29.9998	1.05002	54.4766	0.954	1.5418
0:11:31.500	Exercise		1.38228	30.9929	7.27517	190	-	30.6256	29.2398	1.04739	50.6046	0.881	1.44779
0:11:32.580	Exercise		1.47811	33.1414	7.77951	190	-	30.1749	29.0449	1.03891	52.6067	0.946333	1.53561
0:11:33.780	Exercise		1.54703	34.6868	8.14227	190	-	29.88	28.85	1.0357	54.1716	0.981667	1.60226
0:11:34.780	Exercise		1.68522	37.7853	8.86959	190	-	31.1149	29.8631	1.04192	60.5956	1.06933	1.75587
0:11:35.780	Exercise		1.65089	37.0154	8.67367	190.333	-	31.9101	30.4387	1.04834	61.32	1.022	1.73069
0:11:36.780	Exercise		1.56208	35.0243	8.19275	190.667	-	31.5547	29.9632	1.05311	57.7678	0.981333	1.64505
0:11:37.840	Exercise		1.51799	34.0357	7.94761	191	-	31.6892	30.2129	1.04887	56.5242	0.966667	1.59217
0:11:38.860	Exercise		1.53538	34.4256	8.02464	191.333	-	32.0077	30.6835	1.04316	57.4533	0.995667	1.60164
0:11:39.900	Exercise		1.60797	36.0531	8.3894	191.667	-	32.3961	31.046	1.04349	60.6844	1.017	1.67789
0:11:40.860	Exercise		1.53451	34.4061	7.99225	192	-	32.2359	30.7484	1.04838	58.0589	0.973	1.60875
0:11:41.880	Exercise		1.53315	34.3755	7.98514	192	-	31.4967	29.9763	1.05072	56.6838	0.972333	1.61091
0:11:43.000	Exercise		1.52099	34.103	7.92184	192	-	31.161	29.7156	1.04864	55.5595	0.98	1.59498
0:11:44.040	Exercise		1.6081	36.056	8.37551	192	-	30.6081	29.2708	1.04568	57.3304	1.018	1.68156
0:11:45.080	Exercise		1.64396	36.8601	8.56231	192	-	30.8901	29.5098	1.04678	59.2005	1.01267	1.72086
0:11:46.080	Exercise		1.58417	35.5194	8.25087	192	-	31.5914	30.1177	1.04893	58.2665	1.02067	1.66168
0:11:47.200	Exercise		1.6125	36.1547	8.39843	192	-	32.3615	30.927	1.04638	60.3007	1.06967	1.68729
0:11:48.280	Exercise		1.59488	35.7596	8.30665	192	-	32.6195	31.086	1.04933	60.0852	1.07333	1.67356
0:11:49.300	Exercise		1.59335	35.7254	8.29871	192	-	32.6484	30.8527	1.0582	60.3901	1.039	1.68609
0:11:50.300	Exercise		1.50826	33.8174	7.8555	192	-	33.0181	30.9453	1.06698	58.2199	0.995667	1.60929
0:11:51.360	Exercise		1.5028	33.695	7.82707	192	-	32.4882	30.36	1.0701	57.1368	0.989667	1.60814
0:11:52.420	Exercise		1.48374	33.2678	7.72783	192	-	32.5886	30.4596	1.0699	56.7253	0.975667	1.58745
0:11:53.400	Exercise		1.60992	36.0968	8.38499	192	-	31.9088	30.0028	1.06353	59.5085	1.053	1.71219
0:11:54.560	Exercise		1.63345	36.6244	8.50755	192	-	32.1228	30.4612	1.05455	60.1418	1.129	1.72255
0:11:55.840	Exercise		1.63816	36.73	8.53207	192	-	31.5255	29.8641	1.05563	59.0929	1.14233	1.72929
0:11:56.900	Exercise		1.5477	34.7019	8.06096	192	-	32.2966	30.2876	1.06633	57.8321	1.06133	1.65036
0:11:57.900	Exercise		1.52068	34.096	7.92021	192	-	32.5371	30.2782	1.0746	57.6932	1.01133	1.63413
0:11:59.000	Exercise		1.50346	33.7098	7.8305	192	-	33.0176	30.7433	1.07398	57.9076	1.00867	1.61468
0:12:00.040	Exercise		1.28173	28.7383	6.67566	192	-	32.1421	29.8809	1.07568	49.5845	0.851333	1.37872
0:12:01.000	Exercise		1.227	27.5113	6.39064	192	-	31.5116	29.5429	1.06664	46.6491	0.841333	1.30877
0:12:02.300	Exercise		1.36799	30.6725	7.12496	192	-	31.1127	29.3644	1.05954	50.7156	0.895667	1.44944
0:12:03.280	Exercise		1.58837	35.6137	8.27277	192	-	31.3652	29.8323	1.05139	57.5503	1.072	1.66999
