# Supplementary material for: A Plyometric Warm-Up Protocol Improves Running Economy in Recreational Endurance Athletes
Source: Front Physiol. 2020 Mar 12;11:197. doi: 10.3389/fphys.2020.00197 (PMC7080849; doi:10.3389/fphys.2020.00197)
Supplement: Supplementary file 1 [file Data_Sheet_1.zip › Datasheet 1/Running economy /1/1 Resistance .xls]

## Sheet: MetasoftStudio
CPET Results
Operator
Master data
Name
Director
Street
City
Zip
State
Country
Phone
Fax
e-Mail
Internet
Patient data
Administrative Data
ID		1
Title		miss
Last Name
First Name
Name Addition
Sex		female
Date of Birth		07/02/1999
Biological and Medical Baseline Data
Height		154 cm
Weight		44.6 kg
Mask		Blue, small
Ethnicity
Body Fat
Hip/Waist Ratio
BMI		19
Estimated Fitness Level
BSA		1.39 m2
Hct
Hb
Medication that changes the Heart Rate
Medication
Existing Medical Conditions
Normal Values
Maximum Oxygen Uptake		Wasserman weight algorithm, 1.82L/min
Maximum Relative Oxygen Uptake		Based on normal value of maximum oxygen uptake, 41ml/min/kg
Maximum Oxygen Pulse		Wasserman equation, 10ml
Maximum Heart Rate		Traditional formula for bicycle test, 180/min
Maximum Minute Ventilation		Not used, -
Maximum Breathing Frequency		Pollock et al. equation, 39/min
Maximum Work Rate		Based on normal maximum oxygen uptake, 152W
Maximum Arterial Blood Pressure		Japanese normal values, 159mmHg
Spirometry normal value set		European Coal and Steel Community (ECSC)
LBW		44.6 kg
IC
VC
TLC
FEV1
Attribution
Administrative Group
Attribution
Contact & Insurance Information
Contact Information
Street
Zip-Code
City
State
Country
Phone
Mobile Phone
e-Mail
Fax
Insurance Information
Prescribing Physician
Responsible Physician
Insurance Company
Insurance Number
Test data
Start Time		05/06/2019 3:10 PM
Duration		0:12:18
CPET device		MetaLyzer 3B-R3
Serial number		235021624
Firmware version		1.3.56
Flow Sensor		Default
Temperature		21.2°C
Barometric Pressure		1003mBar
Humidity		45%
Variable	Unit	Rest	Unloaded Pedalling	Warm Up	VT1	VT1 % Norm	VT1 % Max	VT2	VT2 % Norm	VT2 % Max	V'O2peak	V'O2peak % Norm	Normal	Absolute Maximum Values
V'O2	L/min	-	-	-	-	-	-	-	-	-	1.65	91	1.82	2.00
V'O2/kg	ml/min/kg	-	-	-	-	-	-	-	-	-	37	91	41	45
V'O2/HR	ml	-	-	-	-	-	-	-	-	-	9	92	10	11
HR	/min	-	-	-	-	-	-	-	-	-	177	98	180	192
V'E/V'O2		-	-	-	-	-	-	-	-	-	32.8	-	-	39.2
V'E/V'CO2		-	-	-	-	-	-	-	-	-	30.8	-	-	36.5
V'E	L/min	-	-	-	-	-	-	-	-	-	61.5	-	-	68.7
V'CO2	L/min	-	-	-	-	-	-	-	-	-	1.75	-	-	2.08
RER		-	-	-	-	-	-	-	-	-	1.06	-	-	1.09
t	Phase	Marker	V'O2	V'O2/kg	V'O2/HR	HR	WR	V'E/V'O2	V'E/V'CO2	RER	V'E	VT	V'CO2
h:mm:ss.ms			L/min	ml/min/kg	ml	/min	W				L/min	L	L/min
0:00:04.680	Exercise		0.616447	13.8217	5.22413	118	-	30.4437	34.032	0.89456	22.9213	0.7945	0.551449
0:00:06.920	Exercise		0.545751	12.2366	4.67787	116.667	-	30.8357	34.2791	0.899548	21.333	0.682	0.49093
0:00:08.580	Exercise		0.55835	12.5191	4.81336	116	-	29.3937	32.6057	0.90149	21.1261	0.645333	0.503347
0:00:10.540	Exercise		0.503978	11.3	4.25897	118.333	-	27.6822	30.7936	0.89896	18.5136	0.584333	0.453056
0:00:13.360	Exercise		0.544599	12.2107	4.51325	120.667	-	26.653	30.026	0.887661	18.7406	0.638667	0.483419
0:00:15.420	Exercise		0.452694	10.1501	3.762	120.333	-	26.2446	29.9283	0.876915	15.5028	0.616333	0.396974
0:00:18.060	Exercise		0.500326	11.2181	4.16938	120	-	25.5384	29.722	0.859244	17.0433	0.575333	0.429902
0:00:20.320	Exercise		0.539998	12.1076	4.49998	120	-	25.0436	29.678	0.843844	18.1056	0.569	0.455674
0:00:22.000	Exercise		0.68017	15.2505	5.6058	121.333	-	24.5277	29.5243	0.830764	21.52	0.640667	0.565061
0:00:24.140	Exercise		0.71485	16.028	5.67341	126	-	24.2186	29.5534	0.819485	21.9038	0.687	0.585809
0:00:26.020	Exercise		0.724302	16.24	5.57155	130	-	23.8966	29.5163	0.809607	22.0801	0.666333	0.5864
0:00:27.540	Exercise		0.759613	17.0317	5.72572	132.667	-	24.1836	30.1612	0.801812	23.2508	0.686	0.609067
0:00:29.520	Exercise		0.778906	17.4643	5.94585	131	-	24.3086	30.6367	0.793448	23.977	0.684667	0.618021
0:00:31.220	Exercise		0.830145	18.6131	6.41865	129.333	-	24.0006	30.2891	0.792384	24.5564	0.763333	0.657793
0:00:33.160	Exercise		0.834203	18.7041	6.46669	129	-	23.2232	29.5156	0.786811	24.051	0.740333	0.65636
0:00:35.080	Exercise		0.859111	19.2626	6.60854	130	-	22.631	28.8807	0.783604	23.896	0.772667	0.673203
0:00:37.040	Exercise		0.903839	20.2655	6.88202	131.333	-	22.4092	28.7799	0.77864	24.8234	0.782333	0.703765
0:00:38.840	Exercise		0.924156	20.721	7.0189	131.667	-	22.8236	29.5236	0.773064	25.8758	0.779	0.714432
0:00:40.520	Exercise		0.923861	20.7144	6.96377	132.667	-	22.8115	29.6775	0.768648	26.0825	0.75	0.710123
0:00:42.220	Exercise		0.939846	21.0728	7.03127	133.667	-	22.3865	29.2219	0.766088	26.0477	0.749	0.720004
0:00:44.020	Exercise		1.03112	23.1192	7.65681	134.667	-	22.0053	28.5126	0.771775	27.4094	0.836333	0.795791
0:00:46.040	Exercise		1.0541	23.6346	7.80818	135	-	22.2406	28.6251	0.776961	28.1632	0.859333	0.818997
0:00:47.740	Exercise		1.02452	22.9713	7.5148	136.333	-	22.6596	28.9049	0.783937	28.1122	0.826667	0.803157
0:00:49.360	Exercise		1.06502	23.8793	7.69892	138.333	-	23.3781	28.8444	0.810489	29.0784	1.00167	0.863184
0:00:53.420	Exercise		1.06245	23.8218	7.55298	140.667	-	22.8716	28.3235	0.807515	28.6325	0.951667	0.857946
0:00:54.980	Exercise		1.11443	24.9871	7.84807	142	-	22.1353	27.8412	0.795055	28.7232	1.02	0.88603
0:00:56.900	Exercise		1.081	24.2377	7.57711	142.667	-	20.7911	27.3788	0.759387	27.4955	0.788667	0.820898
0:00:58.620	Exercise		1.15665	25.9339	8.05095	143.667	-	20.9973	27.7687	0.756151	29.0972	0.871	0.874605
0:01:00.380	Exercise		1.11641	25.0316	7.75283	144	-	21.5885	28.4035	0.760065	28.9602	0.858333	0.848542
0:01:02.240	Exercise		1.16066	26.0237	8.04152	144.333	-	21.6182	28.3608	0.762255	29.9499	0.887667	0.884718
0:01:03.960	Exercise		1.17145	26.2657	8.13508	144	-	21.7135	28.2311	0.769136	30.3136	0.895	0.901006
0:01:05.700	Exercise		1.17322	26.3055	8.20436	143	-	22.0523	28.4543	0.775006	30.6857	0.918	0.909255
0:01:07.640	Exercise		1.1463	25.7018	8.05362	142.333	-	22.4606	28.5271	0.787342	30.4856	0.926333	0.90253
0:01:09.440	Exercise		1.14654	25.7072	8.09323	141.667	-	22.7971	28.5224	0.799269	30.6762	0.973333	0.916395
0:01:11.420	Exercise		1.19473	26.7878	8.43342	141.667	-	22.2258	27.5855	0.805704	31.2824	0.952667	0.962603
0:01:13.140	Exercise		1.20712	27.0655	8.48095	142.333	-	22.2227	27.3753	0.81178	31.6481	0.945	0.979917
0:01:14.840	Exercise		1.11076	24.9048	7.74945	143.333	-	22.6444	27.7866	0.814939	30.0359	0.885667	0.905197
0:01:16.740	Exercise		1.07676	24.1426	7.44305	144.667	-	23.1943	28.3537	0.818032	29.839	0.883333	0.880825
0:01:18.480	Exercise		1.07749	24.159	7.43096	145	-	23.1802	28.2047	0.821857	29.8609	0.880333	0.885542
0:01:20.160	Exercise		1.13281	25.3994	7.81252	145	-	22.6941	27.4267	0.827445	30.8121	0.869333	0.937342
0:01:21.820	Exercise		1.2473	27.9663	8.60205	145	-	22.538	27.0867	0.83207	33.4804	0.898	1.03784
0:01:23.320	Exercise		1.24248	27.8583	8.56883	145	-	22.8355	27.3606	0.83461	33.7414	0.905	1.03699
0:01:25.000	Exercise		1.28927	28.9075	8.97406	143.667	-	23.4457	28.0772	0.835044	35.5363	0.964	1.0766
0:01:26.720	Exercise		1.21793	27.3079	8.53692	142.667	-	24.1532	28.7713	0.839488	34.7253	0.942	1.02244
0:01:28.220	Exercise		1.21737	27.2953	8.49327	143.333	-	24.4277	28.9862	0.842736	35.2019	0.927667	1.02592
0:01:29.760	Exercise		1.10664	24.8126	7.5971	145.667	-	24.7442	29.1384	0.849194	32.9289	0.855	0.939756
0:01:31.400	Exercise		1.11838	25.0757	7.55661	148	-	24.23	28.5963	0.847314	32.5943	0.854	0.947618
0:01:32.940	Exercise		1.1672	26.1703	7.90426	147.667	-	23.7359	28.043	0.84641	33.2763	0.86	0.987927
0:01:34.420	Exercise		1.28299	28.7666	8.74766	146.667	-	22.959	27.2394	0.842861	35.0496	0.902333	1.08138
0:01:36.040	Exercise		1.34179	30.0849	9.23248	145.333	-	22.4857	26.7699	0.839961	35.6291	0.94	1.12705
0:01:37.700	Exercise		1.34189	30.0871	9.25438	145	-	22.8635	27.1267	0.842842	35.8475	0.999	1.131
0:01:39.440	Exercise		1.30929	29.3563	8.9473	146.333	-	24.2288	28.1506	0.860684	36.1332	1.17967	1.12688
0:01:42.260	Exercise		1.30297	29.2145	8.82371	147.667	-	24.2299	27.8564	0.869816	36.0929	1.14933	1.13334
0:01:43.820	Exercise		1.30288	29.2125	8.72461	149.333	-	23.9881	27.5387	0.871069	35.898	1.113	1.13489
0:01:45.440	Exercise		1.37332	30.7919	9.17584	149.667	-	23.0016	26.7775	0.85899	37.1065	0.968333	1.17967
0:01:46.960	Exercise		1.3189	29.5718	8.79267	150	-	24.183	27.9769	0.864394	37.4131	0.976333	1.14005
0:01:48.520	Exercise		1.22808	27.5355	8.151	150.667	-	24.6412	28.2716	0.871589	35.8722	0.920667	1.07039
0:01:50.060	Exercise		1.15896	25.9857	7.65835	151.333	-	24.4795	27.8353	0.879441	33.8645	0.887667	1.01924
0:01:51.680	Exercise		1.19269	26.7419	7.79534	153	-	23.9086	27.2021	0.878923	34.1353	0.874667	1.04828
0:01:53.140	Exercise		1.32046	29.6068	8.59303	153.667	-	24.1569	27.444	0.880224	37.448	0.971667	1.1623
0:01:54.740	Exercise		1.32215	29.6446	8.56684	154.333	-	24.8414	28.0118	0.88682	38.4389	0.989333	1.17251
0:01:56.320	Exercise		1.28798	28.8784	8.3635	154	-	25.573	28.5299	0.896359	38.3375	1.02233	1.15449
0:01:57.940	Exercise		1.17385	26.3195	7.60595	154.333	-	25.8791	28.6016	0.904816	35.713	0.964	1.06212
0:01:59.600	Exercise		1.10277	24.7257	7.09935	155.333	-	25.4307	28.1006	0.904987	33.291	0.913667	0.997989
0:02:01.260	Exercise		1.19244	26.7363	7.62755	156.333	-	24.4885	27.247	0.898761	34.4053	0.952	1.07172
0:02:02.920	Exercise		1.24145	27.8352	7.92415	156.667	-	24.5716	27.5561	0.891695	35.844	0.966667	1.107
0:02:04.460	Exercise		1.36892	30.6933	8.81279	155.333	-	24.9446	27.9021	0.894004	39.5745	1.05	1.22382
0:02:06.040	Exercise		1.29274	28.9851	8.39439	154	-	25.5745	28.4016	0.900458	38.5311	1.01433	1.16406
0:02:07.660	Exercise		1.27961	28.6907	8.3817	152.667	-	25.5989	28.0915	0.911266	38.0307	1.03833	1.16606
0:02:09.380	Exercise		1.1876	26.6277	7.8303	151.667	-	25.6005	28.0297	0.913334	35.7248	0.966667	1.08467
0:02:10.920	Exercise		1.12106	25.1358	7.42422	151	-	25.4518	27.9691	0.909999	33.7515	0.931333	1.02016
0:02:12.640	Exercise		1.14246	25.6157	7.5493	151.333	-	24.6412	27.2342	0.904787	33.3135	0.929333	1.03368
0:02:14.420	Exercise		1.19748	26.8494	7.84378	152.667	-	24.6892	27.2015	0.907642	34.6232	0.985667	1.08689
0:02:16.040	Exercise		1.26347	28.329	8.22216	153.667	-	24.9368	27.5577	0.904896	36.702	1.01733	1.14331
0:02:17.640	Exercise		1.32814	29.779	8.60568	154.333	-	25.3768	27.9993	0.906338	38.8636	1.08467	1.20375
0:02:19.460	Exercise		1.32356	29.6763	8.55751	154.667	-	25.0034	27.8199	0.898757	38.1417	1.088	1.18956
0:02:21.200	Exercise		1.35461	30.3723	8.72064	155.333	-	25.0569	27.6502	0.90621	38.9794	1.11433	1.22756
0:02:22.800	Exercise		1.31376	29.4566	8.53093	154	-	25.6021	28.0561	0.912534	38.9362	1.05767	1.19885
0:02:24.360	Exercise		1.29557	29.0488	8.50487	152.333	-	26.3499	28.4144	0.927341	39.4394	1.07133	1.20144
0:02:26.100	Exercise		1.20938	27.1162	8.00916	151	-	26.4591	28.4002	0.931652	37.1554	1.03767	1.12672
0:02:27.840	Exercise		1.17831	26.4194	7.78617	151.333	-	25.8202	27.7834	0.929337	35.4482	1.016	1.09504
0:02:29.520	Exercise		1.19682	26.8346	7.85661	152.333	-	25.3432	27.2714	0.929298	35.4779	0.992667	1.11221
0:02:31.140	Exercise		1.22797	27.5329	8.02593	153	-	25.2684	27.1757	0.929817	36.2343	1.00233	1.14178
0:02:32.820	Exercise		1.26003	28.2518	8.19977	153.667	-	25.4335	27.3185	0.931	37.2733	1.027	1.17309
0:02:34.480	Exercise		1.19467	26.7862	7.69098	155.333	-	25.6818	27.6727	0.928054	35.8647	0.996333	1.10871
0:02:36.140	Exercise		1.26195	28.2947	8.05497	156.667	-	25.534	27.5415	0.92711	37.4478	1.032	1.16996
0:02:37.780	Exercise		1.03269	23.1545	6.53603	158	-	26.4015	28.3731	0.930512	33.3265	0.791667	0.960933
0:02:38.900	Exercise		1.19173	26.7205	7.55856	157.667	-	26.3158	28.4585	0.924709	37.8376	0.841333	1.10201
0:02:40.240	Exercise		1.16521	26.1257	7.45336	156.333	-	26.5422	28.635	0.926914	37.4701	0.824667	1.08005
0:02:41.820	Exercise		1.47543	33.0815	9.51892	155	-	25.3527	27.369	0.926329	43.0328	1.10133	1.36674
0:02:43.560	Exercise		1.37541	30.8387	8.93122	154	-	25.6798	27.5929	0.930668	40.5119	1.12367	1.28005
0:02:45.240	Exercise		1.36185	30.5347	8.80505	154.667	-	26.0291	28.0944	0.926488	40.5726	1.14	1.26174
0:02:46.880	Exercise		1.31825	29.5573	8.46845	155.667	-	27.0631	29.0056	0.933029	40.86	1.135	1.22997
0:02:48.560	Exercise		1.2724	28.5292	8.12172	156.667	-	27.4337	29.0787	0.943428	40.3763	1.063	1.20042
0:02:50.000	Exercise		1.22164	27.3911	7.81434	156.333	-	27.3351	28.6105	0.955422	38.9895	1.00333	1.16718
0:02:51.520	Exercise		1.22087	27.3737	7.82607	156	-	26.4903	27.8929	0.949716	37.8876	0.983667	1.15948
0:02:53.260	Exercise		1.1911	26.7062	7.63523	156	-	26.2891	27.9241	0.941451	36.8319	0.961	1.12136
0:02:54.720	Exercise		1.29222	28.9736	8.24822	156.667	-	25.6096	27.4791	0.931968	38.4861	1.02767	1.20431
0:02:56.360	Exercise		1.23959	27.7934	7.87873	157.333	-	25.6979	27.7567	0.925826	37.2768	0.99	1.14764
0:02:58.060	Exercise		1.38438	31.0399	8.72507	158.667	-	25.4052	27.1646	0.93523	39.6482	1.275	1.29471
0:03:00.860	Exercise		1.35513	30.3841	8.46956	160	-	25.5561	27.3096	0.935792	39.2998	1.21233	1.26812
0:03:02.340	Exercise		1.42136	31.8691	8.84666	160.667	-	25.7136	27.3333	0.940744	41.4948	1.208	1.33714
0:03:03.800	Exercise		1.27091	28.4958	7.91024	160.667	-	25.914	27.7634	0.933388	38.7228	0.963333	1.18625
0:03:05.340	Exercise		1.24569	27.9303	7.75328	160.667	-	26.3152	28.1466	0.934931	38.4931	0.970333	1.16464
0:03:06.880	Exercise		1.19112	26.7067	7.39825	161	-	26.0345	28.0021	0.929733	36.6963	0.929333	1.10742
0:03:08.360	Exercise		1.25654	28.1735	7.80459	161	-	25.0819	27.077	0.926316	37.0464	0.964667	1.16395
0:03:10.040	Exercise		1.27064	28.4898	7.8922	161	-	24.6096	26.642	0.923716	36.8247	0.954667	1.17371
0:03:11.560	Exercise		1.35563	30.3952	8.40265	161.333	-	24.5488	26.5798	0.923589	38.86	1.00267	1.25204
0:03:13.020	Exercise		1.31734	29.5368	8.1485	161.667	-	25.0849	27.2066	0.922014	39.0612	0.935	1.21461
0:03:14.360	Exercise		1.30155	29.1828	8.03429	162	-	25.4764	27.4514	0.928055	39.1028	0.947333	1.20791
0:03:15.940	Exercise		1.23715	27.7388	7.63674	162	-	25.4443	27.3926	0.928877	37.2726	0.926333	1.14916
0:03:17.520	Exercise		1.23468	27.6835	7.63721	161.667	-	25.5373	27.2955	0.935588	37.2036	0.944333	1.15515
0:03:18.940	Exercise		1.28825	28.8845	7.98501	161.333	-	25.2669	26.9074	0.939032	38.7229	0.903333	1.20971
0:03:20.180	Exercise		1.3227	29.6569	8.21551	161	-	26.0355	27.506	0.946542	41.0726	0.891333	1.25199
0:03:21.440	Exercise		1.33727	29.9836	8.32324	160.667	-	26.4185	27.7843	0.950842	42.1177	0.893333	1.27153
0:03:22.760	Exercise		1.315	29.4844	8.21877	160	-	26.957	28.2472	0.954323	41.8613	0.94	1.25494
0:03:24.240	Exercise		1.38083	30.9603	8.63019	160	-	26.7467	27.816	0.961557	43.0061	1.01967	1.32775
0:03:25.720	Exercise		1.3317	29.8587	8.32311	160	-	26.933	27.7579	0.97028	41.6784	1.03267	1.29212
0:03:27.220	Exercise		1.32217	29.645	8.24636	160.333	-	26.8517	27.7587	0.967327	41.3407	1.01967	1.27897
0:03:28.680	Exercise		1.23275	27.6402	7.7047	160	-	26.4723	27.5734	0.960068	38.282	0.976	1.18353
0:03:30.320	Exercise		1.26968	28.4682	7.93551	160	-	25.4816	26.985	0.944286	37.9042	0.983333	1.19894
0:03:31.900	Exercise		1.24732	27.9669	7.77956	160.333	-	25.183	26.7529	0.941319	36.7245	0.995333	1.17413
0:03:33.560	Exercise		1.31226	29.423	8.1846	160.333	-	24.956	26.4946	0.941929	38.3342	0.988333	1.23606
0:03:34.980	Exercise		1.33188	29.8628	8.28971	160.667	-	25.3786	26.7482	0.948795	39.364	1.019	1.26368
0:03:36.580	Exercise		1.38241	30.9957	8.60419	160.667	-	25.7171	26.9179	0.955388	41.202	1.05	1.32073
0:03:38.160	Exercise		1.39556	31.2906	8.66809	161	-	26.1093	27.2426	0.9584	41.9798	1.09067	1.33751
0:03:39.660	Exercise		1.3464	30.1884	8.34548	161.333	-	26.6327	27.7348	0.960261	41.4955	1.06	1.2929
0:03:41.180	Exercise		1.43796	32.2413	8.8946	161.667	-	26.2744	27.2589	0.963882	43.29	1.13167	1.38602
0:03:42.880	Exercise		1.33594	29.9539	8.24657	162	-	26.7665	27.5125	0.972887	41.2172	1.08733	1.29972
0:03:44.420	Exercise		1.41005	31.6154	8.68611	162.333	-	26.5302	27.2268	0.974416	43.0594	1.09733	1.37397
0:03:45.800	Exercise		1.23732	27.7426	7.60646	162.667	-	27.1487	27.8182	0.975932	39.3708	0.981	1.20754
0:03:47.380	Exercise		1.33088	29.8403	8.14823	163.333	-	27.0981	27.7328	0.977115	41.3188	1.13233	1.30042
0:03:49.520	Exercise		1.21996	27.3533	7.45392	163.667	-	27.1865	27.8382	0.976591	38.157	1.101	1.1914
0:03:51.100	Exercise		1.34738	30.2104	8.21575	164	-	26.5766	27.2498	0.975295	41.0634	1.12533	1.3141
0:03:52.480	Exercise		1.3795	30.9306	8.4116	164	-	25.7976	26.5679	0.971005	41.3915	1.027	1.33951
0:03:54.000	Exercise		1.48537	33.3044	9.05716	164	-	25.9368	26.5553	0.97671	44.6559	1.049	1.45078
0:03:55.340	Exercise		1.53488	34.4143	9.34002	164.333	-	26.3677	26.8567	0.981789	46.5714	1.09933	1.50693
0:03:56.740	Exercise		1.40427	31.4859	8.54525	164.333	-	27.2844	27.5186	0.991492	44.7702	0.998667	1.39232
0:03:58.020	Exercise		1.36015	30.4965	8.27675	164.333	-	27.5728	27.6724	0.996401	43.6797	1.01833	1.35525
0:03:59.560	Exercise		1.30632	29.2898	7.94923	164.333	-	27.485	27.758	0.990166	41.9964	0.992667	1.29348
0:04:01.020	Exercise		1.29665	29.0729	7.87441	164.667	-	28.1021	28.4523	0.98769	41.9952	1.08833	1.28069
0:04:02.700	Exercise		1.27311	28.5451	7.71582	165	-	27.0571	27.5457	0.982262	39.8678	1.059	1.25053
0:04:04.360	Exercise		1.27647	28.6205	7.73621	165	-	26.8714	27.1681	0.989079	39.6695	1.064	1.26253
0:04:05.860	Exercise		1.32723	29.7584	8.04379	165	-	25.8439	26.2995	0.982675	39.6695	1.064	1.30423
0:04:07.540	Exercise		1.41358	31.6946	8.56714	165	-	26.3213	26.7796	0.982887	42.7613	1.10867	1.38939
0:04:09.040	Exercise		1.3733	30.7915	8.32303	165	-	26.2362	26.9205	0.974581	41.6923	1.06033	1.33839
0:04:10.660	Exercise		1.33843	30.0096	8.09532	165.333	-	25.8793	26.7499	0.967452	40.5055	0.994	1.29486
0:04:12.160	Exercise		1.35074	30.2856	8.15335	165.667	-	25.9636	26.9659	0.962832	40.6544	1.04833	1.30053
0:04:13.920	Exercise		1.42562	31.9645	8.58806	166	-	26.2614	27.1488	0.967314	42.9947	1.11433	1.37902
0:04:15.360	Exercise		1.35773	30.4424	8.16272	166.333	-	26.493	27.1745	0.974922	41.0042	1.173	1.32368
0:04:17.420	Exercise		1.40507	31.5038	8.41359	167	-	25.798	26.596	0.969994	41.7022	1.101	1.36291
0:04:18.820	Exercise		1.44065	32.3016	8.59236	167.667	-	25.3966	26.4245	0.961101	41.8197	1.151	1.38461
0:04:20.440	Exercise		1.61923	36.3056	9.61918	168.333	-	25.3578	26.5663	0.954509	46.951	1.14767	1.54557
0:04:21.840	Exercise		1.56519	35.094	9.27979	168.667	-	26.4344	27.5865	0.958236	47.2372	1.16033	1.49982
0:04:23.260	Exercise		1.50199	33.6769	8.87002	169.333	-	27.2065	27.9742	0.972556	46.4967	1.18867	1.46077
0:04:25.120	Exercise		1.54282	34.5924	9.09324	169.667	-	27.1288	27.7206	0.97865	47.4876	1.214	1.50988
0:04:26.520	Exercise		1.56755	35.1468	9.22087	170	-	27.1494	27.5181	0.986602	48.2801	1.215	1.54655
0:04:27.880	Exercise		1.49886	33.6067	8.81683	170	-	27.6696	27.817	0.994701	47.4469	1.14367	1.49092
0:04:29.480	Exercise		1.26666	28.4005	7.43636	170.333	-	28.1476	28.01	1.00491	40.8447	1.133	1.27289
0:04:31.740	Exercise		1.27724	28.6378	7.48385	170.667	-	27.2493	27.4439	0.992913	39.906	1.12633	1.26819
0:04:33.160	Exercise		1.28417	28.7931	7.50979	171	-	25.9832	26.693	0.973409	38.6411	1.055	1.25003
0:04:34.620	Exercise		1.57664	35.3506	9.22009	171	-	25.8801	26.8952	0.962258	46.2222	1.22833	1.51713
0:04:36.640	Exercise		1.5527	34.814	9.08014	171	-	26.6243	27.5506	0.966379	46.6375	1.26767	1.5005
0:04:38.160	Exercise		1.54264	34.5883	9.02126	171	-	27.47	28.2635	0.971925	47.5962	1.313	1.49933
0:04:39.680	Exercise		1.4026	31.4485	8.18641	171.333	-	28.4589	29.1055	0.977785	45.7462	1.13	1.37144
0:04:41.100	Exercise		1.28938	28.91	7.51098	171.667	-	29.0993	29.4256	0.988912	43.3887	1.06467	1.27509
0:04:42.580	Exercise		1.38119	30.9684	8.03019	172	-	28.5124	28.7966	0.990132	45.1777	1.12233	1.36756
0:04:44.160	Exercise		1.38363	31.023	8.04435	172	-	27.7502	28.0813	0.98821	44.059	1.12033	1.36731
0:04:45.680	Exercise		1.45761	32.6819	8.47449	172	-	27.724	28.2672	0.980783	46.2145	1.14667	1.4296
0:04:47.060	Exercise		1.41663	31.763	8.23622	172	-	27.6725	28.1824	0.981909	45.0054	1.11667	1.391
0:04:48.640	Exercise		1.40938	31.6004	8.19405	172	-	27.8665	28.1794	0.988898	44.9394	1.14233	1.39373
0:04:50.280	Exercise		1.42041	31.8477	8.25819	172	-	27.4618	27.6295	0.993928	44.4079	1.184	1.41178
0:04:51.860	Exercise		1.37155	30.7523	7.97414	172	-	27.5839	27.7664	0.993431	43.4109	1.12067	1.36254
0:04:53.300	Exercise		1.46299	32.8024	8.50574	172	-	27.5063	27.8515	0.987604	46.0632	1.13933	1.44485
0:04:54.740	Exercise		1.36541	30.6145	7.92305	172.333	-	27.7026	27.9362	0.991637	43.6947	1.072	1.35399
0:04:56.280	Exercise		1.48193	33.2272	8.58262	172.667	-	27.5194	27.4726	1.0017	45.8929	1.293	1.48446
0:04:58.600	Exercise		1.38999	31.1657	8.03463	173	-	27.7963	27.6358	1.00581	43.8969	1.20167	1.39806
0:04:59.940	Exercise		1.47859	33.1522	8.54675	173	-	27.5311	27.6175	0.996874	46.2147	1.20833	1.47396
0:05:01.300	Exercise		1.38239	30.9953	7.99069	173	-	27.3593	27.8429	0.982631	44.1442	1.00533	1.35838
0:05:02.700	Exercise		1.45892	32.7112	8.43305	173	-	27.1406	27.7638	0.977552	45.7158	1.07567	1.42617
0:05:04.180	Exercise		1.42528	31.957	8.23863	173	-	27.2856	27.9541	0.976083	44.9789	1.06367	1.39119
0:05:05.560	Exercise		1.43332	32.1371	8.26913	173.333	-	27.3326	27.9887	0.976557	45.326	1.06133	1.39972
0:05:06.920	Exercise		1.38336	31.017	7.9656	173.667	-	26.9809	27.604	0.977425	43.4481	1.02167	1.35213
0:05:08.420	Exercise		1.4493	32.4956	8.32932	174	-	26.1732	26.919	0.972296	43.8403	1.06867	1.40915
0:05:09.960	Exercise		1.3713	30.7465	7.88101	174	-	26.2787	27.263	0.963895	41.7719	1.04867	1.32179
0:05:11.440	Exercise		1.44516	32.4027	8.30551	174	-	26.2399	27.4675	0.955306	43.8541	1.06433	1.38057
0:05:12.800	Exercise		1.45916	32.7165	8.38595	174	-	26.9021	27.9957	0.960935	45.3172	1.07633	1.40215
0:05:14.240	Exercise		1.51253	33.9133	8.69271	174	-	26.6271	27.5788	0.965493	46.3113	1.10467	1.46034
0:05:15.740	Exercise		1.51883	34.0545	8.7289	174	-	26.8679	27.8182	0.965836	46.7554	1.132	1.46694
0:05:17.160	Exercise		1.47561	33.0854	8.48051	174	-	26.7806	27.9059	0.959675	45.5225	1.09167	1.4161
0:05:18.560	Exercise		1.44531	32.4061	8.29051	174.333	-	27.3946	28.6599	0.955851	45.8937	1.049	1.3815
0:05:20.060	Exercise		1.50419	33.7262	8.61176	174.667	-	26.8146	27.874	0.961994	46.4287	1.097	1.44702
0:05:21.640	Exercise		1.46945	32.9472	8.39683	175	-	26.8289	27.7302	0.967497	45.5786	1.06633	1.42168
0:05:23.000	Exercise		1.62149	36.3563	9.26567	175	-	26.226	26.9349	0.973684	48.4648	1.175	1.57882
0:05:24.440	Exercise		1.53932	34.5139	8.79611	175	-	26.2487	26.9667	0.973375	46.468	1.10367	1.49834
0:05:25.920	Exercise		1.54657	34.6764	8.83753	175	-	26.2144	26.8928	0.974774	46.7377	1.08633	1.50755
0:05:27.200	Exercise		1.48239	33.2375	8.48699	174.667	-	26.7223	27.2616	0.980219	45.8953	1.052	1.45307
0:05:28.580	Exercise		1.39433	31.2631	7.9981	174.333	-	27.312	27.8193	0.981767	44.2184	1.03767	1.36891
0:05:30.180	Exercise		1.51243	33.9111	8.69214	174	-	26.6048	27.1681	0.979266	45.902	1.167	1.48107
0:05:31.800	Exercise		1.42205	31.8846	8.17271	174	-	26.7081	27.424	0.973897	43.7394	1.09367	1.38493
0:05:33.120	Exercise		1.45361	32.5921	8.35407	174	-	26.3405	27.1914	0.968707	44.3344	1.056	1.40812
0:05:34.500	Exercise		1.47196	33.0035	8.45952	174	-	26.9219	27.7339	0.970722	45.4113	1.13067	1.42886
0:05:36.400	Exercise		1.23969	27.7959	7.12468	174	-	27.3997	28.199	0.971654	38.9147	1.13267	1.20455
0:05:38.540	Exercise		1.37087	30.737	7.87855	174	-	26.8709	27.9316	0.962027	41.7541	1.22267	1.31881
0:05:39.940	Exercise		1.33014	29.8238	7.62988	174.333	-	26.7978	28.3194	0.946268	40.8932	1.122	1.25867
0:05:41.500	Exercise		1.64671	36.9217	9.42771	174.667	-	26.0571	27.6806	0.94135	48.546	1.24	1.55013
0:05:43.160	Exercise		1.47447	33.0599	8.42556	175	-	26.5232	28.045	0.945735	44.4659	1.195	1.39446
0:05:44.780	Exercise		1.4898	33.4036	8.51316	175	-	26.2155	27.5682	0.950932	44.0373	1.273	1.4167
0:05:46.740	Exercise		1.39736	31.3309	7.98492	175	-	26.463	27.6841	0.955893	42.0952	1.18467	1.33573
0:05:48.280	Exercise		1.48789	33.3608	8.50225	175	-	26.0969	27.2417	0.957974	44.141	1.19667	1.42536
0:05:49.740	Exercise		1.40951	31.6033	8.05434	175	-	26.3098	27.312	0.963306	42.4744	1.13467	1.35779
0:05:51.600	Exercise		1.4877	33.3566	8.50116	175	-	26.3357	27.2599	0.966096	44.5461	1.19533	1.43726
0:05:53.160	Exercise		1.44033	32.2944	8.21481	175.333	-	26.5257	27.3429	0.970114	43.1997	1.24567	1.39728
0:05:54.960	Exercise		1.43212	32.1104	8.15251	175.667	-	26.288	27.1328	0.968864	42.9162	1.173	1.38753
0:05:56.540	Exercise		1.32063	29.6106	7.50359	176	-	26.1635	27.0512	0.967183	39.6888	1.11267	1.27729
0:05:58.220	Exercise		1.32839	29.7845	7.54766	176	-	26.0602	26.9642	0.966475	40.0247	1.066	1.28385
0:05:59.760	Exercise		1.42685	31.9921	8.10708	176	-	26.2286	27.0891	0.968232	43.0948	1.09433	1.38152
0:06:01.140	Exercise		1.54231	34.5809	8.7631	176	-	26.2746	26.9384	0.975359	46.2576	1.16167	1.5043
0:06:02.760	Exercise		1.5238	34.1659	8.65794	176	-	26.5714	27.1139	0.979994	46.3258	1.143	1.49331
0:06:04.220	Exercise		1.42314	31.9089	8.08601	176	-	26.8795	27.3652	0.982249	43.9752	1.10667	1.39788
0:06:05.680	Exercise		1.41771	31.7872	8.05516	176	-	26.8571	27.609	0.972768	44.0482	1.062	1.3791
0:06:07.100	Exercise		1.42985	32.0593	8.18615	174.667	-	26.9385	27.784	0.96957	44.4906	1.07267	1.38634
0:06:08.560	Exercise		1.49532	33.5274	8.66016	172.667	-	26.6342	27.5882	0.965419	45.5617	1.144	1.44361
0:06:10.220	Exercise		1.49446	33.5081	8.73953	171	-	26.578	27.6202	0.962268	45.4836	1.13633	1.43807
0:06:11.620	Exercise		1.5044	33.731	8.79769	171	-	26.491	27.5362	0.962044	45.6171	1.13967	1.4473
0:06:13.080	Exercise		1.56679	35.1297	9.12691	171.667	-	26.9906	27.6449	0.97633	47.6505	1.27967	1.5297
0:06:15.240	Exercise		1.51455	33.9584	8.8055	172	-	27.3677	27.7856	0.984962	46.9039	1.23833	1.49177
0:06:16.580	Exercise		1.42318	31.9099	8.16356	174.333	-	27.879	28.116	0.991569	45.3077	1.15867	1.41118
0:06:17.920	Exercise		1.41779	31.789	8.02522	176.667	-	26.9345	27.6491	0.974156	44.4577	1.021	1.38115
0:06:19.380	Exercise		1.49145	33.4405	8.34764	178.667	-	26.4433	27.4406	0.963654	45.6772	1.05433	1.43724
0:06:20.740	Exercise		1.6401	36.7735	9.19681	178.333	-	26.1671	27.284	0.959063	49.1234	1.13967	1.57296
0:06:22.100	Exercise		1.55545	34.8756	8.73849	178	-	26.5431	27.5278	0.964229	47.4156	1.114	1.49981
0:06:23.620	Exercise		1.58176	35.4656	8.88631	178	-	27.3897	28.1119	0.97431	49.4224	1.167	1.54113
0:06:25.000	Exercise		1.53561	34.4307	8.62702	178	-	27.5509	28.0794	0.981179	48.3453	1.153	1.50671
0:06:26.400	Exercise		1.47943	33.171	8.32697	177.667	-	28.2876	28.7059	0.985429	47.9925	1.125	1.45787
0:06:27.840	Exercise		1.45977	32.7302	8.23176	177.333	-	27.7938	28.3579	0.980108	46.7462	1.09033	1.43073
0:06:29.200	Exercise		1.50095	33.6536	8.47996	177	-	28.3106	28.877	0.980385	48.8251	1.11033	1.47151
0:06:30.500	Exercise		1.55098	34.7754	8.74615	177.333	-	28.614	28.99	0.987032	50.8613	1.13	1.53087
0:06:31.840	Exercise		1.47215	33.0078	8.30158	177.333	-	29.2901	29.4467	0.994682	49.6324	1.09733	1.46432
0:06:33.180	Exercise		1.47479	33.0671	8.3009	177.667	-	28.9026	28.7291	1.00604	48.923	1.11867	1.4837
0:06:34.620	Exercise		1.35603	30.4042	7.63242	177.667	-	28.4855	28.2957	1.00671	44.7217	1.05667	1.36512
0:06:36.100	Exercise		1.46095	32.7567	8.20758	178	-	28.0861	27.8332	1.00909	47.1596	1.10833	1.47422
0:06:37.420	Exercise		1.41912	31.8189	7.9726	178	-	28.9491	28.7794	1.00589	47.3914	1.08167	1.42749
0:06:38.740	Exercise		1.53511	34.4194	8.60807	178.333	-	29.6761	29.3458	1.01126	52.1689	1.136	1.55238
0:06:40.020	Exercise		1.3575	30.4372	7.59793	178.667	-	30.9765	30.3504	1.02063	48.6634	1.05967	1.3855
0:06:41.340	Exercise		1.42178	31.8786	7.92816	179.333	-	29.9919	29.4425	1.01866	49.1906	1.08167	1.44831
0:06:42.700	Exercise		1.45547	32.6339	8.10095	179.667	-	29.4956	29.0289	1.01608	49.5511	1.07767	1.47887
0:06:43.940	Exercise		1.58663	35.5747	8.81463	180	-	28.8894	28.387	1.0177	52.3937	1.15067	1.61471
0:06:45.300	Exercise		1.44944	32.4987	8.05246	180	-	29.576	28.894	1.0236	49.4898	1.07633	1.48365
0:06:46.620	Exercise		1.37875	30.9137	7.65974	180	-	29.7283	29.0756	1.02245	47.3735	1.06833	1.4097
0:06:48.000	Exercise		1.31398	29.4614	7.29989	180	-	29.7395	29.186	1.01896	45.4021	1.03367	1.3389
0:06:49.400	Exercise		1.41493	31.725	7.86075	180	-	28.7001	28.3685	1.01169	46.9011	1.07333	1.43147
0:06:50.740	Exercise		1.48693	33.3392	8.24545	180.333	-	28.4296	28.1745	1.00906	48.8584	1.06833	1.5004
0:06:51.940	Exercise		1.59547	35.773	8.83104	180.667	-	27.7958	27.6654	1.00471	50.8352	1.12833	1.60299
0:06:53.420	Exercise		1.53689	34.4595	8.49112	181	-	28.3311	27.9247	1.01455	50.1304	1.09567	1.55926
0:06:54.700	Exercise		1.51475	33.9629	8.3842	180.667	-	28.6536	28.1222	1.0189	49.7288	1.132	1.54337
0:06:56.060	Exercise		1.46978	32.9546	8.15033	180.333	-	29.6251	28.7676	1.02981	50.2315	1.08133	1.51359
0:06:57.300	Exercise		1.48407	33.2752	8.24486	180	-	29.774	29.0922	1.02344	50.8079	1.105	1.51885
0:06:58.620	Exercise		1.42129	31.8675	7.88146	180.333	-	29.5493	28.8777	1.02326	48.4479	1.08167	1.45434
0:07:00.100	Exercise		1.46827	32.9208	8.12694	180.667	-	27.8306	27.3706	1.01681	46.9103	1.117	1.49294
0:07:01.600	Exercise		1.43094	32.0838	7.90574	181	-	26.9669	26.5893	1.0142	44.4536	1.09133	1.45126
0:07:03.040	Exercise		1.551	34.7758	8.56906	181	-	26.3172	26.1129	1.00782	46.1776	1.24067	1.56313
0:07:05.040	Exercise		1.52661	34.2289	8.4343	181	-	26.5798	26.4911	1.00335	46.1032	1.20133	1.53172
0:07:06.420	Exercise		1.58327	35.4993	8.74734	181	-	27.0231	26.9674	1.00206	48.4929	1.22333	1.58654
0:07:07.740	Exercise		1.53989	34.5266	8.50767	181	-	27.1769	27.1534	1.00086	48.1311	1.10333	1.54122
0:07:09.160	Exercise		1.52623	34.2205	8.43223	181	-	27.2612	27.3338	0.997344	47.788	1.11333	1.52218
0:07:10.620	Exercise		1.56285	35.0415	8.63454	181	-	27.2084	27.3111	0.996241	48.7037	1.13467	1.55698
0:07:11.940	Exercise		1.50158	33.6676	8.296	181	-	27.7796	27.7451	1.00124	47.8802	1.118	1.50344
0:07:13.380	Exercise		1.54028	34.5353	8.50981	181	-	27.4388	27.3148	1.00454	48.4169	1.133	1.54727
0:07:14.840	Exercise		1.53785	34.4809	8.49641	181	-	26.8337	26.7028	1.0049	47.2106	1.14367	1.54539
0:07:16.300	Exercise		1.60193	35.9177	8.85045	181	-	26.8179	26.7324	1.0032	49.1904	1.137	1.60706
0:07:17.560	Exercise		1.64078	36.7889	9.0651	181	-	27.8256	27.7563	1.0025	52.0949	1.165	1.64488
0:07:18.880	Exercise		1.55317	34.8244	8.58105	181	-	28.8326	28.4542	1.0133	51.3353	1.128	1.57382
0:07:20.260	Exercise		1.56789	35.1545	8.66238	181	-	28.6679	28.2234	1.01575	51.2732	1.16733	1.59259
0:07:21.660	Exercise		1.51538	33.9771	8.37225	181	-	28.3571	27.7066	1.02348	49.2966	1.12233	1.55095
0:07:22.980	Exercise		1.60266	35.934	8.85445	181	-	28.1512	27.6303	1.01885	51.6049	1.14533	1.63287
0:07:24.260	Exercise		1.52464	34.1849	8.40797	181.333	-	28.1138	27.4526	1.02408	49.4438	1.082	1.56136
0:07:25.600	Exercise		1.44048	32.2978	7.95847	181	-	27.6292	27.1665	1.01703	45.5191	1.146	1.46502
0:07:27.780	Exercise		1.47186	33.0013	8.14682	180.667	-	26.6061	26.6807	0.997202	44.6871	1.16433	1.46774
0:07:29.180	Exercise		1.52267	34.1406	8.44365	180.333	-	27.1825	27.4291	0.99101	46.3158	1.354	1.50898
0:07:31.040	Exercise		1.65522	37.1125	9.16173	180.667	-	27.7645	27.9978	0.991666	51.7427	1.28767	1.64142
0:07:32.360	Exercise		1.60637	36.0173	8.87498	181	-	29.0631	28.7563	1.01067	52.6654	1.26833	1.62351
0:07:33.640	Exercise		1.58677	35.5778	8.76669	181	-	28.9083	28.431	1.01679	52.4194	1.15267	1.61341
0:07:35.000	Exercise		1.58549	35.549	8.75959	181	-	29.3292	28.8458	1.01676	52.9853	1.17667	1.61205
0:07:36.360	Exercise		1.56528	35.0959	8.64795	181	-	29.6175	29.1297	1.01674	52.7114	1.195	1.59149
0:07:37.720	Exercise		1.42404	31.9291	7.86762	181	-	30.204	29.6725	1.01791	49.2742	1.133	1.44954
0:07:39.140	Exercise		1.42422	31.9332	7.85415	181.333	-	29.9539	29.5505	1.01365	48.9552	1.12	1.44366
0:07:40.480	Exercise		1.39491	31.276	7.67839	181.667	-	29.3085	28.9398	1.01274	47.3449	1.055	1.41268
0:07:41.740	Exercise		1.56449	35.0782	8.59609	182	-	29.1479	28.8921	1.00885	51.71	1.219	1.57834
0:07:43.460	Exercise		1.56696	35.1336	8.59393	182.333	-	29.3354	28.8529	1.01672	52.2876	1.19133	1.59317
0:07:44.680	Exercise		1.57834	35.3889	8.64057	182.667	-	29.1618	28.7933	1.0128	52.0346	1.24733	1.59854
0:07:46.140	Exercise		1.42279	31.9011	7.7748	183	-	28.7427	28.3961	1.01221	47.3142	1.06133	1.44015
0:07:47.520	Exercise		1.45237	32.5642	7.93642	183	-	27.8095	27.6414	1.00608	46.4207	1.10833	1.4612
0:07:48.980	Exercise		1.48121	33.2109	8.09402	183	-	27.6048	27.4229	1.00663	47.0646	1.09733	1.49103
0:07:50.340	Exercise		1.59741	35.8164	8.76093	182.333	-	27.5044	27.172	1.01224	50.0251	1.183	1.61696
0:07:51.780	Exercise		1.63358	36.6273	9.0087	181.333	-	27.6885	27.4416	1.009	51.4051	1.199	1.64828
0:07:53.180	Exercise		1.6966	38.0403	9.40811	180.333	-	28.1953	27.9741	1.00791	54.1078	1.24233	1.71001
0:07:54.480	Exercise		1.68125	37.6963	9.34029	180	-	28.9089	28.5533	1.01245	55.0241	1.234	1.70219
0:07:55.820	Exercise		1.54154	34.5636	8.5641	180	-	30.1723	29.3226	1.02898	53.1257	1.15667	1.58621
0:07:57.100	Exercise		1.4033	31.4641	7.76733	180.667	-	30.916	29.7854	1.03796	50.0329	1.08367	1.45657
0:07:58.380	Exercise		1.38183	30.9828	7.6204	181.333	-	30.1514	29.1562	1.03413	48.3453	1.042	1.429
0:07:59.700	Exercise		1.44151	32.3209	7.90591	182.333	-	29.3185	28.6185	1.02446	48.8116	1.07333	1.47677
0:08:01.060	Exercise		1.4832	33.2557	8.13457	182.333	-	28.0689	27.4707	1.02178	47.8508	1.108	1.51551
0:08:02.560	Exercise		1.51346	33.9341	8.28537	182.667	-	28.0799	27.5749	1.01831	48.6524	1.13833	1.54118
0:08:03.920	Exercise		1.66302	37.2875	9.10414	182.667	-	28.6003	28.1265	1.01684	53.7818	1.24533	1.69104
0:08:05.240	Exercise		1.74631	39.155	9.54269	183	-	29.7	29.0223	1.02335	58.4866	1.272	1.78709
0:08:06.480	Exercise		1.665	37.3319	9.09837	183	-	30.6993	29.5815	1.03779	57.7356	1.25567	1.72792
0:08:07.840	Exercise		1.54627	34.6697	8.44956	183	-	30.8232	29.4011	1.04837	54.4228	1.159	1.62106
0:08:09.080	Exercise		1.43314	32.1331	7.83134	183	-	31.4846	29.7332	1.0589	52.0438	1.08267	1.51755
0:08:10.240	Exercise		1.44589	32.4191	7.94445	182	-	30.9298	29.6275	1.04396	51.6432	1.07433	1.50945
0:08:11.600	Exercise		1.47766	33.1314	8.22446	179.667	-	30.1928	28.9716	1.04215	51.5752	1.067	1.53995
0:08:12.820	Exercise		1.47331	33.0339	8.30815	177.333	-	29.195	28.3642	1.02929	49.6402	1.07867	1.51647
0:08:14.160	Exercise		1.55944	34.965	8.86045	176	-	28.7819	27.7907	1.03567	51.5422	1.11467	1.61506
0:08:15.500	Exercise		1.55429	34.8496	8.81452	176.333	-	28.8575	27.9609	1.03207	51.3662	1.13567	1.60414
0:08:16.800	Exercise		1.72825	38.7499	9.78253	176.667	-	28.905	28.0775	1.02947	56.1653	1.30233	1.77918
0:08:18.360	Exercise		1.67286	37.5081	9.45119	177	-	29.2296	28.3246	1.03195	55.4409	1.22	1.72631
0:08:19.520	Exercise		1.67156	37.4788	9.42607	177.333	-	29.6664	28.9112	1.02612	56.203	1.22367	1.71522
0:08:20.780	Exercise		1.56466	35.0821	8.77381	178.333	-	30.3126	29.2691	1.03565	54.4821	1.11233	1.62044
0:08:22.040	Exercise		1.56485	35.0862	8.7259	179.333	-	30.504	29.4487	1.03584	54.4862	1.162	1.62092
0:08:23.360	Exercise		1.53508	34.4189	8.51246	180.333	-	30.0155	28.6663	1.04707	52.4377	1.187	1.60733
0:08:24.880	Exercise		1.53786	34.4811	8.51213	180.667	-	29.565	28.4546	1.03902	51.7581	1.18467	1.59787
0:08:26.180	Exercise		1.55247	34.8088	8.57719	181	-	29.7145	28.5613	1.04038	52.7233	1.15167	1.61516
0:08:27.340	Exercise		1.51716	34.017	8.39756	180.667	-	30.2683	29.0452	1.04211	53.0196	1.07567	1.58105
0:08:28.540	Exercise		1.4472	32.4485	8.04002	180	-	31.1343	29.6829	1.0489	51.997	1.079	1.51796
0:08:29.940	Exercise		1.46832	32.9219	8.17245	179.667	-	30.913	29.5122	1.04746	52.2872	1.09167	1.53801
0:08:31.120	Exercise		1.52023	34.086	8.44575	180	-	30.8755	29.5052	1.04644	53.584	1.161	1.59084
0:08:32.460	Exercise		1.58325	35.4988	8.74721	181	-	30.3499	29.2246	1.0385	55.0406	1.134	1.64421
0:08:33.660	Exercise		1.49964	33.6243	8.25491	181.667	-	31.0899	30.146	1.03131	53.5334	1.11567	1.5466
0:08:34.880	Exercise		1.4872	33.3453	8.20147	181.333	-	30.3559	29.7506	1.02035	51.3604	1.19	1.51746
0:08:36.860	Exercise		1.48391	33.2716	8.21355	180.667	-	29.6441	29.1953	1.01537	49.9859	1.20033	1.50672
0:08:38.180	Exercise		1.53054	34.3171	8.48729	180.333	-	28.4952	28.3977	1.00343	49.4643	1.21733	1.5358
0:08:39.480	Exercise		1.54767	34.701	8.55064	181	-	28.9387	29.179	0.991763	51.4339	1.11433	1.53492
0:08:40.760	Exercise		1.49364	33.4897	8.22187	181.667	-	29.4074	29.8656	0.984656	50.7496	1.07067	1.47072
0:08:41.980	Exercise		1.39949	31.3788	7.68953	182	-	30.1372	30.6855	0.982133	48.6818	1.07767	1.37449
0:08:43.500	Exercise		1.35768	30.4412	7.45976	182	-	28.1317	29.0644	0.96791	44.0138	1.089	1.31411
0:08:45.340	Exercise		1.46468	32.8403	8.04769	182	-	27.815	29.0436	0.957697	46.56	1.152	1.40272
0:08:46.560	Exercise		1.72541	38.6863	9.51512	181.333	-	27.5691	28.8653	0.955097	54.0648	1.19833	1.64793
0:08:47.680	Exercise		1.78366	39.9923	9.87263	180.667	-	29.2732	30.3356	0.964977	59.5059	1.175	1.72119
0:08:48.900	Exercise		1.66356	37.2997	9.24203	180	-	29.867	30.4091	0.982172	56.9029	1.13533	1.63391
0:08:50.160	Exercise		1.47813	33.142	8.19668	180.333	-	30.4943	30.401	1.00307	52.2919	1.04333	1.48267
0:08:51.280	Exercise		1.55458	34.856	8.60467	180.667	-	30.9479	30.6081	1.0111	55.1492	1.12833	1.57184
0:08:52.600	Exercise		1.52714	34.2407	8.43721	181	-	31.144	30.7342	1.01333	54.6363	1.112	1.5475
0:08:53.840	Exercise		1.49741	33.5743	8.2578	181.333	-	31.3402	30.9944	1.01116	53.7554	1.134	1.51412
0:08:55.080	Exercise		1.46547	32.8582	8.09654	181	-	30.764	30.2562	1.01678	51.9781	1.08567	1.49007
0:08:56.360	Exercise		1.52398	34.17	8.43532	180.667	-	30.4636	29.9032	1.01874	53.2476	1.124	1.55254
0:08:57.640	Exercise		1.61204	36.1445	8.98909	179.333	-	30.4603	29.6236	1.02825	56.1742	1.144	1.65758
0:08:58.760	Exercise		1.57479	35.3092	8.81412	178.667	-	30.1727	29.3806	1.02696	54.5865	1.11167	1.61725
0:09:00.040	Exercise		1.53626	34.4454	8.67945	177	-	29.8457	29.0334	1.02798	53.0719	1.05833	1.57924
0:09:01.240	Exercise		1.58076	35.443	8.9646	176.333	-	29.6055	28.9398	1.023	53.4212	1.16167	1.61712
0:09:02.700	Exercise		1.59088	35.67	9.0391	176	-	29.7921	29.0225	1.02652	54.1286	1.15767	1.63307
0:09:03.920	Exercise		1.63725	36.7097	9.25001	177	-	30.2042	29.275	1.03174	56.107	1.214	1.68922
0:09:05.160	Exercise		1.52175	34.12	8.58131	177.333	-	30.4557	29.5519	1.03058	53.2786	1.10667	1.56829
0:09:06.440	Exercise		1.53898	34.5062	8.66216	177.667	-	30.4428	29.4266	1.03453	53.9053	1.10033	1.59213
0:09:07.600	Exercise		1.49211	33.4554	8.41417	177.333	-	30.8643	29.8332	1.03456	53.0706	1.089	1.54368
0:09:08.860	Exercise		1.48916	33.3892	8.52572	174.667	-	31.2835	30.1791	1.03659	53.7942	1.07467	1.54365
0:09:10.040	Exercise		1.41519	31.7307	8.24382	171.667	-	31.7011	30.569	1.03704	51.9494	1.05567	1.4676
0:09:11.260	Exercise		1.37232	30.7696	8.12025	169	-	32.1469	30.8874	1.04078	51.443	1.011	1.42828
0:09:12.400	Exercise		1.43822	32.2471	8.47673	169.667	-	31.6053	30.3882	1.04005	52.3991	1.08667	1.49582
0:09:13.800	Exercise		1.44532	32.4064	8.43574	171.333	-	31.4406	30.5209	1.03013	52.1901	1.11367	1.48887
0:09:15.120	Exercise		1.49163	33.4447	8.58905	173.667	-	30.8575	30.4491	1.01341	52.5177	1.16533	1.51164
0:09:16.400	Exercise		1.57121	35.2289	8.91046	176.333	-	30.0959	29.9371	1.0053	54.2023	1.12867	1.57955
0:09:17.560	Exercise		1.67646	37.5887	9.41829	178	-	29.8269	29.6645	1.00548	57.0033	1.17267	1.68564
0:09:18.840	Exercise		1.64681	36.924	9.21723	178.667	-	30.0548	29.7247	1.0111	56.6672	1.13767	1.6651
0:09:20.020	Exercise		1.54395	34.6178	8.69017	177.667	-	30.4238	29.7893	1.0213	54.1892	1.08133	1.57684
0:09:21.160	Exercise		1.44965	32.5035	8.19014	177	-	31.1881	30.2439	1.03122	52.6611	1.018	1.49491
0:09:22.320	Exercise		1.57086	35.2211	8.87491	177	-	30.6726	29.5116	1.03934	55.3401	1.11333	1.63266
0:09:23.660	Exercise		1.54839	34.7172	8.71511	177.667	-	30.9264	29.7359	1.04004	54.9175	1.12467	1.61038
0:09:24.860	Exercise		1.55398	34.8427	8.73025	178	-	30.396	29.2596	1.03884	54.2664	1.11133	1.61434
0:09:26.020	Exercise		1.53955	34.5191	8.63301	178.333	-	30.0269	29.0944	1.03205	53.3603	1.07733	1.58889
0:09:27.300	Exercise		1.60654	36.021	8.97508	179	-	29.9978	29.316	1.02326	55.325	1.117	1.64391
0:09:28.500	Exercise		1.63592	36.6798	9.08843	180	-	30.3359	29.6143	1.02437	56.5991	1.169	1.67578
0:09:29.740	Exercise		1.53997	34.5284	8.50811	181	-	31.2335	30.3273	1.02988	55.2611	1.111	1.58598
0:09:30.920	Exercise		1.503	33.6996	8.2734	181.667	-	31.9242	30.8166	1.03594	55.2273	1.09767	1.55702
0:09:32.080	Exercise		1.49075	33.4248	8.20595	181.667	-	33.262	31.8135	1.04553	56.8688	1.12433	1.55862
0:09:33.300	Exercise		1.48003	33.1845	8.14694	181.667	-	33.9035	32.3899	1.04673	57.5038	1.13033	1.54919
0:09:34.460	Exercise		1.47413	33.0523	8.12942	181.333	-	33.6597	32.1481	1.04702	56.9025	1.125	1.54345
0:09:35.640	Exercise		1.42744	32.0053	7.8864	181	-	32.4549	31.2265	1.03934	53.6503	1.055	1.48359
0:09:36.840	Exercise		1.52906	34.2838	8.46342	180.667	-	32.033	30.8926	1.03692	55.7666	1.18333	1.5855
0:09:38.320	Exercise		1.42392	31.9264	7.88146	180.667	-	30.834	29.9013	1.03119	50.2507	1.14033	1.46834
0:09:39.760	Exercise		1.41841	31.8029	7.83651	181	-	29.917	29.6098	1.01038	48.0942	1.22367	1.43313
0:09:41.440	Exercise		1.60813	36.0568	9.0514	177.667	-	28.3386	28.1067	1.00825	51.8122	1.19567	1.6214
0:09:42.580	Exercise		1.74229	39.0648	9.99401	174.333	-	30.2247	29.8292	1.01326	59.4267	1.26467	1.76539
0:09:43.720	Exercise		1.72706	38.7233	10.0801	171.333	-	32.0689	31.0175	1.0339	63.2065	1.16367	1.7856
0:09:44.760	Exercise		1.52247	34.136	8.81737	172.667	-	34.5722	33.0935	1.04468	60.291	1.134	1.59049
0:09:45.980	Exercise		1.55484	34.8618	8.90174	174.667	-	33.5006	31.6437	1.05868	59.7003	1.12933	1.64608
0:09:47.140	Exercise		1.53546	34.4274	8.70773	176.333	-	33.6344	31.5648	1.06557	59.059	1.147	1.63614
0:09:48.260	Exercise		1.52409	34.1724	8.72571	174.667	-	33.1692	31.0351	1.06876	58.1781	1.09867	1.62889
0:09:49.380	Exercise		1.4625	32.7914	8.50288	172	-	33.7985	31.8334	1.06173	57.0132	1.08267	1.55278
0:09:50.560	Exercise		1.49455	33.51	8.80873	169.667	-	32.6509	30.7841	1.06064	56.3813	1.07067	1.58518
0:09:51.680	Exercise		1.43866	32.2569	8.42963	170.667	-	33.3825	31.46	1.06111	55.609	1.056	1.52657
0:09:52.800	Exercise		1.47041	32.9688	8.51588	172.667	-	33.2918	31.5163	1.05634	56.3806	1.093	1.55325
0:09:54.060	Exercise		1.51375	33.9405	8.68305	174.333	-	33.6501	31.992	1.05183	58.4123	1.12533	1.5922
0:09:55.160	Exercise		1.56687	35.1316	8.95355	175	-	32.9741	31.5441	1.04533	59.0519	1.15133	1.6379
0:09:56.320	Exercise		1.49982	33.6282	8.68621	172.667	-	32.4736	30.9889	1.04791	56.4229	1.05267	1.57168
0:09:57.420	Exercise		1.50715	33.7927	8.84826	170.333	-	32.6358	31.0376	1.05149	56.6877	1.08833	1.58476
0:09:58.620	Exercise		1.53902	34.5071	9.14267	168.333	-	31.6308	30.0737	1.05178	56.2696	1.06767	1.6187
0:09:59.740	Exercise		1.60963	36.0903	9.48701	169.667	-	31.4082	29.9755	1.04779	58.0094	1.12067	1.68656
0:10:00.900	Exercise		1.6032	35.9463	9.35722	171.333	-	31.1971	29.9545	1.04148	57.3545	1.12533	1.66971
0:10:02.160	Exercise		1.59431	35.7469	9.19796	173.333	-	31.7705	30.2725	1.04948	57.9025	1.15	1.6732
0:10:03.320	Exercise		1.56741	35.1436	8.97369	174.667	-	32.3192	30.6064	1.05596	57.8655	1.156	1.65512
0:10:04.500	Exercise		1.57015	35.2051	8.97226	175	-	32.0593	30.1564	1.0631	57.0165	1.22933	1.66922
0:10:06.140	Exercise		1.5893	35.6346	9.09907	174.667	-	31.1848	29.4845	1.05767	56.2845	1.20567	1.68096
0:10:07.280	Exercise		1.64816	36.9542	9.45405	174.333	-	30.4365	28.8766	1.05402	56.9724	1.205	1.73719
0:10:08.420	Exercise		1.63626	36.6873	9.31455	175.667	-	30.6286	29.0704	1.0536	57.9378	1.06667	1.72396
0:10:09.460	Exercise		1.61159	36.1344	9.07088	177.667	-	31.5018	29.9831	1.05065	58.4634	1.094	1.69322
0:10:10.660	Exercise		1.56961	35.193	8.75246	179.333	-	31.8584	30.4304	1.04693	57.5744	1.09533	1.64326
0:10:11.860	Exercise		1.68658	37.8157	9.35257	180.333	-	30.5477	29.4514	1.03722	58.8473	1.15667	1.74936
0:10:13.000	Exercise		1.6436	36.8521	9.08068	181	-	31.2032	29.9383	1.04225	58.7833	1.129	1.71305
0:10:14.120	Exercise		1.64255	36.8285	9.04158	181.667	-	32.2341	30.9113	1.04279	60.7606	1.11967	1.71284
0:10:15.180	Exercise		1.51067	33.8714	8.28519	182.333	-	33.6326	32.0658	1.04886	58.5361	1.09067	1.58448
0:10:16.360	Exercise		1.50063	33.6463	8.2151	182.667	-	33.7703	32.1867	1.0492	58.6028	1.06467	1.57445
0:10:17.400	Exercise		1.4318	32.1031	7.92508	180.667	-	33.763	32.044	1.05365	56.1226	1.03867	1.50861
0:10:18.520	Exercise		1.44258	32.3448	8.21203	175.667	-	33.586	31.8596	1.05419	56.4088	1.02067	1.52075
0:10:19.620	Exercise		1.48817	33.3671	8.70277	171	-	33.2379	31.5908	1.05214	57.2709	1.05633	1.56576
0:10:20.720	Exercise		1.49097	33.4298	8.83973	168.667	-	32.7877	31.0504	1.05595	56.6926	1.04567	1.57439
0:10:21.840	Exercise		1.54924	34.7364	9.20343	168.333	-	32.7956	31.1665	1.05227	58.7669	1.06333	1.63023
0:10:22.880	Exercise		1.54135	34.5594	9.19295	167.667	-	32.7154	31.1344	1.05078	58.4083	1.05367	1.61962
0:10:23.960	Exercise		1.68577	37.7975	10.0743	167.333	-	32.0344	30.6136	1.04641	61.8338	1.137	1.76401
0:10:25.160	Exercise		1.59645	35.7949	9.52158	167.667	-	32.4791	30.8091	1.05421	59.6561	1.10067	1.68299
0:10:26.200	Exercise		1.62065	36.3375	9.62764	168.333	-	31.5717	30.0207	1.05167	58.8339	1.105	1.70438
0:10:27.360	Exercise		1.47594	33.0929	8.63125	171	-	30.5929	29.2898	1.04449	52.65	1.01133	1.54161
0:10:28.640	Exercise		1.37578	30.8471	7.92197	173.667	-	29.1505	28.3115	1.02963	47.0738	0.972667	1.41655
0:10:29.940	Exercise		1.50073	33.6486	8.52687	176	-	28.5858	27.9804	1.02164	49.6143	1.064	1.5332
0:10:31.220	Exercise		1.66601	37.3545	9.48394	175.667	-	28.8537	28.2972	1.01966	55.202	1.11467	1.69877
0:10:32.300	Exercise		1.75683	39.3908	10.039	175	-	29.4472	28.682	1.02668	59.0902	1.15667	1.8037
0:10:33.480	Exercise		1.67285	37.5078	9.59568	174.333	-	30.2354	29.3219	1.03116	58.3524	1.081	1.72497
0:10:34.560	Exercise		1.61962	36.3143	9.27261	174.667	-	30.5798	29.5201	1.0359	57.0745	1.089	1.67775
0:10:35.740	Exercise		1.74986	39.2346	9.9802	175.333	-	30.3999	29.3273	1.03657	60.8737	1.14167	1.81386
0:10:36.860	Exercise		1.62902	36.525	9.23828	176.333	-	30.8781	29.5906	1.04351	57.753	1.116	1.6999
0:10:38.040	Exercise		1.60881	36.072	9.08933	177	-	31.7484	30.1284	1.05377	58.7308	1.105	1.69531
0:10:39.120	Exercise		1.5217	34.1188	8.54886	178	-	32.0335	30.4358	1.05249	56.2074	1.08467	1.60158
0:10:40.340	Exercise		1.66716	37.3802	9.31372	179	-	31.462	29.9977	1.04881	60.0917	1.13267	1.74854
0:10:41.440	Exercise		1.67678	37.5959	9.31543	180	-	31.606	30.1886	1.04695	60.4344	1.17	1.75551
0:10:42.620	Exercise		1.63287	36.6113	9.038	180.667	-	31.9758	30.4089	1.05153	59.7108	1.14667	1.717
0:10:43.800	Exercise		1.48005	33.1851	8.19218	180.667	-	32.7026	31.1497	1.04985	55.7024	1.09867	1.55384
0:10:44.980	Exercise		1.53297	34.3715	8.50074	180.333	-	31.5719	30.2374	1.04413	55.7633	1.09033	1.60062
0:10:46.140	Exercise		1.63391	36.6348	9.07728	180	-	31.6168	30.3524	1.04166	59.2498	1.124	1.70198
0:10:47.220	Exercise		1.63102	36.5698	9.11182	179	-	31.7787	30.2776	1.04958	59.4424	1.12467	1.71188
0:10:48.400	Exercise		1.56632	35.1192	8.78308	178.333	-	31.6211	30.3479	1.04195	56.5553	1.159	1.63203
0:10:49.900	Exercise		1.57607	35.3379	8.82129	178.667	-	29.2728	28.5898	1.02389	52.0962	1.25867	1.61373
0:10:51.700	Exercise		1.71129	38.3697	9.50716	180	-	28.8722	28.4423	1.01511	55.411	1.32933	1.73715
0:10:52.860	Exercise		1.89577	42.506	10.4354	181.667	-	29.2598	28.6847	1.02005	62.0784	1.35267	1.93377
0:10:54.000	Exercise		1.82188	40.8493	10.0103	182	-	31.3845	30.2684	1.03687	64.628	1.24933	1.88906
0:10:55.180	Exercise		1.77837	39.8738	9.7534	182.333	-	32.6873	31.0479	1.0528	65.7146	1.24767	1.87227
0:10:56.280	Exercise		1.54465	34.6333	8.58137	180	-	34.5303	32.2191	1.07173	60.9216	1.15667	1.65545
0:10:57.420	Exercise		1.53449	34.4056	8.62072	178	-	35.184	32.4509	1.08422	61.8505	1.133	1.66373
0:10:58.480	Exercise		1.5373	34.4685	8.71812	176.333	-	34.2872	31.3353	1.0942	60.7218	1.09133	1.68212
0:10:59.520	Exercise		1.62634	36.465	9.18836	177	-	33.5778	30.8865	1.08713	62.8116	1.10267	1.76805
0:11:00.580	Exercise		1.68377	37.7527	9.45939	178	-	33.4812	30.7122	1.09016	64.5774	1.13367	1.83558
0:11:01.640	Exercise		1.61818	36.2821	9.05698	178.667	-	34.0177	31.3262	1.08592	62.8411	1.161	1.75721
0:11:02.860	Exercise		1.60817	36.0576	8.96747	179.333	-	33.3872	31.0246	1.07615	61.1696	1.178	1.73063
0:11:04.060	Exercise		1.62493	36.4333	9.06092	179.333	-	32.334	30.2396	1.06926	59.7413	1.19467	1.73747
0:11:05.240	Exercise		1.56969	35.1949	8.76924	179	-	31.8558	29.9866	1.06234	57.2845	1.133	1.66754
0:11:06.420	Exercise		1.63067	36.5621	9.09296	179.333	-	32.0821	30.0452	1.0678	59.4112	1.20567	1.74122
0:11:07.720	Exercise		1.66128	37.2485	9.22935	180	-	32.6167	30.4549	1.07099	61.5075	1.20967	1.77921
0:11:08.800	Exercise		1.65055	37.0078	9.11905	181	-	33.1826	30.9589	1.07183	62.0117	1.233	1.7691
0:11:10.020	Exercise		1.59062	35.6641	8.86963	179.333	-	32.9608	30.7955	1.07031	59.9377	1.14933	1.70246
0:11:11.180	Exercise		1.54903	34.7317	8.71876	177.667	-	32.9694	30.8772	1.06776	58.5318	1.12967	1.65399
0:11:12.280	Exercise		1.65618	37.1341	9.51829	174	-	32.703	30.7289	1.06424	61.6233	1.18933	1.76258
0:11:13.500	Exercise		1.73412	38.8817	10.1808	170.333	-	32.3524	30.3942	1.06443	63.3315	1.26167	1.84585
0:11:14.780	Exercise		1.73254	38.8462	10.3952	166.667	-	32.2479	30.3067	1.06405	63.0073	1.27133	1.84351
0:11:15.920	Exercise		1.68018	37.6722	10.1829	165	-	32.4772	30.5573	1.06283	61.7435	1.239	1.78575
0:11:17.120	Exercise		1.60041	35.8837	9.69947	165	-	32.9562	30.7908	1.07033	60.2411	1.157	1.71297
0:11:18.240	Exercise		1.53266	34.3645	8.80837	174	-	33.4393	31.1483	1.07355	58.7486	1.12833	1.64538
0:11:19.380	Exercise		1.5094	33.8431	8.2481	183	-	33.7803	31.1962	1.08283	58.8547	1.07733	1.63443
0:11:20.420	Exercise		1.51348	33.9344	7.88268	192	-	34.0228	31.7492	1.07161	59.2706	1.09733	1.62186
0:11:21.580	Exercise		1.63088	36.5667	8.49415	192	-	33.7884	31.7951	1.06269	62.443	1.22533	1.73312
0:11:22.960	Exercise		1.67414	37.5367	8.71947	192	-	32.7004	30.8533	1.05987	61.7545	1.26867	1.77437
0:11:24.140	Exercise		1.68282	37.7313	8.76467	192	-	32.7486	30.6218	1.06945	62.2082	1.262	1.79969
0:11:25.260	Exercise		1.5357	34.4328	7.99846	192	-	33.5938	31.0013	1.08362	59.0018	1.14633	1.66412
0:11:26.460	Exercise		1.53008	34.3068	8.08142	189.333	-	34.4284	31.5862	1.08998	60.4187	1.124	1.66776
0:11:27.500	Exercise		1.53131	34.3342	8.42921	181.667	-	34.4512	31.7671	1.08449	60.3647	1.14233	1.66069
0:11:28.680	Exercise		1.62123	36.3504	9.3174	174	-	33.7064	31.1604	1.0817	62.4265	1.15533	1.75369
0:11:29.800	Exercise		1.63506	36.6605	9.6749	169	-	34.235	31.7812	1.07721	63.4282	1.22567	1.7613
0:11:30.980	Exercise		1.62005	36.3241	9.58612	169	-	34.4598	31.7238	1.08624	63.4564	1.19767	1.75977
0:11:32.080	Exercise		1.62193	36.3662	9.61619	168.667	-	34.0757	31.4901	1.08211	62.8529	1.19333	1.7551
0:11:33.220	Exercise		1.5766	35.3498	9.36594	168.333	-	33.6881	31.0192	1.08604	60.8748	1.12933	1.71225
0:11:34.320	Exercise		1.61591	36.2311	9.6185	168	-	33.6562	31.1659	1.0799	62.0557	1.165	1.74502
0:11:35.460	Exercise		1.62653	36.4694	9.68174	168	-	33.7208	31.2069	1.08056	62.5636	1.16767	1.75756
0:11:36.580	Exercise		1.5638	35.0629	9.27157	168.667	-	34.0022	31.5747	1.07688	60.7966	1.14833	1.68403
0:11:37.720	Exercise		1.60304	35.9426	9.42965	170	-	33.594	31.4623	1.06775	61.1318	1.20933	1.71165
0:11:39.040	Exercise		1.57968	35.4187	9.2199	171.333	-	33.3967	31.516	1.05967	59.7491	1.23033	1.67394
0:11:40.300	Exercise		1.62162	36.3593	9.40981	172.333	-	32.9077	31.0871	1.05856	60.335	1.24633	1.71659
0:11:41.440	Exercise		1.59407	35.7416	9.21431	173	-	32.5876	30.6572	1.06297	59.004	1.204	1.69445
0:11:42.720	Exercise		1.42538	31.9592	8.12954	175.333	-	32.908	30.9125	1.06455	53.5242	1.16467	1.51739
0:11:44.280	Exercise		1.44908	32.4907	8.1257	178.333	-	30.8916	29.6477	1.04196	50.7852	1.21467	1.50988
0:11:45.780	Exercise		1.58367	35.5082	8.74954	181	-	29.9562	29.144	1.02787	53.9365	1.19567	1.6278
0:11:46.840	Exercise		1.88597	42.2864	10.3435	182.333	-	29.0436	28.4378	1.0213	61.7474	1.27533	1.92615
0:11:48.080	Exercise		1.99939	44.8294	10.9256	183	-	30.4518	29.2809	1.03999	68.6668	1.27067	2.07935
0:11:49.140	Exercise		1.86912	41.9086	10.1767	183.667	-	31.6499	29.9596	1.05642	66.9658	1.235	1.97458
0:11:50.180	Exercise		1.68659	37.816	9.1829	183.667	-	33.7682	31.5786	1.06934	65.2625	1.131	1.80354
0:11:51.200	Exercise		1.6085	36.0649	8.77361	183.333	-	34.2778	31.8674	1.07564	63.3946	1.10533	1.73016
0:11:52.280	Exercise		1.57606	35.3377	8.61235	183	-	33.905	31.6156	1.07241	61.2482	1.129	1.69019
0:11:53.520	Exercise		1.66444	37.3193	9.14527	182	-	32.8472	30.6383	1.0721	62.2787	1.179	1.78444
0:11:54.620	Exercise		1.65399	37.0851	9.13809	181	-	32.422	30.4433	1.06499	61.0484	1.18433	1.76149
0:11:55.780	Exercise		1.74136	39.0438	9.6742	180	-	32.4835	30.5651	1.06277	64.5458	1.16467	1.85065
0:11:56.780	Exercise		1.70212	38.164	9.4562	180	-	32.17	30.1825	1.06585	62.8888	1.11367	1.8142
0:11:57.820	Exercise		1.68743	37.8348	9.37462	180	-	32.4628	30.4877	1.06478	62.8279	1.124	1.79675
0:11:59.020	Exercise		1.60323	35.9469	8.97332	178.667	-	33.3764	31.2081	1.06948	61.0399	1.16733	1.71462
0:12:00.240	Exercise		1.67924	37.6512	9.41632	178.333	-	34.5218	32.4384	1.06423	64.7592	1.37367	1.7871
0:12:01.660	Exercise		1.68763	37.8393	9.42811	179	-	34.6499	32.3818	1.07004	65.8649	1.28367	1.80584
0:12:02.620	Exercise		1.60411	35.9666	8.8625	181	-	34.6984	32.4511	1.06925	63.2143	1.205	1.7152
0:12:03.760	Exercise		1.45283	32.5746	7.98258	182	-	33.5046	31.3446	1.06891	56.8206	1.00467	1.55294
0:12:04.860	Exercise		1.45415	32.6042	7.98982	182	-	33.8508	31.7889	1.06486	57.4983	1.00067	1.54847
0:12:05.780	Exercise		1.56571	35.1055	8.68228	180.333	-	32.6679	30.6824	1.06471	59.2569	1.05233	1.66702
0:12:07.000	Exercise		1.57782	35.3771	8.93105	176.667	-	32.9246	31.0854	1.05917	60.2089	1.04967	1.67117
0:12:08.040	Exercise		1.6176	36.269	9.44124	171.333	-	32.3232	30.6216	1.05557	60.2957	1.084	1.70748
0:12:09.040	Exercise		1.55064	34.7677	9.36001	165.667	-	33.2223	31.7846	1.04523	59.7829	1.04133	1.62078
0:12:10.140	Exercise		1.64798	36.9503	10.1727	162	-	33.9525	32.2385	1.05317	63.6001	1.19767	1.7356
0:12:11.480	Exercise		1.51332	33.931	9.45826	160	-	35.5632	33.6957	1.05542	60.767	1.25933	1.59719
0:12:12.800	Exercise		1.43926	32.2705	9.03303	159.333	-	36.9387	34.7784	1.06211	59.9775	1.26767	1.52866
0:12:13.960	Exercise		1.23973	27.7967	7.78075	159.333	-	39.1739	36.4731	1.07405	55.5516	1.145	1.33153
0:12:15.200	Exercise		1.15486	25.8937	7.23294	159.667	-	37.3348	34.5741	1.07985	49.319	1.145	1.24707
0:12:17.260	Exercise		1.12792	25.2896	7.02023	160.667	-	35.6739	33.1428	1.07637	45.7572	1.19367	1.21405
0:12:18.860	Exercise		1.04581	23.4487	6.49573	161	-	34.0645	31.7831	1.07178	40.4217	1.2135	1.12088
