# Supplementary material for: A Plyometric Warm-Up Protocol Improves Running Economy in Recreational Endurance Athletes
Source: Front Physiol. 2020 Mar 12;11:197. doi: 10.3389/fphys.2020.00197 (PMC7080849; doi:10.3389/fphys.2020.00197)
Supplement: Supplementary file 1 [file Data_Sheet_1.zip › Datasheet 1/Running economy /10/10 Control.xls]

## Sheet: MetasoftStudio
CPET Results
Operator
Master data
Name
Director
Street
City
Zip
State
Country
Phone
Fax
e-Mail
Internet
Patient data
Administrative Data
ID		10
Title		Miss
Last Name
First Name
Name Addition
Sex		female
Date of Birth		06/10/1999
Biological and Medical Baseline Data
Height		174 cm
Weight		66.0 kg
Mask		Blue, small
Ethnicity
Body Fat
Hip/Waist Ratio
BMI		22
Estimated Fitness Level
BSA		1.79 m2
Hct
Hb
Medication that changes the Heart Rate
Medication
Existing Medical Conditions
Normal Values
Maximum Oxygen Uptake		Wasserman weight algorithm, 2.17L/min
Maximum Relative Oxygen Uptake		Based on normal value of maximum oxygen uptake, 33ml/min/kg
Maximum Oxygen Pulse		Wasserman equation, 12ml
Maximum Heart Rate		Traditional formula for bicycle test, 181/min
Maximum Minute Ventilation		Not used, -
Maximum Breathing Frequency		Pollock et al. equation, 37/min
Maximum Work Rate		Based on normal maximum oxygen uptake, 187W
Maximum Arterial Blood Pressure		Japanese normal values, 158mmHg
Spirometry normal value set		European Coal and Steel Community (ECSC)
LBW		66.0 kg
IC
VC
TLC
FEV1
Attribution
Administrative Group
Attribution
Contact & Insurance Information
Contact Information
Street
Zip-Code
City
State
Country
Phone
Mobile Phone
e-Mail
Fax
Insurance Information
Prescribing Physician
Responsible Physician
Insurance Company
Insurance Number
Test data
Start Time		12/06/2019 12:58 PM
Duration		0:12:49
CPET device		MetaLyzer 3B-R3
Serial number		235021624
Firmware version		1.3.56
Flow Sensor		Default
Temperature		26.1°C
Barometric Pressure		1008mBar
Humidity		59%
Variable	Unit	Rest	Unloaded Pedalling	Warm Up	VT1	VT1 % Norm	VT1 % Max	VT2	VT2 % Norm	VT2 % Max	V'O2peak	V'O2peak % Norm	Normal	Absolute Maximum Values
V'O2	L/min	-	-	-	-	-	-	2.14	98	100	2.14	98	2.17	2.28
V'O2/kg	ml/min/kg	-	-	-	-	-	-	32	98	100	32	98	33	35
V'O2/HR	ml	-	-	-	-	-	-	12	99	102	12	97	12	14
HR	/min	-	-	-	-	-	-	180	99	98	183	101	181	187
V'E/V'O2		-	-	-	-	-	-	45.7	-	95	48.1	-	-	51.3
V'E/V'CO2		-	-	-	-	-	-	36.0	-	97	37.0	-	-	39.4
V'E	L/min	-	-	-	-	-	-	105.1	-	95	110.6	-	-	118.8
V'CO2	L/min	-	-	-	-	-	-	2.71	-	97	2.78	-	-	2.89
RER		-	-	-	-	-	-	1.27	-	98	1.30	-	-	1.32
t	Phase	Marker	V'O2	V'O2/kg	V'O2/HR	HR	WR	V'E/V'O2	V'E/V'CO2	RER	V'E	VT	V'CO2
h:mm:ss.ms			L/min	ml/min/kg	ml	/min	W				L/min	L	L/min
0:00:07.720	Exercise		0.605694	9.17719	5.63437	107.5	-	35.1462	37.7017	0.932218	24.9901	0.972	0.564639
0:00:11.260	Exercise		0.756447	11.4613	7.04764	107.333	-	31.3628	34.2125	0.916705	27.8288	0.976333	0.693439
0:00:13.020	Exercise		0.851593	12.9029	7.98368	106.667	-	29.086	31.7606	0.915788	28.8739	1.013	0.779879
0:00:14.760	Exercise		1.10307	16.7132	10.3413	106.667	-	29.1011	31.4303	0.925892	37.3119	1.031	1.02132
0:00:16.260	Exercise		1.09118	16.5331	10.2299	106.667	-	31.1311	32.4737	0.958656	39.4394	1.03833	1.04607
0:00:17.980	Exercise		0.926967	14.045	8.6096	107.667	-	31.1021	31.8058	0.977874	36.4343	0.69	0.906457
0:00:18.740	Exercise		0.974305	14.7622	8.93858	109	-	32.1913	31.7487	1.01394	38.6842	0.761	0.987888
0:00:21.260	Exercise		1.06485	16.1341	9.59326	111	-	32.7259	31.4079	1.04196	42.246	0.822333	1.10954
0:00:22.720	Exercise		1.04995	15.9083	9.34671	112.333	-	33.7083	32.17	1.04782	41.5719	0.968667	1.10015
0:00:23.840	Exercise		1.10905	16.8038	9.75703	113.667	-	35.2656	32.7949	1.07534	45.5749	1.01533	1.1926
0:00:25.600	Exercise		0.987778	14.9663	8.61434	114.667	-	37.2738	33.9397	1.09824	43.3664	0.953667	1.08481
0:00:27.000	Exercise		1.12858	17.0997	9.72913	116	-	37.7866	34.1447	1.10666	48.65	1.16667	1.24895
0:00:28.420	Exercise		1.09896	16.651	9.39286	117	-	37.0111	33.4496	1.10647	46.8155	1.09767	1.21598
0:00:29.820	Exercise		1.18073	17.8899	10.0346	117.667	-	36.4498	33.0933	1.10142	49.6049	1.08767	1.30049
0:00:30.980	Exercise		1.19119	18.0484	10.0664	118.333	-	37.457	33.9653	1.1028	51.1859	1.12233	1.31365
0:00:32.400	Exercise		0.978375	14.8239	8.24473	118.667	-	37.0932	34.3499	1.07986	41.584	1.13133	1.05651
0:00:36.080	Exercise		0.918743	13.9204	7.69897	119.333	-	34.5869	33.4598	1.03369	36.4095	1.13167	0.949692
0:00:37.660	Exercise		0.936039	14.1824	7.80032	120	-	30.6991	31.1569	0.985308	33.4271	1.026	0.922286
0:00:39.040	Exercise		0.912952	13.8326	7.54506	121	-	29.4513	30.7972	0.956297	32.1057	0.886	0.873053
0:00:41.240	Exercise		1.00501	15.2275	8.17083	123	-	28.5178	30.1069	0.94722	34.0022	0.916667	0.951968
0:00:42.720	Exercise		1.08746	16.4767	8.65353	125.667	-	27.7695	29.9957	0.925783	35.1082	1.02967	1.00675
0:00:44.460	Exercise		1.47542	22.3548	11.4968	128.333	-	27.3215	29.5146	0.925694	45.7577	1.20967	1.36579
0:00:46.020	Exercise		1.69443	25.6732	13.0007	130.333	-	30.1784	31.0961	0.970486	55.6572	1.77233	1.64442
0:00:48.840	Exercise		1.65643	25.0974	12.6124	131.333	-	31.5367	31.6336	0.996936	57.1051	1.68967	1.65136
0:00:50.280	Exercise		1.63195	24.7265	12.3321	132.333	-	32.7835	32.1119	1.02091	58.4939	1.687	1.66608
0:00:51.740	Exercise		1.19193	18.0595	9.00701	132.333	-	32.8306	32.1401	1.02149	45.5037	1.02833	1.21754
0:00:52.940	Exercise		1.23322	18.6852	9.29564	132.667	-	31.6551	31.2044	1.01444	45.2561	1.048	1.25103
0:00:54.780	Exercise		1.10339	16.718	8.29617	133	-	30.1227	30.172	0.998365	39.3057	0.932667	1.10159
0:00:56.580	Exercise		1.213	18.3788	9.07484	133.667	-	28.3158	28.9509	0.978063	39.6521	1.07633	1.18639
0:00:58.340	Exercise		1.16737	17.6874	8.69008	134.333	-	27.3715	28.5383	0.959112	37.2575	1.01133	1.11964
0:00:59.900	Exercise		1.44209	21.8499	10.7352	134.333	-	26.655	28.0566	0.950045	43.6153	1.21333	1.37005
0:01:01.600	Exercise		1.55901	23.6213	11.6344	134	-	27.4018	28.5533	0.959672	47.8417	1.345	1.49613
0:01:03.420	Exercise		1.71744	26.0218	12.8808	133.333	-	28.4894	29.1835	0.976217	54.0994	1.50667	1.67659
0:01:04.940	Exercise		1.52906	23.1675	11.4679	133.333	-	30.4804	30.4184	1.00204	52.0552	1.37567	1.53217
0:01:06.400	Exercise		1.45204	22.0006	10.8631	133.667	-	31.3616	30.488	1.02865	51.462	1.251	1.49365
0:01:07.800	Exercise		1.34696	20.4085	10.0022	134.667	-	32.3435	30.9276	1.04578	49.7119	1.16467	1.40863
0:01:09.160	Exercise		1.39028	21.0649	10.2984	135	-	32.7914	31.173	1.05192	52.0487	1.16033	1.46246
0:01:10.420	Exercise		1.34417	20.3662	9.9079	135.667	-	33.2965	31.6045	1.05354	50.8729	1.19767	1.41614
0:01:12.100	Exercise		1.4377	21.7834	10.5714	136	-	33.0618	31.5484	1.04797	53.4524	1.30033	1.50667
0:01:13.600	Exercise		1.49023	22.5792	10.9041	136.667	-	33.0437	31.2668	1.05683	54.5318	1.48467	1.57492
0:01:15.340	Exercise		1.55022	23.4881	11.288	137.333	-	34.3205	32.1811	1.06648	59.0644	1.45133	1.65327
0:01:16.600	Exercise		1.48813	22.5475	10.7836	138	-	34.8224	32.1479	1.0832	57.6807	1.41733	1.61194
0:01:18.100	Exercise		1.4646	22.191	10.4864	139.667	-	35.1773	32.2879	1.08949	57.9758	1.29333	1.59567
0:01:19.380	Exercise		1.41076	21.3751	10.0054	141	-	34.3792	31.7635	1.08235	54.6164	1.286	1.52693
0:01:20.860	Exercise		1.37031	20.7622	9.62746	142.333	-	34.4028	32.0054	1.07491	53.2841	1.24933	1.47296
0:01:22.340	Exercise		1.44184	21.846	10.0828	143	-	33.4594	31.4002	1.06558	53.7346	1.409	1.53639
0:01:24.140	Exercise		1.44555	21.9023	10.0619	143.667	-	32.2837	30.3653	1.06318	51.8133	1.45	1.53688
0:01:25.940	Exercise		1.5056	22.8121	10.4314	144.333	-	32.1174	30.1902	1.06383	53.5278	1.49033	1.6017
0:01:27.400	Exercise		1.47169	22.2984	10.173	144.667	-	33.1132	30.8445	1.07355	54.2769	1.40967	1.57994
0:01:28.860	Exercise		1.49778	22.6937	10.3295	145	-	35.2136	32.305	1.09004	58.6329	1.43333	1.63264
0:01:30.340	Exercise		1.47095	22.2872	10.1445	145	-	36.1063	32.5621	1.10884	59.0285	1.43633	1.63105
0:01:31.780	Exercise		1.40457	21.2813	9.68668	145	-	37.125	33.1512	1.11987	58.1181	1.401	1.57293
0:01:33.200	Exercise		1.39895	21.1962	9.64791	145	-	37.4638	33.3882	1.12207	58.524	1.37833	1.56971
0:01:34.580	Exercise		1.45228	22.0043	10.0157	145	-	37.2432	33.308	1.11815	60.1221	1.43467	1.62386
0:01:36.080	Exercise		1.45294	22.0143	10.0434	144.667	-	37.5586	33.6863	1.11495	60.5768	1.45233	1.61997
0:01:37.520	Exercise		1.46186	22.1495	10.1284	144.333	-	37.5241	33.6815	1.11409	60.6948	1.49667	1.62864
0:01:39.020	Exercise		1.403	21.2576	9.72056	144.333	-	38.6846	34.7443	1.11341	60.1939	1.46433	1.56211
0:01:40.460	Exercise		1.41277	21.4057	9.76572	144.667	-	37.7633	34.1988	1.10423	59.1653	1.46533	1.56003
0:01:41.980	Exercise		1.45287	22.0132	9.99684	145.333	-	36.5857	33.1997	1.10199	59.0483	1.44267	1.60105
0:01:43.420	Exercise		1.48215	22.4569	10.175	145.667	-	36.173	32.9358	1.09829	59.4804	1.46	1.62783
0:01:44.880	Exercise		1.47914	22.4112	10.108	146.333	-	36.3661	32.9667	1.10312	59.6569	1.46433	1.63166
0:01:46.400	Exercise		1.43313	21.7141	9.7492	147	-	36.7831	33.465	1.09915	58.5542	1.444	1.57523
0:01:47.860	Exercise		1.47094	22.287	9.96122	147.667	-	36.1609	32.9075	1.09887	59.3427	1.389	1.61637
0:01:49.120	Exercise		1.52638	23.127	10.2902	148.333	-	34.7731	31.7563	1.095	59.0904	1.415	1.67138
0:01:50.760	Exercise		1.53577	23.2692	10.3303	148.667	-	35.7985	32.7242	1.09395	60.9653	1.46633	1.68005
0:01:52.240	Exercise		1.48742	22.5367	9.98269	149	-	36.5387	33.4906	1.09101	60.2653	1.46667	1.62279
0:01:53.540	Exercise		1.44001	21.8183	9.6645	149	-	37.0594	34.0331	1.08892	59.473	1.40233	1.56806
0:01:55.020	Exercise		1.46332	22.1716	9.82096	149	-	35.5426	32.4988	1.09366	58.1711	1.35967	1.60037
0:01:56.460	Exercise		1.49357	22.6298	10.024	149	-	35.254	31.9895	1.10205	58.5995	1.41933	1.64598
0:01:57.900	Exercise		1.47733	22.3837	9.91494	149	-	36.0203	32.4279	1.11078	59.2411	1.41533	1.64099
0:01:59.320	Exercise		1.4258	21.603	9.54774	149.333	-	37.1262	33.2628	1.11615	59.1773	1.365	1.5914
0:02:00.620	Exercise		1.39778	21.1784	9.33926	149.667	-	36.6197	32.6899	1.12022	57.7516	1.26667	1.56581
0:02:01.860	Exercise		1.45889	22.1044	9.72595	150	-	36.4064	32.7074	1.11309	59.9357	1.265	1.62388
0:02:03.120	Exercise		1.49969	22.7227	9.99797	150	-	36.1726	32.616	1.10905	60.8014	1.336	1.66323
0:02:04.600	Exercise		1.53472	23.2534	10.2315	150	-	36.6334	33.0762	1.10755	62.453	1.44333	1.69978
0:02:06.040	Exercise		1.4888	22.5575	9.92532	150	-	37.2181	33.35	1.11599	61.3018	1.49833	1.66148
0:02:07.520	Exercise		1.51375	22.9355	10.0916	150	-	37.4864	33.3886	1.12273	62.7473	1.50533	1.69953
0:02:08.920	Exercise		1.40941	21.3548	9.3961	150	-	39.6296	35.0469	1.13076	62.2976	1.39233	1.59371
0:02:10.100	Exercise		1.33293	20.1959	8.8862	150	-	40.6443	35.5094	1.14461	60.9954	1.288	1.52568
0:02:11.340	Exercise		1.2903	19.55	8.58291	150.333	-	41.477	35.966	1.15323	60.53	1.243	1.48801
0:02:12.620	Exercise		1.32372	20.0563	8.78572	150.667	-	39.8195	34.808	1.14398	59.4307	1.27333	1.5143
0:02:13.960	Exercise		1.42337	21.5662	9.4263	151	-	39.3728	34.8909	1.12846	62.8812	1.324	1.60621
0:02:15.140	Exercise		1.44789	25.4518	9.58867	151	-	38.2898	34.1048	1.12271	62.001	1.36067	1.62556
0:02:16.600	Exercise		1.49531	24.8829	9.9027	151	-	37.7906	33.6331	1.12361	62.9209	1.413	1.68015
0:02:18.040	Exercise		1.43628	25.761	9.5118	151	-	37.7272	33.4294	1.12856	60.1312	1.45667	1.62093
0:02:19.500	Exercise		1.38781	25.1316	9.19082	151	-	40.1109	35.5967	1.12682	62.0385	1.402	1.56381
0:02:20.700	Exercise		1.35598	25.3674	9.08024	149.333	-	39.9188	35.479	1.12514	60.4474	1.37767	1.52567
0:02:22.180	Exercise		1.29782	24.9315	8.76908	148	-	38.8681	34.7211	1.11944	56.5039	1.34267	1.45283
0:02:23.860	Exercise		1.40136	27.1987	9.53305	147	-	36.2754	32.7433	1.10787	56.7446	1.38267	1.55253
0:02:25.140	Exercise		1.47498	26.6385	9.98857	147.667	-	35.0861	32.0187	1.0958	57.5612	1.42667	1.61628
0:02:26.940	Exercise		1.53757	28.0998	10.389	148	-	34.5157	31.7905	1.08572	59.0861	1.41433	1.66938
0:02:28.440	Exercise		1.47022	27.6049	9.95634	147.667	-	33.8539	31.2163	1.08449	55.511	1.393	1.59444
0:02:29.900	Exercise		1.53936	28.0024	10.4482	147.333	-	35.2574	32.1746	1.09582	60.1122	1.48267	1.68686
0:02:31.380	Exercise		1.46076	26.2541	9.95972	146.667	-	37.1356	33.6764	1.10272	60.5644	1.38033	1.61081
0:02:32.580	Exercise		1.48442	20.9353	10.1441	146.333	-	37.2347	33.6141	1.10771	61.5639	1.409	1.64431
0:02:34.340	Exercise		1.02413	20.072	7.03063	145.667	-	38.1039	34.6031	1.10117	46.2492	0.921667	1.12774
0:02:35.340	Exercise		1.23387	21.4855	8.48991	145.333	-	30.5402	27.9282	1.09352	43.9485	1.01	1.34926
0:02:37.340	Exercise		1.176	27.8217	8.14778	144.333	-	27.6972	25.8583	1.07111	38.7378	0.904667	1.25962
0:02:38.900	Exercise		1.59627	30.6894	11.1368	143.333	-	27.2542	25.773	1.05747	49.0409	1.27567	1.68801
0:02:40.400	Exercise		1.77991	30.3605	12.5346	142	-	28.5779	27.2681	1.04803	56.6169	1.41767	1.8654
0:02:42.140	Exercise		1.76812	27.7647	12.5102	141.333	-	29.1272	27.8861	1.0445	57.4047	1.4	1.8468
0:02:43.580	Exercise		1.55234	26.8267	11.0095	141	-	29.941	28.6108	1.04649	52.133	1.32767	1.62451
0:02:45.020	Exercise		1.35147	27.4433	9.58492	141	-	30.617	29.6538	1.03248	47.5591	1.108	1.39537
0:02:46.340	Exercise		1.49024	28.4717	10.5691	141	-	30.5553	29.496	1.03591	51.744	1.2	1.54376
0:02:47.760	Exercise		1.86468	27.4637	13.1935	141.333	-	31.0892	29.2845	1.06163	63.3422	1.69833	1.9796
0:02:50.240	Exercise		1.48981	26.4635	10.591	140.667	-	30.7292	28.9082	1.06299	50.1034	1.669	1.58365
0:02:52.780	Exercise		1.56955	26.1581	11.1053	141.333	-	30.0382	28.5571	1.05187	51.4138	1.735	1.65096
0:02:54.240	Exercise		1.53988	25.8823	10.8442	142	-	28.7651	28.1171	1.02305	49.3733	1.4	1.57538
0:02:55.700	Exercise		1.95843	27.2174	13.6002	144	-	29.4016	28.7253	1.02354	63.4202	1.564	2.00454
0:02:57.220	Exercise		1.84769	27.6662	12.7427	145	-	30.8192	29.765	1.03542	62.7314	1.561	1.91313
0:02:58.720	Exercise		1.57806	30.3505	10.8087	146	-	31.9842	30.5635	1.04648	56.1102	1.43333	1.65142
0:03:00.300	Exercise		1.5538	29.7838	10.57	147	-	32.7105	30.8443	1.0605	56.4625	1.44233	1.6478
0:03:01.820	Exercise		1.5993	28.7726	10.8305	147.667	-	33.0137	30.8652	1.06961	58.8013	1.41067	1.71063
0:03:03.280	Exercise		1.73143	25.6642	11.6988	148	-	33.2779	30.8635	1.07823	63.7978	1.48667	1.86687
0:03:04.720	Exercise		1.65848	25.1284	11.2059	148	-	33.5356	30.9617	1.08313	61.9896	1.401	1.79635
0:03:06.100	Exercise		1.55559	23.5695	10.5107	148	-	34.5498	31.7293	1.08889	60.1537	1.35167	1.69386
0:03:07.340	Exercise		1.5111	22.8955	10.2102	148	-	34.8584	31.7153	1.0991	59.2324	1.30067	1.66086
0:03:08.680	Exercise		1.63816	24.8206	11.0687	148	-	35.7209	32.3828	1.10308	65.3877	1.37033	1.80703
0:03:09.880	Exercise		1.64249	24.8863	11.0234	149	-	35.7661	32.0775	1.11499	65.7348	1.35433	1.83136
0:03:11.060	Exercise		1.66784	25.2704	11.119	150	-	36.1693	32.3815	1.11697	66.8792	1.46933	1.86294
0:03:12.740	Exercise		1.5935	24.144	10.553	151	-	35.8918	32.1228	1.11733	63.5633	1.437	1.78047
0:03:14.040	Exercise		1.57095	23.8022	10.4036	151	-	35.2781	31.8496	1.10765	61.2952	1.50233	1.74005
0:03:15.520	Exercise		1.51021	22.8819	10.0014	151	-	35.5144	32.3118	1.09912	59.9769	1.36167	1.65989
0:03:16.840	Exercise		1.5389	23.3166	10.1914	151	-	36.3433	32.8998	1.10467	62.1733	1.43367	1.69996
0:03:18.200	Exercise		1.59046	24.0979	10.5328	151	-	37.383	33.6971	1.10938	65.9701	1.45833	1.76443
0:03:19.500	Exercise		1.56856	23.7661	10.3649	151.333	-	37.0425	33.3536	1.1106	64.4356	1.46533	1.74204
0:03:20.940	Exercise		1.44124	21.8369	9.48182	152	-	36.5226	33.1069	1.10317	59.0342	1.329	1.58993
0:03:22.260	Exercise		1.43252	21.7048	9.36287	153	-	35.7704	32.4355	1.10282	57.6047	1.30367	1.5798
0:03:23.580	Exercise		1.57174	23.8142	10.2061	154	-	36.2035	32.729	1.10616	63.2379	1.43733	1.73859
0:03:25.040	Exercise		1.70925	25.8978	11.0274	155	-	36.2427	32.5488	1.11349	68.1299	1.587	1.90323
0:03:26.460	Exercise		1.57537	23.8693	10.1202	155.667	-	35.7799	32.0967	1.11475	62.2371	1.52667	1.75615
0:03:28.000	Exercise		1.46616	22.2145	9.37842	156.333	-	34.9319	31.329	1.115	57.3463	1.347	1.63477
0:03:29.280	Exercise		1.52354	23.0839	9.70405	157	-	34.5126	31.0803	1.11043	59.0252	1.319	1.69179
0:03:30.520	Exercise		1.61671	24.4955	10.2757	157.333	-	35.4773	31.898	1.11221	64.2524	1.34167	1.79811
0:03:31.760	Exercise		1.68061	25.4638	10.6592	157.667	-	35.7063	32.0512	1.11404	66.7893	1.41833	1.87227
0:03:33.120	Exercise		1.57471	23.8593	9.98762	157.667	-	36.4424	32.6157	1.11733	63.8256	1.42733	1.75947
0:03:34.560	Exercise		1.55026	23.4888	9.81177	158	-	36.5706	32.6889	1.11875	63.1716	1.40433	1.73435
0:03:35.780	Exercise		1.59742	24.2033	10.1102	158	-	36.0745	32.4565	1.11147	64.347	1.37867	1.77548
0:03:37.220	Exercise		1.64703	24.955	10.4463	157.667	-	34.2322	30.9326	1.10667	63.1023	1.352	1.82272
0:03:38.660	Exercise		1.68765	25.5705	10.7266	157.333	-	33.6059	30.4908	1.10216	63.2244	1.39867	1.86007
0:03:40.000	Exercise		1.61895	24.5296	10.3118	157	-	34.3534	31.0785	1.10538	62.0875	1.38167	1.78955
0:03:41.240	Exercise		1.65019	25.003	10.5332	156.667	-	35.6502	32.0564	1.11211	65.6616	1.384	1.8352
0:03:42.460	Exercise		1.66328	25.2013	10.6621	156	-	35.9618	32.3306	1.11231	66.5543	1.422	1.85009
0:03:43.860	Exercise		1.6557	25.0864	10.659	155.333	-	35.8622	32.1148	1.11669	65.8514	1.46467	1.8489
0:03:45.260	Exercise		1.68361	25.5093	10.8387	155.333	-	36.8283	32.7504	1.12451	68.4404	1.53133	1.89324
0:03:46.500	Exercise		1.68102	25.4701	10.7989	155.667	-	38.5689	33.981	1.13502	71.8322	1.47833	1.90799
0:03:47.600	Exercise		1.66554	25.2354	10.6765	156	-	39.2333	34.2431	1.14573	72.4337	1.47133	1.90826
0:03:48.940	Exercise		1.62788	24.6649	10.4129	156.333	-	38.8425	33.9833	1.14299	70.2476	1.44167	1.86065
0:03:50.220	Exercise		1.54918	23.4725	9.8674	157	-	38.0976	33.4004	1.14063	65.634	1.429	1.76704
0:03:51.520	Exercise		1.63725	24.8068	10.3842	157.667	-	37.6933	33.319	1.13128	68.5004	1.45333	1.85219
0:03:52.760	Exercise		1.55145	23.5068	9.8193	158	-	36.459	32.2841	1.12932	63.1014	1.39	1.75208
0:03:54.200	Exercise		1.64322	24.8973	10.4001	158	-	35.7319	31.7245	1.12632	65.3226	1.42367	1.85079
0:03:55.460	Exercise		1.58447	24.0071	10.0283	158	-	34.9638	31.0558	1.12584	61.7121	1.40767	1.78386
0:03:56.880	Exercise		1.59564	24.1763	10.099	158	-	36.2098	32.2084	1.12423	64.491	1.38333	1.79387
0:03:58.080	Exercise		1.58447	24.0071	10.0283	158	-	36.1489	32.0826	1.12675	63.6507	1.438	1.78529
0:03:59.560	Exercise		1.62575	24.6326	10.2896	158	-	37.4504	33.1362	1.1302	67.2878	1.51333	1.83742
0:04:00.960	Exercise		1.55802	23.6063	9.86087	158	-	38.9418	34.5694	1.12648	67.115	1.5	1.75508
0:04:02.140	Exercise		1.56312	23.6836	9.87231	158.333	-	40.0757	35.534	1.12781	69.4254	1.474	1.7629
0:04:03.600	Exercise		1.43485	21.7402	9.0432	158.667	-	39.2889	35.0015	1.12249	63.1859	1.33567	1.61061
0:04:04.980	Exercise		1.60389	24.3014	10.1086	158.667	-	36.5443	32.45	1.12617	65.3456	1.39767	1.80626
0:04:06.200	Exercise		1.54065	23.3432	9.73042	158.333	-	35.9815	32.0688	1.12201	62.3225	1.303	1.72863
0:04:07.380	Exercise		1.63814	24.8202	10.3899	157.667	-	36.9168	33.059	1.1167	67.6757	1.35333	1.8293
0:04:08.780	Exercise		1.45666	22.0706	9.25845	157.333	-	38.2036	34.3813	1.11117	62.9303	1.24467	1.6186
0:04:09.960	Exercise		1.56977	23.7845	9.99856	157	-	36.5577	33.1218	1.10373	64.3142	1.337	1.73261
0:04:11.340	Exercise		1.63698	24.8028	10.4046	157.333	-	35.1956	31.9457	1.10173	64.036	1.436	1.80352
0:04:12.860	Exercise		1.75487	26.5889	11.1068	158	-	34.3987	31.138	1.10472	66.4031	1.58367	1.93864
0:04:14.260	Exercise		1.76949	26.8104	11.1522	158.667	-	35.6616	32.0492	1.11271	69.3393	1.601	1.96893
0:04:15.520	Exercise		1.66013	25.1535	10.4411	159	-	37.1012	33.0411	1.12288	68.0216	1.52367	1.86413
0:04:16.900	Exercise		1.66109	25.168	10.4471	159	-	37.7288	33.2928	1.13324	69.4427	1.47667	1.88241
0:04:18.100	Exercise		1.76077	26.6783	11.0508	159.333	-	39.5867	34.3198	1.15346	75.7048	1.81633	2.03098
0:04:20.000	Exercise		1.70325	25.8068	10.6453	160	-	39.1603	33.6388	1.16414	72.5875	1.77533	1.98282
0:04:21.460	Exercise		1.66744	25.2643	10.3783	160.667	-	39.5354	33.9355	1.16501	71.8106	1.75633	1.94259
0:04:22.660	Exercise		1.48133	22.4444	9.20081	161	-	36.1629	31.4625	1.1494	60.1231	1.321	1.70264
0:04:23.980	Exercise		1.68623	25.5489	10.4735	161	-	35.5705	31.4435	1.13125	66.8113	1.40833	1.90755
0:04:25.260	Exercise		1.67361	25.3577	10.3951	161	-	34.4461	30.7595	1.11985	64.1979	1.41167	1.87419
0:04:26.620	Exercise		1.81753	27.5383	11.289	161	-	35.4739	31.7947	1.11572	71.2419	1.516	2.02785
0:04:27.820	Exercise		1.66773	25.2686	10.3585	161	-	35.7807	32.1002	1.11465	66.5502	1.39333	1.85894
0:04:29.040	Exercise		1.77126	26.8373	11.0244	160.667	-	35.3749	31.6109	1.11907	69.4185	1.47867	1.98217
0:04:30.480	Exercise		1.60455	24.3113	10.0076	160.333	-	35.3267	31.6424	1.11644	63.2589	1.38533	1.79138
0:04:31.780	Exercise		1.73307	26.2586	10.8317	160	-	34.7358	31.0516	1.11865	66.775	1.46233	1.93869
0:04:33.000	Exercise		1.69204	25.637	10.5973	159.667	-	35.6861	31.9421	1.11721	66.9862	1.46067	1.89037
0:04:34.420	Exercise		1.84284	27.9218	11.5418	159.667	-	35.6071	31.6736	1.12419	72.3673	1.544	2.07169
0:04:35.640	Exercise		1.75064	26.5249	10.9873	159.333	-	36.5339	32.3519	1.12927	70.7464	1.50067	1.97694
0:04:36.840	Exercise		1.70613	25.8504	10.7079	159.333	-	36.7023	32.2828	1.1369	69.6471	1.427	1.9397
0:04:38.100	Exercise		1.66729	25.262	10.4642	159.333	-	36.8135	32.2515	1.14145	68.1796	1.44367	1.90313
0:04:39.460	Exercise		1.55088	23.4982	9.71322	159.667	-	37.6673	32.9839	1.14199	64.9996	1.422	1.77109
0:04:40.780	Exercise		1.64191	24.8774	10.2619	160	-	37.4688	32.7953	1.14251	68.2352	1.46333	1.87589
0:04:41.980	Exercise		1.7142	25.9728	10.6915	160.333	-	38.1469	33.3053	1.14537	72.4136	1.485	1.9634
0:04:43.160	Exercise		1.75392	26.5745	10.8939	161	-	37.4787	32.6497	1.1479	72.8073	1.48233	2.01332
0:04:44.440	Exercise		1.66213	25.1837	10.2812	161.667	-	39.0019	34.0563	1.14522	71.8029	1.482	1.9035
0:04:45.700	Exercise		1.54235	23.369	9.52071	162	-	39.2453	34.4562	1.13899	67.507	1.39333	1.75673
0:04:46.880	Exercise		1.57865	23.919	9.72476	162.333	-	38.9032	34.3767	1.13167	68.2456	1.43867	1.78652
0:04:48.260	Exercise		1.637	24.803	10.0635	162.667	-	38.4779	33.9682	1.13276	70.0414	1.43	1.85433
0:04:49.400	Exercise		1.59031	24.0956	9.75649	163	-	37.7982	33.4943	1.1285	66.6436	1.469	1.79466
0:04:50.900	Exercise		1.59198	24.121	9.76677	163	-	38.0007	33.8411	1.12292	67.3831	1.409	1.78767
0:04:52.080	Exercise		1.53718	23.2906	9.43053	163	-	37.1982	33.2494	1.11876	63.7903	1.38967	1.71974
0:04:53.360	Exercise		1.64717	24.9571	10.1053	163	-	38.103	33.7674	1.1284	69.7375	1.43967	1.85866
0:04:54.620	Exercise		1.65571	25.0865	10.1786	162.667	-	39.019	34.2097	1.14058	71.6218	1.46967	1.88847
0:04:55.780	Exercise		1.63752	24.8109	10.0874	162.333	-	39.6251	34.5906	1.14555	72.181	1.425	1.87586
0:04:56.920	Exercise		1.59085	24.1038	9.82006	162	-	38.9734	34.1304	1.14189	69.1585	1.39133	1.81658
0:04:58.260	Exercise		1.68132	25.4746	10.3785	162	-	37.9595	33.3983	1.13657	70.679	1.48433	1.91094
0:04:59.580	Exercise		1.71366	25.9646	10.5782	162	-	38.1301	33.4489	1.13995	72.113	1.53367	1.95349
0:05:00.760	Exercise		1.76584	26.7552	10.9003	162	-	38.6605	33.788	1.14421	75.3306	1.536	2.02049
0:05:01.940	Exercise		1.7947	27.1925	11.0784	162	-	39.7422	34.3981	1.15536	78.3876	1.59833	2.07353
0:05:03.260	Exercise		1.76777	26.7843	10.9121	162	-	39.718	34.1368	1.16349	77.0837	1.61533	2.05678
0:05:04.540	Exercise		1.75	26.5152	10.8025	162	-	40.2193	34.4373	1.1679	77.3865	1.59133	2.04383
0:05:05.660	Exercise		1.61002	24.3942	9.93839	162	-	39.9611	34.19	1.1688	71.5593	1.427	1.88178
0:05:06.860	Exercise		1.85561	28.1153	11.4544	162	-	39.4395	33.6523	1.17197	79.501	1.81233	2.17472
0:05:09.000	Exercise		1.70867	25.8889	10.5473	162	-	38.1419	32.7244	1.16555	70.8896	1.78533	1.99154
0:05:10.460	Exercise		1.71699	26.015	10.5987	162	-	37.9064	32.6911	1.15953	70.843	1.77167	1.99091
0:05:11.640	Exercise		1.48917	22.5632	9.19243	162	-	36.8267	32.5178	1.13251	61.5038	1.32933	1.6865
0:05:12.920	Exercise		1.61309	24.4408	9.95737	162	-	37.7243	33.4457	1.12793	67.7581	1.413	1.81945
0:05:14.220	Exercise		1.68391	25.5138	10.3945	162	-	37.8247	32.9271	1.14874	70.3736	1.517	1.93438
0:05:15.520	Exercise		1.78318	29.7517	11.03	161.667	-	39.0493	33.2454	1.17458	76.4625	1.612	2.09449
0:05:16.720	Exercise		1.623	28.6401	10.0392	161.667	-	38.9834	32.6948	1.19234	69.885	1.52133	1.93518
0:05:18.160	Exercise		1.5157	28.8559	9.39483	161.333	-	39.8316	33.5582	1.18694	67.0947	1.43733	1.79905
0:05:19.400	Exercise		1.42696	25.7129	8.84478	161.333	-	39.311	33.5088	1.17315	62.6323	1.37967	1.67404
0:05:20.700	Exercise		1.56084	26.2815	9.69468	161	-	40.348	34.861	1.1574	69.875	1.45867	1.80652
0:05:21.920	Exercise		1.62384	27.717	10.086	161	-	39.5576	34.4163	1.14939	70.9285	1.526	1.86643
0:05:23.280	Exercise		1.61579	30.7157	10.036	161	-	40.4035	35.3729	1.14222	72.0469	1.534	1.84558
0:05:24.540	Exercise		1.49945	31.0996	9.31334	161	-	40.1065	35.1153	1.14214	66.5682	1.49067	1.71258
0:05:25.960	Exercise		1.59724	29.2201	9.92075	161	-	40.0058	35.3579	1.13145	70.7384	1.48933	1.8072
0:05:27.100	Exercise		1.63061	28.7248	10.128	161	-	39.3015	34.7706	1.13031	71.0395	1.471	1.84309
0:05:28.300	Exercise		1.67371	27.5537	10.3742	161.333	-	38.3096	33.8726	1.13099	71.1942	1.449	1.89295
0:05:29.640	Exercise		1.67269	31.2934	10.3465	161.667	-	39.0667	34.1991	1.14233	72.3358	1.49033	1.91077
0:05:30.820	Exercise		1.67513	28.585	10.3403	162	-	39.592	34.3795	1.15161	73.06	1.56133	1.92911
0:05:32.160	Exercise		1.7139	26.0803	10.5796	162	-	42.1019	36.268	1.16086	78.9972	1.66333	1.98959
0:05:33.440	Exercise		1.5815	23.2602	9.76236	162	-	42.8649	36.5635	1.17234	74.7158	1.55367	1.85406
0:05:34.580	Exercise		1.55103	28.0854	9.55461	162.333	-	43.278	36.8642	1.17398	74.3015	1.491	1.82089
0:05:35.780	Exercise		1.57975	31.7414	9.71157	162.667	-	41.5357	35.0928	1.18359	72.7237	1.47333	1.86978
0:05:37.100	Exercise		1.57556	34.5385	9.66599	163	-	41.9177	35.592	1.17773	73.1515	1.482	1.85558
0:05:38.240	Exercise		1.43708	33.2375	8.81643	163	-	39.7529	34.067	1.1669	63.2203	1.49433	1.67693
0:05:40.320	Exercise		1.39093	32.2596	8.53334	163	-	37.2876	32.9166	1.13279	57.8924	1.383	1.57563
0:05:41.680	Exercise		1.58513	28.9104	9.74465	162.667	-	36.6127	32.648	1.12144	63.2722	1.74	1.77763
0:05:43.340	Exercise		1.79721	26.9863	11.0711	162.333	-	37.0481	33.1336	1.11814	72.4922	1.76667	2.00954
0:05:44.740	Exercise		1.80433	17.5193	11.1379	162	-	37.672	33.4496	1.12623	74.125	1.735	2.0321
0:05:45.960	Exercise		1.56367	24.3494	9.65225	162	-	36.7607	32.5785	1.12837	64.3391	1.351	1.7644
0:05:47.140	Exercise		1.51097	27.1274	9.34619	161.667	-	36.9744	32.9752	1.12128	63.0287	1.26733	1.69422
0:05:48.360	Exercise		1.60285	39.5509	9.93504	161.333	-	38.6122	34.5378	1.11797	68.976	1.40167	1.79194
0:05:49.620	Exercise		1.61728	31.9466	10.0452	161	-	40.559	36.2573	1.11864	72.7675	1.461	1.80916
0:05:50.760	Exercise		1.61153	29.1345	10.0095	161	-	42.743	37.6967	1.13386	75.9785	1.54167	1.82726
0:05:52.020	Exercise		1.50817	26.8204	9.36754	161	-	44.1317	38.3601	1.15046	73.7305	1.48033	1.73509
0:05:53.240	Exercise		1.47817	24.8158	9.16224	161.333	-	44.5473	38.3857	1.16052	72.8552	1.49733	1.71545
0:05:54.460	Exercise		1.39729	25.8127	8.64301	161.667	-	44.2646	38.0947	1.16196	68.7868	1.428	1.62359
0:05:55.760	Exercise		1.40005	28.0956	8.62455	162.333	-	44.1625	38.2738	1.15386	68.8057	1.42033	1.61546
0:05:56.960	Exercise		1.4776	30.5294	9.08364	162.667	-	43.4655	37.934	1.14582	71.24	1.46233	1.69307
0:05:58.160	Exercise		1.54471	30.6825	9.45741	163.333	-	43.4485	38.1137	1.13997	74.1305	1.52167	1.76092
0:05:59.460	Exercise		1.55353	23.5384	9.49206	163.667	-	43.7969	38.2028	1.14643	75.0956	1.53267	1.78102
0:06:00.640	Exercise		1.568	30	9.56095	164	-	43.182	37.3534	1.15604	74.7254	1.53367	1.81266
0:06:01.860	Exercise		1.60601	24.3335	9.79273	164	-	43.0781	37.0559	1.16252	76.5561	1.49533	1.86701
0:06:02.980	Exercise		1.56487	23.7101	9.52252	164.333	-	43.0052	36.6738	1.17264	74.712	1.451	1.83503
0:06:04.140	Exercise		1.74127	26.3829	10.5745	164.667	-	45.0322	37.6976	1.19457	85.0322	1.85	2.08007
0:06:05.980	Exercise		1.2072	18.2909	7.31635	165	-	44.4339	36.8974	1.20425	59.5579	1.44933	1.45377
0:06:07.520	Exercise		1.39411	21.1229	8.44917	165	-	39.5584	33.9566	1.16497	60.8335	1.541	1.6241
0:06:08.800	Exercise		1.38767	21.0254	8.41015	165	-	33.4264	29.9047	1.11776	52.9873	1.15567	1.55109
0:06:09.960	Exercise		2.14629	32.5196	13.0078	165	-	34.8683	30.9788	1.12555	82.0526	1.63767	2.41577
0:06:11.120	Exercise		1.99378	30.2087	12.0835	165	-	37.1796	32.5367	1.1427	81.7108	1.55167	2.27828
0:06:12.220	Exercise		1.84614	27.9719	11.1887	165	-	38.4228	33.2675	1.15497	78.3021	1.53033	2.13223
0:06:13.480	Exercise		1.72527	26.1404	10.4351	165.333	-	40.1127	34.5512	1.16096	76.4704	1.51567	2.00297
0:06:14.700	Exercise		1.70355	25.8113	10.283	165.667	-	41.3592	35.6348	1.16064	77.631	1.55833	1.97721
0:06:15.840	Exercise		1.73579	26.2999	10.4566	166	-	41.2331	35.4533	1.16303	79.0497	1.52233	2.01878
0:06:16.960	Exercise		1.54665	23.4341	9.31718	166	-	41.4308	35.6362	1.1626	71.7029	1.35433	1.79814
0:06:18.100	Exercise		1.45973	22.1171	8.77592	166.333	-	39.8526	34.4047	1.15835	65.843	1.23633	1.69087
0:06:19.220	Exercise		1.36198	20.6361	8.1719	166.667	-	39.7111	34.6763	1.14519	61.9002	1.14067	1.55973
0:06:20.280	Exercise		1.545	23.4091	9.25152	167	-	38.3079	33.6388	1.1388	67.0919	1.222	1.75945
0:06:21.380	Exercise		1.80435	27.3387	10.8045	167	-	36.9224	32.3144	1.1426	74.171	1.41467	2.06165
0:06:22.680	Exercise		1.95647	29.6436	11.7154	167	-	37.5653	32.6126	1.15186	80.8112	1.59067	2.25359
0:06:23.840	Exercise		1.98564	30.0854	11.89	167	-	38.8796	33.4482	1.16238	84.6152	1.64333	2.30807
0:06:24.900	Exercise		1.96565	29.7826	11.7704	167	-	41.3962	35.0276	1.18182	89.2363	1.63367	2.32304
0:06:25.980	Exercise		1.74168	26.389	10.4292	167	-	42.8047	35.7406	1.19765	82.6016	1.47767	2.08592
0:06:27.060	Exercise		1.67296	25.3479	10.0177	167	-	43.2229	35.7492	1.20906	80.1255	1.47633	2.02271
0:06:28.220	Exercise		1.55083	23.4974	9.2679	167.333	-	42.3557	35.1692	1.20434	73.2354	1.397	1.86773
0:06:29.420	Exercise		1.57519	23.8666	9.39479	167.667	-	41.6099	34.7433	1.19764	72.7485	1.454	1.88651
0:06:30.660	Exercise		1.62138	24.5664	9.65108	168	-	41.4968	34.6526	1.19751	74.4043	1.50433	1.94162
0:06:31.860	Exercise		1.65016	25.0024	9.82238	168	-	41.811	35.0813	1.19183	76.2433	1.51467	1.96671
0:06:33.000	Exercise		1.8065	27.3712	10.753	168	-	41.6524	35.0497	1.18838	82.8881	1.56167	2.14681
0:06:34.060	Exercise		1.81505	27.5007	10.8038	168	-	41.0664	34.6549	1.18501	82.1804	1.54833	2.15085
0:06:35.260	Exercise		1.75279	26.5575	10.4126	168.333	-	40.8183	34.3217	1.18929	79.2809	1.476	2.08458
0:06:36.360	Exercise		1.6664	25.2485	9.87984	168.667	-	40.7989	34.1978	1.19303	75.5766	1.434	1.98806
0:06:37.480	Exercise		1.62728	24.6557	9.62887	169	-	39.3121	33.0214	1.1905	71.31	1.39933	1.93728
0:06:38.820	Exercise		1.81697	27.5298	10.7301	169.333	-	39.0814	32.7403	1.19368	78.3012	1.54633	2.16887
0:06:39.940	Exercise		1.81191	27.4532	10.6793	169.667	-	39.9292	33.525	1.19103	79.5947	1.58167	2.15803
0:06:41.080	Exercise		1.87442	28.4003	11.026	170	-	42.3755	35.3734	1.19795	87.3506	1.588	2.24546
0:06:42.100	Exercise		1.90142	28.8093	11.1848	170	-	44.3694	36.4523	1.21719	91.3506	1.883	2.31439
0:06:43.860	Exercise		1.84245	27.9159	10.8379	170	-	43.1169	35.28	1.22213	86.1856	1.84	2.25172
0:06:45.120	Exercise		1.6981	25.7288	9.98884	170	-	42.3548	34.7763	1.21792	78.2444	1.78233	2.06816
0:06:46.320	Exercise		1.47979	22.4211	8.72177	169.667	-	40.6184	34.0999	1.19116	67.4585	1.32133	1.76267
0:06:47.400	Exercise		1.48645	22.522	8.77827	169.333	-	40.7651	34.5781	1.17893	67.9116	1.33667	1.75242
0:06:48.680	Exercise		1.57915	23.9266	9.3441	169	-	40.3304	34.6184	1.165	70.9263	1.411	1.83971
0:06:49.920	Exercise		1.68055	25.4629	9.92453	169.333	-	39.5192	34.0502	1.16062	73.4687	1.49967	1.95048
0:06:51.080	Exercise		1.74605	26.4553	10.2911	169.667	-	39.4801	34.178	1.15513	76.0996	1.52933	2.01692
0:06:52.300	Exercise		1.84406	27.9404	10.8474	170	-	38.9138	33.6787	1.15544	79.7328	1.44	2.13071
0:06:53.220	Exercise		1.71862	26.0396	10.1095	170	-	40.2092	34.7297	1.15778	76.7765	1.441	1.98977
0:06:54.540	Exercise		1.78667	27.0708	10.5098	170	-	39.0654	33.5436	1.16461	77.394	1.467	2.08079
0:06:55.800	Exercise		1.41019	21.3666	8.29525	170	-	35.5631	30.993	1.14746	55.9267	1.39433	1.61813
0:06:58.000	Exercise		1.50463	22.7975	8.86817	169.667	-	31.3913	28.0917	1.11746	52.463	1.44433	1.68137
0:06:59.760	Exercise		1.5563	23.5803	9.19074	169.333	-	30.7391	27.9467	1.09992	53.1452	1.44233	1.7118
0:07:00.980	Exercise		2.0184	30.5819	11.9432	169	-	32.9353	29.8122	1.10476	72.6553	1.69333	2.22985
0:07:02.300	Exercise		2.16882	32.8609	12.8333	169	-	35.4743	31.5748	1.1235	83.92	1.73067	2.43668
0:07:03.480	Exercise		2.19487	33.2557	12.9874	169	-	38.6483	33.6592	1.14823	90.9502	2.13933	2.52021
0:07:05.400	Exercise		2.00115	30.3205	11.8645	168.667	-	39.4651	34.0274	1.1598	85.0975	2.00167	2.32094
0:07:06.720	Exercise		1.78948	27.1133	10.6306	168.333	-	39.7365	34.0805	1.16596	77.2934	1.79933	2.08646
0:07:07.860	Exercise		1.71212	25.9413	10.1912	168	-	36.4787	31.5586	1.1559	69.2438	1.469	1.97905
0:07:09.240	Exercise		1.7271	26.1681	10.3008	167.667	-	37.1625	31.9314	1.16382	70.9065	1.51867	2.01003
0:07:10.600	Exercise		1.88865	28.6159	11.2867	167.333	-	37.3695	31.9183	1.17079	77.1193	1.69767	2.21121
0:07:11.840	Exercise		1.70457	25.8267	10.207	167	-	39.4111	33.4158	1.17942	73.8335	1.59767	2.01039
0:07:13.140	Exercise		1.73361	26.2668	10.3809	167	-	40.3889	34.2005	1.18095	76.9168	1.60567	2.0473
0:07:14.360	Exercise		1.77048	26.8254	10.5805	167.333	-	41.201	34.7346	1.18617	79.8819	1.65833	2.10008
0:07:15.580	Exercise		1.81135	27.4447	10.8033	167.667	-	41.4662	34.617	1.19786	82.1162	1.68767	2.16974
0:07:16.840	Exercise		1.91252	28.9775	11.3615	168.333	-	40.931	34.0702	1.20137	85.4098	1.72533	2.29765
0:07:18.000	Exercise		1.88973	28.6323	11.1818	169	-	41.0735	34.1117	1.20409	84.9119	1.67633	2.2754
0:07:19.140	Exercise		1.89042	28.6427	11.142	169.667	-	41.2338	34.2672	1.2033	85.4843	1.63367	2.27475
0:07:20.280	Exercise		1.78603	27.0611	10.5061	170	-	42.4184	35.0225	1.21118	83.063	1.638	2.1632
0:07:21.560	Exercise		1.78697	27.0753	10.5116	170	-	43.0508	35.286	1.22005	84.0287	1.70467	2.1802
0:07:22.800	Exercise		1.78346	27.0222	10.4704	170.333	-	44.3147	35.9726	1.2319	86.1319	1.74733	2.19705
0:07:23.940	Exercise		1.82111	27.5926	10.6706	170.667	-	44.3932	35.5254	1.24962	88.1761	1.732	2.2757
0:07:25.100	Exercise		1.67575	25.3902	9.78067	171.333	-	45.0698	35.9201	1.25473	82.7845	1.64233	2.10261
0:07:26.380	Exercise		1.72276	26.1025	10.0355	171.667	-	42.9447	34.7614	1.23541	81.0765	1.646	2.12833
0:07:27.600	Exercise		1.64227	24.8828	9.54806	172	-	41.8314	34.4865	1.21298	75.524	1.59333	1.99203
0:07:28.900	Exercise		1.78717	27.0784	10.3905	172	-	40.5869	33.6971	1.20447	79.5117	1.64133	2.15259
0:07:30.100	Exercise		1.77587	26.907	10.3048	172.333	-	41.4406	34.2343	1.2105	80.6485	1.646	2.14968
0:07:31.280	Exercise		1.80347	27.3252	10.4448	172.667	-	41.7117	34.4735	1.20996	82.2475	1.68667	2.18213
0:07:32.600	Exercise		1.74662	26.464	10.0961	173	-	42.6056	35.2129	1.20994	81.3985	1.67867	2.11332
0:07:33.820	Exercise		1.73877	26.3449	10.0507	173	-	43.1554	35.7481	1.20721	82.1056	1.67267	2.09905
0:07:34.960	Exercise		1.76373	26.7232	10.195	173	-	44.0388	36.1505	1.21821	85.131	1.64367	2.14859
0:07:36.080	Exercise		1.71579	25.9968	9.91784	173	-	44.2278	36.2613	1.2197	83.5093	1.57733	2.09274
0:07:37.220	Exercise		1.77552	26.9019	10.2631	173	-	42.579	35.1656	1.21081	82.7841	1.65933	2.14983
0:07:38.600	Exercise		1.88843	28.6125	10.9158	173	-	44.5033	36.3367	1.22475	90.2187	2.103	2.31284
0:07:40.440	Exercise		1.80855	27.4022	10.4742	172.667	-	42.8162	35.0023	1.22324	82.9324	2.17233	2.21228
0:07:42.000	Exercise		1.77868	26.9496	10.3211	172.333	-	42.0663	34.4749	1.2202	80.2613	2.125	2.17034
0:07:43.420	Exercise		1.65626	25.0948	9.6294	172	-	38.9531	32.6043	1.19472	70.7126	1.64333	1.97877
0:07:44.660	Exercise		1.71616	26.0024	9.97765	172	-	40.2622	34.0274	1.18323	75.8464	1.618	2.0306
0:07:45.860	Exercise		1.80279	27.315	10.4813	172	-	40.7977	34.217	1.19232	80.4872	1.67067	2.14951
0:07:47.160	Exercise		1.82439	27.6423	10.6069	172	-	40.3159	33.8884	1.18967	80.1951	1.73833	2.17042
0:07:48.580	Exercise		1.81392	27.4836	10.546	172	-	40.4293	33.686	1.20018	80.15	1.69367	2.17703
0:07:49.700	Exercise		1.77244	26.8552	10.3049	172	-	40.7557	34.0132	1.19823	79.5029	1.57567	2.1238
0:07:50.780	Exercise		1.81063	27.4338	10.5269	172	-	41.7895	34.4625	1.21261	83.5212	1.531	2.19559
0:07:51.880	Exercise		1.81595	27.5144	10.5578	172	-	42.2163	34.6427	1.21862	84.5649	1.541	2.21295
0:07:52.980	Exercise		1.71475	25.981	9.96945	172	-	43.3667	35.3287	1.22752	82.039	1.539	2.10488
0:07:54.160	Exercise		1.77984	26.9672	10.3479	172	-	43.0969	35.1965	1.22447	83.9453	1.66967	2.17935
0:07:55.480	Exercise		1.74811	26.4865	10.1438	172.333	-	43.5291	35.7596	1.21727	83.1981	1.68633	2.12792
0:07:56.640	Exercise		1.7341	26.2742	10.043	172.667	-	43.1445	35.6084	1.21164	82.0072	1.64233	2.1011
0:07:57.780	Exercise		1.71885	26.0431	9.93553	173	-	42.6776	35.3139	1.20852	80.7448	1.57367	2.07726
0:07:58.980	Exercise		1.78708	27.0769	10.3299	173	-	42.8287	35.2094	1.2164	83.9484	1.63133	2.1738
0:08:00.140	Exercise		1.83418	27.7906	10.6022	173	-	44.3324	36.2764	1.22207	88.6378	1.74267	2.2415
0:08:01.320	Exercise		1.7837	27.0257	10.2906	173.333	-	46.1656	37.475	1.2319	89.9564	1.702	2.19735
0:08:02.400	Exercise		1.74366	26.419	10.0402	173.667	-	47.6831	38.4926	1.23876	90.9665	1.67433	2.15998
0:08:03.460	Exercise		1.75226	26.5493	10.0512	174.333	-	46.5387	37.2174	1.25046	89.4572	1.62867	2.19112
0:08:04.600	Exercise		1.73803	26.3338	9.95057	174.667	-	46.2595	36.9171	1.25306	87.8588	1.69633	2.17787
0:08:05.900	Exercise		1.73285	26.2553	9.902	175	-	45.1384	36.178	1.24767	85.3998	1.71233	2.16203
0:08:07.080	Exercise		1.69943	25.7489	9.711	175	-	45.2227	36.4162	1.24183	84.0794	1.67533	2.11039
0:08:08.200	Exercise		1.6363	24.7924	9.3325	175.333	-	45.3653	36.9668	1.22719	81.7254	1.57033	2.00805
0:08:09.360	Exercise		1.71965	26.0553	9.78927	175.667	-	43.8464	35.9688	1.21901	82.6694	1.63767	2.09627
0:08:10.660	Exercise		1.7633	26.7167	10.0188	176	-	44.1896	36.4121	1.2136	85.1001	1.70667	2.13994
0:08:11.820	Exercise		1.84563	27.964	10.4865	176	-	44.5956	36.4419	1.22374	89.5308	1.78467	2.25857
0:08:12.960	Exercise		1.7581	26.6378	9.98919	176	-	44.8649	36.579	1.22652	85.8581	1.771	2.15635
0:08:14.420	Exercise		1.78965	27.1159	10.1685	176	-	42.8913	35.0319	1.22435	83.2587	1.845	2.19116
0:08:15.860	Exercise		1.73663	26.3126	9.86724	176	-	41.4624	34.063	1.21723	78.4173	1.761	2.11388
0:08:17.040	Exercise		1.74945	26.5069	9.94007	176	-	41.5328	34.2454	1.2128	79.7661	1.61633	2.12174
0:08:18.120	Exercise		1.70073	25.7687	9.66324	176	-	42.6229	35.2631	1.20871	80.2147	1.49533	2.05569
0:08:19.220	Exercise		1.78952	27.114	10.187	175.667	-	43.7142	35.5915	1.22822	84.4718	1.948	2.19793
0:08:22.220	Exercise		1.82138	27.5967	10.3881	175.333	-	40.9814	34.0694	1.20288	80.6611	1.93	2.19091
0:08:23.400	Exercise		2.06592	31.3018	11.8053	175	-	37.7457	32.0744	1.17681	83.6652	2.119	2.43121
0:08:24.660	Exercise		2.28152	34.5685	13.0373	175	-	34.8882	30.63	1.13902	86.3233	1.84833	2.59869
0:08:26.100	Exercise		2.15464	32.646	12.3357	174.667	-	36.8583	32.0095	1.15148	85.9165	1.90333	2.48103
0:08:27.400	Exercise		1.91597	29.0299	10.9903	174.333	-	39.6964	33.9927	1.16779	82.7124	1.78967	2.23746
0:08:28.580	Exercise		1.86969	28.3286	10.7453	174	-	41.7103	35.1839	1.18549	85.167	1.70767	2.2165
0:08:29.720	Exercise		2.00032	30.3079	11.4961	174	-	42.0887	35.1446	1.19759	91.7288	1.75233	2.39556
0:08:30.840	Exercise		1.96397	29.7571	11.2872	174	-	43.2866	35.6471	1.21431	92.5938	1.759	2.38487
0:08:32.000	Exercise		1.84672	27.9806	10.6133	174	-	43.9713	35.9321	1.22373	88.5064	1.745	2.2599
0:08:33.280	Exercise		1.75679	26.6181	10.1159	173.667	-	45.0481	36.7599	1.22547	86.4438	1.70433	2.15289
0:08:34.400	Exercise		1.68765	25.5704	9.73643	173.333	-	45.1266	37.022	1.21891	83.6453	1.60867	2.05709
0:08:35.480	Exercise		1.65131	25.0198	9.54514	173	-	45.4827	37.4455	1.21464	82.8699	1.537	2.00574
0:08:36.620	Exercise		1.78225	27.0038	10.2822	173.333	-	38.6942	32.3962	1.1944	75.6395	1.63133	2.12873
0:08:38.560	Exercise		1.69183	25.6338	9.74184	173.667	-	36.8034	31.1526	1.18139	68.6362	1.55133	1.99871
0:08:39.780	Exercise		1.72741	26.1729	9.92766	174	-	34.3855	29.5647	1.16306	65.6427	1.51367	2.00908
0:08:40.980	Exercise		1.8635	28.2349	10.7098	174	-	37.383	32.2904	1.15771	76.7845	1.55267	2.1574
0:08:42.200	Exercise		1.95523	29.6247	11.2585	173.667	-	37.982	32.7608	1.15937	81.2395	1.677	2.26685
0:08:43.500	Exercise		2.00738	30.4148	11.581	173.333	-	39.1681	33.5442	1.16766	85.5234	1.78533	2.34393
0:08:44.740	Exercise		1.84399	27.9393	10.6589	173	-	40.339	34.2619	1.17737	81.3222	1.688	2.17107
0:08:45.940	Exercise		1.76567	26.7525	10.2259	172.667	-	41.4301	34.9575	1.18515	80.1962	1.63933	2.09259
0:08:47.180	Exercise		1.80741	27.3849	10.4879	172.333	-	42.0274	35.3549	1.18873	83.0435	1.68833	2.14852
0:08:48.400	Exercise		1.82398	27.6361	10.6046	172	-	43.6092	36.3708	1.19901	86.6656	1.752	2.18698
0:08:49.580	Exercise		1.89415	28.6993	11.0125	172	-	43.9446	36.4318	1.20621	90.5213	1.78967	2.28476
0:08:50.740	Exercise		1.77015	26.8205	10.2916	172	-	44.009	36.327	1.21147	85.0071	1.723	2.14448
0:08:52.060	Exercise		1.68714	25.5627	9.80895	172	-	42.1771	35.0033	1.20495	78.1834	1.60267	2.03291
0:08:53.280	Exercise		1.6759	25.3924	9.7436	172	-	41.3926	34.6094	1.19599	76.3947	1.566	2.00436
0:08:54.440	Exercise		1.72068	26.0709	9.98459	172.333	-	41.3555	34.6377	1.19394	78.2524	1.58867	2.05439
0:08:55.720	Exercise		1.934	29.3031	11.2008	172.667	-	40.9113	34.1341	1.19855	86.2156	1.75033	2.318
0:08:56.940	Exercise		1.9979	30.2712	11.5486	173	-	41.4165	34.2547	1.20908	89.5381	1.89833	2.41561
0:08:58.260	Exercise		2.00829	30.4287	11.6086	173	-	42.752	35.0277	1.22052	92.8835	1.904	2.45116
0:08:59.420	Exercise		1.87076	28.3449	10.8137	173	-	45.4911	37.0057	1.2293	92.2934	1.84833	2.29973
0:09:00.560	Exercise		1.72021	26.0637	9.94338	173	-	46.9039	37.9455	1.23608	87.9428	1.74467	2.12632
0:09:01.840	Exercise		1.66854	25.2809	9.64472	173	-	47.5773	38.453	1.23728	86.5605	1.737	2.06445
0:09:03.040	Exercise		1.68678	25.5573	9.75019	173	-	45.9247	37.1067	1.23764	84.5972	1.708	2.08763
0:09:04.200	Exercise		1.74608	26.4557	10.0735	173.333	-	45.4846	36.8931	1.23288	86.6244	1.73133	2.1527
0:09:05.440	Exercise		1.74856	26.4933	10.0685	173.667	-	44.146	35.8827	1.23029	84.2465	1.71967	2.15123
0:09:06.720	Exercise		1.68855	25.5841	9.70433	174	-	44.0219	35.8903	1.22657	81.2659	1.688	2.07113
0:09:07.940	Exercise		1.7357	26.2986	9.95624	174.333	-	43.2837	35.3288	1.22517	82.356	1.64067	2.12653
0:09:09.040	Exercise		1.77626	26.913	10.1694	174.667	-	43.9102	35.9606	1.22106	85.3352	1.67433	2.16893
0:09:10.260	Exercise		2.00314	30.3506	11.4465	175	-	46.4277	37.7886	1.22862	99.7798	2.11967	2.46109
0:09:11.860	Exercise		1.94572	29.4806	11.0973	175.333	-	47.2074	38.2105	1.23545	97.9854	2.30067	2.40385
0:09:13.320	Exercise		1.97017	29.8511	11.2154	175.667	-	47.4781	38.1399	1.24484	99.8836	2.26733	2.45255
0:09:14.440	Exercise		1.76502	26.7427	10.0285	176	-	46.0998	37.0637	1.2438	88.3508	1.82167	2.19533
0:09:15.620	Exercise		1.6745	25.3712	9.5142	176	-	46.173	37.2578	1.23928	85.1517	1.565	2.07518
0:09:16.640	Exercise		1.7508	26.5272	9.9289	176.333	-	44.1933	35.952	1.22923	85.3034	1.549	2.15213
0:09:17.720	Exercise		1.83495	27.8022	10.3865	176.667	-	43.0497	35.1187	1.22584	87.1501	1.53867	2.24934
0:09:18.800	Exercise		1.97495	29.9234	11.1579	177	-	42.6456	34.5998	1.23254	92.2723	1.65067	2.4342
0:09:19.860	Exercise		2.00618	30.3966	11.3343	177	-	43.9168	35.4161	1.24002	96.106	1.72967	2.48771
0:09:20.960	Exercise		1.96862	29.8276	11.1222	177	-	45.3941	36.3189	1.24987	97.2248	1.781	2.46053
0:09:22.100	Exercise		1.83059	27.7362	10.3423	177	-	46.5279	37.2487	1.24911	92.8438	1.743	2.28661
0:09:23.240	Exercise		1.82102	27.5912	10.2689	177.333	-	44.993	36.1595	1.24429	89.1345	1.78233	2.26588
0:09:24.580	Exercise		1.82704	27.6825	10.2835	177.667	-	43.8909	35.4202	1.23915	87.151	1.803	2.26398
0:09:25.840	Exercise		1.88338	28.536	10.5808	178	-	43.4107	35.2062	1.23304	88.5536	1.87667	2.32228
0:09:27.060	Exercise		1.82712	27.6837	10.2647	178	-	44.3612	36.0986	1.22889	88.1819	1.78133	2.24534
0:09:28.220	Exercise		1.81806	27.5464	10.2138	178	-	45.3387	36.97	1.22636	89.798	1.75467	2.22961
0:09:29.360	Exercise		1.78973	27.1171	10.0359	178.333	-	46.1245	37.4463	1.23175	90.3283	1.67233	2.2045
0:09:30.400	Exercise		1.72852	26.1898	9.67457	178.667	-	46.5557	37.8866	1.22882	88.2082	1.642	2.12404
0:09:31.580	Exercise		1.58395	23.9993	8.84891	179	-	44.1653	36.6212	1.20601	77.3143	1.513	1.91026
0:09:32.920	Exercise		1.57795	23.9083	8.81535	179	-	41.3699	35.0358	1.18079	72.0503	1.53233	1.86322
0:09:34.240	Exercise		1.72939	26.2029	9.66142	179	-	39.6483	33.8709	1.17057	75.2981	1.611	2.02438
0:09:35.440	Exercise		1.99163	30.1762	11.1264	179	-	39.895	33.9472	1.17521	86.155	1.852	2.34058
0:09:36.800	Exercise		2.08453	31.5838	11.6454	179	-	40.5578	34.2769	1.18324	91.3464	1.93367	2.4665
0:09:38.060	Exercise		1.93672	29.3443	10.8399	178.667	-	41.9293	35.3278	1.18686	87.8232	1.911	2.29862
0:09:39.360	Exercise		1.8532	28.0787	10.3917	178.333	-	43.1665	36.1429	1.19433	86.9367	1.80367	2.21332
0:09:40.540	Exercise		1.73662	26.3124	9.75629	178	-	44.0664	36.8292	1.19651	83.6225	1.697	2.07788
0:09:41.720	Exercise		1.75769	26.6317	9.87467	178	-	42.9239	36.0859	1.18949	82.5773	1.66767	2.09076
0:09:43.000	Exercise		1.67696	25.4085	9.42111	178	-	42.9525	36.2083	1.18626	79.2459	1.58133	1.98931
0:09:44.140	Exercise		1.86106	28.198	10.475	177.667	-	40.9048	34.6366	1.18097	83.0514	1.727	2.19786
0:09:45.480	Exercise		1.88305	28.531	10.6187	177.333	-	40.7223	34.4237	1.18297	83.8834	1.67733	2.22759
0:09:46.620	Exercise		1.97848	29.977	11.1779	177	-	40.3607	34.0612	1.18495	87.146	1.72067	2.34439
0:09:47.720	Exercise		1.98901	30.1366	11.2374	177	-	41.1432	34.5499	1.19083	89.55	1.67133	2.36859
0:09:48.840	Exercise		2.02514	30.6839	11.4415	177	-	42.2247	35.1553	1.20109	92.8491	1.822	2.43237
0:09:50.180	Exercise		2.04802	31.0307	11.5708	177	-	43.0703	35.5453	1.2117	95.5008	1.886	2.4816
0:09:51.300	Exercise		1.91333	28.9899	10.8098	177	-	44.123	36.1371	1.22099	91.5423	1.85133	2.33616
0:09:52.500	Exercise		1.80022	27.276	10.1707	177	-	44.5584	36.3799	1.22481	87.5861	1.711	2.20492
0:09:53.700	Exercise		1.79425	27.1856	10.137	177	-	43.67	35.7607	1.22117	85.6375	1.69333	2.19109
0:09:54.860	Exercise		1.89009	28.6378	10.6584	177.333	-	43.7157	35.7448	1.223	90.1273	1.73033	2.31158
0:09:55.960	Exercise		1.96558	29.7815	11.0633	177.667	-	44.8853	36.561	1.22768	95.944	1.79	2.4131
0:09:57.060	Exercise		1.92172	29.1169	10.7962	178	-	46.4607	37.6071	1.23542	97.1866	1.771	2.37414
0:09:58.140	Exercise		1.81155	27.4478	10.1773	178	-	48.1425	38.811	1.24043	95.0683	1.74267	2.24711
0:09:59.260	Exercise		1.81676	27.5267	10.2065	178	-	47.8201	38.4829	1.24263	94.6417	1.75533	2.25757
0:10:00.400	Exercise		1.82818	27.6997	10.2707	178	-	47.0791	37.9816	1.23952	93.833	1.74033	2.26607
0:10:01.480	Exercise		1.87419	28.3968	10.5095	178.333	-	45.6681	36.9213	1.2369	93.4013	1.722	2.31819
0:10:02.580	Exercise		1.78331	27.0198	9.98119	178.667	-	45.6977	37.054	1.23327	89.494	1.61067	2.1993
0:10:03.640	Exercise		1.82145	27.5977	10.1947	178.667	-	45.7733	36.9333	1.23935	91.3265	1.65367	2.25742
0:10:04.740	Exercise		1.77378	26.8755	9.92787	178.667	-	45.9138	37.0498	1.23924	89.3936	1.61867	2.19815
0:10:05.840	Exercise		1.95638	29.6421	10.9499	178.667	-	44.3192	35.6865	1.2419	94.6074	1.724	2.42963
0:10:06.920	Exercise		1.83498	27.8028	10.2513	179	-	45.1379	36.4801	1.23733	90.7294	1.65333	2.27047
0:10:08.020	Exercise		1.84604	27.9702	10.3131	179	-	45.0859	36.4253	1.23776	91.0859	1.66967	2.28496
0:10:09.140	Exercise		1.71413	25.9717	9.57616	179	-	45.4114	36.9019	1.2306	85.391	1.62867	2.1094
0:10:10.360	Exercise		1.99429	30.2165	11.1413	179	-	44.5774	36.2371	1.23016	95.4687	2.093	2.4533
0:10:12.120	Exercise		1.98211	30.0319	11.0732	179	-	43.6216	35.7436	1.2204	92.8596	2.09033	2.41897
0:10:13.320	Exercise		2.06262	31.2518	11.523	179	-	43.881	36.0049	1.21875	97.0287	2.14333	2.51382
0:10:14.480	Exercise		1.90056	28.7963	10.6176	179	-	43.187	35.7083	1.20944	89.5333	1.72967	2.29861
0:10:15.600	Exercise		1.86928	28.3224	10.4429	179	-	44.3574	36.31	1.22163	90.5881	1.70033	2.28357
0:10:16.700	Exercise		1.84901	28.0154	10.3297	179	-	43.6209	35.762	1.21976	88.3713	1.64933	2.25535
0:10:17.840	Exercise		1.81836	27.5509	10.1584	179	-	44.0051	35.9381	1.22447	87.5612	1.67133	2.22652
0:10:19.040	Exercise		1.99846	30.2798	11.1646	179	-	43.6275	35.7241	1.22124	94.5546	1.84833	2.44059
0:10:20.220	Exercise		2.06302	31.2578	11.5252	179	-	44.5876	36.3592	1.22631	99.4432	1.92	2.5299
0:10:21.320	Exercise		2.07775	31.481	11.6075	179	-	46.1454	37.4532	1.23208	103.603	1.93133	2.55996
0:10:22.400	Exercise		1.93945	29.3856	10.8349	179	-	48.445	39.179	1.23651	102.01	1.824	2.39814
0:10:23.440	Exercise		1.8425	27.9167	10.2933	179	-	48.6872	39.0532	1.24669	97.7598	1.748	2.29703
0:10:24.540	Exercise		1.89324	28.6855	10.5768	179	-	47.1658	38.0827	1.23851	97.3497	1.74067	2.3448
0:10:25.620	Exercise		1.98144	30.0218	11.0695	179	-	46.0589	37.1594	1.2395	99.4271	1.75367	2.45598
0:10:26.620	Exercise		2.07731	31.4744	11.6051	179	-	45.4646	36.5932	1.24243	102.562	1.81933	2.58092
0:10:27.740	Exercise		1.98851	30.129	11.0884	179.333	-	46.5355	37.1136	1.25387	100.514	1.81433	2.49333
0:10:28.880	Exercise		1.90822	28.9124	10.6209	179.667	-	45.996	36.6184	1.25609	95.0833	1.87233	2.3969
0:10:30.180	Exercise		1.89937	28.7783	10.5521	180	-	45.9573	36.758	1.25027	94.514	1.884	2.37472
0:10:31.340	Exercise		1.96843	29.8247	10.9357	180	-	45.9674	36.8938	1.24594	97.8479	1.91333	2.45255
0:10:32.420	Exercise		1.9225	29.1287	10.6805	180	-	47.3072	38.0976	1.24174	98.866	1.798	2.38723
0:10:33.460	Exercise		1.87556	28.4176	10.4198	180	-	47.0736	37.8908	1.24235	96.343	1.72267	2.3301
0:10:34.560	Exercise		1.76176	26.6933	9.78755	180	-	45.4709	36.879	1.23297	87.818	1.64033	2.1722
0:10:35.800	Exercise		1.90921	28.9274	10.6067	180	-	43.8206	35.5105	1.23402	91.043	1.77633	2.356
0:10:36.980	Exercise		1.98034	30.0052	11.0019	180	-	43.7243	35.6195	1.22754	93.8344	1.865	2.43095
0:10:38.140	Exercise		2.0825	31.553	11.5694	180	-	44.6344	36.1217	1.23566	100.492	1.919	2.57327
0:10:39.240	Exercise		2.03827	30.8829	11.3237	180	-	45.5075	36.8149	1.23612	100.68	1.82967	2.51954
0:10:40.260	Exercise		1.98972	30.1473	11.054	180	-	46.8901	37.5847	1.24759	101.509	1.78033	2.48235
0:10:41.300	Exercise		2.05976	31.2085	11.4431	180	-	46.4778	37.1641	1.25061	103.852	1.842	2.57596
0:10:42.440	Exercise		2.02035	30.6114	11.2242	180	-	46.106	36.7132	1.25584	100.886	1.878	2.53725
0:10:43.620	Exercise		1.86788	28.3011	10.4351	179	-	46.0477	36.6753	1.25555	93.378	1.82533	2.34521
0:10:44.820	Exercise		1.90803	28.9095	10.7798	177	-	45.2066	36.205	1.24863	93.536	1.85	2.38241
0:10:46.000	Exercise		1.96922	29.8367	11.2527	175	-	45.7173	36.5309	1.25147	97.3502	1.91433	2.46441
0:10:47.160	Exercise		2.12429	32.1862	12.162	174.667	-	45.2599	36.0369	1.25593	103.686	1.98	2.66797
0:10:48.260	Exercise		1.94942	29.5367	11.0973	175.667	-	45.8565	36.398	1.25987	96.7441	1.89533	2.45601
0:10:49.540	Exercise		1.96078	29.7088	11.0779	177	-	44.3227	35.3807	1.25274	94.1355	1.87533	2.45634
0:10:50.760	Exercise		2.00932	30.4442	11.3095	177.667	-	44.2847	35.5033	1.24734	96.2103	1.91667	2.5063
0:10:51.860	Exercise		2.01923	30.5943	11.344	178	-	44.258	35.5212	1.24596	96.5951	1.92433	2.51587
0:10:53.140	Exercise		2.01372	30.5109	11.2919	178.333	-	45.5486	36.3622	1.25264	99.0302	1.95133	2.52246
0:10:54.320	Exercise		1.9406	29.403	10.8413	179	-	47.1454	37.5381	1.25594	98.7066	1.96967	2.43727
0:10:55.460	Exercise		1.99011	30.1532	11.0767	179.667	-	47.1619	37.2993	1.26442	101.395	1.937	2.51634
0:10:56.580	Exercise		1.93291	29.2866	10.7384	180	-	48.066	37.9883	1.26528	100.774	1.84467	2.44569
0:10:57.620	Exercise		1.95101	29.5608	10.839	180	-	46.5654	36.6695	1.26987	98.7164	1.807	2.47753
0:10:58.760	Exercise		1.87945	28.4765	10.4221	180.333	-	47.0248	37.2099	1.26377	96.0367	1.80633	2.37519
0:10:59.980	Exercise		1.82969	27.7226	10.1274	180.667	-	45.4676	36.1899	1.25636	90.6048	1.76	2.29876
0:11:01.120	Exercise		1.86712	28.2897	10.3156	181	-	44.0875	35.6448	1.23686	89.7296	1.743	2.30936
0:11:02.260	Exercise		2.02124	30.6249	11.1671	181	-	42.9485	34.8355	1.23289	94.4333	1.78367	2.49198
0:11:03.380	Exercise		2.03282	30.8004	11.2311	181	-	43.7555	35.7732	1.22314	96.4448	1.85233	2.48642
0:11:04.580	Exercise		1.99087	30.1647	10.9993	181	-	44.7225	36.3201	1.23134	96.4078	1.88333	2.45144
0:11:05.780	Exercise		2.00187	30.3314	11.0601	181	-	45.3939	36.8852	1.23068	98.113	1.95133	2.46367
0:11:06.960	Exercise		2.05941	31.2032	11.378	181	-	45.0096	36.2109	1.24299	99.974	1.97733	2.55982
0:11:08.140	Exercise		2.04508	30.9861	11.2988	181	-	44.1759	35.5358	1.24314	97.373	1.99467	2.54232
0:11:09.480	Exercise		1.87922	28.4731	10.4016	180.667	-	44.0516	35.4268	1.24345	89.9899	1.798	2.33673
0:11:10.580	Exercise		1.94247	29.4314	10.7517	180.667	-	42.9721	34.8173	1.23422	90.857	1.77167	2.39744
0:11:11.680	Exercise		1.93097	29.2571	10.688	180.667	-	43.5288	35.4335	1.22847	91.955	1.67567	2.37213
0:11:12.760	Exercise		2.0544	31.1272	11.3503	181	-	43.2903	35.268	1.22747	96.7461	1.78367	2.52171
0:11:13.900	Exercise		1.93897	29.3783	10.7125	181	-	45.9255	37.2518	1.23284	97.0641	1.74367	2.39044
0:11:14.920	Exercise		1.9996	30.297	11.0475	181	-	46.4537	37.3818	1.24268	100.905	1.81267	2.48488
0:11:16.000	Exercise		1.98473	34.7457	10.9654	181	-	47.5411	37.859	1.25574	102.563	1.79967	2.49231
0:11:17.060	Exercise		2.05335	34.3094	11.3445	181	-	46.6516	36.8801	1.26496	103.702	1.888	2.5974
0:11:18.200	Exercise		1.98601	33.8996	10.9724	181	-	47.4089	37.267	1.27214	102.114	1.84733	2.52648
0:11:19.260	Exercise		1.99013	34.8411	10.9952	181	-	46.7275	36.8396	1.2684	100.954	1.82633	2.52429
0:11:20.320	Exercise		1.91105	35.3804	10.5583	181	-	45.9368	36.4018	1.26194	95.8875	1.70467	2.41163
0:11:21.400	Exercise		1.99833	35.8969	11.0405	181	-	44.0946	35.5049	1.24193	95.5853	1.84267	2.48178
0:11:22.780	Exercise		2.00102	34.9644	11.0554	181	-	43.9601	35.5402	1.23691	95.2007	1.89467	2.47509
0:11:23.940	Exercise		1.98135	34.9773	10.9467	181	-	43.9399	35.742	1.22936	93.9148	1.973	2.4358
0:11:25.200	Exercise		1.99446	34.5784	11.0191	181	-	45.0005	36.5261	1.23201	96.9598	1.937	2.45719
0:11:26.380	Exercise		1.98522	35.0146	10.9681	181	-	45.9903	37.2633	1.2342	98.6446	1.93433	2.45016
0:11:27.480	Exercise		2.06724	34.5006	11.4212	181	-	46.7953	37.4327	1.25012	104.322	1.98067	2.5843
0:11:28.620	Exercise		2.012	34.0267	11.116	181	-	47.4176	37.7603	1.25575	102.87	1.984	2.52657
0:11:29.860	Exercise		1.99555	33.7591	11.0251	181	-	47.6078	37.7549	1.26097	102.213	2.04167	2.51632
0:11:31.080	Exercise		1.83597	33.3574	10.1435	181	-	46.0331	36.9976	1.24422	91.5206	1.88133	2.28435
0:11:32.320	Exercise		1.84672	32.6221	10.2029	181	-	44.9576	36.389	1.23547	90.4762	1.74833	2.28157
0:11:33.360	Exercise		1.79917	34.5145	9.94018	181	-	43.6894	35.8695	1.21801	86.4653	1.584	2.19141
0:11:34.400	Exercise		1.93078	33.7065	10.6673	181	-	43.7418	36.0823	1.21228	92.3547	1.68367	2.34065
0:11:35.620	Exercise		2.02848	29.8201	11.2071	181	-	42.207	34.9547	1.20748	93.1459	1.78133	2.44934
0:11:36.820	Exercise		2.12652	30.8745	11.7487	181	-	42.0711	34.6602	1.21381	96.8436	1.89	2.5812
0:11:37.920	Exercise		2.17093	34.6547	11.9941	181	-	44.0789	35.6969	1.23481	102.365	2.209	2.68069
0:11:39.660	Exercise		1.72148	40.6367	9.51094	181	-	41.6801	34.1772	1.21953	77.5724	1.919	2.0994
0:11:41.520	Exercise		1.7438	38.8549	9.63423	181	-	38.3105	32.2209	1.189	72.0953	1.96267	2.07337
0:11:42.900	Exercise		1.91677	35.4709	10.5899	181	-	33.6619	29.4139	1.14442	70.7746	1.63	2.19359
0:11:44.000	Exercise		2.25774	34.4394	12.4967	180.667	-	34.6284	30.0295	1.15314	85.1715	1.75467	2.6035
0:11:45.260	Exercise		1.9427	33.8976	10.7728	180.333	-	34.6589	29.9676	1.15654	74.1549	1.565	2.24681
0:11:46.760	Exercise		1.99755	35.5717	11.1181	179.667	-	34.6115	29.989	1.15414	75.8698	1.623	2.30546
0:11:47.900	Exercise		2.02899	35.5991	11.3141	179.333	-	36.2649	31.4051	1.15475	80.4275	1.69167	2.34297
0:11:49.100	Exercise		2.24395	35.3045	12.5361	179	-	37.8484	32.7771	1.15472	92.2564	1.81333	2.59114
0:11:50.300	Exercise		2.07496	34.1743	11.5919	179	-	39.5252	33.8714	1.16692	89.2956	1.76567	2.42131
0:11:51.460	Exercise		2.16787	34.4062	12.1336	178.667	-	39.9313	34.0049	1.17428	94.1652	1.78433	2.54568
0:11:52.520	Exercise		2.08429	35.4239	11.6876	178.333	-	40.8152	34.3487	1.18826	92.67	1.756	2.47668
0:11:53.720	Exercise		2.08372	35.2735	11.7063	178	-	41.6582	34.7612	1.19841	94.2815	1.81567	2.49715
0:11:54.940	Exercise		2.00045	35.5636	11.2596	177.667	-	38.916	32.6288	1.19269	84.008	1.96433	2.38592
0:11:57.000	Exercise		2.10813	34.2887	11.8879	177.333	-	39.2052	32.8013	1.19523	88.7686	2.089	2.5197
0:11:58.220	Exercise		2.07254	33.191	11.7093	177	-	39.3179	32.8384	1.19731	87.6071	2.06167	2.48148
0:11:59.440	Exercise		2.21762	32.3895	12.5289	177	-	42.0549	34.6406	1.21403	100.344	2.04033	2.69226
0:12:00.660	Exercise		2.14773	31.3506	12.134	177	-	43.212	35.2724	1.22509	99.744	2.07067	2.63117
0:12:01.960	Exercise		2.19651	32.3371	12.4097	177	-	43.9346	35.5055	1.2374	103.605	2.10067	2.71797
0:12:03.100	Exercise		2.12675	31.0691	11.9705	177.667	-	46.1409	36.7494	1.25555	105.443	2.07633	2.67025
0:12:04.220	Exercise		2.09739	31.7786	11.7173	179	-	45.9862	36.364	1.26461	103.798	2.03433	2.65238
0:12:05.500	Exercise		2.07179	31.3907	11.4886	180.333	-	46.2941	36.464	1.26959	103.215	2.035	2.63031
0:12:06.660	Exercise		2.07569	31.4498	11.4679	181	-	46.2234	36.3887	1.27027	103.249	2.03567	2.63668
0:12:07.780	Exercise		2.14485	32.4977	11.8718	180.667	-	46.9382	36.5979	1.28254	108.347	2.03367	2.75084
0:12:08.880	Exercise		2.19435	33.2477	12.1459	180.667	-	47.6806	36.7933	1.2959	112.641	2.02433	2.84367
0:12:09.900	Exercise		2.169	32.8637	12.0055	180.667	-	48.0687	36.8975	1.30276	112.419	1.98433	2.82569
0:12:10.960	Exercise		2.15131	32.5956	11.8857	181	-	48.1515	36.9165	1.30433	111.795	1.96167	2.80603
0:12:12.040	Exercise		2.11478	32.0422	11.6839	181	-	48.1521	36.8524	1.30662	109.881	1.96567	2.76321
0:12:13.120	Exercise		2.04931	31.0502	11.2806	181.667	-	48.5861	37.1954	1.30624	107.281	2.003	2.67689
0:12:14.320	Exercise		2.12464	32.1915	11.6525	182.333	-	48.0718	37.1165	1.29516	109.823	2.057	2.75175
0:12:15.420	Exercise		2.16802	32.8487	11.8471	183	-	47.7662	36.9345	1.29327	111.106	2.11967	2.80382
0:12:16.560	Exercise		2.20727	33.4435	12.0616	183	-	47.3023	36.5508	1.29415	112.195	2.075	2.85655
0:12:17.660	Exercise		2.11941	32.1123	11.5815	183	-	46.0867	35.632	1.29341	105.003	2.064	2.74127
0:12:18.980	Exercise		2.08861	31.6456	11.4132	183	-	44.8089	34.8676	1.28512	100.87	1.99467	2.6841
0:12:20.140	Exercise		2.1304	32.2788	11.6415	183	-	44.4852	34.7494	1.28017	102.102	2.00567	2.72728
0:12:21.220	Exercise		2.11653	32.0686	11.5657	183	-	46.0167	35.8874	1.28225	104.985	1.992	2.71393
0:12:22.400	Exercise		2.16835	32.8537	11.8489	183	-	46.3638	36.196	1.28091	108	2.08267	2.77745
0:12:23.620	Exercise		2.18981	33.1789	11.9662	183	-	46.2858	36.2429	1.2771	108.776	2.11133	2.7966
0:12:24.720	Exercise		2.1781	33.0015	11.9022	183	-	45.9569	35.9274	1.27916	107.4	2.11833	2.78614
0:12:25.960	Exercise		2.1246	32.1908	11.5887	183.333	-	47.3125	36.7618	1.287	107.986	2.08267	2.73436
0:12:27.100	Exercise		2.10518	31.8967	11.462	183.667	-	48.9721	37.9104	1.29178	110.561	2.13233	2.71944
0:12:28.200	Exercise		2.11864	32.1006	11.5143	184	-	50.7577	39.1213	1.29744	115.299	2.139	2.74882
0:12:29.300	Exercise		2.12486	32.1948	11.5481	184	-	51.2972	39.4358	1.30078	116.952	2.11767	2.76396
0:12:30.360	Exercise		2.12334	32.1719	11.5399	184	-	50.302	38.4843	1.30708	114.761	2.078	2.77538
0:12:31.460	Exercise		2.16895	32.8629	11.7878	184	-	49.5325	37.7271	1.31292	115.592	2.04033	2.84765
0:12:32.480	Exercise		2.15232	32.6109	11.6974	184	-	49.4606	37.668	1.31306	114.422	2.068	2.82613
0:12:33.620	Exercise		2.13663	32.3732	11.5911	184.333	-	49.7168	37.5849	1.32278	114.293	2.04033	2.8263
0:12:34.680	Exercise		2.17139	32.8998	11.7372	185	-	49.6154	37.648	1.31788	115.694	2.093	2.86162
0:12:35.740	Exercise		2.14593	32.514	11.5579	185.667	-	50.1927	37.9462	1.32273	115.86	2.047	2.83849
0:12:36.800	Exercise		2.09138	31.6876	11.244	186	-	50.4617	38.4086	1.31381	113.389	2.079	2.74769
0:12:37.980	Exercise		2.00934	30.4445	10.7836	186.333	-	50.7198	38.7296	1.30959	109.741	2.01867	2.6314
0:12:39.060	Exercise		2.08153	31.5384	11.1511	186.667	-	50.1528	38.364	1.30729	112.078	2.10067	2.72116
0:12:40.180	Exercise		2.15003	32.5761	11.4975	187	-	50.3783	38.5679	1.30622	116.294	2.09867	2.80842
0:12:41.240	Exercise		2.18741	33.1426	11.7183	186.667	-	50.7014	38.5949	1.31368	118.811	2.164	2.87356
0:12:42.340	Exercise		2.17558	32.9633	11.6757	186.333	-	50.4407	38.499	1.31018	117.739	2.119	2.8504
0:12:43.420	Exercise		2.19875	33.3144	11.8213	186	-	50.0969	38.0766	1.31569	118.101	2.139	2.89287
0:12:44.500	Exercise		1.7431	26.4107	9.37153	186	-	46.2022	35.919	1.28629	87.3224	1.85267	2.24213
0:12:46.480	Exercise		1.80743	27.3853	9.69997	186.333	-	41.6002	33.4854	1.24234	80.91	2.03667	2.24544
0:12:48.280	Exercise		1.63057	24.7056	8.75082	186.333	-	38.4281	31.8981	1.20471	67.584	1.97633	1.96437
0:12:49.820	Exercise		2.03135	30.7781	10.892	186.5	-	38.7366	32.2075	1.20272	83.8925	2.321	2.44315
