# Supplementary material for: A Plyometric Warm-Up Protocol Improves Running Economy in Recreational Endurance Athletes
Source: Front Physiol. 2020 Mar 12;11:197. doi: 10.3389/fphys.2020.00197 (PMC7080849; doi:10.3389/fphys.2020.00197)
Supplement: Supplementary file 1 [file Data_Sheet_1.zip › Datasheet 1/Running economy /10/10 Plyometric.xls]

## Sheet: MetasoftStudio
CPET Results
Operator
Master data
Name
Director
Street
City
Zip
State
Country
Phone
Fax
e-Mail
Internet
Patient data
Administrative Data
ID		10
Title		Miss
Last Name
First Name
Name Addition
Sex		female
Date of Birth		06/10/1999
Biological and Medical Baseline Data
Height		173 cm
Weight		66.0 kg
Mask		Blue, small
Ethnicity
Body Fat
Hip/Waist Ratio
BMI		22
Estimated Fitness Level
BSA		1.79 m2
Hct
Hb
Medication that changes the Heart Rate
Medication
Existing Medical Conditions
Normal Values
Maximum Oxygen Uptake		Wasserman weight algorithm, 2.40L/min
Maximum Relative Oxygen Uptake		Based on normal value of maximum oxygen uptake, 36ml/min/kg
Maximum Oxygen Pulse		Wasserman equation, 13ml
Maximum Heart Rate		Traditional formula for bicycle test, 181/min
Maximum Minute Ventilation		Not used, -
Maximum Breathing Frequency		Pollock et al. equation, 37/min
Maximum Work Rate		Based on normal maximum oxygen uptake, 210W
Maximum Arterial Blood Pressure		Japanese normal values, 149mmHg
Basal Metabolic Rate		Not used, -
Spirometry normal value set		GLI Standard Values (Quanjer, 2012)
LBW		66.0 kg
IC
VC
TLC
FEV1
Attribution
Administrative Group
Attribution
Contact & Insurance Information
Contact Information
Street
Zip-Code
City
State
Country
Phone
Mobile Phone
e-Mail
Fax
Insurance Information
Prescribing Physician
Responsible Physician
Insurance Company
Insurance Number
Test data
Start Time		10/06/2019 1:05 PM
Duration		0:13:33
CPET device		MetaLyzer 3B-R3
Serial number		291611928
Firmware version		1.3.56
Flow Sensor
Temperature		22.2°C
Barometric Pressure		1013mBar
Humidity		43%
Variable	Unit	Rest	Unloaded Pedalling	Warm Up	VT1	VT1 % Norm	VT1 % Max	VT2	VT2 % Norm	VT2 % Max	V'O2peak	V'O2peak % Norm	Normal	Absolute Maximum Values
V'O2	L/min	-	-	1.60	-	-	-	2.38	99	98	2.42	100	2.40	2.84
V'O2/kg	ml/min/kg	-	-	24	-	-	-	36	99	98	37	100	36	43
V'O2/HR	ml	-	-	11	-	-	-	12	92	97	13	95	13	15
v	km/h	-	-	4.0	-	-	-	13.7	-	101	13.6	-	-	14.3
HR	/min	-	-	142	-	-	-	194	107	101	191	106	181	196
V'E/V'O2		-	-	30.8	-	-	-	44.6	-	110	40.8	-	-	47.8
V'E/V'CO2		-	-	31.6	-	-	-	38.2	-	105	36.4	-	-	40.5
V'E	L/min	-	-	54.8	-	-	-	113.9	-	108	105.7	-	-	125.0
BF	/min	-	-	40	-	-	-	55	149	106	52	141	37	60
t	Phase	Marker	V'O2	V'O2/kg	V'O2/HR	HR	WR	V'E/V'O2	V'E/V'CO2	RER	V'E	VT	BF
h:mm:ss.ms			L/min	ml/min/kg	ml	/min	W				L/min	L	/min
0:00:05.320	Warm Up		1.34005	20.3037	12.5826	106.5	73.7241	25.1468	29.8495	0.842452	39.324	1.0065	39.07
0:00:06.720	Warm Up		1.23798	18.7572	11.4982	107.667	73.7241	25.6449	30.4461	0.842305	37.1924	0.983667	37.81
0:00:08.420	Warm Up		1.21504	18.4097	11.0458	110	73.7241	27.2081	31.9969	0.850335	38.7556	0.979667	39.56
0:00:09.900	Warm Up		1.28578	19.4815	11.5836	111	73.7241	27.7312	32.2865	0.85891	41.0308	1.09933	37.3233
0:00:11.560	Warm Up		1.38981	21.0577	12.446	111.667	73.7241	29.1019	32.9704	0.882669	46.0212	1.18867	38.7167
0:00:13.080	Warm Up		1.27487	19.3162	11.3154	112.667	73.7241	30.2229	33.0044	0.915724	44.0057	1.15733	38.0233
0:00:14.640	Warm Up		1.27714	19.3507	11.2689	113.333	73.7241	32.547	33.7594	0.964086	47.0636	1.233	38.17
0:00:16.280	Warm Up		1.15121	17.4425	9.98156	115.333	73.7241	34.2115	34.0447	1.0049	44.8325	1.185	37.8333
0:00:17.840	Warm Up		0.989459	14.9918	8.36163	118.333	73.7241	35.2774	34.1816	1.03206	39.5582	1.22433	32.31
0:00:20.580	Warm Up		1.03728	15.7164	8.52563	121.667	73.7241	34.658	33.1495	1.0455	40.4833	1.286	31.48
0:00:22.340	Warm Up		1.088	16.4848	8.72727	124.667	73.7241	34.8261	33.3037	1.04571	42.4978	1.32833	31.9933
0:00:23.840	Warm Up		1.2661	19.1834	9.99556	126.667	73.7241	35.1789	33.5675	1.04801	50.0424	1.30967	38.21
0:00:25.320	Warm Up		1.12736	17.0813	8.71673	129.333	73.7241	36.7337	34.6349	1.0606	47.2778	1.16067	40.7333
0:00:26.760	Warm Up		1.20492	18.2564	9.17453	131.333	73.7241	36.5985	34.5322	1.05984	49.758	1.266	39.3033
0:00:28.440	Warm Up		1.2209	18.4985	9.13394	133.667	73.7241	36.9933	35.0783	1.05459	50.8787	1.28233	39.6767
0:00:29.880	Warm Up		1.22858	18.6149	9.07818	135.333	73.7241	37.3757	35.685	1.04738	51.6326	1.30133	39.6767
0:00:31.320	Warm Up		1.20184	18.2097	8.75125	137.333	73.7241	37.042	35.5737	1.04127	50.4379	1.227	41.1067
0:00:32.820	Warm Up		1.31713	19.9565	9.49853	138.667	73.7241	35.9115	34.6907	1.03519	53.2194	1.29467	41.1067
0:00:34.260	Warm Up		1.31687	19.9526	9.40624	140	73.7241	35.7728	34.4206	1.03928	53.0276	1.29	41.1067
0:00:35.700	Warm Up		1.37766	20.8737	9.7938	140.667	73.7241	36.338	34.8926	1.04142	56.1176	1.33433	42.0567
0:00:37.100	Warm Up		1.35471	20.5259	9.60788	141	73.7241	36.4672	34.9169	1.0444	55.4587	1.31867	42.0567
0:00:38.540	Warm Up		1.47307	22.3193	10.4473	141	73.7241	35.979	34.639	1.03869	59.0842	1.39833	42.2533
0:00:39.960	Warm Up		1.4347	21.7378	10.1752	141	73.7241	35.6444	34.4347	1.03513	57.1389	1.37133	41.6667
0:00:41.420	Warm Up		1.38626	21.004	9.83165	141	73.7241	35.5973	34.6442	1.02751	55.3472	1.32833	41.6667
0:00:42.860	Warm Up		1.34124	20.3218	9.53486	140.667	73.7241	34.3708	33.9038	1.01377	51.9914	1.27067	40.9167
0:00:44.360	Warm Up		1.44021	21.8214	10.2628	140.333	73.7241	33.1468	33.1338	1.00039	53.6579	1.30533	41.1067
0:00:45.800	Warm Up		1.43822	21.7912	10.273	140	73.7241	33.1833	33.203	0.999408	53.6442	1.305	41.1067
0:00:47.240	Warm Up		1.42734	21.6263	10.171	140.333	73.7241	34.2287	34.3342	0.996928	54.8012	1.32733	41.2867
0:00:48.720	Warm Up		1.40002	21.2125	9.95278	140.667	73.7241	33.5094	33.6006	0.997286	52.8055	1.29067	40.9133
0:00:50.200	Warm Up		1.49164	22.6006	10.554	141.333	73.7241	33.054	33.3669	0.990622	55.2244	1.34333	41.11
0:00:51.620	Warm Up		1.37734	20.8687	9.72238	141.667	73.7241	32.329	32.6617	0.989815	50.4742	1.22233	41.2933
0:00:53.080	Warm Up		1.36364	20.6612	9.60308	142	73.7241	32.1444	33.0923	0.971358	49.8333	1.196	41.6667
0:00:54.520	Warm Up		1.3515	20.4772	9.51758	142	73.7241	30.7985	32.3674	0.951529	47.5683	1.15233	41.28
0:00:55.980	Warm Up		1.56802	23.7579	11.0424	142	73.7241	30.2159	32.1563	0.939657	53.4079	1.27567	41.8667
0:00:57.380	Warm Up		1.54906	23.4706	10.9089	142	73.7241	30.6801	32.8619	0.933609	53.5267	1.28433	41.6767
0:00:58.840	Warm Up		1.5831	23.9864	11.1486	142	73.7241	30.6886	32.626	0.940617	54.6403	1.299	42.0633
0:01:00.260	Warm Up		1.67627	25.398	11.8047	142	73.7241	30.277	31.9236	0.94842	56.7806	1.35633	41.8633
0:01:01.680	Warm Up		1.6109	24.4076	11.3444	142	73.7241	29.9358	31.549	0.948867	54.2257	1.301	41.68
0:01:03.160	Warm Up		1.6169	24.4985	11.3866	142	73.7241	29.4763	31.1266	0.94698	53.58	1.30333	41.11
0:01:04.640	Warm Up		1.42874	21.6476	10.0616	142	73.7241	29.3049	31.0329	0.944315	47.8782	1.14733	41.73
0:01:06.000	Warm Up		1.52299	23.0757	10.7253	142	73.7241	29.3973	30.8276	0.953605	51.1574	1.15367	44.3433
0:01:07.240	Warm Up		1.4703	22.2773	10.3542	142	73.7241	29.4762	30.9914	0.951109	49.6985	1.12533	44.1633
0:01:08.740	Warm Up		1.504	22.7878	10.5915	142	73.7241	29.4424	31.2219	0.943003	50.3696	1.19133	42.28
0:01:10.300	Warm Up		1.61676	24.4964	11.4125	141.667	73.7241	27.9603	29.876	0.935879	50.9709	1.273	40.04
0:01:11.740	Warm Up		1.74317	26.4116	12.3337	141.333	73.7241	27.4725	29.5969	0.928223	53.6295	1.34533	39.8633
0:01:13.260	Warm Up		1.8787	28.4651	13.3557	140.667	73.7241	27.4191	29.4524	0.930964	57.8469	1.315	43.99
0:01:14.440	Warm Up		1.7523	26.55	12.4867	140.333	73.7241	28.2773	30.4639	0.928224	55.942	1.26033	44.3867
0:01:15.840	Warm Up		1.57907	23.9253	11.2791	140	73.7241	28.3476	30.5178	0.928887	50.8247	1.20733	42.0967
0:01:17.680	Warm Up		1.64695	24.9538	11.7639	140	73.7241	27.7957	30.0024	0.926452	51.5171	1.29267	39.8533
0:01:19.040	Warm Up		1.67019	25.3059	11.9016	140.333	73.7241	27.7682	29.7888	0.932169	51.6424	1.41267	36.5567
0:01:20.860	Warm Up		1.72224	26.0946	12.2145	141	73.7241	28.1894	30.0756	0.937285	53.9226	1.445	37.3167
0:01:22.580	Warm Up		1.52712	23.1381	10.7543	142	73.7241	28.9185	30.8403	0.937686	49.1957	1.40733	34.9567
0:01:24.200	Warm Up		1.71688	26.0134	12.0342	142.667	73.7241	28.8749	30.7555	0.938855	54.1785	1.69467	31.97
0:01:26.700	Warm Up		1.58307	23.9858	11.0704	143	73.7241	28.9757	30.902	0.937663	50.4174	1.59667	31.5767
0:01:28.480	Warm Up		1.6984	25.7333	11.8769	143	73.7241	28.1201	30.0559	0.935591	52.5283	1.586	33.12
0:01:29.920	Warm Up		1.59046	24.0979	11.0962	143.333	73.7241	27.5661	29.576	0.932043	49.5169	1.25667	39.4033
0:01:31.320	Warm Up		1.92571	29.1774	13.404	143.667	73.7241	26.966	28.7987	0.93636	57.9574	1.38433	41.8667
0:01:32.780	Warm Up		1.936	29.3333	13.4134	144.333	73.7241	27.9065	29.5912	0.943067	60.0283	1.44033	41.6767
0:01:34.240	Warm Up		1.83615	27.8205	12.7216	144.333	73.7241	28.1147	29.6528	0.948129	57.5397	1.40033	41.09
0:01:35.700	Warm Up		1.70209	25.7892	11.7928	144.333	73.7241	28.6553	30.1396	0.950753	54.6908	1.331	41.09
0:01:37.160	Warm Up		1.60259	24.2817	11.1291	144	73.7241	28.1109	29.5103	0.952581	50.9946	1.23533	41.28
0:01:38.600	Warm Up		1.64577	24.9359	11.4555	143.667	73.7241	27.7161	29.2899	0.946268	51.5587	1.249	41.28
0:01:40.060	Warm Up		1.71793	26.0293	11.9578	143.667	73.7241	27.3749	28.9643	0.945129	52.9462	1.28833	41.0967
0:01:41.540	Warm Up		1.80529	27.3529	12.5658	143.667	73.7241	27.3478	28.9347	0.945157	55.2887	1.34533	41.0967
0:01:42.980	Warm Up		1.77631	26.9137	12.3355	144	73.7241	27.6511	29.0478	0.951917	55.1193	1.32233	41.6833
0:01:44.380	Warm Up		1.86743	28.2943	12.9085	144.667	73.7241	28.3382	29.5544	0.958847	58.9483	1.408	41.8667
0:01:45.840	Warm Up		1.76748	26.78	12.1337	145.667	73.7241	29.5368	30.4923	0.968665	58.0348	1.43367	40.48
0:01:47.440	Warm Up		1.85391	28.0895	12.6116	147	73.7241	29.6856	30.4835	0.973827	60.8064	1.517	40.0833
0:01:48.880	Warm Up		1.99768	30.2678	13.4978	148	73.7241	31.8614	31.7846	1.00242	68.6191	1.988	34.5167
0:01:51.340	Warm Up		2.01083	30.4672	13.4955	149	73.7241	32.5198	32.2053	1.00977	70.562	1.96533	35.9033
0:01:52.780	Warm Up		1.81465	27.4946	12.1246	149.667	73.7241	33.5757	32.9097	1.02024	66.098	1.841	35.9033
0:01:54.220	Warm Up		1.4382	21.7908	9.56671	150.333	73.7241	32.1629	32.2071	0.998627	52.2555	1.25433	41.66
0:01:55.660	Warm Up		1.59445	24.1583	10.5826	150.667	73.7241	29.9405	30.3893	0.985234	53.6579	1.30533	41.1067
0:01:57.160	Warm Up		1.65316	25.0479	10.9481	151	73.7241	29.8839	30.5653	0.977706	55.3793	1.33433	41.5033
0:01:58.560	Warm Up		1.71707	26.0162	11.3713	151	73.7241	31.067	31.6767	0.980753	59.5027	1.39133	42.7667
0:01:59.880	Warm Up		1.77748	26.9315	11.7714	151	73.7241	32.835	33.1462	0.990609	64.8516	1.43933	45.0567
0:02:01.160	Warm Up		1.87227	28.3677	12.3718	151.333	73.7241	33.6249	33.5871	1.00112	69.5351	1.52167	45.6967
0:02:02.500	Warm Up		1.87279	28.3756	12.348	151.667	73.7241	33.7759	33.3687	1.0122	69.7107	1.555	44.83
0:02:03.900	Warm Up		1.74457	26.4329	11.4775	152	73.7241	33.8007	33.1388	1.01998	65.1195	1.52433	42.72
0:02:05.380	Warm Up		1.71018	25.9118	11.2512	152	73.7241	33.4832	32.7563	1.02219	63.4465	1.47733	42.9467
0:02:06.700	Warm Up		1.64432	24.914	10.8179	152	73.7241	32.7436	32.2384	1.01567	60.0551	1.39167	43.1533
0:02:08.080	Warm Up		1.65518	25.0784	10.9132	151.667	73.7241	31.6763	31.5091	1.00531	58.7548	1.33767	43.9233
0:02:09.480	Warm Up		1.67394	25.3627	11.0613	151.333	73.7241	30.8109	30.9571	0.995279	57.6649	1.36367	42.2867
0:02:10.960	Warm Up		1.63404	24.7582	10.8215	151	73.7241	30.423	30.7116	0.990604	55.6352	1.35267	41.13
0:02:12.460	Warm Up		1.68781	25.5728	11.1775	151	73.7241	30.9759	31.3458	0.988199	58.1752	1.42133	40.93
0:02:13.880	Warm Up		1.59711	24.1986	10.5769	151	73.7241	31.8582	32.0915	0.992731	56.9462	1.352	42.12
0:02:15.240	Warm Up		1.67982	21.9377	11.1246	151	73.7241	32.1188	32.2874	0.994777	60.0714	1.414	42.4833
0:02:16.700	Warm Up		1.64227	22.6562	10.876	151	73.7241	31.9884	32.2146	0.992978	58.9086	1.33067	44.27
0:02:17.960	Warm Up		1.70022	21.7618	11.235	151.333	73.7241	31.3185	31.6807	0.988567	59.5629	1.35833	43.85
0:02:19.360	Warm Up		1.65869	21.0275	10.9364	151.667	73.7241	30.4461	31.0035	0.982021	56.815	1.29567	43.85
0:02:20.820	Warm Up		1.67425	20.5452	11.0148	152	73.7241	30.3729	31.0472	0.978282	57.2416	1.29	44.3733
0:02:22.040	Warm Up		1.64548	19.664	10.8255	152	73.7241	29.8717	30.7119	0.972643	55.6035	1.24133	44.7933
0:02:23.400	Warm Up		1.79512	21.2327	11.81	152	73.7241	29.2199	30.1547	0.968997	58.6868	1.35567	43.29
0:02:25.040	Warm Up		1.75814	22.3482	11.5667	152	73.7241	28.4807	29.4303	0.967733	55.7463	1.415	39.3967
0:02:26.640	Warm Up		1.85459	23.2965	12.2281	151.667	73.7241	28.2404	29.2743	0.964684	57.9582	1.49467	38.7767
0:02:28.060	Warm Up		1.82193	22.2761	12.0392	151.333	73.7241	28.7863	29.8773	0.963482	58.2204	1.452	40.0967
0:02:29.540	Warm Up		1.84816	23.3237	12.2665	150.667	73.7241	28.6809	29.8751	0.960027	58.9531	1.42767	41.2933
0:02:31.000	Warm Up		1.73277	22.1327	11.5262	150.333	73.7241	28.9868	30.0854	0.963487	56.1047	1.37467	40.8133
0:02:32.460	Warm Up		1.38173	22.4912	9.23203	149.667	73.7241	28.9541	30.0929	0.962158	45.8199	1.135	40.37
0:02:34.000	Warm Up		1.32475	15.5171	8.89094	149	73.7241	26.2964	27.6984	0.949382	40.1464	1.08867	36.8767
0:02:35.960	Warm Up		1.41804	18.695	9.60299	147.667	73.7241	24.1891	26.1702	0.924298	39.4751	1.09867	35.93
0:02:37.540	Warm Up		1.83623	17.8181	12.5198	146.667	73.7241	23.5926	25.6594	0.919453	48.6701	1.31033	37.1433
0:02:38.940	Warm Up		2.0255	24.1859	13.8733	146	73.7241	25.6223	27.9014	0.918317	57.8639	1.39667	41.43
0:02:40.320	Warm Up		2.0038	26.9683	13.756	145.667	73.7241	27.5679	29.6556	0.929604	61.3298	1.45033	42.2867
0:02:41.800	Warm Up		1.83247	26.7896	12.6088	145.333	73.7241	28.9972	30.882	0.938968	58.9465	1.461	40.3467
0:02:43.420	Warm Up		1.77056	23.5203	12.2389	144.667	73.7241	29.1977	30.748	0.94958	57.3919	1.451	39.5533
0:02:44.880	Warm Up		1.81125	20.4769	12.5491	144.333	73.7241	29.124	30.3981	0.958087	58.4466	1.47767	39.5533
0:02:46.360	Warm Up		1.87913	22.5794	13.0495	144	73.7241	30.0624	30.9145	0.972437	62.1653	1.57767	39.4033
0:02:48.000	Warm Up		1.8126	28.2527	12.5295	144.667	73.7241	30.317	30.9269	0.980281	60.5491	1.558	38.8633
0:02:49.520	Warm Up		1.74659	22.5728	11.9903	145.667	73.7241	30.7487	31.3053	0.982219	59.2758	1.53233	38.6833
0:02:51.020	Warm Up		1.72643	23.7811	11.7444	147	73.7241	30.0683	30.7043	0.979288	57.7252	1.42967	40.3767
0:02:52.460	Warm Up		1.70823	23.3316	11.5421	148	73.7241	30.7718	31.411	0.97965	58.5131	1.41667	41.3033
0:02:53.880	Warm Up		1.79635	29.6732	12.083	148.667	73.7241	31.1331	31.5842	0.985718	62.1687	1.434	43.3533
0:02:55.180	Warm Up		1.82597	27.9954	12.2275	149.333	73.7241	31.7466	31.912	0.994818	64.1839	1.487	43.1633
0:02:56.640	Warm Up		2.00313	23.9101	13.3542	150	73.7241	31.9915	31.7674	1.00706	69.9646	1.713	40.8433
0:02:58.340	Warm Up		1.96573	23.5423	13.0469	150.667	73.7241	33.1723	32.5858	1.018	71.1964	1.712	41.5867
0:02:59.580	Warm Up		1.89899	28.7726	12.5761	151	73.7241	34.4352	33.5703	1.02576	71.6935	1.63833	43.76
0:03:00.840	Exercise		1.69384	25.6642	11.1928	151.333	73.7241	34.9717	33.861	1.0328	65.5379	1.49767	43.76
0:03:02.540	Exercise		1.85875	28.1628	12.2286	152	110.586	35.3899	34.0005	1.04086	71.0229	1.951	36.4033
0:03:04.820	Exercise		1.84207	27.9101	12.0659	152.667	111.078	35.0989	33.745	1.04012	69.6681	2.001	34.8167
0:03:06.220	Exercise		1.87099	28.3483	12.2021	153.333	111.569	35.5389	34.044	1.04391	71.785	1.95333	36.75
0:03:07.680	Exercise		1.61741	24.5063	10.5255	153.667	111.569	34.1677	32.8904	1.03883	61.2647	1.47	41.6767
0:03:09.140	Exercise		1.63076	24.7085	10.5665	154.333	112.061	34.2318	32.9064	1.04028	62.1687	1.411	44.06
0:03:10.340	Exercise		1.66135	25.172	10.7184	155	112.552	33.4399	32.4796	1.02956	61.9845	1.38833	44.6467
0:03:11.740	Exercise		1.70346	25.81	10.9196	156	112.552	32.9705	32.1962	1.02405	62.7072	1.38	45.44
0:03:13.120	Exercise		1.69196	25.6358	10.7768	157	113.044	32.582	32.0135	1.01776	61.2846	1.43333	42.7567
0:03:14.540	Exercise		1.69789	25.7256	10.7689	157.667	113.535	32.1738	31.7331	1.01389	60.7413	1.43067	42.4567
0:03:15.980	Exercise		1.78094	26.984	11.2718	158	113.535	32.1791	31.6892	1.01546	63.6216	1.45133	43.8367
0:03:17.240	Exercise		1.81096	27.4387	11.4136	158.667	114.027	32.1418	31.6662	1.01502	64.6715	1.44067	44.89
0:03:18.560	Exercise		1.89166	28.6616	11.8724	159.333	114.518	32.7799	32.1565	1.01938	68.8004	1.45867	47.1667
0:03:19.800	Exercise		1.87926	28.4736	11.7454	160	114.518	33.5333	32.6876	1.02587	69.4704	1.55033	44.81
0:03:21.280	Exercise		1.78031	26.9745	11.0808	160.667	115.01	33.9688	32.837	1.03447	66.8193	1.51667	44.0567
0:03:22.680	Exercise		1.7158	25.997	10.6351	161.333	115.501	34.5113	33.2045	1.03936	65.578	1.484	44.19
0:03:23.900	Exercise		1.72424	26.1249	10.6435	162	115.501	33.7903	32.5538	1.03798	64.708	1.44567	44.76
0:03:25.320	Exercise		1.78479	27.0423	10.9946	162.333	115.993	33.7032	32.4378	1.03901	66.7569	1.45567	45.86
0:03:26.620	Exercise		1.74628	26.4588	10.7353	162.667	116.484	33.5773	32.2448	1.04132	65.1639	1.43733	45.3367
0:03:27.880	Exercise		1.66063	25.161	10.1879	163	116.484	33.7306	32.3597	1.04237	62.7997	1.33267	47.1233
0:03:29.140	Exercise		1.81684	27.5278	11.1235	163.333	116.976	32.3795	31.4214	1.03049	65.7209	1.373	47.8667
0:03:30.380	Exercise		1.82979	27.7241	11.18	163.667	117.467	31.1691	30.5141	1.02147	63.6402	1.387	45.8833
0:03:31.820	Exercise		1.92289	29.1347	11.7488	163.667	117.467	31.39	30.8163	1.01862	67.0422	1.44467	46.4067
0:03:33.040	Exercise		1.83436	27.7934	11.2079	163.667	117.959	32.002	31.3114	1.02205	65.1809	1.449	44.9833
0:03:34.400	Exercise		1.85828	28.1558	11.3541	163.667	118.45	33.962	32.997	1.02924	69.722	1.51867	45.91
0:03:35.740	Exercise		1.86798	28.3027	11.3901	164	118.45	34.7822	33.7316	1.03115	71.5642	1.56333	45.7767
0:03:36.980	Exercise		1.78815	27.0932	10.8813	164.333	118.942	36.3037	34.9813	1.0378	71.5401	1.55533	45.9967
0:03:38.320	Exercise		1.7518	26.5424	10.6385	164.667	119.433	36.1282	34.8207	1.03755	70.2623	1.451	48.4233
0:03:39.480	Exercise		1.49402	22.6366	9.05464	165	119.433	35.9649	34.6782	1.03711	60.5453	1.27967	47.3133
0:03:40.800	Exercise		1.46166	22.1464	8.84068	165.333	119.925	34.763	33.8917	1.02571	57.5327	1.23267	46.6733
0:03:42.200	Exercise		1.55103	23.5004	9.36233	165.667	119.925	32.892	32.502	1.012	57.4699	1.28233	44.8167
0:03:43.500	Exercise		1.65029	25.0044	9.9415	166	120.416	31.7981	31.6927	1.00332	58.9978	1.30267	45.29
0:03:44.780	Exercise		1.92677	29.1935	11.6304	165.667	120.908	31.0938	31.0298	1.00206	66.4928	1.45467	45.71
0:03:46.140	Exercise		1.90995	28.9386	11.5521	165.333	120.908	31.5524	31.3504	1.00644	66.7171	1.48867	44.8167
0:03:47.520	Exercise		1.94084	29.4067	11.7627	165	121.399	32.4671	32.0792	1.01209	69.5027	1.54233	45.0633
0:03:48.780	Exercise		1.82815	27.6992	11.0797	165	121.891	33.5779	33.0182	1.01695	68.1573	1.44933	47.0267
0:03:49.980	Exercise		1.92065	29.1008	11.6403	165	121.891	34.1837	33.3086	1.02627	72.8664	1.455	50.08
0:03:51.120	Exercise		1.94275	29.4355	11.7742	165	122.382	35.1802	33.9727	1.03554	75.8438	1.45667	52.0667
0:03:52.240	Exercise		1.8345	27.7955	11.1182	165	122.382	34.9478	33.5965	1.04022	71.3585	1.418	50.3233
0:03:53.580	Exercise		1.71253	25.9474	10.379	165	122.874	34.7342	33.3468	1.04161	66.5643	1.35367	49.1733
0:03:54.800	Exercise		1.84073	27.8898	11.1559	165	123.365	33.9358	32.676	1.03856	69.5475	1.41433	49.1733
0:03:55.920	Exercise		1.91023	28.9429	11.5771	165	123.365	34.1452	32.7573	1.04237	72.6833	1.40333	51.7933
0:03:57.060	Exercise		1.82033	27.5807	11.0546	164.667	123.857	35.1961	33.6639	1.04551	71.5266	1.381	51.7933
0:03:58.280	Exercise		1.79501	27.1972	10.923	164.333	123.857	35.5481	33.9383	1.04743	71.2676	1.376	51.7933
0:03:59.400	Exercise		1.83436	27.7933	11.2079	163.667	124.348	35.1282	33.5673	1.0465	71.6549	1.42967	50.12
0:04:00.660	Exercise		2.00022	30.3063	12.2462	163.333	124.84	34.0716	32.7124	1.04155	75.0069	1.57533	47.6133
0:04:02.100	Exercise		1.88848	28.6133	11.5858	163	124.84	34.0555	32.6893	1.04179	70.6548	1.60433	44.04
0:04:03.500	Exercise		1.78788	27.0891	10.9686	163	125.331	35.0343	33.5811	1.04327	69.1338	1.53233	45.1167
0:04:04.680	Exercise		1.67625	25.3978	10.2628	163.333	125.823	35.1002	33.4425	1.04957	65.8603	1.35033	48.7733
0:04:05.820	Exercise		1.68495	25.5296	10.295	163.667	125.823	34.5969	33.0663	1.04629	65.3779	1.329	49.1933
0:04:07.180	Exercise		1.76566	26.7525	10.7662	164	126.314	34.296	32.7455	1.04735	67.6813	1.36767	49.4867
0:04:08.340	Exercise		1.78852	27.0988	10.9056	164	126.805	35.6911	34.072	1.04752	71.1509	1.40033	50.81
0:04:09.400	Exercise		1.75812	26.6382	10.7202	164	126.805	36.1762	34.47	1.0495	71.0868	1.36767	51.9767
0:04:10.660	Exercise		1.77882	26.9518	10.8465	164	127.297	36.3111	34.7633	1.04453	71.8783	1.42033	50.6067
0:04:11.920	Exercise		1.89937	28.7783	11.5815	164	127.297	35.8245	34.2224	1.04681	75.1407	1.52467	49.2833
0:04:13.060	Exercise		1.95682	29.6488	11.9318	164	127.788	35.7554	34.0673	1.04955	77.4449	1.49133	51.93
0:04:14.140	Exercise		1.86303	28.2277	11.3599	164	127.788	35.7829	33.9668	1.05347	74.3836	1.38767	53.6033
0:04:15.280	Exercise		1.80824	27.3976	11.0259	164	128.28	34.8553	33.088	1.05341	70.8374	1.306	54.24
0:04:16.380	Exercise		1.85501	28.1062	11.311	164	128.771	34.4147	32.6338	1.05457	71.6016	1.32833	53.9033
0:04:17.480	Exercise		1.83029	27.7317	11.1603	164	128.771	34.4351	32.6706	1.05401	70.7024	1.32633	53.3067
0:04:18.660	Exercise		1.8925	28.6742	11.5396	164	129.263	34.0915	32.3767	1.05297	71.663	1.44433	49.6167
0:04:20.040	Exercise		1.87859	28.4634	11.4548	164	129.263	34.6962	32.8822	1.05517	72.3246	1.45767	49.6167
0:04:21.140	Exercise		1.89779	28.7543	11.5719	164	129.754	34.4421	32.5968	1.05661	72.1548	1.53	47.16
0:04:22.520	Exercise		1.78702	27.0761	10.8965	164	130.246	35.6791	33.7683	1.05659	70.8639	1.43633	49.3367
0:04:23.720	Exercise		1.77132	26.8382	10.8007	164	130.246	35.4164	33.6801	1.05155	69.3069	1.51833	45.6467
0:04:25.100	Exercise		1.80751	27.3866	10.9991	164.333	130.737	35.2838	33.6499	1.04856	70.3798	1.53467	45.86
0:04:26.460	Exercise		1.77128	26.8376	10.7568	164.667	131.229	34.568	33.1454	1.04292	67.4903	1.55233	43.4767
0:04:27.860	Exercise		1.81856	27.554	11.0216	165	131.229	34.1378	32.8828	1.03816	68.541	1.528	44.8567
0:04:29.120	Exercise		1.78669	27.0711	10.8284	165	131.72	34.7042	33.5948	1.03303	68.874	1.444	47.6967
0:04:30.260	Exercise		1.9059	28.8772	11.5276	165.333	131.72	34.2496	33.0355	1.03675	72.1744	1.50667	47.9033
0:04:31.640	Exercise		1.78985	27.1189	10.7822	166	132.212	35.2284	33.7887	1.04261	70.1488	1.42367	49.2733
0:04:32.800	Exercise		1.56692	23.7412	9.38275	167	132.703	32.6437	31.7591	1.02785	57.0646	1.38933	41.0733
0:04:34.940	Exercise		1.6916	25.6302	10.089	167.667	133.195	31.5674	31.2827	1.0091	59.6273	1.37867	43.25
0:04:36.140	Exercise		1.91293	28.9838	11.3865	168	133.195	30.3543	30.3536	1.00002	64.429	1.458	44.19
0:04:37.240	Exercise		2.28802	34.6669	13.5922	168.333	133.686	31.9412	31.5417	1.01267	80.6712	1.53067	52.7033
0:04:38.360	Exercise		2.1106	31.9788	12.5382	168.333	134.178	33.5223	32.6871	1.02555	78.6582	1.43267	54.9033
0:04:39.420	Exercise		1.87573	28.4202	11.143	168.333	134.178	34.2831	33.196	1.03275	72.1204	1.329	54.2667
0:04:40.560	Exercise		1.68603	25.5459	10.0359	168	134.669	33.8827	32.7709	1.03392	64.8106	1.21467	53.3567
0:04:41.740	Exercise		1.74182	26.3912	10.368	168	134.669	32.7219	31.8824	1.02633	64.2119	1.28133	50.1133
0:04:43.020	Exercise		1.66588	25.2407	9.93569	167.667	135.161	32.5292	31.7558	1.02435	61.0289	1.285	47.4933
0:04:44.360	Exercise		1.79906	27.2584	10.7513	167.333	135.652	32.017	31.5259	1.01558	63.9988	1.44033	44.4333
0:04:45.800	Exercise		1.82736	27.6873	10.9423	167	135.652	31.8428	31.4949	1.01104	64.6222	1.44633	44.68
0:04:47.060	Exercise		1.96508	29.7739	11.7905	166.667	136.144	31.7867	31.4953	1.00925	68.8052	1.56233	44.04
0:04:48.460	Exercise		2.19887	33.3163	13.2197	166.333	136.635	34.2565	33.0088	1.0378	81.0007	2.05533	39.41
0:04:50.620	Exercise		2.06037	31.2177	12.4119	166	137.127	35.113	33.5121	1.04777	78.0963	1.95567	39.9333
0:04:51.840	Exercise		1.92932	29.2321	11.6458	165.667	137.127	35.4524	33.6376	1.05395	74.2098	1.839	40.3533
0:04:53.200	Exercise		1.6919	25.6349	10.2127	165.667	137.618	33.2838	32.3108	1.03011	63.1909	1.323	47.7633
0:04:54.400	Exercise		1.67884	25.437	10.1339	165.667	138.11	32.3725	31.6574	1.02259	61.0146	1.318	46.2933
0:04:55.740	Exercise		1.84268	27.9194	11.1005	166	138.11	31.4989	31.1533	1.01109	64.5637	1.42567	45.2867
0:04:57.200	Exercise		1.87273	28.3747	11.3042	165.667	138.601	30.7475	30.5972	1.00491	63.503	1.54433	41.12
0:04:58.800	Exercise		1.92357	29.1451	11.6345	165.333	139.093	30.4497	30.4886	0.998723	64.2905	1.619	39.71
0:05:00.280	Exercise		1.87396	28.3934	11.3803	164.667	139.093	30.2175	30.3141	0.996815	62.3447	1.57	39.71
0:05:01.740	Exercise		1.84593	27.9686	11.2328	164.333	139.584	30.1373	30.279	0.995318	61.5491	1.49767	41.0967
0:05:03.180	Exercise		1.88218	28.5179	11.4767	164	140.076	30.5106	30.5461	0.998838	63.5475	1.495	42.5067
0:05:04.520	Exercise		1.92968	29.2376	11.7664	164	140.567	31.268	31.1799	1.00283	66.635	1.52367	43.7333
0:05:05.860	Exercise		1.93104	29.2581	11.7746	164	140.567	31.6604	31.4657	1.00619	67.5526	1.51633	44.55
0:05:07.220	Exercise		1.8869	28.5895	11.5055	164	141.059	31.5701	31.4112	1.00506	65.8357	1.513	43.5133
0:05:08.660	Exercise		1.91069	28.9498	11.6269	164.333	141.55	31.8755	31.6171	1.00817	67.3433	1.506	44.7167
0:05:09.900	Exercise		1.92881	29.2244	11.7134	164.667	141.55	33.0024	32.5395	1.01422	70.2627	1.53133	45.8833
0:05:11.160	Exercise		2.0583	31.1863	12.4494	165.333	142.042	34.4468	33.4338	1.0303	77.8315	1.61733	48.1233
0:05:12.400	Exercise		2.03662	30.8579	12.2688	166	142.042	34.4957	33.0526	1.04366	76.6847	1.71733	44.6533
0:05:13.980	Exercise		1.9732	29.897	11.8392	166.667	142.533	35.0839	33.319	1.05297	75.6576	1.69433	44.6533
0:05:15.240	Exercise		1.96361	27.018	11.7582	167	143.025	35.7156	33.6176	1.06241	76.8108	1.656	46.3833
0:05:16.360	Exercise		1.89025	24.5909	11.2739	167.667	143.025	36.5191	34.1111	1.07059	76.0684	1.55633	48.8767
0:05:17.680	Exercise		1.90449	22.9651	11.3138	168.333	143.516	35.7226	33.3149	1.07227	75.1085	1.52867	49.1333
0:05:18.920	Exercise		1.69705	21.6206	10.022	169.333	144.008	34.6434	32.6387	1.06142	65.4771	1.41033	46.4267
0:05:20.240	Exercise		1.73458	23.6491	10.2034	170	144.008	33.4472	31.9648	1.04638	64.6073	1.41167	45.7667
0:05:21.620	Exercise		1.82932	24.6037	10.7397	170.333	144.499	32.9227	31.7787	1.036	66.7096	1.48167	45.0233
0:05:22.920	Exercise		2.02724	24.4817	11.9016	170.333	144.991	32.26	31.183	1.03454	71.6727	1.645	43.57
0:05:24.380	Exercise		2.05257	22.7189	12.074	170	144.991	32.4672	31.3065	1.03707	72.8285	1.695	42.9667
0:05:25.820	Exercise		1.92853	24.2006	11.3443	170	145.482	33.1462	31.7518	1.04392	70.0126	1.65567	42.2867
0:05:27.180	Exercise		1.89584	24.7061	11.152	170	145.974	33.64	32.0759	1.04876	70.1082	1.59433	43.9733
0:05:28.480	Exercise		1.81855	25.3592	10.6764	170.333	146.465	34.0964	32.6454	1.04445	68.5536	1.50767	45.47
0:05:29.780	Exercise		2.06537	25.3438	12.1017	170.667	146.465	35.9567	34.0163	1.05704	80.2259	1.93767	41.4033
0:05:31.660	Exercise		1.88661	25.3808	11.0328	171	146.957	37.2426	35.0722	1.06188	76.4091	1.79	42.6867
0:05:32.860	Exercise		1.7213	25.9681	10.0465	171.333	147.448	35.199	33.309	1.05674	66.194	1.70033	38.93
0:05:34.580	Exercise		1.53517	23.9621	8.94275	171.667	147.94	30.7315	29.9185	1.02718	53.4014	1.23567	43.2167
0:05:35.920	Exercise		1.85364	23.5005	10.777	172	147.94	28.6731	28.4759	1.00693	59.3334	1.38167	42.9433
0:05:37.140	Exercise		2.09493	23.9356	12.1798	172	148.431	30.249	30.0785	1.00567	69.9964	1.521	46.02
0:05:38.500	Exercise		2.27954	23.8721	13.2789	171.667	148.923	30.7358	30.5869	1.00487	76.9021	1.61933	47.49
0:05:39.720	Exercise		2.19367	21.7739	12.8285	171	148.923	31.67	31.3086	1.01154	75.8716	1.70767	44.43
0:05:41.220	Exercise		2.12913	21.0748	12.5243	170	149.414	32.0157	31.4365	1.01843	74.5953	1.67067	44.65
0:05:42.560	Exercise		1.90809	24.0171	11.2682	169.333	149.906	32.0776	31.4555	1.01978	67.2219	1.60933	41.77
0:05:44.040	Exercise		1.78109	27.2305	10.539	169	149.906	32.6949	32.0054	1.02154	64.5773	1.46567	44.06
0:05:45.320	Exercise		1.15627	27.3384	6.82838	169.333	150.397	32.3226	31.7942	1.01662	43.101	1.08367	39.7733
0:05:47.200	Exercise		1.60706	23.6919	9.47189	169.667	150.889	28.9025	30.0789	0.96089	52.4113	1.26567	41.41
0:05:48.520	Exercise		1.79041	22.8935	10.5318	170	150.889	29.6665	31.2644	0.948893	59.0783	1.42667	41.41
0:05:49.800	Exercise		2.61036	24.2857	15.355	170	151.38	30.8211	32.0728	0.960974	86.8314	1.96067	44.2867
0:05:51.280	Exercise		2.10847	24.5043	12.4272	169.667	151.872	35.174	35.3039	0.99632	80.7994	1.75333	46.0833
0:05:52.460	Exercise		1.92288	24.4171	11.3556	169.333	151.872	35.8184	35.2144	1.01715	75.6213	1.614	46.8533
0:05:53.680	Exercise		1.77014	22.8511	10.4949	168.667	152.363	36.2504	35.1138	1.03237	71.151	1.46733	48.49
0:05:55.000	Exercise		1.63784	22.3966	9.72975	168.333	152.855	33.9493	33.1072	1.02544	61.9684	1.402	44.2
0:05:56.580	Exercise		1.70364	21.171	10.1407	168	153.346	32.6049	32.1947	1.01274	61.8009	1.423	43.43
0:05:57.860	Exercise		1.85431	21.2129	11.0376	168	153.346	32.2843	32.1099	1.00543	66.3777	1.46767	45.2267
0:05:59.040	Exercise		2.01494	22.388	12.0175	167.667	153.838	34.009	33.5741	1.01295	75.3976	1.58	47.72
0:06:00.360	Exercise		2.02505	23.4047	12.1019	167.333	153.838	34.1879	33.1856	1.0302	76.0356	1.60933	47.2467
0:06:01.680	Exercise		1.96403	23.5384	11.7606	167	154.329	34.3446	33.0847	1.03808	73.9035	1.65	44.79
0:06:03.060	Exercise		1.95129	23.7575	11.6611	167.333	154.821	33.4524	32.1213	1.04144	71.5433	1.64367	43.5267
0:06:04.500	Exercise		1.86676	28.2842	11.1116	168	154.821	34.0191	32.6743	1.04116	69.7732	1.603	43.5267
0:06:05.820	Exercise		1.84945	28.022	10.9651	168.667	155.312	34.2035	32.7239	1.04521	69.8793	1.51967	45.9833
0:06:07.000	Exercise		1.90724	28.8976	11.2632	169.333	155.804	34.8874	33.2983	1.04772	73.6432	1.49267	49.3367
0:06:08.160	Exercise		1.98858	30.13	11.6975	170	155.804	34.7508	33.116	1.04936	76.1141	1.56367	48.6767
0:06:09.540	Exercise		1.94694	29.4992	11.4079	170.667	156.295	35.8029	33.945	1.05473	76.3772	1.64867	46.3267
0:06:10.900	Exercise		1.92247	29.1284	11.2207	171.333	156.787	35.1923	33.3054	1.05665	73.6788	1.76167	41.8233
0:06:12.480	Exercise		1.79974	27.2687	10.4636	172	156.787	35.2585	33.4091	1.05536	69.5735	1.63767	42.4833
0:06:13.800	Exercise		1.72961	26.2062	9.99774	173	157.278	33.1686	31.8421	1.04166	63.5017	1.491	42.59
0:06:15.160	Exercise		1.79467	27.1919	10.334	173.667	157.77	31.8467	31.1702	1.0217	63.6347	1.414	45.0033
0:06:16.480	Exercise		1.94978	29.5422	11.1842	174.333	157.77	31.5764	31.0764	1.01609	68.0812	1.505	45.2367
0:06:17.780	Exercise		2.1693	32.8682	12.4197	174.667	158.261	32.6676	31.8412	1.02595	77.5124	1.67933	46.1567
0:06:19.060	Exercise		2.04763	31.0246	11.7007	175	158.753	34.3491	33.0625	1.03891	77.199	1.61933	47.6733
0:06:20.260	Exercise		2.10506	31.8948	12.0289	175	158.753	34.87	33.295	1.0473	80.3027	1.676	47.9133
0:06:21.540	Exercise		1.97266	29.8888	11.2723	175	159.244	35.1994	33.3966	1.05398	76.1141	1.64133	46.3733
0:06:22.960	Exercise		1.95563	29.6308	11.1538	175.333	159.736	34.3415	32.5021	1.05659	73.4095	1.69133	43.4033
0:06:24.420	Exercise		1.84626	27.9736	10.51	175.667	159.736	34.7643	32.7272	1.06225	70.3994	1.631	43.1633
0:06:25.720	Exercise		1.93171	29.2683	10.9756	176	160.227	34.9819	32.9169	1.06273	74.0476	1.64733	44.95
0:06:26.980	Exercise		1.91537	29.0208	10.8828	176	160.719	35.6748	33.497	1.06502	75.0808	1.60167	46.8767
0:06:28.260	Exercise		2.03123	30.7762	11.5411	176	160.719	35.5752	33.4448	1.0637	79.0461	1.67767	47.1167
0:06:29.540	Exercise		1.96463	29.7671	11.1627	176	161.21	35.2022	33.1229	1.06278	75.6585	1.67633	45.1333
0:06:30.980	Exercise		1.96219	29.7302	11.1488	176	161.702	35.5221	33.4401	1.06226	76.0995	1.71267	44.4333
0:06:32.320	Exercise		1.9004	28.794	10.7773	176.333	161.702	35.8993	33.6123	1.06804	74.8122	1.635	45.7567
0:06:33.500	Exercise		1.99494	30.2263	11.2921	176.667	162.193	36.3569	33.8242	1.07488	79.147	1.72233	45.9533
0:06:34.920	Exercise		2.02846	30.7342	11.4602	177	162.685	36.2589	33.4321	1.08455	80.2332	1.72867	46.4133
0:06:36.220	Exercise		2.11694	32.0748	11.9601	177	162.685	36.19	33.8337	1.06964	83.1774	1.82433	45.5933
0:06:37.460	Exercise		1.98757	30.1147	11.2504	176.667	163.176	36.9537	34.5626	1.06918	80.3653	1.673	48.0367
0:06:38.660	Exercise		1.93027	29.2465	10.9467	176.333	163.176	37.2393	35.5619	1.04717	78.8164	1.63667	48.1567
0:06:39.960	Exercise		1.45977	22.1178	8.27848	176.333	163.668	35.7768	34.1248	1.04841	58.8951	1.27167	46.3133
0:06:41.360	Exercise		1.72433	26.1262	9.76035	176.667	164.159	31.9969	31.4088	1.01872	61.7122	1.359	45.41
0:06:42.640	Exercise		1.89975	28.7842	10.7533	176.667	164.159	31.3144	30.7644	1.01788	66.1962	1.42133	46.5733
0:06:43.840	Exercise		2.4136	36.5697	13.6877	176.333	164.651	32.7075	31.9888	1.02247	86.0329	1.74733	49.2367
0:06:45.020	Exercise		2.231	33.803	12.6761	176	165.142	34.7229	33.6575	1.03165	84.7895	1.66733	50.8533
0:06:46.180	Exercise		1.69672	25.7079	9.64046	176	165.142	32.2565	31.6614	1.0188	60.7039	1.46333	41.4833
0:06:48.920	Exercise		1.69946	25.7494	9.67433	175.667	166.125	28.9853	29.472	0.983486	54.9415	1.39233	39.46
0:06:50.260	Exercise		1.81423	27.4884	10.3473	175.333	166.125	27.2363	28.3305	0.961378	54.7617	1.47433	37.1433
0:06:51.600	Exercise		2.40521	36.4426	13.7441	175	166.617	29.0527	30.0504	0.9668	76.2039	1.73467	43.93
0:06:53.020	Exercise		2.33252	35.3413	13.3287	175	167.108	30.7404	31.2739	0.98294	77.9364	1.80033	43.29
0:06:54.420	Exercise		2.11943	32.1126	12.1341	174.667	167.108	31.5824	31.6542	0.997734	72.9939	1.73533	42.0633
0:06:55.880	Exercise		2.02272	30.6473	11.6026	174.333	167.6	32.0053	31.7734	1.0073	70.7392	1.69733	41.6767
0:06:57.340	Exercise		2.02782	30.7246	11.6765	173.667	168.091	32.3594	31.7817	1.01818	71.7126	1.69467	42.3167
0:06:58.680	Exercise		2.09965	31.8129	12.1134	173.333	168.091	33.4803	32.4919	1.03042	76.7405	1.715	44.7467
0:06:59.920	Exercise		2.02421	30.6699	11.7006	173	168.582	34.5064	33.0993	1.04251	76.6047	1.63267	46.92
0:07:01.180	Exercise		2.01209	30.4862	11.6306	173	169.074	34.4247	32.8885	1.04671	76.1953	1.58333	48.1233
0:07:02.420	Exercise		1.96724	29.8067	11.3495	173.333	169.074	34.0339	32.4682	1.04822	74.1319	1.487	49.8533
0:07:03.540	Exercise		2.12864	32.2521	12.257	173.667	169.565	33.0389	31.6362	1.04434	77.3703	1.582	48.9067
0:07:04.880	Exercise		2.09332	31.717	12.0306	174	170.057	34.3418	32.8	1.04701	78.8941	1.62167	48.65
0:07:06.140	Exercise		2.12889	32.256	12.2116	174.333	170.057	35.5887	33.4912	1.06263	81.298	2.11567	38.4267
0:07:08.760	Exercise		2.20186	33.3615	12.6061	174.667	171.04	34.7933	33.0811	1.05176	82.2443	2.102	39.1267
0:07:10.040	Exercise		2.27157	34.4178	12.9804	175	171.04	33.9128	32.5193	1.04285	82.5994	2.13767	38.64
0:07:11.340	Exercise		2.31895	35.1356	13.2512	175	171.531	32.3615	31.6239	1.02333	81.5378	1.80833	45.09
0:07:12.760	Exercise		2.2192	33.6243	12.6812	175	172.023	33.7552	32.5699	1.03639	81.4025	1.80533	45.09
0:07:14.040	Exercise		2.09079	31.6786	11.9247	175.333	172.023	34.5147	32.9871	1.04631	78.7261	1.72733	45.5767
0:07:15.300	Exercise		2.1158	32.0576	12.0444	175.667	172.514	35.2888	33.4931	1.05361	81.5991	1.69433	48.16
0:07:16.500	Exercise		2.06981	31.3608	11.7603	176	172.514	36.2016	34.1039	1.06151	82.0983	1.64933	49.7767
0:07:17.660	Exercise		2.02229	30.6408	11.4903	176	173.006	37.5649	35.1809	1.06776	83.1721	1.66233	50.0333
0:07:18.900	Exercise		1.82622	27.6701	10.3567	176.333	173.497	38.1732	35.9428	1.06205	76.7673	1.567	48.99
0:07:20.180	Exercise		1.82797	27.6965	10.3275	177	173.497	36.1716	34.6266	1.04462	72.8415	1.56067	46.6733
0:07:21.520	Exercise		2.03377	30.8147	11.4471	177.667	173.989	34.5459	33.2607	1.03864	77.0975	1.62333	47.4933
0:07:22.700	Exercise		2.21499	33.5604	12.4438	178	173.989	34.3627	32.8849	1.04494	83.2285	1.68433	49.4133
0:07:23.840	Exercise		2.26804	34.3643	12.7418	178	174.48	35.006	33.1338	1.0565	86.7222	1.70433	50.8833
0:07:25.060	Exercise		2.18718	33.1391	12.2646	178.333	174.972	35.0437	33.0586	1.06005	83.8561	1.675	50.0633
0:07:26.300	Exercise		2.1415	32.447	11.986	178.667	174.972	34.3181	32.4178	1.05862	80.2617	1.70733	47.01
0:07:27.680	Exercise		2.1985	33.3106	12.2593	179.333	175.463	34.9562	32.8464	1.06423	83.66	1.76933	47.2833
0:07:28.880	Exercise		2.15146	32.5979	11.9748	179.667	175.955	35.1735	32.8605	1.07039	82.4108	1.76167	46.78
0:07:30.160	Exercise		2.16184	32.7552	11.988	180.333	175.955	35.6321	33.1315	1.07548	84.0029	1.735	48.4167
0:07:31.400	Exercise		2.16559	32.812	11.9867	180.667	176.446	35.0646	32.6889	1.07268	82.625	1.77867	46.4533
0:07:32.760	Exercise		2.15525	32.6553	11.9074	181	176.446	34.871	32.5605	1.07096	81.6817	1.80233	45.32
0:07:34.140	Exercise		2.08868	31.6466	11.5397	181	176.938	35.4183	33.0656	1.07115	80.431	1.79467	44.8167
0:07:35.420	Exercise		2.04308	30.9558	11.2878	181	177.429	35.6002	33.139	1.07427	79.2195	1.759	45.0367
0:07:36.760	Exercise		2.09101	31.682	11.5526	181	177.429	36.4892	33.8405	1.07827	83.1807	1.74067	47.7867
0:07:37.920	Exercise		2.10158	31.8421	11.6109	181	177.921	36.2148	33.5468	1.07953	82.9895	1.73667	47.7867
0:07:39.200	Exercise		2.13019	32.2756	11.769	181	178.412	36.0773	33.4335	1.07908	83.8334	1.729	48.4867
0:07:40.480	Exercise		2.09667	31.7677	11.5838	181	178.412	35.6199	33.0915	1.07641	81.3643	1.75367	46.3967
0:07:41.800	Exercise		2.12714	32.2294	11.7522	181	178.904	36.3653	33.7201	1.07845	84.2258	1.765	47.72
0:07:42.980	Exercise		2.06272	31.2534	11.3753	181.333	179.395	36.7299	34.0107	1.07995	82.6351	1.73167	47.72
0:07:44.260	Exercise		2.08071	31.5258	11.4534	181.667	179.395	36.4477	33.8401	1.07706	82.8493	1.70133	48.6967
0:07:45.500	Exercise		2.03497	30.8329	11.1812	182	179.887	35.2389	32.9189	1.07047	78.4637	1.673	46.9
0:07:46.820	Exercise		2.11412	32.0322	11.6161	182	179.887	35.1328	33.0419	1.06328	81.4453	1.63567	49.7933
0:07:47.900	Exercise		2.17988	33.0285	11.9774	182	180.378	35.4815	33.3156	1.06501	84.5936	1.68067	50.3333
0:07:49.100	Exercise		2.21782	33.6034	12.1858	182	180.87	37.0541	34.4561	1.0754	88.2667	2.088	42.2733
0:07:51.920	Exercise		2.11144	31.9916	11.6013	182	181.361	34.8245	33.2408	1.04765	78.9506	2.09733	37.6433
0:07:53.360	Exercise		2.14594	32.5143	11.7909	182	181.853	33.3576	32.5061	1.0262	76.6908	2.16233	35.4667
0:07:54.740	Exercise		2.46235	37.3083	13.5542	181.667	181.853	31.6364	31.601	1.00112	84.3467	1.884	44.77
0:07:55.960	Exercise		2.43242	36.8548	13.4141	181.333	182.344	33.5778	32.795	1.02387	88.1223	1.96833	44.77
0:07:57.400	Exercise		2.21979	33.6332	12.264	181	182.836	35.5193	34.0301	1.04376	85.4209	1.87067	45.6633
0:07:58.700	Exercise		2.10603	31.9096	11.6355	181	182.836	36.3899	34.343	1.0596	83.2138	1.82233	45.6633
0:07:59.920	Exercise		2.14285	32.4674	11.839	181	183.327	37.3083	34.7924	1.07231	87.0046	1.775	49.0167
0:08:01.080	Exercise		2.20932	33.4746	12.2062	181	183.819	37.3185	34.5585	1.07986	89.7745	1.76467	50.8733
0:08:02.240	Exercise		2.07656	31.4631	11.4516	181.333	183.819	37.5079	34.625	1.08326	85.519	1.61367	52.9967
0:08:03.320	Exercise		2.05696	31.1661	11.3227	181.667	184.31	37.252	34.3691	1.08388	84.3929	1.56467	53.9367
0:08:04.420	Exercise		2.04147	30.9314	11.2169	182	184.31	37.457	34.6623	1.08063	84.1123	1.58433	53.09
0:08:05.640	Exercise		2.25582	34.1791	12.3946	182	184.802	37.0381	34.1835	1.08351	90.8906	1.78333	50.9667
0:08:06.860	Exercise		2.23741	33.9002	12.2935	182	184.802	37.5589	34.5314	1.08767	91.4225	1.782	51.3033
0:08:07.940	Exercise		2.31577	35.0875	12.724	182	185.293	38.0867	34.7129	1.09719	95.8451	1.80533	53.09
0:08:09.040	Exercise		2.18491	33.1047	12.005	182	185.785	39.3375	35.6221	1.1043	93.8995	1.70067	55.2133
0:08:10.120	Exercise		2.19705	33.2887	12.0717	182	185.785	40.1836	36.079	1.11377	96.1412	1.76233	54.5533
0:08:11.240	Exercise		2.11235	32.0053	11.6063	182	186.276	40.6914	36.3417	1.11969	93.7637	1.729	54.23
0:08:12.360	Exercise		1.89032	28.6413	10.3864	182	186.276	39.9669	35.7793	1.11704	82.9429	1.61567	51.3367
0:08:13.640	Exercise		1.8798	28.4817	10.3285	182	186.768	37.4002	34.0881	1.09716	77.4865	1.55367	49.8733
0:08:14.860	Exercise		1.99387	30.2102	10.9553	182	186.768	34.2187	31.9269	1.07178	74.8377	1.63033	45.9033
0:08:16.300	Exercise		2.2552	34.1697	12.4139	181.667	187.259	35.3165	32.9553	1.07165	85.4176	2.131	40.0833
0:08:18.340	Exercise		2.22103	33.652	12.2483	181.333	187.751	35.7646	33.4459	1.06933	85.1679	2.139	39.8167
0:08:19.580	Exercise		2.20761	33.4486	12.1967	181	188.242	37.1741	34.5339	1.07645	88.2402	2.058	42.8767
0:08:20.760	Exercise		2.04026	30.9131	11.2722	181	188.242	36.1658	33.8011	1.06996	80.911	1.63567	49.4667
0:08:21.980	Exercise		2.08901	31.6517	11.5415	181	188.734	35.827	33.4942	1.06965	81.9663	1.657	49.4667
0:08:23.220	Exercise		1.96554	29.7809	10.8394	181.333	189.225	32.8969	31.1602	1.05573	70.6059	1.71	41.29
0:08:25.500	Exercise		2.02423	30.6702	11.1426	181.667	189.717	31.3786	30.3255	1.03473	69.1892	1.75667	39.3867
0:08:26.880	Exercise		2.01664	30.5552	11.0805	182	189.717	30.3036	29.7326	1.01921	66.7108	1.71567	38.8833
0:08:28.160	Exercise		2.28851	34.6744	12.5742	182	190.208	31.4524	31.0495	1.01297	78.6008	1.70933	45.9833
0:08:29.420	Exercise		2.27718	34.5027	12.5349	181.667	190.7	31.8983	31.2025	1.0223	79.423	1.68567	47.1167
0:08:30.700	Exercise		2.3931	36.259	13.1972	181.333	190.7	32.6569	31.6212	1.03275	85.0467	1.776	47.8867
0:08:31.920	Exercise		2.22709	33.7438	12.3044	181	191.191	33.8974	32.4973	1.04308	82.318	1.73667	47.4
0:08:33.220	Exercise		2.21524	33.5643	12.2389	181	191.683	35.0948	33.3048	1.05375	84.6046	1.77567	47.6467
0:08:34.480	Exercise		1.99081	30.1638	10.999	181	191.683	35.0559	33.0995	1.05911	76.5754	1.625	47.1233
0:08:35.740	Exercise		1.88628	28.58	10.4214	181	192.174	30.778	29.721	1.03556	63.9475	1.563	40.9133
0:08:37.920	Exercise		1.9878	30.1182	10.9823	181	192.666	29.2776	28.8938	1.01328	64.2447	1.53	41.99
0:08:39.100	Exercise		2.18847	33.1587	12.091	181	193.157	29.0663	29.0179	1.00167	69.5873	1.67667	41.5033
0:08:40.400	Exercise		2.54333	38.5354	14.0516	181	193.157	31.552	31.1624	1.0125	87.2635	1.791	48.7233
0:08:41.620	Exercise		2.49586	37.816	13.7893	181	193.649	32.9396	31.8853	1.03307	89.2287	1.83133	48.7233
0:08:42.800	Exercise		2.38948	36.2043	13.2259	180.667	193.649	34.6643	33.0014	1.05039	89.8458	1.844	48.7233
0:08:44.100	Exercise		2.31347	35.0526	12.8289	180.333	194.14	36.5892	34.2498	1.0683	91.8751	1.83067	50.1867
0:08:45.220	Exercise		2.30595	34.9387	12.8108	180	194.632	37.462	34.719	1.07901	93.7901	1.824	51.42
0:08:46.320	Exercise		2.26116	34.26	12.5388	180.333	194.632	38.8421	35.4866	1.09456	95.5888	1.77367	53.8933
0:08:47.440	Exercise		1.84596	27.9691	10.2175	180.667	195.123	36.5226	33.6685	1.08477	74.1086	1.59533	46.4533
0:08:49.360	Exercise		1.92715	29.1992	10.6472	181	195.615	34.8937	32.7287	1.06615	73.7166	1.64033	44.94
0:08:50.560	Exercise		2.08052	31.523	11.4946	181	195.615	32.9268	31.2858	1.05245	74.7654	1.71967	43.4767
0:08:51.780	Exercise		2.45165	37.1463	13.5202	181.333	196.106	34.2811	32.4946	1.05498	91.0914	1.86167	48.93
0:08:53.040	Exercise		2.48251	37.6138	13.6402	182	196.598	36.6498	34.1592	1.07291	97.3433	2.204	44.1667
0:08:54.720	Exercise		2.25649	34.1892	12.3756	182.333	196.598	37.8605	35.0085	1.08146	91.6127	2.13433	42.9233
0:08:56.040	Exercise		2.23318	33.836	12.2478	182.333	197.089	39.0082	35.7534	1.09103	93.5341	2.09733	44.5967
0:08:57.180	Exercise		1.98629	30.0952	10.8937	182.333	197.581	37.9935	34.8396	1.09053	82.6563	1.65533	49.9333
0:08:58.340	Exercise		2.01534	30.5355	11.0329	182.667	197.581	37.6707	34.5783	1.08943	83.4107	1.60333	52.0233
0:08:59.500	Exercise		2.10708	31.9254	11.5351	182.667	198.072	37.1144	34.1819	1.08579	85.6083	1.66467	51.4267
0:09:00.680	Exercise		2.22441	33.7032	12.1997	182.333	198.072	37.1295	34.2748	1.08329	89.9967	1.75	51.4267
0:09:01.840	Exercise		2.26776	28.3449	12.4374	182.333	198.564	37.4284	34.4345	1.08694	92.1237	1.831	50.3133
0:09:03.080	Exercise		2.20461	26.0637	12.069	182.667	199.301	37.5916	34.5545	1.08789	89.9293	1.83567	48.99
0:09:04.360	Exercise		2.14594	32.5142	11.7264	183	199.301	38.2066	35.0222	1.09092	89.0013	1.82767	48.6967
0:09:05.540	Exercise		2.08202	31.5458	11.3772	183	199.792	38.7299	35.4438	1.09271	87.6118	1.80867	48.44
0:09:06.800	Exercise		2.1024	31.8545	11.4885	183	199.792	38.3573	35.1008	1.09278	87.6901	1.79167	48.9433
0:09:08.040	Exercise		2.17354	32.9324	11.8772	183	200.284	37.5667	34.4683	1.08989	88.9769	1.74933	50.8633
0:09:09.100	Exercise		2.21379	33.5423	12.0972	183	200.775	37.3446	34.3639	1.08674	90.1123	1.74433	51.66
0:09:10.300	Exercise		2.19856	33.3116	11.9922	183.333	200.775	37.8529	34.9655	1.08258	90.6241	1.763	51.4033
0:09:11.560	Exercise		2.17786	32.9979	11.8577	183.667	201.267	38.1184	35.2649	1.08092	90.1421	1.82167	49.4833
0:09:12.740	Exercise		2.19735	33.2932	11.9421	184	201.267	38.1751	35.2844	1.08193	90.8249	1.88433	48.2
0:09:14.040	Exercise		2.24515	34.0174	12.1798	184.333	201.513	38.1349	34.9969	1.08966	92.8453	1.85	50.1867
0:09:15.160	Exercise		2.2152	33.5636	11.9956	184.667	202.25	38.9296	35.4959	1.09674	93.5058	1.85233	50.48
0:09:16.320	Exercise		2.19716	33.2903	11.898	184.667	202.25	38.8433	35.2483	1.10199	92.614	1.83467	50.48
0:09:17.620	Exercise		2.19732	33.2927	11.8988	184.667	202.741	38.4953	34.9022	1.10295	91.6448	1.86967	49.0167
0:09:18.840	Exercise		2.11686	32.0736	11.4631	184.667	202.741	38.6558	35.1117	1.10094	88.976	1.79267	49.6333
0:09:19.960	Exercise		2.10979	31.9665	11.4043	185	203.233	38.361	35.127	1.09206	88.0473	1.78233	49.4
0:09:21.280	Exercise		2.0952	31.7455	11.3254	185	203.724	38.3852	35.1401	1.09235	87.6181	1.754	49.9533
0:09:22.460	Exercise		2.11137	31.9905	11.4128	185	203.724	37.7379	34.5864	1.09112	86.7832	1.759	49.3367
0:09:23.620	Exercise		2.12745	32.234	11.4997	185	203.97	37.5567	34.4387	1.09054	87.3053	1.69767	51.4267
0:09:24.780	Exercise		2.1599	32.7257	11.6541	185.333	203.97	37.7782	34.7989	1.08561	89.0024	1.73067	51.4267
0:09:25.960	Exercise		2.24943	34.0822	12.1372	185.333	204.462	38.4911	35.469	1.0852	94.077	1.80767	52.0433
0:09:27.080	Exercise		2.27609	34.4862	12.259	185.667	204.462	38.6594	35.4435	1.09073	95.4442	1.84433	51.75
0:09:28.260	Exercise		2.14489	32.4984	11.5524	185.667	205.199	38.6839	35.4897	1.09	90.3451	1.76467	51.1967
0:09:29.480	Exercise		2.26952	34.3867	12.2017	186	205.69	38.9727	35.2512	1.10557	94.9246	2.111	44.9667
0:09:31.200	Exercise		2.13695	32.3781	11.489	186	205.936	39.1239	35.4414	1.1039	89.8224	2.08067	43.17
0:09:32.520	Exercise		2.22399	33.6968	11.9569	186	205.936	39.2933	35.5242	1.1061	93.7262	2.12933	44.0167
0:09:33.680	Exercise		2.04857	31.0389	11.0138	186	206.673	38.1823	35.099	1.08785	85.0649	1.78933	47.54
0:09:35.000	Exercise		2.16733	32.8384	11.6523	186	206.673	38.0079	34.9606	1.08716	89.4803	1.81367	49.3367
0:09:36.180	Exercise		2.24047	33.9465	12.024	186.333	206.919	37.8942	34.814	1.08848	92.0491	1.85433	49.64
0:09:37.320	Exercise		2.2166	33.5849	11.8959	186.333	207.656	38.6443	35.2687	1.09571	93.2435	1.77033	52.67
0:09:38.420	Exercise		2.18374	33.0869	11.6986	186.667	207.656	39.0726	35.5926	1.09777	93.1851	1.707	54.59
0:09:39.480	Exercise		2.21783	33.6035	11.8813	186.667	208.148	38.4304	35.1351	1.09379	92.6843	1.791	51.75
0:09:40.840	Exercise		2.22269	33.6771	11.886	187	208.148	38.0312	34.8769	1.09044	91.7656	1.82667	50.2367
0:09:42.040	Exercise		2.18042	33.0366	11.66	187	208.639	38.0772	35.0111	1.08757	89.8637	1.892	47.4967
0:09:43.280	Exercise		2.17852	33.0079	11.6498	187	209.131	38.8154	35.5019	1.09333	91.6824	1.85367	49.46
0:09:44.480	Exercise		2.21917	33.6237	11.8672	187	209.131	38.4702	35.1781	1.09358	92.4545	1.87967	49.1867
0:09:45.700	Exercise		2.18138	33.0513	11.6652	187	209.622	38.3536	34.8943	1.09914	91.1938	1.744	52.29
0:09:46.740	Exercise		2.15077	32.5875	11.5015	187	209.622	37.4621	34.3363	1.09104	88.4191	1.62267	54.49
0:09:47.800	Exercise		2.18554	33.1142	11.6874	187	210.114	37.1046	34.0984	1.08816	88.7946	1.66033	53.48
0:09:49.100	Exercise		2.30681	34.9516	12.3139	187.333	210.114	36.9378	34.1049	1.08306	92.5806	1.80833	51.1967
0:09:50.280	Exercise		2.32759	35.2666	12.4028	187.667	210.36	37.5316	34.4218	1.09034	94.5851	1.88467	50.1867
0:09:51.400	Exercise		2.26069	34.2529	12.025	188	211.097	38.9478	35.4682	1.09811	95.7272	1.79533	53.32
0:09:52.480	Exercise		2.2309	33.8016	11.8665	188	211.097	39.9096	35.9382	1.11051	96.7984	1.79533	53.9167
0:09:53.620	Exercise		2.10577	31.9056	11.2009	188	211.588	40.8815	36.7114	1.11359	93.8509	1.74067	53.9167
0:09:54.740	Exercise		2.19274	33.2234	11.6635	188	211.588	39.5524	35.5246	1.11338	94.4437	1.76267	53.58
0:09:55.840	Exercise		2.16312	32.7745	11.5264	187.667	212.08	39.1944	35.4073	1.10696	92.3714	1.75267	52.7033
0:09:57.040	Exercise		2.23139	33.809	11.8902	187.667	212.08	38.5993	34.9024	1.10592	93.5482	1.816	51.5133
0:09:58.240	Exercise		2.19479	33.2543	11.6951	187.667	212.571	38.8992	35.3052	1.1018	92.6158	1.842	50.28
0:09:59.420	Exercise		2.18254	33.0688	11.6093	188	213.063	38.3783	35.0737	1.09422	90.9247	1.828	49.74
0:10:00.660	Exercise		2.2246	33.706	11.833	188	213.063	37.9359	34.9221	1.0863	91.5548	1.84067	49.74
0:10:01.860	Exercise		2.1118	31.9969	11.233	188	213.308	37.7684	34.9111	1.08185	86.7667	1.783	48.6633
0:10:03.120	Exercise		2.27396	34.4539	12.0955	188	213.308	37.523	34.7105	1.08103	92.4514	1.86833	49.4833
0:10:04.300	Exercise		2.25674	34.1931	12.004	188	213.8	37.2889	34.5084	1.08058	91.4485	1.80467	50.6733
0:10:05.420	Exercise		2.31301	35.0456	12.3251	187.667	214.537	38.4832	35.4533	1.08546	96.6416	1.824	52.9833
0:10:06.520	Exercise		2.23493	33.8626	11.9302	187.333	214.537	39.8124	36.317	1.09625	96.7385	1.795	53.8933
0:10:07.640	Exercise		2.2311	33.8046	11.9523	186.667	215.029	41.0643	37.148	1.10542	99.3793	1.844	53.8933
0:10:08.760	Exercise		2.2913	34.7167	12.2968	186.333	215.029	40.8044	36.7796	1.10943	101.407	1.84567	54.9433
0:10:09.800	Exercise		2.21244	33.5218	11.8948	186	215.52	41.1087	36.9179	1.11351	98.9089	1.78967	55.2667
0:10:10.900	Exercise		2.17245	32.9159	11.6799	186	215.52	40.5001	36.2799	1.11632	95.9429	1.736	55.2667
0:10:12.020	Exercise		2.20456	33.4025	11.8525	186	216.012	39.3649	35.496	1.109	94.2939	1.80767	52.1633
0:10:13.260	Exercise		2.32065	35.1614	12.4766	186	216.503	41.1766	36.871	1.11677	102.228	2.20667	46.3267
0:10:14.880	Exercise		2.20389	33.3922	11.8489	186	216.503	41.0714	36.8913	1.11331	96.703	2.251	42.96
0:10:16.260	Exercise		1.90939	28.9302	10.2655	186	216.995	41.5174	37.3602	1.11127	85.1937	2.072	41.1167
0:10:17.660	Exercise		2.00927	30.4434	10.8025	186	217.24	35.405	33.3165	1.06269	77.4305	1.772	43.6967
0:10:19.520	Exercise		2.22065	33.6463	11.939	186	217.978	34.6937	33.0946	1.04832	83.8198	1.781	47.0633
0:10:20.640	Exercise		2.5903	39.2469	13.9263	186	217.978	34.4301	32.7449	1.05146	96.265	1.95767	49.1733
0:10:21.860	Exercise		2.36637	35.8542	12.7224	186	218.469	36.9269	34.3954	1.0736	94.8862	1.821	52.1067
0:10:22.980	Exercise		2.31296	35.0449	12.4353	186	218.469	37.5404	34.7937	1.07894	94.2019	1.84	51.1967
0:10:24.160	Exercise		2.27259	34.4331	12.2182	186	218.715	38.1177	35.2037	1.08278	94.2087	1.789	52.66
0:10:25.280	Exercise		2.32211	35.1836	12.4845	186	219.206	39.0045	35.9226	1.08579	98.251	1.84267	53.32
0:10:26.360	Exercise		2.25318	34.1391	12.1139	186	219.206	39.4864	36.0411	1.09559	96.53	1.83867	52.5
0:10:27.600	Exercise		2.22619	33.7302	11.9688	186	219.944	38.7499	35.529	1.09066	93.7359	1.80667	51.8833
0:10:28.760	Exercise		2.24971	34.0865	12.0952	186	219.944	37.9026	34.7999	1.08916	92.6459	1.80867	51.2233
0:10:29.880	Exercise		2.2623	34.2773	12.1412	186.333	220.435	37.3579	34.3777	1.08669	91.7504	1.826	50.2467
0:10:31.200	Exercise		2.28843	34.6731	12.2594	186.667	220.435	37.8434	34.7409	1.08931	93.5701	1.93367	48.39
0:10:32.500	Exercise		2.17281	32.9213	11.6193	187	220.927	37.6656	34.5146	1.09129	88.5975	1.888	46.9267
0:10:33.720	Exercise		2.16271	32.7683	11.5653	187	221.418	37.6832	34.5531	1.09059	88.6451	1.786	49.6333
0:10:34.840	Exercise		2.19242	33.2185	11.7242	187	221.418	37.8138	34.7509	1.08814	90.3621	1.74467	51.7933
0:10:35.980	Exercise		2.39858	36.3422	12.8267	187	221.91	38.4812	35.3301	1.08919	100.016	1.86667	53.58
0:10:37.080	Exercise		2.43143	36.8398	13.0023	187	221.91	40.1119	36.4605	1.10015	105.291	1.95333	53.9033
0:10:38.180	Exercise		2.41804	36.637	12.9077	187.333	222.401	41.314	37.063	1.1147	107.753	1.97567	54.54
0:10:39.280	Exercise		2.29604	34.7884	12.2564	187.333	222.401	42.3069	37.3813	1.13177	104.945	1.93567	54.2167
0:10:40.400	Exercise		2.30245	34.8856	12.2688	187.667	222.893	41.6517	36.6667	1.13596	103.594	1.939	53.4267
0:10:41.540	Exercise		2.22403	33.6974	11.872	187.333	223.384	41.3126	36.2492	1.13968	99.3358	1.91867	51.7733
0:10:42.760	Exercise		2.20452	33.4019	11.7679	187.333	223.384	39.6122	35.1431	1.12717	94.3589	1.932	48.84
0:10:44.100	Exercise		2.16629	32.8226	11.5845	187	223.876	39.542	35.3754	1.11778	92.8547	1.85833	49.9667
0:10:45.180	Exercise		2.186	33.1212	11.6898	187	223.876	39.6174	35.5394	1.11475	93.9453	1.84267	50.9833
0:10:46.320	Exercise		2.20886	33.4676	11.8121	187	224.367	41.0734	36.7113	1.11882	98.536	1.81667	54.24
0:10:47.420	Exercise		2.21643	33.5822	11.8525	187	224.859	40.2963	35.8918	1.12272	96.9406	1.83033	52.9633
0:10:48.580	Exercise		2.21878	33.6179	11.844	187.333	224.859	39.8727	35.8263	1.11295	96.0518	1.824	52.66
0:10:49.740	Exercise		2.17636	32.9751	11.5969	187.667	225.35	40.1604	35.9856	1.11602	93.4352	2.23067	41.8867
0:10:52.440	Exercise		2.27358	34.4483	12.0935	188	225.842	37.3903	34.4928	1.084	90.8089	2.255	40.27
0:10:53.720	Exercise		2.4134	36.5667	12.8372	188	226.333	35.4383	33.1662	1.06851	91.093	2.35667	38.6533
0:10:55.000	Exercise		2.60008	39.3952	13.8302	188	226.333	33.7798	32.3919	1.04285	94.6519	1.998	47.3733
0:10:56.240	Exercise		2.52931	38.3229	13.4538	188	226.825	35.4639	33.5855	1.05593	96.7116	1.986	48.6967
0:10:57.420	Exercise		2.29285	34.7401	12.196	188	227.316	37.0509	34.6303	1.0699	92.0368	1.87067	49.2
0:10:58.660	Exercise		2.28471	34.6168	12.1527	188	227.316	36.2874	33.8134	1.07317	90.0293	1.82	49.4667
0:10:59.880	Exercise		2.20465	33.4038	11.7269	188	227.808	36.947	34.3067	1.07696	88.5783	1.79067	49.4667
0:11:01.060	Exercise		2.25151	34.1138	11.9761	188	227.808	36.9977	34.3523	1.07701	90.3168	1.85367	48.7233
0:11:02.360	Exercise		2.25498	34.1663	11.9946	188	228.299	37.2361	34.4064	1.08224	90.9827	1.86733	48.7233
0:11:03.580	Exercise		2.31321	35.0486	12.3043	188	228.791	37.6448	34.5809	1.0886	93.8377	1.99967	46.9267
0:11:04.900	Exercise		2.33828	35.4285	12.4376	188	228.791	37.839	34.5449	1.09536	95.4606	1.96867	48.49
0:11:06.080	Exercise		2.29935	34.8387	12.2306	188	229.282	38.4565	34.9619	1.09995	95.4874	1.947	49.0433
0:11:07.260	Exercise		2.27833	34.5201	12.1188	188	229.282	38.4269	34.8081	1.10396	94.7904	1.885	50.2867
0:11:08.480	Exercise		2.32281	35.1941	12.3335	188.333	229.774	39.4804	35.6685	1.10687	99.1245	1.924	51.52
0:11:09.580	Exercise		2.34807	35.5768	12.4456	188.667	230.265	40.5149	36.2521	1.11759	102.728	1.94733	52.7533
0:11:10.680	Exercise		2.35847	35.7344	12.4787	189	230.265	41.3603	36.7491	1.12548	105.309	1.95367	53.9033
0:11:11.820	Exercise		2.3175	35.1137	12.2619	189	230.757	41.5755	36.6739	1.13365	104.212	1.909	54.59
0:11:12.880	Exercise		2.31117	35.0177	12.2284	189	230.757	41.7712	36.7685	1.13606	104.355	1.923	54.2667
0:11:14.000	Exercise		2.35166	35.6313	12.4427	189	231.248	41.663	36.5356	1.14034	105.932	1.91767	55.24
0:11:15.080	Exercise		2.29322	30.0717	12.1334	189	231.248	42.1013	36.7449	1.14577	104.357	1.92433	54.23
0:11:16.200	Exercise		2.26442	31.1113	11.981	189	231.739	41.3925	36.2632	1.14145	101.29	1.92933	52.5
0:11:17.440	Exercise		2.23738	30.0911	11.8171	189.333	232.231	41.6264	36.5558	1.13871	100.468	1.97267	50.93
0:11:18.620	Exercise		2.29951	30.1535	12.124	189.667	232.231	40.612	35.9284	1.13036	100.677	1.989	50.6167
0:11:19.760	Exercise		2.33511	28.9553	12.29	190	232.722	41.0338	36.1742	1.13434	103.451	1.95167	53.0067
0:11:20.840	Exercise		2.36919	30.2777	12.4694	190	232.722	40.8344	35.921	1.13678	104.508	1.93833	53.9167
0:11:21.960	Exercise		2.30765	30.3185	12.1455	190	233.214	41.1511	36.1247	1.13914	102.561	1.94367	52.7667
0:11:23.180	Exercise		2.3085	30.0205	12.15	190	233.214	40.4002	35.7904	1.1288	100.518	1.99533	50.3767
0:11:24.420	Exercise		2.28217	30.2191	12.0114	190	233.705	40.5609	36.097	1.12367	99.7762	1.993	50.0633
0:11:25.560	Exercise		2.31096	30.0792	12.163	190	234.197	40.84	36.3956	1.12211	101.8	1.97567	51.5267
0:11:26.680	Exercise		2.27704	31.3219	11.9844	190	234.197	41.733	36.9662	1.12895	102.697	1.92833	53.2567
0:11:27.800	Exercise		2.24576	30.4848	11.8198	190	234.688	41.3872	36.7202	1.1271	100.858	1.83567	54.9433
0:11:28.840	Exercise		2.2281	30.2355	11.7269	190	234.688	41.1762	36.6536	1.12339	99.8021	1.78367	55.9533
0:11:29.900	Exercise		2.20159	27.8178	11.5873	190	235.18	40.6689	36.5151	1.11376	97.64	1.735	56.2767
0:11:31.000	Exercise		2.15306	27.9807	11.3319	190	235.18	40.2969	36.3177	1.10957	94.6227	1.73333	54.59
0:11:32.140	Exercise		2.27796	27.2602	11.9893	190	235.671	40.7808	36.7703	1.10907	99.9611	2.03767	49.0567
0:11:33.640	Exercise		2.22463	29.2543	11.7086	190	236.163	40.2499	36.4085	1.10551	96.4278	2.01633	47.8233
0:11:34.820	Exercise		1.96812	30.7346	10.3586	190	236.163	36.6143	33.7766	1.08401	77.9866	1.89533	41.1467
0:11:36.660	Exercise		2.03772	32.22	10.7248	190	236.654	32.8535	31.2794	1.05032	73.3915	1.63967	44.76
0:11:37.840	Exercise		2.28721	32.8928	12.038	190	237.146	33.756	32.1827	1.04889	83.0824	2.03633	40.8
0:11:39.380	Exercise		2.68202	26.083	14.1407	189.667	237.146	36.2754	34.1687	1.06166	104.042	2.21933	46.88
0:11:40.560	Exercise		2.56442	26.4211	13.5445	189.333	237.637	37.6155	34.8132	1.08049	103.172	2.214	46.6
0:11:41.760	Exercise		2.34108	29.0419	12.3866	189	238.129	37.8372	34.6793	1.09106	95.9916	1.865	51.47
0:11:42.880	Exercise		2.273	34.2081	12.0265	189	238.129	38.5473	35.1289	1.09731	95.072	1.83667	51.7633
0:11:44.040	Exercise		2.23724	29.4348	11.8373	189	238.62	39.7573	36.0233	1.10366	96.4006	1.86233	51.7633
0:11:45.240	Exercise		2.34773	30.2659	12.4219	189	238.62	39.9218	36.0863	1.10629	100.969	2.00733	50.3
0:11:46.460	Exercise		2.34954	30.7423	12.4314	189	239.112	40.4833	36.4175	1.11164	102.361	2.035	50.3
0:11:47.620	Exercise		2.3301	33.9993	12.3503	188.667	239.603	41.39	37.0111	1.11831	103.952	1.99333	52.15
0:11:48.700	Exercise		2.25551	31.4388	11.9761	188.333	239.603	41.2052	36.709	1.12248	100.269	1.96967	50.9067
0:11:50.020	Exercise		2.27081	32.8465	12.0788	188	240.095	40.8997	36.3306	1.12576	100.164	1.979	50.6133
0:11:51.200	Exercise		2.33798	31.5801	12.414	188.333	240.095	40.5329	36.0984	1.12284	102.053	2.01633	50.6133
0:11:52.280	Exercise		2.32805	31.5716	12.3395	188.667	240.586	41.628	36.7728	1.13203	104.685	1.93933	53.98
0:11:53.360	Exercise		2.3472	30.3099	12.419	189	240.586	42.9061	37.7493	1.13661	108.66	1.968	55.2133
0:11:54.460	Exercise		2.26306	31.9413	11.9738	189	241.078	43.2843	37.9544	1.14043	105.857	1.929	54.8767
0:11:55.560	Exercise		2.19061	31.4022	11.5905	189	241.569	42.9038	37.8301	1.13412	101.888	1.85667	54.8767
0:11:56.640	Exercise		2.1377	33.6003	11.2907	189.333	241.569	42.5024	37.7664	1.1254	98.7597	1.79967	54.8767
0:11:57.740	Exercise		2.06914	32.5413	10.9285	189.333	242.061	42.5799	38.0761	1.11828	95.9593	1.759	54.5533
0:11:58.860	Exercise		2.13425	32.3371	11.2724	189.333	242.061	41.6984	37.3855	1.11536	96.8504	1.77533	54.5533
0:11:59.940	Exercise		2.05056	31.0691	10.8304	189.333	242.552	38.3587	34.6943	1.10562	85.8943	1.709	50.26
0:12:01.380	Exercise		2.05289	31.1045	10.8237	189.667	242.552	35.5515	32.4375	1.096	80.0103	1.63967	48.7967
0:12:02.600	Exercise		1.95109	29.562	10.2689	190	243.044	32.6241	30.2641	1.07798	70.2627	1.53067	45.9033
0:12:03.880	Exercise		2.31777	35.1177	12.1988	190	243.535	33.7206	31.5759	1.06792	84.1125	2.03367	41.36
0:12:06.020	Exercise		2.45565	37.2068	12.9245	190	244.027	34.612	32.3913	1.06856	90.9506	2.199	41.36
0:12:07.240	Exercise		2.58185	39.119	13.5887	190	244.027	36.6791	34.0911	1.07591	100.846	2.36267	42.6833
0:12:08.420	Exercise		2.42939	36.809	12.7863	190	244.518	38.3614	35.1895	1.09014	100.567	1.96433	51.1967
0:12:09.540	Exercise		2.45034	37.1264	12.8965	190	245.01	39.708	36.1311	1.099	104.881	1.99167	52.66
0:12:10.660	Exercise		2.42235	36.7023	12.7492	190	245.01	40.4475	36.4838	1.10864	105.739	1.962	53.8933
0:12:11.760	Exercise		2.38325	36.1099	12.5434	190	245.501	40.977	36.6546	1.11792	105.374	1.96667	53.58
0:12:12.900	Exercise		2.11913	32.1081	11.1533	190	245.501	41.923	37.3019	1.12388	96.1998	1.88233	51.1067
0:12:14.200	Exercise		2.19603	33.2731	11.558	190	245.993	41.4625	36.9601	1.12182	98.5109	1.902	51.7933
0:12:15.260	Exercise		2.24099	33.9544	11.7947	190	245.993	41.4571	37.157	1.11573	100.32	1.94833	51.49
0:12:16.420	Exercise		2.36373	35.814	12.4407	190	246.484	41.8042	37.2104	1.12346	105.165	2.38433	44.1067
0:12:18.920	Exercise		2.5324	38.3697	13.3284	190	246.976	39.6201	36.0522	1.09897	106.409	2.52233	42.1867
0:12:20.100	Exercise		2.55855	38.7659	13.4425	190.333	247.467	38.9713	35.6821	1.09218	105.828	2.49067	42.49
0:12:21.240	Exercise		2.83644	42.9763	14.8764	190.667	247.467	37.2398	34.5179	1.07885	113.312	2.12367	53.3567
0:12:22.300	Exercise		2.602	39.4242	13.623	191	247.959	39.8589	36.0237	1.10646	111.725	2.008	55.64
0:12:23.340	Exercise		2.52946	38.3252	13.2202	191.333	247.959	41.0926	36.5925	1.12298	112.094	1.98	56.6133
0:12:24.420	Exercise		2.41769	36.6316	12.5921	192	248.45	41.7075	36.864	1.13139	108.889	1.947	55.9267
0:12:25.520	Exercise		2.38246	36.0979	12.3657	192.667	248.45	42.3369	37.2337	1.13706	108.867	1.95933	55.5633
0:12:26.580	Exercise		2.39319	36.2604	12.3999	193	248.942	42.5079	37.2399	1.14146	109.833	1.95167	56.2767
0:12:27.620	Exercise		2.41021	36.5184	12.4666	193.333	249.433	43.1481	37.5777	1.14824	112.199	1.96967	56.9633
0:12:28.680	Exercise		2.3931	36.2591	12.3781	193.333	249.433	43.7502	37.9481	1.1529	112.901	1.982	56.9633
0:12:29.740	Exercise		2.36398	35.8179	12.2065	193.667	249.925	44.3084	38.2612	1.15805	112.796	2.01733	55.9133
0:12:30.840	Exercise		2.3745	35.9773	12.2608	193.667	249.925	44.456	38.3305	1.15981	113.467	2.06667	54.9033
0:12:31.960	Exercise		2.29305	34.7432	11.8198	194	250.416	44.4389	38.1862	1.16374	109.807	2	54.9033
0:12:33.020	Exercise		2.33575	35.3901	12.0399	194	250.416	44.1621	37.9526	1.16361	111.106	2.01133	55.24
0:12:34.100	Exercise		2.28762	34.6609	11.7919	194	250.908	44.0516	37.9399	1.16109	108.774	1.95767	55.5633
0:12:35.200	Exercise		2.41272	36.5563	12.4367	194	250.908	43.4956	37.4003	1.16297	112.798	2.06767	54.5533
0:12:36.320	Exercise		2.3791	36.0469	12.2634	194	251.399	43.6521	37.3603	1.16841	111.613	2.071	53.8933
0:12:37.440	Exercise		2.41573	36.602	12.4522	194	251.399	43.9747	37.5291	1.17175	114.09	2.09033	54.58
0:12:38.500	Exercise		2.38776	36.1782	12.3081	194	251.891	44.8812	38.3031	1.17174	115.12	2.084	55.24
0:12:39.580	Exercise		2.39013	36.2141	12.3203	194	252.382	45.3991	38.6599	1.17432	116.464	2.10833	55.24
0:12:40.700	Exercise		2.42916	36.8054	12.543	193.667	252.382	46.819	39.6482	1.18086	121.086	2.37067	51.0767
0:12:42.060	Exercise		2.3182	35.1243	11.9701	193.667	252.874	47.3765	39.9407	1.18617	117.34	2.24933	52.1667
0:12:43.080	Exercise		2.25594	34.1809	11.6486	193.667	252.874	46.7214	39.5384	1.18167	112.867	2.17667	51.8533
0:12:44.220	Exercise		2.18588	33.1195	11.2674	194	253.365	44.2461	37.8503	1.16898	104.684	1.892	55.33
0:12:45.320	Exercise		2.34173	35.4808	12.0708	194	253.365	43.0908	37.1928	1.15858	108.669	2.016	53.9033
0:12:46.420	Exercise		2.39298	36.2573	12.335	194	253.857	43.8591	37.9151	1.15677	112.959	2.032	55.59
0:12:47.460	Exercise		2.47721	37.5334	12.7691	194	253.857	43.8876	37.7986	1.16109	116.466	2.16467	53.8033
0:12:48.680	Exercise		2.42654	36.7657	12.5079	194	254.348	43.7606	37.5728	1.16469	113.983	2.10533	54.14
0:12:49.760	Exercise		2.47062	37.4337	12.7352	194	254.84	43.0486	36.9707	1.1644	114.002	2.14733	53.09
0:12:50.860	Exercise		2.40577	36.4511	12.4009	194	254.84	43.5664	37.378	1.16556	112.812	2.03033	55.5633
0:12:51.920	Exercise		2.42462	36.7366	12.498	194	255.331	45.1896	38.6337	1.16969	117.726	2.078	56.6533
0:12:52.940	Exercise		2.39288	36.2558	12.3344	194	255.331	46.8771	39.9202	1.17427	120.592	2.06233	58.4733
0:12:53.940	Exercise		2.4156	36.5999	12.4515	194	255.823	47.798	40.4589	1.1814	124.164	2.05433	60.44
0:12:54.900	Exercise		2.46379	37.3301	12.6781	194.333	255.823	47.2786	39.8891	1.18525	125.031	2.10667	59.35
0:12:55.980	Exercise		2.47701	37.5305	12.7244	194.667	256.314	46.3574	39.0359	1.18756	123.318	2.09167	58.9567
0:12:57.000	Exercise		2.41062	36.5245	12.3621	195	256.314	46.4707	39.2749	1.18322	120.393	2.07133	58.1233
0:12:58.000	Exercise		2.2947	34.7682	11.7677	195	256.806	46.6047	39.5084	1.17962	115.265	1.99467	57.7867
0:12:59.100	Exercise		2.26922	34.3822	11.637	195	256.806	46.0969	39.586	1.16448	112.72	2	56.36
0:13:00.200	Exercise		2.27547	34.4768	11.6691	195	257.297	44.5998	38.4275	1.16062	109.601	1.94467	56.36
0:13:01.200	Exercise		2.42902	36.8034	12.4565	195	257.297	43.3346	37.3403	1.16053	113.697	1.94067	58.5867
0:13:02.180	Exercise		2.57678	39.0421	13.1917	195.333	257.789	43.0154	36.7467	1.17059	119.376	2.014	59.2733
0:13:03.240	Exercise		2.65338	40.2027	13.5607	195.667	257.789	43.4216	36.7284	1.18224	123.536	2.13767	57.79
0:13:04.320	Exercise		2.61116	39.563	13.3222	196	258.28	43.5441	36.78	1.18391	121.75	2.178	55.9
0:13:05.400	Exercise		2.51987	38.1798	12.8565	196	258.28	44.0157	37.0574	1.18777	119.016	2.11533	56.2633
0:13:06.440	Exercise		2.45924	37.2612	12.5472	196	258.772	43.8006	37.1667	1.17849	115.869	2.04667	56.6133
0:13:07.500	Exercise		2.35213	35.6383	12.0006	196	258.772	44.5123	37.8263	1.17676	112.901	1.982	56.9633
0:13:08.560	Exercise		2.3797	36.056	12.1413	196	259.263	44.2809	37.8296	1.17053	113.475	2.01733	56.25
0:13:09.640	Exercise		2.37988	36.0588	12.1423	196	259.755	45.1372	38.4969	1.17249	115.471	2.06567	55.9
0:13:10.720	Exercise		2.49178	37.7543	12.7348	195.667	259.755	45.0484	38.3177	1.17566	119.984	2.23433	53.7
0:13:11.920	Exercise		2.32124	35.1702	11.8632	195.667	260.246	45.1345	38.2861	1.17888	112.361	2.131	52.7267
0:13:13.060	Exercise		1.83323	27.7763	9.38516	195.333	260.246	43.3129	37.1347	1.16637	86.4462	1.76733	48.9133
0:13:14.420	Exercise		1.70582	25.8457	8.73286	195.333	260.738	38.6852	34.4668	1.12239	72.6058	1.58033	45.9433
0:13:15.880	Exercise		1.81514	27.5021	9.32435	194.667	261.229	35.7535	33.142	1.0788	70.8818	1.70567	41.5567
0:13:17.400	Exercise		2.13092	32.2866	10.9841	194	261.229	35.4672	33.0698	1.0725	80.5691	2.32433	34.6633
0:13:19.960	Exercise		2.20818	33.4573	11.4413	193	262.212	36.8507	34.3401	1.07311	86.4788	2.439	35.4567
0:13:21.340	Recovery		2.07519	31.4422	10.8083	192	262.212	38.3911	35.1659	1.09171	84.68	2.43333	34.8
0:13:22.940	Recovery		1.93262	29.2822	10.1539	190.333	263.195	40.6131	36.5602	1.11085	84.111	2.15467	39.0367
0:13:24.600	Recovery		1.76581	26.7547	9.35941	188.667	73.7241	40.0489	35.5828	1.12551	75.8898	2.11333	35.91
0:13:26.360	Recovery		1.77819	26.9423	9.56017	186	73.7241	39.8269	35.1073	1.13444	75.4428	2.35	32.1033
0:13:28.660	Recovery		1.71306	25.9555	9.32701	183.667	73.7241	38.0832	33.8458	1.1252	69.5815	2.30733	30.1567
0:13:30.640	Recovery		1.21569	18.4195	6.75383	180	0	36.9823	33.349	1.10895	48.6444	1.90067	25.5933
0:13:33.580	Recovery		0.93004	14.0915	5.21031	178.5	0	33.9485	31.5858	1.0748	35.2238	1.3895	25.35
