# Supplementary material for: A Plyometric Warm-Up Protocol Improves Running Economy in Recreational Endurance Athletes
Source: Front Physiol. 2020 Mar 12;11:197. doi: 10.3389/fphys.2020.00197 (PMC7080849; doi:10.3389/fphys.2020.00197)
Supplement: Supplementary file 1 [file Data_Sheet_1.zip › Datasheet 1/Running economy /10/10 Reisistance .xls]

## Sheet: MetasoftStudio
CPET Results
Operator
Master data
Name
Director
Street
City
Zip
State
Country
Phone
Fax
e-Mail
Internet
Patient data
Administrative Data
ID		10
Title		Miss
Last Name
First Name
Name Addition
Sex		female
Date of Birth		06/10/1999
Biological and Medical Baseline Data
Height		174 cm
Weight		66.0 kg
Mask		Blue, small
Ethnicity
Body Fat
Hip/Waist Ratio
BMI		22
Estimated Fitness Level
BSA		1.79 m2
Hct
Hb
Medication that changes the Heart Rate
Medication
Existing Medical Conditions
Normal Values
Maximum Oxygen Uptake		Wasserman weight algorithm, 2.17L/min
Maximum Relative Oxygen Uptake		Based on normal value of maximum oxygen uptake, 33ml/min/kg
Maximum Oxygen Pulse		Wasserman equation, 12ml
Maximum Heart Rate		Traditional formula for bicycle test, 181/min
Maximum Minute Ventilation		Not used, -
Maximum Breathing Frequency		Pollock et al. equation, 37/min
Maximum Work Rate		Based on normal maximum oxygen uptake, 187W
Maximum Arterial Blood Pressure		Japanese normal values, 158mmHg
Spirometry normal value set		European Coal and Steel Community (ECSC)
LBW		66.0 kg
IC
VC
TLC
FEV1
Attribution
Administrative Group
Attribution
Contact & Insurance Information
Contact Information
Street
Zip-Code
City
State
Country
Phone
Mobile Phone
e-Mail
Fax
Insurance Information
Prescribing Physician
Responsible Physician
Insurance Company
Insurance Number
Test data
Start Time		14/06/2019 11:48 AM
Duration		0:13:14
CPET device		MetaLyzer 3B-R3
Serial number		235021624
Firmware version		1.3.56
Flow Sensor		Default
Temperature		23.9°C
Barometric Pressure		1006mBar
Humidity		68%
Variable	Unit	Rest	Unloaded Pedalling	Warm Up	VT1	VT1 % Norm	VT1 % Max	VT2	VT2 % Norm	VT2 % Max	V'O2peak	V'O2peak % Norm	Normal	Absolute Maximum Values
V'O2	L/min	-	-	-	1.77	81	69	2.03	93	79	2.57	118	2.17	2.99
V'O2/kg	ml/min/kg	-	-	-	27	81	69	31	93	79	39	118	33	45
V'O2/HR	ml	-	-	-	13	106	90	13	104	89	14	118	12	18
HR	/min	-	-	-	138	76	76	162	90	89	182	100	181	184
V'E/V'O2		-	-	-	30.1	-	69	33.9	-	78	43.3	-	-	46.1
V'E/V'CO2		-	-	-	31.9	-	80	34.2	-	86	39.7	-	-	42.4
V'E	L/min	-	-	-	59.9	-	50	75.8	-	63	119.8	-	-	125.9
V'CO2	L/min	-	-	-	1.67	-	60	2.01	-	72	2.80	-	-	3.09
RER		-	-	-	0.94	-	86	0.99	-	91	1.09	-	-	1.13
t	Phase	Marker	V'O2	V'O2/kg	V'O2/HR	HR	WR	V'E/V'O2	V'E/V'CO2	RER	V'E	VT	V'CO2
h:mm:ss.ms			L/min	ml/min/kg	ml	/min	W				L/min	L	L/min
0:00:09.080	Exercise		0.936703	14.1925	9.80841	95.5	-	27.4349	29.7169	0.923209	29.4495	1.1305	0.864773
0:00:12.340	Exercise		1.08144	16.3855	11.2261	96.3333	-	27.8681	30.4298	0.915815	34.2384	1.20233	0.990403
0:00:14.140	Exercise		1.15091	17.438	11.6253	99	-	29.4357	31.7044	0.928441	37.9784	1.33367	1.06855
0:00:15.920	Exercise		1.22988	18.6345	12.2579	100.333	-	30.3488	32.314	0.939184	42.5706	1.16867	1.15508
0:00:17.340	Exercise		1.0823	16.3984	10.6455	101.667	-	32.219	32.7741	0.983062	40.1524	1.09467	1.06396
0:00:19.100	Exercise		1.04518	15.8361	10.1146	103.333	-	34.1457	33.6925	1.01345	41.3524	1.05133	1.05924
0:00:20.540	Exercise		1.11149	16.8407	10.6193	104.667	-	35.6758	34.3445	1.03876	45.6892	1.09	1.15457
0:00:21.740	Exercise		1.12242	17.0064	10.5557	106.333	-	36.4118	34.5488	1.05392	47.3556	1.05133	1.18295
0:00:23.120	Exercise		0.938689	14.2226	8.69156	108	-	35.8661	33.7097	1.06397	38.8559	1.07833	0.998736
0:00:27.220	Exercise		0.984562	14.9176	8.95056	110	-	31.5213	31.418	1.00329	35.4977	1.14533	0.987799
0:00:29.240	Exercise		1.05823	16.0339	9.42049	112.333	-	29.3601	30.6291	0.95857	35.3664	1.18533	1.01439
0:00:30.740	Exercise		1.39216	21.0934	12.212	114	-	27.7278	30.116	0.920699	44.1417	1.14733	1.28176
0:00:32.220	Exercise		1.35586	20.5434	11.6885	116	-	29.6518	32.4729	0.913126	46.0694	1.131	1.23807
0:00:33.660	Exercise		1.27079	19.2544	10.7694	118	-	31.2111	34.3303	0.909141	45.608	1.10467	1.15533
0:00:35.100	Exercise		1.33822	20.276	11.1829	119.667	-	32.4596	35.9995	0.901668	49.8777	1.11533	1.20663
0:00:36.280	Exercise		1.29937	19.6874	10.7682	120.667	-	31.5518	35.1293	0.898161	47.4096	1.06467	1.16704
0:00:37.740	Exercise		1.36966	20.7524	11.3195	121	-	31.8388	35.3922	0.899599	50.4613	1.06033	1.23214
0:00:38.920	Exercise		1.37382	20.8154	11.3227	121.333	-	31.3395	34.8816	0.898455	49.5242	1.10233	1.23431
0:00:40.560	Exercise		1.45681	22.073	11.9738	121.667	-	32.1887	35.7777	0.899687	53.6053	1.15	1.31068
0:00:41.860	Exercise		1.531	23.197	12.515	122.333	-	31.7359	35.4016	0.896454	55.1449	1.211	1.37247
0:00:43.320	Exercise		1.51464	22.9491	12.3142	123	-	31.6455	35.4482	0.892727	54.4045	1.21033	1.35216
0:00:44.980	Exercise		1.61966	24.5404	13.097	123.667	-	31.3727	35.2491	0.89003	57.3562	1.26233	1.44155
0:00:46.240	Exercise		1.58937	24.0813	12.852	123.667	-	30.8577	34.5356	0.893506	55.3016	1.27267	1.42011
0:00:47.680	Exercise		1.49273	22.6171	12.136	123	-	30.519	33.9772	0.898221	51.9589	1.16867	1.3408
0:00:49.040	Exercise		1.47626	22.3676	12.0675	122.333	-	30.6767	33.8066	0.907416	51.8038	1.14467	1.33958
0:00:50.240	Exercise		1.5273	23.1409	12.4847	122.333	-	31.9454	34.4406	0.927551	55.9254	1.12867	1.41665
0:00:51.340	Exercise		1.59781	24.2092	12.9903	123	-	32.8858	35.4088	0.928746	60.1345	1.141	1.48396
0:00:52.460	Exercise		1.3647	20.6773	11.0057	124	-	33.4374	35.9604	0.929838	52.9387	1.04333	1.26895
0:00:53.820	Exercise		1.28968	19.5405	10.345	124.667	-	32.2556	35.5666	0.906907	48.158	1.05733	1.16962
0:00:55.360	Exercise		1.29525	19.6249	10.3897	124.667	-	32.1061	35.6076	0.901663	47.8579	1.09867	1.16788
0:00:56.620	Exercise		1.51247	22.9162	12.1321	124.667	-	31.093	34.9529	0.889568	53.3977	1.207	1.34544
0:00:58.120	Exercise		1.51048	22.886	12.0517	125.333	-	30.2105	34.1788	0.883894	52.0786	1.16333	1.3351
0:00:59.860	Exercise		1.6263	24.6408	12.8731	126.333	-	29.0303	32.7704	0.88587	53.2676	1.26667	1.44069
0:01:01.380	Exercise		1.80405	27.3342	14.168	127.333	-	30.318	32.8667	0.922453	59.7876	1.69067	1.66416
0:01:03.680	Exercise		1.77103	26.8339	13.8362	128	-	30.5811	32.5179	0.940438	59.7469	1.54	1.66555
0:01:04.860	Exercise		1.66361	25.2062	12.8962	129	-	30.7291	32.1534	0.955703	56.813	1.43733	1.58991
0:01:06.580	Exercise		1.28477	19.4662	9.90827	129.667	-	28.4734	30.2087	0.942556	43.3441	0.923	1.21097
0:01:07.820	Exercise		1.55557	23.5693	11.966	130	-	27.5774	30.0694	0.917126	49.1407	1.13367	1.42666
0:01:09.560	Exercise		1.65629	25.0952	12.7734	129.667	-	26.9821	30.1463	0.89504	51.2546	1.12433	1.48244
0:01:10.800	Exercise		1.80219	27.3059	13.8986	129.667	-	26.4863	29.8744	0.886589	54.3362	1.185	1.5978
0:01:12.280	Exercise		1.85752	28.1443	14.2886	130	-	26.1845	29.5976	0.884682	55.3492	1.18767	1.64332
0:01:13.700	Exercise		1.83836	27.8539	14.0333	131	-	26.4796	29.8265	0.887787	55.04	1.246	1.63207
0:01:15.160	Exercise		1.79082	27.1337	13.6012	131.667	-	27.056	30.4291	0.889151	54.7027	1.26033	1.59231
0:01:16.440	Exercise		1.81309	27.4711	13.7355	132	-	27.7853	30.9035	0.899101	56.7167	1.28833	1.63015
0:01:17.800	Exercise		1.93411	29.3047	14.6524	132	-	28.4357	31.1522	0.9128	61.7649	1.31433	1.76546
0:01:19.000	Exercise		1.85446	28.0979	14.0136	132.333	-	28.6686	30.8574	0.929068	60.2534	1.224	1.72292
0:01:20.120	Exercise		1.75713	26.6232	13.2781	132.333	-	29.864	31.7264	0.941297	60.0642	1.13967	1.65398
0:01:21.220	Exercise		1.57229	23.8225	11.8813	132.333	-	30.5934	32.0439	0.954734	55.4081	1.092	1.50112
0:01:22.580	Exercise		1.71431	25.9744	12.9872	132	-	30.4019	32.0245	0.949331	59.2141	1.20167	1.62745
0:01:23.800	Exercise		1.64977	24.9966	12.4983	132	-	30.2472	32.1111	0.941954	56.5279	1.22833	1.55401
0:01:25.140	Exercise		1.8158	27.5121	13.7561	132	-	30.3188	32.5544	0.931328	61.9625	1.29133	1.69111
0:01:26.340	Exercise		1.63681	24.8002	12.4001	132	-	31.0762	33.5338	0.926713	57.7372	1.21	1.51686
0:01:27.580	Exercise		1.75912	26.6533	13.3267	132	-	31.3404	34.0659	0.919992	62.2537	1.25867	1.61837
0:01:28.980	Exercise		1.64647	24.9465	12.4732	132	-	31.3318	33.8365	0.925977	58.709	1.187	1.52459
0:01:30.180	Exercise		1.67116	25.3206	12.6603	132	-	30.7726	33.1872	0.927243	58.3126	1.21933	1.54957
0:01:31.560	Exercise		1.62076	24.5569	12.2785	132	-	30.8559	33.3101	0.926323	56.979	1.17733	1.50134
0:01:32.720	Exercise		1.6326	24.7364	12.3682	132	-	30.0647	32.4038	0.927814	55.6523	1.22	1.51475
0:01:34.160	Exercise		1.6612	25.1697	12.5531	132.333	-	30.7601	32.9385	0.933864	57.5532	1.284	1.55133
0:01:35.620	Exercise		1.49262	22.6154	11.2509	132.667	-	30.5113	32.2724	0.94543	51.5417	1.237	1.41116
0:01:37.040	Exercise		1.63803	24.8186	12.316	133	-	30.5385	32.3668	0.943513	56.3085	1.29	1.5455
0:01:38.300	Exercise		1.6946	25.6757	12.7413	133	-	29.1069	30.8928	0.942192	55.6101	1.274	1.59664
0:01:39.760	Exercise		1.83016	27.7297	13.7606	133	-	29.5106	31.1864	0.946264	60.5519	1.33267	1.73181
0:01:41.020	Exercise		1.67419	25.3665	12.5564	133.333	-	29.5443	31.2014	0.946889	55.7772	1.272	1.58527
0:01:42.420	Exercise		1.62753	24.6595	12.176	133.667	-	29.8879	31.4214	0.951196	55.0422	1.23867	1.5481
0:01:43.820	Exercise		1.63519	24.7756	12.2029	134	-	29.5964	31.5014	0.939527	54.5959	1.268	1.5363
0:01:45.200	Exercise		1.62223	24.5792	12.1062	134	-	29.6786	31.8622	0.931469	54.504	1.23433	1.51106
0:01:46.500	Exercise		1.32777	20.1178	9.90875	134	-	30.675	33.7843	0.907966	46.8773	1.098	1.20557
0:01:48.060	Exercise		1.25465	19.0099	9.38642	133.667	-	28.5468	32.4433	0.879898	41.6549	1.02733	1.10397
0:01:49.680	Exercise		1.3823	20.9439	10.3672	133.333	-	27.1951	32.0496	0.848532	43.465	1.06567	1.17292
0:01:50.960	Exercise		1.79809	27.2438	13.5195	133	-	25.6667	30.2774	0.847719	52.2351	1.23633	1.52427
0:01:52.360	Exercise		1.96352	29.7504	14.8752	132	-	25.5818	30.0576	0.851091	56.457	1.30567	1.67114
0:01:53.860	Exercise		1.86109	28.1983	14.2068	131	-	25.654	29.7264	0.863004	53.6936	1.29967	1.60613
0:01:55.320	Exercise		1.79636	27.2175	13.8181	130	-	26.3309	30.1844	0.872336	53.0866	1.321	1.56703
0:01:56.840	Exercise		1.78557	27.0541	13.7351	130	-	27.7287	31.0398	0.893329	55.3507	1.365	1.5951
0:01:58.300	Exercise		1.8375	27.8409	14.0985	130.333	-	29.0596	31.5391	0.921384	59.7465	1.355	1.69304
0:01:59.460	Exercise		1.7766	26.9181	13.5964	130.667	-	30.2422	31.8838	0.948514	60.1828	1.34267	1.68513
0:02:00.900	Exercise		1.67518	25.3815	12.7876	131	-	30.9615	32.1321	0.96357	58.435	1.281	1.61415
0:02:02.280	Exercise		1.67772	25.42	12.807	131	-	30.7968	31.9496	0.963917	58.0769	1.305	1.61718
0:02:03.520	Exercise		1.60272	24.2836	12.2035	131.333	-	30.9458	31.8218	0.972473	56.7754	1.139	1.5586
0:02:04.560	Exercise		1.67796	25.4237	12.744	131.667	-	30.9823	32.3128	0.958825	60.4269	1.031	1.60887
0:02:05.420	Exercise		1.54452	23.4017	11.7305	131.667	-	31.4623	33.034	0.952419	57.1519	0.961667	1.47103
0:02:06.600	Exercise		1.8699	28.3318	14.2378	131.333	-	30.278	31.9893	0.946502	64.8881	1.12967	1.76986
0:02:07.960	Exercise		1.85131	28.0502	14.1322	131	-	29.5878	30.9988	0.954481	61.5937	1.301	1.76704
0:02:09.480	Exercise		1.76654	26.7658	13.5194	130.667	-	29.3012	31.1149	0.941708	58.0589	1.32767	1.66357
0:02:10.980	Exercise		1.48808	22.5466	11.4467	130	-	29.8034	32.2493	0.924155	50.4865	1.18467	1.37521
0:02:12.220	Exercise		1.54072	23.3442	11.8821	129.667	-	30.1501	32.6303	0.923991	53.0173	1.163	1.42361
0:02:13.680	Exercise		1.6803	25.4591	12.9586	129.667	-	29.8557	31.903	0.935826	56.8678	1.222	1.57247
0:02:15.080	Exercise		1.80482	27.3457	13.8477	130.333	-	30.4198	31.9182	0.953055	61.7215	1.30333	1.72009
0:02:16.260	Exercise		1.68595	25.5447	12.8698	131	-	30.1947	31.5997	0.955538	57.8441	1.20067	1.61099
0:02:17.440	Exercise		1.79026	27.1251	13.5626	132	-	29.5909	30.8825	0.958174	60.2962	1.186	1.71538
0:02:18.820	Exercise		1.87628	28.4284	14.1073	133	-	28.6045	29.9538	0.954952	60.5785	1.26267	1.79175
0:02:20.240	Exercise		1.99151	30.1744	14.862	134	-	28.9086	30.325	0.953295	64.4009	1.358	1.8985
0:02:21.460	Exercise		1.64738	24.9603	12.2028	135	-	29.9091	31.4456	0.951137	55.5803	1.26867	1.56689
0:02:22.960	Exercise		1.84799	27.9998	13.5549	136.333	-	30.6415	31.972	0.958388	62.1259	1.62633	1.77109
0:02:25.320	Exercise		1.55417	23.548	11.3168	137.333	-	29.9539	31.4841	0.9514	51.5637	1.482	1.47864
0:02:27.120	Exercise		1.76736	26.7782	12.7761	138.333	-	27.922	29.6215	0.942628	54.4108	1.54767	1.66596
0:02:28.580	Exercise		1.58804	24.0612	11.4522	138.667	-	25.1733	27.7573	0.906906	45.7909	1.134	1.4402
0:02:30.040	Exercise		1.87499	28.409	13.4891	139	-	25.5313	28.1546	0.906828	53.8154	1.30367	1.70029
0:02:31.480	Exercise		1.96222	29.7306	14.0829	139.333	-	27.2703	29.7301	0.917263	59.9225	1.34567	1.79987
0:02:32.660	Exercise		1.91179	28.9665	13.721	139.333	-	26.8343	28.7892	0.932096	57.0504	1.429	1.78197
0:02:34.860	Exercise		1.84515	27.9568	13.2427	139.333	-	26.3646	28.1628	0.936149	54.3417	1.374	1.72733
0:02:36.340	Exercise		1.8093	27.4136	13.0478	138.667	-	26.0166	27.8281	0.934903	52.7265	1.34267	1.69152
0:02:37.540	Exercise		1.85325	28.0795	13.4293	138	-	27.4283	29.224	0.938555	57.3263	1.271	1.73938
0:02:38.880	Exercise		1.74282	26.4063	12.6904	137.333	-	28.364	30.1634	0.940345	55.9281	1.24	1.63885
0:02:40.360	Exercise		1.78946	27.1131	13.0618	137	-	28.3814	30.5885	0.927843	57.0975	1.303	1.66034
0:02:41.660	Exercise		1.82758	27.6906	13.34	137	-	28.4563	31.0299	0.917061	58.2538	1.34267	1.676
0:02:43.040	Exercise		1.97194	29.8778	14.3937	137	-	29.4936	32.2601	0.914245	64.8612	1.39367	1.80283
0:02:44.240	Exercise		1.75571	26.6017	12.7843	137.333	-	30.6564	33.331	0.919757	60.4919	1.30633	1.61483
0:02:45.560	Exercise		1.74939	26.5059	12.7074	137.667	-	31.1056	33.5744	0.926465	61.3195	1.279	1.62075
0:02:46.800	Exercise		1.7101	25.9106	12.392	138	-	31.6131	33.9437	0.93134	60.8506	1.29067	1.59268
0:02:48.060	Exercise		1.81272	27.4654	13.1356	138	-	30.7527	33.0981	0.929137	62.3257	1.364	1.68426
0:02:49.520	Exercise		1.67266	25.3433	12.0915	138.333	-	31.3191	33.6005	0.932103	58.761	1.32733	1.55909
0:02:50.880	Exercise		1.67954	25.4476	12.1121	138.667	-	30.5177	32.1364	0.949629	57.7454	1.28133	1.59494
0:02:52.080	Exercise		1.75865	26.6462	12.6219	139.333	-	31.4411	32.4051	0.970252	62.1719	1.30167	1.70633
0:02:53.300	Exercise		1.83245	27.7644	13.0889	140	-	32.0741	32.4816	0.987454	65.7	1.366	1.80946
0:02:54.620	Exercise		1.68199	25.4847	11.9573	140.667	-	33.1335	33.5524	0.987514	62.5602	1.319	1.66099
0:02:55.880	Exercise		1.59455	24.1598	11.2822	141.333	-	32.5118	32.8546	0.989567	58.3105	1.298	1.57791
0:02:57.320	Exercise		1.67877	25.4358	11.8501	141.667	-	32.2495	33.2617	0.969569	60.8833	1.3	1.62768
0:02:58.500	Exercise		1.77727	26.9284	12.516	142	-	31.9381	32.9812	0.968373	63.643	1.332	1.72106
0:02:59.680	Exercise		1.74692	26.4685	12.3022	142	-	31.9551	33.307	0.959412	62.7033	1.31233	1.67601
0:03:01.120	Exercise		1.62229	24.5801	11.4514	141.667	-	31.2552	32.5907	0.959022	57.1171	1.28267	1.55581
0:03:02.580	Exercise		1.68338	25.5058	11.9389	141	-	30.9744	32.6455	0.948809	58.4743	1.32967	1.59721
0:03:03.800	Exercise		1.64503	24.9246	11.7223	140.333	-	31.0762	32.7965	0.947547	57.6358	1.274	1.55874
0:03:05.120	Exercise		1.65761	25.1153	11.8683	139.667	-	31.4434	33.2799	0.944815	58.6911	1.28633	1.56613
0:03:06.540	Exercise		1.67827	25.4283	12.045	139.333	-	30.9866	33.0841	0.936601	58.4632	1.30333	1.57187
0:03:07.820	Exercise		1.67969	25.4499	12.0841	139	-	31.4883	33.6933	0.934556	59.2252	1.34633	1.56977
0:03:09.220	Exercise		1.81174	27.4506	13.0654	138.667	-	31.3981	33.5495	0.935873	63.477	1.38667	1.69556
0:03:10.480	Exercise		1.61672	24.4958	11.7154	138	-	32.5156	34.6966	0.93714	58.9675	1.327	1.51509
0:03:11.880	Exercise		1.66834	25.2779	12.1481	137.333	-	32.4005	34.7689	0.931882	60.7194	1.312	1.5547
0:03:13.120	Exercise		1.57789	23.9074	11.5455	136.667	-	32.2961	34.4699	0.936937	57.3667	1.28933	1.47838
0:03:14.540	Exercise		1.7087	25.8894	12.5332	136.333	-	30.732	32.664	0.940853	58.8079	1.345	1.60763
0:03:16.020	Exercise		1.71837	26.0359	12.6351	136	-	30.7046	32.6261	0.941106	59.1358	1.336	1.61717
0:03:17.220	Exercise		1.65416	25.0631	12.163	136	-	30.6157	32.7689	0.934292	57.1066	1.27233	1.54547
0:03:18.580	Exercise		1.7206	26.0696	12.6514	136	-	31.1927	33.5321	0.930233	60.548	1.26767	1.60056
0:03:19.800	Exercise		1.66138	25.1725	12.216	136	-	31.0524	33.2914	0.932748	58.4285	1.23033	1.54965
0:03:21.020	Exercise		1.74893	26.499	12.8284	136.333	-	31.7444	34.1022	0.930862	62.6806	1.26033	1.62802
0:03:22.420	Exercise		1.61864	24.5248	11.8726	136.333	-	31.5304	33.7912	0.933096	57.8369	1.22467	1.51034
0:03:23.860	Exercise		1.6923	25.6409	12.413	136.333	-	31.5905	34.0809	0.926927	60.2612	1.276	1.56864
0:03:25.080	Exercise		1.76931	26.8077	12.9778	136.333	-	30.8203	33.015	0.933523	60.9478	1.36767	1.65169
0:03:26.480	Exercise		1.86715	28.2901	13.6288	137	-	31.6276	33.7825	0.936213	65.9971	1.36867	1.74805
0:03:27.620	Exercise		1.81023	27.4277	13.1494	137.667	-	32.0926	34.0801	0.941682	65.0781	1.342	1.70466
0:03:28.820	Exercise		1.80049	27.2802	13.0156	138.333	-	31.9458	33.8457	0.943866	64.7665	1.28667	1.69942
0:03:30.260	Exercise		1.67	25.303	12.0433	138.667	-	31.7995	33.691	0.943859	60.3537	1.199	1.57624
0:03:31.400	Exercise		1.83547	27.8102	13.1732	139.333	-	30.7061	32.5342	0.943811	63.6088	1.26367	1.73234
0:03:32.840	Exercise		1.7951	27.1986	12.8528	139.667	-	31.2907	33.2815	0.940182	63.5366	1.242	1.68772
0:03:34.020	Exercise		1.9876	30.1152	14.1634	140.333	-	30.9136	32.6724	0.946166	68.9506	1.32267	1.8806
0:03:35.100	Exercise		1.92388	29.1498	13.6446	141	-	31.5561	33.2296	0.949639	68.3433	1.28933	1.827
0:03:36.240	Exercise		1.89524	28.7158	13.3468	142	-	31.8915	33.2566	0.958955	68.1174	1.278	1.81745
0:03:37.400	Exercise		2.06173	31.2384	14.4514	142.667	-	31.7507	32.7286	0.970124	72.8704	1.41633	2.00014
0:03:38.820	Exercise		1.98029	30.0044	13.816	143.333	-	32.3691	32.8126	0.986483	71.5542	1.38233	1.95352
0:03:39.940	Exercise		1.93277	29.2844	13.422	144	-	32.3548	32.4166	0.998094	69.6229	1.41433	1.92908
0:03:41.300	Exercise		1.67459	25.3725	11.5755	144.667	-	33.1701	33.0744	1.0029	62.1549	1.35433	1.67944
0:03:42.800	Exercise		1.77209	26.8498	12.2213	145	-	32.1438	32.532	0.988067	63.2841	1.44133	1.75094
0:03:44.060	Exercise		1.8145	27.4924	12.4851	145.333	-	31.6021	32.1236	0.983766	63.6647	1.45	1.78505
0:03:45.420	Exercise		1.9678	29.8151	13.5089	145.667	-	32.0224	32.6494	0.980798	69.7768	1.48567	1.93001
0:03:46.640	Exercise		1.88722	28.5942	12.9261	146	-	32.6574	32.7906	0.995937	68.2267	1.48967	1.87955
0:03:48.000	Exercise		1.96999	29.8483	13.4931	146	-	33.5285	33.4293	1.00297	72.814	1.55033	1.97584
0:03:49.260	Exercise		1.79068	27.1315	12.2649	146	-	33.3359	33.1318	1.00616	66.183	1.46867	1.80171
0:03:50.640	Exercise		1.84625	27.9735	12.6455	146	-	33.2912	33.0896	1.00609	68.2357	1.451	1.8575
0:03:51.840	Exercise		1.74091	26.3775	11.9241	146	-	33.5498	33.3933	1.00469	65.2545	1.37233	1.74907
0:03:53.060	Exercise		1.92008	29.092	13.1512	146	-	33.2583	33.1537	1.00315	71.0595	1.421	1.92613
0:03:54.440	Exercise		1.8452	27.9575	12.6383	146	-	33.3432	33.1948	1.00447	68.7258	1.37433	1.85345
0:03:55.640	Exercise		1.66078	25.1634	11.3493	146.333	-	31.7628	31.947	0.994237	59.4616	1.276	1.65121
0:03:57.180	Exercise		1.63355	24.7507	11.1632	146.333	-	29.2208	30.1396	0.969515	54.0903	1.22533	1.58375
0:03:58.560	Exercise		1.63087	24.7101	11.1449	146.333	-	28.0935	29.6553	0.947335	51.7731	1.25167	1.54498
0:04:00.000	Exercise		1.99807	30.2737	13.7167	145.667	-	27.971	30.14	0.928037	62.3348	1.39233	1.85428
0:04:01.220	Exercise		1.89003	28.6368	13.0347	145	-	29.6957	32.0964	0.925203	62.588	1.39467	1.74866
0:04:02.580	Exercise		2.03129	30.7771	14.1062	144	-	29.5505	32.0795	0.921165	66.6867	1.44167	1.87115
0:04:03.900	Exercise		1.79172	27.1473	12.5004	143.333	-	29.662	31.9544	0.928263	59.4745	1.35333	1.66319
0:04:05.320	Exercise		1.92001	29.0911	13.458	142.667	-	28.9121	31.2241	0.925955	62.1378	1.35033	1.77784
0:04:06.520	Exercise		1.8171	27.5318	12.7367	142.667	-	29.0229	31.5012	0.921327	59.3144	1.29867	1.67414
0:04:07.860	Exercise		1.94143	29.4156	13.6081	142.667	-	29.9951	32.8559	0.912929	65.0677	1.371	1.77239
0:04:09.120	Exercise		2.08308	31.5618	14.567	143	-	31.8378	33.7435	0.943524	71.9651	1.836	1.96544
0:04:11.500	Exercise		1.8417	27.9046	12.8491	143.333	-	32.1333	33.7635	0.951717	65.6753	1.456	1.75278
0:04:12.460	Exercise		1.80453	27.3413	12.5605	143.667	-	30.9905	32.854	0.94328	62.1901	1.429	1.70217
0:04:13.860	Exercise		1.59678	24.1937	11.0888	144	-	28.0034	31.967	0.876008	52.0574	1.021	1.39879
0:04:15.120	Exercise		2.02302	30.6518	14.0163	144.333	-	28.9171	32.3215	0.894669	64.8416	1.47233	1.80993
0:04:16.560	Exercise		2.06692	31.3169	14.2875	144.667	-	30.0742	33.1238	0.907933	68.9284	1.46667	1.87662
0:04:17.720	Exercise		1.96088	29.7104	13.5233	145	-	31.217	33.2048	0.940135	68.2664	1.39367	1.84349
0:04:18.840	Exercise		1.86714	28.29	12.8768	145	-	32.3441	33.7715	0.957734	67.562	1.35667	1.78822
0:04:20.200	Exercise		1.85259	28.0696	12.7472	145.333	-	32.3697	33.0769	0.978621	67.0171	1.369	1.81298
0:04:21.420	Exercise		1.82037	27.5813	12.4968	145.667	-	32.5591	33.607	0.96882	66.1877	1.37767	1.76361
0:04:22.600	Exercise		1.8442	27.9424	12.6315	146	-	32.6835	33.7343	0.968851	67.4757	1.34933	1.78675
0:04:23.800	Exercise		1.8939	28.6954	12.9423	146.333	-	33.0717	34.0874	0.970204	69.9572	1.37567	1.83747
0:04:25.160	Exercise		2.0092	30.4424	13.6991	146.667	-	32.8458	33.2298	0.988443	73.2368	1.456	1.98598
0:04:26.380	Exercise		2.0365	30.856	13.8537	147	-	33.2885	33.7585	0.98608	75.1615	1.46867	2.00815
0:04:27.520	Exercise		2.09401	31.7275	14.245	147	-	33.8482	34.5829	0.978755	78.3835	1.504	2.04953
0:04:28.620	Exercise		2.04062	30.9184	13.8817	147	-	34.4711	35.3583	0.974909	77.8865	1.48667	1.98941
0:04:29.820	Exercise		1.98482	30.073	13.4716	147.333	-	34.3932	35.0487	0.981297	75.8083	1.447	1.9477
0:04:30.960	Exercise		1.82118	27.5936	12.333	147.667	-	34.0236	34.493	0.98639	69.3718	1.34833	1.79639
0:04:32.120	Exercise		1.88418	28.5482	12.7597	147.667	-	32.653	33.2251	0.982781	68.9733	1.33333	1.85174
0:04:33.500	Exercise		1.94566	29.4796	13.176	147.667	-	31.6866	32.5533	0.973374	68.9741	1.35633	1.89385
0:04:34.700	Exercise		2.06846	31.3404	13.9761	148	-	30.9879	32.0598	0.966563	71.509	1.38933	1.9993
0:04:35.820	Exercise		2.06063	31.2217	13.8297	149	-	31.2557	32.3798	0.965284	71.9041	1.381	1.98909
0:04:36.960	Exercise		2.09509	31.7438	13.9984	149.667	-	31.6161	32.534	0.971786	73.8188	1.40233	2.03598
0:04:38.120	Exercise		2.05295	31.1053	13.6863	150	-	32.0936	32.6467	0.983055	73.5131	1.388	2.01816
0:04:39.220	Exercise		1.97352	29.9018	13.1568	150	-	32.6692	32.9741	0.990755	72.0564	1.36833	1.95527
0:04:40.380	Exercise		1.90921	28.9274	12.6998	150.333	-	32.4366	32.6927	0.992166	69.5112	1.32	1.89425
0:04:41.540	Exercise		1.99002	30.1519	13.179	151	-	31.7367	31.9765	0.992502	70.7399	1.34333	1.9751
0:04:42.640	Exercise		2.04354	30.9628	13.4739	151.667	-	31.2737	31.5403	0.991547	71.6275	1.33633	2.02627
0:04:43.740	Exercise		2.06524	31.2915	13.5574	152.333	-	32.0405	32.3527	0.990351	73.8475	1.38533	2.04531
0:04:44.920	Exercise		1.91107	28.9556	12.5179	152.667	-	32.3236	32.821	0.984845	68.9481	1.38367	1.88211
0:04:46.280	Exercise		1.90401	28.8486	12.4174	153.333	-	32.6678	33.3247	0.980288	69.1573	1.43133	1.86648
0:04:47.480	Exercise		1.87495	28.4083	12.2014	153.667	-	33.2897	34.1376	0.975164	69.5517	1.40367	1.82838
0:04:48.580	Exercise		1.95238	29.5816	12.6778	154	-	34.2196	34.9481	0.979155	74.3103	1.42667	1.91169
0:04:49.740	Exercise		1.897	28.7425	12.3449	153.667	-	35.2546	35.8941	0.982186	74.4612	1.414	1.86321
0:04:50.900	Exercise		1.95597	29.636	12.7564	153.333	-	34.9005	35.2682	0.989575	75.8009	1.44833	1.93558
0:04:52.020	Exercise		1.96108	29.7133	12.8175	153	-	34.5961	34.8948	0.991441	75.3822	1.44033	1.9443
0:04:53.180	Exercise		1.93046	29.2494	12.6174	153	-	33.9306	34.2079	0.991892	73.0819	1.38833	1.91481
0:04:54.320	Exercise		1.82137	27.5965	11.9304	152.667	-	33.4122	33.8227	0.987863	68.391	1.307	1.79926
0:04:55.460	Exercise		1.63686	24.8009	10.7452	152.333	-	32.4775	33.4226	0.971722	60.4632	1.19233	1.59057
0:04:56.740	Exercise		1.64185	24.8766	10.8017	152	-	31.3182	32.4558	0.964949	58.7222	1.158	1.5843
0:04:57.880	Exercise		1.7744	26.8849	11.6994	151.667	-	30.169	31.5328	0.956748	60.7904	1.206	1.69766
0:04:59.040	Exercise		2.05775	31.1781	13.5676	151.667	-	30.2619	31.6634	0.955739	69.6804	1.35433	1.96668
0:05:00.240	Exercise		2.21264	33.5249	14.5889	151.667	-	30.8415	32.3216	0.954208	75.6952	1.46233	2.11132
0:05:01.360	Exercise		2.19257	33.2208	14.3933	152.333	-	32.1447	33.5191	0.958997	77.8913	1.51333	2.10267
0:05:02.540	Exercise		2.02705	30.7129	13.2487	153	-	33.5222	34.6966	0.966153	75.4455	1.44967	1.95844
0:05:03.700	Exercise		1.85343	28.0823	12.0614	153.667	-	33.6111	34.6815	0.969139	69.7901	1.341	1.79623
0:05:04.820	Exercise		1.76893	26.8019	11.4865	154	-	33.5513	34.5886	0.970009	66.8863	1.278	1.71587
0:05:05.980	Exercise		1.8376	27.8424	11.9324	154	-	32.9936	34.0455	0.969101	68.3007	1.282	1.78082
0:05:07.080	Exercise		1.85542	28.1125	12.0222	154.333	-	33.216	34.1883	0.971561	69.2128	1.31433	1.80266
0:05:08.240	Exercise		1.83101	27.7425	11.8384	154.667	-	32.7633	33.7416	0.971006	67.6165	1.27667	1.77792
0:05:09.380	Exercise		1.7647	26.7379	11.3852	155	-	32.2953	33.1576	0.973993	64.5717	1.22667	1.71881
0:05:10.500	Exercise		1.82243	27.6126	11.7576	155	-	31.9484	32.8854	0.971505	65.9391	1.23067	1.7705
0:05:11.600	Exercise		1.91136	28.96	12.3313	155	-	32.4804	33.5397	0.968417	69.9374	1.282	1.85099
0:05:12.680	Exercise		2.03797	30.8783	13.1482	155	-	32.8539	34.2039	0.960531	74.8108	1.37133	1.95753
0:05:13.800	Exercise		1.9423	29.4288	12.531	155	-	34.0724	35.6621	0.955423	73.9878	1.36433	1.85572
0:05:14.920	Exercise		1.96977	29.845	12.7082	155	-	34.0681	35.7619	0.952637	74.6894	1.41833	1.87647
0:05:16.100	Exercise		1.85033	28.0354	11.9376	155	-	34.1549	35.7928	0.95424	70.6922	1.35833	1.76566
0:05:17.260	Exercise		1.82317	27.6237	11.7624	155	-	33.0648	34.579	0.956212	67.7318	1.30933	1.74333
0:05:18.400	Exercise		1.81698	27.5299	11.7224	155	-	31.4855	32.7659	0.960922	64.6997	1.24367	1.74597
0:05:19.560	Exercise		1.88384	28.5431	12.1538	155	-	30.5264	31.7346	0.961929	65.042	1.243	1.81212
0:05:20.700	Exercise		2.03884	30.8915	13.1538	155	-	30.0615	31.1576	0.964821	68.8707	1.30833	1.96711
0:05:21.820	Exercise		2.0048	30.3758	12.9342	155	-	30.5279	31.736	0.961934	68.6607	1.32567	1.92849
0:05:23.040	Exercise		2.07765	31.4796	13.4331	154.667	-	31.2824	32.3658	0.966526	72.1075	1.45967	2.00811
0:05:24.360	Exercise		2.05624	31.1551	13.3234	154.333	-	32.3366	33.3162	0.970596	73.5165	1.507	1.99578
0:05:25.520	Exercise		2.10824	31.943	13.6898	154	-	33.601	34.4376	0.975705	78.0292	1.56267	2.05702
0:05:26.660	Exercise		2.03802	30.8792	13.2626	153.667	-	34.8346	35.4998	0.981263	78.574	1.49267	1.99984
0:05:27.780	Exercise		1.93806	29.3646	12.6121	153.667	-	35.7964	36.5211	0.980157	77.0446	1.44667	1.89961
0:05:28.900	Exercise		1.87037	28.339	12.1716	153.667	-	35.8296	36.417	0.98387	74.6836	1.40233	1.8402
0:05:30.040	Exercise		1.79558	27.2057	11.6596	154	-	35.3825	35.9582	0.98399	71.1558	1.344	1.76683
0:05:31.180	Exercise		1.76065	26.6766	11.4328	154	-	34.4059	34.8667	0.986783	68.1119	1.30167	1.73738
0:05:32.340	Exercise		1.68525	25.5341	10.9432	154	-	33.1645	33.7094	0.983834	63.3818	1.21833	1.65801
0:05:33.500	Exercise		1.65014	25.0021	10.7384	153.667	-	29.6817	30.6106	0.969654	55.5438	1.21833	1.60006
0:05:35.300	Exercise		1.71109	25.9256	11.1351	153.667	-	27.9224	29.45	0.948129	53.917	1.26467	1.62233
0:05:36.700	Exercise		1.83142	27.7488	11.9182	153.667	-	27.6536	29.6416	0.932931	56.6627	1.356	1.70859
0:05:37.920	Exercise		1.95776	29.663	12.7127	154	-	28.9383	31.4165	0.921118	63.4716	1.34067	1.80333
0:05:39.120	Exercise		2.13809	32.3954	13.9138	153.667	-	28.8883	31.3326	0.92199	68.8119	1.40633	1.9713
0:05:40.580	Exercise		2.14331	32.4744	13.9781	153.333	-	29.6015	31.906	0.927772	70.7018	1.403	1.9885
0:05:41.700	Exercise		2.08886	31.6494	13.6825	152.667	-	29.5637	31.5915	0.935812	68.6392	1.43567	1.95478
0:05:43.120	Exercise		2.06728	31.3224	13.5707	152.333	-	30.7974	32.598	0.944762	70.7064	1.44633	1.95308
0:05:44.300	Exercise		2.06216	31.2449	13.5668	152	-	30.8885	32.3994	0.953366	70.6057	1.47167	1.96599
0:05:45.480	Exercise		2.16665	32.828	14.2542	152	-	32.1092	33.337	0.963169	77.0212	1.48833	2.08685
0:05:46.600	Exercise		1.95923	29.6853	12.8615	152.333	-	32.691	33.6935	0.970247	71.5012	1.38167	1.90094
0:05:47.780	Exercise		1.92605	29.1825	12.616	152.667	-	32.0436	33.1058	0.967917	69.3006	1.316	1.86425
0:05:48.900	Exercise		1.9205	29.0985	12.5523	153	-	31.2179	32.3192	0.965924	67.4482	1.296	1.85506
0:05:50.060	Exercise		1.99099	30.1665	13.013	153	-	31.0913	32.1071	0.968361	69.5277	1.313	1.928
0:05:51.180	Exercise		1.96632	29.7927	12.8238	153.333	-	31.5293	32.5238	0.969423	69.3004	1.36633	1.9062
0:05:52.460	Exercise		2.05967	31.2072	13.4035	153.667	-	32.221	33.3762	0.965388	73.5465	1.47467	1.98838
0:05:53.680	Exercise		2.08045	31.522	13.4802	154.333	-	32.5723	33.6836	0.967006	74.9017	1.51133	2.01181
0:05:54.820	Exercise		2.09612	31.7594	13.5525	154.667	-	33.483	34.4657	0.971486	77.5975	1.50733	2.03635
0:05:55.960	Exercise		1.96947	29.8405	12.679	155.333	-	34.0905	34.9206	0.976228	74.6331	1.43433	1.92265
0:05:57.140	Exercise		1.89062	28.6458	12.1453	155.667	-	33.8858	34.7492	0.975155	71.4318	1.39633	1.84365
0:05:58.340	Exercise		2.17176	32.9055	13.9216	156	-	34.0388	34.3385	0.99127	80.3124	1.81033	2.1528
0:06:00.200	Exercise		1.64582	24.9367	10.5501	156	-	33.0942	33.668	0.982957	59.9467	1.57533	1.61777
0:06:02.080	Exercise		1.81018	27.427	11.579	156.333	-	30.7483	31.9474	0.962468	61.18	1.596	1.74224
0:06:03.260	Exercise		1.8257	27.6621	11.6534	156.667	-	27.2482	29.8458	0.912965	55.8679	1.31433	1.6668
0:06:04.600	Exercise		2.55113	38.6535	16.2492	157	-	28.3458	30.7266	0.922515	79.3434	1.62533	2.35346
0:06:05.780	Exercise		2.4364	36.9151	15.5184	157	-	30.6048	32.6451	0.937499	81.6372	1.66233	2.28412
0:06:06.940	Exercise		2.08562	31.6003	13.2842	157	-	32.8725	34.3246	0.957693	76.0086	1.46933	1.99738
0:06:08.080	Exercise		1.92973	29.2383	12.2913	157	-	33.9041	34.8572	0.972656	72.9608	1.39433	1.87697
0:06:09.220	Exercise		1.82989	27.7256	11.6307	157.333	-	33.8238	34.7133	0.974376	69.6129	1.29867	1.783
0:06:10.300	Exercise		1.92567	29.1769	12.2136	157.667	-	33.628	34.2983	0.980456	72.3894	1.36567	1.88804
0:06:11.480	Exercise		1.96372	29.7534	12.4286	158	-	33.5138	34.0588	0.983997	73.6353	1.35533	1.9323
0:06:12.540	Exercise		2.08824	31.64	13.2167	158	-	34.4565	34.7739	0.990874	79.6821	1.48467	2.06918
0:06:13.660	Exercise		2.14775	32.5417	13.5934	158	-	35.8055	35.8294	0.999331	84.8073	1.54467	2.14632
0:06:14.760	Exercise		2.06607	31.3041	13.0764	158	-	37.2477	36.922	1.00882	84.8122	1.55467	2.0843
0:06:15.840	Exercise		1.9989	30.2864	12.6246	158.333	-	37.618	37.001	1.01667	83.0053	1.53033	2.03223
0:06:16.980	Exercise		1.89066	28.6464	11.9159	158.667	-	37.7455	36.9598	1.02126	79.0828	1.47533	1.93085
0:06:18.120	Exercise		1.82319	27.6241	11.4666	159	-	37.0439	36.3931	1.01788	74.9906	1.449	1.85579
0:06:19.320	Exercise		1.6869	25.559	10.6094	159	-	35.7156	35.3428	1.01055	67.7927	1.294	1.70469
0:06:20.420	Exercise		1.68431	25.5199	10.5932	159	-	33.5835	33.8355	0.992552	64.2495	1.204	1.67177
0:06:21.500	Exercise		1.83835	27.8538	11.5862	158.667	-	33.0556	33.8065	0.977789	68.7689	1.23767	1.79752
0:06:22.560	Exercise		2.05911	31.1986	13.0049	158.333	-	33.5429	34.4434	0.973857	77.023	1.39433	2.00528
0:06:23.680	Exercise		2.16741	32.8396	13.7178	158	-	34.4773	35.248	0.978136	82.455	1.53633	2.12002
0:06:24.860	Exercise		2.10213	31.8504	13.3046	158	-	34.8875	35.396	0.985634	80.9209	1.53667	2.07193
0:06:25.980	Exercise		2.05626	31.1555	13.0143	158	-	34.9442	35.2903	0.990193	79.3924	1.51667	2.0361
0:06:27.120	Exercise		2.02044	30.6128	12.7876	158	-	34.8161	35.1009	0.991886	77.9679	1.47267	2.00405
0:06:28.260	Exercise		2.05486	31.1342	12.978	158.333	-	34.022	34.4033	0.988915	77.4889	1.47233	2.03208
0:06:29.400	Exercise		2.10287	31.8617	13.2534	158.667	-	34.1233	34.6183	0.985704	79.4759	1.48267	2.07281
0:06:30.480	Exercise		2.12358	32.1754	13.3279	159.333	-	34.3022	34.8031	0.985606	80.5185	1.51067	2.09301
0:06:31.640	Exercise		2.16661	32.8275	13.5696	159.667	-	35.151	35.4343	0.992004	83.9255	1.556	2.14929
0:06:32.740	Exercise		2.12361	32.1759	13.2726	160	-	35.4438	35.4629	0.99946	82.8517	1.57333	2.12246
0:06:33.900	Exercise		2.15265	32.6159	13.454	160	-	35.2036	35.0116	1.00549	83.5479	1.549	2.16446
0:06:34.980	Exercise		2.05784	31.1795	12.8615	160	-	34.8971	34.7729	1.00357	79.4881	1.49133	2.06519
0:06:36.120	Exercise		2.03758	30.8725	12.7349	160	-	34.6817	34.6698	1.00034	78.4308	1.45467	2.03828
0:06:37.240	Exercise		2.04731	31.0199	12.7957	160	-	34.4623	34.2837	1.00521	78.1353	1.48433	2.05798
0:06:38.400	Exercise		2.0193	30.5954	12.647	159.667	-	33.8142	33.7073	1.00317	75.4213	1.521	2.0257
0:06:39.780	Exercise		1.99799	30.2726	12.5397	159.333	-	33.1983	33.2027	0.999867	73.3395	1.50667	1.99773
0:06:40.960	Exercise		1.96203	29.7277	12.3398	159	-	32.8222	33.3682	0.983639	71.3654	1.475	1.92993
0:06:42.140	Exercise		2.01207	30.4858	12.6545	159	-	32.9181	33.9477	0.96967	73.6402	1.43167	1.95104
0:06:43.280	Exercise		1.96544	29.7794	12.3872	158.667	-	32.4166	33.6271	0.964001	71.1198	1.38267	1.89469
0:06:44.460	Exercise		1.86038	28.1876	11.7498	158.333	-	32.0769	33.4953	0.957654	67.2596	1.277	1.7816
0:06:45.560	Exercise		1.98076	30.0115	12.5365	158	-	31.3062	32.5078	0.963036	69.5946	1.32133	1.90754
0:06:46.700	Exercise		2.09057	31.6753	13.2315	158	-	32.4486	33.6877	0.963219	75.6467	1.39467	2.01368
0:06:47.780	Exercise		2.20097	33.3481	13.9597	157.667	-	33.435	34.4438	0.970712	81.2647	1.52467	2.13651
0:06:48.940	Exercise		2.08554	31.599	13.2555	157.333	-	34.1906	34.9276	0.978898	79.0261	1.474	2.04153
0:06:50.060	Exercise		2.04917	31.048	13.052	157	-	34.145	34.6271	0.986078	77.5943	1.46533	2.02064
0:06:51.180	Exercise		1.99256	30.1903	12.6914	157	-	34.4673	35.098	0.982031	76.4387	1.41833	1.95675
0:06:52.280	Exercise		2.03367	30.8131	12.9533	157	-	34.8085	35.4387	0.982218	78.5961	1.44967	1.9975
0:06:53.380	Exercise		2.06344	31.2642	13.1151	157.333	-	35.1276	35.0453	1.00235	80.3374	1.473	2.06828
0:06:54.480	Exercise		2.0766	31.4636	13.1708	157.667	-	34.5357	33.5354	1.02983	79.4352	1.482	2.13854
0:06:55.640	Exercise		2.07688	31.4679	13.1448	158	-	34.4106	33.2591	1.03462	79.1851	1.47733	2.14879
0:06:56.740	Exercise		2.07327	31.4131	13.0943	158.333	-	34.3932	33.5948	1.02377	78.933	1.49033	2.12254
0:06:57.880	Exercise		2.05262	31.1004	12.9367	158.667	-	34.8477	34.6004	1.00715	79.2448	1.479	2.0673
0:06:59.000	Exercise		2.09278	31.7087	13.1346	159.333	-	35.2934	34.8853	1.0117	81.3991	1.555	2.11726
0:07:00.180	Exercise		2.10363	31.8732	13.1477	160	-	35.5134	35.1306	1.0109	82.29	1.56267	2.12655
0:07:01.300	Exercise		2.10685	31.922	13.1132	160.667	-	35.6953	35.3141	1.01079	82.7426	1.58067	2.12959
0:07:02.440	Exercise		2.0414	30.9304	12.6533	161.333	-	35.6366	35.6136	1.00065	80.4176	1.51	2.04272
0:07:03.560	Exercise		2.00863	30.4339	12.4245	161.667	-	35.1309	35.3729	0.993158	78.234	1.469	1.99489
0:07:04.680	Exercise		2.06065	31.222	12.7201	162	-	35.1243	35.5024	0.989349	80.1881	1.47867	2.0387
0:07:05.760	Exercise		2.13655	32.3719	13.1886	162	-	35.3316	35.5784	0.993062	83.2079	1.552	2.12172
0:07:06.920	Exercise		2.14508	32.5012	13.2412	162	-	36.0908	36.17	0.997812	85.138	1.588	2.14039
0:07:08.040	Exercise		2.04587	30.998	12.6288	162	-	36.7799	36.7902	0.999718	82.872	1.565	2.04529
0:07:09.160	Exercise		1.68251	25.4926	10.3645	162.333	-	36.2596	36.018	1.00671	67.6341	1.46967	1.6938
0:07:11.100	Exercise		1.7136	25.9637	10.5344	162.667	-	32.9942	33.526	0.984137	62.5667	1.49467	1.68642
0:07:12.560	Exercise		1.82567	27.6616	11.2004	163	-	30.4792	31.1212	0.97937	61.6276	1.48333	1.788
0:07:13.700	Exercise		2.39003	36.2126	14.6628	163	-	31.9415	32.5794	0.980419	82.6859	1.87667	2.34324
0:07:15.260	Exercise		1.979	29.9848	12.1163	163.333	-	30.8949	31.5172	0.980257	66.8717	1.68033	1.93992
0:07:17.380	Exercise		2.0898	31.6637	12.7687	163.667	-	30.7913	31.6784	0.971997	70.0348	1.77333	2.03128
0:07:18.540	Exercise		2.0346	30.8273	12.4314	163.667	-	28.3501	29.7194	0.953928	64.0935	1.43933	1.94086
0:07:19.660	Exercise		2.50184	37.9067	15.3174	163.333	-	30.8808	32.0636	0.963112	84.8842	1.603	2.40955
0:07:20.780	Exercise		2.30491	34.9228	14.1405	163	-	32.6157	33.3438	0.978161	82.8014	1.56367	2.25457
0:07:21.940	Exercise		2.16798	32.8482	13.3278	162.667	-	34.3082	34.4076	0.997113	82.0999	1.53133	2.16172
0:07:23.020	Exercise		2.11802	32.0913	13.0474	162.333	-	35.396	35.3767	1.00055	82.7849	1.52533	2.11918
0:07:24.100	Exercise		2.07792	31.4836	12.8267	162	-	36.167	36.1565	1.00029	83.0111	1.521	2.07852
0:07:25.240	Exercise		2.10496	31.8933	13.0203	161.667	-	36.6589	36.9975	0.99085	84.976	1.56667	2.0857
0:07:26.340	Exercise		2.15776	32.6934	13.3746	161.333	-	38.0056	37.9816	1.00063	89.5917	1.701	2.15913
0:07:27.520	Exercise		2.17218	32.9118	13.4639	161.333	-	38.3155	37.7249	1.01566	90.7689	1.73333	2.20619
0:07:28.680	Exercise		2.15526	32.6554	13.3315	161.667	-	38.7723	37.4763	1.03458	91.0585	1.74967	2.22979
0:07:29.800	Exercise		1.99769	30.268	12.3314	162	-	38.7566	36.9657	1.04845	85.3007	1.55933	2.09447
0:07:30.820	Exercise		2.01337	30.5056	12.4027	162.333	-	38.8671	36.8826	1.05381	86.0487	1.58967	2.1217
0:07:32.020	Exercise		2.045	30.9848	12.546	163	-	37.2108	35.5554	1.04656	83.8019	1.566	2.14021
0:07:33.180	Exercise		2.1403	32.4287	13.0772	163.667	-	35.918	34.5936	1.03829	84.1184	1.67233	2.22224
0:07:34.400	Exercise		2.15356	32.6297	13.1315	164	-	35.1625	34.2634	1.02624	83.1392	1.61467	2.21007
0:07:35.520	Exercise		2.12734	32.2324	12.9453	164.333	-	35.3999	34.8231	1.01656	82.7657	1.598	2.16258
0:07:36.660	Exercise		2.18913	33.1686	13.2943	164.667	-	36.0524	35.4223	1.01779	86.6389	1.617	2.22807
0:07:37.760	Exercise		2.25153	34.114	13.6456	165	-	36.4073	35.468	1.02648	89.5566	1.70033	2.31115
0:07:38.940	Exercise		2.26212	34.2746	13.7098	165	-	37.0699	35.7304	1.03749	91.3973	1.74533	2.34692
0:07:40.100	Exercise		2.24781	34.0577	13.5956	165.333	-	36.3115	34.8724	1.04127	89.1155	1.71233	2.34057
0:07:41.220	Exercise		2.16498	32.8028	13.0683	165.667	-	35.9282	34.7906	1.0327	85.4558	1.604	2.23577
0:07:42.320	Exercise		2.18776	33.1479	13.1793	166	-	35.5667	34.7561	1.02332	85.6669	1.57033	2.23878
0:07:43.400	Exercise		2.06853	31.3414	12.4611	166	-	35.9903	35.4176	1.01617	82.3028	1.50867	2.10198
0:07:44.520	Exercise		2.18566	33.116	13.1666	166	-	36.7003	36.2843	1.01146	87.8519	1.65633	2.21071
0:07:45.720	Exercise		1.67649	25.4014	10.0993	166	-	36.9819	36.5597	1.01155	68.4554	1.527	1.69585
0:07:47.660	Exercise		1.93086	29.2555	11.6317	166	-	32.7168	33.7617	0.96905	69.4961	1.58233	1.8711
0:07:49.580	Exercise		2.12521	32.2001	12.8025	166	-	29.5477	31.217	0.946523	69.202	1.55533	2.01156
0:07:50.740	Exercise		2.96964	44.9946	17.8894	166	-	29.5729	31.3688	0.942748	95.4606	1.79933	2.79962
0:07:51.800	Exercise		2.82145	42.7492	17.0309	165.667	-	31.9009	32.8956	0.969763	97.7324	1.82167	2.73614
0:07:52.940	Exercise		2.54565	38.5704	15.3971	165.333	-	33.8251	34.0667	0.992906	94.0161	1.71167	2.52759
0:07:54.020	Exercise		2.26738	34.3543	13.7417	165	-	34.1796	33.67	1.01514	85.1734	1.598	2.3017
0:07:55.180	Exercise		2.21503	33.561	13.4244	165	-	34.8431	34.0011	1.02476	84.8536	1.592	2.26988
0:07:56.320	Exercise		2.17656	32.9782	13.1913	165	-	35.5756	34.5332	1.03019	85.0591	1.606	2.24226
0:07:57.420	Exercise		2.20911	33.4714	13.3885	165	-	35.8036	34.7623	1.02996	86.8562	1.61133	2.27529
0:07:58.520	Exercise		2.21295	33.5295	13.4118	165	-	35.9283	34.9911	1.02678	87.2695	1.619	2.27222
0:07:59.660	Exercise		2.45779	37.2393	14.8957	165	-	37.1876	35.9526	1.03435	98.3435	2.03933	2.54221
0:08:01.260	Exercise		2.23789	33.9074	13.563	165	-	36.3606	35.3381	1.02893	87.6695	2.00433	2.30264
0:08:02.720	Exercise		2.15923	32.7155	13.0862	165	-	36.1322	35.4735	1.01857	84.3161	1.92767	2.19932
0:08:03.860	Exercise		1.9268	29.1939	11.6776	165	-	33.9857	34.2617	0.991943	72.5083	1.48633	1.91127
0:08:05.000	Exercise		2.0797	31.5106	12.6043	165	-	34.893	35.4427	0.984489	80.2374	1.50633	2.04744
0:08:06.100	Exercise		2.16903	32.8641	13.1191	165.333	-	34.8803	35.1935	0.991099	83.3268	1.56433	2.14972
0:08:07.240	Exercise		2.26632	34.3382	13.68	165.667	-	35.0701	35.0417	1.00081	87.107	1.64467	2.26816
0:08:08.400	Exercise		2.21438	33.5512	13.3396	166	-	35.3896	35.0421	1.00991	85.4026	1.74767	2.23633
0:08:09.820	Exercise		2.22653	33.7353	13.4128	166	-	35.3265	35.0188	1.00879	85.5662	1.783	2.2461
0:08:11.020	Exercise		2.13694	32.3779	12.8732	166	-	35.9253	35.7025	1.00624	83.7245	1.73367	2.15028
0:08:12.160	Exercise		2.17958	33.0239	13.13	166	-	35.989	35.9239	1.00181	85.8933	1.65967	2.18352
0:08:13.300	Exercise		2.08266	31.5554	12.5461	166	-	36.9203	36.7723	1.00403	84.4711	1.605	2.09104
0:08:14.440	Exercise		2.10937	31.9601	12.707	166	-	36.4356	36.2	1.00651	84.4799	1.59567	2.12309
0:08:15.560	Exercise		2.09121	31.685	12.5976	166	-	35.8115	35.4869	1.00915	82.3868	1.58233	2.11034
0:08:16.760	Exercise		2.13716	32.3811	12.8744	166	-	35.1494	34.8388	1.00891	82.8079	1.551	2.15621
0:08:17.820	Exercise		2.10047	31.8252	12.6534	166	-	35.6363	35.2968	1.00962	82.5409	1.546	2.12067
0:08:18.940	Exercise		2.0778	31.4819	12.4918	166.333	-	36.456	36.0431	1.01145	83.6544	1.52367	2.1016
0:08:20.040	Exercise		2.11569	32.0559	12.6941	166.667	-	36.6935	36.1488	1.01507	85.2213	1.617	2.14757
0:08:21.240	Exercise		2.14473	32.4959	12.8427	167	-	36.186	35.551	1.01786	85.1096	1.634	2.18304
0:08:22.400	Exercise		2.15518	32.6543	12.9053	167	-	35.5708	34.9149	1.01878	84.1154	1.625	2.19567
0:08:23.520	Exercise		2.04325	30.9584	12.2595	166.667	-	34.8289	34.3232	1.01473	78.3354	1.573	2.07336
0:08:24.880	Exercise		1.98516	30.0782	11.9348	166.333	-	34.497	34.2636	1.00681	75.7886	1.49367	1.99868
0:08:25.980	Exercise		2.01517	30.5329	12.1396	166	-	33.9434	34.073	0.996195	75.6194	1.50867	2.0075
0:08:27.140	Exercise		2.21271	33.5259	13.3029	166.333	-	34.2057	34.5476	0.990102	83.2281	1.58933	2.19081
0:08:28.320	Exercise		2.3881	36.1833	14.3286	166.667	-	34.2184	34.4457	0.9934	89.1224	1.733	2.37234
0:08:29.480	Exercise		2.40794	36.4839	14.4188	167	-	34.9462	34.7953	1.00434	91.4318	1.80767	2.41838
0:08:30.700	Exercise		2.26153	34.2656	13.5421	167	-	35.5957	35.136	1.01308	87.9618	1.69767	2.29111
0:08:31.800	Exercise		2.16556	32.8116	12.9674	167	-	36.8165	36.2295	1.0162	87.2785	1.66467	2.20065
0:08:32.920	Exercise		1.87279	28.3756	11.2143	167	-	34.4951	34.5659	0.997953	71.0653	1.58333	1.86896
0:08:35.180	Exercise		1.91651	29.0381	11.4761	167	-	32.6072	33.3354	0.978156	68.7779	1.57567	1.87465
0:08:36.360	Exercise		1.99857	30.2813	11.9675	167	-	29.762	31.1685	0.954873	65.8134	1.49667	1.90838
0:08:37.460	Exercise		2.32772	35.2685	13.9663	166.667	-	30.2225	32.0882	0.941857	77.934	1.47967	2.19238
0:08:38.600	Exercise		2.35538	35.6876	14.1891	166	-	30.1838	31.9803	0.943825	78.7212	1.48633	2.22307
0:08:39.760	Exercise		2.26628	34.3375	13.7073	165.333	-	30.7009	32.303	0.950405	77.026	1.489	2.15388
0:08:40.940	Exercise		2.26679	34.3453	13.7659	164.667	-	31.3701	32.5569	0.963549	78.3546	1.55733	2.18416
0:08:42.180	Exercise		2.3359	35.3924	14.2433	164	-	31.9039	32.9002	0.969718	81.5722	1.66667	2.26517
0:08:43.440	Exercise		2.36292	35.8019	14.4965	163	-	33.1407	34.0745	0.972596	85.5345	1.70467	2.29817
0:08:44.540	Exercise		2.3399	35.453	14.4141	162.333	-	33.8685	34.5499	0.980278	86.5923	1.698	2.29375
0:08:45.720	Exercise		2.20029	33.3378	13.582	162	-	35.6839	35.923	0.993345	86.0559	1.64333	2.18565
0:08:46.880	Exercise		2.07242	31.4004	12.7927	162	-	36.8582	36.5451	1.00857	83.7912	1.62933	2.09018
0:08:48.040	Exercise		1.95938	29.6876	12.0701	162.333	-	37.6584	37.2796	1.01016	81.2349	1.57067	1.97929
0:08:49.200	Exercise		1.88848	28.6134	11.6095	162.667	-	37.6244	37.1684	1.01227	78.3788	1.54067	1.91165
0:08:50.420	Exercise		2.23714	33.896	13.7248	163	-	38.2912	37.5765	1.01902	92.5056	1.94667	2.27969
0:08:51.860	Exercise		2.24242	33.976	13.7011	163.667	-	35.7816	36.1111	0.990874	85.943	2.169	2.22195
0:08:54.340	Exercise		2.48095	37.5902	15.1278	164	-	34.3428	35.1472	0.977114	91.0305	2.24933	2.42417
0:08:55.500	Exercise		2.35452	35.6745	14.3277	164.333	-	32.1108	33.624	0.954999	81.4059	2.021	2.24856
0:08:56.960	Exercise		2.46863	37.4035	15.0526	164	-	33.4041	34.4828	0.968717	89.3998	1.85567	2.39141
0:08:58.120	Exercise		2.30706	34.9555	14.0675	164	-	34.9669	35.7228	0.978839	87.6518	1.808	2.25824
0:08:59.260	Exercise		2.13464	32.343	13.0161	164	-	36.1104	36.4265	0.991321	84.6627	1.60833	2.11611
0:09:00.380	Exercise		2.07781	31.4819	12.6439	164.333	-	36.2681	36.3176	0.998637	83.0271	1.559	2.07498
0:09:01.500	Exercise		1.92311	29.1381	11.6788	164.667	-	35.768	35.9344	0.995369	76.5465	1.42033	1.91421
0:09:02.600	Exercise		1.83866	27.8585	11.1434	165	-	34.7435	35.1769	0.987679	71.6422	1.32933	1.81601
0:09:03.720	Exercise		1.93165	29.2675	11.707	165	-	33.9149	34.6012	0.980166	73.319	1.35233	1.89334
0:09:04.820	Exercise		2.16938	32.8694	13.1212	165.333	-	33.3641	34.131	0.97753	80.1864	1.479	2.12063
0:09:05.920	Exercise		2.40359	36.418	14.5086	165.667	-	34.1728	34.9881	0.976696	89.991	1.65	2.34757
0:09:07.020	Exercise		2.38805	36.1826	14.3858	166	-	34.745	35.4164	0.981044	90.6912	1.692	2.34278
0:09:08.180	Exercise		2.30856	34.9782	13.907	166	-	35.0978	35.6145	0.985491	88.7437	1.65567	2.27507
0:09:09.280	Exercise		2.28673	34.6474	13.7755	166	-	34.5734	34.8338	0.992524	86.7784	1.619	2.26963
0:09:10.380	Exercise		2.22765	33.7523	13.4196	166	-	34.5195	34.78	0.992511	84.7045	1.56233	2.21097
0:09:11.500	Exercise		2.22799	33.7575	13.3947	166.333	-	35.1063	34.9777	1.00368	86.0238	1.58667	2.23618
0:09:12.600	Exercise		2.26981	34.3911	13.6189	166.667	-	36.2423	35.7828	1.01284	89.9787	1.67933	2.29896
0:09:13.740	Exercise		2.2899	34.6955	13.712	167	-	36.5334	35.6956	1.02347	91.4201	1.696	2.34365
0:09:14.840	Exercise		2.2685	34.3712	13.5838	167	-	36.5613	35.6945	1.02428	90.7013	1.68267	2.32359
0:09:15.940	Exercise		2.22069	33.6468	13.2711	167.333	-	35.3823	34.7796	1.01733	86.3352	1.60167	2.25917
0:09:17.080	Exercise		2.25016	34.0933	13.4204	167.667	-	35.3035	35.1452	1.0045	87.1088	1.63533	2.26029
0:09:18.220	Exercise		2.25658	34.1906	13.432	168	-	35.1865	35.2283	0.998813	86.9798	1.65267	2.2539
0:09:19.360	Exercise		2.24017	33.942	13.3344	168	-	36.4586	36.3906	1.00187	89.3925	1.66767	2.24436
0:09:20.440	Exercise		2.20899	33.4695	13.1487	168	-	37.394	36.9081	1.01316	90.3216	1.685	2.23806
0:09:21.580	Exercise		2.1963	33.2773	13.0732	168	-	37.9034	37.2923	1.01639	91.0113	1.688	2.23229
0:09:22.700	Exercise		2.01749	30.568	11.9851	168.333	-	37.0852	36.5402	1.01491	82.3991	1.56533	2.04758
0:09:23.860	Exercise		2.04611	31.0017	12.1311	168.667	-	35.6307	35.5029	1.0036	80.6752	1.495	2.05348
0:09:24.920	Exercise		1.98215	30.0326	11.7287	169	-	35.1115	35.4012	0.991816	77.5124	1.41	1.96593
0:09:25.980	Exercise		2.10897	31.9541	12.4791	169	-	36.4514	37.1668	0.980751	85.4386	1.43667	2.06837
0:09:26.900	Exercise		2.16775	32.8447	12.8017	169.333	-	37.0469	37.7975	0.980142	88.5158	1.553	2.1247
0:09:28.120	Exercise		2.57092	38.9533	15.1528	169.667	-	37.904	37.7062	1.00525	104.653	2.09167	2.58441
0:09:29.800	Exercise		2.38825	36.1855	14.0485	170	-	36.787	36.3643	1.01163	94.549	2.03433	2.41601
0:09:30.900	Exercise		2.32673	35.2536	13.6867	170	-	36.0533	35.4517	1.01697	90.7447	1.90533	2.36621
0:09:32.040	Exercise		2.01888	30.5891	11.8525	170.333	-	34.0341	34.1366	0.996997	76.5716	1.40267	2.01282
0:09:33.100	Exercise		2.27212	34.4261	13.3132	170.667	-	35.0445	35.0277	1.00048	87.5348	1.59367	2.27321
0:09:34.180	Exercise		2.37057	35.9178	13.863	171	-	36.6973	36.376	1.00883	94.9948	1.70967	2.39151
0:09:35.280	Exercise		2.41866	36.6464	14.1167	171.333	-	37.4433	36.7446	1.01901	98.3733	1.81367	2.46465
0:09:36.420	Exercise		2.35292	35.6503	13.7063	171.667	-	37.3759	36.8037	1.01555	95.6582	1.78533	2.38951
0:09:37.540	Exercise		2.19484	33.2552	12.7607	172	-	37.4455	36.8235	1.01689	89.951	1.66833	2.23192
0:09:38.620	Exercise		2.18316	33.0782	12.6928	172	-	37.3139	36.7924	1.01417	89.7001	1.568	2.2141
0:09:39.580	Exercise		2.13911	32.4107	12.4367	172	-	36.0966	35.4956	1.01693	85.7608	1.445	2.17532
0:09:40.580	Exercise		2.30692	34.9533	13.4123	172	-	35.279	34.9524	1.00935	90.0349	1.499	2.32848
0:09:41.620	Exercise		2.44286	37.0131	14.1752	172.333	-	35.6222	35.1697	1.01287	95.1519	1.685	2.4743
0:09:42.780	Exercise		2.4891	37.7137	14.4157	172.667	-	37.2877	36.5563	1.02001	100.591	1.86233	2.5389
0:09:43.920	Exercise		2.46451	37.3411	14.2732	172.667	-	37.8087	36.2632	1.04262	100.807	1.90333	2.56955
0:09:45.020	Exercise		2.31039	35.0059	13.3806	172.667	-	37.9593	35.682	1.06382	95.4628	1.771	2.45784
0:09:46.120	Exercise		2.32876	35.2842	13.487	172.667	-	38.1815	35.1733	1.08552	96.7225	1.784	2.52792
0:09:47.240	Exercise		2.33416	35.366	13.4922	173	-	38.5803	35.2259	1.09523	97.6417	1.85267	2.55643
0:09:48.440	Exercise		2.30826	34.9736	13.3169	173.333	-	39.3865	35.946	1.09571	98.4569	1.87967	2.52919
0:09:49.560	Exercise		2.22466	33.7069	12.8099	173.667	-	38.983	35.6649	1.09304	94.2665	1.79967	2.43163
0:09:50.680	Exercise		2.17184	32.9067	12.4818	174	-	39.48	36.3827	1.08513	93.5049	1.735	2.35673
0:09:51.780	Exercise		2.24643	34.0368	12.9105	174	-	39.1633	35.997	1.08796	95.6494	1.79533	2.44402
0:09:52.940	Exercise		2.24626	34.0342	12.9095	174	-	38.7756	35.6633	1.08727	94.8184	1.769	2.44229
0:09:54.040	Exercise		2.19191	33.2108	12.5731	174.333	-	38.2798	35.2499	1.08596	91.7756	1.67933	2.38032
0:09:55.080	Exercise		2.19482	33.2548	12.5657	174.667	-	38.0847	35.1495	1.08351	91.5938	1.64767	2.3781
0:09:56.180	Exercise		2.35136	35.6267	13.4364	175	-	38.9125	35.6213	1.09239	99.4106	1.809	2.56861
0:09:57.320	Exercise		2.46306	37.319	14.0746	175	-	38.5957	35.2667	1.09439	102.734	1.92867	2.69555
0:09:58.460	Exercise		2.39258	36.2512	13.6719	175	-	38.6051	35.2397	1.0955	99.9444	1.899	2.62107
0:09:59.600	Exercise		2.25163	34.1156	12.8665	175	-	38.1389	35.4422	1.07609	93.4533	1.77567	2.42295
0:10:00.740	Exercise		2.18176	33.057	12.4672	175	-	37.937	35.9959	1.05393	90.3482	1.71667	2.29941
0:10:01.880	Exercise		2.23225	33.8219	12.7557	175	-	37.4957	35.8809	1.045	91.4689	1.69533	2.33271
0:10:02.940	Exercise		2.25653	34.1899	12.8945	175	-	37.6843	35.6081	1.05831	92.8503	1.711	2.3881
0:10:04.060	Exercise		2.43282	36.8609	13.9018	175	-	39.1017	36.0856	1.08358	102.472	2.009	2.63616
0:10:05.460	Exercise		2.40715	36.472	13.7552	175	-	39.6713	36.2863	1.09328	103.062	1.96133	2.6317
0:10:06.440	Exercise		2.33451	35.3713	13.34	175	-	38.9161	36.1605	1.07621	98.5621	1.84033	2.51241
0:10:07.500	Exercise		2.07886	31.4979	11.8792	175	-	36.7872	35.4424	1.03794	84.7972	1.46733	2.15774
0:10:08.580	Exercise		2.1432	32.4728	12.2469	175	-	35.3881	35.0476	1.00972	83.8451	1.509	2.16402
0:10:09.680	Exercise		2.31842	35.1275	13.2481	175	-	35.7259	35.55	1.00495	90.8808	1.625	2.32989
0:10:10.720	Exercise		2.44424	37.034	13.9671	175	-	36.8365	36.3804	1.01254	98.0422	1.76367	2.47489
0:10:11.820	Exercise		2.42208	36.6982	13.8405	175	-	38.1895	37.4643	1.01936	100.456	1.81767	2.46896
0:10:12.940	Exercise		2.37943	36.0519	13.5967	175	-	39.372	38.4099	1.02505	101.935	1.77867	2.43903
0:10:13.880	Exercise		2.32896	35.2872	13.3083	175	-	38.6568	37.5554	1.02933	98.3817	1.69633	2.39726
0:10:14.940	Exercise		2.37303	35.9549	13.5602	175	-	37.7178	36.5394	1.03225	97.8117	1.69567	2.44955
0:10:16.080	Exercise		2.29483	34.7701	13.1133	175	-	37.0622	35.741	1.03697	92.5269	1.78233	2.37966
0:10:17.360	Exercise		2.30213	34.8807	13.155	175	-	37.2508	36.1545	1.03032	92.9763	1.85433	2.37194
0:10:18.540	Exercise		2.26022	34.2457	12.891	175.333	-	37.7419	36.6437	1.02997	92.6166	1.824	2.32796
0:10:19.640	Exercise		2.37955	36.0538	13.5458	175.667	-	38.0588	37.1596	1.0242	98.1686	1.85867	2.43713
0:10:20.780	Exercise		2.36834	35.884	13.4565	176	-	38.2034	37.0622	1.03079	98.1943	1.83267	2.44127
0:10:21.900	Exercise		2.46065	37.2826	13.981	176	-	38.2991	37.2472	1.02824	101.738	1.954	2.53014
0:10:23.100	Exercise		2.39933	36.3535	13.6325	176	-	38.3158	37.1151	1.03235	99.5215	1.88833	2.47695
0:10:24.200	Exercise		2.49518	37.8057	14.1772	176	-	38.933	37.4793	1.03879	104.781	1.976	2.59196
0:10:25.300	Exercise		2.40976	36.5116	13.6918	176	-	39.2676	36.9267	1.06339	102.528	1.86833	2.56252
0:10:26.380	Exercise		2.47078	37.436	14.0385	176	-	39.3464	36.1611	1.08808	105.027	1.93633	2.68842
0:10:27.520	Exercise		2.39125	36.231	13.5866	176	-	39.8309	35.7959	1.11272	103.056	1.9	2.66079
0:10:28.620	Exercise		2.56123	38.8066	14.5525	176	-	41.2356	36.6596	1.12483	112.604	2.31967	2.88094
0:10:30.180	Exercise		2.41889	36.6499	13.7437	176	-	41.6922	37.0054	1.12665	107.979	2.18067	2.72525
0:10:31.260	Exercise		2.34684	35.5583	13.3091	176.333	-	40.9145	36.4876	1.12132	103.015	2.12067	2.63157
0:10:32.420	Exercise		2.15653	32.6747	12.2068	176.667	-	38.5334	35.0746	1.09861	90.8653	1.68467	2.36919
0:10:33.520	Exercise		2.27129	34.4136	12.8322	177	-	37.6166	34.3229	1.09596	93.1568	1.738	2.48925
0:10:34.620	Exercise		2.35301	35.6517	13.2939	177	-	37.852	34.6638	1.09197	96.8284	1.79633	2.56943
0:10:35.760	Exercise		2.3891	36.1985	13.4978	177	-	38.1854	35.2688	1.0827	98.9444	1.84667	2.58667
0:10:36.880	Exercise		2.45748	37.2346	13.8841	177	-	38.5405	36.1112	1.06727	102.25	1.95333	2.62281
0:10:38.060	Exercise		2.44078	36.9816	13.7897	177	-	38.7393	36.128	1.07228	102.232	1.91733	2.6172
0:10:39.140	Exercise		2.46484	37.346	13.9256	177	-	39.082	36.4555	1.07205	103.964	1.96133	2.64242
0:10:40.280	Exercise		2.38778	36.1784	13.4903	177	-	39.1822	36.3472	1.078	101.468	1.84733	2.57402
0:10:41.340	Exercise		2.47238	37.4603	13.9682	177	-	39.2877	36.8317	1.06668	104.903	1.94433	2.63724
0:10:42.480	Exercise		2.41272	36.5564	13.6312	177	-	39.3918	36.6216	1.07564	102.951	1.87433	2.59523
0:10:43.560	Exercise		2.47339	37.4756	13.9739	177	-	39.3492	36.2824	1.08453	105.045	1.95967	2.68245
0:10:44.700	Exercise		2.38623	36.1549	13.4815	177	-	39.7269	36.866	1.0776	102.87	1.835	2.5714
0:10:45.700	Exercise		2.46635	37.369	13.9342	177	-	39.678	37.0494	1.07095	106.089	1.85633	2.64133
0:10:46.720	Exercise		2.43398	36.8785	13.7513	177	-	39.5471	37.5296	1.05376	104.729	1.78	2.56482
0:10:47.760	Exercise		2.35864	35.7369	13.3256	177	-	39.1598	37.1206	1.05493	100.673	1.74467	2.48821
0:10:48.820	Exercise		2.27681	34.4972	12.8633	177	-	39.6299	37.8517	1.04698	98.4326	1.728	2.38378
0:10:49.880	Exercise		2.27249	34.4317	12.8389	177	-	39.8355	38.0821	1.04604	98.8395	1.712	2.37712
0:10:50.880	Exercise		2.61405	39.6068	14.7409	177.333	-	39.2832	37.4415	1.04919	109.903	2.19367	2.74263
0:10:52.660	Exercise		2.53308	38.38	14.2575	177.667	-	38.9104	37.1197	1.04824	105.679	2.13867	2.65528
0:10:53.760	Exercise		2.46487	37.3465	13.8476	178	-	38.4943	36.8288	1.04522	101.559	2.19067	2.57634
0:10:54.940	Exercise		2.27408	34.4558	12.7757	178	-	38.4508	37.403	1.02801	95.0698	1.79433	2.33778
0:10:56.060	Exercise		2.37457	35.9784	13.3403	178	-	38.3374	36.7069	1.04442	98.7131	1.85133	2.48005
0:10:57.140	Exercise		2.33725	35.4129	13.1306	178	-	39.6972	37.2031	1.06704	100.687	1.83433	2.49394
0:10:58.220	Exercise		2.38637	36.1571	13.4065	178	-	41.0577	37.313	1.10036	105.883	1.929	2.62586
0:10:59.340	Exercise		2.35845	35.7341	13.2497	178	-	42.8925	39.1771	1.09484	109.016	1.99833	2.58212
0:11:00.440	Exercise		2.35822	35.7306	13.2484	178	-	43.97	40.7101	1.08008	111.451	2.068	2.54705
0:11:01.560	Exercise		2.22312	33.6837	12.4895	178	-	44.0841	41.6242	1.0591	106.132	1.88033	2.35451
0:11:02.540	Exercise		2.28514	34.6234	12.8379	178	-	42.8337	40.7626	1.05081	106.33	1.81233	2.40125
0:11:03.520	Exercise		2.25862	34.2216	12.7127	177.667	-	42.3289	40.3842	1.04815	104.278	1.73133	2.36739
0:11:04.540	Exercise		2.41935	36.6568	13.6173	177.667	-	41.7365	39.6005	1.05394	109.678	1.81467	2.54985
0:11:05.520	Exercise		2.33488	35.377	13.1419	177.667	-	41.6091	39.4142	1.05569	105.686	1.78333	2.46491
0:11:06.560	Exercise		2.36567	35.8435	13.3152	177.667	-	40.9489	38.7324	1.05723	105.49	1.76267	2.50105
0:11:07.560	Exercise		2.28565	34.6311	12.8648	177.667	-	41.2741	39.0544	1.05684	102.514	1.80567	2.41557
0:11:08.700	Exercise		2.28233	34.5807	12.8461	177.667	-	41.167	39.106	1.0527	102.029	1.82	2.40261
0:11:09.780	Exercise		2.53886	38.4676	14.2633	178	-	41.0289	38.876	1.05538	111.446	2.20467	2.67946
0:11:11.160	Exercise		2.48596	37.666	13.9661	178	-	40.682	38.596	1.05405	108.413	2.14467	2.62032
0:11:12.300	Exercise		2.41386	36.5736	13.561	178	-	40.1055	37.9684	1.05629	103.637	2.18567	2.54973
0:11:13.600	Exercise		2.26653	34.3414	12.7333	178	-	39.0377	37.4453	1.04252	95.5822	1.938	2.36291
0:11:14.820	Exercise		2.24677	34.0419	12.6223	178	-	38.2734	36.962	1.03548	93.05	1.89833	2.32649
0:11:15.980	Exercise		1.96207	29.7283	11.0435	177.667	-	38.8665	37.8874	1.02584	82.6171	1.871	2.01277
0:11:17.880	Exercise		2.17591	32.9683	12.2702	177.333	-	36.2115	35.4525	1.02141	85.4087	1.859	2.22249
0:11:18.980	Exercise		2.44997	37.1208	13.8156	177.333	-	35.9271	35.5472	1.01069	94.8704	1.99433	2.47615
0:11:20.040	Exercise		2.93527	44.4738	16.5523	177.333	-	35.8053	35.3842	1.0119	113.15	2.02367	2.97021
0:11:21.100	Exercise		2.62668	39.7981	14.8121	177.333	-	38.3697	37.0642	1.03522	108.79	1.957	2.71919
0:11:22.220	Exercise		2.36547	35.8404	13.3642	177	-	39.6356	37.0404	1.07006	101.663	1.85167	2.5312
0:11:23.320	Exercise		2.33709	35.4104	13.2039	177	-	39.1511	36.5519	1.07111	99.3069	1.83167	2.50328
0:11:24.420	Exercise		2.42116	36.6842	13.6788	177	-	38.8823	36.9885	1.0512	102.256	1.81433	2.54512
0:11:25.420	Exercise		2.50991	38.0289	14.1803	177	-	38.4184	37.4819	1.02499	104.748	1.81267	2.57262
0:11:26.440	Exercise		2.60894	39.5294	14.7676	176.667	-	39.0975	37.9888	1.02919	110.476	1.87767	2.68509
0:11:27.480	Exercise		2.46911	37.4108	14.0025	176.333	-	40.7348	39.2885	1.03681	108.838	1.89767	2.56
0:11:28.560	Exercise		2.49377	37.7844	14.1692	176	-	41.8741	39.7751	1.05277	112.386	2.03267	2.62537
0:11:29.700	Exercise		2.30112	34.8654	13.0745	176	-	43.5217	40.8923	1.0643	108.11	1.95533	2.44908
0:11:30.740	Exercise		2.54587	38.5738	14.4652	176	-	43.3265	40.4757	1.07043	117.748	2.27767	2.72518
0:11:32.080	Exercise		2.43065	36.8281	13.8105	176	-	43.3598	40.5633	1.06894	112.977	2.145	2.59823
0:11:33.160	Exercise		2.09569	31.7529	11.9074	176	-	39.2742	37.2602	1.05405	88.7964	1.97033	2.20897
0:11:34.880	Exercise		2.13139	32.2938	12.1102	176	-	35.6525	34.3926	1.03663	83.3299	1.63467	2.20946
0:11:35.840	Exercise		2.39253	36.2504	13.5939	176	-	33.1221	32.2224	1.02792	86.7431	1.666	2.45933
0:11:36.860	Exercise		2.98569	45.2377	16.9641	176	-	35.1847	33.9494	1.03639	113.445	1.946	3.09433
0:11:37.980	Exercise		2.82303	42.7732	16.04	176	-	36.6617	35.0619	1.04563	111.609	1.98133	2.95184
0:11:39.040	Exercise		2.54985	38.6341	14.4878	176	-	39.8531	37.9934	1.04895	109.731	1.948	2.67466
0:11:40.060	Exercise		2.45454	37.1901	13.9463	176	-	41.5264	39.287	1.057	110.469	1.86267	2.59446
0:11:41.020	Exercise		2.37332	35.9593	13.4848	176	-	42.8237	40.7038	1.05208	110.396	1.81433	2.49692
0:11:42.000	Exercise		2.42098	36.6816	13.7556	176	-	43.1028	40.4285	1.06615	113.059	1.86967	2.58112
0:11:43.040	Exercise		2.26705	34.3492	12.8809	176	-	44.082	41.378	1.06535	108.413	1.84167	2.41519
0:11:44.080	Exercise		2.3025	34.8864	13.0824	176	-	43.1119	40.302	1.06972	107.683	1.842	2.46303
0:11:45.080	Exercise		2.35887	35.7404	13.4027	176	-	41.7925	39.3038	1.06332	107.001	1.83033	2.50823
0:11:46.120	Exercise		2.48727	37.6858	14.1322	176	-	41.3039	38.6223	1.06943	111.152	1.90133	2.65996
0:11:47.160	Exercise		2.49583	37.8157	14.1541	176.333	-	42.1727	39.1062	1.07841	113.412	2.00233	2.69154
0:11:48.260	Exercise		2.4426	37.0091	13.826	176.667	-	42.3637	39.0348	1.08528	111.436	2.01633	2.65091
0:11:49.380	Exercise		2.40454	36.4324	13.585	177	-	42.6123	39.2899	1.08456	110.178	2.05633	2.60787
0:11:50.520	Exercise		2.35117	35.6238	13.2835	177	-	42.0526	38.8533	1.08234	106.588	1.98933	2.54478
0:11:51.620	Exercise		2.36864	35.8885	13.3822	177	-	41.9185	38.6192	1.08543	107.052	1.986	2.571
0:11:52.720	Exercise		2.33214	35.3355	13.1512	177.333	-	41.4217	38.1641	1.08536	104.503	1.90433	2.53121
0:11:53.800	Exercise		2.50743	37.9914	14.1131	177.667	-	42.1968	38.7979	1.08761	112.89	2.29467	2.7271
0:11:55.400	Exercise		2.39985	36.3613	13.4823	178	-	42.1684	38.9233	1.08337	108.282	2.201	2.59992
0:11:56.500	Exercise		2.41919	36.6545	13.591	178	-	41.4506	38.4934	1.07682	107.313	2.19633	2.60504
0:11:57.600	Exercise		2.26039	34.2483	12.6988	178	-	40.1278	37.7018	1.06435	98.7093	1.77567	2.40584
0:11:58.640	Exercise		2.41944	36.6582	13.5924	178	-	40.1161	37.5683	1.06782	105.162	1.86867	2.58352
0:11:59.700	Exercise		2.46956	37.4176	13.874	178	-	40.9225	38.1251	1.07337	109.073	1.96033	2.65077
0:12:00.840	Exercise		2.39997	36.3632	13.483	178	-	41.7765	38.8206	1.07614	108.444	1.90867	2.58272
0:12:01.820	Exercise		2.42442	36.7336	13.5949	178.333	-	41.4389	38.729	1.06997	108.699	1.901	2.59406
0:12:02.860	Exercise		2.34961	35.6002	13.1508	178.667	-	40.8961	38.4117	1.06468	104.567	1.77633	2.50158
0:12:03.900	Exercise		2.46381	37.3305	13.7643	179	-	40.2902	37.8794	1.06364	107.377	1.90667	2.62062
0:12:05.020	Exercise		2.41341	36.5668	13.4827	179	-	40.6414	38.2639	1.06213	106.091	1.908	2.56336
0:12:06.100	Exercise		2.44238	37.0058	13.67	178.667	-	40.6179	38.1274	1.06532	107.109	1.95133	2.60192
0:12:07.180	Exercise		2.46526	37.3525	13.8239	178.333	-	41.5905	38.7405	1.07357	109.936	2.138	2.64662
0:12:08.560	Exercise		2.50654	37.9778	14.0817	178	-	41.9072	38.8725	1.07807	112.749	2.10667	2.70221
0:12:09.540	Exercise		2.50042	37.8851	14.0473	178	-	41.8608	38.9331	1.0752	112.427	2.087	2.68844
0:12:10.600	Exercise		2.41653	36.6141	13.576	178	-	40.7669	38.2064	1.06702	106.917	1.83233	2.57848
0:12:11.660	Exercise		2.37313	35.9565	13.3073	178.333	-	40.8001	38.3778	1.06312	104.974	1.85467	2.52291
0:12:12.720	Exercise		2.35326	35.6555	13.1712	178.667	-	41.1067	38.6503	1.06355	104.651	1.90367	2.50282
0:12:13.880	Exercise		2.3345	35.3713	13.0419	179	-	41.3681	39.0267	1.06	104.44	1.912	2.47456
0:12:14.960	Exercise		2.3329	35.347	13.033	179	-	41.7206	39.267	1.06248	105.146	1.93733	2.47867
0:12:16.040	Exercise		2.4108	36.5273	13.4431	179.333	-	42.5427	39.715	1.0712	110.335	2.044	2.58245
0:12:17.220	Exercise		2.41151	36.538	13.4221	179.667	-	42.7689	39.6735	1.07802	110.911	2.05467	2.59967
0:12:18.300	Exercise		2.4767	37.5257	13.7594	180	-	43.9513	40.6896	1.08016	115.989	2.341	2.67523
0:12:19.720	Exercise		2.42743	36.7792	13.4857	180	-	43.1517	40.3091	1.07052	111.803	2.282	2.59862
0:12:20.940	Exercise		2.36721	35.8668	13.1512	180	-	42.9883	40.2549	1.0679	108.868	2.20633	2.52795
0:12:22.000	Exercise		2.37729	36.0195	13.2072	180	-	41.1278	38.7996	1.06	105.332	2.00633	2.51993
0:12:23.160	Exercise		2.31557	35.0845	12.8643	180	-	42.1685	39.8142	1.05913	105.724	1.88433	2.4525
0:12:24.160	Exercise		2.45044	37.1279	13.6136	180	-	43.1324	40.6053	1.06223	114.056	1.964	2.60294
0:12:25.120	Exercise		2.60189	39.4225	14.4549	180	-	44.5606	41.4524	1.07498	124.003	2.215	2.79698
0:12:26.440	Exercise		2.60947	39.5374	14.497	180	-	44.023	40.7299	1.08085	122.63	2.27767	2.82045
0:12:27.560	Exercise		2.5146	38.1	13.97	180	-	43.3132	39.9272	1.0848	116.24	2.28533	2.72785
0:12:28.680	Exercise		2.36898	35.8936	13.161	180	-	41.8631	38.758	1.08012	106.716	2.03733	2.55877
0:12:29.880	Exercise		2.24319	33.9877	12.4621	180	-	41.1364	38.391	1.07151	99.4295	2.00167	2.4036
0:12:31.200	Exercise		2.30808	34.9709	12.8227	180	-	39.3021	36.7	1.0709	97.6939	2.015	2.47173
0:12:32.400	Exercise		2.32247	35.1889	12.9026	180	-	38.4539	36.211	1.06194	96.5561	1.91833	2.46633
0:12:33.480	Exercise		2.45884	37.2552	13.6602	180	-	39.1733	36.9205	1.06102	104.211	1.902	2.60887
0:12:34.500	Exercise		2.53761	38.4487	14.0978	180	-	41.2423	39.394	1.04692	113.21	1.906	2.65667
0:12:35.440	Exercise		2.55664	38.737	14.2036	180	-	42.3987	40.3027	1.05201	117.054	1.94733	2.68961
0:12:36.480	Exercise		2.61075	39.5568	14.5042	180	-	42.4724	39.9498	1.06315	119.487	2.00033	2.77561
0:12:37.520	Exercise		2.5427	38.5258	14.1261	180	-	42.5961	39.6337	1.07475	116.847	1.97067	2.73276
0:12:38.480	Exercise		2.51143	38.052	14.0828	178.333	-	42.8868	39.8713	1.07563	116.54	1.9	2.70137
0:12:39.420	Exercise		2.45957	37.2662	13.8959	177	-	43.7315	40.6072	1.07694	116.973	1.78967	2.64881
0:12:40.280	Exercise		2.51903	38.1672	14.3127	176	-	44.0359	40.8533	1.0779	120.278	1.85233	2.71527
0:12:41.260	Exercise		2.42653	36.7655	13.7351	176.667	-	45.6276	41.9144	1.08859	119.855	1.88867	2.64149
0:12:42.260	Exercise		2.52292	38.226	14.227	177.333	-	45.4017	41.4208	1.09611	122.929	2.11133	2.76539
0:12:43.380	Exercise		2.39961	36.3578	13.5063	177.667	-	46.06	42.3729	1.08702	118.852	2.05567	2.60842
0:12:44.380	Exercise		2.49657	37.8268	13.9995	178.333	-	44.3934	41.0372	1.08179	119.186	2.05433	2.70075
0:12:45.380	Exercise		2.50992	38.0291	14.0481	178.667	-	43.893	40.8427	1.07468	118.697	2.004	2.69737
0:12:46.420	Exercise		2.63882	39.9821	14.742	179	-	43.6274	40.0965	1.08806	123.214	2.19333	2.87119
0:12:47.600	Exercise		2.59082	39.2549	14.4739	179	-	44.5551	40.7569	1.09319	123.467	2.21333	2.83226
0:12:48.620	Exercise		2.48507	37.6527	13.8573	179.333	-	45.6924	41.7154	1.09534	121.943	2.092	2.72199
0:12:49.540	Exercise		2.44315	37.0175	13.5983	179.667	-	45.0564	41.33	1.09016	118.972	1.92667	2.66343
0:12:50.520	Exercise		2.45416	37.1843	13.609	180.333	-	43.977	40.3423	1.09009	116.712	1.913	2.67527
0:12:51.580	Exercise		2.67945	40.5977	14.8309	180.667	-	42.9913	39.1869	1.09709	123.331	2.18233	2.93958
0:12:52.740	Exercise		2.59398	39.3028	14.3314	181	-	43.2923	39.1856	1.1048	120.322	2.15967	2.86584
0:12:53.760	Exercise		2.65763	40.2672	14.6831	181	-	43.7236	39.4747	1.10764	124.571	2.14333	2.94369
0:12:54.700	Exercise		2.52007	38.1828	13.8974	181.333	-	43.1076	39.0346	1.10434	117.344	1.94	2.78302
0:12:55.720	Exercise		2.49408	37.7891	13.7289	181.667	-	42.8469	39.0037	1.09853	115.689	1.88767	2.73983
0:12:56.700	Exercise		2.64423	40.0641	14.5288	182	-	42.4705	38.8195	1.09405	120.464	2.12533	2.89292
0:12:57.900	Exercise		2.60754	39.5082	14.3271	182	-	43.1696	39.6252	1.08945	120.728	2.13	2.84078
0:12:58.920	Exercise		2.66494	40.3779	14.6158	182.333	-	43.5372	40.0062	1.08826	124.186	2.191	2.90015
0:12:59.900	Exercise		2.52543	38.2642	13.8254	182.667	-	43.2955	39.7684	1.08869	118.041	1.95367	2.74942
0:13:00.880	Exercise		2.51893	38.1656	13.7646	183	-	42.8236	39.4006	1.08688	116.685	1.906	2.73777
0:13:01.860	Exercise		2.60325	39.4431	14.2254	183	-	42.5558	39.1158	1.08794	119.724	1.92833	2.83219
0:13:02.800	Exercise		2.61433	39.611	14.286	183	-	43.0809	39.7455	1.08392	121.51	1.97	2.83372
0:13:03.800	Exercise		2.65242	40.1882	14.4941	183	-	44.0297	40.5461	1.08592	125.928	1.98333	2.88031
0:13:04.700	Exercise		2.64047	40.0071	14.4288	183	-	43.9783	40.3898	1.08885	125.203	1.98567	2.87506
0:13:05.660	Exercise		2.66062	40.3124	14.5389	183	-	43.8692	39.8656	1.10043	125.636	2.029	2.92782
0:13:06.720	Exercise		2.58252	39.1291	14.1121	183	-	43.6142	39.4416	1.10579	120.969	2.09	2.85573
0:13:07.820	Exercise		2.47085	37.4371	13.4774	183.333	-	44.7654	40.5563	1.10378	118.943	2.055	2.72728
0:13:08.780	Exercise		2.38968	36.2072	13.0109	183.667	-	43.4473	39.6532	1.09568	111.925	1.98967	2.61833
0:13:09.940	Exercise		2.5568	38.7393	13.8956	184	-	42.8249	39.4998	1.08418	118.041	1.989	2.77203
0:13:10.880	Exercise		2.56776	38.9054	13.9552	184	-	42.5268	39.383	1.07983	117.944	1.942	2.77273
0:13:11.780	Exercise		2.59853	39.3716	14.1224	184	-	43.2225	40.1357	1.07691	121.516	1.90167	2.79838
0:13:12.760	Exercise		2.59987	39.392	14.1554	183.667	-	40.7642	37.9746	1.07346	114.092	2.02567	2.79086
0:13:14.220	Exercise		2.62322	39.7457	14.2955	183.5	-	39.031	36.372	1.0731	109.753	2.1455	2.81499
