# Supplementary material for: A Plyometric Warm-Up Protocol Improves Running Economy in Recreational Endurance Athletes
Source: Front Physiol. 2020 Mar 12;11:197. doi: 10.3389/fphys.2020.00197 (PMC7080849; doi:10.3389/fphys.2020.00197)
Supplement: Supplementary file 1 [file Data_Sheet_1.zip › Datasheet 1/Running economy /11/11 Control .xls]

## Sheet: MetasoftStudio
CPET Results
Operator
Master data
Name
Director
Street
City
Zip
State
Country
Phone
Fax
e-Mail
Internet
Patient data
Administrative Data
ID		11
Title		Miss
Last Name
First Name
Name Addition
Sex		female
Date of Birth		26/05/1994
Biological and Medical Baseline Data
Height		162 cm
Weight		55.4 kg
Mask		Blue, small
Ethnicity
Body Fat
Hip/Waist Ratio
BMI		21
Estimated Fitness Level
BSA		1.58 m2
Hct
Hb
Medication that changes the Heart Rate
Medication
Existing Medical Conditions
Normal Values
Maximum Oxygen Uptake		Wasserman weight algorithm, 1.89L/min
Maximum Relative Oxygen Uptake		Based on normal value of maximum oxygen uptake, 34ml/min/kg
Maximum Oxygen Pulse		Wasserman equation, 11ml
Maximum Heart Rate		Traditional formula for bicycle test, 175/min
Maximum Minute Ventilation		Not used, -
Maximum Breathing Frequency		Pollock et al. equation, 37/min
Maximum Work Rate		Based on normal maximum oxygen uptake, 159W
Maximum Arterial Blood Pressure		Japanese normal values, 164mmHg
Spirometry normal value set		European Coal and Steel Community (ECSC)
LBW		55.4 kg
IC
VC
TLC
FEV1
Attribution
Administrative Group
Attribution
Contact & Insurance Information
Contact Information
Street
Zip-Code
City
State
Country
Phone
Mobile Phone
e-Mail
Fax
Insurance Information
Prescribing Physician
Responsible Physician
Insurance Company
Insurance Number
Test data
Start Time		03/07/2019 10:18 AM
Duration		0:12:08
CPET device		MetaLyzer 3B-R3
Serial number		235021624
Firmware version		1.3.56
Flow Sensor		Default
Temperature		24.4°C
Barometric Pressure		1026mBar
Humidity		42%
Variable	Unit	Rest	Unloaded Pedalling	Warm Up	VT1	VT1 % Norm	VT1 % Max	VT2	VT2 % Norm	VT2 % Max	V'O2peak	V'O2peak % Norm	Normal	Absolute Maximum Values
V'O2	L/min	-	-	-	-	-	-	1.67	89	94	1.78	94	1.89	2.30
V'O2/kg	ml/min/kg	-	-	-	-	-	-	30	89	94	32	94	34	41
V'O2/HR	ml	-	-	-	-	-	-	14	127	71	19	179	11	22
HR	/min	-	-	-	-	-	-	122	69	132	92	53	175	182
V'E/V'O2		-	-	-	-	-	-	36.0	-	101	35.7	-	-	38.8
V'E/V'CO2		-	-	-	-	-	-	33.2	-	102	32.7	-	-	36.6
V'E	L/min	-	-	-	-	-	-	68.9	-	95	72.5	-	-	81.0
V'CO2	L/min	-	-	-	-	-	-	1.81	-	93	1.94	-	-	2.21
RER		-	-	-	-	-	-	1.08	-	99	1.09	-	-	1.13
t	Phase	Marker	V'O2	V'O2/kg	V'O2/HR	HR	WR	V'E/V'O2	V'E/V'CO2	RER	V'E	VT	V'CO2
h:mm:ss.ms			L/min	ml/min/kg	ml	/min	W				L/min	L	L/min
0:00:06.660	Exercise		0.874385	15.7831	8.9223	98	-	33.8826	34.7486	0.975078	33.4287	1.266	0.852594
0:00:08.600	Exercise		0.920767	16.6204	9.3321	98.6667	-	33.1004	33.9331	0.975459	36.4408	0.88	0.898171
0:00:09.700	Exercise		0.452354	8.16524	4.47876	101	-	29.9493	30.8494	0.970825	20.2826	0.433667	0.439157
0:00:12.320	Exercise		0.560984	10.1261	5.44645	103	-	26.5677	28.5562	0.930364	21.6389	0.462667	0.52192
0:00:14.500	Exercise		0.581892	10.5035	5.54183	105	-	28.132	30.5228	0.921672	21.5965	0.595	0.536314
0:00:16.320	Exercise		0.481344	8.68853	4.58423	105	-	27.501	30.2713	0.908483	19.213	0.463	0.437293
0:00:18.460	Exercise		0.548637	9.90319	5.19215	105.667	-	26.1376	30.2657	0.863602	20.1898	0.497	0.473804
0:00:21.280	Exercise		0.665637	12.0151	6.18238	107.667	-	25.7529	30.4796	0.844922	22.5872	0.597333	0.562411
0:00:23.180	Exercise		0.781113	14.0995	7.05825	110.667	-	25.9014	30.8168	0.840496	24.7233	0.792667	0.656522
0:00:24.960	Exercise		0.769823	13.8957	6.77263	113.667	-	26.8022	31.941	0.839118	25.7118	0.729	0.645972
0:00:26.440	Exercise		0.723862	13.0661	6.27626	115.333	-	27.4976	32.8606	0.836797	25.9943	0.614667	0.605725
0:00:27.860	Exercise		0.519082	9.3697	4.43659	117	-	27.4519	32.7559	0.838076	22.2341	0.401	0.43503
0:00:29.260	Exercise		0.564899	10.1967	4.78728	118	-	26.2947	31.7619	0.827868	22.2636	0.432667	0.467661
0:00:32.020	Exercise		0.716305	12.9297	6.03628	118.667	-	23.9469	29.717	0.805832	23.8594	0.512333	0.577221
0:00:33.600	Exercise		0.794459	14.3404	6.67612	119	-	24.2109	30.4748	0.794457	24.1224	0.710667	0.631163
0:00:35.300	Exercise		0.934912	16.8757	7.85641	119	-	23.2245	29.91	0.776481	26.847	0.753	0.725941
0:00:37.080	Exercise		0.933649	16.8529	7.82388	119.333	-	23.5862	30.7219	0.767732	26.9148	0.792	0.716792
0:00:38.900	Exercise		0.931771	16.819	7.74325	120.333	-	24.0803	31.4601	0.765425	27.4596	0.787333	0.7132
0:00:40.480	Exercise		0.992082	17.9076	8.1541	121.667	-	24.2709	31.3552	0.774063	28.8811	0.866	0.767934
0:00:42.540	Exercise		1.03475	18.6779	8.38989	123.333	-	24.321	31.1098	0.781778	29.9513	0.901333	0.808948
0:00:44.380	Exercise		1.06852	19.2873	8.50278	125.667	-	24.2355	30.5823	0.792471	30.4234	0.967667	0.846768
0:00:46.220	Exercise		1.03106	18.6112	8.05514	128	-	24.4355	30.5683	0.799373	29.9061	0.914	0.8242
0:00:48.040	Exercise		1.01997	18.4109	7.82582	130.333	-	24.2722	30.0244	0.808416	29.4517	0.903333	0.824557
0:00:49.900	Exercise		1.0343	18.6697	7.83564	132	-	23.9651	29.6191	0.809109	29.4489	0.909667	0.836865
0:00:51.780	Exercise		1.04663	18.8922	7.77198	134.667	-	23.7759	29.4602	0.807051	29.5122	0.918333	0.844682
0:00:53.640	Exercise		1.0895	19.6661	7.97198	136.667	-	23.5131	29.199	0.80527	30.3149	0.929333	0.877346
0:00:55.420	Exercise		1.06236	19.1761	7.66123	138.667	-	23.4483	29.1786	0.803613	29.385	0.945667	0.853724
0:00:57.620	Exercise		1.12228	20.2577	7.99722	140.333	-	23.2182	29.0218	0.800028	30.4838	0.991667	0.897852
0:00:59.540	Exercise		1.10365	19.9216	7.73589	142.667	-	23.8971	30.0092	0.796327	30.7479	1.01233	0.87887
0:01:01.380	Exercise		1.14557	20.6782	7.91869	144.667	-	24.2595	30.4469	0.796779	32.4733	0.998667	0.912766
0:01:03.160	Exercise		1.10532	19.9516	7.58801	145.667	-	24.6526	30.8316	0.799588	32.1662	0.942	0.883801
0:01:04.820	Exercise		1.05641	19.0688	7.2192	146.333	-	23.7634	29.671	0.800896	29.4628	0.973333	0.846075
0:01:07.680	Exercise		1.17288	21.1711	7.97877	147	-	23.8917	30.1085	0.793522	32.8202	0.985	0.930706
0:01:09.080	Exercise		1.27751	23.0597	8.65131	147.667	-	24.7845	31.0055	0.79936	36.8124	1.02933	1.02119
0:01:10.460	Exercise		1.4702	26.538	9.91149	148.333	-	26.1851	32.2342	0.81234	44.9261	1.00633	1.19431
0:01:11.720	Exercise		1.39177	25.1223	9.3617	148.667	-	27.3878	32.6714	0.838278	44.5174	1.00167	1.16669
0:01:13.140	Exercise		1.26663	22.8633	8.50086	149	-	27.9989	32.5687	0.859687	41.8055	0.949333	1.0889
0:01:14.560	Exercise		1.1222	20.2562	7.5147	149.333	-	29.0199	32.9633	0.88037	38.5679	0.925333	0.987946
0:01:16.040	Exercise		1.14628	20.6909	7.65887	149.667	-	28.5716	32.2861	0.88495	38.6708	0.940667	1.0144
0:01:17.520	Exercise		1.15844	20.9105	7.72296	150	-	28.3235	32.0064	0.884933	38.9182	0.917667	1.02515
0:01:18.820	Exercise		1.20275	21.7102	8.01832	150	-	28.029	31.5874	0.887349	40.0882	0.905333	1.06726
0:01:20.120	Exercise		1.26056	22.7538	8.40374	150	-	29.161	32.7004	0.891763	43.761	0.9	1.12412
0:01:21.240	Exercise		1.26505	22.8348	8.41496	150.333	-	29.6524	33.0657	0.896773	44.3551	0.933333	1.13446
0:01:22.640	Exercise		1.21434	21.9195	8.05977	150.667	-	30.4771	33.6574	0.905508	43.6656	0.944667	1.09959
0:01:24.060	Exercise		1.05134	18.9773	6.96255	151	-	30.202	33.131	0.911592	38.0191	0.873667	0.958397
0:01:25.380	Exercise		1.09398	19.747	7.24492	151	-	28.9708	31.9014	0.908137	37.7978	0.891667	0.993486
0:01:27.120	Exercise		1.07683	19.4373	7.1156	151.333	-	27.6049	30.6436	0.900838	35.6244	0.869667	0.970047
0:01:28.700	Exercise		1.06358	19.1982	7.02806	151.333	-	26.9157	29.9937	0.897377	34.0581	0.903	0.954432
0:01:30.380	Exercise		1.12872	20.374	7.45851	151.333	-	26.6744	30.1101	0.885896	35.617	0.931	0.999929
0:01:31.840	Exercise		1.26324	22.8022	8.34743	151.333	-	26.322	30.2774	0.869361	39.1527	0.955333	1.09822
0:01:33.140	Exercise		1.42501	25.7223	9.39569	151.667	-	26.1238	30.2653	0.863161	43.5633	0.99	1.23002
0:01:34.480	Exercise		1.39183	25.1232	9.15675	152	-	26.2936	30.3304	0.866905	42.9326	0.975667	1.20658
0:01:35.940	Exercise		1.28842	23.2567	8.49508	151.667	-	26.8334	30.6237	0.87623	40.6663	0.961	1.12895
0:01:37.400	Exercise		1.25286	22.6148	8.2971	151	-	27.2045	30.8013	0.883227	40.0278	0.969667	1.10656
0:01:38.840	Exercise		1.19661	21.5995	7.95972	150.333	-	27.5632	30.9768	0.889802	38.9542	0.939333	1.06475
0:01:40.280	Exercise		1.21045	21.8493	8.06967	150	-	28.0138	31.3875	0.892514	39.9952	0.946333	1.08034
0:01:41.660	Exercise		1.25423	22.6396	8.36157	150	-	27.8445	31.1915	0.892697	41.4098	0.919333	1.11965
0:01:42.860	Exercise		1.20914	21.8257	8.06095	150	-	27.8804	31.2388	0.892493	40.331	0.877333	1.07915
0:01:44.200	Exercise		1.31677	23.7684	8.77845	150	-	27.5744	30.8713	0.893204	43.222	0.900333	1.17614
0:01:45.420	Exercise		1.24313	22.4392	8.28755	150	-	27.7342	30.8579	0.898772	40.9361	0.912667	1.11729
0:01:46.900	Exercise		1.29564	23.387	8.63761	150	-	28.0268	31.1891	0.89861	42.6382	0.970667	1.16428
0:01:48.340	Exercise		1.22828	22.1712	8.18855	150	-	28.0919	31.2756	0.898203	40.7001	0.946	1.10325
0:01:49.620	Exercise		1.20128	21.6838	8.00855	150	-	28.5558	31.6658	0.901786	40.8752	0.895667	1.0833
0:01:50.860	Exercise		1.17027	21.1241	7.78453	150.333	-	29.225	32.2064	0.90743	41.2136	0.846333	1.06194
0:01:52.040	Exercise		1.17618	21.2307	7.80652	150.667	-	29.1092	31.6482	0.919774	41.4003	0.832333	1.08182
0:01:53.240	Exercise		1.18585	21.4052	7.85331	151	-	29.268	31.9481	0.916113	41.6651	0.862333	1.08637
0:01:54.600	Exercise		1.30205	23.5027	8.62284	151	-	29.102	31.7362	0.916996	44.7702	0.937333	1.19397
0:01:55.820	Exercise		1.27205	22.9611	8.40559	151.333	-	29.063	31.7729	0.914709	43.4197	0.969333	1.16355
0:01:57.280	Exercise		1.28347	23.1674	8.44389	152	-	28.6914	31.3108	0.916341	43.1299	0.985	1.1761
0:01:58.740	Exercise		1.15512	20.8506	7.56629	152.667	-	28.7659	31.3549	0.91743	39.1451	0.952667	1.05974
0:02:00.200	Exercise		1.18167	21.3298	7.70653	153.333	-	28.4839	31.2826	0.910537	39.4493	0.981	1.07595
0:02:01.760	Exercise		1.21042	21.8487	7.8769	153.667	-	28.2303	31.0446	0.909346	39.8589	1.009	1.10069
0:02:03.300	Exercise		1.23977	22.3785	8.03305	154.333	-	28.1513	30.9381	0.909923	40.4873	1.04367	1.12809
0:02:04.840	Exercise		1.24244	22.4267	8.03301	154.667	-	28.8316	31.4725	0.91609	41.4816	1.05533	1.13819
0:02:06.340	Exercise		1.25254	22.6091	8.08092	155	-	29.4829	32.0816	0.918999	42.7467	1.058	1.15109
0:02:07.760	Exercise		1.25242	22.6068	8.0801	155	-	29.632	32.1016	0.923072	43.032	1.04667	1.15607
0:02:09.220	Exercise		1.23048	22.2109	7.93861	155	-	30.4267	32.6609	0.931596	43.4122	1.04667	1.14631
0:02:10.680	Exercise		1.21828	21.9907	7.8599	155	-	30.8003	32.6303	0.943918	43.4678	1.053	1.14996
0:02:12.120	Exercise		1.16182	20.9714	7.49558	155	-	31.4465	32.9463	0.95448	42.5067	1.025	1.10893
0:02:13.560	Exercise		1.14571	20.6807	7.39167	155	-	30.2587	32.0218	0.944942	40.5616	0.991	1.08263
0:02:15.080	Exercise		1.16944	21.109	7.54478	155	-	28.967	31.071	0.932285	39.664	0.986667	1.09025
0:02:16.600	Exercise		1.26017	22.7468	8.1127	155.333	-	27.8278	30.2735	0.919211	40.8566	1.01633	1.15837
0:02:18.040	Exercise		1.28288	23.1566	8.24118	155.667	-	28.1682	30.4491	0.925092	42.0029	1.031	1.18678
0:02:19.500	Exercise		1.24242	22.4264	7.94725	156.333	-	28.314	30.7537	0.920669	40.9959	1.01467	1.14386
0:02:21.060	Exercise		1.21704	21.9682	7.76834	156.667	-	27.9847	30.5889	0.914864	39.7969	0.998667	1.11343
0:02:22.560	Exercise		1.17807	21.2649	7.48775	157.333	-	27.1346	30.075	0.902231	37.5551	0.967667	1.06289
0:02:24.140	Exercise		1.11265	20.0839	7.07193	157.333	-	26.3332	29.2997	0.898754	34.0421	1.03367	0.999999
0:02:27.020	Exercise		1.17833	21.2695	7.4894	157.333	-	25.834	29.328	0.880864	35.445	1.02	1.03795
0:02:28.340	Exercise		1.37208	24.7667	8.73935	157	-	25.5004	29.2855	0.870751	40.4197	1.07167	1.19474
0:02:29.620	Exercise		1.51809	27.4024	9.68996	156.667	-	26.4226	30.4594	0.867467	46.5156	1.046	1.3169
0:02:31.080	Exercise		1.50546	27.1744	9.6504	156	-	27.8311	31.1431	0.893651	48.1488	1.10933	1.34536
0:02:32.500	Exercise		1.41451	25.5326	9.10627	155.333	-	29.8736	32.4651	0.920176	48.783	1.07633	1.3016
0:02:33.640	Exercise		1.29671	23.4064	8.34795	155.333	-	30.4319	32.4503	0.937803	45.9881	1.01467	1.21606
0:02:35.100	Exercise		1.28986	23.2827	8.28605	155.667	-	30.5962	32.6526	0.937023	46.4038	0.963	1.20863
0:02:36.280	Exercise		1.2444	22.462	7.9769	156	-	30.1891	32.1385	0.939346	44.2652	0.951667	1.16892
0:02:37.540	Exercise		1.29638	23.4004	8.31013	156	-	29.5812	31.3859	0.9425	45.1022	0.961667	1.22184
0:02:38.960	Exercise		1.25031	22.5687	8.03195	155.667	-	29.9186	31.457	0.951095	43.838	0.981667	1.18916
0:02:40.320	Exercise		1.21107	21.8605	7.79659	155.333	-	30.7773	32.3146	0.952427	43.704	0.978667	1.15346
0:02:41.580	Exercise		1.18131	21.3234	7.62138	155	-	31.8159	33.4205	0.951989	44.1687	0.966	1.1246
0:02:42.900	Exercise		1.17397	21.1908	7.59033	154.667	-	31.5105	33.3011	0.94623	43.4052	0.974667	1.11085
0:02:44.380	Exercise		1.28022	23.1086	8.27726	154.667	-	30.6231	32.1354	0.95294	45.617	1.02433	1.21997
0:02:45.640	Exercise		1.26529	22.8391	8.18073	154.667	-	31.3593	32.8511	0.954589	45.9664	1.05267	1.20783
0:02:47.040	Exercise		1.2831	23.1607	8.24262	155.667	-	31.4519	32.5763	0.965483	47.0587	1.011	1.23881
0:02:48.260	Exercise		1.19149	21.507	7.62144	156.333	-	31.3498	32.6807	0.959275	43.8568	0.971	1.14296
0:02:49.640	Exercise		1.27926	23.0914	8.14816	157	-	31.0651	32.5955	0.953048	46.4728	0.994	1.2192
0:02:50.900	Exercise		1.13067	20.4093	7.20174	157	-	30.9072	32.5502	0.949525	40.4698	1.055	1.0736
0:02:53.400	Exercise		1.19722	21.6104	7.62558	157	-	29.6287	32.1625	0.921221	41.2699	1.025	1.1029
0:02:54.620	Exercise		1.23131	22.2258	7.84272	157	-	28.2375	31.0764	0.908649	40.4306	1.02833	1.11883
0:02:55.960	Exercise		1.41357	25.5156	9.0036	157	-	27.8122	31.0234	0.896492	45.7186	1.028	1.26725
0:02:57.480	Exercise		1.36859	24.7038	8.69865	157.333	-	29.668	32.299	0.918542	46.6748	1.107	1.25711
0:02:58.900	Exercise		1.32583	23.932	8.39134	158	-	31.2612	33.4384	0.934888	47.81	1.082	1.23951
0:03:00.080	Exercise		1.37819	24.8771	8.68607	158.667	-	32.1055	33.7928	0.950069	51.1984	1.06067	1.30937
0:03:01.240	Exercise		1.34921	24.3539	8.48558	159	-	31.7216	33.074	0.959111	49.7787	1.027	1.29404
0:03:02.640	Exercise		1.32188	23.8607	8.31373	159	-	31.6623	32.4708	0.975102	48.9195	0.997	1.28897
0:03:03.780	Exercise		1.28087	23.1205	8.05581	159	-	32.2377	32.7617	0.984006	48.2361	1.00033	1.26039
0:03:05.000	Exercise		1.25239	22.6063	7.87667	159	-	32.2511	32.5579	0.990577	47.4268	0.970667	1.24059
0:03:06.340	Exercise		1.21479	21.9277	7.64022	159	-	32.1766	32.6872	0.984377	45.8127	0.981	1.19582
0:03:07.640	Exercise		1.14959	20.7507	7.23012	159	-	31.4578	32.1366	0.978876	42.2518	0.999333	1.12531
0:03:09.300	Exercise		1.24416	22.4578	7.82493	159	-	30.6965	31.8312	0.964352	44.2328	1.05433	1.19981
0:03:10.680	Exercise		1.31472	23.7315	8.26871	159	-	30.0328	31.3769	0.957161	45.4282	1.10067	1.2584
0:03:12.040	Exercise		1.38252	24.9553	8.69512	159	-	29.7421	31.1557	0.954626	47.3107	1.10033	1.31979
0:03:13.500	Exercise		1.35785	24.51	8.63043	157.333	-	29.7726	31.1515	0.955735	46.4888	1.10433	1.29775
0:03:14.960	Exercise		1.32204	23.8636	8.5847	154	-	29.8921	31.3395	0.953817	45.463	1.10133	1.26099
0:03:16.400	Exercise		1.30808	23.6116	8.64372	151.333	-	29.9509	31.4411	0.952605	45.0449	1.10567	1.24609
0:03:17.920	Exercise		1.27967	23.0987	8.49336	150.667	-	30.0768	31.4214	0.957207	44.3284	1.093	1.22491
0:03:19.400	Exercise		1.05357	19.0175	6.93137	152	-	29.9345	31.4747	0.951064	36.5785	1.045	1.00201
0:03:21.800	Exercise		1.17749	21.2544	7.6793	153.333	-	28.4879	31.1564	0.914349	38.9053	1.045	1.07664
0:03:23.100	Exercise		1.27593	23.0312	8.24955	154.667	-	27.5882	30.857	0.894069	40.6727	1.07033	1.14077
0:03:24.500	Exercise		1.60633	28.9951	10.275	156.333	-	27.6544	31.1248	0.888502	50.5886	1.18133	1.42722
0:03:26.020	Exercise		1.49551	26.9947	9.48526	157.667	-	28.7078	31.5269	0.910582	48.83	1.19233	1.36178
0:03:27.500	Exercise		1.46346	26.4162	9.22346	158.667	-	30.5986	33.0197	0.92668	51.0606	1.17067	1.35616
0:03:28.680	Exercise		1.31209	23.684	8.2349	159.333	-	32.0343	33.8255	0.947046	48.5355	1.07467	1.24261
0:03:30.040	Exercise		1.30243	23.5095	8.14018	160	-	33.4692	34.7019	0.964477	50.5891	1.041	1.25616
0:03:31.220	Exercise		1.26979	22.9204	7.8869	161	-	32.0247	32.8408	0.975151	47.3089	1.02533	1.23824
0:03:32.600	Exercise		1.371	24.7472	8.48038	161.667	-	32.5017	32.8858	0.988322	51.4866	1.07033	1.35499
0:03:33.800	Exercise		1.3565	24.4855	8.35623	162.333	-	32.9406	33.0234	0.997494	51.7417	1.05567	1.3531
0:03:34.920	Exercise		1.31587	23.7522	8.07282	163	-	34.425	34.1989	1.00661	52.6309	1.03367	1.32457
0:03:36.140	Exercise		1.24161	22.4117	7.58619	163.667	-	33.2621	33.1842	1.00235	48.412	0.98	1.24452
0:03:37.460	Exercise		1.19583	21.5854	7.27687	164.333	-	32.7242	32.8536	0.99606	45.9246	0.973667	1.19112
0:03:38.740	Exercise		1.17973	21.2948	7.14988	165	-	32.1241	32.5878	0.985772	44.4781	0.973333	1.16294
0:03:40.080	Exercise		1.26418	22.819	7.63084	165.667	-	32.4468	33.0491	0.981774	47.8574	1.00767	1.24113
0:03:41.260	Exercise		1.27695	23.0497	7.67707	166.333	-	31.743	32.3823	0.980258	47.2409	1.01433	1.25174
0:03:42.620	Exercise		1.12083	20.2316	6.72498	166.667	-	31.5844	32.1883	0.981237	41.1007	1.03833	1.0998
0:03:45.140	Exercise		1.23647	22.319	7.41884	166.667	-	29.6058	31.2579	0.947145	42.349	1.062	1.17112
0:03:46.300	Exercise		1.31646	23.7628	7.91458	166.333	-	29.3455	31.5021	0.93154	44.3436	1.118	1.22633
0:03:47.680	Exercise		1.4818	26.7473	8.92651	166	-	29.6243	32.2728	0.917933	50.4387	1.11033	1.36019
0:03:49.140	Exercise		1.3107	23.6589	7.87999	166.333	-	30.5019	32.8261	0.929196	45.9324	1.111	1.2179
0:03:50.660	Exercise		1.27935	23.093	7.67612	166.667	-	29.5541	31.9439	0.925186	43.6229	1.08067	1.18364
0:03:52.140	Exercise		1.36026	24.5534	8.14527	167	-	28.6923	31.1337	0.921583	44.8692	1.10633	1.25359
0:03:53.580	Exercise		1.43731	25.9442	8.60665	167	-	28.7494	31.0702	0.925303	47.7499	1.06967	1.32995
0:03:54.740	Exercise		1.41314	25.5079	8.46191	167	-	30.1412	32.2254	0.935326	49.4366	1.04033	1.32175
0:03:55.960	Exercise		1.38658	25.0285	8.30286	167	-	30.6679	32.5098	0.943342	49.6518	1.003	1.30802
0:03:57.220	Exercise		1.36563	24.6503	8.17741	167	-	31.2108	32.5997	0.957396	49.7508	1.005	1.30745
0:03:58.380	Exercise		1.40937	25.4399	8.45624	166.667	-	31.2194	32.2514	0.968002	51.208	1.023	1.36428
0:03:59.560	Exercise		1.40069	25.2832	8.43788	166	-	31.877	32.4828	0.981349	51.7542	1.049	1.37456
0:04:00.880	Exercise		1.40773	25.4102	8.54895	164.667	-	32.5481	32.833	0.991323	53.0586	1.05533	1.39551
0:04:01.980	Exercise		1.37734	24.8616	8.41549	163.667	-	33.7569	33.7448	1.00036	53.8654	1.05233	1.37783
0:04:03.100	Exercise		1.33	24.0073	8.15953	163	-	33.8784	33.7081	1.00505	52.22	1.05	1.33672
0:04:04.560	Exercise		1.25229	22.6046	7.66711	163.333	-	33.5201	33.8132	0.991331	48.7359	1.03833	1.24144
0:04:05.860	Exercise		1.10101	19.8739	6.71349	164	-	31.8802	32.3856	0.984394	41.1106	0.985	1.08383
0:04:07.440	Exercise		1.20745	21.7951	7.31787	165	-	30.7127	31.6702	0.969768	43.5621	0.968333	1.17094
0:04:08.620	Exercise		1.37199	24.7651	8.28163	165.667	-	29.7496	30.7522	0.967397	47.5616	1.01533	1.32726
0:04:09.780	Exercise		1.54629	27.9114	9.29634	166.333	-	30.5734	31.6828	0.964986	54.559	1.07867	1.49215
0:04:11.000	Exercise		1.51739	27.3897	9.10435	166.667	-	31.2928	32.026	0.977106	54.5764	1.108	1.48265
0:04:12.280	Exercise		1.42889	25.7922	8.53918	167.333	-	32.1993	32.6296	0.986811	53.0599	1.08367	1.41004
0:04:13.460	Exercise		1.37325	24.7878	8.19034	167.667	-	32.8132	33.0537	0.992725	52.073	1.06933	1.36326
0:04:14.700	Exercise		1.35744	24.5025	8.08	168	-	32.9008	33.2307	0.990073	51.6387	1.06567	1.34396
0:04:16.000	Exercise		1.27303	22.9788	7.57755	168	-	33.0223	33.5147	0.985306	48.6325	1.062	1.25432
0:04:17.400	Exercise		1.34988	24.366	8.03499	168	-	32.1143	32.7273	0.981268	50.0627	1.074	1.32459
0:04:18.580	Exercise		1.37585	24.8349	8.17339	168.333	-	32.07	32.5334	0.985756	51.147	1.04867	1.35626
0:04:19.720	Exercise		1.46208	26.3913	8.66844	168.667	-	32.6881	32.9064	0.993367	55.3304	1.057	1.45238
0:04:20.840	Exercise		1.45856	26.3279	8.61356	169.333	-	32.9583	32.7377	1.00674	55.6096	1.06233	1.46839
0:04:22.020	Exercise		1.39893	25.2515	8.24519	169.667	-	32.7293	32.5346	1.00598	53.12	1.043	1.4073
0:04:23.260	Exercise		1.33126	24.03	7.83096	170	-	31.788	31.4883	1.00952	49.6986	0.969667	1.34393
0:04:24.360	Exercise		1.3054	23.5631	7.6788	170	-	31.3389	31.5061	0.994694	48.376	0.933	1.29847
0:04:25.500	Exercise		1.41213	25.4897	8.30664	170	-	31.113	31.1632	0.99839	51.6511	0.964	1.40985
0:04:26.620	Exercise		1.48792	26.8578	8.75247	170	-	30.9209	31.1863	0.991487	53.6316	1.013	1.47525
0:04:27.760	Exercise		1.52901	27.5995	8.9942	170	-	31.487	31.6939	0.993471	55.813	1.048	1.51903
0:04:28.880	Exercise		1.26451	22.8251	7.45291	169.667	-	32.6358	32.9406	0.990747	47.4997	1.09767	1.25281
0:04:31.420	Exercise		1.33831	24.1572	7.90341	169.333	-	31.7542	33.0371	0.961167	48.7735	1.119	1.28634
0:04:32.540	Exercise		1.36805	24.694	8.14315	168	-	30.7943	32.6271	0.943825	48.2333	1.13767	1.2912
0:04:33.740	Exercise		1.6475	29.7383	9.84561	167.333	-	29.643	31.9771	0.927008	55.9571	1.13167	1.52724
0:04:35.080	Exercise		1.56963	28.3328	9.39901	167	-	30.2697	32.0535	0.944348	54.3111	1.15033	1.48228
0:04:36.360	Exercise		1.50508	27.1676	8.97664	167.667	-	30.7272	31.8347	0.965209	52.8954	1.14567	1.45272
0:04:37.640	Exercise		1.50913	27.2405	8.98289	168	-	31.3062	31.8968	0.981484	54.2707	1.11233	1.48118
0:04:38.780	Exercise		1.49396	26.9668	8.89264	168	-	31.8958	32.1852	0.991006	54.9097	1.08933	1.48053
0:04:39.940	Exercise		1.43132	25.8361	8.51976	168	-	32.638	32.8977	0.992105	53.8415	1.088	1.42002
0:04:41.300	Exercise		1.39823	25.2388	8.32278	168	-	32.3133	32.7562	0.986478	52.3074	1.057	1.37932
0:04:42.440	Exercise		1.38987	25.0879	8.27303	168	-	31.9864	32.398	0.987298	51.4611	1.058	1.37221
0:04:43.660	Exercise		1.40582	25.3759	8.35143	168.333	-	31.2853	31.8589	0.981995	51.0501	1.04	1.38051
0:04:44.980	Exercise		1.42749	25.767	8.46337	168.667	-	31.1555	31.6862	0.98325	51.4989	1.05567	1.40358
0:04:46.140	Exercise		1.43964	25.9863	8.53542	168.667	-	31.4799	31.9932	0.983956	52.3445	1.073	1.41654
0:04:47.360	Exercise		1.43571	25.9154	8.52898	168.333	-	31.3883	31.7709	0.987958	52.193	1.05433	1.41842
0:04:48.620	Exercise		1.41631	25.5652	8.43041	168	-	31.7571	32.0393	0.991193	52.0642	1.058	1.40384
0:04:49.800	Exercise		1.36172	24.5799	8.08945	168.333	-	32.2999	32.6545	0.989141	50.9589	1.052	1.34694
0:04:51.080	Exercise		1.34169	24.2182	7.93897	169	-	32.7949	33.1417	0.989537	50.9404	1.057	1.32765
0:04:52.360	Exercise		1.33071	24.02	7.84308	169.667	-	32.65	32.897	0.992491	50.3078	1.056	1.32072
0:04:53.580	Exercise		1.25917	22.7287	7.40688	170	-	32.0584	32.183	0.99613	47.2271	0.991333	1.2543
0:04:54.860	Exercise		1.30409	23.5395	7.67112	170	-	32.2895	32.3376	0.998513	49.1592	1.004	1.30215
0:04:56.040	Exercise		1.32228	23.8679	7.77814	170	-	32.594	32.8227	0.993031	50.1886	1.01933	1.31307
0:04:57.240	Exercise		1.32389	23.8969	7.77233	170.333	-	33.0411	33.4314	0.988325	50.7003	1.04933	1.30843
0:04:58.600	Exercise		1.28027	23.1096	7.51627	170.333	-	33.716	34.1175	0.988234	50.1655	1.032	1.26521
0:04:59.760	Exercise		1.30793	23.6088	7.67862	170.333	-	33.8186	34.1147	0.991321	51.3146	1.04333	1.29657
0:05:00.920	Exercise		1.36982	24.7259	8.04198	170.333	-	34.2296	34.4119	0.994701	54.214	1.06567	1.36256
0:05:02.140	Exercise		1.4064	25.3864	8.24065	170.667	-	33.7156	33.9118	0.994213	54.5107	1.10667	1.39827
0:05:03.420	Exercise		1.37721	24.8594	8.06959	170.667	-	33.9415	34.1313	0.994439	53.8375	1.093	1.36955
0:05:04.580	Exercise		1.43814	25.9592	8.45965	170	-	33.7764	33.7958	0.999426	55.8338	1.10767	1.43732
0:05:05.720	Exercise		1.41965	25.6255	8.40032	169	-	33.9971	34.1102	0.996684	55.7132	1.077	1.41495
0:05:06.900	Exercise		1.37668	24.8499	8.14606	169	-	34.0444	33.9956	1.00144	54.1202	1.07467	1.37866
0:05:08.160	Exercise		1.35094	24.3853	7.97802	169.333	-	34.3188	34.2318	1.00254	53.5288	1.07567	1.35438
0:05:09.340	Exercise		1.3328	24.0578	7.84002	170	-	34.3428	34.1385	1.00599	53.1642	1.03567	1.34078
0:05:10.420	Exercise		1.19223	21.5205	7.01314	170	-	31.858	31.7864	1.00225	44.4219	0.993333	1.19492
0:05:12.580	Exercise		1.32195	23.8618	7.77615	170	-	30.3127	31.2753	0.969221	46.7375	1.00967	1.28126
0:05:13.660	Exercise		1.41665	25.5713	8.31691	170.333	-	29.6151	31.1169	0.951738	48.6199	1.05033	1.34828
0:05:14.740	Exercise		1.72531	31.1428	10.1092	170.667	-	31.6374	33.7724	0.936782	62.2777	1.16567	1.61624
0:05:15.960	Exercise		1.58506	28.6112	9.25133	171.333	-	32.9386	34.7177	0.948755	59.5974	1.16167	1.50383
0:05:17.180	Exercise		1.51424	27.3328	8.82081	171.667	-	33.2993	34.7252	0.958936	57.7622	1.13333	1.45206
0:05:18.280	Exercise		1.31307	23.7016	7.61936	172.333	-	34.1904	35.1919	0.971543	52.0882	1.04267	1.2757
0:05:19.580	Exercise		1.33677	24.1294	7.7419	172.667	-	33.2089	34.0554	0.975145	51.7971	1.00733	1.30354
0:05:20.700	Exercise		1.40873	25.4283	8.15865	172.667	-	33.0532	33.8464	0.976564	53.7495	1.077	1.37571
0:05:21.900	Exercise		1.4619	26.3881	8.46661	172.667	-	33.2886	33.9795	0.979668	56.036	1.09467	1.43218
0:05:23.100	Exercise		1.41091	25.4676	8.17127	172.667	-	33.6751	34.0784	0.988167	54.9304	1.06633	1.39421
0:05:24.200	Exercise		1.31734	23.7787	7.61469	173	-	33.9692	34.0933	0.996358	52.0522	1.02633	1.31254
0:05:25.460	Exercise		1.3744	24.8086	7.94449	173	-	32.8085	32.8775	0.997901	52.613	1.00733	1.37151
0:05:26.560	Exercise		1.35106	24.3873	7.79456	173.333	-	33.8346	33.5132	1.00959	53.187	1.02467	1.36401
0:05:27.680	Exercise		1.40072	25.2838	8.06558	173.667	-	34.0615	34.1314	0.997951	55.5179	1.024	1.39785
0:05:28.780	Exercise		1.36364	24.6144	7.83699	174	-	35.4985	35.4453	1.0015	56.2627	1.03133	1.36568
0:05:29.860	Exercise		1.40798	25.4148	8.09183	174	-	34.7163	35.3639	0.981685	56.7355	1.04	1.38219
0:05:30.980	Exercise		1.44991	26.1716	8.36486	173.333	-	34.3519	34.6166	0.992355	57.6629	1.057	1.43882
0:05:32.080	Exercise		1.45344	26.2353	8.40137	173	-	33.4955	33.903	0.987983	56.4443	1.04733	1.43597
0:05:33.200	Exercise		1.47757	26.671	8.55737	172.667	-	33.7821	33.8794	0.997126	57.7227	1.06467	1.47333
0:05:34.300	Exercise		1.30444	23.5459	7.54013	173	-	33.424	33.8307	0.987979	50.7887	1.01733	1.28876
0:05:35.740	Exercise		1.32686	23.9505	7.6697	173	-	33.06	33.083	0.999305	51.0549	1.02267	1.32594
0:05:36.860	Exercise		1.30365	23.5315	7.53553	173	-	32.6064	32.0927	1.016	49.6496	1.001	1.32451
0:05:37.980	Exercise		1.4519	26.2076	8.39251	173	-	33.01	32.5709	1.01348	55.6414	1.03867	1.47148
0:05:39.100	Exercise		1.47635	26.649	8.53383	173	-	33.2554	33.1586	1.00292	56.6797	1.07633	1.48066
0:05:40.280	Exercise		1.49146	26.9217	8.62117	173	-	33.3327	33.5876	0.992411	57.1665	1.10467	1.48014
0:05:41.460	Exercise		1.4309	25.8285	8.27108	173	-	33.3365	33.241	1.00287	54.8315	1.10733	1.43501
0:05:42.740	Exercise		1.40139	25.2958	8.10051	173	-	33.8004	33.487	1.00936	54.6289	1.08333	1.4145
0:05:43.860	Exercise		1.46009	26.3553	8.4398	173	-	34.6007	34.4124	1.00547	58.5407	1.051	1.46807
0:05:44.760	Exercise		1.50224	27.1162	8.68345	173	-	35.6495	35.3176	1.0094	62.0941	1.047	1.51635
0:05:45.800	Exercise		1.43684	25.9357	8.30541	173	-	36.8589	36.3176	1.01491	60.9571	1.09767	1.45826
0:05:47.220	Exercise		1.37752	24.865	7.96256	173	-	37.2097	36.5617	1.01773	59.2541	1.067	1.40194
0:05:48.120	Exercise		1.43622	25.9245	8.30184	173	-	36.5498	35.9701	1.01612	60.6012	1.07633	1.45936
0:05:49.120	Exercise		1.5333	27.6768	8.86299	173	-	36.0702	35.7385	1.00928	64.0039	1.05967	1.54752
0:05:50.220	Exercise		1.56432	28.2369	9.04234	173	-	35.8677	35.2878	1.01643	64.3757	1.12133	1.59003
0:05:51.260	Exercise		1.47585	26.6398	8.5145	173.333	-	36.6997	35.9014	1.02224	62.1681	1.11833	1.50866
0:05:52.360	Exercise		1.4647	26.4387	8.4502	173.333	-	35.8988	34.9633	1.02676	60.4084	1.11133	1.50389
0:05:53.540	Exercise		1.44919	26.1586	8.36069	173.333	-	35.6176	34.5043	1.03227	59.2011	1.124	1.49595
0:05:54.680	Exercise		1.40163	25.3001	8.10189	173	-	35.5661	34.4058	1.03373	57.2996	1.10767	1.4489
0:05:55.840	Exercise		1.34912	24.3524	7.78339	173.333	-	35.6106	34.221	1.04061	55.2669	1.10167	1.4039
0:05:57.140	Exercise		1.33832	24.1575	7.70628	173.667	-	35.0505	33.9685	1.03185	53.9674	1.101	1.38095
0:05:58.360	Exercise		1.35174	24.3996	7.76861	174	-	34.7985	33.5341	1.03771	54.0143	1.115	1.40271
0:05:59.560	Exercise		1.3148	23.7328	7.57081	173.667	-	34.634	33.1996	1.0432	52.5126	1.084	1.3716
0:06:00.860	Exercise		1.31146	23.6725	7.5661	173.333	-	33.7418	32.1023	1.05107	51.2662	1.05233	1.37844
0:06:02.060	Exercise		1.36184	24.5819	7.8719	173	-	33.1632	32.1006	1.0331	52.3044	1.05467	1.40692
0:06:03.200	Exercise		1.41901	25.6139	8.20237	173	-	32.6399	32.253	1.01199	53.3916	1.08667	1.43603
0:06:04.540	Exercise		1.48236	26.7575	8.58512	172.667	-	32.2008	32.3945	0.994021	54.8488	1.11	1.4735
0:06:05.720	Exercise		1.44646	26.1095	8.39341	172.333	-	32.2108	32.4987	0.991141	53.2676	1.149	1.43365
0:06:07.100	Exercise		1.47623	26.6467	8.59939	171.667	-	32.9158	33.0938	0.994622	55.7361	1.12333	1.46829
0:06:08.200	Exercise		1.36963	24.7225	7.99394	171.333	-	34.2832	34.3306	0.99862	54.3261	1.06133	1.36774
0:06:09.280	Exercise		1.31905	23.8096	7.69873	171.333	-	34.2394	34.4381	0.994229	53.0657	0.967	1.31144
0:06:10.380	Exercise		1.34999	24.368	7.864	171.667	-	32.6785	33.2439	0.982991	51.9711	0.952667	1.32703
0:06:11.500	Exercise		1.39895	25.2518	8.13343	172	-	32.0438	33.0287	0.97018	52.3776	0.999	1.35723
0:06:12.720	Exercise		1.36953	24.7207	7.96236	172	-	31.3749	32.1426	0.976115	49.6148	1.075	1.33681
0:06:14.400	Exercise		1.51065	27.268	8.79989	171.667	-	30.5357	31.5015	0.96934	52.6859	1.157	1.46433
0:06:15.560	Exercise		1.53744	27.7516	8.95595	171.667	-	30.2422	30.9808	0.976159	52.7489	1.21467	1.50078
0:06:16.960	Exercise		1.69819	30.6533	9.91163	171.333	-	29.9392	30.7391	0.973979	57.7041	1.211	1.654
0:06:18.200	Exercise		1.52496	27.5264	8.88328	171.667	-	30.8506	31.3513	0.984031	53.6749	1.166	1.50061
0:06:19.480	Exercise		1.52465	27.5208	8.88146	171.667	-	32.0463	32.3601	0.990303	55.9139	1.14133	1.50987
0:06:20.640	Exercise		1.49486	26.983	8.67422	172.333	-	32.4354	32.5168	0.997496	55.3359	1.16333	1.49111
0:06:22.000	Exercise		1.59928	28.8679	9.28016	172.333	-	32.1583	32.3077	0.995378	58.3907	1.208	1.59189
0:06:23.220	Exercise		1.52486	27.5246	8.86547	172	-	31.9	31.9743	0.997679	55.27	1.201	1.52132
0:06:24.560	Exercise		1.4853	26.8105	8.63548	172	-	32.0703	31.9338	1.00427	52.9391	1.437	1.49165
0:06:28.180	Exercise		1.52861	27.5922	8.88726	172	-	30.2264	30.8599	0.979471	51.4709	1.40733	1.49723
0:06:29.420	Exercise		1.65684	29.9068	9.61415	172.333	-	28.4522	29.7795	0.955428	52.2306	1.47767	1.58299
0:06:30.880	Exercise		1.82761	32.9894	10.6051	172.333	-	27.014	29.1706	0.926071	55.5858	1.288	1.6925
0:06:32.380	Exercise		1.70384	30.7552	9.8678	172.667	-	28.8512	30.691	0.940055	55.0782	1.33967	1.6017
0:06:33.800	Exercise		1.60508	28.9726	9.49754	169	-	30.0554	31.384	0.957667	54.3067	1.28933	1.53714
0:06:35.160	Exercise		1.5844	28.5992	9.78023	162	-	30.8209	31.621	0.974699	54.9775	1.28833	1.54431
0:06:36.600	Exercise		1.57405	28.4125	10.1552	155	-	30.7161	31.1279	0.98677	54.4115	1.29233	1.55322
0:06:38.080	Exercise		1.56911	28.3233	10.484	149.667	-	31.1461	31.4606	0.990005	54.9038	1.31067	1.55343
0:06:39.460	Exercise		1.5448	27.8844	10.4851	147.333	-	30.686	30.9945	0.990044	53.4641	1.27033	1.52942
0:06:40.880	Exercise		1.55757	28.115	10.7419	145	-	29.7956	30.2611	0.984617	52.523	1.237	1.53361
0:06:42.320	Exercise		1.56304	28.2137	10.7796	145	-	29.1762	29.6773	0.983114	51.7485	1.21267	1.53665
0:06:43.680	Exercise		1.55898	28.1403	9.95091	156.667	-	29.6357	29.9224	0.99042	52.5335	1.19467	1.54404
0:06:44.980	Exercise		1.52561	27.5381	9.06302	168.333	-	30.5651	30.3819	1.00603	53.1118	1.18	1.53481
0:06:46.320	Exercise		1.51219	27.2959	8.41667	179.667	-	31.4421	31.0985	1.01105	54.196	1.17367	1.5289
0:06:47.580	Exercise		1.50153	27.1035	8.38844	179	-	31.6573	31.0774	1.01866	54.2539	1.16267	1.52955
0:06:48.840	Exercise		1.51363	27.3218	8.47179	178.667	-	31.893	31.252	1.02051	55.416	1.11733	1.54467
0:06:49.960	Exercise		1.47245	26.5785	8.24131	178.667	-	31.7393	30.581	1.03788	53.8409	1.091	1.52822
0:06:51.240	Exercise		1.42309	25.6875	7.9502	179	-	31.9501	30.7076	1.04046	52.5742	1.06533	1.48067
0:06:52.500	Exercise		1.40857	25.4254	7.85446	179.333	-	32.3029	31.4533	1.02701	52.6537	1.06	1.44661
0:06:53.600	Exercise		1.46494	26.443	8.15367	179.667	-	31.9568	31.8862	1.00221	54.0403	1.077	1.46819
0:06:54.840	Exercise		1.53257	27.6637	8.51429	180	-	31.8671	32.3322	0.985616	56.0641	1.11733	1.51053
0:06:56.100	Exercise		1.63003	29.423	9.05574	180	-	31.5064	31.7933	0.990976	58.4902	1.18067	1.61532
0:06:57.240	Exercise		1.58573	28.6232	8.79332	180.333	-	32.3931	32.3624	1.00095	58.3933	1.19667	1.58723
0:06:58.540	Exercise		1.54366	27.864	8.54426	180.667	-	32.8575	32.6228	1.00719	57.6114	1.204	1.55477
0:06:59.880	Exercise		1.38177	24.9417	7.63408	181	-	32.9611	32.775	1.00568	51.6228	1.223	1.38962
0:07:01.560	Exercise		1.47942	26.7044	8.1736	181	-	32.247	32.0226	1.00701	53.8921	1.25467	1.48979
0:07:02.800	Exercise		1.52932	27.605	8.44926	181	-	31.5287	31.459	1.00222	54.371	1.27233	1.53271
0:07:04.160	Exercise		1.67636	30.2593	9.26168	181	-	31.3158	31.0259	1.00934	59.2968	1.25567	1.69203
0:07:05.380	Exercise		1.60254	28.9267	8.87014	180.667	-	31.6281	31.4023	1.00719	57.2805	1.25067	1.61407
0:07:06.740	Exercise		1.60317	28.9381	8.90652	180	-	32.8884	32.3892	1.01541	59.7299	1.228	1.62788
0:07:07.880	Exercise		1.58339	28.581	8.91211	177.667	-	33.1849	32.7482	1.01334	59.9048	1.172	1.6045
0:07:08.940	Exercise		1.5882	28.6678	9.04096	175.667	-	33.7995	33.0589	1.0224	61.5411	1.12733	1.62377
0:07:10.040	Exercise		1.59157	28.7287	9.12946	174.333	-	33.1669	32.3645	1.02479	60.5625	1.12167	1.63103
0:07:11.220	Exercise		1.5715	28.3665	8.98002	175	-	34.2112	33.1212	1.03291	61.3039	1.17067	1.62322
0:07:12.380	Exercise		1.55524	28.073	8.85338	175.667	-	34.5987	33.2108	1.04179	61.2149	1.19033	1.62024
0:07:13.540	Exercise		1.52791	27.5796	8.66489	176.333	-	35.544	34.1309	1.0414	61.8445	1.18167	1.59117
0:07:14.660	Exercise		1.52809	27.5829	8.64959	176.667	-	34.9772	33.4148	1.04676	60.9427	1.171	1.59955
0:07:15.840	Exercise		1.48531	26.8106	8.37579	177.333	-	34.338	32.6952	1.05024	58.4967	1.124	1.55994
0:07:17.000	Exercise		1.50165	27.1056	8.43625	178	-	33.9195	32.3296	1.04918	58.4761	1.11667	1.5755
0:07:18.100	Exercise		1.48681	26.8377	8.30619	179	-	33.9354	32.509	1.04388	58.1739	1.08533	1.55205
0:07:19.200	Exercise		1.51245	27.3006	8.4181	179.667	-	34.2336	33.2787	1.02869	59.6304	1.09333	1.55585
0:07:20.300	Exercise		1.50644	27.192	8.3691	180	-	33.9388	33.0697	1.02628	59.029	1.07567	1.54603
0:07:21.380	Exercise		1.23827	22.3514	6.87925	180	-	34.4048	33.0545	1.04085	49.1495	1.081	1.28885
0:07:23.660	Exercise		1.41589	25.5575	7.86604	180	-	31.6621	31.5549	1.0034	51.5827	1.1	1.4207
0:07:24.680	Exercise		1.54107	27.8171	8.56147	180	-	29.677	30.2384	0.981435	52.4383	1.12633	1.51246
0:07:25.780	Exercise		1.94929	35.1858	10.8294	180	-	29.3582	30.7918	0.953445	65.1516	1.184	1.85854
0:07:26.940	Exercise		1.82483	32.9392	10.1192	180.333	-	30.6901	31.514	0.973856	63.7711	1.18233	1.77712
0:07:28.020	Exercise		1.6599	29.9622	9.18766	180.667	-	33.1544	33.5234	0.988992	62.8485	1.158	1.64163
0:07:29.100	Exercise		1.54719	27.9276	8.54802	181	-	33.1049	33.1273	0.999324	59.1703	1.07167	1.54615
0:07:30.200	Exercise		1.49634	27.0098	8.26708	181	-	34.0031	34.2341	0.993254	58.6471	1.08733	1.48625
0:07:31.360	Exercise		1.52031	27.4424	8.38405	181.333	-	33.1379	33.1107	1.00082	57.841	1.11633	1.52156
0:07:32.580	Exercise		1.51307	27.3118	8.32885	181.667	-	32.9086	32.8337	1.00228	56.997	1.13933	1.51653
0:07:33.800	Exercise		1.52036	27.4433	8.35362	182	-	32.8606	32.1914	1.02079	57.1638	1.14267	1.55197
0:07:34.960	Exercise		1.574	28.4116	8.64835	182	-	32.9334	32.328	1.01873	59.3467	1.138	1.60347
0:07:36.040	Exercise		1.60125	28.9035	8.81423	181.667	-	33.8188	33.0811	1.0223	61.9193	1.148	1.63696
0:07:37.140	Exercise		1.62042	29.2494	8.96911	180.667	-	34.0125	33.2359	1.02337	63.0167	1.14833	1.65828
0:07:38.240	Exercise		1.41054	25.461	7.85088	179.667	-	35.4675	34.3624	1.03216	57.1587	1.15433	1.4559
0:07:39.760	Exercise		1.46415	26.4287	8.1796	179	-	35.5248	34.6379	1.0256	59.1925	1.18733	1.50164
0:07:40.840	Exercise		1.48507	26.8063	8.29647	179	-	34.7223	33.8575	1.02554	58.7438	1.17833	1.523
0:07:41.940	Exercise		1.61111	29.0815	9.01742	178.667	-	34.5452	33.7789	1.02268	63.1557	1.21267	1.64766
0:07:43.240	Exercise		1.54286	27.8494	8.66774	178	-	35.0296	33.7014	1.03941	61.3191	1.214	1.60366
0:07:44.420	Exercise		1.4582	26.3214	8.25398	176.667	-	36.3671	34.9953	1.0392	60.2575	1.20067	1.51536
0:07:45.540	Exercise		1.42787	25.7738	8.12828	175.667	-	36.4774	35.0544	1.0406	59.6229	1.139	1.48583
0:07:46.680	Exercise		1.41884	25.6108	8.09222	175.333	-	36.4553	35.1324	1.03765	59.4881	1.10333	1.47226
0:07:47.760	Exercise		1.48262	26.7621	8.43996	175.667	-	36.2603	34.8296	1.04108	61.7221	1.11633	1.54352
0:07:48.800	Exercise		1.19984	21.6577	6.79152	176.667	-	35.7699	34.2046	1.04576	49.4441	1.091	1.25474
0:07:51.440	Exercise		1.51493	27.3454	8.54286	177.333	-	31.3066	31.3895	0.997359	54.1671	1.15733	1.51093
0:07:52.440	Exercise		1.6381	29.5685	9.18558	178.333	-	29.199	30.0779	0.970777	54.9313	1.114	1.59023
0:07:53.360	Exercise		2.29727	41.467	12.8339	179	-	28.3945	29.5221	0.961804	74.1784	1.19367	2.20952
0:07:54.340	Exercise		1.99862	36.0762	11.1241	179.667	-	30.8211	31.1013	0.990991	70.3852	1.15367	1.98062
0:07:55.400	Exercise		1.88973	34.1106	10.4985	180	-	32.0562	31.6674	1.01227	69.1127	1.166	1.91292
0:07:56.400	Exercise		1.69443	30.5854	9.41351	180	-	33.1211	32.1471	1.0303	64.4873	1.11	1.74577
0:07:57.440	Exercise		1.65419	29.8591	9.18997	180	-	33.0766	31.8814	1.03749	63.4277	1.04833	1.71621
0:07:58.380	Exercise		1.62149	29.2688	9.00828	180	-	33.6566	32.1958	1.04537	63.0727	1.06867	1.69506
0:07:59.460	Exercise		1.60203	28.9175	8.90017	180	-	33.1482	31.7299	1.0447	61.084	1.10233	1.67364
0:08:00.740	Exercise		1.57921	28.5056	8.9898	175.667	-	32.3009	30.7904	1.04906	58.3261	1.148	1.65668
0:08:01.940	Exercise		1.61238	29.1043	9.42913	171	-	31.3173	29.9641	1.04516	57.9686	1.117	1.6852
0:08:02.960	Exercise		1.63826	29.5715	9.84927	166.333	-	31.3482	29.9373	1.04713	59.2463	1.08133	1.71547
0:08:04.040	Exercise		1.60747	29.0158	9.68358	166	-	31.7441	30.6305	1.03636	59.0438	1.06067	1.66592
0:08:05.180	Exercise		1.5035	27.139	9.05723	166	-	32.7682	31.5751	1.03779	56.9422	1.06833	1.56031
0:08:06.340	Exercise		1.46744	26.4881	8.84002	166	-	32.819	31.9672	1.02665	55.384	1.104	1.50655
0:08:07.640	Exercise		1.43128	25.8355	8.6222	166	-	33.4244	32.5966	1.0254	55.1555	1.08567	1.46763
0:08:08.740	Exercise		1.50833	27.2262	9.08635	166	-	32.8285	32.5664	1.00805	56.832	1.11867	1.52047
0:08:09.900	Exercise		1.57969	28.5142	9.51618	166	-	32.8237	32.6736	1.00459	59.4778	1.123	1.58694
0:08:11.040	Exercise		1.59755	28.8367	9.68214	165	-	32.9677	32.8213	1.00446	60.0765	1.16767	1.60468
0:08:12.240	Exercise		1.43497	25.902	8.74983	164	-	33.3072	32.8732	1.0132	54.6934	1.14167	1.45392
0:08:13.700	Exercise		1.45468	26.2577	8.9244	163	-	32.3318	31.9739	1.0112	53.7269	1.15567	1.47096
0:08:14.940	Exercise		1.56452	28.2404	9.59827	163	-	31.0947	30.8917	1.00657	55.228	1.20867	1.5748
0:08:16.200	Exercise		1.71516	30.9595	10.0694	170.333	-	31.1403	30.784	1.01158	60.1671	1.28233	1.73501
0:08:17.540	Exercise		1.69321	30.5634	9.63877	175.667	-	32.56	31.9817	1.01809	61.8875	1.319	1.72383
0:08:18.780	Exercise		1.56671	28.2799	8.65584	181	-	33.7291	32.6855	1.03193	59.3716	1.30967	1.61673
0:08:20.180	Exercise		1.56894	28.3202	8.76501	179	-	33.3601	32.4364	1.02848	58.9687	1.281	1.61362
0:08:21.460	Exercise		1.54256	27.8441	8.61767	179	-	32.9357	32.0228	1.02851	57.4343	1.24767	1.58654
0:08:22.700	Exercise		1.52885	27.5966	8.57301	178.333	-	33.5159	32.6465	1.02663	58.5297	1.15633	1.56957
0:08:23.760	Exercise		1.55482	28.0654	8.75135	177.667	-	34.2495	33.1654	1.03269	61.1709	1.11233	1.60565
0:08:24.760	Exercise		1.53665	27.7374	8.68166	177	-	34.2552	32.971	1.03895	60.5205	1.10567	1.59651
0:08:26.020	Exercise		1.75697	31.7143	9.90773	177.333	-	31.9921	30.7103	1.04174	62.6263	1.40533	1.83031
0:08:28.320	Exercise		1.73165	31.2572	9.74661	177.667	-	31.8748	30.4679	1.04617	61.3509	1.43533	1.81161
0:08:29.420	Exercise		1.75944	31.7589	9.88451	178	-	32.0832	30.2943	1.05905	62.679	1.44867	1.86334
0:08:30.640	Exercise		1.59818	28.848	8.97854	178	-	33.8566	31.4959	1.07495	61.3727	1.21667	1.71796
0:08:31.900	Exercise		1.64448	29.6837	9.45102	174	-	34.3643	32.101	1.07051	64.43	1.17167	1.76042
0:08:32.780	Exercise		1.6851	30.4169	10.0503	167.667	-	34.2593	32.2579	1.06204	66.0573	1.14233	1.78965
0:08:33.820	Exercise		1.58896	28.6815	9.82859	161.667	-	33.6591	32.1454	1.04709	61.4969	1.105	1.66378
0:08:35.280	Exercise		1.56978	28.3353	9.83158	159.667	-	33.3695	31.2457	1.06797	59.8932	1.14833	1.67648
0:08:36.320	Exercise		1.24094	22.3997	7.75588	160	-	33.3663	31.2867	1.06647	47.5314	1.11733	1.32342
0:08:38.400	Exercise		1.48479	26.8012	9.27991	160	-	31.3333	30.3599	1.03206	53.3431	1.12633	1.53239
0:08:39.480	Exercise		1.54071	27.8106	9.54984	161.333	-	29.8478	30.0972	0.991711	52.6087	1.144	1.52794
0:08:40.600	Exercise		1.93338	34.8985	11.8129	163.667	-	29.4331	30.2969	0.971489	64.7145	1.19333	1.87826
0:08:41.720	Exercise		1.81401	32.7439	10.9278	166	-	32.1398	32.4359	0.990872	66.0161	1.23233	1.79745
0:08:42.840	Exercise		1.70428	30.7632	10.2053	167	-	34.1957	33.9427	1.00745	66.0883	1.21867	1.71699
0:08:43.920	Exercise		1.59324	28.7589	9.52136	167.333	-	35.715	34.9025	1.02328	64.8068	1.18067	1.63033
0:08:45.000	Exercise		1.53878	27.7759	9.17763	167.667	-	35.5384	34.6264	1.02634	62.5449	1.146	1.57931
0:08:46.140	Exercise		1.49803	27.0403	8.88162	168.667	-	35.6644	34.5434	1.03245	61.237	1.129	1.54665
0:08:47.240	Exercise		1.50578	27.1802	8.85754	170	-	35.1297	33.9519	1.03469	60.7587	1.113	1.55802
0:08:48.300	Exercise		1.49851	27.0489	8.74617	171.333	-	35.1666	33.6186	1.04605	60.5585	1.10933	1.56751
0:08:49.440	Exercise		1.46866	26.5101	8.5222	172.333	-	35.2495	33.6593	1.04724	59.6305	1.09233	1.53805
0:08:50.540	Exercise		1.47443	26.6143	8.52274	173	-	35.7039	33.9879	1.05049	60.5039	1.10833	1.54887
0:08:51.600	Exercise		1.44981	26.1699	8.31632	174.333	-	35.0797	33.4528	1.04863	58.8601	1.05933	1.52032
0:08:52.680	Exercise		1.54056	27.808	8.78647	175.333	-	34.9802	33.5135	1.04376	62.2724	1.06967	1.60798
0:08:53.640	Exercise		1.59729	28.832	9.09274	175.667	-	35.4302	34.0347	1.041	65.2588	1.08433	1.66278
0:08:54.600	Exercise		1.66569	30.0666	9.50012	175.333	-	37.1816	35.9005	1.03568	70.9963	1.128	1.72513
0:08:55.540	Exercise		1.58837	28.6709	9.1111	174.333	-	38.2519	36.4791	1.0486	69.8214	1.10933	1.66556
0:08:56.500	Exercise		1.54034	27.804	8.8866	173.333	-	38.8494	36.4732	1.06515	68.7281	1.11367	1.64069
0:08:57.520	Exercise		1.51544	27.3546	8.79368	172.333	-	38.4304	35.3147	1.08823	66.7793	1.126	1.64915
0:08:58.580	Exercise		1.52529	27.5323	8.86796	172	-	38.1842	34.969	1.09194	66.5512	1.15333	1.66553
0:08:59.620	Exercise		1.49378	26.9636	8.68479	172	-	38.1144	35.0217	1.08831	65.3007	1.124	1.6257
0:09:00.620	Exercise		1.44497	26.0825	8.40099	172	-	38.2851	35.4048	1.08135	63.8499	1.078	1.56252
0:09:01.620	Exercise		1.44811	26.1391	8.41922	172	-	37.8068	35.0853	1.07757	63.2774	1.06833	1.56043
0:09:02.660	Exercise		1.49961	27.0688	8.71866	172	-	37.071	34.4894	1.07485	63.8591	1.11233	1.61186
0:09:03.760	Exercise		1.52638	27.552	8.87431	172	-	36.5373	34.1577	1.06967	63.5973	1.17	1.63272
0:09:04.940	Exercise		1.55093	27.9951	8.9996	172.333	-	36.1385	33.7522	1.0707	63.5468	1.22033	1.66058
0:09:06.120	Exercise		1.49079	26.9096	8.63393	172.667	-	35.9628	33.5994	1.07034	61.065	1.18	1.59565
0:09:07.240	Exercise		1.54019	27.8012	8.90281	173	-	36.491	34.0895	1.07045	63.7408	1.21767	1.64869
0:09:08.380	Exercise		1.49433	26.9735	8.77297	170.333	-	36.8724	34.5493	1.06724	62.3787	1.234	1.59481
0:09:09.700	Exercise		1.5484	27.9494	9.23498	167.667	-	36.8363	34.4575	1.06904	64.3165	1.27233	1.65529
0:09:10.820	Exercise		1.51325	27.3149	9.1712	165	-	36.6578	34.1729	1.07271	62.7078	1.248	1.62328
0:09:11.980	Exercise		1.50986	27.2539	9.09556	166	-	37.3396	34.6782	1.07675	64.0029	1.20867	1.62574
0:09:13.100	Exercise		1.44966	26.1671	8.87546	163.333	-	38.1034	35.5693	1.07124	62.8171	1.19333	1.55294
0:09:14.240	Exercise		1.45209	26.2111	9.2099	157.667	-	37.7028	35.1536	1.07252	62.0954	1.217	1.5574
0:09:15.520	Exercise		1.50798	27.2198	9.96461	151.333	-	37.0354	34.5981	1.07045	63.1509	1.24533	1.61421
0:09:16.660	Exercise		1.54594	27.9051	10.3987	148.667	-	37.11	34.5757	1.0733	64.6722	1.27533	1.65926
0:09:17.800	Exercise		1.52345	27.4991	10.2245	149	-	37.2584	34.8762	1.06831	63.9628	1.279	1.62751
0:09:19.140	Exercise		1.49067	26.9073	10.4242	143	-	36.6733	34.4153	1.06561	61.7831	1.25033	1.58847
0:09:20.320	Exercise		1.49861	27.0507	11.1008	135	-	36.655	34.2364	1.07064	62.092	1.24867	1.60448
0:09:21.440	Exercise		1.47157	26.5627	11.7413	125.333	-	36.6846	34.3611	1.06762	61.211	1.21967	1.57108
0:09:22.740	Exercise		1.33142	24.0329	10.9432	121.667	-	37.1429	34.9498	1.06275	56.2674	1.189	1.41497
0:09:24.160	Exercise		1.37142	24.7549	11.5569	118.667	-	35.0584	33.8817	1.03473	55.0922	1.13133	1.41905
0:09:25.200	Exercise		1.45177	26.2051	12.5152	116	-	34.4243	33.4918	1.02784	57.3445	1.12067	1.49219
0:09:26.320	Exercise		1.62879	29.4005	14.5427	112	-	33.9672	33.1548	1.0245	63.3322	1.139	1.6687
0:09:27.400	Exercise		1.61672	29.1827	14.7871	109.333	-	35.1868	33.7522	1.0425	64.6964	1.193	1.68544
0:09:28.520	Exercise		1.63274	29.4719	15.2119	107.333	-	35.3664	33.8419	1.04505	65.6484	1.196	1.7063
0:09:29.600	Exercise		1.61211	29.0995	15.1135	106.667	-	36.3776	34.6286	1.05051	66.5005	1.219	1.69354
0:09:30.700	Exercise		1.61036	29.0678	15.3367	105	-	36.5836	34.7932	1.05146	66.8633	1.211	1.69322
0:09:31.780	Exercise		1.58146	28.5462	15.454	102.333	-	37.0851	35.1115	1.05621	66.7019	1.19267	1.67035
0:09:32.820	Exercise		1.58644	28.6361	15.9709	99.3333	-	36.3991	34.342	1.0599	65.8469	1.17033	1.68147
0:09:33.900	Exercise		1.59264	28.7481	16.4756	96.6667	-	36.1106	34.0264	1.06125	65.5647	1.17233	1.69019
0:09:35.000	Exercise		1.61604	29.1704	16.8924	95.6667	-	35.8855	33.7735	1.06253	65.9431	1.19433	1.7171
0:09:36.080	Exercise		1.64372	29.6701	16.9456	97	-	35.9341	33.7379	1.0651	66.9678	1.22033	1.75072
0:09:37.180	Exercise		1.66383	30.0331	16.8064	99	-	35.3343	33.1	1.0675	66.646	1.22167	1.77614
0:09:38.300	Exercise		1.65308	29.839	16.3672	101	-	35.7819	33.533	1.06706	66.9576	1.235	1.76394
0:09:39.400	Exercise		1.64367	29.6692	16.3821	100.333	-	35.8008	33.5142	1.06823	66.7005	1.22267	1.75582
0:09:40.480	Exercise		1.60186	28.9144	16.0722	99.6667	-	36.6676	34.4416	1.06463	66.6386	1.21433	1.70539
0:09:41.580	Exercise		1.62273	29.2911	16.3912	99	-	36.3201	33.968	1.06925	66.8398	1.218	1.73509
0:09:42.680	Exercise		1.63289	29.4746	16.6057	98.3333	-	36.7298	34.4008	1.0677	67.8296	1.24367	1.74344
0:09:43.780	Exercise		1.39637	25.2053	14.2973	97.6667	-	36.4882	33.9798	1.07382	57.6414	1.24067	1.49945
0:09:45.760	Exercise		1.54128	27.821	15.8895	97	-	34.1038	32.631	1.04514	59.4593	1.24167	1.61085
0:09:46.780	Exercise		1.61465	29.1453	16.7033	96.6667	-	32.9006	31.8854	1.03184	60.1176	1.23767	1.66606
0:09:47.840	Exercise		1.98186	35.7737	20.1545	98.3333	-	32.5007	31.7093	1.02496	72.6689	1.26733	2.03133
0:09:48.900	Exercise		1.82254	32.8977	18.2254	100	-	34.4968	32.8738	1.04937	71.1852	1.233	1.91251
0:09:49.900	Exercise		1.69261	30.5524	16.7033	101.333	-	36.2077	34.1125	1.06142	69.5486	1.212	1.79657
0:09:50.980	Exercise		1.6363	29.5362	15.8352	103.333	-	36.7872	34.4978	1.06636	68.4583	1.193	1.7449
0:09:52.040	Exercise		1.58219	28.5594	14.8796	106.333	-	37.2016	34.9059	1.06577	66.8612	1.20333	1.68625
0:09:53.140	Exercise		1.58252	28.5653	14.3865	110	-	36.545	34.1822	1.06912	65.8845	1.17833	1.6919
0:09:54.200	Exercise		1.5328	27.6678	13.809	111	-	36.6847	34.2303	1.0717	64.2817	1.14967	1.6427
0:09:55.260	Exercise		1.57365	28.4052	14.0088	112.333	-	35.8028	33.6007	1.06554	64.7747	1.106	1.67679
0:09:56.220	Exercise		1.64999	29.7832	14.516	113.667	-	35.5785	33.5437	1.06066	67.3595	1.12067	1.75008
0:09:57.200	Exercise		1.66817	30.1114	14.5059	115	-	35.633	33.5833	1.06103	68.1497	1.127	1.76999
0:09:58.240	Exercise		1.65192	29.8181	14.3645	115	-	36.0035	33.8364	1.06405	67.9518	1.15433	1.75772
0:09:59.280	Exercise		1.5407	27.8104	13.3974	115	-	36.7658	34.2351	1.07392	65.1831	1.09933	1.65458
0:10:00.240	Exercise		1.61872	29.2188	14.0759	115	-	36.6037	34.0949	1.07358	68.0837	1.11	1.73783
0:10:01.180	Exercise		1.63083	29.4374	14.1811	115	-	36.6712	34.2174	1.07171	68.8063	1.10067	1.74778
0:10:02.160	Exercise		1.71712	30.995	14.9315	115	-	36.0363	33.8767	1.06375	70.5974	1.166	1.82658
0:10:03.220	Exercise		1.61192	29.096	14.0167	115	-	36.601	34.452	1.06238	67.4765	1.146	1.71246
0:10:04.240	Exercise		1.5858	28.6245	13.7896	115	-	36.6044	34.2708	1.06809	66.3042	1.15633	1.69378
0:10:05.300	Exercise		1.61326	29.1202	14.0283	115	-	36.0961	33.5704	1.07524	66.711	1.133	1.73463
0:10:06.280	Exercise		1.67452	30.2261	14.5611	115	-	35.6095	33.0894	1.07616	68.1643	1.15	1.80206
0:10:07.280	Exercise		1.68896	30.4867	14.6866	115	-	35.957	33.3316	1.07877	69.3177	1.16233	1.822
0:10:08.320	Exercise		1.64597	29.7107	14.3128	115	-	36.3893	33.9444	1.07203	68.3682	1.162	1.76453
0:10:09.340	Exercise		1.58866	28.6762	13.8145	115	-	36.3098	33.8489	1.0727	65.9934	1.14367	1.70417
0:10:10.400	Exercise		1.48367	26.781	12.9014	115	-	34.7135	32.4032	1.0713	59.1151	1.11833	1.58945
0:10:11.780	Exercise		1.63989	29.6008	14.7737	111	-	33.1017	31.0232	1.067	62.0403	1.15167	1.74976
0:10:12.760	Exercise		1.69418	30.5808	15.8334	107	-	32.5427	30.4204	1.06976	62.7448	1.187	1.81237
0:10:13.880	Exercise		1.8791	33.9187	17.4529	107.667	-	33.3423	31.1157	1.07156	70.9105	1.23667	2.01356
0:10:14.940	Exercise		1.75591	31.6951	15.6312	112.333	-	34.8348	32.152	1.08344	69.3348	1.22233	1.90242
0:10:15.940	Exercise		1.45738	26.3066	12.3159	118.333	-	36.1865	33.2138	1.0895	59.866	1.20933	1.58782
0:10:17.820	Exercise		1.55493	28.0674	12.9939	119.667	-	34.5303	32.584	1.05973	61.1673	1.17833	1.64781
0:10:18.760	Exercise		1.58234	28.5621	12.9346	122.333	-	34.015	32.7234	1.03947	61.1351	1.204	1.6448
0:10:19.820	Exercise		1.95133	35.2225	15.4459	126.333	-	33.0058	32.1582	1.02636	72.8516	1.242	2.00276
0:10:20.900	Exercise		1.82383	32.9212	13.9936	130.333	-	34.7301	33.1082	1.04899	71.2964	1.29067	1.91318
0:10:22.020	Exercise		1.81993	32.8507	13.5478	134.333	-	34.8552	32.8496	1.06105	71.3885	1.29233	1.93104
0:10:23.080	Exercise		1.75833	31.7389	12.9607	135.667	-	35.5502	33.1395	1.07275	70.6773	1.246	1.88624
0:10:24.080	Exercise		1.78316	32.187	13.0158	137	-	35.4743	32.9858	1.07544	72.1258	1.171	1.91768
0:10:24.960	Exercise		1.70759	30.8229	12.4339	137.333	-	36.8676	34.065	1.08227	72.1707	1.12767	1.84808
0:10:25.900	Exercise		1.69759	30.6425	12.3312	137.667	-	36.8836	33.9725	1.08569	71.8293	1.12233	1.84306
0:10:26.900	Exercise		1.65322	29.8415	11.9223	138.667	-	37.4171	34.3458	1.08942	70.8654	1.133	1.80106
0:10:27.840	Exercise		1.6801	30.3267	12.0581	139.333	-	36.6225	33.3881	1.09687	70.2961	1.15467	1.84285
0:10:28.860	Exercise		1.68036	30.3314	11.9741	140.333	-	37.056	33.5443	1.10469	70.8206	1.19233	1.85628
0:10:29.940	Exercise		1.67385	30.2139	11.8994	140.667	-	36.6857	32.8923	1.11533	69.6652	1.21467	1.86689
0:10:30.980	Exercise		1.63787	29.5644	11.5614	141.667	-	37.5378	33.5078	1.12027	69.6344	1.23	1.83486
0:10:32.040	Exercise		1.59897	28.8622	11.1816	143	-	37.8562	33.8126	1.11959	68.8401	1.193	1.79019
0:10:33.060	Exercise		1.57461	28.4227	10.8594	145	-	38.6371	34.4734	1.12078	69.1478	1.19833	1.7648
0:10:34.100	Exercise		1.56338	28.2199	10.6837	146.333	-	37.9604	34.118	1.11262	67.8191	1.15267	1.73945
0:10:35.100	Exercise		1.64681	29.7257	11.2028	147	-	37.7649	34.1188	1.10686	70.7206	1.194	1.82279
0:10:36.100	Exercise		1.69712	30.634	11.545	147	-	37.5876	34.0884	1.10265	72.3198	1.221	1.87133
0:10:37.140	Exercise		1.7298	31.2238	11.7673	147	-	38.2878	34.4065	1.11281	74.5961	1.284	1.92493
0:10:38.200	Exercise		1.67563	30.246	11.2964	148.333	-	38.1222	34.0718	1.11888	72.031	1.27233	1.87483
0:10:39.280	Exercise		1.63467	29.5067	10.9221	149.667	-	37.6547	33.5478	1.12242	69.8164	1.21667	1.83479
0:10:40.280	Exercise		1.60736	29.0137	10.6213	151.333	-	37.1733	33.2453	1.11815	68.1205	1.172	1.79727
0:10:41.300	Exercise		1.64786	29.7447	10.8174	152.333	-	37.2318	33.1333	1.1237	70.2557	1.13633	1.85169
0:10:42.200	Exercise		1.7187	31.0235	11.2089	153.333	-	37.6876	33.5434	1.12355	73.6768	1.19167	1.93104
0:10:43.200	Exercise		1.75607	31.6981	11.3539	154.667	-	38.0558	33.739	1.12795	75.6253	1.238	1.98076
0:10:44.260	Exercise		1.69798	30.6495	10.9312	155.333	-	38.4222	34.1827	1.12403	73.7755	1.24467	1.90858
0:10:45.240	Exercise		1.60852	29.0346	10.311	156	-	38.7044	34.5716	1.11954	70.7921	1.19433	1.8008
0:10:46.240	Exercise		1.60009	28.8826	10.257	156	-	38.2288	34.1571	1.11921	70.1184	1.12833	1.79084
0:10:47.160	Exercise		1.63604	29.5314	10.6931	153	-	37.1613	33.3145	1.11547	69.8073	1.11567	1.82495
0:10:48.120	Exercise		1.71404	30.9393	11.4269	150	-	36.4534	32.6443	1.11669	72.0408	1.08533	1.91404
0:10:48.960	Exercise		1.73885	31.3872	11.8289	147	-	36.3566	32.7631	1.10968	72.4702	1.128	1.92957
0:10:49.980	Exercise		1.73047	31.2359	12.0172	144	-	37.0971	33.5895	1.10443	73.327	1.15633	1.91118
0:10:50.980	Exercise		1.63994	29.6018	11.5761	141.667	-	37.3948	33.9142	1.10263	69.852	1.17967	1.80825
0:10:52.000	Exercise		1.63929	29.5901	11.9077	137.667	-	36.6606	33.2619	1.10218	68.8009	1.13833	1.8068
0:10:52.960	Exercise		1.52953	27.6088	11.1917	136.667	-	36.0153	32.4792	1.10887	62.8556	1.165	1.69605
0:10:54.440	Exercise		1.62496	29.3314	12.0367	135	-	34.6601	31.5401	1.09892	64.1472	1.18033	1.78571
0:10:55.440	Exercise		1.66857	30.1187	12.3598	135	-	34.9112	32.129	1.0866	66.2079	1.19833	1.81306
0:10:56.360	Exercise		1.86059	33.5847	13.7822	135	-	34.4863	32.1691	1.07203	73.6871	1.11433	1.99461
0:10:57.180	Exercise		1.86192	33.6086	13.792	135	-	35.436	32.8408	1.07902	75.5597	1.13567	2.00905
0:10:58.160	Exercise		1.79839	32.4619	13.3214	135	-	36.679	33.7703	1.08613	75.2937	1.162	1.95328
0:10:59.160	Exercise		1.71506	30.9577	12.7041	135	-	37.3424	34.1159	1.09457	72.9263	1.18233	1.87726
0:11:00.100	Exercise		1.6813	30.3483	12.454	135	-	37.8034	34.382	1.09951	72.3254	1.188	1.8486
0:11:01.120	Exercise		1.69954	30.6777	12.5892	135	-	37.1679	33.7908	1.09994	72.1186	1.16033	1.8694
0:11:02.060	Exercise		1.76009	31.7705	13.0377	135	-	36.9969	33.672	1.09874	74.5166	1.14167	1.93388
0:11:02.880	Exercise		1.7281	31.1931	12.8007	135	-	36.7738	33.5956	1.0946	73.1242	1.09967	1.89158
0:11:03.840	Exercise		1.69115	30.5262	12.527	135	-	37.1533	33.8408	1.09789	72.224	1.10733	1.85669
0:11:04.840	Exercise		1.66231	30.0055	13.4418	123.667	-	36.8992	33.4444	1.1033	70.2178	1.13867	1.83402
0:11:05.800	Exercise		1.66308	30.0196	14.9379	111.333	-	37.3075	33.7949	1.10394	70.6945	1.177	1.83594
0:11:06.840	Exercise		1.7238	31.1155	17.5898	98	-	36.7616	33.2356	1.10609	71.962	1.206	1.90668
0:11:07.860	Exercise		1.71474	30.952	17.6777	97	-	37.0501	33.6374	1.10146	71.8406	1.245	1.88871
0:11:08.920	Exercise		1.32649	23.9439	13.6752	97	-	36.5898	33.2743	1.09964	55.5604	1.139	1.45867
0:11:10.860	Exercise		1.56163	28.1882	15.7211	99.3333	-	33.1238	31.3342	1.05711	59.2006	1.14067	1.65081
0:11:11.740	Exercise		1.63286	29.4741	15.6504	104.333	-	32.4896	31.4092	1.0344	60.6878	1.14433	1.68903
0:11:12.740	Exercise		2.15048	38.8172	19.432	110.667	-	32.1926	31.3246	1.02771	78.262	1.24767	2.21007
0:11:13.740	Exercise		1.82381	32.9207	15.7678	115.667	-	33.8833	32.3498	1.0474	70.3258	1.18733	1.91027
0:11:14.780	Exercise		1.80971	32.6663	15.2933	118.333	-	33.7558	31.6235	1.06743	69.8007	1.15367	1.93174
0:11:15.720	Exercise		1.71682	30.9896	14.2672	120.333	-	34.7096	32.2739	1.07547	68.3613	1.12233	1.84639
0:11:16.700	Exercise		1.73678	31.3499	14.0441	123.667	-	36.027	33.411	1.0783	71.7031	1.13067	1.87277
0:11:17.620	Exercise		1.74249	31.4528	13.8659	125.667	-	37.098	34.493	1.07552	73.7747	1.16333	1.87408
0:11:18.560	Exercise		1.75471	31.6734	13.5325	129.667	-	36.9359	34.3348	1.07576	73.9438	1.166	1.88764
0:11:19.540	Exercise		1.67582	30.2495	12.6637	132.333	-	37.1928	34.3679	1.08219	71.1538	1.161	1.81357
0:11:20.560	Exercise		1.54712	27.9264	11.3481	136.333	-	37.074	34.41	1.07742	66.12	1.08667	1.6669
0:11:21.520	Exercise		1.57339	28.4005	11.429	137.667	-	35.7872	33.2476	1.07639	64.5305	1.13	1.69357
0:11:22.720	Exercise		1.61914	29.2263	11.6485	139	-	35.1223	32.6983	1.07413	64.8858	1.16533	1.73917
0:11:23.820	Exercise		1.66522	30.0581	12.3655	134.667	-	35.4726	32.8567	1.07962	66.8568	1.23633	1.7978
0:11:24.860	Exercise		1.63612	29.5328	12.7159	128.667	-	36.2654	33.5588	1.08065	67.4382	1.19833	1.76807
0:11:25.920	Exercise		1.63868	29.5791	13.3588	122.667	-	36.6047	33.8849	1.08027	68.5328	1.15433	1.77021
0:11:26.860	Exercise		1.67935	30.3132	13.8789	121	-	36.2284	33.5132	1.08102	69.6837	1.13467	1.81541
0:11:27.800	Exercise		1.74526	31.5029	14.6251	119.333	-	36.3155	33.5887	1.08118	72.5067	1.144	1.88694
0:11:28.760	Exercise		1.69846	30.6581	14.5999	116.333	-	36.446	33.5893	1.08505	70.5369	1.17633	1.84291
0:11:29.880	Exercise		1.66952	30.1357	14.9064	112	-	36.1985	33.1593	1.09165	69.1019	1.148	1.82254
0:11:30.800	Exercise		1.66412	30.0382	15.3611	108.333	-	36.1492	33.0335	1.09432	68.7932	1.147	1.82108
0:11:31.780	Exercise		1.74008	31.4093	16.678	104.333	-	35.2305	32.0993	1.09754	70.0353	1.155	1.90981
0:11:32.860	Exercise		1.71716	30.9957	17.0016	101	-	35.0727	32.0234	1.09522	68.924	1.141	1.88067
0:11:33.800	Exercise		1.59103	28.719	16.2904	97.6667	-	33.8409	31.1591	1.08607	62.1431	1.078	1.72797
0:11:34.920	Exercise		1.60013	28.8832	16.668	96	-	33.727	31.3481	1.07589	62.8019	1.02367	1.72156
0:11:35.820	Exercise		1.5835	28.583	16.7862	94.3333	-	31.9874	29.8439	1.07182	59.1398	1.00333	1.69723
0:11:36.880	Exercise		1.76311	31.8251	18.8232	93.6667	-	32.2946	30.0614	1.07429	65.9854	1.05033	1.89409
0:11:37.800	Exercise		1.46833	26.5041	15.7885	93	-	32.292	30.1097	1.07248	54.7022	1.081	1.57475
0:11:39.800	Exercise		1.74372	31.475	18.4195	94.6667	-	31.5005	30.383	1.03678	62.6976	1.162	1.80785
0:11:40.700	Exercise		1.75049	31.5974	18.2978	95.6667	-	31.7018	31.166	1.01719	63.1335	1.19	1.78059
0:11:41.660	Exercise		2.1607	39.0018	22.4294	96.3333	-	31.5749	31.2925	1.00903	77.5536	1.197	2.1802
0:11:42.580	Exercise		1.99749	36.0558	20.9527	95.3333	-	33.3391	32.3172	1.03162	75.7247	1.19433	2.06065
0:11:43.540	Exercise		1.92899	34.8194	20.5212	94	-	33.9642	32.3811	1.04889	74.6469	1.17733	2.0233
0:11:44.500	Exercise		1.85644	33.5098	19.9618	93	-	35.149	33.164	1.05985	74.221	1.19167	1.96756
0:11:45.460	Exercise		1.78407	32.2034	19.3921	92	-	35.8193	33.3828	1.07299	72.7242	1.18733	1.91428
0:11:46.480	Exercise		1.82929	33.0198	19.9559	91.6667	-	35.5924	32.6741	1.08932	73.809	1.22167	1.99268
0:11:47.480	Exercise		1.84143	33.2388	20.1616	91.3333	-	35.2577	31.8475	1.10708	73.3724	1.25067	2.0386
0:11:48.540	Exercise		1.80224	32.5314	19.8776	90.6667	-	36.0899	32.4416	1.11246	73.578	1.24133	2.00491
0:11:49.520	Exercise		1.70367	30.7521	18.8598	90.3333	-	36.8303	32.9786	1.11679	71.4652	1.18033	1.90264
0:11:50.460	Exercise		1.66959	30.137	18.551	90	-	37.819	34.1632	1.10701	72.2075	1.147	1.84825
0:11:51.400	Exercise		1.68909	30.4889	18.8374	89.6667	-	37.3231	33.7595	1.10556	72.1687	1.13867	1.86738
0:11:52.360	Exercise		1.70545	30.7842	19.0908	89.3333	-	37.0907	33.4101	1.11017	72.1429	1.169	1.89333
0:11:53.380	Exercise		1.70355	30.75	19.213	88.6667	-	35.6563	32.1419	1.10934	69.5657	1.13533	1.88982
0:11:54.340	Exercise		1.73224	31.2678	19.6102	88.3333	-	35.3229	31.7003	1.11428	69.8343	1.163	1.93019
0:11:55.360	Exercise		1.77301	32.0039	20.1479	88	-	35.302	31.7501	1.11187	71.3529	1.17267	1.97136
0:11:56.340	Exercise		1.78625	32.2429	20.2217	88.3333	-	35.4767	31.8479	1.11394	72.1957	1.178	1.98978
0:11:57.280	Exercise		1.76066	31.7809	19.932	88.3333	-	36.492	32.712	1.11555	73.1319	1.18567	1.96411
0:11:58.280	Exercise		1.7362	31.3393	19.6551	88.3333	-	37.1127	33.3633	1.11238	73.317	1.18867	1.93132
0:11:59.260	Exercise		1.705	30.7762	19.4487	87.6667	-	38.1687	34.3472	1.11126	73.8963	1.20667	1.8947
0:12:00.220	Exercise		1.66215	30.0028	19.0323	87.3333	-	37.6818	34.0193	1.10766	71.5101	1.16	1.8411
0:12:01.200	Exercise		1.71795	31.01	19.7466	87	-	37.0357	33.4867	1.10598	72.8367	1.13867	1.90002
0:12:02.080	Exercise		1.7367	31.3484	19.6608	88.3333	-	36.0987	32.5131	1.11028	71.8426	1.13067	1.92823
0:12:03.060	Exercise		1.73626	31.3405	19.3635	89.6667	-	35.4665	32.1874	1.10187	71.0629	1.079	1.91314
0:12:03.940	Exercise		1.68798	30.469	17.9573	94	-	35.7394	32.7534	1.09117	69.6021	1.08067	1.84187
0:12:04.880	Exercise		1.75684	31.7119	18.1117	97	-	35.1519	32.4006	1.08491	71.6043	1.047	1.90602
0:12:05.700	Exercise		1.77835	32.1003	17.7835	100	-	35.5849	32.5662	1.0927	72.8582	1.09567	1.9432
0:12:06.660	Exercise		1.79774	32.4502	18.0981	99.3333	-	36.0673	32.7294	1.10198	74.9517	1.06733	1.98108
0:12:07.460	Exercise		1.80743	32.6251	18.3186	98.6667	-	37.4492	33.8477	1.1064	77.1101	1.17833	1.99975
0:12:08.480	Exercise		1.8809	33.9512	19.1928	98	-	37.9391	34.2717	1.10701	80.9946	1.2105	2.08217
