# Supplementary material for: A Plyometric Warm-Up Protocol Improves Running Economy in Recreational Endurance Athletes
Source: Front Physiol. 2020 Mar 12;11:197. doi: 10.3389/fphys.2020.00197 (PMC7080849; doi:10.3389/fphys.2020.00197)
Supplement: Supplementary file 1 [file Data_Sheet_1.zip › Datasheet 1/Running economy /11/11 Plyometric .xls]

## Sheet: MetasoftStudio
CPET Results
Operator
Master data
Name
Director
Street
City
Zip
State
Country
Phone
Fax
e-Mail
Internet
Patient data
Administrative Data
ID		11
Title		Miss
Last Name
First Name
Name Addition
Sex		female
Date of Birth		26/05/1994
Biological and Medical Baseline Data
Height		162 cm
Weight		55.4 kg
Mask		Blue, small
Ethnicity
Body Fat
Hip/Waist Ratio
BMI		21
Estimated Fitness Level
BSA		1.58 m2
Hct
Hb
Medication that changes the Heart Rate
Medication
Existing Medical Conditions
Normal Values
Maximum Oxygen Uptake		Wasserman weight algorithm, 1.89L/min
Maximum Relative Oxygen Uptake		Based on normal value of maximum oxygen uptake, 34ml/min/kg
Maximum Oxygen Pulse		Wasserman equation, 11ml
Maximum Heart Rate		Traditional formula for bicycle test, 175/min
Maximum Minute Ventilation		Not used, -
Maximum Breathing Frequency		Pollock et al. equation, 37/min
Maximum Work Rate		Based on normal maximum oxygen uptake, 159W
Maximum Arterial Blood Pressure		Japanese normal values, 164mmHg
Spirometry normal value set		European Coal and Steel Community (ECSC)
LBW		55.4 kg
IC
VC
TLC
FEV1
Attribution
Administrative Group
Attribution
Contact & Insurance Information
Contact Information
Street
Zip-Code
City
State
Country
Phone
Mobile Phone
e-Mail
Fax
Insurance Information
Prescribing Physician
Responsible Physician
Insurance Company
Insurance Number
Test data
Start Time		01/07/2019 10:15 AM
Duration		0:12:01
CPET device		MetaLyzer 3B-R3
Serial number		235021624
Firmware version		1.3.56
Flow Sensor		Default
Temperature		24.6°C
Barometric Pressure		1018mBar
Humidity		48%
Variable	Unit	Rest	Unloaded Pedalling	Warm Up	VT1	VT1 % Norm	VT1 % Max	VT2	VT2 % Norm	VT2 % Max	V'O2peak	V'O2peak % Norm	Normal	Absolute Maximum Values
V'O2	L/min	-	-	-	-	-	-	1.55	82	88	1.78	94	1.89	2.33
V'O2/kg	ml/min/kg	-	-	-	-	-	-	28	82	88	32	94	34	42
V'O2/HR	ml	-	-	-	-	-	-	8	77	91	9	84	11	12
HR	/min	-	-	-	-	-	-	188	107	96	196	112	175	199
V'E/V'O2		-	-	-	-	-	-	35.5	-	97	36.7	-	-	49.5
V'E/V'CO2		-	-	-	-	-	-	33.2	-	101	32.9	-	-	40.5
V'E	L/min	-	-	-	-	-	-	62.9	-	85	74.0	-	-	82.6
V'CO2	L/min	-	-	-	-	-	-	1.66	-	84	1.98	-	-	2.54
RER		-	-	-	-	-	-	1.07	-	96	1.12	-	-	1.22
t	Phase	Marker	V'O2	V'O2/kg	V'O2/HR	HR	WR	V'E/V'O2	V'E/V'CO2	RER	V'E	VT	V'CO2
h:mm:ss.ms			L/min	ml/min/kg	ml	/min	W				L/min	L	L/min
0:00:06.020	Exercise		0.438318	7.91188	3.77861	116	-	43.3385	47.3977	0.91436	25.1989	0.585	0.400781
0:00:07.580	Exercise		0.375675	6.78114	3.2293	116.333	-	44.8026	48.3197	0.927212	24.5664	0.457333	0.348331
0:00:08.820	Exercise		0.421723	7.61232	3.60447	117	-	43.6042	44.978	0.969457	26.822	0.458	0.408842
0:00:10.240	Exercise		0.580408	10.4767	4.96075	117	-	31.3629	35.3146	0.8881	25.9054	0.484333	0.51546
0:00:12.180	Exercise		0.6426	11.5993	5.4767	117.333	-	30.195	34.3624	0.878724	25.5622	0.597667	0.564668
0:00:13.580	Exercise		0.535008	9.65719	4.53397	118	-	28.4801	32.6525	0.872217	20.6726	0.547667	0.466643
0:00:15.380	Exercise		0.479893	8.66233	4.04404	118.667	-	30.3165	35.2653	0.859667	20.4723	0.497667	0.412549
0:00:16.840	Exercise		0.511143	9.2264	4.27139	119.667	-	28.9428	34.5102	0.838675	20.5309	0.515333	0.428683
0:00:18.620	Exercise		0.784643	14.1632	6.44912	121.667	-	27.9022	33.0904	0.843212	27.0446	0.756	0.66162
0:00:21.120	Exercise		0.84926	15.3296	6.83051	124.333	-	27.1272	31.7152	0.855338	28.1894	0.788	0.726404
0:00:22.820	Exercise		0.89909	16.2291	7.09808	126.667	-	27.4671	31.8124	0.863408	30.5029	0.756333	0.776282
0:00:24.300	Exercise		0.639614	11.5454	4.984	128.333	-	30.3436	34.3831	0.882514	26.3893	0.544333	0.564468
0:00:25.700	Exercise		0.66985	12.0912	5.15269	130	-	29.8016	33.7733	0.882402	26.9173	0.557333	0.591077
0:00:27.480	Exercise		0.815574	14.7215	6.17859	132	-	28.3683	32.1712	0.881792	29.1648	0.696667	0.719166
0:00:29.280	Exercise		0.902342	16.2878	6.73389	134	-	26.4575	30.4379	0.86923	28.7779	0.845	0.784342
0:00:31.400	Exercise		0.889694	16.0595	6.57409	135.333	-	26.5042	30.3859	0.872253	27.8843	0.933	0.776038
0:00:33.540	Exercise		0.77352	13.9624	5.63242	137.333	-	26.4361	30.4211	0.869005	24.0253	0.967333	0.672193
0:00:36.840	Exercise		0.819339	14.7895	5.89453	139	-	25.6112	30.2646	0.846244	24.8766	0.920333	0.693361
0:00:38.560	Exercise		0.805167	14.5337	5.72394	140.667	-	25.5043	31.0878	0.820397	25.0021	0.806	0.660556
0:00:40.060	Exercise		0.896391	16.1803	6.34239	141.333	-	23.9825	30.4798	0.786833	26.6918	0.74	0.705311
0:00:41.860	Exercise		0.970317	17.5148	6.80129	142.667	-	23.7319	30.2186	0.785339	28.2412	0.78	0.762028
0:00:43.560	Exercise		1.09448	19.7559	7.58298	144.333	-	22.7831	28.9884	0.785936	30.229	0.822333	0.860189
0:00:45.000	Exercise		1.12282	20.2674	7.69052	146	-	22.2957	28.2951	0.78797	30.8141	0.767667	0.884746
0:00:46.380	Exercise		1.10199	19.8915	7.47958	147.333	-	22.2569	28.1864	0.789634	30.5989	0.725667	0.87017
0:00:47.820	Exercise		1.12835	20.3674	7.58982	148.667	-	22.4358	28.1851	0.796018	31.4596	0.737333	0.89819
0:00:49.220	Exercise		1.20092	21.6773	8.00614	150	-	23.0243	28.9197	0.796146	33.6801	0.804333	0.956108
0:00:50.680	Exercise		1.2724	22.9675	8.4265	151	-	23.1994	28.9854	0.80038	35.5626	0.847333	1.01841
0:00:52.120	Exercise		1.24743	22.5167	8.18879	152.333	-	24.0247	29.7336	0.807997	35.9407	0.866667	1.00792
0:00:53.560	Exercise		1.21157	21.8696	7.86736	154	-	24.2088	29.4494	0.822048	35.4167	0.838	0.995972
0:00:54.940	Exercise		1.16068	20.9509	7.45618	155.667	-	25.0279	29.9592	0.835399	35.2221	0.821667	0.96963
0:00:56.320	Exercise		1.0584	19.1047	6.74142	157	-	24.585	29.5591	0.831725	31.6781	0.806333	0.880299
0:00:58.260	Exercise		1.06615	19.2445	6.76202	157.667	-	25.2961	30.6218	0.826083	32.2748	0.876	0.880724
0:00:59.920	Exercise		1.12475	20.3024	7.11869	158	-	24.1716	29.5667	0.817529	32.555	0.873333	0.919517
0:01:01.260	Exercise		1.28641	23.2204	8.14185	158	-	24.7433	30.1201	0.821486	37.7417	0.919333	1.05677
0:01:02.680	Exercise		1.36803	24.6937	8.64021	158.333	-	24.6565	29.674	0.830911	39.8278	0.940667	1.13671
0:01:04.180	Exercise		1.35777	24.5085	8.55738	158.667	-	25.6035	30.3169	0.844527	40.7113	0.985667	1.14667
0:01:05.620	Exercise		1.38434	24.988	8.68831	159.333	-	26.183	30.5803	0.856205	42.6061	0.964667	1.18528
0:01:06.800	Exercise		1.32358	23.8914	8.28967	159.667	-	27.1195	31.1412	0.870856	42.5501	0.920667	1.15265
0:01:08.100	Exercise		1.26594	22.851	7.91214	160	-	27.7173	31.2702	0.886381	41.772	0.9	1.12211
0:01:09.520	Exercise		1.20126	21.6833	7.49224	160.333	-	27.8134	31.1603	0.892591	39.6538	0.914667	1.07223
0:01:10.960	Exercise		1.23494	22.2914	7.68636	160.667	-	27.3629	30.5185	0.896601	39.7917	0.955	1.10725
0:01:12.420	Exercise		1.24294	22.4358	7.72015	161	-	27.3143	30.5273	0.894749	39.9218	0.962667	1.11212
0:01:13.860	Exercise		1.23887	22.3623	7.67896	161.333	-	26.6861	29.8201	0.894902	38.9527	0.952	1.10867
0:01:15.360	Exercise		1.20447	21.7413	7.45032	161.667	-	27.4483	30.7172	0.893582	38.9527	0.952	1.07629
0:01:16.820	Exercise		1.22322	22.0798	7.53525	162.333	-	27.4519	30.6943	0.894365	39.1463	1.01267	1.09401
0:01:18.540	Exercise		1.28386	23.1744	7.87645	163	-	27.6371	30.8514	0.895814	41.1011	1.05333	1.1501
0:01:20.000	Exercise		1.27638	23.0394	7.79868	163.667	-	27.3747	30.4092	0.900209	40.6151	1.03067	1.14901
0:01:21.420	Exercise		1.25115	22.5839	7.61346	164.333	-	27.5263	30.4257	0.904708	40.4121	0.974333	1.13192
0:01:22.880	Exercise		1.24881	22.5417	7.58386	164.667	-	27.7536	30.5083	0.909705	40.6051	0.983333	1.13605
0:01:24.360	Exercise		1.15156	20.7863	6.97916	165	-	28.0091	30.6419	0.914077	38.2292	0.921333	1.05262
0:01:25.760	Exercise		1.24643	22.4987	7.53887	165.333	-	28.075	30.4408	0.922284	41.4788	0.921	1.14956
0:01:26.920	Exercise		1.20967	21.8351	7.30181	165.667	-	28.1017	30.3442	0.9261	40.7147	0.872333	1.12027
0:01:28.240	Exercise		1.35053	24.3778	8.13572	166	-	28.1048	30.2235	0.9299	45.0608	0.913333	1.25586
0:01:29.420	Exercise		1.18239	21.3428	7.12285	166	-	28.6739	30.8716	0.928809	40.5825	0.875	1.09822
0:01:30.820	Exercise		1.16812	21.0853	7.03689	166	-	28.4095	30.5663	0.929438	39.6553	0.882667	1.0857
0:01:32.280	Exercise		1.10659	19.9745	6.66618	166	-	28.7379	31.0436	0.925727	38.1906	0.860667	1.0244
0:01:33.500	Exercise		1.24766	22.5209	7.51601	166	-	28.1984	30.683	0.919023	41.9975	0.887333	1.14663
0:01:34.860	Exercise		1.22823	22.1702	7.39898	166	-	27.5189	30.2038	0.911108	40.2604	0.897333	1.11905
0:01:36.640	Exercise		1.32082	23.8414	7.95672	166	-	26.313	29.3526	0.896446	40.8828	0.960667	1.18404
0:01:38.060	Exercise		1.2625	22.7888	7.62071	165.667	-	26.3164	29.6141	0.888644	38.9268	0.983	1.12191
0:01:39.460	Exercise		1.32381	23.8955	8.00691	165.333	-	27.4495	31.0373	0.884403	42.3686	1.01167	1.17078
0:01:40.940	Exercise		1.19261	21.5273	7.22797	165	-	28.3917	31.8104	0.89253	39.9199	0.948667	1.06444
0:01:42.340	Exercise		1.27886	23.0842	7.73506	165.333	-	28.8709	31.8465	0.906564	43.4508	0.958333	1.15937
0:01:43.480	Exercise		1.32292	23.8794	7.98544	165.667	-	28.8366	31.3488	0.919862	44.7039	0.982	1.2169
0:01:44.940	Exercise		1.43771	25.9514	8.66089	166	-	28.992	31.2002	0.929225	48.1802	1.06767	1.33595
0:01:46.380	Exercise		1.31709	23.7743	7.9343	166	-	28.8622	30.8585	0.935305	43.9858	1.06067	1.23188
0:01:47.820	Exercise		1.28983	23.2821	7.75447	166.333	-	28.6042	30.4647	0.93893	42.8662	1.03367	1.21106
0:01:49.280	Exercise		1.27229	22.9655	7.63374	166.667	-	28.2639	30.0399	0.940879	41.8264	1.02667	1.19707
0:01:50.800	Exercise		1.24049	22.3914	7.42806	167	-	28.2111	29.9408	0.942227	40.7569	1.01867	1.16882
0:01:52.320	Exercise		1.24656	22.5011	7.46442	167	-	28.1596	29.7301	0.947173	40.9485	1.00867	1.18071
0:01:53.720	Exercise		1.2145	21.9224	7.27244	167	-	28.2035	29.8401	0.945156	40.1768	0.976667	1.14789
0:01:55.180	Exercise		1.31556	23.7466	7.87761	167	-	27.7312	29.4975	0.940123	42.6602	0.994333	1.23679
0:01:56.520	Exercise		1.27285	22.9756	7.6524	166.333	-	27.7623	29.7507	0.933166	41.4582	0.975333	1.18778
0:01:57.960	Exercise		1.31698	23.7723	7.94961	165.667	-	27.8259	29.7755	0.934521	42.8814	0.990333	1.23075
0:01:59.340	Exercise		1.26543	22.8418	7.66929	165	-	28.6857	30.6687	0.935344	42.7084	0.959667	1.18361
0:02:00.580	Exercise		1.26956	22.9163	7.69431	165	-	29.1758	31.1964	0.935231	43.6309	0.953333	1.18733
0:02:01.900	Exercise		1.10529	19.951	6.6987	165	-	28.6899	30.9086	0.92822	37.5474	0.926333	1.02595
0:02:04.060	Exercise		1.13132	20.421	6.84267	165.333	-	28.1946	31.0585	0.907791	37.8521	0.915333	1.027
0:02:05.240	Exercise		1.30692	23.5906	7.88884	165.667	-	27.4592	30.7734	0.892303	42.1864	0.964333	1.16617
0:02:06.600	Exercise		1.56801	28.3035	9.44586	166	-	27.7156	31.2161	0.887862	50.4246	1.04233	1.39218
0:02:08.040	Exercise		1.53436	27.696	9.31796	164.667	-	28.0382	31.0399	0.903294	49.5462	1.09333	1.38598
0:02:09.480	Exercise		1.38033	24.9158	8.4338	163.667	-	28.3321	30.7903	0.920162	45.1936	1.06933	1.27013
0:02:10.860	Exercise		1.27018	22.9274	7.80846	162.667	-	28.6238	30.754	0.930733	42.3635	1.01567	1.18219
0:02:12.360	Exercise		1.24379	22.4511	7.61504	163.333	-	28.5498	30.538	0.934894	41.5733	0.987333	1.16281
0:02:13.760	Exercise		1.32698	23.9527	8.10781	163.667	-	28.2581	30.0755	0.939572	44.0009	0.974333	1.24679
0:02:14.900	Exercise		1.33527	24.1023	8.14189	164	-	28.3198	29.9542	0.945435	44.4256	0.967667	1.26241
0:02:16.320	Exercise		1.43429	25.8897	8.74566	164	-	28.3231	29.7195	0.953013	47.6181	0.980333	1.36689
0:02:17.500	Exercise		1.35206	24.4054	8.22753	164.333	-	28.9788	30.3063	0.956195	45.706	1.00867	1.29283
0:02:18.900	Exercise		1.34586	24.2936	8.17327	164.667	-	29.7131	30.8396	0.963471	46.5734	1.01867	1.2967
0:02:20.280	Exercise		1.29738	23.4185	7.86292	165	-	30.0951	31.1222	0.967	45.6286	0.998	1.25457
0:02:21.460	Exercise		1.22466	22.1058	7.40724	165.333	-	30.289	31.1725	0.971658	44.0611	0.910667	1.18995
0:02:22.640	Exercise		1.34835	24.3384	8.13891	165.667	-	29.5265	30.4789	0.968752	47.2189	0.918	1.30621
0:02:23.980	Exercise		1.37166	24.7592	8.24646	166.333	-	29.1229	30.2297	0.963387	46.8856	0.973	1.32144
0:02:25.440	Exercise		1.4018	25.3032	8.41079	166.667	-	29.4354	30.6847	0.959287	47.7071	1.066	1.34473
0:02:26.920	Exercise		1.21645	21.9576	7.26962	167.333	-	29.5781	30.7966	0.960434	41.9265	1.01533	1.16832
0:02:28.340	Exercise		1.23403	22.2749	7.36002	167.667	-	29.6118	30.815	0.960954	42.9984	0.959	1.18585
0:02:29.500	Exercise		1.19998	21.6602	7.15691	167.667	-	28.8975	30.0297	0.962296	41.2436	0.904333	1.15473
0:02:30.900	Exercise		1.28576	23.2086	7.68381	167.333	-	28.691	30.076	0.953948	43.4858	0.949333	1.22655
0:02:32.300	Exercise		1.21525	21.9359	7.27692	167	-	28.819	30.3322	0.950113	41.1081	0.972667	1.15462
0:02:33.760	Exercise		1.33791	24.1501	8.01145	167	-	29.0128	30.5961	0.948251	45.2861	1.008	1.26868
0:02:34.940	Exercise		1.31079	23.6605	7.84906	167	-	29.8873	31.2838	0.95536	45.6455	1.016	1.25228
0:02:36.340	Exercise		1.30508	23.5573	7.81483	167	-	30.4102	31.8368	0.955191	46.2415	1.016	1.2466
0:02:37.740	Exercise		1.14793	20.7208	6.87385	167	-	30.3087	32.0001	0.947146	40.7521	0.984667	1.08726
0:02:39.300	Exercise		1.05281	19.0037	6.30423	167	-	27.1492	29.15	0.931362	33.6958	0.949	0.980543
0:02:41.680	Exercise		1.1254	20.314	6.75237	166.667	-	26.1021	28.3781	0.919797	34.4593	0.976	1.03514
0:02:43.100	Exercise		1.16353	21.0023	6.99515	166.333	-	24.3319	26.7307	0.910259	33.1487	0.986667	1.05911
0:02:44.900	Exercise		1.48567	26.8172	8.94983	166	-	25.5751	28.6906	0.891411	44.0644	1.04567	1.32434
0:02:46.080	Exercise		1.44854	26.1469	8.72613	166	-	26.717	30.3132	0.881366	45.1408	1.00933	1.27669
0:02:47.280	Exercise		1.63951	29.5941	9.85679	166.333	-	29.6622	32.668	0.907991	54.4967	1.338	1.48866
0:02:50.080	Exercise		1.43601	25.9208	8.61606	166.667	-	30.9723	33.5921	0.922013	49.9149	1.32167	1.32402
0:02:51.520	Exercise		1.45086	26.1888	8.68777	167	-	31.0414	33.2026	0.934909	50.5577	1.31867	1.35642
0:02:52.680	Exercise		1.23574	22.3058	7.39965	167	-	31.7736	34.6426	0.917183	46.3315	0.944	1.1334
0:02:53.800	Exercise		1.08033	19.5005	6.46903	167	-	30.4931	33.2774	0.916331	39.6904	0.847	0.989938
0:02:55.500	Exercise		1.14089	20.5938	6.8181	167.333	-	27.4295	30.6797	0.89406	37.1593	0.912333	1.02003
0:02:57.300	Exercise		1.23027	22.207	7.33759	167.667	-	26.0749	29.0549	0.897437	37.3727	1.01667	1.10409
0:02:58.740	Exercise		1.42048	25.6405	8.43851	168.333	-	26.722	29.4927	0.906057	43.53	1.125	1.28704
0:03:00.200	Exercise		1.54297	27.8514	9.13	169	-	27.0927	29.0723	0.931909	47.6952	1.16567	1.43791
0:03:01.700	Exercise		1.50884	27.2354	8.89299	169.667	-	27.9467	29.4194	0.949941	48.1163	1.16467	1.43331
0:03:03.100	Exercise		1.51676	27.3783	8.92209	170	-	27.9396	29.0268	0.962547	48.3003	1.17433	1.45995
0:03:04.580	Exercise		1.30227	23.5067	7.66041	170	-	28.8468	29.6903	0.971591	43.5971	1.041	1.26527
0:03:06.000	Exercise		1.30995	23.6453	7.7056	170	-	28.0682	28.6918	0.978266	43.4587	0.935333	1.28148
0:03:07.060	Exercise		1.21412	21.9154	7.14185	170	-	27.4351	28.1813	0.973523	40.5368	0.807667	1.18197
0:03:08.220	Exercise		1.29642	23.4012	7.62602	170	-	26.8318	27.7519	0.966848	42.1338	0.825667	1.25345
0:03:09.560	Exercise		1.33871	24.1644	7.87476	170	-	27.4382	28.8206	0.952033	43.4498	0.931333	1.27449
0:03:10.940	Exercise		1.37889	24.8897	8.1111	170	-	28.398	30.0544	0.944888	45.3928	1.04833	1.30289
0:03:12.380	Exercise		1.35826	24.5174	7.97415	170.333	-	29.5569	31.3463	0.942917	46.4139	1.06633	1.28073
0:03:13.700	Exercise		1.30561	23.567	7.65008	170.667	-	29.475	31.0779	0.948424	44.4868	1.067	1.23827
0:03:15.280	Exercise		1.36109	24.5684	7.95958	171	-	28.003	29.4176	0.951913	43.9888	1.07833	1.29564
0:03:16.820	Exercise		1.4041	25.3448	8.22716	170.667	-	27.7368	29.0318	0.955397	44.666	1.12433	1.34148
0:03:18.240	Exercise		1.39807	25.2359	8.19181	170.667	-	28.465	29.6265	0.960797	45.8114	1.09667	1.34326
0:03:19.600	Exercise		1.31596	23.7537	7.69566	171	-	30.2009	31.0131	0.973809	45.8881	1.07533	1.28149
0:03:21.040	Exercise		1.29934	23.4538	7.56899	171.667	-	30.6322	31.4215	0.97488	45.8646	1.08933	1.2667
0:03:22.520	Exercise		1.24523	22.4771	7.23972	172	-	28.5034	29.3696	0.970508	41.0388	1.06567	1.20851
0:03:24.320	Exercise		1.27358	22.9888	7.3902	172.333	-	27.5757	28.6003	0.964175	40.7223	1.04667	1.22795
0:03:25.720	Exercise		1.28446	23.1853	7.42464	173	-	27.1211	28.1674	0.962856	40.5496	1.022	1.23675
0:03:27.120	Exercise		1.41597	25.559	8.15337	173.667	-	28.9749	30.1276	0.96174	47.6237	1.03967	1.36179
0:03:28.280	Exercise		1.40168	25.301	8.05561	174	-	29.6	30.8253	0.960251	48.0286	1.05767	1.34596
0:03:29.720	Exercise		1.26551	22.8431	7.27304	174	-	29.7838	31.0631	0.958813	44.0199	1.00167	1.21339
0:03:31.280	Exercise		1.10534	19.952	6.34039	174.333	-	30.1104	31.4213	0.958279	39.6106	0.901333	1.05923
0:03:32.660	Exercise		1.13822	20.5454	6.51651	174.667	-	28.3839	29.8746	0.950102	38.608	0.882333	1.08142
0:03:34.400	Exercise		1.27818	23.0719	7.30389	175	-	26.6634	28.4685	0.936593	40.5352	0.904333	1.19714
0:03:35.840	Exercise		1.35586	24.474	7.74778	175	-	25.4728	27.5662	0.92406	40.4819	0.980667	1.2529
0:03:37.300	Exercise		1.33698	24.1332	7.71333	173.333	-	25.2916	27.6401	0.915032	39.8431	0.951667	1.22338
0:03:38.700	Exercise		1.28892	23.2656	7.50825	171.667	-	25.706	28.138	0.913569	39.1344	0.939	1.17751
0:03:40.160	Exercise		1.31194	23.6813	7.71731	170	-	25.7763	28.1153	0.916809	39.7921	0.959	1.2028
0:03:41.640	Exercise		1.28047	23.1132	7.5322	170	-	26.0101	28.3358	0.917926	39.2804	0.946667	1.17538
0:03:43.040	Exercise		1.36338	24.6097	8.00419	170.333	-	26.2965	28.638	0.91824	41.9117	0.996	1.25191
0:03:44.440	Exercise		1.41724	25.5819	8.30413	170.667	-	27.0643	29.3914	0.920823	44.4982	1.04333	1.30503
0:03:45.860	Exercise		1.47105	26.5532	8.58587	171.333	-	27.6982	29.9474	0.924895	46.8025	1.11267	1.36056
0:03:47.320	Exercise		1.3376	24.1443	7.77672	172	-	26.0453	27.8867	0.933971	40.2228	1.07567	1.24928
0:03:49.400	Exercise		1.26174	22.7751	7.30738	172.667	-	25.2376	27.1419	0.929838	36.4518	1.139	1.17322
0:03:51.700	Exercise		1.35433	24.4464	7.82849	173	-	24.428	26.5611	0.919693	37.9349	1.126	1.24557
0:03:53.000	Exercise		1.55787	28.1204	9.00502	173	-	26.2145	28.7074	0.913163	46.5911	1.16633	1.42259
0:03:54.260	Exercise		1.5797	28.5145	9.13124	173	-	27.3697	29.8033	0.918344	49.5825	1.125	1.45071
0:03:55.820	Exercise		1.52511	27.529	8.7987	173.333	-	28.6917	30.5714	0.938513	50.1746	1.126	1.43133
0:03:57.080	Exercise		1.4944	26.9747	8.60497	173.667	-	29.2916	30.8654	0.94901	50.0536	1.14767	1.4182
0:03:58.420	Exercise		1.43701	25.9388	8.24287	174.333	-	29.3548	30.5785	0.959983	48.3521	1.12867	1.3795
0:04:00.080	Exercise		1.4298	25.8087	8.1859	174.667	-	29.9927	31.2751	0.958997	49.2499	1.114	1.37118
0:04:01.240	Exercise		1.3968	25.213	7.98172	175	-	30.0697	31.1511	0.965284	48.6186	1.058	1.34831
0:04:02.440	Exercise		1.44779	26.1335	8.25738	175.333	-	30.4219	31.2467	0.973605	51.0762	1.046	1.40958
0:04:03.780	Exercise		1.44304	26.0476	8.21465	175.667	-	29.8022	30.2946	0.983747	49.5544	1.08967	1.41959
0:04:05.220	Exercise		1.43136	25.8368	8.13273	176	-	29.8742	30.1879	0.989606	48.8552	1.15433	1.41648
0:04:06.700	Exercise		1.43337	25.8731	8.14414	176	-	30.1673	30.4171	0.991788	49.1862	1.19133	1.4216
0:04:08.140	Exercise		1.46432	26.4317	8.31999	176	-	30.5539	30.6347	0.997362	50.6585	1.23267	1.46045
0:04:09.600	Exercise		1.44715	26.1219	8.22247	176	-	30.7386	30.6165	1.00399	50.4552	1.21667	1.45292
0:04:11.040	Exercise		1.41695	25.5768	8.03566	176.333	-	30.8667	30.552	1.0103	49.7655	1.18867	1.43155
0:04:12.440	Exercise		1.34997	24.3677	7.64135	176.667	-	30.9371	30.4565	1.01578	47.9072	1.123	1.37127
0:04:13.820	Exercise		1.36957	24.7215	7.73768	177	-	30.706	30.3514	1.01168	48.4827	1.086	1.38557
0:04:15.080	Exercise		1.31733	23.7786	7.44255	177	-	28.9958	28.9883	1.00026	44.5413	1.011	1.31767
0:04:16.540	Exercise		1.31764	23.7841	7.4443	177	-	27.7497	28.007	0.990814	42.8498	0.981667	1.30554
0:04:17.960	Exercise		1.37908	24.8932	7.79144	177	-	27.3108	27.9633	0.976668	43.8458	1.02133	1.34691
0:04:19.280	Exercise		1.42694	25.757	8.04665	177.333	-	28.882	29.6237	0.974964	47.5714	1.07733	1.39121
0:04:20.620	Exercise		1.47266	26.5824	8.28891	177.667	-	30.1889	30.8841	0.97749	51.3149	1.07767	1.43951
0:04:21.760	Exercise		1.36694	24.674	7.67942	178	-	30.9647	31.2652	0.99039	49.2873	1.01967	1.3538
0:04:23.020	Exercise		1.43781	25.9533	8.07759	178	-	29.8267	29.9781	0.994948	50.0189	1.00967	1.43055
0:04:24.260	Exercise		1.43389	25.8825	8.05556	178	-	29.6011	29.9674	0.987777	49.3745	1.026	1.41636
0:04:25.500	Exercise		1.45517	26.2666	8.1751	178	-	29.2684	29.801	0.982129	49.5572	1.02433	1.42916
0:04:26.740	Exercise		1.40986	25.4488	7.92057	178	-	30.2686	30.8694	0.980539	49.719	1.01633	1.38242
0:04:27.940	Exercise		1.4271	25.7599	8.01742	178	-	29.583	30.1346	0.981696	49.2624	1.007	1.40098
0:04:29.180	Exercise		1.46605	26.4631	8.23626	178	-	29.9421	30.5492	0.980125	51.1903	1.01067	1.43692
0:04:30.300	Exercise		1.46269	26.4023	8.21733	178	-	30.1821	30.816	0.97943	51.3627	1.025	1.4326
0:04:31.540	Exercise		1.44074	26.0061	8.09405	178	-	30.5561	31.0078	0.985435	51.0987	1.04	1.41976
0:04:32.860	Exercise		1.45071	26.1861	8.15004	178	-	30.3922	30.6204	0.992549	50.743	1.09833	1.4399
0:04:34.200	Exercise		1.44737	26.1258	8.13129	178	-	30.8183	30.7826	1.00116	51.3361	1.09833	1.44905
0:04:35.400	Exercise		1.39049	25.0991	7.79716	178.333	-	31.515	31.5799	0.997944	50.6556	1.06733	1.38763
0:04:36.660	Exercise		1.2187	21.9981	6.82106	178.667	-	30.9924	31.1654	0.994447	43.9556	1.02333	1.21193
0:04:38.580	Exercise		1.29736	23.418	7.30221	177.667	-	29.3967	30.0961	0.976764	44.1731	1.054	1.26721
0:04:39.860	Exercise		1.417	25.5777	8.03593	176.333	-	28.7274	29.6814	0.96786	47.028	1.07133	1.37146
0:04:40.980	Exercise		1.68365	30.3908	9.62085	175	-	28.8482	29.919	0.964208	55.6065	1.138	1.62339
0:04:42.280	Exercise		1.64358	29.6675	9.33852	176	-	28.979	29.8246	0.971646	54.1717	1.19233	1.59698
0:04:43.920	Exercise		1.59645	28.8168	9.01948	177	-	29.0676	29.6394	0.980709	52.3483	1.26833	1.56565
0:04:45.380	Exercise		1.48243	26.7587	8.3127	178.333	-	29.4093	29.7694	0.987903	49.4427	1.218	1.4645
0:04:46.740	Exercise		1.46688	26.4779	8.21013	178.667	-	29.9424	29.9975	0.998162	50.011	1.18267	1.46418
0:04:48.180	Exercise		1.44289	26.045	8.04588	179.333	-	30.6071	30.6565	0.99839	50.4614	1.15367	1.44057
0:04:49.500	Exercise		1.3187	23.8033	7.33971	179.667	-	28.5321	28.7165	0.993578	43.3066	1.09767	1.31023
0:04:51.420	Exercise		1.37467	24.8136	7.63707	180	-	28.4593	29.0221	0.98061	45.1261	1.08233	1.34802
0:04:52.660	Exercise		1.42138	25.6567	7.88196	180.333	-	28.4758	29.1725	0.976117	46.6578	1.08667	1.38743
0:04:53.880	Exercise		1.4515	26.2004	8.03414	180.667	-	30.3508	31.0617	0.977113	50.0825	1.19633	1.41828
0:04:56.020	Exercise		1.4804	26.722	8.179	181	-	30.018	31.0497	0.966774	50.5448	1.192	1.43121
0:04:57.220	Exercise		1.46175	26.3854	8.07597	181	-	29.6306	30.7162	0.964658	49.3077	1.18433	1.41009
0:04:58.500	Exercise		1.65337	29.8441	9.13462	181	-	29.7466	30.931	0.961706	55.7517	1.222	1.59005
0:05:00.000	Exercise		1.50963	27.2497	8.3405	181	-	28.5692	29.2195	0.977743	48.935	1.21367	1.47603
0:05:01.760	Exercise		1.57809	28.4853	8.7187	181	-	29.0186	29.4165	0.986471	51.7904	1.24367	1.55674
0:05:02.940	Exercise		1.56178	28.191	8.61278	181.333	-	29.5425	29.6773	0.995458	52.3329	1.21667	1.55469
0:05:04.300	Exercise		1.57713	28.4681	8.68147	181.667	-	32.0176	31.7246	1.00923	57.1104	1.24333	1.5917
0:05:05.700	Exercise		1.466	26.4621	8.05496	182	-	32.2269	31.6739	1.01746	53.5053	1.23067	1.49159
0:05:07.080	Exercise		1.39617	25.2015	7.67124	182	-	32.5716	31.7904	1.02457	51.8003	1.17933	1.43047
0:05:08.400	Exercise		1.43214	25.8509	7.85452	182.333	-	32.5325	31.8113	1.02267	53.109	1.17333	1.46461
0:05:09.680	Exercise		1.42975	25.8077	7.82708	182.667	-	32.4603	31.7232	1.02324	52.9279	1.16933	1.46297
0:05:11.060	Exercise		1.41869	25.6081	7.7524	183	-	29.6936	29.1457	1.0188	47.7952	1.214	1.44535
0:05:13.220	Exercise		1.46629	26.4673	8.01252	183	-	29.1603	28.8968	1.00912	48.4993	1.21633	1.47966
0:05:14.460	Exercise		1.52404	27.5098	8.3281	183	-	28.918	28.8448	1.00254	50.0128	1.21233	1.52791
0:05:15.720	Exercise		1.58903	28.6828	8.68322	183	-	31.486	31.3695	1.00371	56.962	1.18367	1.59493
0:05:16.960	Exercise		1.49485	26.9829	8.1686	183	-	32.3019	31.8635	1.01376	55.144	1.158	1.51542
0:05:18.240	Exercise		1.48022	26.7188	8.08864	183	-	33.3281	32.5048	1.02533	56.3875	1.151	1.51771
0:05:19.400	Exercise		1.43893	25.9734	7.86299	183	-	34.0109	32.9907	1.03092	55.9213	1.15333	1.48342
0:05:20.680	Exercise		1.44457	26.0753	7.89384	183	-	35.0769	33.9931	1.03188	57.8861	1.15533	1.49063
0:05:21.840	Exercise		1.36513	24.6413	7.45971	183	-	34.8035	33.6983	1.0328	54.3301	1.14733	1.4099
0:05:23.220	Exercise		1.40173	25.3019	7.65971	183	-	34.6715	33.6131	1.03149	55.6953	1.13033	1.44586
0:05:24.360	Exercise		1.4304	25.8194	7.81637	183	-	33.8556	32.7231	1.03461	55.7061	1.102	1.4799
0:05:25.440	Exercise		1.47662	26.6537	8.06895	183	-	33.9661	32.8545	1.03383	57.8737	1.07967	1.52657
0:05:26.580	Exercise		1.38829	25.0594	7.5725	183.333	-	33.9519	32.8428	1.03377	54.8541	1.02333	1.43517
0:05:27.720	Exercise		1.35791	24.511	7.40679	183.333	-	33.4011	32.3438	1.03269	52.6234	1.04267	1.4023
0:05:29.020	Exercise		1.40582	25.3757	7.66809	183.333	-	32.702	31.6775	1.03234	53.1145	1.071	1.45129
0:05:30.220	Exercise		1.42219	25.6714	7.77155	183	-	32.3792	31.423	1.03043	52.8137	1.12433	1.46547
0:05:31.560	Exercise		1.47915	26.6995	8.0828	183	-	32.4723	31.5694	1.0286	54.9804	1.13933	1.52146
0:05:32.760	Exercise		1.4378	25.9531	7.85683	183	-	32.9232	31.8854	1.03255	54.4573	1.10133	1.4846
0:05:33.880	Exercise		1.52028	27.4419	8.30753	183	-	33.8136	32.4731	1.04128	59.1466	1.10033	1.58304
0:05:34.920	Exercise		1.3625	24.5939	7.44536	183	-	34.4297	32.9261	1.04567	54.1456	1.07767	1.42472
0:05:36.440	Exercise		1.36822	24.6972	7.47664	183	-	33.459	32.0201	1.04494	52.7285	1.09267	1.42971
0:05:37.700	Exercise		1.34883	24.347	7.37063	183	-	33.1532	31.8239	1.04177	51.6668	1.07067	1.40517
0:05:38.740	Exercise		1.47525	26.6291	8.0615	183	-	33.2524	32.0736	1.03675	56.8269	1.053	1.52947
0:05:39.800	Exercise		1.49894	27.0566	8.19092	183	-	34.753	33.678	1.03192	60.1498	1.075	1.54678
0:05:40.920	Exercise		1.51518	27.3499	8.27969	183	-	34.2274	33.1316	1.03308	59.6752	1.09967	1.5653
0:05:42.060	Exercise		1.50036	27.0824	8.19871	183	-	34.2631	33.0842	1.03564	58.9048	1.13133	1.55383
0:05:43.260	Exercise		1.46767	26.4922	8.02006	183	-	34.3198	33.0724	1.03772	57.6187	1.14467	1.52303
0:05:44.500	Exercise		1.46565	26.4557	8.00899	183	-	34.871	33.5197	1.04031	58.357	1.15933	1.52473
0:05:45.640	Exercise		1.47977	26.7107	8.0862	183	-	35.4713	33.7891	1.04979	59.9559	1.15633	1.55345
0:05:46.740	Exercise		1.50088	27.0918	8.20155	183	-	36.0324	33.9497	1.06135	61.9415	1.13467	1.59296
0:05:47.800	Exercise		1.48276	26.7647	8.10253	183	-	36.0864	33.8143	1.06719	61.5086	1.107	1.58239
0:05:48.880	Exercise		1.47594	26.6415	8.06524	183	-	36.4789	34.1632	1.06778	61.7951	1.11867	1.57598
0:05:50.000	Exercise		1.33608	24.117	7.301	183	-	36.5303	34.2963	1.06514	56.2951	1.08267	1.42311
0:05:51.280	Exercise		1.27577	23.0284	7.00974	182	-	36.1084	34.0381	1.06082	53.4586	1.04133	1.35337
0:05:52.400	Exercise		1.21327	21.9002	6.69082	181.333	-	32.5367	31.1105	1.04584	45.7225	1.054	1.26889
0:05:54.420	Exercise		1.35372	24.4354	7.49292	180.667	-	30.7136	30.4117	1.00993	47.9947	1.077	1.36716
0:05:55.600	Exercise		1.46353	26.4175	8.13071	180	-	30.1889	30.5448	0.98835	50.67	1.12467	1.44648
0:05:56.700	Exercise		1.68278	30.3751	9.38353	179.333	-	31.4384	31.7559	0.990004	60.5374	1.142	1.66596
0:05:57.820	Exercise		1.70606	30.7953	9.53105	179	-	32.3631	31.7531	1.01921	62.9979	1.16533	1.73883
0:05:58.940	Exercise		1.67042	30.152	9.29734	179.667	-	33.4072	31.8753	1.04806	63.716	1.15967	1.7507
0:05:59.980	Exercise		1.57716	28.4685	8.74578	180.333	-	34.3741	32.2241	1.06672	62.2201	1.119	1.68238
0:06:01.060	Exercise		1.51899	27.4186	8.40771	180.667	-	35.186	32.4324	1.0849	61.5007	1.09967	1.64796
0:06:02.160	Exercise		1.46273	26.4031	8.08139	181	-	35.9318	33.251	1.08062	60.3691	1.113	1.58066
0:06:03.300	Exercise		1.42622	25.7441	7.87968	181	-	35.5898	33.6331	1.05818	58.5211	1.08567	1.5092
0:06:04.400	Exercise		1.31634	23.7606	7.25921	181.333	-	31.8205	30.8426	1.0317	48.4284	1.066	1.35807
0:06:06.460	Exercise		1.37281	24.7799	7.54291	182	-	30.388	29.8449	1.0182	47.9142	1.11333	1.39779
0:06:07.780	Exercise		1.42941	25.8016	7.82522	182.667	-	30.1281	29.6358	1.01661	49.2626	1.14467	1.45315
0:06:08.880	Exercise		1.63742	29.5563	8.94764	183	-	32.3327	31.6762	1.02073	60.2679	1.18467	1.67136
0:06:10.020	Exercise		1.53411	27.6915	8.3831	183	-	33.4469	32.5582	1.02729	58.6705	1.148	1.57598
0:06:11.320	Exercise		1.52538	27.5339	8.32023	183.333	-	33.8747	32.7391	1.03469	58.8957	1.174	1.57828
0:06:12.480	Exercise		1.53009	27.619	8.33081	183.667	-	32.9055	31.8515	1.03309	57.1328	1.21267	1.58072
0:06:13.860	Exercise		1.62862	29.3976	8.85122	184	-	32.981	31.8054	1.03696	60.9492	1.213	1.68882
0:06:14.940	Exercise		1.54947	27.9687	8.40579	184.333	-	33.5924	32.2615	1.04125	59.053	1.21433	1.61339
0:06:16.220	Exercise		1.46726	26.4849	7.94546	184.667	-	36.4077	34.6858	1.04964	60.7761	1.18967	1.5401
0:06:17.400	Exercise		1.40227	25.3118	7.57985	185	-	36.5905	34.6974	1.05456	58.2497	1.20867	1.47878
0:06:18.680	Exercise		1.42447	25.7125	7.69986	185	-	36.7482	34.7264	1.05822	59.7033	1.16867	1.50741
0:06:19.760	Exercise		1.44969	26.1677	7.83617	185	-	36.0316	34.2228	1.05285	59.677	1.15467	1.52631
0:06:20.900	Exercise		1.47372	26.6014	8.00934	184	-	36.2152	34.4564	1.05104	61.0899	1.13967	1.54894
0:06:22.040	Exercise		1.40717	25.4002	7.68947	183	-	36.2181	34.5334	1.04879	58.3783	1.134	1.47583
0:06:23.260	Exercise		1.36865	24.7049	7.52007	182	-	35.9757	34.1667	1.05295	56.6964	1.09467	1.44112
0:06:24.380	Exercise		1.29639	23.4005	7.12301	182	-	35.1845	33.6171	1.04663	52.9054	1.04467	1.35683
0:06:25.600	Exercise		1.40022	25.2748	7.67947	182.333	-	33.1984	32.2068	1.03079	53.5662	1.08933	1.44333
0:06:27.160	Exercise		1.49732	27.0274	8.197	182.667	-	31.8571	31.1575	1.02246	54.6502	1.13233	1.53094
0:06:28.340	Exercise		1.50678	27.1982	8.2188	183.333	-	31.8193	31.2046	1.0197	54.7156	1.16367	1.53646
0:06:29.660	Exercise		1.54498	27.8876	8.41185	183.667	-	32.1388	31.3332	1.02571	56.8469	1.138	1.58469
0:06:30.780	Exercise		1.45184	26.2065	7.87617	184.333	-	33.2027	32.3978	1.02484	55.3982	1.109	1.48791
0:06:31.960	Exercise		1.45598	26.2812	7.88436	184.667	-	32.6177	31.8552	1.02394	55.1203	1.04033	1.49083
0:06:33.060	Exercise		1.60221	28.9207	8.66058	185	-	29.7425	30.3665	0.979453	55.1945	1.054	1.56929
0:06:35.680	Exercise		1.65582	29.8884	8.95036	185	-	28.688	29.9673	0.957311	54.7842	1.08333	1.58513
0:06:37.000	Exercise		1.88632	34.0492	10.1963	185	-	28.1083	29.7022	0.946338	60.1681	1.21233	1.7851
0:06:38.160	Exercise		1.75794	31.7318	9.50239	185	-	31.0038	32.1262	0.965063	61.8839	1.20733	1.69652
0:06:39.220	Exercise		1.70373	30.7532	9.20935	185	-	32.9593	33.6723	0.978825	63.8793	1.19067	1.66765
0:06:40.360	Exercise		1.51357	27.3208	8.18146	185	-	35.5834	35.7656	0.994903	61.8177	1.11833	1.50586
0:06:41.420	Exercise		1.45899	26.3355	7.88642	185	-	35.2004	34.9434	1.00735	58.8497	1.131	1.46972
0:06:42.700	Exercise		1.48165	26.7446	8.05244	184	-	33.9051	33.3965	1.01523	57.0966	1.19833	1.50421
0:06:44.220	Exercise		1.47966	26.7086	8.08556	183	-	33.1423	32.3973	1.023	55.2702	1.27733	1.51369
0:06:45.600	Exercise		1.40433	25.349	7.70202	182.333	-	33.86	33.0659	1.02402	53.6808	1.261	1.43806
0:06:46.940	Exercise		1.44609	26.1028	7.90216	183	-	33.7696	32.7557	1.03095	55.3918	1.21633	1.49086
0:06:48.180	Exercise		1.42798	25.7758	7.77485	183.667	-	33.5361	32.575	1.0295	54.509	1.18567	1.47011
0:06:49.520	Exercise		1.57566	28.4415	8.54789	184.333	-	31.9947	31.0392	1.03078	56.9705	1.251	1.62417
0:06:50.900	Exercise		1.55563	28.08	8.42401	184.667	-	32.0458	31.1454	1.02891	56.2686	1.26267	1.6006
0:06:52.220	Exercise		1.58626	28.6328	8.55896	185.333	-	32.6317	31.6923	1.02964	58.2121	1.29967	1.63328
0:06:53.540	Exercise		1.49351	26.9587	8.04406	185.667	-	33.5559	32.5433	1.03111	56.661	1.24667	1.53998
0:06:54.860	Exercise		1.53148	27.6441	8.23377	186	-	34.2024	32.9267	1.03874	59.4099	1.217	1.59081
0:06:55.940	Exercise		1.44764	26.1306	7.76907	186.333	-	34.3052	32.6734	1.04994	57.2263	1.08933	1.51994
0:06:57.000	Exercise		1.41587	25.5572	7.58501	186.667	-	34.3385	32.5166	1.05603	56.7188	1.00833	1.4952
0:06:58.060	Exercise		1.40569	25.3735	7.51707	187	-	33.7701	32.164	1.04993	55.5219	0.993	1.47589
0:06:59.160	Exercise		1.44455	26.0749	7.72485	187	-	33.8149	32.4565	1.04185	56.3972	1.07567	1.50501
0:07:00.460	Exercise		1.50897	27.2377	8.06935	187	-	33.7125	32.629	1.03321	58.1868	1.14533	1.55907
0:07:01.620	Exercise		1.48032	26.7205	7.91613	187	-	34.4253	33.1205	1.0394	58.1406	1.166	1.53864
0:07:02.780	Exercise		1.47437	26.6132	7.88433	187	-	34.5417	33.2014	1.04037	58.2145	1.15033	1.53388
0:07:04.020	Exercise		1.50658	27.1945	8.05656	187	-	34.5068	33.0933	1.04271	59.4583	1.146	1.57093
0:07:05.100	Exercise		1.52049	27.4457	8.13098	187	-	34.368	32.9551	1.04287	59.9113	1.127	1.58568
0:07:06.180	Exercise		1.56641	28.2746	8.37655	187	-	34.9193	33.3879	1.04586	62.6487	1.13467	1.63826
0:07:07.280	Exercise		1.53908	27.7813	8.21574	187.333	-	35.6699	33.6423	1.06027	62.7545	1.15033	1.63184
0:07:08.400	Exercise		1.4443	26.0703	7.69607	187.667	-	33.7381	31.7549	1.06245	55.5913	1.16633	1.5345
0:07:10.120	Exercise		1.53112	27.6375	8.14424	188	-	32.6873	30.8136	1.06081	56.96	1.18667	1.62422
0:07:11.200	Exercise		1.52504	27.5278	8.11191	188	-	32.6237	30.963	1.05364	56.5757	1.194	1.60684
0:07:12.360	Exercise		1.63681	29.5454	8.70645	188	-	33.921	32.207	1.05322	63.032	1.20867	1.72392
0:07:13.580	Exercise		1.5294	27.6064	8.13508	188	-	35.2919	33.3163	1.0593	61.4849	1.179	1.62008
0:07:14.660	Exercise		1.57483	28.4266	8.37677	188	-	34.9557	32.8645	1.06363	62.7932	1.16767	1.67504
0:07:15.720	Exercise		1.59414	28.7751	8.47948	188	-	36.0579	34.0286	1.05963	65.6337	1.15933	1.68921
0:07:16.760	Exercise		1.59672	28.8217	8.49319	188	-	35.7941	33.7817	1.05957	65.3559	1.14733	1.69184
0:07:17.820	Exercise		1.56449	28.2399	8.32175	188	-	36.5753	34.2318	1.06846	65.2789	1.16667	1.67159
0:07:18.940	Exercise		1.58599	28.6279	8.43611	188	-	35.9031	33.3119	1.07778	64.9991	1.16167	1.70935
0:07:19.980	Exercise		1.60158	28.9094	8.51906	188	-	35.9747	33.1446	1.08539	65.4832	1.19867	1.73833
0:07:21.120	Exercise		1.612	29.0975	8.55929	188.333	-	36.2074	33.3491	1.08571	66.3785	1.193	1.75016
0:07:22.180	Exercise		1.57385	28.4088	8.34195	188.667	-	37.2501	34.0793	1.09304	66.6382	1.19767	1.72028
0:07:23.220	Exercise		1.52239	27.4799	8.05497	189	-	38.4214	35.2287	1.09063	66.7473	1.16433	1.66036
0:07:24.260	Exercise		1.46704	26.4809	7.76213	189	-	37.9519	34.8266	1.08974	63.8333	1.127	1.59869
0:07:25.360	Exercise		1.51862	27.412	7.99276	190	-	37.0947	34.1258	1.087	64.4368	1.145	1.65075
0:07:26.420	Exercise		1.48625	26.8277	7.75437	191.667	-	36.9641	34.0297	1.08623	62.7554	1.156	1.61441
0:07:27.580	Exercise		1.46522	26.4481	7.57875	193.333	-	37.2172	34.1762	1.08898	62.0532	1.188	1.5956
0:07:28.820	Exercise		1.42722	25.7621	7.36945	193.667	-	37.3464	34.5807	1.07998	60.7727	1.17133	1.54137
0:07:29.900	Exercise		1.49265	26.9431	7.7206	193.333	-	36.8848	34.2469	1.07703	62.7111	1.17967	1.60762
0:07:30.980	Exercise		1.53667	27.7377	7.97578	192.667	-	37.1768	34.7398	1.07015	65.3412	1.14567	1.64446
0:07:31.980	Exercise		1.47979	26.7111	7.6939	192.333	-	37.6421	35.1423	1.07114	63.9154	1.12067	1.58506
0:07:33.060	Exercise		1.25452	22.6447	6.55671	191.333	-	34.9696	33.0942	1.05667	51.0162	1.028	1.32561
0:07:34.860	Exercise		1.38694	25.0349	7.27414	190.667	-	32.7034	31.8864	1.02562	52.3405	1.07933	1.42247
0:07:35.920	Exercise		1.42689	25.7562	7.50997	190	-	32.4163	32.2773	1.00431	53.2881	1.091	1.43304
0:07:36.980	Exercise		1.7415	31.4351	9.44757	184.333	-	33.8463	33.5939	1.00751	66.9032	1.21033	1.75459
0:07:38.120	Exercise		1.66355	30.0279	9.25906	179.667	-	34.7457	33.9899	1.02224	65.7608	1.18967	1.70053
0:07:39.180	Exercise		1.62371	29.3088	9.22562	176	-	34.7261	33.5306	1.03565	64.0282	1.20633	1.6816
0:07:40.380	Exercise		1.5359	27.7238	8.59646	178.667	-	35.3078	33.9005	1.04151	61.7865	1.17733	1.59966
0:07:41.560	Exercise		1.45234	26.2155	8.02398	181	-	35.5348	33.985	1.0456	59.1154	1.134	1.51857
0:07:42.640	Exercise		1.49957	27.0681	8.20932	182.667	-	34.8901	33.3408	1.04647	60.0448	1.11933	1.56925
0:07:43.740	Exercise		1.5323	27.6589	8.32773	184	-	34.3559	33.0517	1.03946	60.7513	1.079	1.59276
0:07:44.760	Exercise		1.57854	28.4934	8.54803	184.667	-	34.3383	32.9261	1.04289	62.0858	1.13433	1.64624
0:07:45.940	Exercise		1.536	27.7257	8.30272	185	-	34.524	33.1804	1.04049	60.5423	1.16033	1.5982
0:07:47.220	Exercise		1.51205	27.2933	8.15852	185.333	-	34.1061	32.5416	1.04808	58.7426	1.17933	1.58474
0:07:48.380	Exercise		1.518	27.4007	8.17592	185.667	-	34.4114	32.8242	1.04835	59.6351	1.16067	1.5914
0:07:49.460	Exercise		1.51154	27.2842	8.11204	186.333	-	35.1619	33.3881	1.05313	61.1211	1.104	1.59185
0:07:50.480	Exercise		1.5126	27.3033	8.10323	186.667	-	36.1069	34.253	1.05412	62.822	1.10233	1.59447
0:07:51.540	Exercise		1.43417	25.8876	7.66938	187	-	36.083	34.3873	1.04931	60.1128	1.035	1.5049
0:07:52.560	Exercise		1.5044	27.1552	8.0306	187.333	-	34.4356	32.9091	1.04638	59.9163	1.06367	1.57418
0:07:53.680	Exercise		1.56595	28.2662	8.34432	187.667	-	33.2739	31.8669	1.04415	60.2168	1.069	1.63509
0:07:54.740	Exercise		1.68397	30.3966	8.9573	188	-	33.3099	31.828	1.04656	63.999	1.16567	1.76238
0:07:55.840	Exercise		1.6931	30.5614	9.00587	188	-	34.0426	32.4348	1.04957	65.6388	1.18133	1.77703
0:07:56.920	Exercise		1.64901	29.7655	8.77132	188	-	34.8538	32.8614	1.06063	65.3764	1.19133	1.74898
0:07:58.020	Exercise		1.56644	28.2751	8.33213	188	-	34.8114	32.5654	1.06897	62.2968	1.155	1.67447
0:07:59.180	Exercise		1.52289	27.489	8.08615	188.333	-	34.8219	32.4145	1.07427	60.5708	1.15667	1.636
0:08:00.360	Exercise		1.5091	27.24	7.99874	188.667	-	35.0497	32.6829	1.07242	60.3876	1.16033	1.61838
0:08:01.480	Exercise		1.52882	27.596	8.089	189	-	35.2459	32.8626	1.07252	61.6132	1.148	1.63969
0:08:02.540	Exercise		1.54139	27.823	8.12685	189.667	-	35.3344	32.7889	1.07763	62.3702	1.136	1.66105
0:08:03.640	Exercise		1.54024	27.8022	8.09234	190.333	-	35.4902	32.8885	1.0791	62.7672	1.11533	1.66208
0:08:04.680	Exercise		1.52575	27.5407	7.98824	191	-	35.4769	32.8602	1.07963	62.2851	1.09967	1.64725
0:08:05.720	Exercise		1.53471	27.7023	8.04917	190.667	-	33.8498	31.5871	1.07163	59.9703	1.07667	1.64464
0:08:06.880	Exercise		1.62009	29.2436	8.51188	190.333	-	33.3728	31.3174	1.06563	61.9367	1.13333	1.72642
0:08:07.980	Exercise		1.67113	30.1647	8.7954	190	-	33.4161	31.2304	1.06998	63.6093	1.17933	1.78808
0:08:09.060	Exercise		1.66528	30.0592	8.76463	190	-	35.4128	32.8984	1.07643	66.8278	1.225	1.79255
0:08:10.180	Exercise		1.54895	27.9594	8.15238	190	-	36.486	33.7246	1.08188	64.6913	1.13933	1.67578
0:08:11.160	Exercise		1.37919	24.8951	7.24618	190.333	-	34.3128	31.8663	1.07677	54.7797	1.058	1.48507
0:08:12.640	Exercise		1.46564	26.4556	7.68693	190.667	-	33.0246	30.885	1.06927	56.1667	1.04167	1.56717
0:08:13.640	Exercise		1.65939	29.9528	8.68789	191	-	31.2378	29.3582	1.06402	58.0732	1.34067	1.76562
0:08:15.680	Exercise		1.5485	27.9513	8.10733	191	-	31.6704	29.9106	1.05884	54.8333	1.36333	1.63961
0:08:17.600	Exercise		1.61942	29.2315	8.47866	191	-	30.3993	29.2147	1.04055	55.021	1.368	1.68508
0:08:18.600	Exercise		1.62165	29.2717	8.49033	191	-	29.38	28.7093	1.02336	54.7934	1.10367	1.65954
0:08:19.640	Exercise		2.0391	36.8069	10.6759	191	-	29.8315	29.276	1.01897	69.4171	1.164	2.07779
0:08:20.620	Exercise		1.93312	34.8938	10.121	191	-	30.2486	29.2431	1.03438	66.951	1.13733	1.99959
0:08:21.660	Exercise		1.84205	33.25	9.66109	190.667	-	31.3683	30.2495	1.03699	66.313	1.11933	1.91018
0:08:22.680	Exercise		1.48967	26.8893	7.82662	190.333	-	29.5513	28.5393	1.03546	51.0833	1.04167	1.54249
0:08:24.640	Exercise		1.49546	26.9939	7.87086	190	-	28.6647	28.0819	1.02075	49.5596	1.06633	1.5265
0:08:25.840	Exercise		1.60691	29.0057	8.45744	190	-	27.8948	27.4823	1.01501	51.463	1.11633	1.63103
0:08:26.880	Exercise		1.95709	35.3266	10.3005	190	-	29.2393	28.8884	1.01215	65.2164	1.175	1.98086
0:08:27.900	Exercise		1.88314	33.9917	9.91128	190	-	31.7252	30.9425	1.02529	68.0019	1.18567	1.93077
0:08:28.980	Exercise		1.78306	32.1851	9.38451	190	-	32.9236	31.9155	1.03159	67.0743	1.154	1.83938
0:08:29.980	Exercise		1.74029	31.4131	9.15941	190	-	34.116	32.7001	1.0433	67.5845	1.185	1.81564
0:08:31.060	Exercise		1.72981	31.2239	9.12024	189.667	-	33.9161	32.3157	1.04953	66.8811	1.17267	1.81548
0:08:32.140	Exercise		1.67185	30.1779	8.83022	189.333	-	35.1498	33.0634	1.0631	66.7161	1.20833	1.77735
0:08:33.240	Exercise		1.68088	30.3408	8.87788	189.333	-	35.4766	33.1329	1.07073	67.9795	1.17267	1.79978
0:08:34.180	Exercise		1.56102	28.1773	8.23034	189.667	-	34.4126	32.0486	1.07376	61.4568	1.14367	1.67617
0:08:35.580	Exercise		1.62753	29.3779	8.56597	190	-	34.1676	31.6561	1.07934	63.6676	1.13767	1.75665
0:08:36.560	Exercise		1.54507	27.8893	8.13192	190	-	35.3983	32.6165	1.08529	62.6265	1.13667	1.67684
0:08:37.540	Exercise		1.68562	30.4263	8.87166	190	-	37.3076	34.3394	1.08644	71.9631	1.14167	1.83131
0:08:38.440	Exercise		1.567	28.2852	8.24736	190	-	38.422	35.0982	1.0947	69.1145	1.11733	1.71539
0:08:39.480	Exercise		1.60722	29.0112	8.45906	190	-	38.3101	34.5843	1.10773	70.4217	1.146	1.78037
0:08:40.480	Exercise		1.57132	28.3633	8.27013	190	-	38.8513	34.6778	1.12035	69.6357	1.16767	1.76044
0:08:41.460	Exercise		1.56001	28.1591	8.2106	190	-	39.2619	35.0269	1.12091	69.7845	1.17733	1.74863
0:08:42.520	Exercise		1.52656	27.5553	8.03453	190	-	38.5119	34.673	1.11072	67.5095	1.115	1.69558
0:08:43.460	Exercise		1.50091	27.0923	7.89953	190	-	38.8669	35.1599	1.10543	66.996	1.114	1.65916
0:08:44.460	Exercise		1.59354	28.7643	8.38706	190	-	37.9192	34.3523	1.10383	69.3078	1.12367	1.759
0:08:45.440	Exercise		1.63385	29.4918	8.59918	190	-	37.7239	34.1127	1.10586	70.3335	1.16433	1.8068
0:08:46.440	Exercise		1.62325	29.3005	8.54341	190	-	36.6877	33.0119	1.11135	68.1952	1.13633	1.80399
0:08:47.460	Exercise		1.65322	29.8416	8.70118	190	-	35.1203	31.7045	1.10774	67.1135	1.06767	1.83134
0:08:48.320	Exercise		1.63798	29.5665	8.62097	190	-	34.7051	31.1808	1.11303	65.8982	1.04833	1.82312
0:08:49.320	Exercise		1.62191	29.2763	8.53635	190	-	36.018	32.4238	1.11085	67.4697	1.07333	1.8017
0:08:50.340	Exercise		1.4866	26.834	7.82424	190	-	37.5347	33.7825	1.11107	63.943	1.13067	1.65172
0:08:51.520	Exercise		1.24941	22.5525	6.57584	190	-	34.4204	31.9498	1.07733	49.6143	1.081	1.34602
0:08:53.660	Exercise		1.39155	25.1182	7.32395	190	-	30.9985	30.0283	1.03231	49.5396	1.114	1.43651
0:08:54.760	Exercise		1.50766	27.2141	7.93505	190	-	29.8089	29.6393	1.00572	51.5229	1.12733	1.51628
0:08:55.860	Exercise		1.90555	34.3962	10.0292	190	-	30.89	30.6725	1.00709	66.6245	1.236	1.91906
0:08:57.000	Exercise		1.84657	33.3315	9.71877	190	-	32.1394	31.3438	1.02538	67.1097	1.245	1.89344
0:08:58.100	Exercise		1.85339	33.4548	9.75471	190	-	32.3111	31.0184	1.04168	67.7462	1.241	1.93064
0:08:59.160	Exercise		1.78017	32.133	9.36932	190	-	33.7628	31.9123	1.05799	68.2073	1.212	1.8834
0:09:00.200	Exercise		1.69775	30.6453	8.93551	190	-	34.2798	32.0724	1.06883	66.3508	1.172	1.8146
0:09:01.280	Exercise		1.66145	29.99	8.74446	190	-	35.3601	32.9219	1.07406	67.0078	1.16833	1.7845
0:09:02.300	Exercise		1.65746	29.9181	8.7235	190	-	35.7483	33.2588	1.07485	67.7412	1.149	1.78153
0:09:03.260	Exercise		1.69876	30.6635	8.94084	190	-	36.6581	33.709	1.08749	70.9767	1.17433	1.84738
0:09:04.260	Exercise		1.72191	31.0814	9.06269	190	-	37.1896	33.8048	1.10013	72.7972	1.19667	1.89432
0:09:05.260	Exercise		1.64682	29.726	8.66746	190	-	37.6641	33.7358	1.11644	70.5026	1.19767	1.83858
0:09:06.320	Exercise		1.5796	28.5126	8.31368	190	-	37.9504	33.7318	1.12506	68.26	1.18233	1.77715
0:09:07.380	Exercise		1.49854	27.0494	7.87322	190.333	-	37.9494	33.6383	1.12816	64.8735	1.167	1.69059
0:09:08.500	Exercise		1.5381	27.7636	8.06697	190.667	-	37.6945	33.5193	1.12456	65.884	1.2	1.72969
0:09:09.600	Exercise		1.53964	27.7914	8.06095	191	-	37.4658	33.5492	1.11674	65.4445	1.21433	1.71938
0:09:10.720	Exercise		1.54082	27.8126	8.06712	191	-	36.9463	33.1625	1.1141	64.7347	1.194	1.71662
0:09:11.820	Exercise		1.56574	28.2625	8.19759	191	-	36.6434	33.0854	1.10754	65.2801	1.189	1.73412
0:09:12.880	Exercise		1.5986	28.8555	8.36961	191	-	36.0725	32.629	1.10553	65.7168	1.17533	1.7673
0:09:13.940	Exercise		1.64423	29.6792	8.60853	191	-	36.564	33.1095	1.10434	68.4332	1.18533	1.81578
0:09:14.940	Exercise		1.57931	28.5074	8.26863	191	-	36.8475	33.3723	1.10413	66.5594	1.14567	1.74377
0:09:15.980	Exercise		1.56676	28.2809	8.20293	191	-	36.9695	33.5065	1.10335	66.2883	1.141	1.72869
0:09:17.040	Exercise		1.55312	28.0346	8.13149	191	-	36.3079	33.0439	1.09878	64.6454	1.12767	1.70653
0:09:18.080	Exercise		1.57552	28.4389	8.2344	191.333	-	36.2832	33.017	1.09893	65.474	1.13467	1.73137
0:09:19.100	Exercise		1.55468	28.0628	8.11136	191.667	-	36.5592	33.2892	1.09823	65.1471	1.129	1.70739
0:09:20.160	Exercise		1.55497	28.068	8.09879	192	-	36.7893	33.5982	1.09498	65.4632	1.14167	1.70266
0:09:21.220	Exercise		1.58951	28.6916	8.27871	192	-	36.2182	33.2173	1.09034	65.8263	1.148	1.73311
0:09:22.240	Exercise		1.62581	29.3467	8.46775	192	-	36.0231	32.9389	1.09364	66.7733	1.17167	1.77804
0:09:23.320	Exercise		1.67019	30.1478	8.6989	192	-	35.5527	32.4059	1.09711	67.6387	1.17933	1.83238
0:09:24.360	Exercise		1.69629	30.619	8.83486	192	-	35.9178	32.5561	1.10326	69.1317	1.21333	1.87145
0:09:25.400	Exercise		1.70899	30.8483	8.90101	192	-	35.6239	32.2184	1.1057	69.136	1.206	1.88963
0:09:26.460	Exercise		1.73645	31.3439	9.04403	192	-	35.7787	32.2569	1.10918	70.3307	1.23467	1.92604
0:09:27.520	Exercise		1.75549	31.6876	9.14318	192	-	35.3416	31.7975	1.11146	70.2988	1.226	1.95116
0:09:28.540	Exercise		1.78175	32.1616	9.2961	191.667	-	35.2713	31.821	1.10843	71.1016	1.24	1.97495
0:09:29.600	Exercise		1.43219	25.8518	7.48532	191.333	-	35.6355	32.3405	1.10188	58.3545	1.14833	1.57811
0:09:31.220	Exercise		1.49118	26.9166	7.80723	191	-	34.1142	31.4568	1.08448	58.031	1.167	1.61715
0:09:32.300	Exercise		1.49688	27.0196	7.82344	191.333	-	31.4116	29.4356	1.06713	53.6123	1.171	1.59737
0:09:33.640	Exercise		1.87611	33.8648	9.7884	191.667	-	31.7243	29.7139	1.06766	67.1571	1.266	2.00305
0:09:34.660	Exercise		1.54153	27.8254	8.02878	192	-	32.585	30.6027	1.06477	56.7509	1.25333	1.64138
0:09:36.520	Exercise		1.74144	31.4339	9.06998	192	-	33.7196	31.811	1.06	66.1552	1.28133	1.84592
0:09:37.460	Exercise		1.73187	31.2613	9.00455	192.333	-	32.7311	31.0336	1.0547	64.0667	1.25	1.82661
0:09:38.500	Exercise		2.01607	36.3911	10.464	192.667	-	33.6464	31.8805	1.05539	76.6045	1.25767	2.12774
0:09:39.480	Exercise		1.7163	30.9801	8.89274	193	-	35.6275	33.3275	1.06901	69.7351	1.16933	1.83474
0:09:40.480	Exercise		1.66985	30.1416	8.65205	193	-	36.7301	34.2047	1.07383	69.9755	1.166	1.79313
0:09:41.500	Exercise		1.60973	29.0565	8.34056	193	-	35.8668	33.0564	1.08502	66.1056	1.13733	1.74658
0:09:42.580	Exercise		1.67877	30.3027	8.6983	193	-	35.4298	32.7779	1.0809	67.6851	1.18767	1.81459
0:09:43.640	Exercise		1.69699	30.6316	8.7927	193	-	34.5398	31.8202	1.08547	66.766	1.17933	1.84203
0:09:44.680	Exercise		1.71029	30.8717	8.86161	193	-	35.3268	32.5452	1.08547	68.6218	1.20467	1.85647
0:09:45.740	Exercise		1.69793	30.6485	8.79755	193	-	35.3433	32.442	1.08943	68.4963	1.16233	1.84978
0:09:46.700	Exercise		1.70459	30.7688	8.83209	193	-	35.9717	32.9409	1.092	69.6052	1.20933	1.86142
0:09:47.820	Exercise		1.7009	30.7021	8.81294	193	-	35.734	32.709	1.09248	69.068	1.2	1.8582
0:09:48.880	Exercise		1.65466	29.8675	8.57336	193	-	36.5434	33.2517	1.09899	68.5242	1.22467	1.81846
0:09:49.920	Exercise		1.62218	29.2812	8.40506	193	-	36.6861	33.438	1.09714	67.8207	1.17533	1.77975
0:09:50.940	Exercise		1.65502	29.874	8.57524	193	-	36.5139	33.1619	1.10108	68.6902	1.19767	1.82231
0:09:52.020	Exercise		1.71456	30.9487	8.88373	193	-	35.5213	32.2178	1.10254	69.1099	1.21267	1.89036
0:09:53.080	Exercise		1.75375	31.6561	9.08678	193	-	34.4073	30.8115	1.1167	68.3429	1.23	1.95841
0:09:54.180	Exercise		1.73255	31.2735	8.97696	193	-	34.5068	30.7413	1.12249	67.9996	1.192	1.94478
0:09:55.180	Exercise		1.72802	31.1918	8.95349	193	-	35.3492	31.4552	1.12379	69.3513	1.208	1.94194
0:09:56.220	Exercise		1.66301	30.0182	8.61661	193	-	36.5301	32.727	1.11621	69.1157	1.18967	1.85626
0:09:57.280	Exercise		1.64488	29.691	8.5227	193	-	36.9279	32.9424	1.12098	68.9446	1.21033	1.84388
0:09:58.340	Exercise		1.65421	29.8594	8.55626	193.333	-	36.1342	32.2456	1.12059	67.9762	1.19333	1.85369
0:09:59.380	Exercise		1.67063	30.1558	8.62631	193.667	-	36.4968	32.5287	1.12199	69.1249	1.221	1.87442
0:10:00.460	Exercise		1.70714	30.8147	8.79967	194	-	35.8584	32.1565	1.11512	69.474	1.21133	1.90366
0:10:01.480	Exercise		1.70614	30.7967	8.79452	194	-	36.0418	32.3223	1.11507	69.6988	1.223	1.90247
0:10:02.540	Exercise		1.72181	31.0797	8.87533	194	-	35.6998	32.0682	1.11325	69.7254	1.216	1.9168
0:10:03.600	Exercise		1.7074	30.8195	8.80104	194	-	36.2586	32.643	1.11076	70.165	1.22367	1.89652
0:10:04.620	Exercise		1.67488	30.2325	8.63341	194	-	36.669	33.0122	1.11077	69.6228	1.22167	1.86041
0:10:05.700	Exercise		1.7521	31.6264	9.06259	193.333	-	36.5404	32.7855	1.11453	72.0836	1.28767	1.95277
0:10:06.820	Exercise		1.74597	31.5156	9.04645	193	-	36.3569	32.2589	1.12704	71.2419	1.32133	1.96776
0:10:07.960	Exercise		1.73663	31.3472	9.01367	192.667	-	37.8312	33.2515	1.13773	73.5132	1.35467	1.97581
0:10:09.020	Exercise		1.59757	28.837	8.27758	193	-	37.3174	32.6727	1.14216	67.3005	1.26133	1.82468
0:10:10.200	Exercise		1.58307	28.5753	8.20246	193	-	37.223	32.6669	1.13947	66.8007	1.22167	1.80387
0:10:11.260	Exercise		1.60142	28.9065	8.28322	193.333	-	34.9662	30.8317	1.1341	63.7242	1.18733	1.81617
0:10:12.380	Exercise		1.62611	29.3522	8.39644	193.667	-	35.5989	31.4106	1.13334	65.8927	1.18533	1.84294
0:10:13.440	Exercise		1.7027	30.7346	8.7768	194	-	34.7272	30.8308	1.12638	67.418	1.17133	1.91788
0:10:14.400	Exercise		1.69335	30.566	8.72863	194	-	34.5687	30.9282	1.11771	67.0231	1.13733	1.89268
0:10:15.440	Exercise		1.74875	31.5659	9.01419	194	-	35.0702	31.5377	1.11201	69.8673	1.17833	1.94463
0:10:16.480	Exercise		1.70087	30.7016	8.76737	194	-	35.9134	32.2653	1.11307	69.5608	1.18167	1.89318
0:10:17.460	Exercise		1.2236	22.0866	6.30719	194	-	36.7179	32.971	1.11364	52.6635	0.980333	1.36265
0:10:18.880	Exercise		1.57818	28.487	8.13495	194	-	32.4961	29.6554	1.09579	59.451	1.04833	1.72936
0:10:19.780	Exercise		1.65338	29.8444	8.52259	194	-	32.0875	29.3725	1.09243	61.0496	1.09933	1.80621
0:10:20.820	Exercise		2.32562	41.9786	11.9877	194	-	31.6186	28.9656	1.09159	82.5648	1.31633	2.53862
0:10:21.760	Exercise		1.99444	36.0007	10.2983	193.667	-	33.6528	30.5904	1.10011	75.8308	1.25333	2.1941
0:10:22.760	Exercise		1.96229	35.4204	10.1498	193.333	-	34.0774	30.7874	1.10686	75.693	1.23533	2.17198
0:10:23.760	Exercise		1.84832	33.3632	9.57678	193	-	35.2712	31.4167	1.12269	73.7216	1.24467	2.07509
0:10:24.800	Exercise		1.80175	32.5225	9.33548	193	-	36.3671	32.1452	1.13134	73.9969	1.25767	2.03839
0:10:25.820	Exercise		1.68961	30.4984	8.75445	193	-	37.1621	32.8415	1.13156	71.151	1.22533	1.91189
0:10:26.860	Exercise		1.72454	31.1289	8.92004	193.333	-	37.8247	33.375	1.13332	73.7027	1.25267	1.95446
0:10:27.860	Exercise		1.70668	30.8066	8.82767	193.333	-	37.332	32.7459	1.14005	72.0293	1.24733	1.94571
0:10:28.940	Exercise		1.74575	31.5117	9.02972	193.333	-	37.9962	33.1796	1.14517	74.6472	1.29267	1.99917
0:10:29.980	Exercise		1.70243	30.7297	8.82086	193	-	38.0653	33.3287	1.14212	72.9557	1.28867	1.94437
0:10:31.040	Exercise		1.62863	29.3976	8.42394	193.333	-	39.1863	34.2747	1.1433	72.1292	1.25	1.86201
0:10:32.060	Exercise		1.63516	29.5155	8.44317	193.667	-	38.1452	33.5062	1.13845	70.8523	1.20333	1.86155
0:10:33.040	Exercise		1.64943	29.7732	8.50224	194	-	37.6808	33.2011	1.13493	70.8525	1.17267	1.87198
0:10:34.020	Exercise		1.79064	32.322	9.23011	194	-	36.4928	32.335	1.12858	74.2226	1.204	2.02089
0:10:34.980	Exercise		1.8561	33.5036	9.56753	194	-	36.4193	32.2115	1.13063	76.5364	1.233	2.09856
0:10:35.940	Exercise		1.82123	32.8742	9.38778	194	-	37.0243	32.7165	1.13167	76.4931	1.21533	2.06103
0:10:36.880	Exercise		1.7918	32.343	9.22026	194.333	-	37.2115	32.9198	1.13037	75.8025	1.196	2.0254
0:10:37.820	Exercise		1.80462	32.5743	9.27029	194.667	-	36.6309	32.4771	1.1279	75.3615	1.17233	2.03542
0:10:38.740	Exercise		1.84863	33.3687	9.48014	195	-	35.8414	31.6545	1.13227	75.5809	1.16733	2.09314
0:10:39.660	Exercise		1.87399	33.8266	9.61022	195	-	35.7797	31.455	1.13749	76.5108	1.16467	2.13165
0:10:40.560	Exercise		1.58641	28.6356	8.13546	195	-	35.4529	31.249	1.13453	64.5724	1.11633	1.79983
0:10:42.000	Exercise		1.61566	29.1635	8.28543	195	-	34.1573	30.4702	1.12101	62.9572	1.16667	1.81116
0:10:43.120	Exercise		1.58181	28.5525	8.11183	195	-	33.9237	30.4904	1.1126	61.0551	1.189	1.75992
0:10:44.140	Exercise		1.87731	33.8864	9.62721	195	-	35.2034	31.742	1.10905	74.4208	1.286	2.08202
0:10:45.120	Exercise		1.81208	32.709	9.29272	195	-	37.5322	33.6706	1.11469	76.5424	1.292	2.01991
0:10:46.160	Exercise		1.76276	31.8188	9.03981	195	-	38.3134	34.2519	1.11858	76.0684	1.284	1.97179
0:10:47.180	Exercise		1.67638	30.2596	8.59684	195	-	38.3731	34.1179	1.12472	72.8006	1.23733	1.88546
0:10:48.180	Exercise		1.67493	30.2334	8.54556	196	-	37.4262	33.2654	1.12508	71.2697	1.19567	1.88443
0:10:49.180	Exercise		1.68388	30.3949	8.56209	196.667	-	37.5901	33.4161	1.12491	71.8262	1.21267	1.89421
0:10:50.220	Exercise		1.71669	30.9871	8.69942	197.333	-	37.4954	33.2163	1.12883	73.017	1.21567	1.93784
0:10:51.180	Exercise		1.75428	31.6658	8.90499	197	-	37.8902	33.2824	1.13845	75.1192	1.25067	1.99716
0:10:52.180	Exercise		1.76239	31.8121	8.94614	197	-	37.394	32.6164	1.14648	74.6628	1.22733	2.02054
0:10:53.180	Exercise		1.71603	30.9753	8.71083	197	-	37.1158	32.3247	1.14822	72.2211	1.21933	1.97038
0:10:54.220	Exercise		1.68052	30.3342	8.53055	197	-	37.8884	33.2482	1.13956	72.2598	1.21167	1.91505
0:10:55.200	Exercise		1.64954	29.775	8.38747	196.667	-	38.4428	34.0381	1.12941	72.1206	1.19267	1.863
0:10:56.160	Exercise		1.71777	31.0067	8.76413	196	-	39.1714	34.9393	1.12113	76.2261	1.228	1.92584
0:10:57.120	Exercise		1.71227	30.9074	8.75096	195.667	-	39.2559	34.8566	1.12621	76.0967	1.234	1.92838
0:10:58.120	Exercise		1.27526	23.0192	6.50645	196	-	38.9114	34.574	1.12545	57.4746	1.054	1.43525
0:10:59.580	Exercise		1.5309	27.6336	7.75795	197.333	-	34.2552	31.0243	1.10414	60.3571	1.098	1.69033
0:11:00.520	Exercise		1.61936	29.2303	8.16484	198.333	-	32.5537	29.892	1.08905	60.6319	1.103	1.76356
0:11:01.520	Exercise		2.15463	38.8922	10.8273	199	-	32.7204	30.2168	1.08285	79.3822	1.287	2.33314
0:11:02.500	Exercise		1.89416	34.1905	9.53434	198.667	-	34.5853	31.6861	1.0915	73.9704	1.259	2.06747
0:11:03.580	Exercise		1.88096	33.9523	9.48382	198.333	-	34.4307	31.563	1.09085	73.1391	1.25733	2.05185
0:11:04.620	Exercise		1.81995	32.851	9.19165	198	-	35.3453	32.1696	1.09872	72.5335	1.27267	1.99961
0:11:05.660	Exercise		1.7499	31.5867	8.83789	198	-	36.6021	33.3139	1.0987	72.3844	1.25067	1.92263
0:11:06.700	Exercise		1.7826	32.1769	9.00304	198	-	36.7659	33.1364	1.10953	74.0771	1.24933	1.97785
0:11:07.660	Exercise		1.84361	33.2781	9.31115	198	-	36.2714	32.3718	1.12046	75.4627	1.26467	2.06569
0:11:08.680	Exercise		1.86211	33.612	9.42043	197.667	-	36.3853	32.1827	1.13059	76.4566	1.265	2.10527
0:11:09.680	Exercise		1.7693	31.9368	8.99644	196.667	-	37.3166	32.9043	1.1341	74.6077	1.25167	2.00655
0:11:10.680	Exercise		1.70321	30.7438	8.70463	195.667	-	38.0959	33.8594	1.12512	73.7753	1.195	1.91632
0:11:11.600	Exercise		1.76577	31.8731	9.05522	195	-	37.9236	33.5585	1.13008	76.1045	1.199	1.99545
0:11:12.520	Exercise		1.78081	32.1447	9.13238	195	-	38.8844	34.3165	1.13311	78.4446	1.228	2.01786
0:11:13.500	Exercise		1.76725	31.8998	9.06281	195	-	38.8664	34.0202	1.14245	77.7552	1.23467	2.01899
0:11:14.460	Exercise		1.73379	31.2959	8.89124	195	-	38.1116	33.3696	1.1421	75.2888	1.177	1.98017
0:11:15.340	Exercise		1.71328	30.9257	8.78606	195	-	36.8416	32.2625	1.14193	72.5228	1.11067	1.95646
0:11:16.260	Exercise		1.76166	31.7988	9.03413	195	-	35.9979	31.5766	1.14002	73.0182	1.095	2.00832
0:11:17.160	Exercise		1.76759	31.906	9.06457	195	-	36.2363	31.8533	1.1376	73.5108	1.119	2.01081
0:11:18.080	Exercise		1.78128	32.153	9.13475	195	-	37.157	32.6509	1.13801	75.4553	1.17233	2.02711
0:11:19.060	Exercise		1.7427	31.4568	8.9217	195.333	-	38.7971	34.0204	1.14041	76.5606	1.232	1.98739
0:11:20.060	Exercise		1.67404	30.2173	8.55557	195.667	-	39.4965	34.7504	1.13658	74.9373	1.22367	1.90268
0:11:21.020	Exercise		1.76978	31.9455	9.06031	195.333	-	38.098	33.4914	1.13754	76.5047	1.21333	2.0132
0:11:21.920	Exercise		1.84024	33.2172	9.45327	194.667	-	36.8227	32.3783	1.13727	76.9621	1.20467	2.09284
0:11:22.880	Exercise		1.87394	33.8256	9.64291	194.333	-	36.3179	32.0371	1.13362	77.3207	1.202	2.12434
0:11:23.820	Exercise		1.78595	32.2374	9.17442	194.667	-	36.5944	32.5267	1.12506	74.6189	1.16	2.0093
0:11:24.720	Exercise		1.73133	31.2515	8.87863	195	-	35.3347	31.7286	1.11366	70.2083	1.11933	1.92811
0:11:25.760	Exercise		1.72087	31.0626	8.80991	195.333	-	35.8971	32.1364	1.11702	70.6816	1.14267	1.92225
0:11:26.740	Exercise		1.7017	30.7166	8.69693	195.667	-	36.4017	32.54	1.11868	70.5909	1.17567	1.90365
0:11:27.720	Exercise		1.53008	27.6188	7.80654	196	-	34.6708	31.1707	1.11229	60.3662	1.188	1.70189
0:11:29.720	Exercise		1.62502	29.3325	8.29092	196	-	33.626	31.2097	1.07742	62.0849	1.20133	1.75083
0:11:30.660	Exercise		1.74362	31.4732	8.896	196	-	33.1791	31.3708	1.05764	65.485	1.23533	1.84412
0:11:31.580	Exercise		2.01457	36.3641	10.2784	196	-	35.8332	34.1006	1.05081	81.2619	1.28967	2.11693
0:11:32.580	Exercise		1.91789	34.619	9.78517	196	-	37.5301	35.1648	1.06726	81.1189	1.278	2.0469
0:11:33.500	Exercise		1.90696	34.4217	9.72939	196	-	38.0861	35.0337	1.08713	81.9114	1.27067	2.07311
0:11:34.380	Exercise		1.718	31.0107	8.76528	196	-	37.0589	33.8292	1.09547	72.2514	1.212	1.88201
0:11:35.700	Exercise		1.74142	31.4335	8.88478	196	-	35.1455	31.8575	1.10321	69.7873	1.17067	1.92115
0:11:36.620	Exercise		1.6716	30.1734	8.5286	196	-	35.035	31.8564	1.09978	67.0065	1.143	1.8384
0:11:37.540	Exercise		1.77981	32.1265	9.08066	196	-	37.6402	34.272	1.09828	76.3826	1.17133	1.95473
0:11:38.460	Exercise		1.72497	31.1366	8.80086	196	-	38.7058	35.2493	1.09806	76.2262	1.16033	1.89412
0:11:39.360	Exercise		1.71452	30.948	8.74754	196	-	38.4662	34.7934	1.10556	75.2193	1.16867	1.8955
0:11:40.340	Exercise		1.71458	30.9492	8.74788	196	-	38.3369	34.3884	1.11482	74.9334	1.17267	1.91145
0:11:41.280	Exercise		1.71922	31.0328	8.77151	196	-	39.1617	34.9638	1.12006	76.4594	1.20567	1.92563
0:11:42.200	Exercise		1.73359	31.2922	8.84483	196	-	39.5519	35.2402	1.12235	77.8902	1.203	1.94569
0:11:43.120	Exercise		1.75743	31.7226	8.96649	196	-	39.0551	34.5903	1.12908	77.8968	1.21133	1.98428
0:11:44.080	Exercise		1.73647	31.3443	8.85957	196	-	39.0275	34.559	1.1293	77.1001	1.19	1.96101
0:11:44.980	Exercise		1.71704	30.9934	8.76038	196	-	39.1299	34.6388	1.12966	76.3872	1.19567	1.93966
0:11:45.940	Exercise		1.69967	30.68	8.6718	196	-	39.9431	35.5602	1.12325	77.0899	1.20667	1.90916
0:11:46.900	Exercise		1.78523	32.2245	9.10834	196	-	39.5671	35.0506	1.12886	80.1488	1.21333	2.01527
0:11:47.720	Exercise		1.74276	31.4577	8.89162	196	-	40.1191	35.5996	1.12695	79.3685	1.20933	1.96401
0:11:48.700	Exercise		1.71807	31.012	8.76565	196	-	39.7012	35.3385	1.12345	77.54	1.19667	1.93017
0:11:49.700	Exercise		1.38338	24.9707	7.05806	196	-	38.7293	34.8604	1.11098	60.9957	1.184	1.53691
0:11:51.500	Exercise		1.53028	27.6223	7.80753	196	-	37.0611	33.7027	1.09965	64.2569	1.22667	1.68276
0:11:52.440	Exercise		1.5762	28.4514	8.0146	196.667	-	36.1525	32.9143	1.09838	64.9196	1.178	1.73128
0:11:53.320	Exercise		1.97672	35.6809	10.0172	197.333	-	36.8326	33.0653	1.11394	82.1438	1.267	2.20194
0:11:54.280	Exercise		1.7846	32.213	9.01313	198	-	39.6073	34.9491	1.13329	79.8944	1.249	2.02246
0:11:55.260	Exercise		1.7288	31.2058	8.73132	198	-	40.2823	35.0069	1.1507	78.5173	1.27367	1.98933
0:11:56.240	Exercise		1.735	31.3178	8.77743	197.667	-	41.0739	35.5997	1.15377	80.4891	1.25633	2.0018
0:11:57.100	Exercise		1.71081	30.8811	8.66966	197.333	-	41.1154	35.3419	1.16336	79.6278	1.23467	1.99029
0:11:58.060	Exercise		1.65149	29.8103	8.34087	198	-	42.2904	36.1078	1.17123	79.4633	1.18933	1.93427
0:11:58.940	Exercise		1.5911	28.7202	8.0089	198.667	-	42.9272	36.0993	1.18914	77.7739	1.18233	1.89205
0:11:59.840	Exercise		1.59434	28.7788	7.99838	199.333	-	42.7679	35.6851	1.19848	78.3512	1.11	1.91079
0:12:00.620	Exercise		1.31195	23.6814	6.5927	199	-	44.9849	37.3031	1.20593	70.2297	0.902	1.58212
0:12:01.280	Exercise		0.968163	17.4759	4.86514	199	-	49.4814	40.5491	1.22028	59.9243	0.718	1.18143
