# Supplementary material for: A Plyometric Warm-Up Protocol Improves Running Economy in Recreational Endurance Athletes
Source: Front Physiol. 2020 Mar 12;11:197. doi: 10.3389/fphys.2020.00197 (PMC7080849; doi:10.3389/fphys.2020.00197)
Supplement: Supplementary file 1 [file Data_Sheet_1.zip › Datasheet 1/Running economy /11/11 Resistance.xls]

## Sheet: MetasoftStudio
CPET Results
Operator
Master data
Name
Director
Street
City
Zip
State
Country
Phone
Fax
e-Mail
Internet
Patient data
Administrative Data
ID		11
Title		Miss
Last Name
First Name
Name Addition
Sex		female
Date of Birth		26/05/1994
Biological and Medical Baseline Data
Height		162 cm
Weight		55.4 kg
Mask		Blue, small
Ethnicity
Body Fat
Hip/Waist Ratio
BMI		21
Estimated Fitness Level
BSA		1.58 m2
Hct
Hb
Medication that changes the Heart Rate
Medication
Existing Medical Conditions
Normal Values
Maximum Oxygen Uptake		Wasserman weight algorithm, 1.89L/min
Maximum Relative Oxygen Uptake		Based on normal value of maximum oxygen uptake, 34ml/min/kg
Maximum Oxygen Pulse		Wasserman equation, 11ml
Maximum Heart Rate		Traditional formula for bicycle test, 175/min
Maximum Minute Ventilation		Not used, -
Maximum Breathing Frequency		Pollock et al. equation, 37/min
Maximum Work Rate		Based on normal maximum oxygen uptake, 159W
Maximum Arterial Blood Pressure		Japanese normal values, 164mmHg
Spirometry normal value set		European Coal and Steel Community (ECSC)
LBW		55.4 kg
IC
VC
TLC
FEV1
Attribution
Administrative Group
Attribution
Contact & Insurance Information
Contact Information
Street
Zip-Code
City
State
Country
Phone
Mobile Phone
e-Mail
Fax
Insurance Information
Prescribing Physician
Responsible Physician
Insurance Company
Insurance Number
Test data
Start Time		05/07/2019 10:15 AM
Duration		0:12:00
CPET device		MetaLyzer 3B-R3
Serial number		235021624
Firmware version		1.3.56
Flow Sensor		Default
Temperature		20.7°C
Barometric Pressure		1018mBar
Humidity		44%
Variable	Unit	Rest	Unloaded Pedalling	Warm Up	VT1	VT1 % Norm	VT1 % Max	VT2	VT2 % Norm	VT2 % Max	V'O2peak	V'O2peak % Norm	Normal	Absolute Maximum Values
V'O2	L/min	-	-	-	-	-	-	1.45	77	88	1.64	87	1.89	2.27
V'O2/kg	ml/min/kg	-	-	-	-	-	-	26	77	88	30	87	34	41
V'O2/HR	ml	-	-	-	-	-	-	8	77	96	9	80	11	13
HR	/min	-	-	-	-	-	-	174	99	92	189	108	175	189
V'E/V'O2		-	-	-	-	-	-	32.8	-	87	37.7	-	-	42.1
V'E/V'CO2		-	-	-	-	-	-	31.0	-	93	33.5	-	-	36.4
V'E	L/min	-	-	-	-	-	-	54.9	-	78	70.8	-	-	82.0
V'CO2	L/min	-	-	-	-	-	-	1.53	-	83	1.85	-	-	2.42
RER		-	-	-	-	-	-	1.06	-	94	1.13	-	-	1.17
t	Phase	Marker	V'O2	V'O2/kg	V'O2/HR	HR	WR	V'E/V'O2	V'E/V'CO2	RER	V'E	VT	V'CO2
h:mm:ss.ms			L/min	ml/min/kg	ml	/min	W				L/min	L	L/min
0:00:05.280	Exercise		0.476568	8.6023	6.14926	77.5	-	27.7475	28.5431	0.972126	20.5193	0.405	0.463284
0:00:07.160	Exercise		0.518232	9.35437	6.42437	80.6667	-	28.0104	29.0676	0.963629	20.333	0.503333	0.499383
0:00:10.460	Exercise		0.536701	9.68775	6.00785	89.3333	-	27.382	28.5957	0.957559	20.5798	0.503667	0.513923
0:00:12.280	Exercise		0.342516	6.1826	3.41378	100.333	-	25.7463	27.4473	0.938024	12.3071	0.508	0.321288
0:00:15.620	Exercise		0.430126	7.764	3.7511	114.667	-	21.6891	24.0319	0.902513	12.595	0.555333	0.388194
0:00:19.780	Exercise		0.591837	10.683	4.76008	124.333	-	21.4375	24.134	0.888271	16.8117	0.587	0.525711
0:00:20.960	Exercise		0.839883	15.1603	6.34672	132.333	-	22.5366	25.5728	0.881272	24.6704	0.618667	0.740165
0:00:22.380	Exercise		0.813135	14.6775	6.02322	135	-	25.7328	29.304	0.878132	28.3762	0.548333	0.71404
0:00:23.860	Exercise		0.95451	17.2294	6.96722	137	-	27.6142	31.0965	0.888015	33.81	0.653333	0.847619
0:00:25.320	Exercise		0.938391	16.9385	6.78355	138.333	-	28.4614	31.77	0.895859	34.0289	0.669333	0.840666
0:00:26.760	Exercise		0.77092	13.9155	5.50657	140	-	29.2063	32.313	0.903856	29.8789	0.584333	0.6968
0:00:28.220	Exercise		0.630475	11.3804	4.43997	142	-	30.2513	33.1202	0.91338	26.4359	0.517	0.575863
0:00:29.980	Exercise		0.536235	9.67933	3.71525	144.333	-	31.4714	33.3926	0.942465	25.2271	0.435	0.505383
0:00:31.060	Exercise		0.556805	10.0506	3.80505	146.333	-	32.0716	33.9669	0.944201	26.1261	0.455	0.525736
0:00:32.860	Exercise		0.711627	12.8452	4.80829	148	-	29.5042	31.8796	0.92549	28.9107	0.526	0.658604
0:00:34.520	Exercise		0.893504	16.1282	5.98329	149.333	-	26.9527	30.2201	0.891881	30.1169	0.718667	0.796899
0:00:36.380	Exercise		0.871498	15.731	5.7971	150.333	-	26.8044	30.2674	0.885586	29.6124	0.682	0.771786
0:00:37.480	Exercise		0.852552	15.389	5.63361	151.333	-	27.5825	30.6519	0.899861	30.2077	0.65	0.767179
0:00:39.200	Exercise		0.629551	11.3637	4.13272	152.333	-	31.1598	33.6224	0.926758	26.8474	0.534667	0.583441
0:00:40.580	Exercise		0.887263	16.0156	5.81177	152.667	-	30.1332	33.3282	0.904135	33.2689	0.733333	0.802206
0:00:42.080	Exercise		0.84965	15.3366	5.55327	153	-	30.3157	34.2588	0.884903	31.4582	0.794667	0.751857
0:00:43.780	Exercise		0.96315	17.3854	6.2951	153	-	30.2787	34.3371	0.881808	34.8049	0.888333	0.849313
0:00:45.200	Exercise		0.920847	16.6218	6.23599	147.667	-	31.8632	35.45	0.898822	35.0354	0.886	0.827678
0:00:46.660	Exercise		0.86451	15.6049	6.04552	143	-	33.0583	36.1721	0.913917	34.9795	0.787	0.79009
0:00:47.860	Exercise		0.726621	13.1159	5.20254	139.667	-	32.951	36.3948	0.905375	29.4859	0.766	0.657865
0:00:50.540	Exercise		0.752111	13.576	5.30902	141.667	-	29.4434	33.7341	0.872806	27.4712	0.742667	0.656447
0:00:52.180	Exercise		0.825634	14.9031	5.77366	143	-	27.4613	32.1144	0.855108	27.4696	0.824667	0.706007
0:00:53.720	Exercise		1.14063	20.5891	7.97647	143	-	25.8864	30.5288	0.847932	35.0728	0.910667	0.967181
0:00:55.480	Exercise		1.17341	21.1806	8.09245	145	-	26.3201	30.8211	0.853963	36.6201	0.919333	1.00205
0:00:56.960	Exercise		1.19023	21.4843	8.09679	147	-	26.6528	31.0046	0.859642	37.5348	0.93	1.02317
0:00:58.440	Exercise		1.06281	19.1842	7.39772	143.667	-	26.8827	30.8965	0.87009	34.4627	0.842333	0.924737
0:00:59.880	Exercise		1.00785	18.1923	7.39258	136.333	-	27.1163	31.0784	0.872512	33.2472	0.809	0.879366
0:01:01.340	Exercise		1.00039	18.0576	7.93962	126	-	27.2308	31.0313	0.877526	33.108	0.812667	0.87787
0:01:02.860	Exercise		0.936869	16.911	7.65833	122.333	-	26.6104	30.488	0.872814	30.8253	0.753	0.817713
0:01:04.280	Exercise		0.982939	17.7426	8.14591	120.667	-	25.8981	29.9071	0.865952	31.701	0.731	0.851178
0:01:05.520	Exercise		0.994896	17.9584	8.15488	122	-	25.5336	30.0143	0.850715	31.6994	0.725	0.846372
0:01:07.200	Exercise		1.11484	20.1235	9.13807	122	-	26.7218	31.4534	0.849566	36.4588	0.787333	0.947134
0:01:08.400	Exercise		1.11389	20.1063	9.03152	123.333	-	27.1435	31.6661	0.857179	37.7804	0.721	0.954801
0:01:09.560	Exercise		1.18759	21.4367	9.45036	125.667	-	25.943	30.3421	0.855017	38.6947	0.706667	1.01541
0:01:11.060	Exercise		1.16774	21.0783	9.09927	128.333	-	23.6352	27.918	0.846591	34.2458	0.742	0.988598
0:01:13.540	Exercise		1.22029	22.0268	9.41096	129.667	-	23.4302	27.9486	0.838334	34.3986	0.853	1.02301
0:01:14.760	Exercise		1.00561	18.1519	7.73549	130	-	22.9479	27.2697	0.841518	27.9828	0.821333	0.846242
0:01:16.840	Exercise		1.11946	20.2068	8.52378	131.333	-	22.2082	26.424	0.840456	29.5531	0.907	0.940853
0:01:19.880	Exercise		0.964121	17.4029	7.12405	135.333	-	22.4595	26.6706	0.842108	26.5564	0.78	0.811894
0:01:21.000	Exercise		1.21148	21.8679	8.69485	139.333	-	21.7466	25.8595	0.840954	31.3794	0.897667	1.0188
0:01:22.900	Exercise		1.16086	20.9542	8.17509	142	-	23.5813	28.1681	0.837164	33.4611	0.791667	0.971832
0:01:24.340	Exercise		1.15006	20.7592	8.06117	142.667	-	22.7356	27.3301	0.831888	31.2104	0.887667	0.956721
0:01:26.200	Exercise		1.04667	18.893	7.30237	143.333	-	22.9609	28.4383	0.807393	28.8772	0.858333	0.845076
0:01:28.420	Exercise		1.10641	19.9714	7.8284	141.333	-	23.0805	28.6132	0.806637	30.4681	0.889667	0.892475
0:01:29.800	Exercise		1.30306	23.5209	9.48829	137.333	-	23.796	29.2184	0.814418	36.5726	0.946333	1.06123
0:01:31.120	Exercise		1.45487	26.2612	10.9115	133.333	-	25.3774	30.0555	0.844349	43.7603	0.921333	1.22842
0:01:32.440	Exercise		1.4438	26.0614	10.8829	132.667	-	26.2246	30.2237	0.867683	44.9014	0.918667	1.25276
0:01:33.700	Exercise		1.40145	25.2969	10.5108	133.333	-	27.3232	30.8363	0.886073	45.2659	0.934667	1.24178
0:01:35.060	Exercise		1.33972	24.1826	9.99789	134	-	28.8609	31.9386	0.903636	45.5083	0.957667	1.21062
0:01:36.240	Exercise		1.25188	22.5971	9.29612	134.667	-	29.5154	32.1735	0.917383	43.9476	0.904333	1.14845
0:01:37.420	Exercise		1.22153	22.0492	8.938	136.667	-	29.9351	32.0926	0.932774	44.2163	0.832333	1.13941
0:01:38.460	Exercise		1.13818	20.5448	8.16876	139.333	-	29.8842	31.6471	0.944295	41.1954	0.826	1.07478
0:01:39.920	Exercise		1.16377	21.0067	8.17638	142.333	-	29.8913	31.3061	0.954806	42.146	0.824667	1.11118
0:01:41.020	Exercise		0.98486	17.7773	6.82351	144.333	-	27.0957	28.9078	0.937315	32.4095	0.815333	0.923124
0:01:43.560	Exercise		1.09192	19.7098	7.49603	145.667	-	25.6176	27.8256	0.920648	34.0847	0.803	1.00528
0:01:44.780	Exercise		1.02031	18.4171	6.97249	146.333	-	24.7117	27.3264	0.904317	30.8895	0.783667	0.922682
0:01:46.100	Exercise		1.38425	24.9865	9.41667	147	-	26.2727	28.6654	0.916528	43.2708	0.902667	1.26871
0:01:47.320	Exercise		1.28657	23.2234	8.67354	148.333	-	27.5146	29.6912	0.926692	42.0284	0.913	1.19226
0:01:48.700	Exercise		1.22107	22.041	8.17682	149.333	-	25.7198	27.8389	0.923879	37.0237	0.949	1.12812
0:01:51.160	Exercise		1.16162	20.9679	7.74416	150	-	24.8438	27.3034	0.909917	34.203	0.921667	1.05698
0:01:52.540	Exercise		1.15421	20.8342	7.6777	150.333	-	24.6175	27.3927	0.898689	33.7577	0.909667	1.03728
0:01:53.920	Exercise		1.4003	25.2763	9.19237	152.333	-	26.84	29.7748	0.901434	44.118	0.972333	1.26228
0:01:55.140	Exercise		1.34203	24.2244	8.69568	154.333	-	29.0156	31.6555	0.916607	45.7094	0.972333	1.23012
0:01:56.380	Exercise		1.36939	24.7182	8.77813	156	-	29.4732	31.6829	0.930255	47.1604	0.998667	1.27388
0:01:57.740	Exercise		1.2713	22.9476	8.14933	156	-	30.6608	32.3431	0.947986	45.8185	0.964667	1.20517
0:01:58.940	Exercise		1.16034	20.9447	7.43807	156	-	30.4458	31.7915	0.957671	41.9313	0.914333	1.11122
0:02:00.320	Exercise		1.21708	21.9689	7.83525	155.333	-	30.7567	31.531	0.975444	44.2051	0.94	1.18719
0:02:01.580	Exercise		1.21921	22.0074	7.91696	154	-	30.3953	31.163	0.975364	43.3761	0.988667	1.18918
0:02:03.060	Exercise		1.26669	22.8645	8.29713	152.667	-	30.6201	31.3292	0.977366	44.9899	1.04433	1.23802
0:02:04.520	Exercise		1.22417	22.097	8.14305	150.333	-	30.6449	31.3612	0.977157	43.8328	0.999	1.19621
0:02:05.720	Exercise		1.14958	20.7505	7.73258	148.667	-	30.4445	31.1245	0.978152	41.343	0.938333	1.12446
0:02:07.180	Exercise		1.19764	21.618	8.33623	143.667	-	30.5251	31.3304	0.974295	43.3303	0.921333	1.16685
0:02:08.380	Exercise		1.16331	20.9985	8.28965	140.333	-	30.524	31.4743	0.969806	41.9381	0.939333	1.12819
0:02:09.780	Exercise		1.2762	23.0361	9.45332	135	-	30.8128	31.7093	0.971725	46.2203	0.965	1.24011
0:02:10.960	Exercise		1.1597	20.9332	8.71953	133	-	30.84	31.694	0.973056	42.6229	0.895	1.12845
0:02:12.180	Exercise		1.2273	22.1534	9.51395	129	-	30.0608	30.9593	0.97098	44.1349	0.877667	1.19168
0:02:13.560	Exercise		1.10888	20.0159	8.73137	127	-	27.0339	28.1762	0.959459	36.3101	0.825667	1.06393
0:02:15.440	Exercise		1.10279	19.9059	8.72921	126.333	-	25.2606	26.7122	0.945659	33.1146	0.907	1.04286
0:02:17.680	Exercise		1.15333	20.8182	9.15339	126	-	24.2016	26.2651	0.921436	32.8161	0.963667	1.06272
0:02:19.060	Exercise		1.43317	25.8695	11.3145	126.667	-	25.4945	27.8566	0.915205	42.2323	1.068	1.31165
0:02:20.300	Exercise		1.57935	28.5082	12.7026	124.333	-	26.5802	28.935	0.918617	48.3606	1.09133	1.45082
0:02:21.760	Exercise		1.41156	25.4795	11.4143	123.667	-	28.1293	30.0174	0.937097	46.0288	1.04833	1.32277
0:02:23.180	Exercise		1.32594	23.934	11.0495	120	-	28.5374	30.049	0.949694	44.2392	0.995333	1.25924
0:02:24.380	Exercise		1.31564	23.748	11.1495	118	-	29.0248	30.2768	0.958648	45.0142	0.949333	1.26124
0:02:25.580	Exercise		1.36951	24.7204	11.8061	116	-	28.7972	29.8859	0.963571	46.3554	0.965	1.31962
0:02:26.940	Exercise		1.30492	23.5545	11.4133	114.333	-	30.0508	30.8634	0.973671	46.1312	0.960333	1.27056
0:02:28.140	Exercise		1.31943	23.8165	11.5402	114.333	-	30.0998	30.7142	0.979996	46.3186	1.01	1.29304
0:02:29.520	Exercise		1.15168	20.7885	9.9569	115.667	-	29.6502	30.2936	0.97876	39.7952	1.01467	1.12722
0:02:32.000	Exercise		1.04646	18.8892	8.69637	120.333	-	28.1428	29.4128	0.956822	34.3531	1.009	1.00128
0:02:33.740	Exercise		1.1022	19.8952	8.93672	123.333	-	26.9982	28.6824	0.94128	34.7886	0.995667	1.03747
0:02:35.040	Exercise		1.35817	24.5157	10.7507	126.333	-	27.1022	29.0338	0.93347	43.2059	0.972667	1.26781
0:02:36.180	Exercise		1.31742	23.7802	10.0823	130.667	-	26.1428	27.7668	0.941515	40.5539	0.955333	1.24037
0:02:38.280	Exercise		1.30963	23.6396	9.67709	135.333	-	26.3446	28.0428	0.939444	40.5483	0.965667	1.23033
0:02:39.620	Exercise		1.2291	22.1859	8.82127	139.333	-	26.5516	28.1996	0.941558	38.1544	0.995333	1.15727
0:02:41.060	Exercise		1.2638	22.8122	8.98433	140.667	-	27.259	29.0317	0.938939	39.6808	1.09233	1.18663
0:02:43.720	Exercise		1.22196	22.0571	8.62563	141.667	-	27.004	28.9789	0.931851	38.1666	1.06333	1.13869
0:02:45.100	Exercise		1.32788	23.969	9.35129	142	-	26.6	28.8811	0.921017	40.8906	1.05733	1.223
0:02:46.300	Exercise		1.44352	26.0564	10.1657	142	-	27.6259	29.9226	0.923245	46.6505	0.992	1.33273
0:02:47.560	Exercise		1.40517	25.364	9.89555	142	-	28.4502	30.3596	0.937106	46.8442	0.982333	1.31679
0:02:48.880	Exercise		1.24636	22.4975	8.77718	142	-	27.4768	28.8977	0.950829	39.9757	1.00467	1.18507
0:02:51.160	Exercise		1.15738	20.8913	8.15056	142	-	26.2999	27.8499	0.944343	35.3676	1.03333	1.09296
0:02:53.100	Exercise		1.21029	21.8464	8.52316	142	-	26.1682	27.941	0.936551	36.5997	1.06933	1.1335
0:02:54.420	Exercise		1.36966	24.7232	9.64552	142	-	27.1927	29.1199	0.933816	43.2328	1.03967	1.27901
0:02:55.660	Exercise		1.43441	25.8919	10.1015	142	-	28.3859	30.0181	0.945626	47.3075	1.03367	1.35642
0:02:57.040	Exercise		1.42782	25.7729	10.0551	142	-	29.5287	30.5106	0.967818	49.0531	1.025	1.38187
0:02:58.200	Exercise		1.18182	21.3325	8.3227	142	-	28.1741	29.0217	0.970794	38.9732	0.988667	1.14731
0:03:00.800	Exercise		1.22147	22.0483	8.60193	142	-	27.8993	29.1666	0.956549	39.8833	0.989333	1.1684
0:03:02.100	Exercise		1.18793	21.4428	8.36573	142	-	27.2953	28.8516	0.946057	37.8648	1.00233	1.12385
0:03:03.460	Exercise		1.37266	24.7772	9.51032	144.333	-	29.8329	31.275	0.953892	47.7232	1.01467	1.30937
0:03:04.640	Exercise		1.52991	27.6157	10.8504	141	-	30.466	30.7347	0.991257	52.2838	1.327	1.51653
0:03:07.220	Exercise		1.32614	23.9376	9.56352	138.667	-	30.6725	30.5999	1.00237	45.5654	1.342	1.32929
0:03:09.380	Exercise		1.16215	20.9775	8.62984	134.667	-	29.7904	30.0152	0.992512	38.6698	1.37533	1.15345
0:03:11.180	Exercise		1.21552	21.9408	8.91579	136.333	-	28.7508	29.6935	0.968253	40.2799	1.08767	1.17693
0:03:12.380	Exercise		1.41836	25.6022	10.2041	139	-	28.8553	30.0536	0.960126	46.9268	1.12633	1.36181
0:03:13.820	Exercise		1.54305	27.8528	10.9436	141	-	29.9696	30.7284	0.975307	52.7307	1.17067	1.50494
0:03:15.200	Exercise		1.31681	23.7691	9.20845	143	-	32.1321	32.3791	0.992369	48.3703	1.14967	1.30676
0:03:16.660	Exercise		1.2689	22.9044	8.83226	143.667	-	33.3537	33.1974	1.00471	48.864	1.07567	1.27487
0:03:17.820	Exercise		1.29193	23.32	8.88939	145.333	-	33.4624	33.0864	1.01136	50.2571	1.03	1.30661
0:03:18.940	Exercise		1.35954	24.5405	9.22766	147.333	-	33.3374	32.8186	1.01581	52.86	1.01	1.38103
0:03:20.100	Exercise		1.25934	22.7317	8.43307	149.333	-	32.9451	32.098	1.02639	48.7926	0.962	1.29257
0:03:21.380	Exercise		1.23222	22.2423	8.19662	150.333	-	33.2446	32.1894	1.03278	48.2685	0.951667	1.27262
0:03:22.500	Exercise		1.30548	23.5646	8.62651	151.333	-	33.2441	31.843	1.044	50.7031	0.999667	1.36292
0:03:23.660	Exercise		1.18535	21.3962	7.8155	151.667	-	32.4788	31.3697	1.03535	44.7138	1.036	1.22726
0:03:26.140	Exercise		1.21902	22.004	8.01988	152	-	30.5083	29.9011	1.02031	43.1562	1.04167	1.24378
0:03:27.380	Exercise		1.11576	20.1401	7.12187	156.667	-	29.1426	29.3083	0.994344	38.2146	0.965667	1.10945
0:03:28.680	Exercise		1.32114	23.8474	8.13847	162.333	-	29.3727	29.6703	0.989968	45.5246	0.975667	1.30789
0:03:30.000	Exercise		1.33388	24.0772	7.93974	168	-	30.7402	31.0581	0.989763	47.6156	1.037	1.32022
0:03:31.300	Exercise		1.39354	25.1542	8.2458	169	-	31.0123	31.0635	0.998353	49.8991	1.07533	1.39125
0:03:32.560	Exercise		1.22578	22.126	7.25313	169	-	30.0183	30.0098	1.00028	42.694	1.04233	1.22613
0:03:34.620	Exercise		1.10029	19.8608	6.51059	169	-	27.1877	28.0155	0.970452	34.8829	1.011	1.06778
0:03:36.860	Exercise		1.17029	21.1243	6.92478	169	-	25.1722	26.6815	0.943434	34.0365	1.07067	1.10409
0:03:38.380	Exercise		1.46173	26.385	8.64929	169	-	25.3832	27.2645	0.930998	42.5331	1.128	1.36087
0:03:39.660	Exercise		1.66765	30.1019	9.86772	169	-	27.3053	28.7064	0.951192	52.2978	1.11367	1.58625
0:03:40.760	Exercise		1.55927	28.1456	9.91058	157.333	-	30.2817	30.6979	0.986442	54.6563	1.058	1.53812
0:03:41.880	Exercise		1.48074	26.7282	10.096	146.667	-	32.1875	31.6627	1.01658	55.5171	1.01767	1.50529
0:03:42.960	Exercise		1.33956	24.1798	9.8497	136	-	33.4487	32.3068	1.03535	52.6622	0.965333	1.38691
0:03:44.060	Exercise		1.32784	23.9683	9.52997	139.333	-	33.3239	31.9272	1.04375	52.1511	0.950333	1.38593
0:03:45.160	Exercise		1.32491	23.9153	9.30848	142.333	-	32.5803	31.1271	1.04669	50.8843	0.949333	1.38676
0:03:46.320	Exercise		1.25019	22.5666	8.524	146.667	-	32.1706	30.9337	1.03999	47.535	0.935667	1.30018
0:03:47.620	Exercise		1.25952	22.735	8.43427	149.333	-	31.1909	29.9919	1.03998	46.1984	0.962333	1.30987
0:03:48.920	Exercise		1.26012	22.7458	8.32677	151.333	-	31.0334	29.9547	1.03601	45.7177	0.995667	1.3055
0:03:50.240	Exercise		1.38423	24.9861	9.10679	152	-	30.8417	29.6148	1.04143	49.6151	1.032	1.44158
0:03:51.380	Exercise		1.4182	25.5993	9.33026	152	-	31.2538	30.0813	1.03898	51.5146	1.03167	1.47348
0:03:52.540	Exercise		1.32726	23.9577	9.19577	144.333	-	31.8278	30.8318	1.0323	49.434	0.99	1.37013
0:03:53.860	Exercise		1.325	23.917	9.69514	136.667	-	31.3137	30.3714	1.03103	48.6374	0.98	1.36611
0:03:55.020	Exercise		1.31349	23.7093	10.1298	129.667	-	31.2672	30.4461	1.02697	48.0187	0.995	1.34892
0:03:56.280	Exercise		1.42574	25.7354	10.8011	132	-	30.4077	29.7946	1.02058	50.303	1.04233	1.45508
0:03:57.600	Exercise		1.39512	25.1827	10.3855	134.333	-	30.8253	30.5572	1.00878	49.7218	1.066	1.40737
0:03:58.880	Exercise		1.3679	24.6913	10.0581	136	-	30.3157	30.4109	0.996868	48.0817	1.047	1.36362
0:04:00.200	Exercise		1.39811	25.2366	10.2802	136	-	31.0448	31.0703	0.99918	50.318	1.048	1.39696
0:04:01.360	Exercise		1.39845	25.2428	10.1093	138.333	-	31.3406	31.1005	1.00772	50.6096	1.07467	1.40924
0:04:02.720	Exercise		1.38763	25.0475	9.86467	140.667	-	31.966	31.5295	1.01384	51.3174	1.06167	1.40684
0:04:03.940	Exercise		1.32693	23.9519	9.25768	143.333	-	31.2334	30.9616	1.00878	47.9222	1.06533	1.33858
0:04:05.380	Exercise		1.35598	24.4762	9.41656	144	-	30.5739	30.4662	1.00354	47.7639	1.09067	1.36078
0:04:06.860	Exercise		1.36702	24.6755	9.44948	144.667	-	30.4475	30.3136	1.00442	47.514	1.16133	1.37307
0:04:08.340	Exercise		1.35341	24.4297	9.35535	144.667	-	30.9706	30.5472	1.01386	47.8645	1.15867	1.37217
0:04:09.740	Exercise		1.40966	25.4452	9.76671	144.333	-	31.647	31.0987	1.01763	51.0143	1.14733	1.43451
0:04:10.940	Exercise		1.2397	22.3773	8.56938	144.667	-	29.8739	29.3112	1.0192	42.9757	1.04167	1.2635
0:04:12.880	Exercise		1.30868	23.6223	9.00466	145.333	-	29.5868	29.0259	1.01932	45.3205	0.988667	1.33397
0:04:13.940	Exercise		1.01101	18.2493	6.92473	146	-	27.5503	27.4178	1.00484	33.6722	0.833333	1.0159
0:04:15.720	Exercise		1.31249	23.6911	8.94879	146.667	-	27.9934	28.1315	0.995094	43.6934	0.905	1.30605
0:04:16.820	Exercise		1.30662	23.5852	8.82852	148	-	28.3473	28.7252	0.986846	43.597	0.957333	1.28943
0:04:18.060	Exercise		1.61024	29.0657	10.7828	149.333	-	29.1013	29.1177	0.999437	54.3716	1.04233	1.60933
0:04:19.180	Exercise		1.4432	26.0506	9.62135	150	-	30.7641	30.5102	1.00832	51.8187	1.00567	1.45521
0:04:20.320	Exercise		1.3863	25.0235	9.24201	150	-	30.3968	29.8341	1.01886	49.677	0.949	1.41245
0:04:21.500	Exercise		1.36915	24.7139	9.12766	150	-	30.9591	30.3041	1.02161	50.0206	0.943667	1.39874
0:04:22.580	Exercise		1.34818	24.3354	8.98786	150	-	30.4609	29.9202	1.01807	48.4587	0.944	1.37254
0:04:23.840	Exercise		1.38737	25.0428	9.24914	150	-	31.1072	30.3693	1.0243	50.7268	0.965	1.42108
0:04:24.940	Exercise		1.35461	24.4514	8.99075	150.667	-	31.6656	30.8158	1.02758	50.464	0.96	1.39196
0:04:26.020	Exercise		1.36028	24.5538	8.98865	151.333	-	32.9192	31.6459	1.04024	52.6816	0.96	1.41501
0:04:27.120	Exercise		1.36354	24.6127	8.97067	152	-	33.3138	32.047	1.03953	53.2804	0.976667	1.41744
0:04:28.240	Exercise		1.40809	25.4167	9.36643	150.333	-	33.1709	31.7786	1.04381	54.4682	1.01067	1.46978
0:04:29.360	Exercise		1.36625	24.6616	9.19004	148.667	-	33.8741	32.4689	1.04328	54.1924	0.986333	1.42538
0:04:30.400	Exercise		1.3689	24.7094	9.31225	147	-	33.5215	32.0284	1.04662	53.5504	1.00633	1.43272
0:04:31.640	Exercise		1.34858	24.3425	9.19484	146.667	-	33.9574	32.3113	1.05095	53.3681	1.01467	1.41728
0:04:32.800	Exercise		1.43067	25.8244	9.73245	147	-	32.6942	31.1716	1.04885	54.0197	1.07367	1.50055
0:04:33.980	Exercise		1.40818	25.4184	9.45086	149	-	33.0678	31.5158	1.04925	53.9286	1.05467	1.47753
0:04:35.160	Exercise		1.23722	22.3326	8.15752	151.667	-	30.6175	29.5661	1.03556	44.0583	1.027	1.28122
0:04:37.380	Exercise		1.22475	22.1074	7.91863	154.667	-	29.1945	28.5312	1.02325	41.743	1.004	1.25322
0:04:38.660	Exercise		1.30759	23.6028	8.38201	156	-	28.6798	28.3752	1.01073	43.6662	1.02	1.32163
0:04:39.760	Exercise		1.53105	27.6364	9.73128	157.333	-	30.9276	30.5754	1.01152	55.2195	1.01067	1.54869
0:04:40.720	Exercise		1.51291	27.3089	9.63639	157	-	33.278	32.5801	1.02142	58.4472	1.039	1.54532
0:04:41.880	Exercise		1.4492	26.1588	9.28971	156	-	34.3373	33.3191	1.03056	57.9104	1.02333	1.49348
0:04:42.960	Exercise		1.37326	24.7881	8.82182	155.667	-	34.1034	32.9188	1.03598	54.5081	1.02267	1.42268
0:04:44.100	Exercise		1.3312	24.0288	8.51512	156.333	-	33.7378	32.4318	1.04027	52.8211	0.961667	1.3848
0:04:45.160	Exercise		1.25625	22.676	7.93421	158.333	-	33.9173	32.4429	1.04545	50.0669	0.966667	1.31334
0:04:46.460	Exercise		1.30899	23.6279	8.19824	159.667	-	32.8664	31.4936	1.04359	50.2759	0.998	1.36604
0:04:47.700	Exercise		1.28986	23.2827	8.01155	161	-	32.86	31.5318	1.04212	49.6914	0.979333	1.34419
0:04:48.740	Exercise		1.42492	25.7205	8.81392	161.667	-	31.1715	30.0561	1.03711	52.5715	0.928333	1.4778
0:04:49.680	Exercise		1.41654	25.5694	8.72614	162.333	-	32.5151	31.4962	1.03235	54.2138	0.957333	1.46237
0:04:50.920	Exercise		1.46223	26.3941	8.97075	163	-	32.7069	31.7634	1.0297	55.651	1.024	1.50567
0:04:52.100	Exercise		1.45602	26.282	8.82439	165	-	33.4189	32.3933	1.03166	55.7819	1.12767	1.50212
0:04:53.320	Exercise		1.41041	25.4587	8.46246	166.667	-	33.3356	32.1061	1.0383	53.9044	1.127	1.46442
0:04:54.700	Exercise		1.36636	24.6635	8.13307	168	-	33.1036	31.5156	1.05039	52.1188	1.08967	1.4352
0:04:55.880	Exercise		1.30242	23.5094	7.83019	166.333	-	32.5337	30.7174	1.05913	49.5174	0.998	1.37943
0:04:56.980	Exercise		1.33854	24.1614	8.17845	163.667	-	31.5608	29.8119	1.05866	49.875	0.941333	1.41706
0:04:58.100	Exercise		1.26114	22.7642	7.84941	160.667	-	28.6572	27.6787	1.03535	42.8617	0.918333	1.30572
0:04:59.980	Exercise		1.36019	24.5522	8.51895	159.667	-	28.1052	27.6512	1.01642	44.6922	0.995667	1.38253
0:05:01.200	Exercise		1.41511	25.5434	8.82603	160.333	-	27.9689	27.7471	1.008	45.9116	1.044	1.42642
0:05:02.380	Exercise		1.57234	28.3815	9.72579	161.667	-	29.9446	29.4857	1.01556	54.0991	1.11033	1.59681
0:05:03.680	Exercise		1.46231	26.3956	8.98964	162.667	-	30.9681	30.1529	1.02703	52.512	1.04633	1.50185
0:05:04.800	Exercise		1.2811	23.1246	7.84349	163.333	-	31.0492	30.1161	1.03098	45.8492	1.08733	1.3208
0:05:07.040	Exercise		1.40449	25.3517	8.66967	162	-	29.8144	29.4731	1.01158	48.257	1.08867	1.42075
0:05:08.180	Exercise		1.52223	27.477	9.45483	161	-	28.6828	28.6878	0.999828	50.0448	1.129	1.52197
0:05:09.300	Exercise		1.83138	33.0573	11.375	161	-	29.0213	28.9841	1.00128	60.729	1.15367	1.83373
0:05:10.460	Exercise		1.63667	29.5429	10.0409	163	-	31	30.2492	1.02482	57.9398	1.15833	1.6773
0:05:11.800	Exercise		1.51878	27.4149	9.22338	164.667	-	33.1099	31.6951	1.04464	57.4897	1.14933	1.58658
0:05:12.920	Exercise		1.38397	24.9815	8.37081	165.333	-	34.1458	32.4851	1.05112	54.5951	1.07133	1.45473
0:05:14.020	Exercise		1.41111	25.4713	8.50065	166	-	33.8638	32.1918	1.05194	55.5461	1.03067	1.4844
0:05:15.140	Exercise		1.36683	24.672	8.20098	166.667	-	34.3036	32.5188	1.05489	54.6478	1.014	1.44185
0:05:16.260	Exercise		1.19417	21.5555	7.1365	167.333	-	31.8666	30.377	1.04904	44.4709	0.998	1.25273
0:05:18.520	Exercise		1.26416	22.8187	7.53971	167.667	-	29.9148	28.9202	1.03439	43.7191	1.06667	1.30763
0:05:19.920	Exercise		1.38016	24.9127	8.21526	168	-	28.2196	27.7891	1.01549	44.6784	1.12267	1.40154
0:05:21.120	Exercise		1.66161	29.993	9.89055	168	-	29.7554	29.2422	1.01755	56.2988	1.18233	1.69077
0:05:22.320	Exercise		1.56387	28.2286	9.30872	168	-	31.8213	30.9324	1.02874	57.0467	1.128	1.6088
0:05:23.480	Exercise		1.43067	25.8244	8.5669	167	-	33.4566	31.9261	1.04794	55.4648	1.051	1.49926
0:05:24.540	Exercise		1.34759	24.3247	8.10174	166.333	-	33.2688	31.5313	1.0551	52.2818	1.01067	1.42184
0:05:25.820	Exercise		1.37016	24.7322	8.25399	166	-	32.8688	31.1559	1.05498	52.5735	1.00433	1.44549
0:05:26.940	Exercise		1.39216	25.1292	8.35293	166.667	-	33.2741	31.3747	1.06054	53.7153	1.04633	1.47644
0:05:28.060	Exercise		1.41164	25.4809	8.4361	167.333	-	33.7237	31.6189	1.06657	55.3664	1.02733	1.50561
0:05:29.160	Exercise		1.40225	25.3114	8.36332	167.667	-	33.5357	31.2854	1.07193	54.7409	1.02167	1.50311
0:05:30.300	Exercise		1.44732	26.1249	8.615	168	-	32.6694	30.4986	1.07118	54.9534	1.03167	1.55033
0:05:31.440	Exercise		1.4583	26.3231	8.68037	168	-	32.3007	30.3032	1.06592	54.5173	1.059	1.55443
0:05:32.660	Exercise		1.44895	26.1543	8.60761	168.333	-	32.271	30.3673	1.06269	53.7949	1.101	1.53978
0:05:34.000	Exercise		1.35191	24.4026	8.01525	168.667	-	33.3843	31.4093	1.06288	52.3084	1.04967	1.43691
0:05:35.080	Exercise		1.2475	22.518	7.38165	169	-	32.7977	31.0216	1.05725	47.5078	1.03767	1.31892
0:05:36.700	Exercise		1.24456	22.4649	7.36424	169	-	30.0338	29.0008	1.03562	43.181	1.07167	1.28889
0:05:38.820	Exercise		1.34895	24.3492	7.98193	169	-	28.3427	27.8352	1.01823	43.809	1.13133	1.37354
0:05:40.000	Exercise		1.63594	29.5296	9.68012	169	-	28.1852	27.7754	1.01476	52.4794	1.18633	1.66008
0:05:41.120	Exercise		1.74873	31.5654	10.3475	169	-	30.3993	29.8326	1.019	60.8381	1.141	1.78195
0:05:42.200	Exercise		1.50788	27.2181	8.92237	169	-	31.1686	30.1612	1.0334	53.5333	1.17967	1.55824
0:05:44.420	Exercise		1.48984	26.8923	8.79824	169.333	-	30.2898	29.7214	1.01912	51.6164	1.14533	1.51832
0:05:45.560	Exercise		1.53681	27.7402	9.05781	169.667	-	29.3227	28.9048	1.01446	51.4128	1.166	1.55903
0:05:46.700	Exercise		1.72183	31.0799	10.1284	170	-	29.686	29.3932	1.00996	58.6069	1.12633	1.73898
0:05:47.880	Exercise		1.50805	27.2211	8.87088	170	-	31.7573	30.8652	1.0289	55.108	1.09967	1.55164
0:05:49.160	Exercise		1.38661	25.029	8.1565	170	-	32.8758	31.4477	1.04541	52.8471	1.048	1.44957
0:05:50.280	Exercise		1.4154	25.5487	8.32586	170	-	32.63	31.0301	1.05156	54.0056	0.994333	1.48837
0:05:51.240	Exercise		1.46096	26.3712	8.5939	170	-	32.2165	30.5409	1.05486	54.9237	1.00667	1.54112
0:05:52.500	Exercise		1.526	27.5451	8.95891	170.333	-	32.1816	30.461	1.05648	57.5244	0.984333	1.6122
0:05:53.420	Exercise		1.41143	25.477	8.27007	170.667	-	33.172	31.4287	1.05547	54.6352	1.00667	1.48972
0:05:54.620	Exercise		1.3221	23.8646	7.71655	171.333	-	30.1201	28.9144	1.0417	46.7362	0.973333	1.37723
0:05:56.700	Exercise		1.26038	22.7505	7.34202	171.667	-	28.9723	28.1242	1.03016	42.4177	1.035	1.29839
0:05:58.060	Exercise		1.44311	26.049	8.3902	172	-	28.1718	27.5042	1.02427	46.7747	1.10067	1.47814
0:05:59.160	Exercise		1.67659	30.2634	9.74762	172	-	30.2134	29.4237	1.02684	57.962	1.14233	1.72159
0:06:00.280	Exercise		1.73542	31.3253	10.0701	172.333	-	30.9247	30.0741	1.02828	61.3392	1.15133	1.7845
0:06:01.440	Exercise		1.5788	28.4982	9.14364	172.667	-	32.2081	31.0964	1.03575	58.4304	1.11	1.63525
0:06:02.580	Exercise		1.50267	27.124	8.68596	173	-	33.0227	31.4651	1.0495	57.2975	1.075	1.57706
0:06:03.660	Exercise		1.37592	24.8361	7.95328	173	-	34.2467	32.1626	1.0648	54.6739	1.04233	1.46508
0:06:04.880	Exercise		1.2983	23.435	7.50461	173	-	33.7768	31.3957	1.07584	51.4973	0.97	1.39676
0:06:05.980	Exercise		1.32364	23.8925	7.65113	173	-	33.1363	30.7871	1.07631	51.2796	0.995333	1.42465
0:06:07.160	Exercise		1.35618	24.4799	7.83921	173	-	32.3965	29.991	1.08021	52.0572	0.923	1.46496
0:06:08.100	Exercise		1.43602	25.921	8.30071	173	-	32.4451	30.2378	1.073	54.8648	0.955	1.54085
0:06:09.140	Exercise		1.47595	26.6417	8.5315	173	-	33.1459	31.1407	1.06439	57.5232	0.963	1.57098
0:06:10.180	Exercise		1.50157	27.1041	8.67958	173	-	33.8923	31.9547	1.06063	59.0011	1.04767	1.59261
0:06:11.300	Exercise		1.49178	26.9275	8.60643	173.333	-	33.6144	31.6381	1.06246	58.1037	1.05133	1.58496
0:06:12.400	Exercise		1.30563	23.5673	7.57619	172.333	-	32.0341	30.1867	1.0612	48.4117	1.05833	1.38553
0:06:14.460	Exercise		1.3589	24.5288	7.93129	171.333	-	30.5005	29.1528	1.04623	48.2318	1.02367	1.42172
0:06:15.500	Exercise		1.42965	25.806	8.39327	170.333	-	30.3377	29.2569	1.03694	50.2056	1.058	1.48246
0:06:16.580	Exercise		1.69335	30.5658	9.90262	171	-	30.8224	29.9547	1.02897	60.1999	1.08267	1.7424
0:06:17.700	Exercise		1.67565	30.2464	9.76108	171.667	-	32.0356	30.8237	1.03932	61.5362	1.128	1.74154
0:06:18.800	Exercise		1.62617	29.3532	9.45445	172	-	32.8846	31.4196	1.04663	61.3819	1.118	1.70199
0:06:19.860	Exercise		1.51747	27.3911	8.82247	172	-	34.3945	32.3679	1.06261	60.1936	1.08333	1.61248
0:06:20.940	Exercise		1.39961	25.2638	8.12154	172.333	-	34.9771	32.5429	1.0748	57.161	1.003	1.5043
0:06:21.960	Exercise		1.31159	23.6749	7.59607	172.667	-	35.551	32.9422	1.07919	54.8871	0.957	1.41546
0:06:23.000	Exercise		1.27462	23.0076	7.36775	173	-	34.8439	32.3457	1.07723	52.9438	0.893667	1.37306
0:06:23.980	Exercise		1.28857	23.2595	7.43409	173.333	-	34.6169	32.465	1.06629	52.7545	0.932333	1.37399
0:06:25.160	Exercise		1.36558	24.6494	7.86321	173.667	-	34.0163	32.079	1.06039	54.8941	0.936333	1.44805
0:06:26.100	Exercise		1.39684	25.2138	8.02784	174	-	33.2029	31.3206	1.0601	54.2829	0.989	1.48079
0:06:27.300	Exercise		1.51353	27.32	8.69845	174	-	31.8398	30.2477	1.05263	56.0942	1.022	1.59319
0:06:28.480	Exercise		1.51682	27.3794	8.71736	174	-	31.4467	29.866	1.05293	54.9393	1.09267	1.5971
0:06:29.680	Exercise		1.57429	28.4167	9.03033	174.333	-	31.388	29.7636	1.05457	55.6518	1.28467	1.6602
0:06:31.740	Exercise		1.53435	27.6958	8.80121	174.333	-	32.3243	30.394	1.06351	55.9206	1.27333	1.63179
0:06:32.880	Exercise		1.52678	27.5591	8.7578	174.333	-	32.8137	30.7283	1.06787	56.6896	1.23867	1.63039
0:06:33.960	Exercise		1.26993	22.9229	7.28449	174.333	-	31.3167	29.6637	1.05572	46.4943	0.995667	1.34069
0:06:35.840	Exercise		1.37922	24.8956	7.88125	175	-	29.9035	29.1604	1.02548	48.0129	1.02133	1.41437
0:06:36.960	Exercise		1.46912	26.5185	8.37904	175.333	-	29.2894	29.1312	1.00543	49.7993	1.05933	1.47711
0:06:38.040	Exercise		1.68682	30.448	9.62065	175.333	-	31.2932	31.2378	1.00177	60.793	1.09333	1.68981
0:06:39.080	Exercise		1.57817	28.4867	9.01809	175	-	32.5726	31.6826	1.02809	59.5572	1.052	1.62249
0:06:40.140	Exercise		1.51279	27.3067	8.64451	175	-	33.4205	31.923	1.04691	58.5704	1.05267	1.58375
0:06:41.280	Exercise		1.48799	26.859	8.50278	175	-	34.1022	31.9839	1.06623	58.7558	1.056	1.58654
0:06:42.320	Exercise		1.4589	26.3339	8.33655	175	-	34.4158	32.1401	1.07081	58.1223	1.05767	1.56219
0:06:43.420	Exercise		1.37096	24.7466	7.81918	175.333	-	33.8086	31.3791	1.07742	54.5066	0.962333	1.47711
0:06:44.460	Exercise		1.43397	25.8839	8.13215	176.333	-	32.3489	30.24	1.06974	54.6543	0.952	1.53397
0:06:45.460	Exercise		1.44461	26.076	8.16165	177	-	30.7041	29.0988	1.05517	52.2899	0.949	1.52431
0:06:46.720	Exercise		1.52076	27.4505	8.5757	177.333	-	31.5548	29.8506	1.05709	55.8188	1.02633	1.60758
0:06:47.800	Exercise		1.34007	24.189	7.57102	177	-	29.277	27.895	1.04954	45.7848	1.00633	1.40646
0:06:49.600	Exercise		1.46762	26.4914	8.29165	177	-	29.0779	27.6997	1.04976	49.5596	1.03667	1.54065
0:06:50.700	Exercise		1.47839	26.6857	8.35247	177	-	28.4764	27.3918	1.0396	49.0861	1.01167	1.53693
0:06:51.740	Exercise		1.63033	29.4284	9.21093	177	-	31.0449	29.6961	1.04542	58.6671	1.049	1.70439
0:06:52.820	Exercise		1.57564	28.4412	8.90194	177	-	31.9128	30.3848	1.05029	58.8488	0.989333	1.65488
0:06:53.740	Exercise		1.64146	29.6292	9.27378	177	-	32.055	30.3515	1.05613	61.2368	1.023	1.73359
0:06:54.760	Exercise		1.66233	30.006	9.39171	177	-	32.7585	30.7979	1.06366	63.178	1.043	1.76815
0:06:55.800	Exercise		1.41804	25.5964	8.01154	177	-	33.1828	31.1697	1.06459	54.0449	1.11333	1.50963
0:06:57.860	Exercise		1.39678	25.2127	7.89143	177	-	31.759	30.3696	1.04575	51.0098	1.10467	1.46068
0:06:59.020	Exercise		1.41077	25.4652	7.97047	177	-	31.2913	30.2799	1.0334	50.6916	1.115	1.45789
0:07:00.100	Exercise		1.67739	30.2778	9.45896	177.333	-	31.1526	30.359	1.02614	59.9754	1.11867	1.72124
0:07:01.220	Exercise		1.67935	30.3132	9.45227	177.667	-	32.7663	31.3632	1.04474	62.8818	1.15267	1.75448
0:07:02.320	Exercise		1.69903	30.6685	9.54514	178	-	32.9757	31.1497	1.05862	63.7423	1.18967	1.79863
0:07:03.460	Exercise		1.5156	27.3574	8.51459	178	-	30.7686	28.8958	1.06481	53.2314	1.16167	1.61383
0:07:05.440	Exercise		1.49145	26.9215	8.37894	178	-	29.9234	28.1603	1.06261	51.1362	1.13167	1.58483
0:07:06.580	Exercise		1.49421	26.9713	8.39443	178	-	29.4344	27.778	1.05963	51.0918	1.03467	1.58331
0:07:07.500	Exercise		1.53152	27.6448	8.58797	178.333	-	30.967	29.3361	1.0556	55.2646	1.01533	1.61667
0:07:08.820	Exercise		1.56923	28.3255	8.783	178.667	-	31.2806	29.6038	1.05664	56.9696	1.04067	1.65812
0:07:09.940	Exercise		1.5233	27.4964	8.51007	179	-	31.645	30.1502	1.04958	55.3982	1.109	1.59883
0:07:11.120	Exercise		1.57793	28.4825	8.81526	179	-	32.6513	30.8918	1.05696	58.9331	1.145	1.6678
0:07:12.320	Exercise		1.49816	27.0427	8.36963	179	-	33.0155	31.0869	1.06204	56.8743	1.105	1.59111
0:07:13.440	Exercise		1.57397	28.411	8.79312	179	-	32.756	30.6204	1.06975	59.2451	1.10967	1.68375
0:07:14.500	Exercise		1.60067	28.8929	8.95895	178.667	-	32.7912	30.6629	1.06941	60.3473	1.10567	1.71177
0:07:15.620	Exercise		1.60936	29.0498	9.02443	178.333	-	33.1228	30.78	1.07612	61.166	1.12067	1.73185
0:07:16.740	Exercise		1.58489	28.6081	8.90387	178	-	33.3244	31.1556	1.06961	60.5761	1.124	1.69522
0:07:17.840	Exercise		1.56993	28.3381	8.81984	178	-	34.3551	31.9747	1.07444	61.7907	1.13267	1.6868
0:07:18.920	Exercise		1.55335	28.0388	8.72668	178	-	35.3868	32.776	1.07966	62.8704	1.14567	1.67709
0:07:20.020	Exercise		1.46617	26.4653	8.23694	178	-	36.6622	33.3037	1.10084	61.6089	1.12933	1.61403
0:07:21.140	Exercise		1.43669	25.9331	8.07131	178	-	36.3741	32.9174	1.10501	59.9739	1.11933	1.58756
0:07:22.280	Exercise		1.36468	24.6333	7.66676	178	-	35.7157	32.4108	1.10197	56.5047	1.048	1.50384
0:07:23.360	Exercise		1.41514	25.5441	7.95024	178	-	34.4803	31.4283	1.09711	56.3094	1.079	1.55257
0:07:24.600	Exercise		1.43602	25.921	8.05246	178.333	-	33.8052	30.9014	1.09397	56.105	1.06867	1.57097
0:07:25.720	Exercise		1.51738	27.3896	8.49281	178.667	-	33.999	31.1749	1.09059	59.1011	1.133	1.65484
0:07:26.820	Exercise		1.35589	24.4745	7.5748	179	-	31.9413	29.6413	1.07759	50.0461	1.06967	1.4611
0:07:28.680	Exercise		1.24608	22.4924	6.96132	179	-	30.8355	29.0706	1.06071	44.0011	1.136	1.32173
0:07:30.720	Exercise		1.32252	23.8723	7.38841	179	-	29.0333	28.1146	1.03267	43.9282	1.14367	1.36574
0:07:31.840	Exercise		1.53902	27.7802	8.5979	179	-	30.3144	29.6586	1.02211	53.209	1.169	1.57305
0:07:32.960	Exercise		1.74106	31.4271	9.72661	179	-	31.3864	30.5864	1.02616	62.4549	1.15167	1.78661
0:07:34.040	Exercise		1.66363	30.0295	9.29403	179	-	32.9119	31.4458	1.04662	62.609	1.14767	1.7412
0:07:35.140	Exercise		1.6593	29.9513	9.26984	179	-	33.6255	31.6294	1.06311	63.6054	1.17267	1.76402
0:07:36.280	Exercise		1.5846	28.6028	8.85249	179	-	33.9451	31.5958	1.07436	61.6503	1.12933	1.70242
0:07:37.340	Exercise		1.48423	26.7912	8.2918	179	-	34.946	32.0585	1.09007	59.8278	1.08233	1.61791
0:07:38.400	Exercise		1.33437	24.0861	7.45457	179	-	33.0111	30.5044	1.08217	51.0142	1.05467	1.44402
0:07:40.280	Exercise		1.41457	25.5338	7.88795	179.333	-	32.0171	30.0065	1.067	52.2557	1.08033	1.50935
0:07:41.340	Exercise		1.49846	27.048	8.35573	179.333	-	31.0476	29.3634	1.05736	53.5954	1.09133	1.58441
0:07:42.360	Exercise		1.6525	29.8285	9.19759	179.667	-	32.9409	30.8028	1.06941	62.6917	1.09333	1.7672
0:07:43.420	Exercise		1.52003	27.4374	8.4603	179.667	-	34.4661	31.8887	1.08083	60.6466	1.05767	1.64289
0:07:44.480	Exercise		1.54345	27.86	8.5747	180	-	35.1404	32.3993	1.0846	62.2423	1.11967	1.67403
0:07:45.600	Exercise		1.53431	27.6952	8.52396	180	-	35.1515	32.4964	1.0817	61.8395	1.12633	1.65967
0:07:46.700	Exercise		1.56498	28.2487	8.69432	180	-	35.7884	32.8848	1.0883	63.8638	1.17067	1.70316
0:07:47.780	Exercise		1.52053	27.4465	8.44741	180	-	36.3958	33.3134	1.09253	63.3422	1.14	1.66123
0:07:48.840	Exercise		1.5336	27.6822	8.51998	180	-	37.1725	33.8196	1.09914	64.9622	1.176	1.68564
0:07:49.960	Exercise		1.54621	27.91	8.59007	180	-	36.8991	33.3862	1.10522	65.0588	1.17033	1.70891
0:07:51.020	Exercise		1.38923	25.0763	7.71792	180	-	33.4115	30.4212	1.0983	53.2691	1.11933	1.52578
0:07:52.860	Exercise		1.4596	26.3466	8.10889	180	-	32.0537	29.4204	1.08951	53.784	1.10667	1.59024
0:07:53.920	Exercise		1.4431	26.0488	8.01723	180	-	31.2171	28.8442	1.08227	51.9974	1.07767	1.56182
0:07:55.000	Exercise		1.6004	28.8881	8.89112	180	-	34.1838	31.465	1.08641	63.0296	1.09067	1.73869
0:07:55.980	Exercise		1.50435	27.1544	8.34208	180.333	-	34.9644	32.0011	1.0926	61.0839	1.03667	1.64366
0:07:56.980	Exercise		1.50264	27.1234	8.31718	180.667	-	35.122	32.2558	1.08886	61.2606	1.03967	1.63616
0:07:58.060	Exercise		1.53661	27.7367	8.50523	180.667	-	34.4399	31.4998	1.09334	60.8672	1.103	1.68004
0:07:59.260	Exercise		1.54692	27.9227	8.56228	180.667	-	34.4045	31.4257	1.09479	60.9054	1.14133	1.69355
0:08:00.360	Exercise		1.42664	25.7517	7.89656	180.667	-	30.5826	28.3288	1.07956	50.0198	1.12733	1.54015
0:08:02.460	Exercise		1.49163	26.9247	8.24103	181	-	30.4061	28.507	1.06662	52.1672	1.10267	1.591
0:08:03.480	Exercise		1.46343	26.4157	8.08524	181	-	30.0488	28.5116	1.05391	50.6515	1.09233	1.54233
0:08:04.640	Exercise		1.59618	28.8119	8.81867	181	-	33.9103	31.939	1.06172	62.0992	1.12167	1.6947
0:08:05.720	Exercise		1.3655	24.648	7.54421	181	-	31.8559	30.1797	1.05554	50.1962	1.07933	1.44134
0:08:07.580	Exercise		1.48752	26.8505	8.21832	181	-	31.3744	30.1533	1.0405	53.6535	1.10633	1.54776
0:08:08.620	Exercise		1.48925	26.8818	8.22792	181	-	30.4088	29.5048	1.03064	52.2215	1.08433	1.53488
0:08:09.720	Exercise		1.69148	30.5322	9.34521	181	-	32.7383	31.7677	1.03055	63.4801	1.128	1.74316
0:08:10.780	Exercise		1.59211	28.7384	8.79616	181	-	33.9934	32.5082	1.04569	62.3943	1.086	1.66484
0:08:11.760	Exercise		1.61362	29.1267	8.91502	181	-	36.1209	34.077	1.05998	66.8208	1.12733	1.7104
0:08:12.760	Exercise		1.57465	28.4233	8.69972	181	-	37.657	35.1221	1.07217	67.7815	1.15033	1.68829
0:08:13.840	Exercise		1.51212	27.2947	8.35428	181	-	37.3458	34.2994	1.08882	64.3032	1.18233	1.64643
0:08:15.100	Exercise		1.47153	26.5619	8.13	181	-	37.6867	34.4449	1.09411	63.6814	1.115	1.61002
0:08:15.980	Exercise		1.50453	27.1575	8.3123	181	-	36.8823	33.5096	1.10065	63.7651	1.10967	1.65596
0:08:17.040	Exercise		1.56033	28.1649	8.62063	181	-	37.3957	34.0091	1.09958	67.1084	1.10333	1.71571
0:08:18.080	Exercise		1.53577	27.7215	8.48492	181	-	37.147	33.5553	1.10704	65.3586	1.13267	1.70016
0:08:19.100	Exercise		1.44196	26.0282	7.96663	181	-	37.1488	33.3727	1.11315	62.2896	1.02833	1.60511
0:08:20.020	Exercise		1.44787	26.1349	7.99929	181	-	37.3827	33.5554	1.11406	62.9587	1.02633	1.61301
0:08:21.020	Exercise		1.42064	25.6434	7.84886	181	-	37.8598	34.1421	1.10889	62.4132	1.04167	1.57533
0:08:22.120	Exercise		1.49167	26.9255	8.24128	181	-	37.8199	34.115	1.1086	64.6819	1.12667	1.65367
0:08:23.160	Exercise		1.4936	26.9603	8.25194	181	-	37.5173	33.8322	1.10892	64.192	1.13333	1.65629
0:08:24.200	Exercise		1.52973	27.6125	8.45157	181	-	37.4249	33.6346	1.11269	65.5053	1.14267	1.70212
0:08:25.260	Exercise		1.45828	26.3227	8.05679	181	-	38.5119	34.4831	1.11683	64.4161	1.12367	1.62865
0:08:26.300	Exercise		1.43013	25.8147	7.90129	181	-	39.7107	35.3357	1.12381	65.0467	1.13467	1.6072
0:08:27.340	Exercise		1.36154	24.5766	7.52234	181	-	39.3534	34.969	1.12538	62.1196	1.04767	1.53225
0:08:28.300	Exercise		1.42518	25.7252	7.8739	181	-	37.8898	33.7187	1.1237	62.7074	1.037	1.60148
0:08:29.280	Exercise		1.46468	26.4384	8.09218	181	-	36.7928	33.0641	1.11277	62.6518	1.02967	1.62986
0:08:30.300	Exercise		1.53238	27.6604	8.46621	181	-	35.336	31.8838	1.10828	62.3102	1.09933	1.6983
0:08:31.500	Exercise		1.43246	25.8567	7.91416	181	-	34.7809	31.6834	1.09777	57.7121	1.05333	1.57251
0:08:32.580	Exercise		1.50011	27.0779	8.28792	181	-	34.0679	31.0945	1.09563	59.1107	1.06333	1.64356
0:08:33.560	Exercise		1.51353	27.32	8.36202	181	-	35.4487	32.4046	1.09394	62.0808	1.06067	1.65571
0:08:34.580	Exercise		1.62204	29.2787	8.96154	181	-	35.8432	32.5695	1.10051	67.1736	1.07067	1.78507
0:08:35.460	Exercise		1.44065	26.0045	7.95939	181	-	33.969	31.0633	1.09354	57.2151	0.995333	1.57541
0:08:36.780	Exercise		1.45525	26.268	8.04003	181	-	33.207	30.5623	1.08653	56.6019	0.984667	1.58117
0:08:37.800	Exercise		1.25207	22.6005	6.91749	181	-	32.5925	30.3819	1.07276	47.4679	1.02633	1.34316
0:08:39.540	Exercise		1.38036	24.9163	7.62631	181	-	32.8328	31.3515	1.04725	52.4175	1.06367	1.44558
0:08:40.640	Exercise		1.45856	26.3278	8.05833	181	-	31.9336	31.2002	1.02351	53.73	1.08167	1.49284
0:08:41.640	Exercise		1.70684	30.8093	9.43004	181	-	31.6783	31.3391	1.01082	62.234	1.09767	1.72531
0:08:42.720	Exercise		1.70979	30.8626	9.44635	181	-	32.7511	31.9999	1.02348	64.1153	1.13733	1.74993
0:08:43.840	Exercise		1.68736	30.4578	9.32243	181	-	33.7099	32.4246	1.03964	64.9985	1.153	1.75424
0:08:44.840	Exercise		1.63624	29.5351	9.04001	181	-	35.1051	33.2083	1.05712	65.4632	1.175	1.7297
0:08:45.960	Exercise		1.65179	29.8156	9.12589	181	-	36.0191	33.717	1.06828	67.8273	1.17233	1.76457
0:08:46.960	Exercise		1.5774	28.4729	8.71491	181	-	36.0094	33.1923	1.08487	65.0217	1.139	1.71128
0:08:48.000	Exercise		1.39766	25.2285	7.72186	181	-	34.0039	31.5529	1.07768	54.8688	1.076	1.50623
0:08:49.700	Exercise		1.3776	24.8664	7.62507	180.667	-	33.1201	30.892	1.07212	53.0277	1.03167	1.47695
0:08:50.680	Exercise		1.41369	25.5179	7.83933	180.333	-	32.5794	30.9452	1.05281	53.3562	1.05267	1.48835
0:08:51.760	Exercise		1.67481	30.2312	9.28729	180.333	-	33.7474	31.9525	1.05618	64.9488	1.10967	1.76889
0:08:52.780	Exercise		1.64559	29.7038	9.10844	180.667	-	33.6586	31.6868	1.06223	63.4043	1.139	1.74799
0:08:53.920	Exercise		1.5834	28.5812	8.74807	181	-	34.2216	31.8974	1.07286	61.8213	1.166	1.69878
0:08:55.180	Exercise		1.49703	27.0221	8.27086	181	-	35.0126	32.6438	1.07256	59.8926	1.15333	1.60565
0:08:56.260	Exercise		1.51274	27.3058	8.35768	181	-	35.8253	33.4659	1.0705	62.2093	1.11767	1.61939
0:08:57.200	Exercise		1.54224	27.8383	8.52066	181	-	36.206	33.9772	1.0656	64.2345	1.10167	1.64341
0:08:58.280	Exercise		1.60427	28.9579	8.86334	181	-	35.5923	33.226	1.07122	65.7092	1.099	1.71852
0:08:59.280	Exercise		1.46503	26.4446	8.09411	181	-	31.5827	29.5289	1.06955	53.3478	1.08533	1.56693
0:09:01.160	Exercise		1.49334	26.9556	8.25051	181	-	29.2657	27.6709	1.05763	50.3305	1.09367	1.57941
0:09:02.460	Exercise		1.48985	26.8926	8.21608	181.333	-	28.7123	27.4982	1.04415	49.2407	1.097	1.55563
0:09:03.520	Exercise		1.75323	31.6467	9.65079	181.667	-	31.8911	30.6981	1.03886	64.1929	1.11633	1.82136
0:09:04.380	Exercise		1.71437	30.9452	9.41959	182	-	34.5095	32.8029	1.05202	67.9963	1.10833	1.80356
0:09:05.420	Exercise		1.64183	29.636	9.02107	182	-	36.0652	33.653	1.07168	68.1541	1.09767	1.75952
0:09:06.440	Exercise		1.52527	27.5319	8.3806	182	-	36.3116	33.5869	1.08112	63.8574	1.08533	1.649
0:09:07.440	Exercise		1.48425	26.7915	8.15522	182	-	36.5853	33.6925	1.08586	62.885	1.055	1.61168
0:09:08.440	Exercise		1.5499	27.9766	8.51595	182	-	36.5582	33.7135	1.08438	65.6214	1.05467	1.68068
0:09:09.340	Exercise		1.61524	29.1559	8.85872	182.333	-	36.2736	33.3674	1.08709	67.5502	1.08567	1.75592
0:09:10.340	Exercise		1.53417	27.6926	8.39874	182.667	-	36.7428	33.8781	1.08456	65.4494	1.038	1.6639
0:09:11.300	Exercise		1.56406	28.232	8.54675	183	-	36.3364	33.411	1.08756	65.9118	1.04533	1.701
0:09:12.200	Exercise		1.48283	26.7659	8.10291	183	-	34.3801	31.6919	1.08482	59.2968	1.02667	1.60861
0:09:13.560	Exercise		1.54456	27.8801	8.44022	183	-	33.8713	31.3452	1.08059	60.4023	1.07567	1.66903
0:09:14.600	Exercise		1.4223	25.6732	7.77211	183	-	34.1037	31.4845	1.08319	56.1088	1.06267	1.54062
0:09:15.660	Exercise		1.49554	26.9953	8.17234	183	-	35.6999	32.9694	1.08282	61.8765	1.05	1.6194
0:09:16.620	Exercise		1.52156	27.465	8.31455	183	-	35.4693	32.6544	1.0862	62.5656	1.048	1.65272
0:09:17.620	Exercise		1.59794	28.8437	8.73192	183	-	35.3922	32.6313	1.08461	65.3147	1.07367	1.73315
0:09:18.620	Exercise		1.59927	28.8677	8.7392	183	-	35.979	33.0986	1.08703	66.1237	1.10933	1.73845
0:09:19.640	Exercise		1.55438	28.0574	8.49388	183	-	37.108	33.9852	1.09189	66.3833	1.09833	1.69721
0:09:20.600	Exercise		1.53594	27.7246	8.37787	183.333	-	37.1617	34.088	1.09017	66.0316	1.062	1.67443
0:09:21.520	Exercise		1.36027	24.5536	7.40619	183.667	-	35.1525	32.4479	1.08335	55.3586	1.057	1.47365
0:09:23.560	Exercise		1.50063	27.0871	8.15557	184	-	33.2996	31.3484	1.06225	57.3354	1.121	1.59403
0:09:24.580	Exercise		1.50983	27.2532	8.20559	184	-	32.731	31.1874	1.0495	56.4224	1.16	1.58456
0:09:25.620	Exercise		1.74085	31.4233	9.46115	184	-	33.8334	32.3993	1.04426	67.2606	1.15833	1.81791
0:09:26.660	Exercise		1.62524	29.3364	8.83281	184	-	34.9781	33.007	1.05972	65.0038	1.14767	1.72229
0:09:27.760	Exercise		1.60302	28.9353	8.71205	184	-	35.8491	33.6148	1.06647	65.8538	1.13067	1.70956
0:09:28.720	Exercise		1.55098	27.996	8.42923	184	-	31.7675	30.0116	1.05851	56.3728	1.143	1.64172
0:09:30.660	Exercise		1.60286	28.9324	8.69543	184.333	-	31.1611	29.6709	1.05022	57.3109	1.12067	1.68335
0:09:31.660	Exercise		1.60577	28.985	8.69549	184.667	-	30.7544	29.2538	1.0513	56.6285	1.12567	1.68813
0:09:32.660	Exercise		1.53142	27.643	8.27797	185	-	32.2057	30.5877	1.0529	56.7549	1.09933	1.61244
0:09:34.380	Exercise		1.62386	29.3115	8.77761	185	-	31.5277	30.3046	1.04036	58.6307	1.13567	1.68939
0:09:35.380	Exercise		1.64743	29.737	8.90504	185	-	31.5136	30.574	1.03073	59.294	1.15733	1.69806
0:09:36.400	Exercise		1.85027	33.3983	10.0014	185	-	33.9441	32.7278	1.03717	71.3889	1.19767	1.91903
0:09:37.400	Exercise		1.67492	30.2332	9.05361	185	-	35.9712	33.8812	1.06168	68.7212	1.168	1.77823
0:09:38.440	Exercise		1.61272	29.1105	8.71741	185	-	36.6896	34.0374	1.07792	67.6426	1.14967	1.73838
0:09:39.460	Exercise		1.51904	27.4195	8.21104	185	-	37.3339	34.3693	1.08626	65.0734	1.12067	1.65007
0:09:40.500	Exercise		1.5626	28.2058	8.44649	185	-	36.8391	33.8248	1.08912	66.2874	1.09433	1.70185
0:09:41.420	Exercise		1.61485	29.149	8.72893	185	-	36.835	33.6037	1.09616	68.2056	1.126	1.77013
0:09:42.440	Exercise		1.60245	28.9251	8.6619	185	-	37.3171	33.7508	1.10567	68.8157	1.099	1.77178
0:09:43.380	Exercise		1.46478	26.44	7.90346	185.333	-	34.0645	30.7935	1.10622	57.7295	1.06133	1.62037
0:09:44.860	Exercise		1.15841	20.9099	6.23918	185.667	-	34.5993	31.1737	1.10989	49.3244	0.768333	1.2857
0:09:45.540	Exercise		1.24963	22.5565	6.71845	186	-	32.6845	29.9503	1.09129	50.1546	0.775667	1.36371
0:09:47.100	Exercise		1.35638	24.4834	7.29235	186	-	38.0987	34.9207	1.091	61.9213	0.870333	1.47981
0:09:48.100	Exercise		1.6523	29.8248	8.88331	186	-	36.8455	33.5291	1.09891	69.8284	1.12367	1.81573
0:09:49.080	Exercise		1.60389	28.9511	8.62308	186	-	38.1486	34.2926	1.11244	70.2045	1.121	1.78424
0:09:49.980	Exercise		1.55997	28.1584	8.38695	186	-	39.2157	35.1267	1.11641	70.137	1.127	1.74156
0:09:51.000	Exercise		1.60625	28.9938	8.63578	186	-	39.106	35.24	1.10971	71.7758	1.15333	1.78247
0:09:51.980	Exercise		1.58369	28.5864	8.51445	186	-	39.3852	35.2695	1.11669	71.0158	1.18333	1.76849
0:09:52.980	Exercise		1.53713	27.746	8.26413	186	-	38.9631	34.7055	1.12268	68.7732	1.115	1.7257
0:09:53.920	Exercise		1.46901	26.5164	7.89789	186	-	39.1636	34.7566	1.1268	66.2983	1.089	1.65527
0:09:54.940	Exercise		1.49519	26.989	8.03867	186	-	39.0654	34.8136	1.12213	66.915	1.133	1.6778
0:09:56.040	Exercise		1.48165	26.7445	7.96585	186	-	38.122	34.0253	1.1204	64.6415	1.141	1.66004
0:09:57.100	Exercise		1.45277	26.2233	7.8106	186	-	37.9742	33.8958	1.12032	62.8633	1.17633	1.62757
0:09:58.320	Exercise		1.46232	26.3957	7.86195	186	-	36.7073	32.8862	1.11619	61.5787	1.12233	1.63223
0:09:59.340	Exercise		1.51024	27.2607	8.11959	186	-	36.3028	32.6747	1.11104	62.5814	1.162	1.67794
0:10:00.460	Exercise		1.53198	27.6531	8.23645	186	-	34.7122	31.2379	1.11122	61.3422	1.082	1.70236
0:10:01.500	Exercise		1.57321	28.3973	8.45811	186	-	34.8277	31.4973	1.10573	63.0702	1.097	1.73955
0:10:02.480	Exercise		1.48886	26.8748	8.00463	186	-	31.261	28.5475	1.09505	54.0069	1.042	1.63038
0:10:04.120	Exercise		1.63145	29.4486	8.75557	186.333	-	31.5841	29.0991	1.0854	59.0457	1.131	1.77078
0:10:05.140	Exercise		1.62714	29.3707	8.71682	186.667	-	31.8339	29.3957	1.08295	59.0942	1.16633	1.7621
0:10:06.200	Exercise		1.71563	30.968	9.17447	187	-	35.7381	32.7926	1.08982	69.6766	1.19967	1.86973
0:10:07.220	Exercise		1.60424	28.9574	8.57882	187	-	36.7713	33.5342	1.09653	67.3534	1.15967	1.7591
0:10:08.240	Exercise		1.53473	27.7028	8.20714	187	-	36.9972	33.4535	1.10593	65.251	1.10933	1.69731
0:10:09.260	Exercise		1.34758	24.3245	7.20629	187	-	36.3362	32.6652	1.11238	56.2675	1.10967	1.49902
0:10:11.000	Exercise		1.50791	27.2186	8.06369	187	-	35.5891	32.401	1.0984	61.207	1.16867	1.65628
0:10:11.940	Exercise		1.35506	24.4596	7.24631	187	-	32.9303	30.5315	1.07857	50.9408	1.161	1.46153
0:10:13.740	Exercise		1.80249	32.5359	9.63898	187	-	31.3179	29.8117	1.05052	64.0519	1.21333	1.89356
0:10:14.720	Exercise		1.67306	30.1996	8.94683	187	-	31.2516	29.9829	1.04231	60.0239	1.117	1.74385
0:10:15.620	Exercise		1.34326	24.2466	7.18322	187	-	31.4947	30.3247	1.03858	50.4719	0.89	1.39509
0:10:17.040	Exercise		1.63099	29.4402	8.72185	187	-	29.0048	27.79	1.04371	55.7337	0.952333	1.70228
0:10:17.940	Exercise		1.66791	30.1068	8.91933	187	-	29.4872	27.9948	1.05331	57.2332	1.02367	1.75683
0:10:18.960	Exercise		2.27399	41.0468	12.1604	187	-	31.9834	30.0903	1.06292	82.0258	1.27067	2.41706
0:10:19.840	Exercise		1.74165	31.4378	9.31366	187	-	37.8894	34.8761	1.0864	74.9662	1.20267	1.89213
0:10:20.840	Exercise		1.6557	29.8863	8.85401	187	-	39.3739	35.5715	1.10689	74.344	1.16967	1.83268
0:10:21.800	Exercise		1.5864	28.6354	8.48343	187	-	39.2658	35.3112	1.11199	71.5996	1.10767	1.76407
0:10:22.640	Exercise		1.47158	26.5628	7.8694	187	-	33.1731	29.9053	1.10927	57.0675	0.996	1.63238
0:10:24.220	Exercise		1.55097	27.9958	8.29395	187	-	31.6954	28.8539	1.09848	57.1785	1.02667	1.70371
0:10:25.260	Exercise		1.5284	27.5885	8.17329	187	-	31.5155	28.7483	1.09626	55.7602	1.05767	1.67553
0:10:26.220	Exercise		1.70411	30.7601	9.11288	187	-	34.95	31.8676	1.09672	68.0445	1.15467	1.86894
0:10:27.280	Exercise		1.68024	30.3292	8.98521	187	-	36.423	33.0513	1.10201	69.916	1.155	1.85164
0:10:28.240	Exercise		1.70464	30.7697	9.11572	187	-	37.0064	33.1721	1.11559	71.6227	1.20767	1.90167
0:10:29.260	Exercise		1.64894	29.7642	8.81784	187	-	39.1098	34.5508	1.13195	73.1928	1.211	1.86651
0:10:30.260	Exercise		1.5975	28.8358	8.5428	187	-	40.149	35.0832	1.1444	73.19	1.16433	1.82817
0:10:31.120	Exercise		1.57023	28.3436	8.39697	187	-	41.1634	35.7473	1.15151	73.8032	1.15933	1.80814
0:10:32.100	Exercise		1.51394	27.3274	8.09593	187	-	41.4576	35.7395	1.15999	71.8204	1.142	1.75616
0:10:33.140	Exercise		1.46842	26.5059	7.85254	187	-	40.9836	35.2115	1.16393	68.6582	1.16633	1.70914
0:10:34.180	Exercise		1.48708	26.8426	7.9523	187	-	40.6484	35.1255	1.15723	68.809	1.185	1.7209
0:10:35.200	Exercise		1.50374	27.1434	8.04141	187	-	39.1891	33.9971	1.15272	67.3462	1.15233	1.73339
0:10:36.220	Exercise		1.55409	28.0522	8.31066	187	-	38.543	33.6844	1.14424	68.1641	1.18767	1.77826
0:10:37.320	Exercise		1.53144	27.6434	8.18954	187	-	37.7147	33.1701	1.13701	65.9683	1.157	1.74126
0:10:38.360	Exercise		1.57286	28.391	8.41101	187	-	38.087	33.5665	1.13467	68.1159	1.19467	1.78468
0:10:39.380	Exercise		1.61072	29.0744	8.61348	187	-	38.1102	33.583	1.13481	69.8008	1.19433	1.82786
0:10:40.400	Exercise		1.67963	30.3182	8.98197	187	-	37.9453	32.9591	1.15128	72.047	1.248	1.93373
0:10:41.480	Exercise		1.71529	30.962	9.17269	187	-	37.9979	32.8134	1.158	73.3841	1.28767	1.98631
0:10:42.540	Exercise		1.63399	29.4944	8.72236	187.333	-	38.1837	32.6615	1.16907	70.1749	1.29833	1.91025
0:10:43.740	Exercise		1.60463	28.9645	8.55044	187.667	-	38.5324	33.0116	1.16724	69.7705	1.26533	1.87299
0:10:44.760	Exercise		1.56269	28.2074	8.31218	188	-	38.3421	32.8653	1.16664	67.7581	1.24433	1.8231
0:10:45.860	Exercise		1.62713	29.3706	8.65494	188	-	38.5332	33.1398	1.16275	71.0198	1.229	1.89194
0:10:46.860	Exercise		1.63101	29.4406	8.67557	188	-	38.5044	33.1675	1.16091	70.9653	1.25167	1.89345
0:10:47.940	Exercise		1.62598	29.3499	8.64884	188	-	39.0546	33.6253	1.16146	71.8176	1.24367	1.88852
0:10:48.980	Exercise		1.55367	28.0446	8.26422	188	-	39.1665	33.609	1.16536	69.1108	1.205	1.81058
0:10:50.000	Exercise		1.45973	26.3489	7.76451	188	-	40.918	35.0059	1.16889	68.1449	1.166	1.70626
0:10:51.020	Exercise		1.36865	24.7048	7.28004	188	-	41.822	35.837	1.167	65.7663	1.11067	1.59722
0:10:52.020	Exercise		1.38534	25.0062	7.36884	188	-	41.7964	36.2358	1.15346	66.2235	1.146	1.59793
0:10:53.120	Exercise		1.42675	25.7537	7.58912	188	-	41.1564	35.99	1.14355	67.2814	1.13167	1.63156
0:10:54.060	Exercise		1.44112	26.013	7.66553	188	-	36.0574	31.8132	1.13341	59.6166	1.12167	1.63338
0:10:55.520	Exercise		1.5937	28.7671	8.4621	188.333	-	35.4819	31.3617	1.13138	64.5831	1.15733	1.80307
0:10:56.480	Exercise		1.62661	29.3613	8.62163	188.667	-	35.1359	31.0388	1.132	65.0633	1.18433	1.84133
0:10:57.460	Exercise		1.7239	31.1174	9.12118	189	-	38.5528	33.9302	1.13624	75.6726	1.183	1.95877
0:10:58.340	Exercise		1.64027	29.6077	8.67867	189	-	38.5826	33.7654	1.14267	72.4356	1.14	1.87428
0:10:59.320	Exercise		1.62128	29.265	8.57819	189	-	39.1352	34.1027	1.14757	72.5402	1.149	1.86053
0:11:00.320	Exercise		1.58677	28.6421	8.39561	189	-	39.5864	34.399	1.1508	71.8328	1.147	1.82606
0:11:01.220	Exercise		1.56994	28.3382	8.30654	189	-	39.958	34.7788	1.14892	71.8745	1.132	1.80373
0:11:02.160	Exercise		1.54603	27.9066	8.18003	189	-	39.6234	34.4868	1.14895	70.4604	1.10267	1.7763
0:11:03.140	Exercise		1.56391	28.2293	8.27463	189	-	39.0195	34.092	1.14454	70.088	1.11333	1.78995
0:11:04.080	Exercise		1.55458	28.061	8.2253	189	-	39.0915	34.1881	1.14343	69.8362	1.10933	1.77755
0:11:05.020	Exercise		1.53384	27.6867	8.11556	189	-	34.8188	30.5445	1.13993	61.4791	1.09667	1.74848
0:11:06.500	Exercise		1.60468	28.9654	8.49038	189	-	34.6842	30.3407	1.14316	63.6664	1.14467	1.83441
0:11:07.460	Exercise		1.39222	25.1302	7.36622	189	-	32.5286	28.9601	1.12322	51.6305	1.172	1.56376
0:11:09.520	Exercise		1.6922	30.5451	8.95343	189	-	33.6602	30.8654	1.09055	64.6302	1.21333	1.84542
0:11:10.400	Exercise		1.72526	31.1419	9.12837	189	-	33.3762	31.3194	1.06567	65.3832	1.207	1.83856
0:11:11.320	Exercise		1.98259	35.7868	10.4899	189	-	34.359	32.2225	1.0663	77.6526	1.173	2.11404
0:11:12.240	Exercise		1.88314	33.9917	9.96371	189	-	36.0943	33.1137	1.09001	77.3608	1.18633	2.05264
0:11:13.160	Exercise		1.79273	32.3597	9.48534	189	-	36.9039	33.2547	1.10973	75.847	1.12733	1.98945
0:11:14.000	Exercise		1.74873	31.5655	9.25253	189	-	38.0941	33.711	1.13002	76.2378	1.141	1.9761
0:11:14.940	Exercise		1.6197	29.2366	8.56987	189	-	39.0283	34.1539	1.14272	72.5859	1.11533	1.85087
0:11:15.940	Exercise		1.59959	28.8736	8.46347	189	-	39.3566	34.3595	1.14544	72.1707	1.12767	1.83224
0:11:16.820	Exercise		1.50783	27.2172	7.97794	189	-	39.877	34.8589	1.14395	69.2804	1.09	1.72489
0:11:17.780	Exercise		1.41522	25.5455	7.48793	189	-	36.1077	32.1151	1.12432	59.0869	1.06533	1.59116
0:11:19.460	Exercise		1.54102	27.8162	8.15354	189	-	35.2235	31.7328	1.11	62.2668	1.12267	1.71054
0:11:20.340	Exercise		1.63397	29.4941	8.64537	189	-	33.8459	30.8056	1.09869	63.1134	1.16367	1.79524
0:11:21.360	Exercise		1.80791	32.6337	9.56565	189	-	37.1445	33.632	1.10444	76.1298	1.22133	1.99672
0:11:22.360	Exercise		1.67072	30.1573	8.83977	189	-	38.1642	34.1834	1.11645	72.5284	1.19133	1.86528
0:11:23.300	Exercise		1.69077	30.5193	8.94587	189	-	39.9898	35.3511	1.13122	76.5568	1.23267	1.91263
0:11:24.260	Exercise		1.59926	28.8675	8.46168	189	-	41.2557	36.1572	1.14101	75.1053	1.185	1.82477
0:11:25.200	Exercise		1.61602	29.17	8.55035	189	-	41.4293	36.255	1.14272	76.3623	1.16833	1.84665
0:11:26.060	Exercise		1.49661	27.0146	7.91858	189	-	41.6505	36.2009	1.15054	71.8097	1.09133	1.72191
0:11:27.000	Exercise		1.54693	27.9229	8.17039	189.333	-	40.4008	34.9911	1.1546	72.1086	1.08033	1.78609
0:11:27.900	Exercise		1.5775	28.4747	8.33187	189.333	-	39.7789	34.1349	1.16534	72.1444	1.106	1.83833
0:11:28.820	Exercise		1.62412	29.3162	8.57808	189.333	-	40.2768	34.7864	1.15783	75.1721	1.10933	1.88045
0:11:29.660	Exercise		1.51	27.2564	7.98943	189	-	39.1364	33.7666	1.15903	67.6002	1.14467	1.75013
0:11:31.140	Exercise		1.5884	28.6715	8.40423	189	-	38.184	33.4029	1.14313	68.9641	1.19467	1.81575
0:11:32.120	Exercise		1.5495	27.9693	8.19842	189	-	38.0081	33.2761	1.14221	67.0508	1.18367	1.76985
0:11:33.000	Exercise		1.7195	31.0379	9.0979	189	-	37.2356	32.7	1.1387	73.368	1.131	1.958
0:11:33.920	Exercise		1.57121	28.3611	8.31327	189	-	38.7202	33.8531	1.14377	70.4398	1.05633	1.7971
0:11:34.820	Exercise		1.47637	26.6493	7.81149	189	-	35.2415	31.1851	1.13007	60.3052	1.04933	1.66841
0:11:36.300	Exercise		1.59822	28.8487	8.45617	189	-	35.387	31.6515	1.11802	65.2138	1.08467	1.78683
0:11:37.120	Exercise		1.62206	29.2791	8.58233	189	-	34.8955	31.2714	1.11589	65.0606	1.10767	1.81004
0:11:38.080	Exercise		1.82752	32.9878	9.66943	189	-	37.1574	33.196	1.11933	78.0181	1.111	2.04561
0:11:38.880	Exercise		1.65524	29.878	8.75788	189	-	39.2156	34.9372	1.12246	74.5111	1.11767	1.85793
0:11:39.840	Exercise		1.6705	30.1534	8.83861	189	-	39.5569	35.1559	1.12519	75.8795	1.115	1.87962
0:11:40.740	Exercise		1.63516	29.5155	8.65163	189	-	40.5986	35.8249	1.13325	75.6482	1.176	1.85304
0:11:41.680	Exercise		1.60852	29.0346	8.51067	189	-	40.296	35.3271	1.14065	74.21	1.13767	1.83476
0:11:42.600	Exercise		1.64525	29.6976	8.705	189	-	39.8458	34.7587	1.14636	74.9493	1.149	1.88604
0:11:43.500	Exercise		1.58758	28.6567	8.3999	189	-	40.3072	35.0311	1.15061	73.3207	1.13167	1.82669
0:11:44.460	Exercise		1.59409	28.7742	8.43434	189	-	40.74	35.4682	1.14864	74.5712	1.11533	1.83103
0:11:45.300	Exercise		1.51444	27.3364	8.01289	189	-	41.2601	35.9416	1.14798	71.9774	1.092	1.73854
0:11:46.240	Exercise		1.48198	26.7505	7.84116	189	-	41.4642	36.2449	1.144	71.0707	1.06367	1.69539
0:11:47.160	Exercise		1.55774	28.1181	8.24203	189	-	40.8697	35.7523	1.14313	73.0576	1.12	1.78071
0:11:48.060	Exercise		1.57394	28.4106	8.32775	189	-	41.1003	36.0437	1.14029	74.3294	1.11033	1.79475
0:11:48.920	Exercise		1.65034	29.7896	8.73198	189	-	40.5431	35.241	1.15046	76.5164	1.147	1.89865
0:11:49.860	Exercise		1.55015	27.9811	8.20187	189	-	41.2844	35.7516	1.15476	73.6034	1.10333	1.79005
0:11:50.760	Exercise		1.59241	28.7439	8.42546	189	-	40.6794	35.0807	1.15959	74.2742	1.12633	1.84655
0:11:51.660	Exercise		1.53742	27.7513	8.13452	189	-	39.7448	34.4856	1.1525	70.8524	1.04667	1.77188
0:11:52.520	Exercise		1.63197	29.458	8.63478	189	-	38.7418	33.5301	1.15543	72.9734	1.078	1.88564
0:11:53.420	Exercise		1.58266	28.5679	8.37387	189	-	40.1186	34.6215	1.15878	73.315	1.075	1.83395
0:11:54.300	Exercise		1.68954	30.4972	8.93939	189	-	40.0824	34.4966	1.16192	77.2567	1.16667	1.96312
0:11:55.240	Exercise		1.59768	28.8389	8.45332	189	-	41.1964	35.4553	1.16193	75.5031	1.12267	1.85638
0:11:56.100	Exercise		1.64986	29.7808	8.7294	189	-	40.537	35.0128	1.15778	76.4917	1.146	1.91017
0:11:57.000	Exercise		1.51144	27.2823	7.99703	189	-	42.0702	36.3764	1.15652	73.3344	1.08333	1.74802
0:11:57.900	Exercise		1.59578	28.8047	8.44327	189	-	41.2069	35.8737	1.14867	75.2199	1.14467	1.83302
0:11:58.840	Exercise		1.47904	26.6975	7.8256	189	-	41.8684	36.309	1.15312	71.3181	1.09333	1.7055
0:11:59.760	Exercise		1.61291	29.1139	8.53391	189	-	41.4118	35.896	1.15366	76.3354	1.152	1.86075
0:12:00.620	Exercise		1.60048	28.8896	8.46816	189	-	41.8913	36.0909	1.16072	76.7642	1.1375	1.85771
