# Supplementary material for: A Plyometric Warm-Up Protocol Improves Running Economy in Recreational Endurance Athletes
Source: Front Physiol. 2020 Mar 12;11:197. doi: 10.3389/fphys.2020.00197 (PMC7080849; doi:10.3389/fphys.2020.00197)
Supplement: Supplementary file 1 [file Data_Sheet_1.zip › Datasheet 1/Running economy /12/11 Control .xls]

## Sheet: MetasoftStudio
CPET Results
Operator
Master data
Name
Director
Street
City
Zip
State
Country
Phone
Fax
e-Mail
Internet
Patient data
Administrative Data
ID		12
Title		miss
Last Name
First Name
Name Addition
Sex		female
Date of Birth		05/07/1994
Biological and Medical Baseline Data
Height		162 cm
Weight		60.0 kg
Mask		Blue, small
Ethnicity
Body Fat
Hip/Waist Ratio
BMI		23
Estimated Fitness Level
BSA		1.64 m2
Hct
Hb
Medication that changes the Heart Rate
Medication
Existing Medical Conditions
Normal Values
Maximum Oxygen Uptake		Wasserman weight algorithm, 1.95L/min
Maximum Relative Oxygen Uptake		Based on normal value of maximum oxygen uptake, 33ml/min/kg
Maximum Oxygen Pulse		Wasserman equation, 11ml
Maximum Heart Rate		Traditional formula for bicycle test, 176/min
Maximum Minute Ventilation		Not used, -
Maximum Breathing Frequency		Pollock et al. equation, 36/min
Maximum Work Rate		Based on normal maximum oxygen uptake, 165W
Maximum Arterial Blood Pressure		Japanese normal values, 163mmHg
Spirometry normal value set		European Coal and Steel Community (ECSC)
LBW		60.0 kg
IC
VC
TLC
FEV1
Attribution
Administrative Group
Attribution
Contact & Insurance Information
Contact Information
Street
Zip-Code
City
State
Country
Phone
Mobile Phone
e-Mail
Fax
Insurance Information
Prescribing Physician
Responsible Physician
Insurance Company
Insurance Number
Test data
Start Time		01/07/2019 11:17 AM
Duration		0:14:55
CPET device		MetaLyzer 3B-R3
Serial number		235021624
Firmware version		1.3.56
Flow Sensor		Default
Temperature		23.9°C
Barometric Pressure		1018mBar
Humidity		46%
Variable	Unit	Rest	Unloaded Pedalling	Warm Up	VT1	VT1 % Norm	VT1 % Max	VT2	VT2 % Norm	VT2 % Max	V'O2peak	V'O2peak % Norm	Normal	Absolute Maximum Values
V'O2	L/min	-	-	-	1.68	86	71	-	-	-	2.35	120	1.95	2.50
V'O2/kg	ml/min/kg	-	-	-	28	86	71	-	-	-	39	120	33	42
V'O2/HR	ml	-	-	-	11	97	85	-	-	-	13	114	11	14
HR	/min	-	-	-	156	89	84	-	-	-	185	105	176	188
V'E/V'O2		-	-	-	21.8	-	73	-	-	-	30.0	-	-	32.1
V'E/V'CO2		-	-	-	26.8	-	95	-	-	-	28.2	-	-	31.4
V'E	L/min	-	-	-	42.2	-	54	-	-	-	77.5	-	-	83.4
V'CO2	L/min	-	-	-	1.37	-	55	-	-	-	2.50	-	-	2.64
RER		-	-	-	0.82	-	77	-	-	-	1.06	-	-	1.09
t	Phase	Marker	V'O2	V'O2/kg	V'O2/HR	HR	WR	V'E/V'O2	V'E/V'CO2	RER	V'E	VT	V'CO2
h:mm:ss.ms			L/min	ml/min/kg	ml	/min	W				L/min	L	L/min
0:00:04.800	Exercise		0.598032	9.9672	6.26211	95.5	-	25.2236	33.8652	0.744823	21.7272	0.471	0.445428
0:00:06.280	Exercise		0.697672	11.6279	7.1434	97.6667	-	23.9471	32.5947	0.734693	22.8498	0.535667	0.512575
0:00:07.960	Exercise		0.828881	13.8147	8.20675	101	-	22.837	31.4609	0.725884	24.2634	0.655	0.601672
0:00:09.680	Exercise		0.874451	14.5742	8.38132	104.333	-	22.2255	30.6641	0.724806	24.6695	0.678667	0.633808
0:00:11.240	Exercise		0.849141	14.1524	7.98566	106.333	-	22.37	31.1372	0.718433	24.5436	0.637	0.610051
0:00:12.660	Exercise		0.810743	13.5124	7.50688	108	-	22.6984	31.9258	0.710975	24.1467	0.605333	0.576418
0:00:14.200	Exercise		1.05177	17.5294	9.41879	111.667	-	24.2286	32.0123	0.756852	30.3538	0.897333	0.79603
0:00:17.160	Exercise		1.07871	17.9785	9.40738	114.667	-	24.9598	32.4411	0.769386	31.6874	0.958	0.829946
0:00:18.660	Exercise		1.06602	17.767	9.05968	117.667	-	25.9217	32.7472	0.791571	32.472	0.966333	0.843833
0:00:20.140	Exercise		0.835058	13.9176	7.03701	118.667	-	27.0982	34.7313	0.780224	28.389	0.709667	0.651532
0:00:21.660	Exercise		0.85128	14.188	7.07435	120.333	-	27.036	34.0933	0.793003	28.7757	0.719333	0.675068
0:00:23.160	Exercise		0.839232	13.9872	6.86021	122.333	-	27.1954	34.5756	0.786549	28.5324	0.719667	0.660098
0:00:24.680	Exercise		0.90543	15.0905	7.22418	125.333	-	24.0983	31.1164	0.774457	26.5066	0.814333	0.701217
0:00:27.980	Exercise		0.940253	15.6709	7.30767	128.667	-	22.525	30.9615	0.727517	25.8664	0.794667	0.68405
0:00:29.920	Exercise		1.08095	18.0158	8.23058	131.333	-	20.9181	30.3142	0.690041	27.2986	0.838667	0.7459
0:00:31.440	Exercise		1.26967	21.1612	9.49879	133.667	-	20.7236	31.5957	0.655899	32.0213	0.807667	0.832777
0:00:32.960	Exercise		1.3619	22.6983	10.0633	135.333	-	21.0986	31.5075	0.669638	34.4178	0.872	0.911977
0:00:34.480	Exercise		1.33766	22.2943	9.78775	136.667	-	21.5573	31.5596	0.683066	34.5455	0.871333	0.91371
0:00:35.980	Exercise		1.30541	21.7568	9.5054	137.333	-	21.9045	31.5329	0.694654	34.2789	0.868333	0.906807
0:00:37.520	Exercise		1.32324	22.054	9.63523	137.333	-	21.8858	31.432	0.69629	34.6702	0.874333	0.921358
0:00:39.020	Exercise		1.38139	23.0231	10.0586	137.333	-	21.9571	31.2177	0.703355	36.0159	0.912333	0.971605
0:00:40.540	Exercise		1.36108	22.6847	9.93489	137	-	22.5291	32.1128	0.701564	36.3985	0.914	0.954884
0:00:42.040	Exercise		1.39624	23.2707	10.1915	137	-	22.6405	32.1357	0.70453	37.3207	0.941333	0.983693
0:00:43.560	Exercise		1.38324	23.054	10.0967	137	-	22.4794	31.8805	0.705115	36.7791	0.931667	0.975345
0:00:45.100	Exercise		1.36225	22.7041	9.94341	137	-	22.4052	31.708	0.706609	36.1561	0.924	0.962576
0:00:46.640	Exercise		1.33514	22.2523	9.74552	137	-	22.5573	31.8718	0.70775	35.7518	0.913667	0.944942
0:00:48.160	Exercise		1.30872	21.812	9.52953	137.333	-	22.8323	32.4079	0.704529	35.5403	0.904333	0.922032
0:00:49.680	Exercise		1.35653	22.6089	9.85376	137.667	-	22.6895	32.1092	0.706635	36.4881	0.920333	0.958574
0:00:51.180	Exercise		1.30759	21.7932	9.4753	138	-	22.4068	31.7862	0.704922	35.008	0.883	0.92175
0:00:52.700	Exercise		1.33113	22.1855	9.64589	138	-	22.1189	31.5704	0.700622	35.1038	0.893	0.932621
0:00:54.260	Exercise		1.28669	21.4449	9.34643	137.667	-	22.15	31.7501	0.697636	33.9967	0.890667	0.897642
0:00:55.900	Exercise		1.30383	21.7306	9.47095	137.667	-	22.434	31.7853	0.705798	34.6296	0.927	0.920244
0:00:57.520	Exercise		1.35405	22.5674	9.83569	137.667	-	22.1126	30.8968	0.715693	35.1889	0.965667	0.969082
0:00:59.200	Exercise		1.40211	23.3685	10.1602	138	-	21.9814	30.4491	0.721908	36.2064	0.968	1.01219
0:01:00.720	Exercise		1.4159	23.5984	10.2602	138	-	21.6109	29.8666	0.72358	36.0075	0.958667	1.02452
0:01:02.320	Exercise		1.34145	22.3575	9.72065	138	-	21.8534	30.4403	0.71791	34.6274	0.938667	0.96304
0:01:04.100	Exercise		1.38573	23.0956	10.0173	138.333	-	21.3892	30.0929	0.710772	34.7512	0.979	0.98494
0:01:05.800	Exercise		1.40701	23.4501	10.1467	138.667	-	21.7139	31.0621	0.699049	35.9497	0.959	0.983566
0:01:07.180	Exercise		1.39732	23.2886	10.0526	139	-	21.6312	31.1229	0.695025	36.0341	0.893333	0.971169
0:01:08.600	Exercise		1.41162	23.5269	10.1555	139	-	21.575	30.8631	0.699055	36.3476	0.888333	0.986797
0:01:10.220	Exercise		1.45386	24.2311	10.4594	139	-	21.326	30.1064	0.708356	36.6807	0.930667	1.02985
0:01:11.760	Exercise		1.54509	25.7515	11.1158	139	-	21.42	29.8	0.71879	38.6633	1	1.1106
0:01:13.260	Exercise		1.49537	24.9228	10.7581	139	-	22.0962	30.4506	0.725639	38.7266	0.981	1.0851
0:01:14.780	Exercise		1.50775	25.1292	10.8212	139.333	-	22.272	30.5479	0.729085	39.2898	0.991	1.09928
0:01:16.300	Exercise		1.44873	24.1455	10.3728	139.667	-	22.6221	30.822	0.733957	38.4569	0.974333	1.06331
0:01:17.820	Exercise		1.45547	24.2578	10.3962	140	-	22.6726	30.6533	0.739648	38.7084	0.976333	1.07653
0:01:19.320	Exercise		1.39375	23.2292	9.90819	140.667	-	22.9344	30.8332	0.743821	37.6994	0.946667	1.0367
0:01:20.820	Exercise		1.40674	23.4457	9.95336	141.333	-	22.5773	30.3925	0.742858	37.4465	0.948333	1.04501
0:01:22.380	Exercise		1.4304	23.84	10.0732	142	-	22.2876	30.0302	0.742172	37.4923	0.962	1.0616
0:01:23.940	Exercise		1.51773	25.2956	10.6632	142.333	-	22.5033	29.9937	0.750268	39.7407	1.02433	1.13871
0:01:25.460	Exercise		1.53839	25.6398	10.7831	142.667	-	23.0732	30.2744	0.762136	41.1063	1.055	1.17246
0:01:27.000	Exercise		1.52892	25.482	10.6669	143.333	-	23.2926	30.1884	0.771573	41.2232	1.058	1.17967
0:01:28.560	Exercise		1.4607	24.345	10.1673	143.667	-	23.2779	30.1035	0.773262	39.6127	1.01667	1.1295
0:01:30.080	Exercise		1.44393	24.0656	10.0273	144	-	23.3668	30.167	0.774584	39.3269	1.01367	1.11845
0:01:31.640	Exercise		1.42781	23.7968	9.93833	143.667	-	23.5402	30.1952	0.779601	39.1976	1.01033	1.11312
0:01:33.200	Exercise		1.44878	24.1463	10.1077	143.333	-	23.503	30.0644	0.781756	39.6373	1.02167	1.13259
0:01:34.720	Exercise		1.39383	23.2305	9.74705	143	-	23.1554	29.8547	0.775603	37.8853	0.972333	1.08106
0:01:36.260	Exercise		1.36369	22.7281	9.53628	143	-	22.7338	29.7383	0.764463	36.6125	0.939667	1.04249
0:01:37.820	Exercise		1.34561	22.4268	9.40983	143	-	22.4795	29.7275	0.756186	35.8593	0.920333	1.01753
0:01:39.340	Exercise		1.41761	23.6268	9.91335	143	-	22.4463	29.7659	0.754095	37.4308	0.960667	1.06901
0:01:40.880	Exercise		1.43135	23.8558	10.0094	143	-	22.8111	30.2217	0.754793	38.3612	0.967333	1.08037
0:01:42.360	Exercise		1.43397	23.8995	10.0278	143	-	22.7224	30.1251	0.754267	38.2453	0.972667	1.0816
0:01:43.920	Exercise		1.46014	24.3357	10.2108	143	-	23.0001	30.2569	0.76016	39.1979	1.00533	1.10994
0:01:45.500	Exercise		1.49505	24.9174	10.4549	143	-	23.1793	30.2102	0.767268	40.2173	1.041	1.1471
0:01:47.020	Exercise		1.46312	24.3854	10.2078	143.333	-	23.1508	29.8061	0.776712	39.4596	1.017	1.13642
0:01:48.560	Exercise		1.43272	23.8787	9.99573	143.333	-	23.0072	29.5134	0.779553	38.5737	0.99	1.11688
0:01:50.120	Exercise		1.43643	23.9406	10.0216	143.333	-	22.9197	29.3025	0.782176	38.5088	0.992667	1.12354
0:01:51.660	Exercise		1.46593	24.4321	10.2512	143	-	23.2392	29.6696	0.783265	39.6777	1.01833	1.14821
0:01:53.180	Exercise		1.48508	24.7513	10.3851	143	-	23.4024	29.7387	0.786933	40.4135	1.02833	1.16865
0:01:54.700	Exercise		1.4507	24.1784	10.1448	143	-	23.4692	29.8382	0.786549	39.7061	1.01033	1.14105
0:01:56.240	Exercise		1.44275	24.0459	10.0892	143	-	23.5236	29.9102	0.786475	39.5735	1.01133	1.13469
0:01:57.780	Exercise		1.42177	23.6962	9.91932	143.333	-	23.3743	29.8142	0.783998	38.8431	0.997	1.11466
0:01:59.320	Exercise		1.42086	23.6809	9.91295	143.333	-	23.2986	29.8502	0.780518	38.7387	0.99	1.109
0:02:00.840	Exercise		1.45625	24.2708	10.1363	143.667	-	23.028	29.5878	0.778294	39.1452	1.00467	1.13339
0:02:02.400	Exercise		1.44305	24.0508	10.0444	143.667	-	23.2024	29.8521	0.777245	39.0454	1.01067	1.1216
0:02:03.980	Exercise		1.45681	24.2802	10.1168	144	-	23.0083	29.5957	0.777422	39.1075	1.00767	1.13256
0:02:05.480	Exercise		1.47065	24.5108	10.2365	143.667	-	23.1671	29.458	0.786446	39.7078	1.01433	1.15658
0:02:07.000	Exercise		1.49138	24.8564	10.405	143.333	-	23.0464	29.2378	0.788241	40.0557	1.01467	1.17557
0:02:08.540	Exercise		1.50372	25.062	10.5155	143	-	23.3765	29.4295	0.794325	40.7865	1.04233	1.19444
0:02:10.080	Exercise		1.50232	25.0387	10.5057	143	-	23.6425	29.7271	0.795318	41.1288	1.05567	1.19482
0:02:11.620	Exercise		1.49231	24.8718	10.4357	143	-	24.1846	30.1045	0.803356	41.7256	1.06633	1.19886
0:02:13.140	Exercise		1.47273	24.5455	10.2748	143.333	-	24.329	30.1372	0.807276	41.4648	1.05967	1.1889
0:02:14.680	Exercise		1.46253	24.3755	10.18	143.667	-	24.3095	30.2069	0.804768	41.2126	1.04867	1.177
0:02:16.200	Exercise		1.3044	21.7399	9.05831	144	-	24.1587	30.187	0.800303	36.7465	1.011	1.04391
0:02:18.160	Exercise		1.44398	24.0663	10.0276	144	-	23.5066	29.3722	0.800301	38.3812	1.24533	1.15562
0:02:20.840	Exercise		1.37314	22.8856	9.5578	143.667	-	23.2437	29.309	0.793059	36.3305	1.18533	1.08898
0:02:22.380	Exercise		1.55371	25.8951	10.8398	143.333	-	22.8024	28.9879	0.786615	40.2426	1.20367	1.22217
0:02:23.920	Exercise		1.39886	23.3144	9.78226	143	-	22.7266	29.4706	0.77116	37.4016	0.96	1.07875
0:02:25.460	Exercise		1.46054	24.3424	10.1898	143.333	-	22.7909	29.4672	0.773435	39.0553	0.975	1.12963
0:02:26.880	Exercise		1.47751	24.6251	10.2843	143.667	-	23.5154	30.2386	0.777661	40.7288	0.98	1.149
0:02:28.260	Exercise		1.48134	24.6891	10.311	143.667	-	22.5729	28.734	0.785584	38.2988	1.13467	1.16372
0:02:32.120	Exercise		1.6441	27.4016	11.4705	143.333	-	21.411	27.5585	0.77693	40.0066	1.199	1.27735
0:02:33.580	Exercise		1.6124	26.8733	11.2755	143	-	21.4364	27.6155	0.776244	39.9485	1.06833	1.25161
0:02:34.660	Exercise		1.75571	29.2618	12.2777	143	-	21.3517	27.6393	0.77251	44.2125	0.946667	1.3563
0:02:36.040	Exercise		1.56338	26.0563	10.9327	143	-	22.5534	28.8349	0.782158	41.5773	0.947667	1.22281
0:02:37.880	Exercise		1.68409	28.0682	11.7769	143	-	21.9036	27.9975	0.782341	42.4849	1.093	1.31753
0:02:39.360	Exercise		1.38641	23.1068	9.7178	142.667	-	21.5468	27.4894	0.78382	34.3241	1.11033	1.08669
0:02:42.420	Exercise		1.48227	24.7046	10.4141	142.333	-	20.7905	27.026	0.769276	35.2519	1.14467	1.14028
0:02:44.280	Exercise		1.45332	24.2219	10.2346	142	-	20.7041	26.9616	0.767912	33.8303	1.30233	1.11602
0:02:46.580	Exercise		1.68834	28.1389	11.8618	142.333	-	21.6697	28.4522	0.761618	41.1856	1.28933	1.28587
0:02:48.180	Exercise		1.57442	26.2403	11.0356	142.667	-	22.7189	29.207	0.777857	40.5147	1.22933	1.22467
0:02:49.880	Exercise		1.46474	24.4123	10.2429	143	-	22.7581	29.0041	0.784653	38.2129	1.128	1.14931
0:02:51.960	Exercise		1.4506	24.1766	10.144	143	-	22.5762	28.8185	0.783392	37.6733	1.10167	1.13639
0:02:53.520	Exercise		1.47569	24.5948	10.3195	143	-	22.5516	28.7658	0.783972	38.3556	1.088	1.1569
0:02:55.080	Exercise		1.47991	24.6652	10.349	143	-	23.0085	29.3012	0.785242	39.6373	1.02167	1.16209
0:02:56.600	Exercise		1.43969	23.9948	10.0678	143	-	23.4417	29.5526	0.79322	39.4617	0.994667	1.14199
0:02:58.060	Exercise		1.47678	24.613	10.3271	143	-	23.0328	29.0252	0.793545	39.6813	1.00833	1.17189
0:02:59.660	Exercise		1.49706	24.9511	10.469	143	-	23.1988	29.1681	0.795348	40.2583	1.04867	1.19069
0:03:01.300	Exercise		1.51427	25.2379	10.5893	143	-	23.0918	28.8227	0.801168	40.088	1.12733	1.21319
0:03:03.140	Exercise		1.47511	24.5852	10.3396	142.667	-	23.5452	29.3795	0.801416	39.947	1.103	1.18218
0:03:04.660	Exercise		1.42756	23.7926	10.0297	142.333	-	23.6526	29.5727	0.799812	39.0949	1.05633	1.14178
0:03:06.200	Exercise		1.36045	22.6741	9.55818	142.333	-	23.3588	29.5649	0.790087	37.237	0.982333	1.07487
0:03:07.900	Exercise		1.29703	21.6172	9.11264	142.333	-	21.9762	28.1301	0.781235	33.229	1.01267	1.01329
0:03:10.380	Exercise		1.36219	22.7032	9.5481	142.667	-	20.9119	27.067	0.772596	32.8252	1.08933	1.05243
0:03:12.320	Exercise		1.5028	25.0467	10.5091	143	-	20.9555	27.0796	0.773846	36.0573	1.13733	1.16294
0:03:13.820	Exercise		1.69863	28.3105	11.796	144	-	22.0886	27.9992	0.788901	42.8191	1.16367	1.34005
0:03:15.340	Exercise		1.66468	27.7447	11.4806	145	-	23.6036	29.0979	0.811178	44.9771	1.13933	1.35036
0:03:16.880	Exercise		1.64533	27.4221	11.2694	146	-	24.3512	29.3825	0.828767	45.8027	1.14967	1.36359
0:03:18.340	Exercise		1.57552	26.2587	10.7422	146.667	-	24.7974	29.529	0.839765	44.7573	1.133	1.32307
0:03:19.900	Exercise		1.47431	24.5719	10.0066	147.333	-	25.3136	29.9731	0.844543	42.4124	1.19933	1.24512
0:03:22.160	Exercise		1.55974	25.9957	10.5626	147.667	-	24.4045	29.2222	0.835139	43.1307	1.226	1.3026
0:03:23.640	Exercise		1.64328	27.388	11.1032	148	-	24.1627	29.2102	0.827202	44.796	1.26733	1.35932
0:03:25.180	Exercise		1.79568	29.9279	12.1057	148.333	-	23.7283	28.7098	0.826489	48.3444	1.21367	1.48411
0:03:26.680	Exercise		1.66119	27.6866	11.174	148.667	-	25.1661	30.025	0.838172	47.4904	1.203	1.39237
0:03:28.200	Exercise		1.56199	26.0331	10.4831	149	-	25.8862	30.5099	0.848453	46.1685	1.15933	1.32527
0:03:29.700	Exercise		1.4793	24.6549	9.95043	148.667	-	26.2058	30.8272	0.850086	44.4507	1.126	1.25753
0:03:31.240	Exercise		1.47415	24.5691	9.91578	148.667	-	25.6368	30.0925	0.851931	43.477	1.10133	1.25587
0:03:32.760	Exercise		1.48065	24.6776	9.95956	148.667	-	25.0206	29.4209	0.850434	42.706	1.08667	1.2592
0:03:34.280	Exercise		1.50104	25.0174	10.0516	149.333	-	24.4369	28.9625	0.843743	42.3645	1.07333	1.26649
0:03:35.800	Exercise		1.53947	25.6578	10.286	149.667	-	24.5363	29.2076	0.840066	43.4565	1.101	1.29325
0:03:37.320	Exercise		1.58412	26.402	10.5608	150	-	24.588	29.2887	0.839505	44.6855	1.122	1.32988
0:03:38.800	Exercise		1.59122	26.5203	10.6081	150	-	24.7348	29.4745	0.839194	45.0449	1.14067	1.33534
0:03:40.360	Exercise		1.54778	25.7964	10.2957	150.333	-	24.3913	29.1897	0.835613	43.439	1.1	1.29335
0:03:41.880	Exercise		1.53383	25.5639	10.1803	150.667	-	24.6548	29.4432	0.837368	43.4769	1.106	1.28438
0:03:43.380	Exercise		1.56157	26.0262	10.3187	151.333	-	24.8304	29.472	0.842509	44.4836	1.122	1.31564
0:03:44.900	Exercise		1.58651	26.4418	10.4605	151.667	-	25.3996	30.0185	0.846132	46.0572	1.15133	1.3424
0:03:46.380	Exercise		1.5713	26.1883	10.3375	152	-	25.3391	29.9556	0.845888	45.5259	1.148	1.32914
0:03:47.920	Exercise		1.55985	25.9976	10.2622	152	-	25.1034	29.7899	0.84268	44.8437	1.13567	1.31446
0:03:49.460	Exercise		1.54538	25.7563	10.1447	152.333	-	24.7233	29.3647	0.841937	43.817	1.12467	1.30111
0:03:51.000	Exercise		1.54841	25.8068	10.1424	152.667	-	24.4798	29.2156	0.837903	43.5649	1.10833	1.29742
0:03:52.500	Exercise		1.56203	26.0338	10.2093	153	-	24.6409	29.3787	0.838733	44.1744	1.119	1.31012
0:03:54.020	Exercise		1.59228	26.538	10.407	153	-	24.75	29.5305	0.838115	45.1179	1.138	1.33451
0:03:55.540	Exercise		1.60527	26.7546	10.492	153	-	25.0775	29.8551	0.839976	45.9155	1.16833	1.34839
0:03:57.080	Exercise		1.6126	26.8767	10.517	153.333	-	25.256	30.0056	0.84171	46.3871	1.18033	1.35734
0:03:58.600	Exercise		1.58934	26.4891	10.3204	154	-	25.3765	30.0744	0.843792	46.0166	1.16567	1.34108
0:04:00.100	Exercise		1.60676	26.7794	10.3886	154.667	-	25.1669	29.7945	0.844683	46.1219	1.16833	1.35721
0:04:01.640	Exercise		1.54795	25.7992	9.98678	155	-	24.7357	29.3788	0.841955	43.8571	1.13433	1.3033
0:04:03.260	Exercise		1.54277	25.7128	9.97481	154.667	-	24.3002	28.9583	0.839143	42.7547	1.16933	1.2946
0:04:05.040	Exercise		1.49698	24.9496	9.74173	153.667	-	23.7175	28.6812	0.826935	40.6343	1.14067	1.2379
0:04:06.700	Exercise		1.51278	25.213	9.90906	152.667	-	23.5493	28.759	0.818848	40.7773	1.13967	1.23874
0:04:08.300	Exercise		1.53253	25.5422	10.1046	151.667	-	22.7303	28.2054	0.805887	39.9344	1.12767	1.23505
0:04:10.140	Exercise		1.55942	25.9904	10.2819	151.667	-	22.306	27.7717	0.803193	39.7669	1.14933	1.25252
0:04:11.920	Exercise		1.57371	26.2285	10.399	151.333	-	22.0269	27.6175	0.79757	39.6689	1.14133	1.25515
0:04:13.500	Exercise		1.56469	26.0781	10.3393	151.333	-	22.4696	28.266	0.794933	40.4206	1.106	1.24382
0:04:15.080	Exercise		1.55447	25.9079	10.2718	151.333	-	23.1317	29.1364	0.793911	41.4253	1.091	1.23411
0:04:16.660	Exercise		1.58887	26.4812	10.4761	151.667	-	23.164	29.0643	0.796991	42.1239	1.14033	1.26632
0:04:18.380	Exercise		1.61094	26.849	10.5751	152.333	-	23.1404	28.8395	0.802384	42.6691	1.13967	1.29259
0:04:19.900	Exercise		1.61756	26.9593	10.5954	152.667	-	23.1554	28.6857	0.80721	42.8941	1.13567	1.30571
0:04:21.440	Exercise		1.58419	26.4031	10.3542	153	-	23.4571	28.8756	0.812351	42.7952	1.09367	1.28692
0:04:22.980	Exercise		1.53807	25.6345	10.0528	153	-	23.3965	28.8728	0.810332	41.6716	1.05533	1.24635
0:04:24.460	Exercise		1.57076	26.1793	10.2664	153	-	23.3553	28.8434	0.809728	42.3476	1.077	1.27189
0:04:26.020	Exercise		1.55813	25.9689	10.2061	152.667	-	23.3636	28.9102	0.808144	42.0182	1.07767	1.2592
0:04:27.600	Exercise		1.58823	26.4704	10.426	152.333	-	23.4234	28.9671	0.808621	42.8426	1.09367	1.28427
0:04:29.060	Exercise		1.59336	26.5561	10.4827	152	-	23.7138	29.364	0.80758	43.4742	1.10033	1.28677
0:04:30.580	Exercise		1.60062	26.6769	10.5304	152	-	23.7051	29.3418	0.807896	43.7043	1.09233	1.29313
0:04:32.100	Exercise		1.63418	27.2364	10.7512	152	-	23.8643	29.4985	0.809002	44.6579	1.13633	1.32206
0:04:33.640	Exercise		1.62439	27.0731	10.6868	152	-	23.7759	29.323	0.810828	44.306	1.12233	1.3171
0:04:35.140	Exercise		1.65214	27.5356	10.8693	152	-	23.9669	29.5168	0.811975	45.2328	1.15567	1.34149
0:04:36.700	Exercise		1.65677	27.6128	10.8759	152.333	-	24.328	29.7109	0.818823	45.9665	1.16933	1.3566
0:04:38.220	Exercise		1.65121	27.5202	10.8158	152.667	-	24.4122	29.5811	0.825264	45.8965	1.183	1.36269
0:04:39.780	Exercise		1.65703	27.6172	10.8303	153	-	24.5691	29.5551	0.831298	46.3469	1.18433	1.37749
0:04:41.300	Exercise		1.66765	27.7942	10.8997	153	-	24.425	29.2345	0.835486	46.2956	1.19833	1.3933
0:04:42.880	Exercise		1.63444	27.2407	10.6826	153	-	24.3878	29.1552	0.836484	45.4477	1.17133	1.36718
0:04:44.420	Exercise		1.6162	26.9367	10.5634	153	-	24.1029	28.8617	0.835118	44.5424	1.148	1.34972
0:04:45.940	Exercise		1.59202	26.5337	10.4054	153	-	23.8005	28.7013	0.829248	43.5256	1.11233	1.32018
0:04:47.480	Exercise		1.63803	27.3004	10.7061	153	-	23.8563	28.8007	0.828324	44.7365	1.13833	1.35682
0:04:49.000	Exercise		1.65669	27.6114	10.828	153	-	24.3626	29.3443	0.83023	46.0203	1.171	1.37543
0:04:50.520	Exercise		1.65815	27.6358	10.814	153.333	-	24.8351	29.6896	0.836494	46.864	1.18733	1.38703
0:04:52.040	Exercise		1.6352	27.2534	10.6182	154	-	24.9951	29.7261	0.840846	46.5312	1.184	1.37495
0:04:53.580	Exercise		1.6374	27.29	10.6095	154.333	-	25.1856	29.8295	0.844316	46.898	1.19333	1.38248
0:04:55.100	Exercise		1.60721	26.7869	10.3915	154.667	-	25.3934	29.9989	0.846477	46.4473	1.187	1.36047
0:04:56.640	Exercise		1.58607	26.4344	10.2547	154.667	-	25.3234	29.9688	0.844993	45.8238	1.166	1.34021
0:04:58.160	Exercise		1.57404	26.234	10.1551	155	-	24.4814	29.035	0.843168	44.1455	1.133	1.32718
0:04:59.720	Exercise		1.58643	26.4405	10.235	155	-	24.1889	28.8875	0.837349	43.9147	1.14133	1.3284
0:05:01.320	Exercise		1.64867	27.4779	10.6595	154.667	-	24.0205	28.6759	0.837654	45.2203	1.159	1.38102
0:05:02.780	Exercise		1.60662	26.777	10.41	154.333	-	23.8659	28.4409	0.83914	43.7707	1.16133	1.34818
0:05:04.520	Exercise		1.66267	27.7112	10.82	153.667	-	23.475	28.1954	0.832583	44.9083	1.10033	1.38431
0:05:05.800	Exercise		1.59663	26.6104	10.4128	153.333	-	23.4599	28.3199	0.82839	43.2815	1.07	1.32263
0:05:07.300	Exercise		1.61257	26.8761	10.5167	153.333	-	23.7251	29.333	0.80882	44.3481	1.04867	1.30428
0:05:08.800	Exercise		1.5815	26.3583	10.3141	153.333	-	23.5883	29.222	0.807208	42.9673	1.09267	1.2766
0:05:10.380	Exercise		1.60235	26.7059	10.4275	153.667	-	23.5594	29.4974	0.798693	43.3876	1.10833	1.27979
0:05:11.900	Exercise		1.58888	26.4813	10.3398	153.667	-	23.4999	28.8786	0.81375	42.9257	1.10633	1.29295
0:05:13.440	Exercise		1.54583	25.7638	10.0379	154	-	23.7692	28.8731	0.82323	42.3778	1.083	1.27257
0:05:14.980	Exercise		1.60301	26.7169	10.3867	154.333	-	24.29	28.8488	0.841978	44.3915	1.172	1.3497
0:05:16.660	Exercise		1.65489	27.5815	10.7228	154.333	-	24.7401	29.1559	0.848543	46.6128	1.18367	1.40424
0:05:18.040	Exercise		1.70085	28.3475	10.9732	155	-	25.3836	29.6206	0.856955	48.8443	1.24033	1.45755
0:05:19.580	Exercise		1.65295	27.5491	10.6642	155	-	25.5247	29.5823	0.862838	48.0421	1.18233	1.42622
0:05:21.100	Exercise		1.6063	26.7717	10.3188	155.667	-	25.5621	29.4426	0.868201	46.6951	1.19333	1.39459
0:05:22.640	Exercise		1.58269	26.3782	10.189	155.333	-	25.0203	28.7345	0.870741	45.2343	1.156	1.37812
0:05:24.180	Exercise		1.57902	26.3169	10.1653	155.333	-	24.8052	28.5514	0.868792	44.778	1.14933	1.37184
0:05:25.720	Exercise		1.63908	27.3181	10.5975	154.667	-	24.8826	28.6161	0.869533	46.371	1.19533	1.42524
0:05:27.280	Exercise		1.61661	26.9436	10.4748	154.333	-	25.2185	28.9364	0.871516	46.3794	1.19033	1.4089
0:05:28.800	Exercise		1.57676	26.2794	10.2387	154	-	24.9992	28.7704	0.868923	45.0286	1.15567	1.37009
0:05:30.340	Exercise		1.52872	25.4787	9.94829	153.667	-	24.3491	28.3904	0.857652	42.8337	1.09933	1.31111
0:05:31.900	Exercise		1.52049	25.3415	9.93784	153	-	23.8061	28.1405	0.845973	41.8077	1.073	1.28629
0:05:33.420	Exercise		1.56375	26.0624	10.2653	152.333	-	23.2884	27.734	0.839705	42.0039	1.08267	1.31309
0:05:34.980	Exercise		1.57464	26.244	10.3595	152	-	23.3999	27.8833	0.839207	42.457	1.08967	1.32145
0:05:36.520	Exercise		1.60405	26.7341	10.5529	152	-	23.3704	27.8306	0.839738	43.0735	1.11033	1.34698
0:05:38.060	Exercise		1.63651	27.2752	10.743	152.333	-	23.6231	28.3265	0.833955	44.1137	1.16467	1.36478
0:05:39.740	Exercise		1.61588	26.9313	10.5613	153	-	23.5603	28.6454	0.822479	43.6006	1.13533	1.32903
0:05:41.220	Exercise		1.59327	26.5545	10.3459	154	-	22.4678	27.5473	0.815609	40.6881	1.198	1.29949
0:05:43.560	Exercise		1.57258	26.2097	10.1676	154.667	-	21.4257	26.645	0.804117	38.3545	1.185	1.26454
0:05:45.500	Exercise		1.63376	27.2294	10.5631	154.667	-	21.6751	26.7219	0.811137	39.2693	1.466	1.3252
0:05:48.020	Exercise		1.73955	28.9925	11.2714	154.333	-	21.9704	27.2366	0.806648	42.393	1.46233	1.4032
0:05:49.880	Exercise		1.74219	29.0365	11.3129	154	-	22.5241	27.6859	0.813558	43.3861	1.50733	1.41737
0:05:51.860	Exercise		1.70791	28.4651	11.0903	154	-	22.8233	28.2375	0.808265	43.9549	1.27233	1.38044
0:05:53.320	Exercise		1.70494	28.4156	11.071	154	-	23.6322	28.9961	0.815014	45.6127	1.23433	1.38955
0:05:54.840	Exercise		1.68736	28.1227	10.9569	154	-	24.508	29.6037	0.827868	47.0432	1.19067	1.39691
0:05:56.420	Exercise		1.66071	27.6785	10.7838	154	-	24.5647	29.1052	0.843997	46.4579	1.18133	1.40163
0:05:57.900	Exercise		1.67301	27.8834	10.8637	154	-	25.2655	29.5012	0.856421	47.8603	1.23267	1.4328
0:05:59.480	Exercise		1.67135	27.8559	10.8529	154	-	25.7852	29.8275	0.864476	48.8105	1.23	1.44484
0:06:00.960	Exercise		1.59874	26.6457	10.3814	154	-	26.0359	29.9675	0.868806	46.8189	1.298	1.389
0:06:02.980	Exercise		1.54948	25.8247	10.0616	154	-	25.1075	29.0878	0.863161	44.2475	1.19233	1.33745
0:06:04.440	Exercise		1.56994	26.1657	10.1724	154.333	-	24.0799	28.2944	0.851048	43.1219	1.16767	1.33609
0:06:05.940	Exercise		1.64818	27.4696	10.6334	155	-	22.9449	27.3924	0.837635	43.4236	1.11533	1.38057
0:06:07.620	Exercise		1.6993	28.3216	10.9163	155.667	-	22.8508	27.1955	0.840243	44.0643	1.21233	1.42782
0:06:09.420	Exercise		1.69074	28.179	10.8381	156	-	23.0167	27.3356	0.842004	44.1491	1.21467	1.42361
0:06:10.920	Exercise		1.70318	28.3863	10.8945	156.333	-	23.6541	27.8462	0.849456	45.6771	1.22033	1.44677
0:06:12.460	Exercise		1.70472	28.412	10.8812	156.667	-	24.5081	28.6273	0.856109	47.4641	1.20233	1.45943
0:06:13.980	Exercise		1.65182	27.5304	10.5212	157	-	25.1266	29.0761	0.864166	47.4183	1.15467	1.42745
0:06:15.320	Exercise		1.68717	28.1195	10.7463	157	-	25.2897	29.0701	0.869957	48.8931	1.131	1.46777
0:06:16.640	Exercise		1.70808	28.468	10.8795	157	-	25.1128	28.7788	0.872614	49.1975	1.124	1.49049
0:06:18.100	Exercise		1.93575	32.2625	12.3296	157	-	24.8067	28.583	0.867883	55.6856	1.046	1.68
0:06:19.440	Exercise		1.90813	31.8022	12.1537	157	-	24.5595	28.544	0.860408	54.3468	1.04567	1.64177
0:06:20.880	Exercise		1.87362	31.227	11.9339	157	-	24.6651	28.9587	0.851733	53.8739	1.01267	1.59583
0:06:22.220	Exercise		1.72379	28.7299	11.0029	156.667	-	24.6158	28.745	0.856351	48.638	1.12867	1.47617
0:06:23.620	Exercise		1.74185	29.0309	11.1419	156.333	-	24.5305	28.7442	0.853406	48.7568	1.16467	1.48651
0:06:25.200	Exercise		1.75107	29.1845	11.2248	156	-	24.3332	28.5148	0.853354	48.4085	1.202	1.49428
0:06:26.700	Exercise		1.72987	28.8311	11.0889	156	-	24.4402	28.9814	0.843308	47.9155	1.224	1.45881
0:06:28.220	Exercise		1.73342	28.8904	11.1117	156	-	25.1181	29.848	0.841532	49.2747	1.23733	1.45873
0:06:29.720	Exercise		1.25623	20.9372	8.03561	156.333	-	25.195	30.1328	0.836134	37.9057	0.872667	1.05038
0:06:30.900	Exercise		1.38551	23.0919	8.86256	156.333	-	21.6288	26.1735	0.826363	35.6127	0.908333	1.14494
0:06:33.140	Exercise		1.42745	23.7908	9.13078	156.333	-	18.8386	23.272	0.809495	32.6165	0.820333	1.15551
0:06:34.580	Exercise		1.81886	30.3144	11.6594	156	-	19.2015	24.0551	0.798229	40.01	1.133	1.45187
0:06:36.180	Exercise		1.91702	31.9504	12.2886	156	-	20.3446	25.8419	0.787273	44.7731	1.117	1.50922
0:06:37.640	Exercise		1.83833	30.6389	11.7842	156	-	21.2507	26.9591	0.788257	44.7082	1.141	1.44908
0:06:39.180	Exercise		1.82832	30.4719	11.72	156	-	22.24	27.5868	0.806182	46.3742	1.169	1.47396
0:06:40.720	Exercise		1.691	28.1834	10.8166	156.333	-	21.9024	26.7549	0.818631	42.5772	1.10667	1.38431
0:06:42.320	Exercise		1.75979	29.3299	11.2089	157	-	21.2826	25.9284	0.820824	43.069	1.10433	1.44448
0:06:43.800	Exercise		1.72396	28.7326	10.9342	157.667	-	20.9139	25.6627	0.814952	41.7206	1.06033	1.40494
0:06:45.300	Exercise		1.68523	28.0871	10.666	158	-	21.4825	26.6144	0.807177	42.0148	1.041	1.36028
0:06:46.780	Exercise		1.68423	28.0705	10.6372	158.333	-	22.1387	27.5125	0.80468	43.3016	1.03667	1.35527
0:06:48.120	Exercise		1.8096	30.16	11.405	158.667	-	22.4011	27.7455	0.807378	46.7185	1.08833	1.46103
0:06:49.500	Exercise		1.9417	32.3616	12.1864	159.333	-	22.3368	27.1694	0.82213	49.3842	1.18267	1.59633
0:06:51.120	Exercise		1.94255	32.3758	12.1663	159.667	-	22.932	27.4884	0.834244	50.4971	1.222	1.62056
0:06:52.500	Exercise		1.91035	31.8392	11.9149	160.333	-	23.8822	28.1826	0.847412	51.8098	1.206	1.61886
0:06:53.740	Exercise		1.89744	31.624	11.8098	160.667	-	24.7677	28.7869	0.860382	53.6538	1.16033	1.63252
0:06:55.020	Exercise		1.87996	31.3327	11.6526	161.333	-	24.9406	28.5441	0.873755	53.7815	1.12333	1.64262
0:06:56.260	Exercise		1.90128	31.688	11.7363	162	-	24.8463	28.6414	0.867499	53.7578	1.18767	1.64936
0:06:57.740	Exercise		1.67654	27.9424	10.3066	162.667	-	24.8532	29.3812	0.845887	47.7817	1.12533	1.41817
0:06:59.300	Exercise		1.68096	28.016	10.3126	163	-	23.6231	28.3602	0.832965	45.1953	1.18633	1.40018
0:07:01.000	Exercise		1.68382	28.0637	10.3091	163.333	-	22.4636	27.1403	0.827686	43.0587	1.18467	1.39368
0:07:02.700	Exercise		1.90287	31.7145	11.6265	163.667	-	21.9743	26.2463	0.837233	47.1744	1.26733	1.59315
0:07:04.160	Exercise		1.88332	31.3886	11.4836	164	-	22.1288	26.4864	0.835476	47.2876	1.21333	1.57347
0:07:05.640	Exercise		1.91199	31.8665	11.6585	164	-	21.9251	26.1472	0.838526	47.6388	1.19967	1.60325
0:07:07.240	Exercise		1.97032	32.8387	12.0142	164	-	22.0219	26.309	0.837048	48.5076	1.365	1.64925
0:07:09.340	Exercise		1.98241	33.0402	12.0879	164	-	22.0937	26.4489	0.835336	48.3958	1.516	1.65598
0:07:11.360	Exercise		1.95276	32.5461	11.9071	164	-	22.5885	27.2321	0.829482	48.7295	1.519	1.61978
0:07:12.940	Exercise		1.981	33.0167	12.0793	164	-	23.3717	28.2059	0.828611	51.7628	1.36433	1.64148
0:07:14.240	Exercise		1.99832	33.3054	12.1849	164	-	24.3806	29.1872	0.83532	54.9071	1.278	1.66924
0:07:15.580	Exercise		1.99548	33.258	12.1676	164	-	25.8864	30.1867	0.857544	58.2699	1.26867	1.71121
0:07:16.860	Exercise		1.94489	32.4148	11.8591	164	-	25.5878	29.3906	0.870612	56.1637	1.264	1.69324
0:07:18.300	Exercise		1.8818	31.3634	11.4744	164	-	25.3734	28.9618	0.876099	53.5289	1.33333	1.64865
0:07:20.180	Exercise		1.88841	31.4735	11.5147	164	-	24.4688	28.2017	0.867637	51.7383	1.347	1.63846
0:07:21.620	Exercise		1.89658	31.6096	11.5645	164	-	24.4678	28.4394	0.86035	52.0538	1.327	1.63172
0:07:22.980	Exercise		1.96702	32.7836	11.994	164	-	24.9114	29.0594	0.857256	54.9406	1.332	1.68624
0:07:24.560	Exercise		1.96226	32.7043	11.965	164	-	25.7216	29.771	0.86398	56.3845	1.37333	1.69535
0:07:26.020	Exercise		1.98378	33.0629	12.0717	164.333	-	26.0911	29.9553	0.871001	57.5818	1.424	1.72787
0:07:27.440	Exercise		1.93559	32.2598	11.7546	164.667	-	26.9503	30.6345	0.879737	58.7828	1.279	1.70281
0:07:28.540	Exercise		1.91067	31.8445	11.5798	165	-	26.8756	30.4107	0.883755	58.2461	1.21633	1.68857
0:07:29.820	Exercise		1.87776	31.2959	11.3803	165	-	26.2802	29.8218	0.881243	56.0856	1.19867	1.65476
0:07:31.360	Exercise		1.88253	31.3755	11.4093	165	-	25.1176	28.6604	0.876386	53.4041	1.25667	1.64982
0:07:32.800	Exercise		1.90862	31.8103	11.5908	164.667	-	24.4188	28.103	0.868904	52.4219	1.298	1.65841
0:07:34.280	Exercise		1.97847	32.9745	12.0394	164.333	-	25.0219	28.7714	0.869682	55.3967	1.354	1.72064
0:07:35.760	Exercise		2.01252	33.5421	12.2965	163.667	-	25.7097	29.4042	0.874355	57.1813	1.51367	1.75966
0:07:37.620	Exercise		2.02565	33.7609	12.402	163.333	-	26.5894	30.2428	0.879196	59.8811	1.43233	1.78095
0:07:38.760	Exercise		2.02164	33.694	12.4027	163	-	27.001	30.6653	0.880507	60.5807	1.45533	1.78007
0:07:40.260	Exercise		1.97126	32.8543	12.0936	163	-	27.4204	31.0898	0.881973	60.4712	1.35667	1.7386
0:07:41.720	Exercise		1.90295	31.7158	11.6745	163	-	27.165	30.6356	0.886712	57.4803	1.43033	1.68737
0:07:43.240	Exercise		1.89978	31.663	11.6551	163	-	27.1989	30.4868	0.892151	57.5385	1.41233	1.69489
0:07:44.680	Exercise		1.85767	30.9611	11.3967	163	-	27.1154	30.3663	0.892944	56.2115	1.386	1.65879
0:07:46.160	Exercise		1.91719	31.9532	11.7379	163.333	-	27.0678	30.402	0.89033	57.7599	1.418	1.70693
0:07:47.660	Exercise		1.88555	31.4258	11.5207	163.667	-	26.9848	30.3023	0.89052	56.6672	1.41033	1.67912
0:07:49.160	Exercise		1.90749	31.7915	11.631	164	-	26.909	30.2378	0.889913	57.141	1.41567	1.6975
0:07:50.620	Exercise		1.89172	31.5287	11.5349	164	-	27.0551	30.3509	0.891408	56.993	1.412	1.6863
0:07:52.120	Exercise		1.89759	31.6265	11.5707	164	-	27.0347	30.2849	0.892681	57.1391	1.40933	1.69394
0:07:53.600	Exercise		1.89525	31.5874	11.5564	164	-	27.0026	30.2103	0.89382	56.9883	1.412	1.69401
0:07:55.080	Exercise		1.86335	31.0558	11.3619	164	-	26.8919	30.1573	0.891721	56.0577	1.357	1.66159
0:07:56.480	Exercise		1.8715	31.1916	11.4116	164	-	26.6067	30.1151	0.883501	56.1194	1.27767	1.65347
0:07:57.720	Exercise		1.89008	31.5013	11.5483	163.667	-	26.3575	30.1272	0.874875	56.2247	1.26367	1.65358
0:07:59.140	Exercise		1.89777	31.6295	11.619	163.333	-	26.2592	30.083	0.872892	56.1566	1.279	1.65655
0:08:00.600	Exercise		1.93278	32.213	11.8575	163	-	25.8794	29.5498	0.87579	55.8656	1.376	1.69271
0:08:02.160	Exercise		1.88411	31.4018	11.5589	163	-	24.8498	28.2364	0.880062	52.0637	1.42967	1.65813
0:08:04.180	Exercise		1.8615	31.025	11.4203	163	-	24.0219	27.5115	0.873159	49.6435	1.451	1.62539
0:08:05.920	Exercise		1.83627	30.6044	11.2885	162.667	-	23.925	27.6154	0.866364	48.9856	1.396	1.59087
0:08:07.380	Exercise		1.88252	31.3753	11.5966	162.333	-	24.4846	28.498	0.859169	51.6146	1.346	1.6174
0:08:08.900	Exercise		1.85044	30.8407	11.4225	162	-	25.225	29.3118	0.860573	52.4901	1.30033	1.59244
0:08:10.380	Exercise		1.82054	30.3424	11.2611	161.667	-	25.1882	29.2193	0.862041	51.5669	1.30033	1.56939
0:08:11.920	Exercise		1.72317	28.7196	10.6808	161.333	-	24.3954	28.4727	0.8568	47.4183	1.269	1.47641
0:08:13.760	Exercise		1.79044	29.8407	11.1208	161	-	23.8898	28.0912	0.850436	48.0543	1.31033	1.52266
0:08:15.320	Exercise		1.78721	29.7868	11.0777	161.333	-	24.1678	28.4755	0.848721	48.9644	1.22167	1.51684
0:08:16.540	Exercise		1.72476	28.746	10.6686	161.667	-	24.2805	28.4557	0.853274	47.5689	1.20367	1.47169
0:08:18.480	Exercise		1.69013	28.1689	10.4329	162	-	24.4185	28.5793	0.854413	47.5154	1.09567	1.44407
0:08:19.680	Exercise		1.84461	30.7436	11.3631	162.333	-	24.1133	28.224	0.854354	50.7245	1.16967	1.57595
0:08:20.900	Exercise		2.07638	34.6064	12.7646	162.667	-	24.9115	28.9413	0.86076	58.3565	1.26733	1.78727
0:08:22.440	Exercise		1.98168	33.0279	12.1327	163.333	-	25.1498	28.9698	0.86814	55.9641	1.31567	1.72037
0:08:23.960	Exercise		1.92489	32.0815	11.761	163.667	-	25.6969	29.3533	0.875434	55.5136	1.32133	1.68512
0:08:25.220	Exercise		1.86447	31.0744	11.3687	164	-	26.662	30.3932	0.877233	56.1399	1.25733	1.63557
0:08:26.500	Exercise		1.89041	31.5068	11.5269	164	-	26.5979	30.2952	0.877959	56.662	1.27867	1.6597
0:08:28.060	Exercise		1.88305	31.3841	11.482	164	-	25.355	29.1112	0.87097	53.2521	1.39233	1.64008
0:08:30.100	Exercise		1.86072	31.0119	11.3458	164	-	24.3602	28.339	0.859601	50.5311	1.39833	1.59947
0:08:31.580	Exercise		1.97972	32.9953	12.0715	164	-	24.659	28.6874	0.859575	54.0954	1.476	1.70172
0:08:33.080	Exercise		1.99072	33.1787	12.1385	164	-	25.5741	29.6635	0.86214	56.6714	1.41667	1.71628
0:08:34.600	Exercise		1.94071	32.3451	11.8577	163.667	-	26.2404	30.0053	0.874524	56.6095	1.434	1.69719
0:08:36.140	Exercise		1.82691	30.4485	11.1851	163.333	-	26.1263	29.8284	0.875887	53.5519	1.32467	1.60017
0:08:37.540	Exercise		1.78791	29.7985	10.9688	163	-	25.7358	29.4528	0.873799	51.8103	1.287	1.56228
0:08:39.080	Exercise		1.83307	30.5512	11.2459	163	-	25.2886	28.9969	0.872115	52.1774	1.29067	1.59865
0:08:40.600	Exercise		1.9099	31.8316	11.7172	163	-	25.4072	29.021	0.875476	54.2621	1.362	1.67207
0:08:42.060	Exercise		1.95862	32.6436	12.016	163	-	25.689	29.2708	0.877631	56.2683	1.361	1.71894
0:08:43.440	Exercise		1.97111	32.8518	12.068	163.333	-	25.7071	29.1935	0.880573	56.3853	1.421	1.7357
0:08:45.180	Exercise		1.97353	32.8921	12.0582	163.667	-	25.6099	28.97	0.884014	56.2831	1.41167	1.74463
0:08:46.620	Exercise		1.95495	32.5825	11.9204	164	-	25.5522	28.7678	0.888225	55.4782	1.446	1.73644
0:08:48.160	Exercise		1.96417	32.7362	11.9767	164	-	26.34	29.2029	0.901964	57.8212	1.36833	1.77161
0:08:49.460	Exercise		1.93886	32.3144	11.8223	164	-	26.6663	29.1512	0.914759	57.9049	1.34433	1.77359
0:08:50.820	Exercise		1.9288	32.1466	11.761	164	-	26.9147	28.9719	0.928993	58.1915	1.33467	1.79184
0:08:52.300	Exercise		1.90908	31.8181	11.6408	164	-	26.8503	28.8039	0.932176	57.5042	1.326	1.7796
0:08:53.620	Exercise		1.89146	31.5244	11.5099	164.333	-	26.0077	27.8652	0.933339	54.9377	1.377	1.76538
0:08:55.400	Exercise		1.85878	30.9796	11.2881	164.667	-	25.6257	27.5983	0.928525	53.3263	1.34867	1.72592
0:08:56.920	Exercise		1.79022	29.8371	10.8498	165	-	24.8916	27.0168	0.921338	50.3234	1.25767	1.6494
0:08:58.200	Exercise		1.73881	28.9802	10.5596	164.667	-	24.9734	27.4802	0.908778	49.1	1.24567	1.58019
0:09:00.080	Exercise		1.82793	30.4655	11.1233	164.333	-	23.7514	26.8091	0.885945	48.9748	1.26867	1.61944
0:09:01.700	Exercise		1.92274	32.0456	11.724	164	-	23.6	26.7682	0.881644	49.906	1.58667	1.69517
0:09:04.060	Exercise		1.93529	32.2549	11.8006	164	-	23.3124	26.818	0.869283	49.7503	1.546	1.68232
0:09:05.820	Exercise		1.88162	31.3603	11.45	164.333	-	23.2953	26.7491	0.870883	48.7461	1.42867	1.63867
0:09:07.220	Exercise		1.84396	30.7327	11.1981	164.667	-	23.1912	26.949	0.860562	48.8971	1.148	1.58684
0:09:08.400	Exercise		1.88204	31.3673	11.4063	165	-	23.0995	27.2462	0.847804	49.9435	1.11167	1.5956
0:09:09.860	Exercise		1.92485	32.0808	11.6657	165	-	23.2537	27.75	0.83797	53.4074	0.889333	1.61296
0:09:10.540	Exercise		1.9711	32.8516	11.9461	165	-	22.861	27.5262	0.83052	53.6293	0.901333	1.63704
0:09:11.760	Exercise		2.11105	35.1841	12.7942	165	-	22.9047	27.0169	0.847791	56.7486	0.973333	1.78973
0:09:13.360	Exercise		2.0858	34.7634	12.6412	165	-	23.5132	27.3405	0.860013	54.9603	1.33767	1.79382
0:09:15.000	Exercise		1.99412	33.2353	12.0856	165	-	23.7772	27.2862	0.8714	52.9162	1.385	1.73767
0:09:16.480	Exercise		1.98208	33.0347	12.0369	164.667	-	24.4043	27.6311	0.883218	54.019	1.37733	1.75061
0:09:17.960	Exercise		1.96246	32.7076	11.9419	164.333	-	25.102	28.4653	0.881845	55.1258	1.35367	1.73058
0:09:19.420	Exercise		1.90571	31.7618	11.6202	164	-	25.0545	28.5611	0.877223	53.5848	1.32167	1.67173
0:09:20.920	Exercise		1.93349	32.2249	11.7896	164	-	25.4659	29.2945	0.869308	55.312	1.31133	1.6808
0:09:22.240	Exercise		1.94808	32.468	11.8785	164	-	25.2524	28.8497	0.875308	55.0953	1.34433	1.70517
0:09:23.840	Exercise		1.98647	33.1078	12.1126	164	-	26.0543	29.7973	0.874385	57.6836	1.40133	1.73694
0:09:25.320	Exercise		1.96196	32.6994	11.9632	164	-	26.271	29.801	0.881548	57.2346	1.448	1.72957
0:09:26.800	Exercise		1.95285	32.5475	11.9076	164	-	26.6922	30.0142	0.889319	57.99	1.424	1.73671
0:09:28.260	Exercise		1.96253	32.7088	11.9666	164	-	26.4411	29.4373	0.898217	57.8093	1.40667	1.76278
0:09:29.700	Exercise		1.92174	32.029	11.7179	164	-	26.2468	29.2564	0.897131	56.5932	1.32433	1.72406
0:09:31.020	Exercise		1.89965	31.6609	11.5832	164	-	25.72	28.9121	0.889593	54.9105	1.30667	1.68992
0:09:32.560	Exercise		1.83616	30.6026	11.1734	164.333	-	25.1952	28.5204	0.883407	52.2085	1.26433	1.62207
0:09:34.080	Exercise		1.94135	32.3558	11.7896	164.667	-	24.9543	28.2001	0.8849	54.3586	1.32367	1.7179
0:09:35.420	Exercise		1.96927	32.8212	11.9109	165.333	-	25.2956	28.4583	0.888864	55.752	1.352	1.75041
0:09:36.940	Exercise		2.05055	34.1759	12.3776	165.667	-	25.8079	28.9816	0.890493	58.91	1.41633	1.826
0:09:38.420	Exercise		1.94369	32.3949	11.6855	166.333	-	26.1336	29.3226	0.891246	56.6931	1.38433	1.73231
0:09:39.820	Exercise		1.91038	31.8397	11.4623	166.667	-	26.2778	29.488	0.891134	56.203	1.34833	1.70241
0:09:41.260	Exercise		1.89512	31.5854	11.348	167	-	26.3388	29.5207	0.892216	55.9998	1.32533	1.69086
0:09:42.680	Exercise		1.94137	32.3562	11.625	167	-	26.1699	29.2963	0.893283	56.8468	1.355	1.7342
0:09:44.100	Exercise		1.96911	32.8184	11.7676	167.333	-	25.9411	28.9984	0.894567	56.9108	1.40567	1.7615
0:09:45.720	Exercise		1.89771	31.6285	11.3409	167.333	-	25.4831	28.5872	0.891418	54.0816	1.361	1.69165
0:09:47.220	Exercise		1.93947	32.3244	11.5904	167.333	-	25.2902	28.5426	0.886052	54.7303	1.38733	1.71847
0:09:48.680	Exercise		1.94449	32.4082	11.6437	167	-	25.4583	28.8478	0.882501	55.3417	1.365	1.71602
0:09:50.160	Exercise		1.86183	31.0304	11.171	166.667	-	25.7419	29.2238	0.880852	53.5592	1.36933	1.63999
0:09:51.840	Exercise		1.88123	31.3538	11.31	166.333	-	25.919	29.5607	0.876807	54.7048	1.325	1.64947
0:09:53.100	Exercise		1.92533	32.0888	11.6217	165.667	-	25.6604	29.3999	0.872805	55.3763	1.33533	1.68043
0:09:54.560	Exercise		2.09333	34.8889	12.6613	165.333	-	26.155	29.8217	0.877049	61.0085	1.404	1.83595
0:09:56.000	Exercise		2.02491	33.7485	12.2722	165	-	26.533	29.8965	0.887495	59.645	1.45133	1.7971
0:09:57.480	Exercise		1.8695	31.1583	11.3532	164.667	-	26.9438	30.0183	0.897579	56.2115	1.386	1.67802
0:09:59.000	Exercise		1.8529	30.8816	11.2752	164.333	-	27.3991	30.3326	0.903289	56.5806	1.40167	1.6737
0:10:00.460	Exercise		1.85223	30.8706	11.2941	164	-	27.8085	30.7396	0.904649	57.3207	1.42	1.67562
0:10:01.940	Exercise		1.91221	31.8702	11.6836	163.667	-	28.2236	31.1514	0.906014	59.8601	1.46333	1.73249
0:10:03.400	Exercise		1.91122	31.8537	11.7014	163.333	-	28.0898	30.8757	0.909772	59.6039	1.45033	1.73878
0:10:04.840	Exercise		1.89252	31.5419	11.6105	163	-	27.8906	30.5988	0.911493	58.7277	1.42267	1.72501
0:10:06.300	Exercise		1.9236	32.06	11.7771	163.333	-	27.2609	29.9562	0.910026	58.56	1.37767	1.75052
0:10:07.640	Exercise		1.90281	31.7136	11.6025	164	-	27.3078	30.1774	0.904908	58.232	1.33733	1.72187
0:10:08.980	Exercise		1.97483	32.9138	11.9929	164.667	-	27.1627	29.9365	0.907346	59.5759	1.44567	1.79185
0:10:10.740	Exercise		1.94161	32.3602	11.7436	165.333	-	27.1809	30.0135	0.905622	58.506	1.47	1.75837
0:10:12.220	Exercise		1.98793	33.1322	11.9755	166	-	26.6349	29.498	0.90294	58.5029	1.51667	1.79498
0:10:13.680	Exercise		1.9776	32.96	11.8656	166.667	-	26.7357	29.6876	0.900568	58.7366	1.44233	1.78096
0:10:15.160	Exercise		2.04795	34.1325	12.2387	167.333	-	27.3683	30.1873	0.906617	61.913	1.52033	1.85671
0:10:16.640	Exercise		1.93477	32.2461	11.5394	167.667	-	26.8158	29.4627	0.910161	57.5195	1.46933	1.76095
0:10:18.280	Exercise		1.92978	32.163	11.464	168.333	-	26.3724	29.1073	0.906041	56.2487	1.51233	1.74846
0:10:20.020	Exercise		1.81553	30.2589	10.764	168.667	-	24.7951	27.5883	0.898755	50.3722	1.35433	1.63172
0:10:21.500	Exercise		1.93133	32.1889	11.4055	169.333	-	25.1662	28.1626	0.893603	53.9922	1.443	1.72584
0:10:23.120	Exercise		1.90769	31.7949	11.2438	169.667	-	24.6891	27.8144	0.887637	52.5367	1.39133	1.69334
0:10:24.800	Exercise		1.97385	32.8975	11.6109	170	-	25.5916	28.8909	0.8858	56.0052	1.46867	1.74844
0:10:26.240	Exercise		1.80428	30.0713	10.6134	170	-	24.8765	28.3074	0.878796	50.6258	1.26967	1.58559
0:10:27.660	Exercise		1.89012	31.502	11.1184	170	-	24.494	27.9872	0.875186	52.1704	1.279	1.65421
0:10:29.220	Exercise		2.00849	33.4749	11.8147	170	-	24.5736	27.9954	0.877772	55.2297	1.354	1.763
0:10:30.660	Exercise		2.16408	36.0681	12.7299	170	-	25.7544	29.0278	0.887231	61.5801	1.517	1.92004
0:10:32.100	Exercise		2.09479	34.9132	12.3223	170	-	26.6085	29.2193	0.910646	61.7953	1.46933	1.90761
0:10:33.500	Exercise		2.02332	33.722	11.9019	170	-	26.6552	28.7444	0.92732	59.8111	1.465	1.87626
0:10:35.080	Exercise		1.98971	33.1619	11.7042	170	-	26.5729	28.2263	0.941425	58.6978	1.451	1.87316
0:10:36.560	Exercise		2.00312	33.3854	11.7831	170	-	26.8747	28.4281	0.945358	59.5741	1.49433	1.89367
0:10:38.020	Exercise		2.00152	33.3586	11.7736	170	-	27.5651	28.9083	0.953535	61.2074	1.46033	1.90852
0:10:39.380	Exercise		2.00726	33.4543	11.8074	170	-	27.3815	28.5971	0.957495	61.1083	1.43167	1.92194
0:10:40.780	Exercise		1.9567	32.6116	11.51	170	-	26.7315	28.3546	0.942759	58.4792	1.364	1.84469
0:10:42.220	Exercise		1.98068	33.0114	11.6511	170	-	26.4411	28.4949	0.927927	58.2741	1.42167	1.83793
0:10:43.780	Exercise		2.02345	33.7242	11.9027	170	-	26.3725	28.7634	0.916877	59.0319	1.49967	1.85526
0:10:45.360	Exercise		2.0405	34.0083	12.0029	170	-	26.6787	29.0332	0.918904	60.0788	1.53367	1.87502
0:10:46.820	Exercise		1.98566	33.0944	11.6804	170	-	26.2343	28.5371	0.919303	57.8332	1.45067	1.82543
0:10:48.300	Exercise		1.95203	32.5338	11.4825	170	-	26.4253	28.8122	0.917155	57.447	1.41067	1.79031
0:10:49.780	Exercise		1.92875	32.1458	11.3456	170	-	26.2875	28.7473	0.914435	56.5398	1.39467	1.76372
0:10:51.260	Exercise		2.01633	33.6055	11.8608	170	-	26.8856	29.3754	0.915242	60.1017	1.469	1.84543
0:10:52.700	Exercise		1.97973	32.9954	11.6454	170	-	27.4518	29.8365	0.920075	60.2923	1.46033	1.8215
0:10:54.140	Exercise		1.93959	32.3265	11.4093	170	-	27.4243	29.7146	0.922922	59.0612	1.449	1.79009
0:10:55.680	Exercise		1.92698	32.1163	11.3352	170	-	26.5673	28.9383	0.918066	57.064	1.4	1.76909
0:10:57.120	Exercise		1.79845	29.9741	10.5584	170.333	-	25.8461	28.3783	0.910769	51.5627	1.46167	1.63797
0:10:59.500	Exercise		1.9753	32.9217	11.574	170.667	-	25.0094	28.1844	0.887348	54.8606	1.447	1.75278
0:11:00.780	Exercise		2.06677	34.4461	12.0864	171	-	24.7977	28.1841	0.879847	56.581	1.52867	1.81844
0:11:02.320	Exercise		2.38402	39.7337	13.9145	171.333	-	24.7497	28.039	0.882686	65.0959	1.53867	2.10434
0:11:03.780	Exercise		2.2865	38.1083	13.3194	171.667	-	25.5149	28.1375	0.906793	64.1817	1.582	2.07338
0:11:05.220	Exercise		2.17758	36.2931	12.6604	172	-	26.0756	28.2297	0.923696	62.6998	1.52567	2.01143
0:11:06.700	Exercise		2.10536	35.0893	12.2404	172	-	26.3456	28.231	0.933215	61.3847	1.49367	1.96475
0:11:08.160	Exercise		2.09954	34.9924	12.183	172.333	-	26.7345	28.5132	0.937621	61.9945	1.52233	1.96858
0:11:09.640	Exercise		2.09475	34.9125	12.1318	172.667	-	27.2837	29.0147	0.940339	62.9908	1.55367	1.96978
0:11:11.140	Exercise		2.10304	35.0507	12.1563	173	-	27.5489	29.1582	0.944806	63.802	1.56633	1.98697
0:11:12.580	Exercise		2.10388	35.0646	12.1611	173	-	27.5831	29.1358	0.946708	63.897	1.56867	1.99176
0:11:14.060	Exercise		2.08427	34.7378	12.0478	173	-	27.1477	28.6432	0.947788	62.4747	1.527	1.97545
0:11:15.540	Exercise		2.0411	34.0183	11.7756	173.333	-	26.8466	28.4871	0.942413	60.6343	1.49567	1.92355
0:11:17.020	Exercise		2.0284	33.8067	11.6798	173.667	-	26.4703	28.267	0.936438	59.5041	1.47433	1.89947
0:11:18.520	Exercise		2.04756	34.126	11.7676	174	-	26.3988	28.2381	0.934863	59.9187	1.471	1.91419
0:11:19.960	Exercise		2.06189	34.3648	11.8727	173.667	-	26.2417	28.0476	0.93561	59.973	1.47233	1.92913
0:11:21.440	Exercise		2.07038	34.5063	11.9445	173.333	-	26.7106	28.4826	0.93779	61.1927	1.49567	1.94158
0:11:22.920	Exercise		2.05081	34.1802	11.8544	173	-	26.8479	28.6838	0.935995	60.9798	1.48333	1.91955
0:11:24.340	Exercise		2.02663	33.7771	11.7146	173	-	26.584	28.4516	0.934358	59.7444	1.466	1.8936
0:11:25.860	Exercise		1.97573	32.9289	11.4204	173	-	26.0268	27.9313	0.931815	57.3443	1.39433	1.84102
0:11:27.300	Exercise		1.94104	32.3507	11.2199	173	-	25.7322	27.7621	0.926883	55.8138	1.37	1.79912
0:11:28.760	Exercise		1.88863	31.4772	10.938	172.667	-	25.4924	27.8326	0.91592	54.2668	1.27667	1.72984
0:11:30.100	Exercise		1.92281	32.0469	11.1575	172.333	-	24.8712	27.4226	0.906959	53.7438	1.307	1.74391
0:11:31.700	Exercise		1.96477	32.7462	11.4231	172	-	24.4329	27.0794	0.902269	53.8999	1.31667	1.77275
0:11:33.180	Exercise		1.99853	33.3088	11.6193	172	-	24.6516	27.3542	0.9012	54.9851	1.38467	1.80107
0:11:34.640	Exercise		2.03667	33.9446	11.8411	172	-	25.1746	27.9244	0.901527	57.2188	1.38567	1.83612
0:11:36.060	Exercise		2.05079	34.1799	11.9232	172	-	25.6992	28.3844	0.905399	58.8856	1.37167	1.85679
0:11:37.380	Exercise		2.06287	34.3811	11.9934	172	-	26.262	28.8728	0.909575	60.7068	1.33833	1.87633
0:11:38.620	Exercise		2.09116	34.8527	12.1579	172	-	26.0705	28.6405	0.910269	60.8916	1.37567	1.90352
0:11:40.160	Exercise		1.96842	32.8071	11.4443	172	-	25.6645	28.2852	0.907347	56.5109	1.358	1.78604
0:11:41.760	Exercise		1.97023	32.8372	11.4548	172	-	25.7277	28.3034	0.908996	56.6448	1.36967	1.79093
0:11:43.020	Exercise		1.91951	31.9918	11.1599	172	-	26.189	28.7941	0.909526	56.1554	1.374	1.74585
0:11:44.620	Exercise		2.06794	34.4657	12.0229	172	-	26.4067	29.2325	0.903333	60.5874	1.459	1.86804
0:11:46.140	Exercise		2.06638	34.4396	12.0138	172	-	26.0643	29.0377	0.897601	59.3307	1.56133	1.85478
0:11:47.760	Exercise		2.11787	35.2978	12.3132	172	-	26.1073	29.1016	0.897111	60.8585	1.57433	1.89996
0:11:49.280	Exercise		2.08016	34.6693	12.0939	172	-	26.2945	29.175	0.901268	60.3146	1.546	1.87478
0:11:50.760	Exercise		2.0553	34.255	11.9494	172	-	26.2701	28.9359	0.907874	59.7794	1.48767	1.86595
0:11:52.240	Exercise		2.00302	33.3836	11.6454	172	-	26.3848	28.9822	0.910381	58.7979	1.42333	1.82351
0:11:53.640	Exercise		2.02354	33.7256	11.7647	172	-	25.9967	28.3027	0.918523	58.528	1.423	1.85866
0:11:55.140	Exercise		2.06205	34.3674	11.9886	172	-	25.6063	27.7779	0.921824	58.6728	1.439	1.90084
0:11:56.660	Exercise		2.09855	34.9758	12.2009	172	-	24.9272	26.9497	0.924952	58.0715	1.45167	1.94106
0:11:58.140	Exercise		2.09262	34.877	12.1664	172	-	25.077	27.1447	0.923828	58.2895	1.444	1.93322
0:11:59.600	Exercise		2.006	33.4333	11.6628	172	-	25.9926	28.1524	0.923282	58.3447	1.35433	1.8521
0:12:00.860	Exercise		1.96663	32.7772	11.4339	172	-	26.1252	28.2492	0.92481	57.3709	1.37867	1.81876
0:12:02.520	Exercise		2.01203	33.5338	11.6978	172	-	26.4367	28.5485	0.926028	59.4611	1.36567	1.86319
0:12:03.800	Exercise		2.07092	34.5153	12.0402	172	-	26.1549	28.0731	0.931669	60.5491	1.36567	1.92941
0:12:05.000	Exercise		2.17605	36.2674	12.6514	172	-	26.6347	28.546	0.933046	64.7255	1.37733	2.03035
0:12:06.360	Exercise		2.06676	34.4459	11.9928	172.333	-	27.4239	29.2132	0.938748	63.3447	1.36833	1.94016
0:12:07.700	Exercise		2.03873	33.9789	11.8073	172.667	-	27.7539	29.6491	0.936079	63.1342	1.38767	1.90841
0:12:08.960	Exercise		1.76678	29.4463	10.2126	173	-	26.6281	28.7869	0.925009	52.9955	1.28267	1.63428
0:12:10.860	Exercise		1.96904	32.8173	11.3817	173	-	25.3508	27.8954	0.908779	56.1997	1.288	1.78942
0:12:12.020	Exercise		2.11555	35.2592	12.2286	173	-	25.3279	27.9809	0.905186	59.8302	1.379	1.91497
0:12:13.300	Exercise		2.40459	40.0766	13.8994	173	-	27.2048	29.6442	0.917711	72.434	1.48633	2.20672
0:12:14.560	Exercise		2.26611	37.7685	13.0989	173	-	28.4791	30.4951	0.933893	71.1891	1.541	2.1163
0:12:15.920	Exercise		2.16246	36.0411	12.4998	173	-	28.8661	30.7821	0.937756	68.8241	1.548	2.02786
0:12:17.360	Exercise		2.08674	34.7789	12.0389	173.333	-	28.448	30.2623	0.940048	65.4004	1.56	1.96163
0:12:18.860	Exercise		2.09999	34.9999	12.0921	173.667	-	27.969	29.7567	0.939922	64.5744	1.59233	1.97383
0:12:20.360	Exercise		2.12962	35.4936	12.2392	174	-	27.7775	29.3617	0.946045	65.0234	1.59567	2.01472
0:12:21.780	Exercise		2.17708	36.2847	12.512	174	-	27.6212	29.1445	0.947733	65.9517	1.63233	2.06329
0:12:23.320	Exercise		2.13732	35.6221	12.26	174.333	-	27.6772	29.2628	0.945814	65.0528	1.58833	2.02151
0:12:24.760	Exercise		2.09059	34.8431	11.969	174.667	-	28.0935	29.7962	0.942853	64.5739	1.59167	1.97112
0:12:26.220	Exercise		2.02758	33.793	11.5641	175.333	-	28.5912	30.548	0.935943	63.9152	1.54833	1.8977
0:12:27.680	Exercise		2.01591	33.5985	11.4758	175.667	-	29.3642	31.3671	0.936145	65.1398	1.578	1.88718
0:12:29.120	Exercise		1.99158	33.1931	11.3158	176	-	29.4396	31.414	0.937147	64.5757	1.56433	1.86641
0:12:30.580	Exercise		2.04993	34.1654	11.6473	176	-	29.2432	30.9056	0.946211	65.8643	1.60267	1.93966
0:12:32.060	Exercise		2.08595	34.7659	11.852	176	-	28.727	30.3571	0.946301	65.7613	1.622	1.97394
0:12:33.560	Exercise		2.10747	35.1245	11.9743	176	-	28.6174	30.1424	0.949406	66.233	1.61033	2.00085
0:12:34.960	Exercise		2.05068	34.178	11.6516	176	-	28.7033	30.2252	0.949648	64.7082	1.59367	1.94743
0:12:36.500	Exercise		2.05523	34.2538	11.6553	176.333	-	28.6463	30.1118	0.951332	64.9188	1.54667	1.9552
0:12:37.860	Exercise		2.01465	33.5774	11.4037	176.667	-	28.2148	29.6831	0.950533	62.5443	1.57967	1.91499
0:12:39.540	Exercise		2.07854	34.6423	11.7432	177	-	28.7004	30.3965	0.944203	66.0577	1.48567	1.96256
0:12:40.660	Exercise		2.04995	34.1658	11.5599	177.333	-	29.376	30.8805	0.951279	67.076	1.40867	1.95007
0:12:41.780	Exercise		2.13842	35.6404	12.0361	177.667	-	29.1782	30.6041	0.953407	69.5659	1.397	2.03879
0:12:43.200	Exercise		2.14451	35.7418	12.0478	178	-	28.3046	29.5894	0.956579	67.3854	1.45133	2.05139
0:12:44.580	Exercise		2.17231	36.2052	12.204	178	-	27.8127	29.2189	0.951873	66.619	1.547	2.06777
0:12:45.960	Exercise		2.21835	36.9725	12.4627	178	-	27.9343	29.2088	0.956367	68.1693	1.583	2.12156
0:12:47.380	Exercise		2.21923	36.9872	12.4676	178	-	28.0311	29.0965	0.963386	68.3502	1.60233	2.13798
0:12:48.800	Exercise		2.19278	36.5464	12.319	178	-	28.0175	28.9408	0.968097	67.4382	1.618	2.12283
0:12:50.280	Exercise		2.21316	36.8859	12.4335	178	-	28.2953	29.1093	0.972034	69.0784	1.54067	2.15126
0:12:51.440	Exercise		2.23407	37.2346	12.551	178	-	28.2221	28.9458	0.974999	69.764	1.49633	2.17822
0:12:52.700	Exercise		2.25475	37.5791	12.6671	178	-	27.9604	28.6931	0.974464	69.9931	1.45033	2.19717
0:12:54.020	Exercise		2.20822	36.8036	12.4057	178	-	28.0579	28.7807	0.974884	68.6745	1.47233	2.15276
0:12:55.300	Exercise		2.25627	37.6045	12.652	178.333	-	28.3285	29.0399	0.975506	70.6336	1.51433	2.20101
0:12:56.560	Exercise		2.21145	36.8576	12.3775	178.667	-	29.07	29.6079	0.981833	70.9711	1.529	2.17128
0:12:57.900	Exercise		2.22244	37.0406	12.4159	179	-	29.1514	29.6789	0.982227	71.5822	1.517	2.18294
0:12:59.120	Exercise		2.18581	36.4301	12.2112	179	-	29.0544	29.5211	0.98419	69.9368	1.56633	2.15125
0:13:00.620	Exercise		2.23697	37.2829	12.4971	179	-	28.322	28.7852	0.983909	69.636	1.59667	2.20098
0:13:02.060	Exercise		2.1849	36.415	12.1835	179.333	-	27.6414	28.1492	0.98196	66.1594	1.65233	2.14548
0:13:03.620	Exercise		2.21318	36.8864	12.3183	179.667	-	27.7166	28.3179	0.978764	67.2742	1.633	2.16618
0:13:05.000	Exercise		2.22638	37.1064	12.3688	180	-	28.1012	28.6174	0.981961	68.4963	1.66267	2.18622
0:13:06.440	Exercise		2.21697	36.9496	12.3394	179.667	-	28.4984	28.9378	0.984814	69.2387	1.64567	2.18331
0:13:07.900	Exercise		2.1739	36.2316	12.1221	179.333	-	28.6607	29.0507	0.986573	68.2496	1.65333	2.14471
0:13:09.360	Exercise		2.12708	35.4514	11.8611	179.333	-	28.2693	28.6713	0.98598	66.0755	1.60067	2.09726
0:13:10.800	Exercise		2.13996	35.6661	11.9108	179.667	-	28.3143	28.7745	0.984007	66.4096	1.64367	2.10574
0:13:12.360	Exercise		2.18604	36.434	12.1447	180	-	28.4712	28.9438	0.983672	68.2023	1.647	2.15035
0:13:13.720	Exercise		2.17953	36.3255	12.1085	180	-	29.2071	29.6751	0.984229	69.6778	1.66667	2.14516
0:13:15.120	Exercise		2.15772	35.962	11.9873	180	-	29.5486	29.7971	0.991661	69.8017	1.663	2.13972
0:13:16.660	Exercise		2.12274	35.379	11.793	180	-	29.0473	29.2617	0.992671	67.4568	1.67567	2.10718
0:13:18.200	Exercise		2.22028	37.0046	12.3349	180	-	28.263	28.5368	0.990404	68.3618	1.75467	2.19897
0:13:19.740	Exercise		2.29844	38.3073	12.7691	180	-	28.506	28.71	0.992894	71.2875	1.77967	2.28211
0:13:21.160	Exercise		2.33932	38.9887	12.9962	180	-	29.3013	29.2762	1.00086	74.3893	1.833	2.34133
0:13:22.640	Exercise		2.22889	37.1481	12.3598	180.333	-	30.3154	30.1067	1.00693	73.5159	1.78033	2.24434
0:13:24.100	Exercise		2.17266	36.211	12.0258	180.667	-	30.4573	30.3497	1.00354	72.0639	1.76167	2.18036
0:13:25.560	Exercise		2.13119	35.5199	11.7745	181	-	30.3959	30.3926	1.00011	70.8108	1.69067	2.13142
0:13:26.940	Exercise		2.15217	35.8696	11.8905	181	-	29.7741	29.6632	1.00374	70.0838	1.68067	2.16022
0:13:28.420	Exercise		2.18214	36.3689	12.056	181	-	29.4062	29.1643	1.00829	70.1208	1.69633	2.20023
0:13:29.920	Exercise		2.17427	36.2379	12.0126	181	-	28.5422	28.2874	1.00901	67.819	1.69533	2.19386
0:13:31.440	Exercise		2.19674	36.6124	12.1367	181	-	28.4188	28.3455	1.00259	68.2714	1.68267	2.20242
0:13:32.860	Exercise		2.17533	36.2555	12.0184	181	-	28.1213	28.1335	0.999565	67.0679	1.63833	2.17438
0:13:34.320	Exercise		2.19168	36.528	12.1087	181	-	28.3078	28.3136	0.999797	68.0417	1.633	2.19123
0:13:35.760	Exercise		2.109	35.15	11.6519	181	-	27.1033	27.1405	0.998629	62.769	1.61167	2.10611
0:13:38.960	Exercise		2.21429	36.9049	12.2337	181	-	26.4002	26.621	0.991706	64.309	1.58267	2.19592
0:13:40.260	Exercise		2.3073	38.455	12.7241	181.333	-	25.5681	25.8311	0.989818	64.8172	1.60267	2.28381
0:13:41.720	Exercise		2.50007	41.6678	13.7618	181.667	-	26.1045	26.228	0.995289	71.4785	1.656	2.48829
0:13:43.140	Exercise		2.45373	40.8956	13.5068	181.667	-	26.2173	26.0559	1.00619	70.3029	1.695	2.46893
0:13:44.600	Exercise		2.43172	40.5287	13.4102	181.333	-	26.4774	26.1304	1.01328	70.3583	1.69633	2.46401
0:13:46.060	Exercise		2.38292	39.7153	13.1653	181	-	26.264	25.8262	1.01695	68.5153	1.66367	2.42331
0:13:47.500	Exercise		2.40623	40.1039	13.2697	181.333	-	26.0701	25.7181	1.01369	68.6477	1.67067	2.43917
0:13:48.980	Exercise		2.40033	40.0056	13.2128	181.667	-	25.8831	25.5853	1.01164	68.045	1.656	2.42827
0:13:50.440	Exercise		2.45358	40.8929	13.4812	182	-	25.9964	25.7326	1.01025	69.965	1.63	2.47873
0:13:51.720	Exercise		2.39686	39.9477	13.1696	182	-	26.2916	25.918	1.01441	68.9952	1.662	2.43141
0:13:53.360	Exercise		2.38058	39.6764	13.0801	182	-	27.0406	26.5593	1.01812	70.406	1.68033	2.42372
0:13:54.780	Exercise		2.30198	38.3663	12.6482	182	-	28.0383	27.4988	1.01962	70.2998	1.75867	2.34715
0:13:56.240	Exercise		2.25015	37.5025	12.3635	182	-	29.2276	28.7155	1.01783	71.9821	1.66767	2.29028
0:13:57.540	Exercise		2.21696	36.9494	12.1811	182	-	28.6499	28.1944	1.01616	69.4807	1.67733	2.25278
0:13:59.160	Exercise		2.20739	36.7898	12.1285	182	-	28.3657	27.9846	1.01362	68.6065	1.64867	2.23745
0:14:00.600	Exercise		2.24906	37.4844	12.3575	182	-	27.9837	27.5587	1.01542	68.8632	1.67333	2.28375
0:14:01.940	Exercise		2.2172	36.9533	12.1824	182	-	27.7985	27.4206	1.01378	67.7556	1.594	2.24775
0:14:03.400	Exercise		2.21305	36.8842	12.1596	182	-	27.9103	27.598	1.01132	68.1735	1.53233	2.2381
0:14:04.660	Exercise		2.27469	37.9115	12.4755	182.333	-	27.882	27.5353	1.01259	70.1632	1.499	2.30334
0:14:05.820	Exercise		2.34479	39.0799	12.8365	182.667	-	29.3697	28.8834	1.01684	75.919	1.55	2.38427
0:14:07.080	Exercise		2.36025	39.3375	12.9211	182.667	-	29.6956	28.9141	1.02703	77.0721	1.58933	2.42404
0:14:08.380	Exercise		2.21533	36.9222	12.1277	182.667	-	28.6284	27.721	1.03273	69.7681	1.583	2.28785
0:14:09.940	Exercise		2.19582	36.5971	12.0209	182.667	-	27.8877	27.0829	1.02972	67.3843	1.57833	2.26108
0:14:11.320	Exercise		2.14293	35.7155	11.71	183	-	27.4338	26.72	1.02672	64.8704	1.536	2.20018
0:14:12.660	Exercise		2.24668	37.4446	12.2769	183	-	27.2599	26.7652	1.01848	67.3741	1.58267	2.28819
0:14:14.180	Exercise		2.24037	37.3395	12.2425	183	-	27.1255	26.6598	1.01747	66.787	1.59867	2.2795
0:14:15.640	Exercise		2.24358	37.3929	12.26	183	-	27.4917	27.0961	1.0146	67.7617	1.60433	2.27633
0:14:16.940	Exercise		2.16315	36.0526	11.8205	183	-	27.5498	27.1579	1.01443	65.652	1.56067	2.19437
0:14:18.480	Exercise		2.21417	36.9029	12.0993	183	-	27.7666	27.2723	1.01813	67.6826	1.57133	2.25431
0:14:19.840	Exercise		2.26721	37.7868	12.3891	183	-	27.3098	26.7674	1.02027	68.0535	1.597	2.31316
0:14:21.180	Exercise		2.39221	39.8702	13.0722	183	-	28.3255	27.6345	1.025	74.1757	1.665	2.45203
0:14:22.520	Exercise		2.31328	38.5547	12.6179	183.333	-	28.0017	27.2598	1.02721	70.8511	1.67933	2.37623
0:14:24.140	Exercise		2.27109	37.8515	12.3653	183.667	-	28.1627	27.3161	1.03099	70.0354	1.66	2.34147
0:14:25.480	Exercise		2.31013	38.5021	12.555	184	-	28.5135	27.4665	1.03812	72.2788	1.624	2.39819
0:14:26.640	Exercise		2.35543	39.2572	12.7781	184.333	-	29.4516	28.209	1.04405	76.3635	1.57267	2.45919
0:14:27.860	Exercise		2.40665	40.1108	13.0324	184.667	-	30.1245	28.676	1.05051	79.7423	1.58533	2.52821
0:14:29.060	Exercise		2.3838	39.73	12.8854	185	-	30.3985	28.8037	1.05537	79.7509	1.576	2.51579
0:14:30.200	Exercise		2.37223	39.5372	12.8229	185	-	30.4544	28.6822	1.06179	79.5711	1.564	2.51881
0:14:31.400	Exercise		2.39507	39.9179	12.9463	185	-	30.3584	28.429	1.06787	80.0772	1.56533	2.55762
0:14:32.580	Exercise		2.33141	38.8568	12.6022	185	-	29.5485	27.7733	1.06392	75.879	1.56333	2.48043
0:14:33.920	Exercise		2.25427	37.5711	12.1852	185	-	28.8973	27.212	1.06193	71.7312	1.56767	2.39388
0:14:35.360	Exercise		2.23048	37.1747	12.035	185.333	-	28.2262	26.8663	1.05062	69.1934	1.598	2.34339
0:14:36.740	Exercise		2.26617	37.7695	12.2056	185.667	-	29.2078	27.8434	1.049	72.7586	1.595	2.37722
0:14:37.900	Exercise		2.28154	38.0257	12.2664	186	-	29.1192	27.6161	1.05443	73.2556	1.547	2.40572
0:14:39.180	Exercise		2.35377	39.2295	12.6547	186	-	29.3816	27.5719	1.06564	76.5562	1.49	2.50826
0:14:40.260	Exercise		2.38438	39.7396	12.8192	186	-	29.114	27.1442	1.07257	76.735	1.51033	2.55741
0:14:41.460	Exercise		2.45367	40.8945	13.1918	186	-	30.4283	28.3039	1.07506	82.3937	1.53433	2.63783
0:14:42.540	Exercise		2.34508	39.0847	12.608	186	-	31.4253	29.0337	1.08237	81.3791	1.525	2.53825
0:14:43.640	Exercise		2.32867	38.8112	12.5197	186	-	31.4084	28.8565	1.08844	81.141	1.46033	2.53461
0:14:44.700	Exercise		2.31703	38.6171	12.4349	186.333	-	31.5407	29.015	1.08705	81.3539	1.416	2.51872
0:14:45.680	Exercise		2.38214	39.7023	12.7614	186.667	-	31.1333	28.5677	1.08981	82.4856	1.42733	2.59607
0:14:46.760	Exercise		2.43048	40.5081	12.9972	187	-	30.9226	28.5257	1.08403	83.1225	1.50267	2.63471
0:14:47.980	Exercise		2.3748	39.5799	12.6994	187	-	31.0614	28.5536	1.08783	81.4579	1.52467	2.58337
0:14:49.060	Exercise		2.37841	39.6402	12.7188	187	-	31.5259	29.0661	1.08462	82.5798	1.565	2.57968
0:14:50.180	Exercise		2.3548	39.2466	12.5925	187	-	32.1162	29.3694	1.09352	83.3911	1.54667	2.57503
0:14:51.320	Exercise		2.14201	35.7002	11.4546	187	-	30.1617	27.9456	1.0793	71.4389	1.50567	2.31187
0:14:52.980	Exercise		1.83801	30.6335	9.82894	187	-	28.6058	26.7494	1.0694	58.8384	1.35333	1.96557
0:14:54.420	Exercise		1.91195	31.8659	10.2062	187.333	-	25.5689	24.6304	1.03811	55.1036	1.27633	1.98481
0:14:55.580	Exercise		2.06482	34.4137	11.0124	187.5	-	25.0882	24.313	1.03188	58.5259	1.2535	2.13065
