# Supplementary material for: A Plyometric Warm-Up Protocol Improves Running Economy in Recreational Endurance Athletes
Source: Front Physiol. 2020 Mar 12;11:197. doi: 10.3389/fphys.2020.00197 (PMC7080849; doi:10.3389/fphys.2020.00197)
Supplement: Supplementary file 1 [file Data_Sheet_1.zip › Datasheet 1/Running economy /12/11 Plyometric .xls]

## Sheet: MetasoftStudio
CPET Results
Operator
Master data
Name
Director
Street
City
Zip
State
Country
Phone
Fax
e-Mail
Internet
Patient data
Administrative Data
ID		12
Title		miss
Last Name
First Name
Name Addition
Sex		female
Date of Birth		05/07/1994
Biological and Medical Baseline Data
Height		162 cm
Weight		60.0 kg
Mask		Blue, small
Ethnicity
Body Fat
Hip/Waist Ratio
BMI		23
Estimated Fitness Level
BSA		1.64 m2
Hct
Hb
Medication that changes the Heart Rate
Medication
Existing Medical Conditions
Normal Values
Maximum Oxygen Uptake		Wasserman weight algorithm, 1.95L/min
Maximum Relative Oxygen Uptake		Based on normal value of maximum oxygen uptake, 33ml/min/kg
Maximum Oxygen Pulse		Wasserman equation, 11ml
Maximum Heart Rate		Traditional formula for bicycle test, 176/min
Maximum Minute Ventilation		Not used, -
Maximum Breathing Frequency		Pollock et al. equation, 36/min
Maximum Work Rate		Based on normal maximum oxygen uptake, 165W
Maximum Arterial Blood Pressure		Japanese normal values, 163mmHg
Spirometry normal value set		European Coal and Steel Community (ECSC)
LBW		60.0 kg
IC
VC
TLC
FEV1
Attribution
Administrative Group
Attribution
Contact & Insurance Information
Contact Information
Street
Zip-Code
City
State
Country
Phone
Mobile Phone
e-Mail
Fax
Insurance Information
Prescribing Physician
Responsible Physician
Insurance Company
Insurance Number
Test data
Start Time		03/07/2019 11:14 AM
Duration		0:15:17
CPET device		MetaLyzer 3B-R3
Serial number		235021624
Firmware version		1.3.56
Flow Sensor		Default
Temperature		23.7°C
Barometric Pressure		1026mBar
Humidity		46%
Variable	Unit	Rest	Unloaded Pedalling	Warm Up	VT1	VT1 % Norm	VT1 % Max	VT2	VT2 % Norm	VT2 % Max	V'O2peak	V'O2peak % Norm	Normal	Absolute Maximum Values
V'O2	L/min	-	-	-	1.81	93	76	-	-	-	2.40	123	1.95	2.76
V'O2/kg	ml/min/kg	-	-	-	30	93	76	-	-	-	40	123	33	46
V'O2/HR	ml	-	-	-	12	105	89	-	-	-	13	117	11	16
HR	/min	-	-	-	156	89	85	-	-	-	184	105	176	185
V'E/V'O2		-	-	-	24.6	-	81	-	-	-	30.5	-	-	32.4
V'E/V'CO2		-	-	-	28.9	-	101	-	-	-	28.6	-	-	34.3
V'E	L/min	-	-	-	49.8	-	62	-	-	-	80.5	-	-	89.6
V'CO2	L/min	-	-	-	1.54	-	60	-	-	-	2.56	-	-	3.06
RER		-	-	-	0.85	-	80	-	-	-	1.07	-	-	1.11
t	Phase	Marker	V'O2	V'O2/kg	V'O2/HR	HR	WR	V'E/V'O2	V'E/V'CO2	RER	V'E	VT	V'CO2
h:mm:ss.ms			L/min	ml/min/kg	ml	/min	W				L/min	L	L/min
0:00:05.820	Exercise		0.92681	15.4468	10.074	92	-	23.9763	36.374	0.65916	27.103	0.7995	0.610916
0:00:07.360	Exercise		0.905518	15.092	9.63317	94	-	24.1932	36.5395	0.66211	27.0818	0.753667	0.599553
0:00:08.860	Exercise		0.822263	13.7044	8.44791	97.3333	-	25.2054	37.1249	0.678935	26.4356	0.666667	0.558263
0:00:10.360	Exercise		0.8551	14.2517	8.551	100	-	25.6441	36.3348	0.705773	27.6384	0.697	0.603506
0:00:11.900	Exercise		0.864651	14.4109	8.47697	102	-	26.7657	36.6178	0.730948	28.9054	0.722333	0.632015
0:00:13.360	Exercise		0.830261	13.8377	8.03478	103.333	-	27.8799	38.3058	0.727824	30.1897	0.617333	0.604284
0:00:14.260	Exercise		0.597576	9.9596	5.6912	105	-	28.8383	39.9902	0.721134	25.4051	0.447667	0.430933
0:00:15.420	Exercise		0.560461	9.34101	5.25432	106.667	-	27.6673	40.7184	0.679478	24.8362	0.383333	0.38082
0:00:16.340	Exercise		0.852687	14.2114	7.82282	109	-	26.3331	37.4874	0.702454	30.2016	0.561333	0.598973
0:00:18.120	Exercise		1.06625	17.7709	9.63482	110.667	-	27.2985	38.1615	0.715343	35.7009	0.779667	0.762737
0:00:19.680	Exercise		0.949397	15.8233	8.47676	112	-	28.1563	38.7497	0.726619	32.1151	0.859	0.689849
0:00:21.180	Exercise		0.935511	15.5918	8.27886	113	-	29.4898	39.6097	0.744509	33.2741	0.842667	0.696496
0:00:22.680	Exercise		0.916083	15.2681	8.03582	114	-	30.3881	39.3979	0.771312	33.226	0.888	0.706586
0:00:24.540	Exercise		0.896393	14.9399	7.84017	114.333	-	31.0132	39.2131	0.790889	33.0239	0.910333	0.708947
0:00:26.180	Exercise		0.786786	13.1131	6.86151	114.667	-	31.0382	38.8882	0.79814	30.6043	0.712667	0.627966
0:00:27.180	Exercise		0.737155	12.2859	6.39151	115.333	-	30.4504	39.2314	0.776175	28.9286	0.642667	0.572161
0:00:28.740	Exercise		0.674153	11.2359	5.74562	117.333	-	26.0025	35.7069	0.728221	23.8037	0.546333	0.490932
0:00:30.600	Exercise		0.881443	14.6907	7.3864	119.333	-	24.5402	34.9534	0.702082	27.1114	0.712333	0.618845
0:00:31.980	Exercise		1.00725	16.7875	8.3244	121	-	22.071	32.8802	0.671256	27.7857	0.720333	0.676124
0:00:33.480	Exercise		1.2729	21.215	10.4622	121.667	-	22.3458	33.5337	0.666368	34.2731	0.846667	0.84822
0:00:35.060	Exercise		1.2761	21.2683	10.4313	122.333	-	22.3092	33.708	0.661838	34.1572	0.864667	0.844569
0:00:36.540	Exercise		1.24735	20.7892	10.1964	122.333	-	22.4925	33.7076	0.667282	33.7705	0.851	0.832338
0:00:38.020	Exercise		1.00701	16.7835	8.2317	122.333	-	22.9522	34.3839	0.667528	30.2046	0.613333	0.672208
0:00:38.920	Exercise		1.00785	16.7975	8.23858	122.333	-	23.0742	33.6162	0.6864	30.2955	0.619667	0.69179
0:00:40.440	Exercise		1.00828	16.8047	8.2421	122.333	-	20.5993	30.895	0.666752	27.0445	0.620667	0.672275
0:00:42.880	Exercise		1.14891	19.1484	9.36608	122.667	-	19.9882	31.1217	0.64226	27.5875	0.859333	0.737896
0:00:44.740	Exercise		1.23395	20.5658	10.0593	122.667	-	19.5677	31.6951	0.617372	28.7938	0.892	0.761804
0:00:46.240	Exercise		1.48142	24.6904	12.0115	123.333	-	20.7129	33.1412	0.62499	35.8667	0.996667	0.925875
0:00:47.920	Exercise		1.55038	25.8397	12.5368	123.667	-	21.7941	33.6812	0.647069	39.5406	0.99	1.00321
0:00:49.280	Exercise		1.53951	25.6584	12.4488	123.667	-	22.7778	33.574	0.678434	40.7679	1.02967	1.04445
0:00:50.820	Exercise		1.43241	23.8734	11.5517	124	-	23.6737	33.9568	0.697171	39.8436	0.967	0.998633
0:00:52.300	Exercise		1.42732	23.7887	11.4491	124.667	-	23.7308	33.4031	0.710439	39.6076	0.994333	1.01403
0:00:53.800	Exercise		1.40491	23.4151	11.1796	125.667	-	23.8992	33.4454	0.714573	39.3366	0.983333	1.00391
0:00:55.320	Exercise		1.43096	23.8493	11.3269	126.333	-	23.7852	33.0872	0.718865	39.7702	0.998667	1.02867
0:00:56.820	Exercise		1.41835	23.6391	11.1681	127	-	24.2071	33.4014	0.724733	40.0431	1.01	1.02792
0:00:58.340	Exercise		1.38508	23.0846	10.8209	128	-	24.2167	33.0993	0.731638	39.2266	0.993667	1.01337
0:00:59.880	Exercise		1.37071	22.8451	10.6256	129	-	24.3515	33.14	0.734809	39.038	0.993333	1.00721
0:01:01.400	Exercise		1.31953	21.9922	10.1502	130	-	24.0933	32.738	0.735944	37.4765	0.949333	0.971101
0:01:02.900	Exercise		1.39015	23.1692	10.6119	131	-	23.5698	32.1316	0.73354	38.4503	0.974	1.01973
0:01:04.440	Exercise		1.36484	22.7473	10.3659	131.667	-	23.3852	32.0548	0.729538	37.5772	0.956	0.995702
0:01:05.980	Exercise		1.42869	23.8115	10.8234	132	-	23.0738	32.0415	0.720122	38.6254	0.982667	1.02883
0:01:07.480	Exercise		1.43379	23.8964	10.862	132	-	23.3881	32.7004	0.715223	39.2436	0.989667	1.02548
0:01:08.980	Exercise		1.45044	24.174	10.9605	132.333	-	23.7953	32.8708	0.723903	40.2481	1.01067	1.04998
0:01:10.500	Exercise		1.41409	23.5682	10.659	132.667	-	24.4643	33.1032	0.73903	40.2794	1.02033	1.04506
0:01:12.040	Exercise		1.33932	22.3221	10.0701	133	-	25.0395	33.0955	0.756582	39.1952	0.997333	1.01331
0:01:13.560	Exercise		1.3815	23.025	10.3872	133	-	24.8819	33.0487	0.752886	40.0336	1.01867	1.04011
0:01:15.080	Exercise		1.36937	22.8229	10.296	133	-	25.0149	33.4951	0.746824	39.9638	1.008	1.02268
0:01:16.580	Exercise		1.3626	22.7099	10.2451	133	-	24.6447	33.5247	0.735121	39.2898	0.991	1.00167
0:01:18.100	Exercise		1.36374	22.7289	10.2536	133	-	24.6047	33.5728	0.732875	39.2634	0.990333	0.999448
0:01:19.620	Exercise		1.3557	22.5949	10.2188	132.667	-	24.3006	33.2792	0.730204	38.628	0.978667	0.989935
0:01:21.140	Exercise		1.40776	23.4626	10.6112	132.667	-	24.187	32.6924	0.739835	39.7331	1.00667	1.04151
0:01:22.660	Exercise		1.32145	22.0242	9.96067	132.667	-	23.7119	31.8183	0.745229	37.0432	0.934333	0.984782
0:01:24.160	Exercise		1.29722	21.6203	9.75354	133	-	23.3716	31.065	0.752344	36.0027	0.912	0.975956
0:01:25.700	Exercise		1.35132	22.522	10.1603	133	-	23.2886	30.9069	0.753509	36.9348	0.973333	1.01823
0:01:27.420	Exercise		1.33362	22.2271	10.0524	132.667	-	23.1311	31.2335	0.740585	35.7638	1.04767	0.987661
0:01:29.520	Exercise		1.38596	23.0993	10.4732	132.333	-	22.8598	31.291	0.730556	36.5744	1.07667	1.01252
0:01:31.080	Exercise		1.3354	22.2567	10.168	131.333	-	22.5663	31.4731	0.717002	35.1985	1.001	0.957485
0:01:32.640	Exercise		1.42589	23.7649	10.9124	130.667	-	22.8497	31.4603	0.726302	37.8213	1.03933	1.03563
0:01:34.500	Exercise		1.40633	23.4389	10.818	130	-	23.34	31.8663	0.732433	38.0639	1.046	1.03005
0:01:36.060	Exercise		1.47032	24.5053	11.2238	131	-	24.0057	31.7638	0.755758	39.942	1.238	1.11121
0:01:38.360	Exercise		1.44	24	10.9367	131.667	-	24.269	32.0912	0.75625	39.9398	1.152	1.089
0:01:39.880	Exercise		1.44743	24.1238	10.9378	132.333	-	23.9274	31.626	0.756575	39.6742	1.13333	1.09509
0:01:41.400	Exercise		1.31714	21.9524	9.97837	132	-	23.5615	32.1031	0.733931	36.6931	0.933667	0.966694
0:01:42.940	Exercise		1.39483	23.2471	10.5669	132	-	23.7144	32.1231	0.738235	38.3738	1.04333	1.02971
0:01:44.820	Exercise		1.38389	23.0649	10.484	132	-	24.1232	32.7282	0.737078	38.6803	1.05167	1.02004
0:01:46.340	Exercise		1.4299	23.8317	10.8326	132	-	24.0493	32.4849	0.740323	39.7089	1.07467	1.05859
0:01:47.860	Exercise		1.32366	22.061	10.0277	132	-	24.0616	32.5648	0.738884	37.5586	0.947333	0.978033
0:01:49.360	Exercise		1.37935	22.9892	10.4496	132	-	23.907	31.5624	0.757452	38.6608	0.979333	1.04479
0:01:50.900	Exercise		1.3385	22.3084	10.1402	132	-	23.8943	31.067	0.769121	37.6427	0.957667	1.02947
0:01:52.440	Exercise		1.38217	23.0361	10.4709	132	-	23.5639	30.3843	0.77553	38.2039	0.976333	1.07191
0:01:53.960	Exercise		1.37204	22.8673	10.3942	132	-	23.6237	30.6464	0.770847	38.0474	0.972333	1.05763
0:01:55.500	Exercise		1.40394	23.399	10.6359	132	-	23.9928	30.9414	0.775425	38.9644	1.06267	1.08865
0:01:57.400	Exercise		1.4073	23.4551	10.6614	132	-	24.3172	31.2062	0.779243	39.4772	1.08167	1.09663
0:01:58.940	Exercise		1.42088	23.6814	10.8464	131	-	24.4548	30.7268	0.795877	39.3847	1.223	1.13085
0:02:01.240	Exercise		1.38826	23.1377	10.6516	130.333	-	23.883	30.0143	0.795722	37.7778	1.177	1.10467
0:02:03.160	Exercise		1.32482	22.0804	10.2171	129.667	-	23.5977	29.7228	0.793928	35.2775	1.26533	1.05181
0:02:05.440	Exercise		1.28554	21.4257	9.86351	130.333	-	23.3881	30.0973	0.777082	34.4843	1.124	0.998973
0:02:07.180	Exercise		1.39663	23.2771	10.6885	130.667	-	23.3941	30.4393	0.768547	36.8425	1.27233	1.07337
0:02:09.680	Exercise		1.39757	23.2928	10.6685	131	-	23.5675	31.0687	0.758563	37.3921	1.20867	1.06014
0:02:11.540	Exercise		1.45263	24.2106	11.0607	131.333	-	23.2169	30.884	0.751744	38.3029	1.205	1.09201
0:02:13.160	Exercise		1.29901	21.6502	9.91612	131	-	22.9482	31.134	0.737079	35.0814	0.958333	0.957475
0:02:14.640	Exercise		1.31736	21.956	10.0819	130.667	-	22.5074	30.7641	0.731614	35.2439	0.907333	0.9638
0:02:16.180	Exercise		1.33102	22.1836	10.2124	130.333	-	22.3529	30.6978	0.728162	35.4142	0.900667	0.969195
0:02:17.740	Exercise		1.46047	24.3412	11.1771	130.667	-	23.0375	31.0353	0.7423	38.8459	1.07567	1.08411
0:02:19.680	Exercise		1.48149	24.6915	11.3091	131	-	23.2277	31.0386	0.748349	39.5644	1.10567	1.10867
0:02:21.260	Exercise		1.44787	24.1312	11.0244	131.333	-	23.6569	31.1078	0.76048	38.9705	1.18933	1.10108
0:02:23.300	Exercise		1.39045	23.1742	10.5604	131.667	-	23.9063	31.56	0.757486	38.5315	1.04867	1.05325
0:02:24.700	Exercise		1.24113	20.6855	9.42632	131.667	-	23.4184	31.1472	0.751862	33.7751	1.03267	0.93316
0:02:27.020	Exercise		1.2071	20.1183	9.1911	131.333	-	22.2272	30.5416	0.72777	31.2109	1.026	0.878489
0:02:29.680	Exercise		1.26016	21.0027	9.61958	131	-	21.4295	30.1551	0.710643	30.8284	1.161	0.895527
0:02:31.600	Exercise		1.54514	25.7524	11.795	131	-	21.6034	30.5418	0.707337	37.8573	1.21767	1.09294
0:02:33.120	Exercise		1.55226	25.8709	11.8493	131	-	22.1965	30.8532	0.719425	39.6718	1.095	1.11673
0:02:34.700	Exercise		1.48592	24.7653	11.3141	131.333	-	23.0045	30.6013	0.75175	39.77	1.025	1.11704
0:02:36.240	Exercise		1.37207	22.8678	10.3945	132	-	23.6432	30.1994	0.782903	37.9553	0.991	1.0742
0:02:37.820	Exercise		1.45929	24.3215	10.9997	132.667	-	23.8334	30.2142	0.788815	40.0205	1.09967	1.15111
0:02:39.680	Exercise		1.41197	23.5328	10.6163	133	-	23.7788	29.8505	0.796597	38.7681	1.075	1.12477
0:02:41.260	Exercise		1.41497	23.5828	10.6656	132.667	-	23.8366	29.7947	0.800027	38.8332	1.09533	1.13201
0:02:42.920	Exercise		1.39739	23.2899	10.5597	132.333	-	24.1547	29.9312	0.807007	39.2832	1.023	1.12771
0:02:44.380	Exercise		1.40808	23.4679	10.6942	131.667	-	24.0165	29.8325	0.805046	39.4187	1.01333	1.13357
0:02:45.900	Exercise		1.3957	23.2616	10.6002	131.667	-	23.7836	29.7749	0.79878	38.7963	0.997333	1.11485
0:02:47.560	Exercise		1.45814	24.3024	11.1026	131.333	-	23.9041	29.8109	0.80186	40.0497	1.11033	1.16923
0:02:49.400	Exercise		1.40719	23.4532	10.6875	131.667	-	24.6182	30.7802	0.799808	39.6562	1.139	1.12548
0:02:51.080	Exercise		1.45585	24.2641	11.0014	132.333	-	24.5711	30.9164	0.794758	40.6869	1.192	1.15705
0:02:52.840	Exercise		1.38496	23.0826	10.3613	133.667	-	24.454	31.0968	0.786384	38.8733	1.11833	1.08911
0:02:54.580	Exercise		1.4579	24.2983	10.826	134.667	-	24.0954	30.4253	0.791951	40.075	1.16667	1.15458
0:02:56.320	Exercise		1.38993	23.1654	10.2957	135	-	24.5163	30.4981	0.803864	39.1001	1.12067	1.11731
0:02:58.000	Exercise		1.46691	24.4485	10.8392	135.333	-	24.6226	30.0917	0.81825	41.1058	1.187	1.2003
0:02:59.780	Exercise		1.42305	23.7175	10.4893	135.667	-	24.7815	29.9391	0.827731	40.3318	1.14633	1.1779
0:03:01.440	Exercise		1.36483	22.7472	10.085	135.333	-	24.1666	29.2696	0.825654	37.9532	1.09967	1.12688
0:03:03.220	Exercise		1.32744	22.1241	9.83291	135	-	23.4875	29.019	0.809385	36.3768	1.00767	1.07441
0:03:04.780	Exercise		1.33784	22.2974	9.90996	135	-	23.302	29.2426	0.796852	36.2931	1.021	1.06606
0:03:06.520	Exercise		1.42185	23.6974	10.4804	135.667	-	23.2559	29.4789	0.7889	38.4874	1.02233	1.12169
0:03:08.020	Exercise		1.41536	23.5893	10.407	136	-	23.3926	29.5433	0.791804	38.5784	1.01567	1.12069
0:03:09.540	Exercise		1.50776	25.1294	11.1137	135.667	-	23.7618	29.6439	0.801576	41.1735	1.109	1.20859
0:03:11.420	Exercise		1.52701	25.4502	11.2834	135.333	-	24.5811	30.2007	0.813923	42.5982	1.21167	1.24287
0:03:13.180	Exercise		1.43808	23.968	10.6525	135	-	25.4173	30.9311	0.82174	41.3944	1.231	1.18173
0:03:14.900	Exercise		1.36909	22.8182	10.1164	135.333	-	25.2996	30.7815	0.821907	39.6621	1.13667	1.12527
0:03:16.580	Exercise		1.36636	22.7726	10.0714	135.667	-	24.9739	30.5113	0.818512	39.4315	1.06967	1.11838
0:03:18.080	Exercise		1.40775	23.4624	10.3511	136	-	25.165	30.575	0.823056	40.6598	1.11867	1.15865
0:03:19.880	Exercise		1.43095	23.8492	10.496	136.333	-	25.4042	30.8767	0.822763	41.6721	1.128	1.17733
0:03:21.480	Exercise		1.41262	23.5436	10.3362	136.667	-	25.8647	31.3293	0.825576	41.8568	1.133	1.16622
0:03:22.980	Exercise		1.42905	23.8175	10.431	137	-	25.5985	31.0634	0.824074	42.2217	1.078	1.17765
0:03:24.480	Exercise		1.37089	22.8482	9.98224	137.333	-	26.1124	31.8467	0.81994	41.4599	1.05433	1.12405
0:03:26.060	Exercise		1.40221	23.3701	10.1855	137.667	-	25.6325	31.5985	0.811195	41.6844	1.04533	1.13747
0:03:27.500	Exercise		1.44683	24.1139	10.459	138.333	-	25.7746	31.914	0.807627	43.0083	1.08333	1.1685
0:03:29.020	Exercise		1.45701	24.2834	10.5073	138.667	-	25.2457	31.1922	0.80936	42.5974	1.055	1.17924
0:03:30.520	Exercise		1.46429	24.4048	10.5345	139	-	25.3705	31.2702	0.811333	42.9102	1.07267	1.18803
0:03:32.000	Exercise		1.44574	24.0957	10.401	139	-	25.2745	31.2568	0.808608	42.2764	1.06133	1.16904
0:03:33.540	Exercise		1.48905	24.8175	10.7126	139	-	25.5819	31.4776	0.812701	43.8546	1.096	1.21015
0:03:35.020	Exercise		1.44679	24.1132	10.3837	139.333	-	25.601	31.3341	0.817034	42.7499	1.078	1.18208
0:03:36.540	Exercise		1.44771	24.1285	10.3655	139.667	-	25.0984	30.5746	0.820891	42.0702	1.05633	1.18841
0:03:38.060	Exercise		1.45773	24.2956	10.4124	140	-	25.1033	30.592	0.820583	42.303	1.067	1.19619
0:03:39.560	Exercise		1.48909	24.8182	10.6618	139.667	-	25.005	30.4676	0.820709	42.9694	1.079	1.22211
0:03:41.060	Exercise		1.48782	24.7969	10.6526	139.667	-	25.3974	30.9289	0.821155	43.5467	1.08867	1.22173
0:03:42.560	Exercise		1.48552	24.7586	10.6362	139.667	-	25.0785	30.1061	0.833002	42.6425	1.13967	1.23744
0:03:44.420	Exercise		1.45168	24.1947	10.3445	140.333	-	25.2686	30.3977	0.831266	41.996	1.138	1.20673
0:03:45.980	Exercise		1.47119	24.5199	10.4587	140.667	-	24.8863	29.9398	0.83121	41.5383	1.21433	1.22287
0:03:47.860	Exercise		1.50891	25.1485	10.7015	141	-	24.9361	30.3021	0.822915	42.8986	1.17167	1.2417
0:03:49.380	Exercise		1.54676	25.7793	10.9699	141	-	24.6849	29.9053	0.825436	43.5025	1.17733	1.27675
0:03:50.900	Exercise		1.51151	25.1919	10.7199	141	-	24.4751	30.0416	0.814707	42.6536	1.08533	1.23144
0:03:52.440	Exercise		1.43665	23.9442	10.189	141	-	23.9885	29.9669	0.800499	40.1478	1.017	1.15004
0:03:53.940	Exercise		1.48195	24.6991	10.5103	141	-	23.8769	29.9786	0.796464	41.0689	1.04033	1.18032
0:03:55.460	Exercise		1.48059	24.6765	10.5255	140.667	-	23.7606	29.5937	0.802895	40.8889	1.03133	1.18876
0:03:56.980	Exercise		1.55052	25.8421	11.0489	140.333	-	24.0198	29.5256	0.813524	42.9025	1.09167	1.26139
0:03:58.520	Exercise		1.50083	25.0138	10.7202	140	-	24.282	29.6534	0.818862	42.0778	1.07533	1.22897
0:04:00.060	Exercise		1.51704	25.284	10.836	140	-	24.6931	30.0096	0.822841	43.0952	1.10133	1.24828
0:04:01.580	Exercise		1.45089	24.1816	10.3635	140	-	24.8414	30.4622	0.815481	41.7268	1.057	1.18318
0:04:03.080	Exercise		1.44723	24.1205	10.3374	140	-	24.4279	29.9803	0.814796	41.0134	1.04333	1.1792
0:04:04.640	Exercise		1.41805	23.6342	10.129	140	-	23.9194	29.5873	0.808434	39.6051	1.003	1.1464
0:04:06.140	Exercise		1.49512	24.9187	10.6541	140.333	-	23.6828	29.1885	0.811375	41.0448	1.04867	1.2131
0:04:07.680	Exercise		1.53204	25.5339	10.8912	140.667	-	23.9204	29.5349	0.809903	42.3071	1.07633	1.2408
0:04:09.220	Exercise		1.5719	26.1983	11.1482	141	-	24.1467	29.777	0.810919	43.5908	1.114	1.27468
0:04:10.740	Exercise		1.56298	26.0497	11.0588	141.333	-	24.1553	29.6915	0.81354	43.4134	1.10467	1.27155
0:04:12.260	Exercise		1.54082	25.6804	10.8764	141.667	-	23.7119	29.307	0.809087	42.1951	1.07367	1.24666
0:04:13.800	Exercise		1.5465	25.7749	10.8908	142	-	23.683	29.2165	0.810604	42.2604	1.08	1.25359
0:04:15.340	Exercise		1.52597	25.4329	10.7211	142.333	-	23.7407	29.3126	0.809914	41.8878	1.06567	1.23591
0:04:16.840	Exercise		1.63419	27.2364	11.4546	142.667	-	24.523	29.9544	0.818678	45.6653	1.17633	1.33787
0:04:18.440	Exercise		1.62179	27.0298	11.3412	143	-	25.1525	30.3587	0.82851	46.3582	1.19933	1.34367
0:04:20.000	Exercise		1.608	26.7999	11.2186	143.333	-	25.2599	30.5163	0.82775	46.134	1.20433	1.33102
0:04:21.540	Exercise		1.53387	25.5645	10.7014	143.333	-	25.342	30.4053	0.833472	44.4335	1.15033	1.27844
0:04:23.100	Exercise		1.55473	25.9122	10.847	143.333	-	24.8603	30.1015	0.825881	44.2373	1.14033	1.28402
0:04:24.640	Exercise		1.48462	24.7437	10.3578	143.333	-	24.0288	29.1808	0.823445	41.1039	1.09	1.2225
0:04:26.320	Exercise		1.51317	25.2195	10.5325	143.667	-	23.435	28.9893	0.808401	40.6628	1.12567	1.22325
0:04:28.100	Exercise		1.50352	25.0587	10.4411	144	-	22.9687	28.7339	0.799361	39.7357	1.1	1.20185
0:04:29.640	Exercise		1.57968	26.328	10.97	144	-	23.5923	29.714	0.793981	42.7557	1.122	1.25424
0:04:31.080	Exercise		1.55638	25.9397	10.8082	144	-	23.2431	29.7705	0.780743	42.3301	0.990333	1.21513
0:04:32.340	Exercise		1.59755	26.6258	11.0685	144.333	-	23.1703	29.98	0.77286	43.1708	1.01	1.23468
0:04:33.880	Exercise		1.65892	27.6486	11.4672	144.667	-	23.0292	29.7647	0.773709	44.2051	1.06067	1.28352
0:04:35.440	Exercise		1.68128	28.0213	11.595	145	-	23.7021	30.1311	0.786634	45.4121	1.17567	1.32255
0:04:37.000	Exercise		1.64059	27.3432	11.2885	145.333	-	24.1408	30.1335	0.801128	45.1674	1.16933	1.31432
0:04:38.540	Exercise		1.57448	26.2413	10.8088	145.667	-	24.2775	30.1748	0.804563	43.8106	1.12933	1.26676
0:04:40.080	Exercise		1.48601	24.7669	10.2015	145.667	-	24.3769	30.6865	0.794385	42.405	0.988	1.18047
0:04:41.260	Exercise		1.47313	24.5522	10.113	145.667	-	24.0097	30.6949	0.782204	41.6521	0.954667	1.15229
0:04:42.720	Exercise		1.76499	29.4165	12.1166	145.667	-	23.8263	29.6868	0.802589	47.676	1.221	1.41656
0:04:45.100	Exercise		1.74408	29.068	11.9457	146	-	23.6789	29.4822	0.803158	46.6618	1.25267	1.40077
0:04:46.420	Exercise		1.76712	29.452	12.1313	145.667	-	24.0118	29.8885	0.803379	48.005	1.24033	1.41967
0:04:47.740	Exercise		1.56731	26.1219	10.7843	145.333	-	24.3192	31.2154	0.779077	44.4513	1.01033	1.22106
0:04:49.200	Exercise		1.59509	26.5848	11.0006	145	-	24.0836	30.9747	0.777527	44.7184	1.02167	1.24022
0:04:50.540	Exercise		1.63574	27.2623	11.281	145	-	23.7	30.5676	0.77533	45.1034	1.025	1.26824
0:04:51.840	Exercise		1.64525	27.4208	11.3465	145	-	23.3407	30.0861	0.775796	44.6354	1.031	1.27638
0:04:53.380	Exercise		1.6847	28.0784	11.6187	145	-	23.3757	29.9176	0.781336	45.361	1.09233	1.31632
0:04:54.900	Exercise		1.67582	27.9303	11.584	144.667	-	23.5488	29.9728	0.78567	45.1481	1.14367	1.31664
0:04:56.400	Exercise		1.61182	26.8636	11.1673	144.333	-	23.876	30.1459	0.792015	44.1928	1.11467	1.27658
0:04:57.920	Exercise		1.58403	26.4005	11.0002	144	-	24.0445	30.1632	0.797146	43.7964	1.10467	1.2627
0:04:59.440	Exercise		1.54843	25.8072	10.778	143.667	-	24.68	30.7676	0.802143	44.1861	1.06567	1.24207
0:05:00.760	Exercise		1.57158	26.193	10.9391	143.667	-	25.4687	31.8677	0.799202	47.0408	0.965667	1.25601
0:05:01.740	Exercise		1.46582	24.4303	10.2266	143.333	-	25.99	32.5896	0.797494	45.5775	0.877333	1.16898
0:05:02.960	Exercise		1.34271	22.3786	9.36777	143.333	-	24.7547	31.4338	0.787519	40.9376	0.765667	1.05741
0:05:04.160	Exercise		1.47639	24.6065	10.3244	143	-	23.6273	30.2531	0.780988	41.7611	0.874333	1.15304
0:05:05.520	Exercise		1.59246	26.5409	11.1621	142.667	-	23.6526	30.5344	0.77462	44.3646	0.953667	1.23355
0:05:06.840	Exercise		1.79247	29.8745	12.5935	142.333	-	24.0478	30.9093	0.77801	49.5528	1.10667	1.39456
0:05:08.180	Exercise		1.80659	30.1098	12.6927	142.333	-	25.0021	31.5772	0.791777	51.9816	1.09867	1.43042
0:05:09.340	Exercise		1.79875	29.9792	12.6081	142.667	-	25.4815	31.5998	0.806383	53.0379	1.06033	1.45048
0:05:10.460	Exercise		1.70124	28.354	11.8968	143	-	27.1448	32.3084	0.840178	53.674	1.03133	1.42934
0:05:11.640	Exercise		1.55578	25.9297	10.8796	143	-	28.224	32.5066	0.868254	51.8606	0.939333	1.35081
0:05:12.620	Exercise		1.24819	20.8032	8.76949	142.333	-	29.4859	32.8435	0.89777	44.3002	0.851	1.12059
0:05:13.980	Exercise		1.31346	21.891	9.2497	142	-	23.6904	27.5373	0.860302	37.2882	0.87	1.12997
0:05:16.560	Exercise		1.43138	23.8563	10.0801	142	-	22.1553	26.8529	0.82506	37.8259	0.891	1.18097
0:05:17.560	Exercise		1.76093	29.3488	12.343	142.667	-	20.8489	26.2891	0.793062	43.982	0.871333	1.39653
0:05:18.440	Exercise		1.95695	32.6158	13.685	143	-	20.896	26.7831	0.780193	48.1442	0.956	1.5268
0:05:21.060	Exercise		1.86425	31.0708	13.0367	143	-	20.0616	25.5239	0.785994	42.7782	1.14533	1.46529
0:05:23.920	Exercise		2.04477	34.0794	14.2991	143	-	19.4594	25.2921	0.769386	45.0258	1.23833	1.57322
0:05:24.840	Exercise		2.34213	39.0355	16.3785	143	-	21.1625	28.2041	0.750334	58.0219	0.988	1.75738
0:05:25.480	Exercise		2.1646	36.0766	15.137	143	-	23.868	32.9402	0.724586	62.6269	0.822667	1.56844
0:05:26.300	Exercise		2.04335	34.0558	14.2559	143.333	-	26.7721	34.3493	0.779408	64.7186	0.930667	1.5926
0:05:27.620	Exercise		2.04212	34.0353	14.2473	143.333	-	26.056	32.4834	0.802133	60.7734	1.157	1.63805
0:05:29.160	Exercise		1.84186	30.6976	12.8204	143.667	-	25.3757	30.714	0.826194	52.9074	1.235	1.52173
0:05:30.520	Exercise		1.57323	26.2205	10.9506	143.667	-	24.2853	29.1171	0.834056	44.1138	1.07533	1.31216
0:05:32.020	Exercise		1.63996	27.3327	11.4683	143	-	23.0314	27.8116	0.828122	44.3341	0.972667	1.35809
0:05:33.160	Exercise		1.59482	26.5803	11.2048	142.333	-	22.6496	27.9548	0.810222	43.1862	0.880333	1.29216
0:05:34.260	Exercise		1.74417	29.0694	12.3118	141.667	-	22.677	28.2537	0.80262	46.669	0.944333	1.3999
0:05:35.720	Exercise		1.79537	29.9228	12.6434	142	-	22.3563	27.7491	0.805657	46.598	1.03867	1.44645
0:05:37.260	Exercise		1.6667	27.7783	11.7649	141.667	-	22.8422	28.0547	0.814202	44.1987	1.03867	1.35703
0:05:38.520	Exercise		1.76535	29.4225	12.4907	141.333	-	23.3014	28.0963	0.829343	47.4078	1.08833	1.46408
0:05:39.880	Exercise		1.3616	22.6933	9.63396	141.333	-	23.2974	28.1868	0.826535	38.374	0.830667	1.12541
0:05:41.160	Exercise		1.42491	23.7485	10.0582	141.667	-	22.8865	28.3816	0.806386	40.0416	0.776	1.14903
0:05:42.100	Exercise		1.37442	22.907	9.65636	142.333	-	21.2053	28.5368	0.743085	35.9581	0.76	1.02131
0:05:44.020	Exercise		1.62839	27.1398	11.4139	142.667	-	20.7065	28.0125	0.739188	40.1042	0.904333	1.20368
0:05:45.600	Exercise		1.68267	28.0446	11.7669	143	-	19.2539	26.5321	0.725682	39.6124	0.790667	1.22109
0:05:46.340	Exercise		1.84436	30.7394	12.8677	143.333	-	21.0377	28.36	0.741808	47.0869	0.818333	1.36816
0:05:47.460	Exercise		1.95976	32.6626	13.6094	144	-	23.2344	30.1003	0.7719	54.3192	0.890333	1.51274
0:05:48.700	Exercise		1.99535	33.2559	13.7611	145	-	25.4253	32.0201	0.794044	58.2925	1.11033	1.5844
0:05:49.780	Exercise		1.87243	31.2071	12.8542	145.667	-	25.9957	32.2147	0.806951	56.8633	1	1.51095
0:05:50.680	Exercise		1.61739	26.9564	11.078	146	-	26.1171	32.5099	0.80336	51.8967	0.774	1.29934
0:05:51.440	Exercise		1.54754	25.7924	10.5996	146	-	23.7685	29.8192	0.797086	45.5716	0.746667	1.23352
0:05:53.040	Exercise		1.62091	27.0152	11.1021	146	-	22.7263	28.3335	0.802098	44.4261	0.843	1.30013
0:05:54.480	Exercise		1.59398	26.5664	10.9427	145.667	-	22.6236	28.0664	0.806072	41.8336	1.04367	1.28487
0:05:55.940	Exercise		1.75299	29.2165	12.0619	145.333	-	22.6707	28.2353	0.802921	46.2398	1.02467	1.40751
0:05:57.080	Exercise		1.75292	29.2154	12.0891	145	-	23.1277	28.6592	0.806993	46.9098	1.06067	1.4146
0:05:58.620	Exercise		1.72795	28.7992	11.9444	144.667	-	23.3188	28.8083	0.809447	46.5845	1.06633	1.39868
0:06:00.140	Exercise		1.77308	29.5513	12.313	144	-	23.5558	28.7414	0.819579	47.451	1.202	1.45318
0:06:01.640	Exercise		1.76304	29.384	12.2717	143.667	-	23.5746	28.6198	0.823715	47.272	1.19233	1.45224
0:06:03.160	Exercise		1.75954	29.3257	12.2474	143.667	-	24.2735	29.2941	0.828614	48.5528	1.19667	1.45798
0:06:04.580	Exercise		1.70342	28.3904	11.8293	144	-	24.5409	29.3478	0.836209	47.8434	1.14067	1.42442
0:06:05.940	Exercise		1.67031	27.8384	11.5726	144.333	-	24.7801	29.5619	0.838243	47.5924	1.105	1.40012
0:06:07.340	Exercise		1.75312	29.2187	12.1184	144.667	-	24.4134	29.0341	0.84085	48.8937	1.15533	1.47411
0:06:08.840	Exercise		1.75266	29.211	12.0873	145	-	25.02	29.6217	0.844652	49.6985	1.224	1.48039
0:06:10.380	Exercise		1.786	29.7667	12.289	145.333	-	25.6105	29.8552	0.857824	51.4249	1.30267	1.53207
0:06:11.900	Exercise		1.75629	29.2715	12.0569	145.667	-	26.2255	30.1002	0.871274	51.7188	1.316	1.53021
0:06:13.420	Exercise		1.76384	29.3973	12.0536	146.333	-	26.2148	29.802	0.879634	51.9738	1.305	1.55153
0:06:14.900	Exercise		1.74111	29.0184	11.8712	146.667	-	26.0103	29.518	0.881166	51.073	1.271	1.5342
0:06:16.380	Exercise		1.71556	28.5927	11.6441	147.333	-	26.1318	29.6761	0.880565	50.8714	1.21267	1.51066
0:06:17.720	Exercise		1.68262	28.0437	11.3947	147.667	-	26.4559	30.1958	0.876147	50.8599	1.15433	1.47422
0:06:19.000	Exercise		1.68565	28.0942	11.3895	148	-	26.391	30.2139	0.873471	50.8306	1.15367	1.47237
0:06:20.480	Exercise		1.70885	28.4808	11.5463	148	-	26.6348	30.6121	0.870076	52.151	1.13167	1.48683
0:06:21.660	Exercise		1.73054	28.8424	11.6929	148	-	26.648	30.5776	0.871487	52.5585	1.17467	1.50815
0:06:23.060	Exercise		1.71418	28.5697	11.5823	148	-	27.1492	31.0919	0.87319	53.4761	1.11	1.49681
0:06:24.240	Exercise		1.43882	23.9803	9.72176	148	-	24.6456	28.9455	0.851451	41.2787	1.02167	1.22509
0:06:26.420	Exercise		1.55701	25.9501	10.5441	147.667	-	22.6446	27.6544	0.81884	41.1363	1.00767	1.27494
0:06:27.780	Exercise		1.60687	26.7812	10.9311	147	-	21.8012	27.3872	0.796037	40.4697	1.07167	1.27913
0:06:29.220	Exercise		2.05774	34.2957	14.0941	146	-	23.4688	29.1885	0.804041	54.4962	1.265	1.65451
0:06:30.600	Exercise		1.83397	30.5662	12.6191	145.333	-	23.9647	29.4064	0.814946	49.8141	1.22333	1.49459
0:06:32.220	Exercise		1.80195	30.0325	12.4559	144.667	-	24.2674	29.1806	0.831626	49.4152	1.25133	1.49855
0:06:33.800	Exercise		1.67274	27.879	11.5627	144.667	-	23.8223	28.5073	0.835654	45.3944	1.17867	1.39783
0:06:35.280	Exercise		1.77496	29.5826	12.2411	145	-	23.9142	28.4807	0.839663	48.1096	1.22333	1.49036
0:06:36.800	Exercise		1.7802	29.67	12.1931	146	-	24.0611	28.6937	0.83855	48.4087	1.25033	1.49279
0:06:38.460	Exercise		1.82158	30.3597	12.4199	146.667	-	24.647	28.9898	0.850194	50.0412	1.40067	1.5487
0:06:40.360	Exercise		1.79098	29.8496	12.1559	147.333	-	25.0349	29.2391	0.856214	49.9571	1.405	1.53346
0:06:41.900	Exercise		1.82685	30.4476	12.3436	148	-	25.4098	29.3648	0.865316	51.7	1.41	1.58081
0:06:43.420	Exercise		1.80233	30.0389	12.0962	149	-	25.6485	29.5423	0.868197	51.9118	1.315	1.56478
0:06:44.920	Exercise		1.87906	31.3176	12.5549	149.667	-	26.1313	29.9531	0.872406	54.8367	1.377	1.6393
0:06:46.420	Exercise		1.8419	30.6983	12.2793	150	-	26.5233	30.4509	0.87102	54.6133	1.36533	1.60433
0:06:47.920	Exercise		1.86601	31.1002	12.4401	150	-	26.93	30.9248	0.870821	56.0377	1.39467	1.62496
0:06:49.400	Exercise		1.82382	30.397	12.1319	150.333	-	27.0313	30.9892	0.872283	55.0364	1.38167	1.59089
0:06:50.940	Exercise		1.8278	30.4633	12.1314	150.667	-	27.0507	30.8836	0.875892	55.2051	1.37967	1.60095
0:06:52.420	Exercise		1.81559	30.2599	12.0504	150.667	-	26.5821	30.2022	0.880136	53.9727	1.361	1.59797
0:06:53.940	Exercise		1.71489	28.5815	11.382	150.667	-	25.7065	29.3051	0.877201	49.4242	1.33267	1.5043
0:06:55.860	Exercise		1.65376	27.5627	10.9763	150.667	-	24.5407	28.3159	0.866675	45.5967	1.31	1.43328
0:06:57.640	Exercise		1.67825	27.9708	11.1142	151	-	23.7604	27.9473	0.850186	44.7934	1.31167	1.42682
0:06:59.240	Exercise		1.79175	29.8625	11.8398	151.333	-	23.7103	28.2611	0.838973	47.873	1.279	1.50323
0:07:00.700	Exercise		1.91979	31.9965	12.658	151.667	-	23.9395	28.6209	0.836435	51.5311	1.33167	1.60578
0:07:02.300	Exercise		1.90134	31.689	12.5088	152	-	24.4646	29.1421	0.839494	52.1825	1.326	1.59617
0:07:03.820	Exercise		1.91916	31.986	12.5984	152.333	-	25.2279	29.6954	0.849557	53.9571	1.40233	1.63044
0:07:05.380	Exercise		1.88081	31.3468	12.3197	152.667	-	26.6756	30.5567	0.872988	55.7825	1.43167	1.64192
0:07:06.920	Exercise		1.84217	30.7029	12.0403	153	-	27.5994	30.8645	0.894213	56.479	1.443	1.64729
0:07:08.420	Exercise		1.83413	30.5688	11.9617	153.333	-	27.9814	30.7219	0.910796	56.9816	1.44967	1.67052
0:07:09.960	Exercise		1.81025	30.1708	11.7804	153.667	-	27.7681	30.3725	0.914254	55.9773	1.41167	1.65503
0:07:11.460	Exercise		1.80173	30.0288	11.6995	154	-	27.7483	30.2999	0.915788	55.631	1.42133	1.65
0:07:13.020	Exercise		1.79156	29.8593	11.6084	154.333	-	27.3145	29.9353	0.91245	54.6474	1.37767	1.63471
0:07:14.500	Exercise		1.76987	29.4978	11.4185	155	-	27.0203	29.6909	0.910053	53.5089	1.355	1.61067
0:07:16.020	Exercise		1.83133	30.5222	11.7393	156	-	26.6423	29.3263	0.908479	54.5015	1.37433	1.66373
0:07:17.560	Exercise		1.84336	30.7227	11.7662	156.667	-	26.9552	29.5406	0.91248	55.3475	1.40833	1.68203
0:07:19.080	Exercise		1.82986	30.4977	11.6305	157.333	-	27.1721	30.0544	0.904098	55.3559	1.41467	1.65437
0:07:20.620	Exercise		1.78483	29.7471	11.3442	157.333	-	26.924	30.1343	0.893468	53.6655	1.37733	1.59469
0:07:22.180	Exercise		1.79373	29.8955	11.4008	157.333	-	26.2914	29.9643	0.877424	52.746	1.35967	1.57386
0:07:23.720	Exercise		1.81931	30.3218	11.5879	157	-	25.8998	29.6121	0.874636	52.7304	1.35333	1.59123
0:07:25.240	Exercise		1.86416	31.0694	11.8737	157	-	25.8757	29.7585	0.869525	53.8473	1.382	1.62094
0:07:26.800	Exercise		1.89968	31.6613	12.0998	157	-	26.0347	29.7278	0.875769	55.0682	1.41333	1.66368
0:07:28.340	Exercise		1.89863	31.6438	12.0675	157.333	-	26.0911	29.6645	0.879539	55.2531	1.392	1.66992
0:07:29.780	Exercise		1.88669	31.4449	11.9663	157.667	-	26.1002	29.5795	0.882376	54.8903	1.39967	1.66477
0:07:31.400	Exercise		1.7717	29.5284	11.237	157.667	-	25.9422	29.7576	0.871784	51.6091	1.316	1.54454
0:07:32.940	Exercise		1.74303	29.0505	11.0786	157.333	-	25.6721	29.8125	0.86112	50.2892	1.30667	1.50096
0:07:34.460	Exercise		1.68443	28.0738	10.7517	156.667	-	25.0113	29.4633	0.848895	47.7888	1.216	1.4299
0:07:35.980	Exercise		1.72284	28.714	11.0203	156.333	-	24.6513	29.2656	0.84233	48.1294	1.22467	1.4512
0:07:37.520	Exercise		1.73606	28.9343	11.1286	156	-	24.3577	29.0442	0.838645	47.9212	1.22467	1.45594
0:07:39.060	Exercise		1.75736	29.2893	11.2892	155.667	-	24.5067	29.1998	0.839275	48.7272	1.23967	1.47491
0:07:40.560	Exercise		1.90216	31.7027	12.2457	155.333	-	23.7876	27.8538	0.854014	49.8798	1.55067	1.62447
0:07:43.980	Exercise		1.85482	30.9136	11.9666	155	-	22.7099	27.1962	0.835042	46.4667	1.54033	1.54885
0:07:45.800	Exercise		1.91697	31.9496	12.3676	155	-	22.0857	26.6998	0.827186	46.5618	1.58733	1.5857
0:07:47.400	Exercise		1.91813	31.9688	12.4017	154.667	-	21.8384	27.0641	0.806912	47.191	1.28167	1.54776
0:07:48.900	Exercise		2.00167	33.3612	12.9418	154.667	-	22.5528	27.4115	0.822748	50.8356	1.286	1.64687
0:07:50.360	Exercise		1.98985	33.1641	12.8654	154.667	-	23.3549	27.968	0.835057	52.2351	1.30533	1.66164
0:07:51.900	Exercise		1.98412	33.0687	12.8008	155	-	24.0408	28.5154	0.843081	53.4623	1.336	1.67277
0:07:53.400	Exercise		1.95896	32.6493	12.6657	154.667	-	24.9409	29.0699	0.857962	54.5183	1.387	1.68071
0:07:54.940	Exercise		1.83133	30.5221	11.8405	154.667	-	25.1584	29.1269	0.863751	51.8913	1.28433	1.58181
0:07:56.360	Exercise		1.79866	29.9776	11.6293	154.667	-	24.4528	28.3307	0.86312	49.7504	1.242	1.55246
0:07:57.900	Exercise		1.84598	30.7663	11.9095	155	-	23.4891	27.6196	0.850453	49.1046	1.231	1.56992
0:07:59.460	Exercise		1.94	32.3333	12.5161	155	-	23.4707	27.8069	0.844063	51.3667	1.268	1.63748
0:08:00.820	Exercise		1.98285	33.0475	12.7651	155.333	-	23.7043	27.9957	0.846712	52.6205	1.34867	1.6789
0:08:02.560	Exercise		1.97314	32.8857	12.6754	155.667	-	24.6707	28.7837	0.857106	54.3212	1.38633	1.69119
0:08:04.100	Exercise		1.97633	32.9389	12.6688	156	-	25.1791	28.9486	0.869787	55.2075	1.46	1.71899
0:08:05.600	Exercise		1.94455	32.4092	12.4651	156	-	25.7907	29.3572	0.878517	55.7875	1.42533	1.70832
0:08:07.160	Exercise		1.83242	30.5403	11.7212	156.333	-	25.9807	29.3783	0.88435	53.3459	1.33867	1.6205
0:08:08.620	Exercise		1.82891	30.4818	11.6739	156.667	-	25.5314	28.9043	0.883308	52.3356	1.336	1.61549
0:08:10.200	Exercise		1.85637	30.9394	11.824	157	-	25.5757	29.1185	0.878332	53.1673	1.34567	1.63051
0:08:11.720	Exercise		1.91294	31.8823	12.1843	157	-	25.43	28.9957	0.877028	54.4498	1.351	1.6777
0:08:13.100	Exercise		1.90868	31.8113	12.1572	157	-	25.4508	28.9123	0.880278	54.3586	1.354	1.68017
0:08:14.700	Exercise		1.89392	31.5654	12.0632	157	-	25.0697	28.6039	0.876445	53.1667	1.34633	1.65992
0:08:16.300	Exercise		1.91302	31.8837	12.1849	157	-	25.4744	29.1032	0.875312	54.482	1.36467	1.67449
0:08:17.640	Exercise		1.87011	31.1684	11.8863	157.333	-	26.1878	30.2687	0.865176	54.8952	1.335	1.61797
0:08:19.100	Exercise		1.86528	31.0881	11.8306	157.667	-	27.0346	31.2579	0.864889	56.4186	1.356	1.61327
0:08:20.640	Exercise		1.84396	30.7327	11.6706	158	-	26.2414	30.4739	0.861112	54.0532	1.374	1.58786
0:08:22.220	Exercise		1.85933	30.9889	11.7679	158	-	25.96	29.9972	0.865417	53.7385	1.41467	1.6091
0:08:23.840	Exercise		1.85845	30.9742	11.7623	158	-	25.5866	29.461	0.86849	53.2686	1.34167	1.61405
0:08:25.200	Exercise		1.90814	31.8024	12.0769	158	-	26.3061	30.0301	0.875989	56.0628	1.376	1.67151
0:08:26.660	Exercise		1.8793	31.3217	11.8943	158	-	26.5326	30.2208	0.877958	56.2377	1.27033	1.64995
0:08:27.920	Exercise		1.95474	32.579	12.3718	158	-	26.454	30.1353	0.87784	57.9963	1.32867	1.71595
0:08:29.340	Exercise		1.92327	32.0545	12.1726	158	-	26.0169	29.8241	0.872345	56.4997	1.259	1.67775
0:08:30.680	Exercise		1.96226	32.7043	12.4193	158	-	25.9232	29.6202	0.875186	56.915	1.35533	1.71734
0:08:32.220	Exercise		1.90302	31.7171	12.0445	158	-	26.2005	29.7784	0.879849	56.129	1.28933	1.67437
0:08:33.500	Exercise		1.91383	31.8972	12.1128	158	-	26.6415	29.858	0.892273	57.1937	1.327	1.70766
0:08:34.880	Exercise		1.75688	29.2814	11.1195	158	-	25.802	29.0649	0.887738	51.0388	1.28767	1.55965
0:08:36.980	Exercise		1.75892	29.3153	11.1324	158	-	24.8728	28.3299	0.877971	49.2068	1.29833	1.54428
0:08:38.420	Exercise		1.76125	29.3541	11.1707	157.667	-	24.3529	28.3745	0.858267	48.4442	1.25633	1.51162
0:08:39.740	Exercise		1.94686	32.4477	12.4004	157	-	24.7066	28.8451	0.856528	54.1762	1.284	1.66754
0:08:41.260	Exercise		2.00277	33.3796	12.8383	156	-	24.991	29.0128	0.861376	56.0474	1.346	1.72514
0:08:42.760	Exercise		1.99126	33.1876	12.8192	155.333	-	24.9477	28.6569	0.870565	55.3864	1.397	1.73352
0:08:44.280	Exercise		1.89241	31.5402	12.2354	154.667	-	24.9917	28.7594	0.868991	53.1088	1.31533	1.64449
0:08:45.720	Exercise		1.84646	30.7744	11.9383	154.667	-	24.9192	28.6553	0.869616	51.7291	1.303	1.60571
0:08:47.300	Exercise		1.78279	29.7131	11.5266	154.667	-	24.6283	28.4373	0.866055	49.7289	1.23	1.54399
0:08:48.740	Exercise		1.88431	31.4052	12.1569	155	-	23.9608	27.7534	0.863349	51	1.25533	1.62682
0:08:50.160	Exercise		1.85662	30.9437	11.9782	155	-	23.8631	27.9098	0.855007	50.2524	1.21667	1.58742
0:08:51.660	Exercise		1.94921	32.4868	12.5755	155	-	23.7364	27.8155	0.853351	52.1097	1.28433	1.66336
0:08:53.180	Exercise		1.9579	32.6317	12.6316	155	-	24.3881	28.4895	0.85604	53.7131	1.297	1.67604
0:08:54.520	Exercise		1.96012	32.6686	12.6459	155	-	24.6003	28.7065	0.856956	54.1575	1.31333	1.67974
0:08:56.040	Exercise		1.9453	32.4217	12.5234	155.333	-	24.9769	29.0544	0.859663	54.3055	1.36767	1.6723
0:08:57.760	Exercise		1.8304	30.5066	11.7584	155.667	-	24.6997	28.6552	0.861961	50.4931	1.37633	1.57773
0:08:59.440	Exercise		1.87368	31.2279	12.0107	156	-	25.082	28.8482	0.86945	52.3299	1.41267	1.62907
0:09:00.920	Exercise		1.84596	30.766	11.8331	156	-	25.3628	28.9744	0.875352	52.451	1.341	1.61586
0:09:02.380	Exercise		1.96732	32.7886	12.611	156	-	25.5845	29.1406	0.877969	56.6117	1.29833	1.72724
0:09:03.600	Exercise		1.8677	31.1283	11.9724	156	-	25.2831	28.876	0.875578	53.5823	1.213	1.63532
0:09:05.020	Exercise		1.95008	32.5014	12.5005	156	-	24.5361	28.1345	0.872099	54.036	1.25733	1.70067
0:09:06.620	Exercise		1.90679	31.7799	12.197	156.333	-	24.2037	27.9109	0.867178	51.8739	1.30533	1.65353
0:09:08.140	Exercise		1.96567	32.7611	12.5468	156.667	-	24.1729	27.915	0.865945	53.1304	1.36267	1.70216
0:09:09.640	Exercise		1.95526	32.5876	12.4539	157	-	24.9267	28.7496	0.867027	54.1174	1.44867	1.69526
0:09:11.480	Exercise		1.92938	32.1564	12.2891	157	-	25.6268	29.4917	0.868949	54.8487	1.46133	1.67653
0:09:12.980	Exercise		1.95528	32.588	12.454	157	-	26.7859	30.5164	0.877755	57.7534	1.546	1.71626
0:09:14.500	Exercise		1.91708	31.9513	12.1848	157.333	-	26.9158	30.2929	0.888519	57.3866	1.428	1.70336
0:09:15.960	Exercise		1.91905	31.9842	12.1716	157.667	-	26.7213	29.7783	0.897341	57.0409	1.42567	1.72204
0:09:17.480	Exercise		1.87055	31.1759	11.8389	158	-	25.5582	28.5837	0.894152	53.545	1.344	1.67256
0:09:19.020	Exercise		1.86993	31.1655	11.8101	158.333	-	25.4844	28.8373	0.883733	53.3647	1.34567	1.65252
0:09:20.500	Exercise		1.9098	31.83	12.0365	158.667	-	25.5572	29.0839	0.87874	54.5451	1.36933	1.67822
0:09:22.000	Exercise		1.91178	31.8629	12.0237	159	-	26.0508	29.5631	0.881193	55.6689	1.36667	1.68464
0:09:23.440	Exercise		1.90751	31.7919	11.9718	159.333	-	26.1233	29.4089	0.888277	55.696	1.36733	1.6944
0:09:24.920	Exercise		1.86777	31.1296	11.698	159.667	-	25.4749	28.7796	0.885171	53.555	1.291	1.6533
0:09:26.340	Exercise		1.90345	31.7241	11.8965	160	-	24.9178	28.4697	0.875239	53.1594	1.336	1.66597
0:09:27.980	Exercise		1.94325	32.3875	12.1453	160	-	25.0285	28.8697	0.866949	54.3664	1.36633	1.6847
0:09:29.460	Exercise		1.97319	32.8864	12.3324	160	-	25.7142	29.5751	0.869454	56.3607	1.44367	1.7156
0:09:30.960	Exercise		1.92974	32.1623	12.0358	160.333	-	26.1434	29.8915	0.87461	56.2618	1.394	1.68777
0:09:32.440	Exercise		1.9318	32.1967	12.0237	160.667	-	26.1013	29.6684	0.879766	56.2606	1.38767	1.69953
0:09:33.900	Exercise		1.94114	32.3524	12.0319	161.333	-	26.2021	29.7783	0.879904	56.6748	1.404	1.70802
0:09:35.420	Exercise		1.98882	33.1471	12.302	161.667	-	26.5192	29.9724	0.884787	58.5812	1.44467	1.75968
0:09:36.880	Exercise		1.93412	32.2354	11.939	162	-	26.8499	30.2379	0.887955	57.7702	1.42467	1.71741
0:09:38.340	Exercise		1.93877	32.3128	11.9677	162	-	26.7577	29.9773	0.892597	57.7162	1.42333	1.73054
0:09:39.860	Exercise		1.86447	31.0744	11.4854	162.333	-	26.2909	29.5846	0.888669	54.8314	1.35833	1.65689
0:09:41.340	Exercise		1.8789	31.3151	11.5506	162.667	-	26.7762	30.1392	0.888418	56.2677	1.36	1.66925
0:09:42.700	Exercise		1.79877	29.9794	11.0354	163	-	27.8158	31.5127	0.882685	56.4195	1.27233	1.58774
0:09:43.940	Exercise		1.84308	30.718	11.3073	163	-	27.9427	31.5755	0.884947	57.9681	1.29067	1.63103
0:09:45.360	Exercise		1.86234	31.0391	11.4254	163	-	26.8845	30.5677	0.879507	56.0547	1.34833	1.63795
0:09:47.120	Exercise		1.92031	32.0052	11.7811	163	-	26.0873	29.573	0.882134	56.0824	1.349	1.69397
0:09:48.360	Exercise		1.92239	32.0398	11.7938	163	-	26.2033	29.6852	0.882705	56.4804	1.33167	1.6969
0:09:49.700	Exercise		1.99089	33.1816	12.2141	163	-	26.1635	29.5933	0.884103	59.0426	1.22267	1.76016
0:09:50.860	Exercise		2.03728	33.9547	12.4987	163	-	25.8457	29.3038	0.881994	59.6865	1.22233	1.79687
0:09:52.060	Exercise		2.15526	35.921	13.1955	163.333	-	25.2461	28.6602	0.880874	61.1645	1.30433	1.89851
0:09:53.600	Exercise		2.08278	34.7129	12.7517	163.333	-	25.3503	28.7906	0.880505	58.9636	1.37733	1.83389
0:09:55.120	Exercise		2.08582	34.7636	12.7443	163.667	-	25.8578	29.2442	0.884204	59.9491	1.43533	1.84429
0:09:56.400	Exercise		2.05644	34.2741	12.5648	163.667	-	27.0119	30.3705	0.889413	61.9427	1.395	1.82903
0:09:57.680	Exercise		2.03201	33.8668	12.3903	164	-	27.7664	30.8316	0.900582	63.2434	1.335	1.82999
0:09:58.920	Exercise		1.9943	33.2383	12.1603	164	-	27.5915	30.3486	0.909153	61.4922	1.36933	1.81312
0:10:00.440	Exercise		1.97224	32.8707	12.0259	164	-	27.6842	30.4088	0.910402	60.9033	1.39133	1.79553
0:10:01.820	Exercise		2.01574	33.5957	12.2911	164	-	27.1959	29.8693	0.910494	60.8875	1.445	1.83532
0:10:03.200	Exercise		2.04187	34.0311	12.4504	164	-	27.1149	29.824	0.909163	61.5662	1.42967	1.85639
0:10:04.620	Exercise		2.05626	34.271	12.5382	164	-	26.5824	28.8674	0.920844	60.6948	1.44833	1.89349
0:10:06.120	Exercise		2.05707	34.2845	12.5431	164	-	26.7894	29.0897	0.920923	60.9756	1.49633	1.8944
0:10:07.620	Exercise		2.0259	33.765	12.3531	164	-	26.3311	28.4698	0.924879	59.241	1.44667	1.87371
0:10:09.020	Exercise		1.97686	32.9476	12.054	164	-	25.6235	28.1601	0.909923	56.4308	1.40667	1.79879
0:10:10.620	Exercise		2.00251	33.3751	12.2104	164	-	25.2304	28.0294	0.900143	56.2755	1.409	1.80254
0:10:12.140	Exercise		2.02594	33.7657	12.3533	164	-	25.8563	29.0342	0.890547	58.0238	1.48133	1.80419
0:10:13.620	Exercise		2.08468	34.7447	12.7115	164	-	26.6902	29.8325	0.894668	61.4269	1.52867	1.8651
0:10:15.100	Exercise		2.00893	33.4821	12.2496	164	-	26.9439	29.8833	0.901637	60.0199	1.467	1.81132
0:10:16.540	Exercise		1.99543	33.2572	12.1673	164	-	27.2138	29.9808	0.907708	60.3356	1.44033	1.81127
0:10:17.920	Exercise		1.99592	33.2654	12.1703	164	-	26.8003	29.5984	0.905464	59.5772	1.40967	1.80724
0:10:19.360	Exercise		1.979	32.9834	12.0671	164	-	26.1078	29.0468	0.898819	57.6483	1.388	1.77877
0:10:20.880	Exercise		1.83748	30.6246	11.2041	164	-	24.9565	28.0557	0.889536	51.5513	1.30367	1.6345
0:10:22.480	Exercise		1.85033	30.8388	11.2825	164	-	24.2317	27.6834	0.875313	50.5034	1.28333	1.61962
0:10:23.940	Exercise		1.97375	32.8959	12.0351	164	-	24.4711	27.9615	0.875172	53.484	1.48567	1.72737
0:10:25.980	Exercise		2.06937	34.4895	12.6438	163.667	-	24.3201	28.0151	0.868107	55.5814	1.52333	1.79644
0:10:27.520	Exercise		2.04607	34.1012	12.527	163.333	-	24.4622	28.3717	0.862206	55.3329	1.50867	1.76413
0:10:28.960	Exercise		2.00698	33.4497	12.3128	163	-	23.8197	28.1403	0.846463	53.5955	1.333	1.69884
0:10:30.460	Exercise		2.07427	34.5712	12.7256	163	-	24.1437	28.4118	0.849777	55.8948	1.38433	1.76267
0:10:31.980	Exercise		2.13666	35.6111	13.1084	163	-	24.1246	28.1021	0.858463	57.333	1.42667	1.83425
0:10:33.440	Exercise		2.13341	35.5569	13.0884	163	-	24.2585	27.9707	0.867284	57.6199	1.41433	1.85027
0:10:34.880	Exercise		2.09675	34.9458	12.8635	163	-	24.367	28.0114	0.869896	56.8859	1.41367	1.82395
0:10:36.460	Exercise		2.04048	34.008	12.5183	163	-	24.6158	28.2793	0.870453	56.0783	1.38033	1.77614
0:10:37.880	Exercise		2.00704	33.4507	12.3131	163	-	24.3582	28.0245	0.869176	54.7108	1.353	1.74447
0:10:39.340	Exercise		2.05037	34.1728	12.5789	163	-	23.9275	27.5519	0.868452	54.7543	1.38467	1.78064
0:10:41.040	Exercise		2.01941	33.6568	12.389	163	-	23.5896	27.1714	0.868179	52.9397	1.43767	1.75321
0:10:42.800	Exercise		1.99764	33.294	12.2554	163	-	23.8487	27.5782	0.864767	52.8913	1.45067	1.72749
0:10:44.300	Exercise		2.01196	33.5327	12.3433	163	-	23.7858	27.5824	0.862356	53.4122	1.38433	1.73503
0:10:45.740	Exercise		2.0499	34.165	12.5761	163	-	24.0234	27.9289	0.860164	55.2518	1.32467	1.76325
0:10:47.120	Exercise		2.17104	36.184	13.3193	163	-	24.6366	28.4742	0.865225	59.4193	1.44233	1.87844
0:10:48.680	Exercise		2.19669	36.6115	13.4491	163.333	-	25.5741	29.2169	0.875319	62.1108	1.50767	1.92281
0:10:50.120	Exercise		2.18098	36.3497	13.3258	163.667	-	26.0028	29.3473	0.886039	62.5855	1.53433	1.93244
0:10:51.540	Exercise		2.15158	35.8597	13.1194	164	-	26.0422	29.085	0.895383	61.9056	1.51767	1.92649
0:10:53.100	Exercise		2.10205	35.0341	12.8174	164	-	26.1255	29.0745	0.898571	60.7907	1.49033	1.88884
0:10:54.540	Exercise		2.13621	35.6035	12.9992	164.333	-	26.6745	29.6833	0.898634	62.8002	1.55433	1.91967
0:10:56.000	Exercise		2.08807	34.8011	12.6806	164.667	-	27.8025	30.3731	0.915364	63.9978	1.55033	1.91134
0:10:57.460	Exercise		2.01818	33.6364	12.2314	165	-	28.6969	30.8759	0.929427	64.0419	1.50533	1.87575
0:10:58.780	Exercise		1.96528	32.7547	11.9108	165	-	28.6299	30.2044	0.947871	62.1756	1.515	1.86284
0:11:00.420	Exercise		1.93516	32.2526	11.7282	165	-	27.8892	29.7396	0.937782	59.9072	1.453	1.81476
0:11:01.860	Exercise		1.96674	32.7791	11.9197	165	-	27.2696	29.2855	0.931165	59.5368	1.452	1.83136
0:11:03.200	Exercise		1.99142	33.1904	12.0692	165	-	26.8343	29.197	0.919079	59.8369	1.34667	1.83027
0:11:04.480	Exercise		2.03619	33.9364	12.3405	165	-	26.3732	28.7365	0.917759	59.7737	1.41733	1.86873
0:11:06.200	Exercise		2.07529	34.5882	12.5775	165	-	26.1227	28.6172	0.912833	60.0308	1.48567	1.8944
0:11:07.720	Exercise		2.04696	34.116	12.4058	165	-	26.4109	28.8961	0.913997	59.5768	1.55567	1.87092
0:11:09.200	Exercise		1.9956	33.26	12.0945	165	-	27.9077	30.4544	0.916377	61.7483	1.46833	1.82872
0:11:10.500	Exercise		1.92173	32.0288	11.6469	165	-	29.2701	31.5707	0.927127	62.4671	1.44667	1.78169
0:11:11.900	Exercise		1.8834	31.3899	11.4145	165	-	29.5157	31.7063	0.930911	61.6617	1.46233	1.75327
0:11:13.500	Exercise		1.88358	31.3931	11.4157	165	-	28.5316	30.8169	0.925844	59.4446	1.501	1.74391
0:11:15.060	Exercise		1.88896	31.4826	11.4482	165	-	27.322	29.8463	0.91542	57.1507	1.48533	1.72919
0:11:16.580	Exercise		1.93193	32.1988	11.7086	165	-	26.5625	29.3594	0.904737	56.952	1.45533	1.74789
0:11:18.100	Exercise		2.0206	33.6766	12.2214	165.333	-	26.487	29.2674	0.905002	59.3084	1.47533	1.82865
0:11:19.540	Exercise		2.09055	34.8425	12.6445	165.333	-	26.7956	29.4479	0.909931	61.8841	1.519	1.90226
0:11:21.000	Exercise		2.10668	35.1114	12.7164	165.667	-	27.3804	29.6612	0.923106	63.6262	1.54133	1.94469
0:11:22.460	Exercise		2.09919	34.9864	12.6711	165.667	-	27.2254	29.209	0.932088	62.9659	1.55933	1.95663
0:11:24.000	Exercise		2.08871	34.8118	12.6079	165.667	-	27.4724	29.2268	0.939973	63.3109	1.53767	1.96333
0:11:25.380	Exercise		2.08504	34.7507	12.6112	165.333	-	26.9988	28.9329	0.933153	62.0729	1.54667	1.94567
0:11:26.960	Exercise		2.08611	34.7684	12.6431	165	-	27.0858	29.0161	0.933475	62.3589	1.53367	1.94733
0:11:28.440	Exercise		2.06309	34.3849	12.5036	165	-	26.8583	28.7939	0.932776	61.1256	1.54033	1.9244
0:11:29.920	Exercise		2.06059	34.3431	12.4884	165	-	27.3411	29.0779	0.940271	62.1007	1.552	1.93751
0:11:31.460	Exercise		1.97722	32.9537	11.9832	165	-	27.5319	29.2667	0.940725	60.4342	1.451	1.86002
0:11:32.780	Exercise		1.98593	33.0988	12.0117	165.333	-	27.41	29.2819	0.936074	60.4856	1.43933	1.85897
0:11:34.220	Exercise		1.96529	32.7548	11.8629	165.667	-	26.5398	28.4816	0.931823	58.1622	1.395	1.8313
0:11:35.800	Exercise		2.07235	34.5392	12.459	166.333	-	25.8491	27.9024	0.926413	59.2853	1.49333	1.91986
0:11:37.320	Exercise		2.06338	34.3897	12.3803	166.667	-	25.8547	27.9445	0.925217	59.1519	1.46767	1.90908
0:11:38.700	Exercise		2.12878	35.4796	12.7727	166.667	-	26.3658	28.4263	0.927515	62.136	1.489	1.97447
0:11:40.120	Exercise		2.12911	35.4851	12.8002	166.333	-	27.2829	29.468	0.925847	64.6027	1.428	1.97123
0:11:41.320	Exercise		2.23868	37.3114	13.486	166	-	27.7805	30.0874	0.923326	69.3889	1.38833	2.06703
0:11:42.360	Exercise		2.08013	34.6689	12.5309	166	-	27.6503	30.3747	0.910308	64.6851	1.29933	1.89356
0:11:43.800	Exercise		2.08881	34.8135	12.6085	165.667	-	27.2703	30.1569	0.904282	63.6258	1.375	1.88887
0:11:45.320	Exercise		2.01592	33.5987	12.1931	165.333	-	26.4532	29.5033	0.896618	59.2498	1.44067	1.80751
0:11:46.740	Exercise		2.07819	34.6365	12.5951	165	-	26.4408	29.1685	0.906484	60.7176	1.51567	1.88385
0:11:48.300	Exercise		2.1205	35.3416	12.8256	165.333	-	25.6187	28.2275	0.90758	60.3158	1.44967	1.92452
0:11:49.660	Exercise		2.05376	34.2294	12.397	165.667	-	25.1815	27.507	0.915459	57.8954	1.34933	1.88013
0:11:50.960	Exercise		2.05953	34.3255	12.3819	166.333	-	25.173	27.5731	0.912955	58.1767	1.323	1.88026
0:11:52.400	Exercise		2.01246	33.541	12.0748	166.667	-	25.7983	28.1024	0.918009	58.1053	1.35233	1.84746
0:11:53.860	Exercise		2.06061	34.3435	12.339	167	-	27.0778	29.3886	0.92137	61.6887	1.50767	1.89858
0:11:55.360	Exercise		2.06258	34.3763	12.3508	167	-	26.999	29.3666	0.919378	61.5796	1.505	1.89629
0:11:56.800	Exercise		2.10238	35.0397	12.5891	167	-	27.0861	29.3176	0.923884	62.8108	1.542	1.94236
0:11:58.280	Exercise		2.09998	34.9997	12.5748	167	-	26.3999	28.5512	0.924653	61.3573	1.493	1.94176
0:11:59.740	Exercise		2.14481	35.7469	12.8432	167	-	26.9916	28.9453	0.932504	63.9918	1.51067	2.00005
0:12:01.060	Exercise		2.08244	34.7074	12.4697	167	-	27.6958	29.479	0.93951	63.5846	1.54933	1.95648
0:12:02.700	Exercise		2.06923	34.4871	12.3906	167	-	27.6881	29.4457	0.940311	63.2585	1.527	1.94572
0:12:04.120	Exercise		2.07007	34.5012	12.3956	167	-	27.656	29.4182	0.940099	63.1204	1.54833	1.94607
0:12:05.500	Exercise		2.10354	35.059	12.596	167	-	27.7736	29.5939	0.938492	64.8597	1.451	1.97415
0:12:06.740	Exercise		2.15467	35.9112	12.9022	167	-	28.3419	29.9308	0.946914	67.7262	1.46467	2.04029
0:12:08.020	Exercise		2.10871	35.1452	12.6019	167.333	-	27.7483	29.3256	0.946214	64.9077	1.46167	1.99529
0:12:09.600	Exercise		2.13546	35.591	12.7363	167.667	-	27.1639	28.8609	0.9412	64.0793	1.51967	2.00989
0:12:11.040	Exercise		2.13727	35.6212	12.7219	168	-	26.6553	28.462	0.936522	62.6863	1.579	2.0016
0:12:12.560	Exercise		2.17155	36.1924	12.9259	168	-	27.2669	29.0292	0.939291	65.2872	1.54733	2.03971
0:12:13.880	Exercise		2.18346	36.3909	12.9968	168	-	27.7602	29.2653	0.948571	67.05	1.5	2.07116
0:12:15.100	Exercise		2.172	36.2	12.9286	168	-	28.5671	29.9978	0.952307	68.7071	1.48567	2.06841
0:12:16.460	Exercise		2.16759	36.1266	12.9023	168	-	28.2928	29.7047	0.952468	67.8049	1.50733	2.06456
0:12:17.900	Exercise		2.11968	35.328	12.5921	168.333	-	28.0756	29.6848	0.945788	65.8779	1.49	2.00477
0:12:19.180	Exercise		2.08519	34.7531	12.3628	168.667	-	27.5652	29.2657	0.941894	63.8147	1.45033	1.96403
0:12:20.560	Exercise		2.15055	35.8426	12.7252	169	-	27.4949	29.3498	0.936799	65.552	1.46967	2.01464
0:12:21.940	Exercise		2.18714	36.4524	12.9417	169	-	26.6672	28.5386	0.934423	64.3441	1.53933	2.04372
0:12:23.500	Exercise		2.21261	36.8768	13.0924	169	-	26.3963	28.2874	0.933147	64.2831	1.57467	2.06469
0:12:24.980	Exercise		2.1389	35.6483	12.6562	169	-	26.2752	28.182	0.932337	62.0487	1.52767	1.99417
0:12:26.380	Exercise		2.10716	35.1193	12.4684	169	-	27.0001	29.2314	0.923668	63.0133	1.48267	1.94631
0:12:27.740	Exercise		2.08898	34.8164	12.3609	169	-	27.3197	29.8547	0.915087	63.331	1.45667	1.9116
0:12:29.120	Exercise		2.15553	35.9256	12.7546	169	-	27.0091	29.6253	0.911689	64.3428	1.513	1.96518
0:12:30.620	Exercise		2.16443	36.0738	12.8073	169	-	26.8202	29.3182	0.914797	64.0029	1.54833	1.98001
0:12:32.100	Exercise		2.11411	35.2352	12.4849	169.333	-	26.5337	28.9909	0.915244	61.7612	1.56967	1.93493
0:12:33.700	Exercise		2.05366	34.2277	12.1041	169.667	-	26.0892	28.8455	0.904447	59.0802	1.54633	1.85743
0:12:35.340	Exercise		2.11148	35.1913	12.3961	170.333	-	26.009	28.9157	0.899477	60.6548	1.52233	1.89922
0:12:36.660	Exercise		2.21519	36.9198	13.005	170.333	-	26.1398	29.1302	0.897345	64.0919	1.49167	1.98779
0:12:37.940	Exercise		2.26909	37.8181	13.2954	170.667	-	26.9522	29.6589	0.908741	67.6451	1.50133	2.06201
0:12:39.340	Exercise		2.25676	37.6127	13.2232	170.667	-	27.492	29.9143	0.919026	68.5312	1.521	2.07402
0:12:40.660	Exercise		2.22744	37.124	13.026	171	-	28.2097	29.9219	0.942777	69.1306	1.58133	2.09998
0:12:42.060	Exercise		2.21361	36.8934	12.9451	171	-	29.0272	30.6867	0.945922	70.8154	1.55433	2.0939
0:12:43.300	Exercise		2.07125	34.5208	12.1126	171	-	28.3086	29.8321	0.94893	65.0127	1.46767	1.96547
0:12:44.740	Exercise		2.09414	34.9023	12.2464	171	-	27.3751	28.9804	0.944609	63.8308	1.41333	1.97814
0:12:46.060	Exercise		2.12423	35.4038	12.4224	171	-	26.5465	27.8923	0.95175	62.8217	1.40667	2.02173
0:12:47.340	Exercise		2.27543	37.9239	13.3066	171	-	26.6339	28.1001	0.947822	67.0347	1.501	2.15671
0:12:48.780	Exercise		2.27931	37.9885	13.3293	171	-	26.844	28.6812	0.935944	67.685	1.49967	2.13331
0:12:50.060	Exercise		2.23791	37.2986	13.0618	171.333	-	27.1818	29.1559	0.932292	67.2951	1.499	2.08639
0:12:51.360	Exercise		2.24595	37.4324	13.0832	171.667	-	27.8934	29.3594	0.950068	69.4726	1.46567	2.1338
0:12:52.580	Exercise		2.21903	36.9838	12.9013	172	-	28.3471	29.2844	0.967994	69.5961	1.49733	2.148
0:12:53.940	Exercise		2.28632	38.1053	13.2925	172	-	27.985	28.5734	0.979406	70.5778	1.541	2.23923
0:12:55.300	Exercise		2.267	37.7833	13.1547	172.333	-	28.0874	28.7734	0.976157	70.1939	1.55033	2.21295
0:12:56.560	Exercise		2.27397	37.8995	13.1697	172.667	-	28.553	29.0287	0.983611	71.6534	1.53433	2.2367
0:12:57.800	Exercise		2.14219	35.7032	12.3826	173	-	28.7156	29.4682	0.974462	67.8993	1.53133	2.08749
0:12:59.420	Exercise		2.16741	36.1236	12.5284	173	-	28.1279	28.7129	0.979624	67.0924	1.57667	2.12325
0:13:00.840	Exercise		2.19015	36.5025	12.6598	173	-	27.3299	28.0756	0.973439	65.6081	1.64267	2.13198
0:13:02.320	Exercise		2.32454	38.7424	13.4367	173	-	27.1942	27.6817	0.982388	69.2747	1.646	2.28361
0:13:03.700	Exercise		2.29794	38.2989	13.2829	173	-	26.9769	27.5392	0.979584	67.9437	1.64367	2.25102
0:13:05.200	Exercise		2.25243	37.5405	12.9948	173.333	-	26.8083	27.774	0.96523	66.3628	1.59833	2.17412
0:13:06.660	Exercise		2.27341	37.8902	13.0907	173.667	-	26.7951	28.0741	0.95444	66.9575	1.596	2.16984
0:13:08.000	Exercise		2.31636	38.606	13.3124	174	-	26.6742	28.2607	0.943861	67.7544	1.635	2.18632
0:13:09.560	Exercise		2.34548	39.0914	13.4798	174	-	26.9588	28.4538	0.947458	69.3437	1.63367	2.22225
0:13:10.920	Exercise		2.28873	38.1456	13.1536	174	-	26.9789	28.394	0.950164	67.6832	1.642	2.17467
0:13:12.380	Exercise		2.2773	37.955	13.0879	174	-	27.3564	28.7335	0.952071	68.5056	1.58933	2.16815
0:13:13.740	Exercise		2.28246	38.041	13.1176	174	-	27.4169	28.6803	0.955948	68.6955	1.617	2.18191
0:13:15.160	Exercise		2.3214	38.6899	13.3414	174	-	27.3643	28.5045	0.959998	69.5387	1.66467	2.22854
0:13:16.700	Exercise		2.33234	38.8723	13.3786	174.333	-	27.3938	28.5343	0.960032	69.7357	1.71833	2.23912
0:13:18.180	Exercise		2.31672	38.6121	13.2637	174.667	-	27.4069	28.4287	0.96406	69.4276	1.685	2.23346
0:13:19.540	Exercise		2.30517	38.4195	13.1724	175	-	27.7341	28.7874	0.963411	69.9673	1.66933	2.22083
0:13:21.000	Exercise		2.24786	37.4643	12.8449	175	-	27.932	28.6734	0.974144	68.9336	1.615	2.18974
0:13:22.400	Exercise		2.27705	37.9509	13.0117	175	-	28.1103	28.552	0.98453	69.9323	1.7	2.24183
0:13:23.920	Exercise		2.29451	38.2418	13.1115	175	-	28.175	28.5553	0.986684	70.7165	1.678	2.26396
0:13:25.280	Exercise		2.33461	38.9102	13.3153	175.333	-	28.2291	28.8031	0.980074	71.9156	1.72267	2.28809
0:13:26.720	Exercise		2.17166	36.1943	12.3624	175.667	-	27.6794	28.7349	0.963265	66.0497	1.60133	2.09188
0:13:28.300	Exercise		2.16357	36.0594	12.293	176	-	28.0258	29.2652	0.95765	66.7077	1.582	2.07194
0:13:29.580	Exercise		2.07275	34.5458	11.777	176	-	27.2162	28.5406	0.953598	62.2847	1.52733	1.97657
0:13:31.180	Exercise		2.18066	36.3443	12.3901	176	-	28.0711	29.47	0.952533	67.3806	1.57333	2.07715
0:13:32.540	Exercise		2.20837	36.8062	12.5476	176	-	27.718	29.1188	0.951896	67.2462	1.60467	2.10214
0:13:33.900	Exercise		2.24167	37.3612	12.7368	176	-	28.8216	30.209	0.954075	70.7632	1.65567	2.13872
0:13:35.400	Exercise		2.27166	37.8609	12.9071	176	-	28.8082	30.1043	0.956944	71.6611	1.65933	2.17385
0:13:36.720	Exercise		2.20059	36.6765	12.5034	176	-	29.6818	30.8621	0.961755	71.6343	1.633	2.11643
0:13:38.020	Exercise		2.19996	36.666	12.4761	176.333	-	29.9448	31.0227	0.965255	72.5593	1.56367	2.12352
0:13:39.280	Exercise		2.19174	36.5291	12.4061	176.667	-	29.5614	30.5096	0.968921	71.2911	1.57933	2.12363
0:13:40.720	Exercise		2.21267	36.8778	12.5009	177	-	29.7006	30.1422	0.985351	72.2878	1.58433	2.18025
0:13:41.980	Exercise		2.27731	37.9551	12.8661	177	-	29.726	29.7263	0.999991	74.6467	1.54633	2.27729
0:13:43.060	Exercise		2.26243	37.7071	12.7821	177	-	29.9116	29.3173	1.02027	74.9851	1.47667	2.30829
0:13:44.280	Exercise		2.32887	38.8144	13.1574	177	-	29.1622	28.8541	1.01068	74.6768	1.59033	2.35373
0:13:45.940	Exercise		2.27165	37.8609	12.8342	177	-	29.0197	28.7581	1.0091	72.1996	1.65633	2.29232
0:13:47.260	Exercise		2.25678	37.6129	12.7501	177	-	29.0996	28.9612	1.00478	71.6895	1.71533	2.26756
0:13:48.620	Exercise		2.25914	37.6523	12.7635	177	-	29.3169	29.401	0.99714	72.7469	1.60767	2.25268
0:13:49.920	Exercise		2.25932	37.6554	12.7645	177	-	28.8059	29.2853	0.983628	71.3886	1.63	2.22233
0:13:51.380	Exercise		2.26447	37.7411	12.7936	177	-	28.9655	29.8365	0.970807	72.046	1.60733	2.19836
0:13:52.660	Exercise		2.26711	37.7852	12.8085	177	-	29.1447	29.8408	0.976674	72.3244	1.66633	2.21423
0:13:54.080	Exercise		2.26624	37.7707	12.7795	177.333	-	30.0402	30.5872	0.982115	74.3557	1.70567	2.22571
0:13:55.520	Exercise		2.25364	37.5607	12.7085	177.333	-	30.3564	30.763	0.986782	74.6899	1.71333	2.22385
0:13:56.800	Exercise		2.25481	37.5801	12.7151	177.333	-	30.2716	30.6693	0.987033	74.7558	1.65633	2.22557
0:13:58.080	Exercise		2.22678	37.113	12.5807	177	-	30.6639	31.1712	0.983726	74.9966	1.60833	2.19054
0:13:59.380	Exercise		2.26464	37.744	12.7946	177	-	30.3114	30.8025	0.984058	75.1663	1.65967	2.22854
0:14:00.780	Exercise		2.2302	37.1699	12.5763	177.333	-	30.0397	30.4943	0.985092	73.3233	1.66833	2.19695
0:14:02.180	Exercise		2.24614	37.4356	12.6662	177.333	-	29.5319	30.0456	0.982903	72.628	1.66133	2.20773
0:14:03.500	Exercise		2.19659	36.6098	12.3868	177.333	-	29.8561	30.4107	0.981764	72.0353	1.60733	2.15653
0:14:04.800	Exercise		2.0991	34.985	11.8593	177	-	29.5896	30.0962	0.983167	68.758	1.48967	2.06376
0:14:06.080	Exercise		2.00144	33.3573	11.3076	177	-	27.4341	27.8979	0.983377	61.2927	1.38233	1.96817
0:14:07.580	Exercise		2.00853	33.4756	11.3263	177.333	-	26.9155	27.2841	0.986489	60.4802	1.35667	1.9814
0:14:08.860	Exercise		2.10688	35.1146	11.8809	177.333	-	27.6736	27.9535	0.989987	64.8354	1.42967	2.08578
0:14:10.080	Exercise		2.22203	37.0339	12.5068	177.667	-	29.6963	29.6632	1.00112	72.7782	1.543	2.22451
0:14:11.400	Exercise		2.24499	37.4164	12.6359	177.667	-	29.9682	29.683	1.00961	74.1427	1.55533	2.26656
0:14:12.640	Exercise		2.27883	37.9805	12.8024	178	-	29.5709	29.0509	1.0179	74.5572	1.49733	2.31962
0:14:13.720	Exercise		2.28003	38.0006	12.8092	178	-	29.7336	28.9609	1.02668	75.143	1.47233	2.34087
0:14:14.940	Exercise		2.29317	38.2195	12.883	178	-	30.1826	29.1607	1.03504	76.4906	1.51367	2.37353
0:14:16.220	Exercise		2.33808	38.968	13.1353	178	-	30.6874	29.5706	1.03777	78.6823	1.63433	2.42638
0:14:17.460	Exercise		2.30468	38.4113	12.9476	178	-	30.2937	29.1323	1.03987	76.446	1.66067	2.39656
0:14:18.860	Exercise		2.3105	38.5083	12.9561	178.333	-	30.2633	29.091	1.0403	77.1257	1.542	2.4036
0:14:19.880	Exercise		2.16889	36.1482	12.1393	178.667	-	29.708	28.6335	1.03753	72.0304	1.36533	2.25028
0:14:20.940	Exercise		2.17345	36.2242	12.1422	179	-	29.3124	28.6344	1.02368	71.8208	1.275	2.22492
0:14:22.060	Exercise		2.2377	37.295	12.5011	179	-	28.9572	28.3853	1.02015	72.5261	1.35133	2.28279
0:14:23.240	Exercise		2.30467	38.4112	12.8513	179.333	-	29.3396	28.734	1.02108	74.952	1.47167	2.35324
0:14:24.480	Exercise		2.28822	38.137	12.7359	179.667	-	29.8627	28.8661	1.03453	75.2766	1.561	2.36722
0:14:25.800	Exercise		2.14709	35.7848	11.9283	180	-	28.7611	27.899	1.0309	67.4873	1.69467	2.21344
0:14:28.140	Exercise		2.25205	37.5342	12.4883	180.333	-	27.5432	27.2846	1.00948	67.5584	1.75933	2.2734
0:14:29.500	Exercise		2.29738	38.2897	12.7161	180.667	-	27.0437	27.0002	1.00161	67.5949	1.781	2.30108
0:14:30.860	Exercise		2.50998	41.833	13.8418	181.333	-	27.5697	27.4456	1.00452	75.1687	1.81333	2.52133
0:14:32.520	Exercise		2.41371	40.2284	13.3109	181.333	-	28.6678	27.8848	1.02808	75.2974	1.777	2.48148
0:14:33.800	Exercise		2.34104	39.0174	12.9102	181.333	-	29.1392	27.9401	1.04292	74.2574	1.77	2.44151
0:14:35.200	Exercise		2.29059	38.1766	12.632	181.333	-	29.1675	27.6853	1.05354	73.2348	1.64167	2.41322
0:14:36.560	Exercise		2.32282	38.7137	12.7862	181.667	-	28.4516	26.9407	1.05608	72.2344	1.69233	2.45309
0:14:38.020	Exercise		2.3645	39.4084	12.9918	182	-	27.9699	26.5167	1.0548	72.3418	1.67833	2.49408
0:14:39.380	Exercise		2.34442	39.0737	12.8814	182	-	27.6312	26.2379	1.0531	70.9255	1.66167	2.46891
0:14:40.780	Exercise		2.33547	38.9245	12.8323	182	-	27.9576	26.5519	1.05294	71.6172	1.631	2.45911
0:14:42.120	Exercise		2.31886	38.6477	12.741	182	-	27.3178	26.0812	1.04741	69.4221	1.64533	2.42881
0:14:43.660	Exercise		2.34079	39.0131	12.8615	182	-	27.4907	26.1317	1.05201	70.5179	1.64633	2.46253
0:14:45.000	Exercise		2.35562	39.2603	12.943	182	-	27.31	26.2824	1.0391	70.4682	1.65367	2.44772
0:14:46.360	Exercise		2.39117	39.8528	13.1143	182.333	-	28.6419	27.2897	1.04955	75.0392	1.64933	2.50965
0:14:47.620	Exercise		2.42988	40.498	13.3023	182.667	-	29.3476	28.3009	1.03699	78.0743	1.66233	2.51975
0:14:48.840	Exercise		2.33468	38.9113	12.7578	183	-	29.261	27.9966	1.04516	74.9889	1.618	2.44012
0:14:50.260	Exercise		2.3624	39.3733	12.9093	183	-	29.1154	28.1663	1.0337	75.5708	1.603	2.442
0:14:51.460	Exercise		2.34037	39.0062	12.7889	183	-	28.8359	27.8115	1.03683	74.237	1.58367	2.42657
0:14:52.700	Exercise		2.43556	40.5927	13.3091	183	-	29.6132	28.3856	1.04324	79.5134	1.54967	2.54089
0:14:53.780	Exercise		2.41216	40.2026	13.1812	183	-	29.7571	28.476	1.04499	79.2078	1.53533	2.52068
0:14:54.960	Exercise		2.39733	39.9556	13.0764	183.333	-	29.9905	28.4549	1.05396	79.2191	1.558	2.5267
0:14:56.260	Exercise		2.3575	39.2916	12.8357	183.667	-	30.8451	29.3135	1.05225	79.6951	1.64467	2.48068
0:14:57.500	Exercise		2.30499	38.4165	12.5271	184	-	31.5156	29.8149	1.05704	79.8974	1.586	2.43647
0:14:58.560	Exercise		2.39381	39.8968	13.0098	184	-	32.0292	30.1695	1.06164	84.48	1.558	2.54136
0:14:59.600	Exercise		2.36396	39.3994	12.8476	184	-	31.8958	29.9841	1.06376	83.6032	1.46767	2.51468
0:15:00.660	Exercise		2.42964	40.4939	13.2045	184	-	31.2158	29.2141	1.06852	83.9953	1.48367	2.59611
0:15:01.740	Exercise		2.34622	39.1037	12.7281	184.333	-	31.5286	29.7691	1.0591	82.1796	1.442	2.48489
0:15:02.760	Exercise		2.44911	40.8184	13.2623	184.667	-	31.2668	29.449	1.06172	84.7821	1.48767	2.60027
0:15:03.820	Exercise		2.4451	40.7517	13.2168	185	-	31.8308	29.9145	1.06406	86.0865	1.50133	2.60173
0:15:04.880	Exercise		2.50198	41.6997	13.5242	185	-	31.4545	29.4818	1.06691	86.5323	1.59067	2.66939
0:15:06.080	Exercise		2.43452	40.5754	13.1596	185	-	31.6821	29.6771	1.06756	84.8189	1.58867	2.599
0:15:07.200	Exercise		2.43426	40.5711	13.1582	185	-	31.8046	29.7695	1.06836	84.8746	1.63967	2.60067
0:15:08.360	Exercise		2.39538	39.923	12.948	185	-	32.3879	29.6469	1.09246	85.352	1.58167	2.61685
0:15:09.420	Exercise		2.39517	39.9195	12.9469	185	-	32.0428	29.0463	1.10316	84.43	1.58267	2.64226
0:15:10.580	Exercise		2.08948	34.8247	11.2945	185	-	29.9188	27.1406	1.10236	69.3141	1.468	2.30337
0:15:12.380	Exercise		2.29776	38.296	12.4203	185	-	28.6727	26.2725	1.09136	72.6822	1.53933	2.50768
0:15:13.440	Exercise		2.38206	39.7011	12.9226	184.333	-	28.2946	25.8256	1.0956	74.1163	1.589	2.60979
0:15:14.640	Exercise		2.75728	45.9547	15.0124	183.667	-	29.8954	26.9282	1.11019	89.6036	1.79867	3.0611
0:15:16.040	Exercise		2.44199	40.6999	13.32	183.333	-	30.5698	27.6773	1.10451	81.257	1.77133	2.6972
0:15:17.380	Exercise		2.3349	38.9151	12.7243	183.5	-	31.006	28.1142	1.10286	78.7047	1.7965	2.57507
