# Supplementary material for: A Plyometric Warm-Up Protocol Improves Running Economy in Recreational Endurance Athletes
Source: Front Physiol. 2020 Mar 12;11:197. doi: 10.3389/fphys.2020.00197 (PMC7080849; doi:10.3389/fphys.2020.00197)
Supplement: Supplementary file 1 [file Data_Sheet_1.zip › Datasheet 1/Running economy /12/11 Resistance.xls]

## Sheet: MetasoftStudio
CPET Results
Operator
Master data
Name
Director
Street
City
Zip
State
Country
Phone
Fax
e-Mail
Internet
Patient data
Administrative Data
ID		12
Title		miss
Last Name
First Name
Name Addition
Sex		female
Date of Birth		05/07/1994
Biological and Medical Baseline Data
Height		162 cm
Weight		60.0 kg
Mask		Blue, small
Ethnicity
Body Fat
Hip/Waist Ratio
BMI		23
Estimated Fitness Level
BSA		1.64 m2
Hct
Hb
Medication that changes the Heart Rate
Medication
Existing Medical Conditions
Normal Values
Maximum Oxygen Uptake		Wasserman weight algorithm, 1.93L/min
Maximum Relative Oxygen Uptake		Based on normal value of maximum oxygen uptake, 32ml/min/kg
Maximum Oxygen Pulse		Wasserman equation, 11ml
Maximum Heart Rate		Traditional formula for bicycle test, 175/min
Maximum Minute Ventilation		Not used, -
Maximum Breathing Frequency		Pollock et al. equation, 36/min
Maximum Work Rate		Based on normal maximum oxygen uptake, 163W
Maximum Arterial Blood Pressure		Japanese normal values, 164mmHg
Spirometry normal value set		European Coal and Steel Community (ECSC)
LBW		60.0 kg
IC
VC
TLC
FEV1
Attribution
Administrative Group
Attribution
Contact & Insurance Information
Contact Information
Street
Zip-Code
City
State
Country
Phone
Mobile Phone
e-Mail
Fax
Insurance Information
Prescribing Physician
Responsible Physician
Insurance Company
Insurance Number
Test data
Start Time		05/07/2019 11:11 AM
Duration		0:15:35
CPET device		MetaLyzer 3B-R3
Serial number		235021624
Firmware version		1.3.56
Flow Sensor		Default
Temperature		21.6°C
Barometric Pressure		1017mBar
Humidity		43%
Variable	Unit	Rest	Unloaded Pedalling	Warm Up	VT1	VT1 % Norm	VT1 % Max	VT2	VT2 % Norm	VT2 % Max	V'O2peak	V'O2peak % Norm	Normal	Absolute Maximum Values
V'O2	L/min	-	-	-	1.40	72	58	-	-	-	2.42	125	1.93	2.60
V'O2/kg	ml/min/kg	-	-	-	23	72	58	-	-	-	40	125	32	43
V'O2/HR	ml	-	-	-	10	95	81	-	-	-	13	118	11	15
HR	/min	-	-	-	134	76	72	-	-	-	186	106	175	205
V'E/V'O2		-	-	-	22.7	-	76	-	-	-	29.9	-	-	32.3
V'E/V'CO2		-	-	-	29.8	-	108	-	-	-	27.5	-	-	33.7
V'E	L/min	-	-	-	41.3	-	52	-	-	-	79.2	-	-	88.7
V'CO2	L/min	-	-	-	1.22	-	46	-	-	-	2.63	-	-	2.87
RER		-	-	-	0.76	-	70	-	-	-	1.09	-	-	1.11
t	Phase	Marker	V'O2	V'O2/kg	V'O2/HR	HR	WR	V'E/V'O2	V'E/V'CO2	RER	V'E	VT	V'CO2
h:mm:ss.ms			L/min	ml/min/kg	ml	/min	W				L/min	L	L/min
0:00:03.140	Exercise		0.248137	4.13562	2.10286	118	-	28.9316	30.8303	0.938415	17.5168	0.244	0.232856
0:00:05.000	Exercise		0.390465	6.50774	3.3184	117.667	-	27.8911	31.5656	0.883589	19.8689	0.318667	0.34501
0:00:06.760	Exercise		0.529563	8.82604	4.52618	117	-	27.0724	31.5171	0.858975	21.4228	0.435333	0.454881
0:00:08.360	Exercise		0.579386	9.65643	4.95202	117	-	26.9272	32.5026	0.828464	21.4875	0.525667	0.48
0:00:09.800	Exercise		0.754026	12.5671	6.33635	119	-	26.2423	32.3398	0.811454	24.6776	0.726667	0.611858
0:00:12.440	Exercise		0.716682	11.9447	5.92299	121	-	25.8412	32.9181	0.785015	23.5047	0.679	0.562606
0:00:13.960	Exercise		0.804692	13.4115	6.55999	122.667	-	25.7089	33.2945	0.772169	25.5929	0.751333	0.621359
0:00:15.460	Exercise		0.762585	12.7098	6.26782	121.667	-	25.1242	33.9285	0.740504	24.844	0.629333	0.564698
0:00:17.000	Exercise		0.888659	14.811	7.38498	120.333	-	25.1814	33.908	0.74264	28.0878	0.708333	0.659954
0:00:18.500	Exercise		0.934007	15.5668	7.82687	119.333	-	25.8551	34.2472	0.754956	29.859	0.753	0.705134
0:00:20.000	Exercise		0.906477	15.1079	7.63885	118.667	-	26.7985	34.9315	0.767174	30.0268	0.754	0.695426
0:00:21.520	Exercise		0.950896	15.8483	8.05844	118	-	27.4592	34.4878	0.7962	31.8454	0.799667	0.757103
0:00:23.020	Exercise		0.969237	16.154	8.23714	117.667	-	28.1448	34.5235	0.815235	33.0135	0.829	0.790156
0:00:24.520	Exercise		0.995451	16.5908	8.45992	117.667	-	28.3487	34.5894	0.819578	34.0057	0.846333	0.815849
0:00:26.000	Exercise		0.998456	16.6409	8.34365	119.667	-	28.5131	35.1993	0.810046	34.2295	0.855667	0.808795
0:00:27.520	Exercise		0.981523	16.3587	7.97986	123	-	28.1491	35.2904	0.797641	33.3894	0.834667	0.782902
0:00:29.020	Exercise		1.02772	17.1286	8.1565	126	-	27.8478	34.9943	0.795782	34.3543	0.862667	0.81784
0:00:30.520	Exercise		0.999165	16.6527	7.86744	127	-	26.8091	34.1576	0.784864	32.5467	0.813667	0.784208
0:00:32.020	Exercise		1.04634	17.439	8.21735	127.333	-	25.6385	33.4683	0.766053	32.5867	0.814667	0.801554
0:00:33.520	Exercise		1.06432	17.7387	8.315	128	-	25.005	33.7861	0.740097	32.3733	0.809333	0.7877
0:00:35.020	Exercise		1.11868	18.6447	8.69444	128.667	-	24.5169	33.6916	0.727686	33.1867	0.829667	0.814051
0:00:36.520	Exercise		0.863197	14.3866	6.69145	129	-	26.1091	35.9709	0.725839	27.8029	0.760333	0.626542
0:00:38.540	Exercise		1.08488	18.0814	8.40995	129	-	23.3308	32.5637	0.716467	31.5954	0.724	0.777283
0:00:39.520	Exercise		1.16733	19.4554	9.04904	129	-	22.68	32.4083	0.69982	32.7591	0.750667	0.816918
0:00:41.020	Exercise		1.47099	24.5164	11.5522	127.333	-	21.2381	30.7531	0.6906	38.0196	0.807667	1.01586
0:00:42.520	Exercise		1.26075	21.0125	10.0592	125.333	-	22.6955	32.93	0.689203	34.3733	0.859333	0.868914
0:00:44.020	Exercise		1.17696	19.6159	9.51717	123.667	-	22.4421	32.5981	0.688446	32.1733	0.804333	0.810271
0:00:45.520	Exercise		1.21355	20.2258	9.81303	123.667	-	22.3931	32.5904	0.687109	32.961	0.820333	0.833837
0:00:47.000	Exercise		1.21888	20.3146	9.6993	125.667	-	21.9765	31.9612	0.687598	32.5726	0.810667	0.838099
0:00:48.500	Exercise		1.2835	21.3917	10.0535	127.667	-	21.8275	31.8099	0.686186	33.7761	0.844333	0.880721
0:00:50.020	Exercise		1.28326	21.3877	9.92211	129.333	-	21.6758	31.6145	0.685627	33.5761	0.839333	0.879837
0:00:51.500	Exercise		1.44751	24.1252	11.221	129	-	22.0423	31.85	0.692064	37.0324	1.04033	1.00177
0:00:53.740	Exercise		1.51969	25.3281	11.9036	127.667	-	22.5794	31.6541	0.713319	38.6442	1.285	1.08402
0:00:56.360	Exercise		1.55148	25.858	12.3133	126	-	23.0255	32.0247	0.718991	40.3579	1.254	1.1155
0:00:57.640	Exercise		1.48394	24.7323	11.6846	127	-	22.9543	31.8158	0.721474	38.9434	1.149	1.07062
0:00:59.720	Exercise		1.29381	21.5635	10.0295	129	-	22.921	32.7041	0.700858	35.3568	0.893	0.906778
0:01:01.220	Exercise		1.35373	22.5621	10.3338	131	-	22.5986	32.4124	0.69722	35.9386	0.968	0.943847
0:01:02.740	Exercise		1.3064	21.7733	10.0492	130	-	23.086	33.366	0.691903	35.8941	0.901333	0.903901
0:01:04.240	Exercise		1.39333	23.2221	10.7731	129.333	-	23.3139	33.4287	0.697421	38.193	0.963333	0.971735
0:01:05.760	Exercise		1.38252	23.0421	10.745	128.667	-	23.7063	33.6688	0.704104	38.4837	0.970667	0.973441
0:01:07.280	Exercise		1.40033	23.3388	10.7717	130	-	24.0703	33.673	0.714827	39.3655	1.00167	1.00099
0:01:08.820	Exercise		1.33931	22.3219	10.2238	131	-	24.1203	33.4288	0.721541	37.9638	0.966	0.96637
0:01:10.340	Exercise		1.3334	22.2233	10.1271	131.667	-	23.9719	33.1585	0.722948	37.6232	0.957333	0.963976
0:01:11.860	Exercise		1.28373	21.3955	9.77459	131.333	-	23.9866	33.2419	0.721576	36.5014	0.920667	0.926309
0:01:13.360	Exercise		1.30122	21.687	9.9583	130.667	-	23.9078	32.945	0.725689	36.8697	0.921667	0.944279
0:01:14.840	Exercise		1.23531	20.5885	9.45391	130.667	-	24.0694	33.1287	0.726542	35.5191	0.884	0.897505
0:01:16.340	Exercise		1.19944	19.9906	9.25015	129.667	-	23.3072	32.0156	0.727995	33.5989	0.857333	0.873184
0:01:17.960	Exercise		1.23807	20.6346	9.64733	128.333	-	23.1273	31.6655	0.730361	33.9858	0.914333	0.904241
0:01:19.700	Exercise		1.29298	21.5496	10.1809	127	-	22.8406	31.1022	0.734372	34.8349	0.946	0.949526
0:01:21.240	Exercise		1.36038	22.673	10.6836	127.333	-	22.7094	30.6533	0.740847	35.8162	1.04767	1.00783
0:01:23.300	Exercise		1.31508	21.918	10.2474	128.333	-	22.5942	30.5013	0.740761	34.5808	1.023	0.974159
0:01:25.100	Exercise		1.31971	21.9952	10.2303	129	-	22.41	30.3246	0.739004	34.1722	1.07033	0.975273
0:01:26.900	Exercise		1.34522	22.4203	10.5095	128	-	22.5227	30.4645	0.739309	35.3437	1.00867	0.99453
0:01:28.460	Exercise		1.35306	22.551	10.654	127	-	22.782	30.8653	0.738109	36.1414	0.979	0.998707
0:01:30.000	Exercise		1.24983	20.8305	9.89312	126.333	-	22.7743	30.8398	0.738472	33.4892	0.959667	0.922965
0:01:32.200	Exercise		1.31926	21.9877	10.3067	128	-	22.3618	30.8653	0.724497	34.6524	0.968667	0.9558
0:01:33.660	Exercise		1.39011	23.1685	10.7206	129.667	-	21.7711	30.1204	0.722803	35.3455	1.00167	1.00477
0:01:35.260	Exercise		1.51094	25.1824	11.4465	132	-	22.2986	30.6651	0.727165	39.2642	1.01467	1.0987
0:01:36.860	Exercise		1.44184	24.0307	10.7869	133.667	-	23.1503	31.1324	0.743607	38.7138	1.045	1.07216
0:01:38.520	Exercise		1.40688	23.448	10.3701	135.667	-	23.9839	31.8275	0.753559	39.1473	1.043	1.06017
0:01:40.060	Exercise		1.13637	18.9395	8.31492	136.667	-	23.5285	30.69	0.766652	30.965	1.05467	0.871201
0:01:44.680	Exercise		0.996186	16.6031	7.28917	136.667	-	22.305	29.6755	0.75163	25.7412	1.05267	0.748764
0:01:47.480	Exercise		0.945177	15.753	6.94983	136	-	19.9072	27.5557	0.722436	21.657	1.09767	0.68283
0:01:49.900	Exercise		1.6441	27.4016	12.1485	135.333	-	19.0424	27.3046	0.697404	35.303	1.27233	1.1466
0:01:51.520	Exercise		2.00997	33.4994	14.8886	135	-	18.4989	26.7182	0.692373	43.6618	0.970333	1.39165
0:01:52.340	Exercise		2.07238	34.5397	15.4272	134.333	-	18.7905	26.4367	0.710771	44.8067	1.1	1.47299
0:01:57.340	Exercise		1.75062	29.177	13.0969	133.667	-	17.5103	24.9349	0.702242	36.4979	0.899333	1.22936
0:01:58.980	Exercise		1.76377	29.3962	13.2615	133	-	18.4214	26.2721	0.701176	36.3546	1.355	1.23672
0:02:00.860	Exercise		1.99061	33.1768	14.967	133	-	19.8444	28.1563	0.704795	44.7099	1.23633	1.40297
0:02:02.360	Exercise		1.88781	31.4634	14.194	133	-	22.0523	30.1121	0.732342	47.0022	1.26	1.38252
0:02:03.860	Exercise		1.64149	27.3582	12.373	132.667	-	24.2938	31.5242	0.770641	45.5881	1.14967	1.265
0:02:05.400	Exercise		1.48703	24.7838	11.1807	133	-	25.0441	31.6019	0.792485	42.766	1.11467	1.17845
0:02:07.060	Exercise		1.3895	23.1583	10.4212	133.333	-	25.5323	31.9773	0.79845	40.8377	1.097	1.10944
0:02:08.920	Exercise		1.36547	22.7578	10.1648	134.333	-	24.9484	31.4925	0.792202	39.1744	1.10433	1.08172
0:02:10.700	Exercise		1.42503	23.7505	10.5819	134.667	-	24.4832	31.192	0.784919	39.7781	1.17167	1.11853
0:02:12.600	Exercise		1.44879	24.1465	10.7318	135	-	24.5139	31.0046	0.790654	40.1326	1.25167	1.14549
0:02:14.540	Exercise		1.39832	23.3053	10.3579	135	-	24.9536	31.3999	0.794702	39.7871	1.17067	1.11124
0:02:16.060	Exercise		1.37285	22.8808	10.1442	135.333	-	25.3736	31.7854	0.79828	40.1329	1.09067	1.09592
0:02:17.560	Exercise		1.35655	22.6092	9.99914	135.667	-	25.5596	32.0398	0.797746	40.4074	1.01467	1.08218
0:02:19.060	Exercise		1.37222	22.8704	10.0899	136	-	25.6546	32.0546	0.800338	40.9384	1.028	1.09824
0:02:20.580	Exercise		1.37319	22.8865	10.1218	135.667	-	25.6075	31.9618	0.801191	40.8986	1.027	1.10019
0:02:22.080	Exercise		1.39225	23.2042	10.313	135	-	25.8283	32.1182	0.804166	41.6686	1.051	1.1196
0:02:23.600	Exercise		1.39717	23.2861	10.4007	134.333	-	25.9474	31.9942	0.811001	41.9374	1.06233	1.1331
0:02:25.140	Exercise		1.41347	23.5578	10.5483	134	-	26.4953	32.3663	0.818607	43.1348	1.09267	1.15707
0:02:26.640	Exercise		1.41121	23.5201	10.5314	134	-	26.3885	31.9665	0.825506	42.9243	1.08733	1.16496
0:02:28.160	Exercise		1.39556	23.2594	10.4667	133.333	-	26.5057	32.169	0.823952	42.6995	1.077	1.14988
0:02:29.680	Exercise		1.3188	21.98	9.91579	133	-	26.6154	32.3267	0.823326	41.4609	0.938667	1.0858
0:02:30.800	Exercise		1.19598	19.9331	8.99236	133	-	25.9703	32.1943	0.806673	37.7757	0.81	0.964768
0:02:32.080	Exercise		1.19207	19.8679	9.0081	132.333	-	24.3626	30.4996	0.798786	36.0121	0.744	0.952211
0:02:33.420	Exercise		1.30237	21.7061	9.91651	131.333	-	23.7076	29.8813	0.79339	37.0973	0.858667	1.03329
0:02:35.000	Exercise		1.42047	23.6746	10.9267	130	-	23.8486	29.9439	0.796441	39.7678	0.972	1.13132
0:02:36.500	Exercise		1.45114	24.1857	11.1341	130.333	-	24.4658	30.6475	0.798298	41.0685	1.06267	1.15844
0:02:38.080	Exercise		1.42671	23.7786	10.9187	130.667	-	25.0681	31.3664	0.799203	41.285	1.077	1.14023
0:02:39.700	Exercise		1.35396	22.566	10.3356	131	-	25.2806	31.4735	0.803233	39.8857	1.01533	1.08754
0:02:41.100	Exercise		1.30437	21.7395	9.95703	131	-	24.9693	31.2257	0.79964	38.2981	0.962667	1.04303
0:02:42.620	Exercise		1.34751	22.4585	10.2863	131	-	24.36	30.5239	0.798063	38.6228	0.959333	1.0754
0:02:44.180	Exercise		1.39878	23.3129	10.6506	131.333	-	24.3958	30.5149	0.799472	39.7595	1.016	1.11828
0:02:45.700	Exercise		1.42095	23.6824	10.792	131.667	-	25.126	31.1863	0.805673	41.3378	1.05633	1.14482
0:02:47.220	Exercise		1.43174	23.8623	10.8739	131.667	-	25.5187	31.446	0.81151	42.2197	1.06967	1.16187
0:02:48.740	Exercise		1.43758	23.9597	10.9184	131.667	-	25.7975	31.6476	0.815149	42.7453	1.08767	1.17185
0:02:50.280	Exercise		1.35904	22.6507	10.2958	132	-	26.1532	32.0109	0.81701	41.5932	0.99	1.11035
0:02:51.540	Exercise		1.33181	22.1968	10.0388	132.667	-	24.9649	30.3644	0.822176	39.0588	0.968	1.09498
0:02:53.280	Exercise		1.27698	21.283	9.60137	133	-	24.3582	29.8353	0.816422	36.5606	0.965	1.04256
0:02:55.180	Exercise		1.36649	22.7748	10.2486	133.333	-	23.2689	28.8922	0.805372	36.8617	1.048	1.10053
0:02:56.700	Exercise		1.42482	23.747	10.7669	132.333	-	23.0931	29.2103	0.790583	37.8289	1.106	1.12644
0:02:58.600	Exercise		1.53278	25.5463	11.6709	131.333	-	23.568	29.8734	0.788932	41.429	1.12467	1.20925
0:03:00.120	Exercise		1.52732	25.4554	11.7486	130	-	24.641	30.9129	0.797111	42.9393	1.16567	1.21745
0:03:01.640	Exercise		1.40356	23.3927	10.7966	130	-	24.9202	30.9669	0.804736	40.6362	1.034	1.1295
0:03:03.180	Exercise		1.35074	22.5123	10.3637	130.333	-	24.5383	30.6028	0.801835	38.7555	0.994667	1.08307
0:03:04.740	Exercise		1.31736	21.9559	10.0818	130.667	-	23.6698	29.805	0.794153	36.8177	0.940667	1.04618
0:03:06.240	Exercise		1.41115	23.5192	10.7721	131	-	24.2507	30.5823	0.792967	39.8576	1.01833	1.11899
0:03:07.780	Exercise		1.43946	23.9909	10.905	132	-	24.4903	30.6345	0.799436	40.9373	1.037	1.15075
0:03:09.300	Exercise		1.49044	24.8406	11.2344	132.667	-	24.8533	30.7774	0.807518	42.7269	1.08233	1.20355
0:03:10.800	Exercise		1.45538	24.2564	10.9702	132.667	-	25.141	30.996	0.811105	42.3502	1.05867	1.18047
0:03:12.280	Exercise		1.47464	24.5774	11.1715	132	-	25.052	30.8775	0.811338	42.7547	1.05933	1.19643
0:03:13.760	Exercise		1.4855	24.7584	11.2823	131.667	-	25.0576	30.9186	0.810438	43.0096	1.07033	1.20391
0:03:15.280	Exercise		1.4989	24.9816	11.2982	132.667	-	25.0427	30.7983	0.81312	43.2969	1.08233	1.21878
0:03:16.780	Exercise		1.40661	23.4436	10.5496	133.333	-	24.6286	30.3626	0.811148	40.4034	1.01	1.14097
0:03:18.260	Exercise		1.39337	23.2228	10.3724	134.333	-	24.2734	30.0151	0.808706	39.6335	0.982	1.12682
0:03:19.740	Exercise		1.43698	23.9496	10.6706	134.667	-	24.3793	30.1451	0.808732	40.8443	1.012	1.16213
0:03:21.240	Exercise		1.55549	25.9248	11.5221	135	-	25.1264	30.8569	0.814289	44.922	1.108	1.26662
0:03:22.700	Exercise		1.52953	25.4922	11.302	135.333	-	25.4569	30.9937	0.821357	44.7495	1.10867	1.25629
0:03:24.200	Exercise		1.52919	25.4865	11.2441	136	-	25.7175	31.1805	0.824795	45.1653	1.114	1.26127
0:03:25.680	Exercise		1.51598	25.2664	11.0926	136.667	-	25.7356	31.0268	0.829464	44.8007	1.115	1.25745
0:03:27.180	Exercise		1.52588	25.4313	11.1378	137	-	26.0977	31.2521	0.83507	45.6337	1.13067	1.27422
0:03:28.660	Exercise		1.52463	25.4105	11.1287	137	-	25.9718	31.027	0.83707	45.4356	1.12067	1.27622
0:03:30.120	Exercise		1.49181	24.8635	10.8891	137	-	25.9603	31.0857	0.83512	44.5921	1.095	1.24584
0:03:31.600	Exercise		1.49352	24.892	10.8751	137.333	-	25.6943	31.0243	0.828201	44.2391	1.08633	1.23693
0:03:33.080	Exercise		1.49258	24.8764	10.842	137.667	-	25.8326	31.2385	0.826948	44.3691	1.09933	1.23429
0:03:34.580	Exercise		1.52431	25.4051	11.0457	138	-	25.8333	31.2916	0.825567	45.1897	1.11967	1.25842
0:03:36.060	Exercise		1.56099	26.0166	11.3665	137.333	-	25.9202	31.262	0.829128	46.2472	1.151	1.29426
0:03:37.560	Exercise		1.56664	26.1107	11.4353	137	-	25.9175	31.3109	0.827745	46.3639	1.159	1.29678
0:03:39.080	Exercise		1.5514	25.8567	11.3517	136.667	-	26.026	31.3315	0.830664	46.1372	1.15333	1.28869
0:03:40.560	Exercise		1.48621	24.7702	10.8482	137	-	26.0912	31.4428	0.829799	44.5633	1.109	1.23325
0:03:42.040	Exercise		1.44223	24.0372	10.5017	137.333	-	25.7856	31.118	0.828639	43.0265	1.06133	1.19509
0:03:43.520	Exercise		1.43232	23.872	10.3791	138	-	25.3319	30.9214	0.819235	42.1211	1.039	1.17341
0:03:45.000	Exercise		1.47186	24.531	10.6144	138.667	-	24.7983	30.7511	0.806419	42.3373	1.04433	1.18693
0:03:46.480	Exercise		1.46935	24.4892	10.5709	139	-	24.6382	30.9699	0.795553	42.04	1.037	1.16895
0:03:47.960	Exercise		1.52347	25.3912	11.0396	138	-	24.3728	30.7534	0.792523	42.943	1.064	1.20739
0:03:49.460	Exercise		1.5337	25.5616	11.2772	136	-	24.2498	30.6466	0.791271	43.03	1.06133	1.21357
0:03:50.920	Exercise		1.54561	25.7602	11.5344	134	-	24.1213	30.5446	0.789709	43.0946	1.06767	1.22058
0:03:52.420	Exercise		1.5085	25.1416	11.3421	133	-	24.4129	31.0906	0.785218	42.6651	1.05233	1.1845
0:03:53.900	Exercise		1.47808	24.6347	11.058	133.667	-	24.7283	31.45	0.786272	42.3363	1.05367	1.16217
0:03:55.400	Exercise		1.46307	24.3846	10.8914	134.333	-	24.8341	31.6663	0.784244	42.1997	1.036	1.14741
0:03:56.840	Exercise		1.41654	23.609	10.5189	134.667	-	24.6652	31.4816	0.783478	40.7535	1.00933	1.10983
0:03:58.360	Exercise		1.46041	24.3401	10.8178	135	-	24.1303	30.8691	0.781698	40.7519	1.06467	1.1416
0:04:00.140	Exercise		1.51269	25.2115	11.15	135.667	-	23.7628	30.2414	0.785771	40.9421	1.18	1.18863
0:04:02.080	Exercise		1.54091	25.6818	11.2475	137	-	23.3676	29.7916	0.784368	40.8232	1.22067	1.20864
0:04:03.760	Exercise		1.45066	24.1776	10.4364	139	-	23.322	29.9576	0.778501	38.8531	1.11433	1.12934
0:04:05.340	Exercise		1.42943	23.8239	10.1618	140.667	-	22.9769	29.941	0.767408	38.158	1.034	1.09696
0:04:06.960	Exercise		1.61371	26.8951	11.3641	142	-	23.465	29.793	0.787602	42.4516	1.333	1.27096
0:04:09.880	Exercise		1.64191	27.3651	11.784	139.333	-	23.4438	29.7604	0.787751	43.1505	1.334	1.29341
0:04:11.400	Exercise		1.55648	25.9413	11.4167	136.333	-	23.5423	29.8572	0.788497	41.4959	1.23133	1.22728
0:04:12.860	Exercise		1.31128	21.8547	9.83463	133.333	-	22.4619	29.9486	0.750013	35.3775	0.86	0.98348
0:04:14.260	Exercise		1.36375	22.7292	10.2026	133.667	-	21.4395	28.9833	0.739719	35.3845	0.829	1.00879
0:04:15.620	Exercise		1.57637	26.2728	11.7057	134.667	-	21.263	28.9908	0.733439	39.6383	0.932667	1.15617
0:04:17.100	Exercise		1.64424	27.4039	12.09	136	-	21.5895	29.2184	0.738903	41.4561	1.002	1.21493
0:04:18.620	Exercise		1.66849	27.8081	12.1492	137.333	-	22.7823	30.4405	0.74842	43.8247	1.08567	1.24873
0:04:20.080	Exercise		1.60813	26.8022	11.625	138.333	-	23.2414	30.5051	0.761885	43.2701	1.057	1.22521
0:04:21.500	Exercise		1.30747	21.7912	9.29485	140.667	-	23.1608	30.1801	0.767421	35.2488	1.022	1.00338
0:04:24.480	Exercise		1.42785	23.7976	10.0318	142.333	-	20.9986	28.3614	0.740394	34.7119	1.057	1.05718
0:04:26.140	Exercise		1.49574	24.929	10.3871	144	-	20.2845	27.6975	0.732357	34.4529	1.20633	1.09541
0:04:28.180	Exercise		1.88659	31.4431	13.1013	144	-	20.487	28.0148	0.731292	43.5528	1.27933	1.37965
0:04:29.820	Exercise		1.80069	30.0115	12.5048	144	-	21.8794	28.6701	0.763145	43.6647	1.47367	1.37419
0:04:32.440	Exercise		1.6827	28.045	11.6854	144	-	22.381	28.6839	0.780264	41.6316	1.50967	1.31295
0:04:35.020	Exercise		2.16557	36.0929	15.0387	144	-	21.9766	27.848	0.789163	54.1272	1.19267	1.70899
0:04:35.600	Exercise		1.94957	32.4928	13.5387	144	-	21.32	27.6842	0.770113	48.9208	0.957667	1.50139
0:04:37.100	Exercise		1.78086	29.6809	12.3671	144	-	21.951	28.919	0.759049	47.2775	0.831667	1.35176
0:04:38.580	Exercise		1.75221	29.2035	12.1681	144	-	23.5318	30.5402	0.770518	47.0708	1.161	1.35011
0:04:40.040	Exercise		1.78145	29.6909	12.3426	144.333	-	24.3074	30.901	0.786622	49.1666	1.20733	1.40133
0:04:41.520	Exercise		1.71158	28.5263	11.8312	144.667	-	24.8159	31.3141	0.792484	48.3386	1.187	1.3564
0:04:43.000	Exercise		1.6484	27.4734	11.3683	145	-	24.5578	30.9032	0.794667	46.2929	1.147	1.30993
0:04:44.500	Exercise		1.6069	26.7817	11.0821	145	-	24.5713	30.9187	0.794705	45.2695	1.12667	1.27701
0:04:46.000	Exercise		1.61663	26.9438	11.1492	145	-	24.5642	30.8202	0.797017	45.4972	1.13233	1.28848
0:04:47.480	Exercise		1.65189	27.5315	11.3924	145	-	24.3966	30.6894	0.794952	46.0865	1.147	1.31317
0:04:48.980	Exercise		1.63948	27.3247	11.3068	145	-	24.5519	30.9484	0.793317	46.0642	1.14133	1.30063
0:04:50.460	Exercise		1.61756	26.9593	11.1556	145	-	24.6767	30.9815	0.796498	45.7279	1.133	1.28838
0:04:51.940	Exercise		1.6141	26.9016	11.1317	145	-	24.7463	31.0404	0.797229	45.7548	1.13367	1.2868
0:04:53.440	Exercise		1.58901	26.4835	10.9587	145	-	24.9169	30.9347	0.805467	45.405	1.125	1.27989
0:04:54.920	Exercise		1.60938	26.823	11.0992	145	-	24.7331	30.7061	0.805479	45.5909	1.13467	1.29632
0:04:56.420	Exercise		1.56165	26.0275	10.7948	144.667	-	24.9485	30.9599	0.805834	44.7727	1.10933	1.25843
0:04:57.900	Exercise		1.56851	26.1419	10.8924	144	-	24.7879	30.794	0.80496	44.692	1.10733	1.26259
0:04:59.380	Exercise		1.54515	25.7524	10.7801	143.333	-	24.7232	30.6707	0.806084	43.9874	1.09467	1.24552
0:05:00.900	Exercise		1.53398	25.5663	10.7022	143.333	-	24.5976	30.4496	0.807812	43.5185	1.083	1.23917
0:05:02.380	Exercise		1.52162	25.3603	10.5913	143.667	-	24.6389	30.5863	0.805554	43.2775	1.077	1.22575
0:05:03.860	Exercise		1.51582	25.2637	10.5265	144	-	24.5426	30.7438	0.798294	43.04	1.06167	1.21007
0:05:05.340	Exercise		1.53407	25.5678	10.7278	143	-	24.2044	30.4825	0.794043	42.943	1.064	1.21812
0:05:06.840	Exercise		1.56753	26.1255	11.0649	141.667	-	24.0567	30.5081	0.788538	43.5215	1.07833	1.23606
0:05:08.320	Exercise		1.58353	26.3922	11.2574	140.667	-	24.0916	30.5161	0.78947	43.9103	1.09767	1.25015
0:05:09.840	Exercise		1.48851	24.8084	10.5319	141.333	-	24.4467	30.9427	0.790064	41.9854	1.08033	1.17601
0:05:11.480	Exercise		1.45325	24.2209	10.1863	142.667	-	24.129	30.5637	0.789463	40.4717	1.078	1.14729
0:05:13.120	Exercise		1.40257	23.3762	9.76268	143.667	-	23.8128	30.2654	0.786798	38.8831	1.021	1.10354
0:05:14.580	Exercise		1.47732	24.622	10.2355	144.333	-	23.4142	29.997	0.780552	40.3464	1.00933	1.15312
0:05:16.000	Exercise		1.4547	24.2449	10.0787	144.333	-	23.5627	30.2869	0.777984	40.4258	0.946667	1.13173
0:05:17.340	Exercise		1.44085	24.0142	9.98281	144.333	-	23.4561	30.1961	0.776793	40.1227	0.913333	1.11924
0:05:18.680	Exercise		1.39828	23.3047	9.71029	144	-	23.2556	29.8637	0.778726	38.9648	0.870333	1.08888
0:05:20.020	Exercise		1.36941	22.8235	9.50978	144	-	23.3003	29.7962	0.781988	38.2921	0.863667	1.07086
0:05:21.400	Exercise		1.39743	23.2904	9.70435	144	-	23.1336	29.6201	0.78101	38.6496	0.880333	1.0914
0:05:22.780	Exercise		1.43962	23.9936	9.99734	144	-	22.8681	29.2937	0.780649	39.181	0.901333	1.12384
0:05:24.160	Exercise		1.47508	24.5847	10.22	144.333	-	22.7292	29.1575	0.779533	39.8496	0.907667	1.14988
0:05:25.500	Exercise		1.52712	25.452	10.5561	144.667	-	22.58	28.9528	0.77989	40.6378	0.950667	1.19098
0:05:27.000	Exercise		1.54005	25.6675	10.6211	145	-	23.0571	29.5108	0.781309	41.6061	0.982667	1.20326
0:05:28.420	Exercise		1.68556	28.0926	11.6245	145	-	23.8659	30.2552	0.78882	46.2033	1.11333	1.3296
0:05:29.840	Exercise		1.65845	27.6408	11.3852	145.667	-	25.2665	31.6604	0.798045	48.0456	1.12633	1.32351
0:05:31.220	Exercise		1.64811	27.4686	11.2627	146.333	-	25.6578	31.7752	0.807479	48.4295	1.13533	1.33082
0:05:32.640	Exercise		1.50711	25.1185	10.2524	147	-	25.1472	30.879	0.814381	43.7283	1.08033	1.22736
0:05:34.320	Exercise		1.54193	25.6988	10.4656	147.333	-	23.9875	29.5075	0.812929	42.6491	1.08467	1.25348
0:05:35.820	Exercise		1.53125	25.5208	10.3463	148	-	23.6584	29.1948	0.810363	41.8889	1.06533	1.24086
0:05:37.240	Exercise		1.54844	25.8073	10.3922	149	-	23.747	29.5369	0.803977	42.836	1.017	1.24491
0:05:38.600	Exercise		1.60001	26.6668	10.6905	149.667	-	23.8727	29.7601	0.80217	44.2362	1.05467	1.28348
0:05:40.120	Exercise		1.52975	25.4958	10.1757	150.333	-	23.8449	29.8755	0.798143	42.5166	1.01367	1.22096
0:05:41.540	Exercise		1.72086	28.6811	11.4217	150.667	-	23.3113	28.9094	0.806359	45.4926	1.21833	1.38763
0:05:43.520	Exercise		1.69181	28.1968	11.204	151	-	23.45	29.033	0.807703	45.1277	1.19133	1.36648
0:05:44.980	Exercise		1.79308	29.8847	11.8747	151	-	23.6685	29.1476	0.812022	47.7863	1.287	1.45602
0:05:46.480	Exercise		1.64173	27.3621	10.8964	150.667	-	24.4815	30.2078	0.810438	46.0302	1.13533	1.33052
0:05:47.960	Exercise		1.67608	27.9347	11.1491	150.333	-	24.9395	30.4577	0.818822	47.5865	1.18433	1.37241
0:05:49.460	Exercise		1.71649	28.6081	11.4433	150	-	25.1717	30.5533	0.823862	48.9928	1.21933	1.41415
0:05:50.960	Exercise		1.74648	29.1081	11.6174	150.333	-	25.4449	30.592	0.831749	50.225	1.25	1.45264
0:05:52.440	Exercise		1.72642	28.7737	11.4585	150.667	-	25.6923	30.6512	0.838214	50.1675	1.243	1.44711
0:05:53.920	Exercise		1.68803	28.1338	11.1544	151.333	-	26.1296	30.9717	0.843659	49.9453	1.232	1.42412
0:05:55.400	Exercise		1.72255	28.7092	11.3825	151.333	-	26.0374	30.7695	0.846208	50.6885	1.25033	1.45764
0:05:56.880	Exercise		1.72124	28.6873	11.3738	151.333	-	26.1672	30.9027	0.846761	50.8777	1.255	1.45748
0:05:58.360	Exercise		1.68789	28.1314	11.1781	151	-	26.0955	30.764	0.848247	49.8581	1.23533	1.43174
0:05:59.860	Exercise		1.64773	27.4621	10.9121	151	-	26.1733	30.9528	0.845587	48.9125	1.21733	1.3933
0:06:01.360	Exercise		1.58259	26.3765	10.5039	150.667	-	25.8494	30.6957	0.84212	46.6191	1.17567	1.33273
0:06:02.900	Exercise		1.61626	26.9377	10.5409	153.333	-	25.4685	30.4773	0.835655	46.9262	1.17267	1.35064
0:06:04.360	Exercise		1.58898	26.483	10.2515	155	-	25.1083	30.132	0.833276	45.659	1.141	1.32406
0:06:05.860	Exercise		1.64343	27.3904	10.4677	157	-	25.1287	30.0985	0.834881	47.0596	1.176	1.37207
0:06:07.400	Exercise		1.64252	27.3753	10.5969	155	-	24.9756	29.8416	0.836936	46.8409	1.15933	1.37468
0:06:08.820	Exercise		1.69039	28.1732	11.0004	153.667	-	25.3598	30.182	0.840229	48.686	1.205	1.42032
0:06:10.320	Exercise		1.69727	28.2879	11.1418	152.333	-	25.6017	30.3903	0.84243	49.3211	1.21033	1.42983
0:06:11.820	Exercise		1.60526	26.7543	10.5609	152	-	25.512	30.2684	0.842857	46.1023	1.28933	1.353
0:06:14.020	Exercise		1.60515	26.7525	10.5602	152	-	24.8083	29.9467	0.828417	44.97	1.25767	1.32973
0:06:15.520	Exercise		1.64228	27.3714	10.8045	152	-	24.3794	29.784	0.818538	45.2665	1.24667	1.34427
0:06:16.960	Exercise		1.78939	29.8232	11.7723	152	-	24.5215	30.1103	0.814389	49.7184	1.226	1.45726
0:06:18.460	Exercise		1.7652	29.4201	11.6901	151	-	25.0726	30.2961	0.827584	50.1502	1.22567	1.46086
0:06:19.920	Exercise		1.78129	29.6882	11.8753	150	-	25.6361	30.5186	0.840014	51.5035	1.27033	1.49631
0:06:21.400	Exercise		1.72984	28.8306	11.6357	148.667	-	26.2095	30.7792	0.851532	51.2288	1.25233	1.47301
0:06:22.860	Exercise		1.71898	28.6496	11.5886	148.333	-	26.6924	31.0714	0.859069	51.7742	1.26567	1.47672
0:06:24.320	Exercise		1.66942	27.8237	11.3054	147.667	-	26.9211	31.2944	0.860254	50.8334	1.24267	1.43613
0:06:25.800	Exercise		1.67789	27.9649	11.3627	147.667	-	26.899	31.2364	0.861143	51.0242	1.24733	1.4449
0:06:27.260	Exercise		1.68969	28.1615	11.4426	147.667	-	26.3907	30.7485	0.858275	50.4562	1.239	1.45022
0:06:28.740	Exercise		1.66248	27.708	11.233	148	-	26.5087	30.95	0.856499	49.9607	1.22133	1.42391
0:06:30.200	Exercise		1.65774	27.629	11.1758	148.333	-	26.3589	30.931	0.852183	49.5603	1.217	1.4127
0:06:31.680	Exercise		1.69571	28.2619	11.4061	148.667	-	26.5784	31.2289	0.851083	50.9873	1.24067	1.44319
0:06:33.120	Exercise		1.73468	28.9113	11.6161	149.333	-	26.7311	31.2374	0.85574	52.2099	1.28733	1.48443
0:06:34.640	Exercise		1.72124	28.6874	11.5005	149.667	-	27.0141	31.3616	0.861375	52.3645	1.28533	1.48264
0:06:36.100	Exercise		1.68744	28.124	11.2247	150.333	-	27.0476	31.3186	0.863628	51.454	1.27467	1.45732
0:06:37.580	Exercise		1.68078	28.013	11.1556	150.667	-	26.5446	30.8734	0.859788	50.5061	1.23467	1.44511
0:06:39.040	Exercise		1.69639	28.2731	11.2096	151.333	-	26.3665	30.8402	0.85494	50.592	1.24233	1.45031
0:06:40.520	Exercise		1.69358	28.2263	11.1419	152	-	26.0766	30.5578	0.853355	49.9511	1.24267	1.44522
0:06:42.060	Exercise		1.69436	28.2393	11.0984	152.667	-	25.9742	30.4272	0.853651	49.9122	1.21767	1.44639
0:06:43.440	Exercise		1.7146	28.5767	11.2065	153	-	25.8304	30.2446	0.854049	50.2177	1.21967	1.46435
0:06:44.900	Exercise		1.74156	29.026	11.3828	153	-	26.5108	30.953	0.856487	52.1491	1.256	1.49163
0:06:46.400	Exercise		1.73892	28.982	11.3408	153.333	-	26.8514	31.3747	0.855829	52.5306	1.29567	1.48822
0:06:47.880	Exercise		1.71444	28.5739	11.1569	153.667	-	26.8556	31.4283	0.854503	51.9078	1.27433	1.46499
0:06:49.320	Exercise		1.70307	28.3845	11.0589	154	-	26.4096	31.1557	0.847664	50.8689	1.24333	1.44363
0:06:50.800	Exercise		1.7271	28.785	11.1907	154.333	-	25.8332	30.49	0.84727	50.4822	1.23933	1.46332
0:06:52.300	Exercise		1.72215	28.7025	11.1346	154.667	-	25.975	30.6481	0.847523	50.5711	1.24733	1.45956
0:06:53.760	Exercise		1.73107	28.8511	11.1682	155	-	25.9519	30.5037	0.850777	50.7367	1.257	1.47275
0:06:55.260	Exercise		1.69967	28.3278	10.9421	155.333	-	25.9903	30.6347	0.848395	50.0395	1.22867	1.44199
0:06:56.720	Exercise		1.69801	28.3002	10.9314	155.333	-	25.604	30.3719	0.843017	49.3142	1.21633	1.43146
0:06:58.200	Exercise		1.69859	28.3099	10.9587	155	-	25.7146	30.6598	0.838708	49.5169	1.22133	1.42462
0:06:59.700	Exercise		1.7342	28.9033	11.2367	154.333	-	25.7865	30.8116	0.836908	50.5307	1.252	1.45136
0:07:01.180	Exercise		1.75812	29.302	11.3917	154.333	-	25.7356	30.6311	0.840179	51.0846	1.26	1.47714
0:07:02.640	Exercise		1.73654	28.9424	11.2277	154.667	-	25.5535	30.3916	0.840808	50.239	1.23367	1.4601
0:07:04.120	Exercise		1.70579	28.4299	11.0051	155	-	25.9715	30.7378	0.844936	50.1925	1.227	1.44128
0:07:05.580	Exercise		1.73759	28.9599	11.2103	155	-	26.3274	31.1871	0.844177	51.5846	1.27233	1.46684
0:07:07.080	Exercise		1.7414	29.0234	11.2349	155	-	26.4588	31.1505	0.849386	51.9401	1.27533	1.47912
0:07:08.540	Exercise		1.74353	29.0588	11.2486	155	-	26.0518	30.7131	0.84823	51.2603	1.26433	1.47891
0:07:10.020	Exercise		1.73769	28.9616	11.1869	155.333	-	25.8437	30.3686	0.851001	50.7467	1.25167	1.47878
0:07:11.520	Exercise		1.73144	28.8574	11.1228	155.667	-	25.6795	30.3739	0.845445	50.3008	1.24067	1.46384
0:07:12.980	Exercise		1.71896	28.6493	11.0426	155.667	-	25.1942	29.9375	0.84156	49.0947	1.22167	1.44661
0:07:14.500	Exercise		1.66813	27.8022	10.739	155.333	-	24.9408	29.9304	0.833294	47.4174	1.17467	1.39004
0:07:15.980	Exercise		1.6989	28.315	10.9607	155	-	24.9061	30.0391	0.829122	48.0994	1.197	1.4086
0:07:17.460	Exercise		1.74591	29.0985	11.2639	155	-	25.1127	30.2674	0.829693	49.6563	1.23033	1.44857
0:07:18.960	Exercise		1.78179	29.6966	11.4708	155.333	-	24.8032	29.8817	0.830046	50.006	1.239	1.47897
0:07:20.440	Exercise		1.78255	29.7092	11.4511	155.667	-	24.4165	29.4332	0.829558	49.2841	1.232	1.47873
0:07:21.960	Exercise		1.74759	29.1265	11.1786	156.333	-	24.2966	29.4378	0.825351	48.2468	1.20067	1.44237
0:07:23.440	Exercise		1.76565	29.4275	11.2701	156.667	-	24.8013	30.0256	0.826005	49.5508	1.23867	1.45843
0:07:24.940	Exercise		1.76104	29.3506	11.2168	157	-	25.2599	30.371	0.831712	50.2442	1.256	1.46468
0:07:26.460	Exercise		1.7985	29.9749	11.4311	157.333	-	25.7592	30.7283	0.838288	52.0624	1.30733	1.50766
0:07:27.960	Exercise		1.77107	29.5178	11.233	157.667	-	25.8849	30.6799	0.843708	51.6043	1.29	1.49426
0:07:29.440	Exercise		1.76757	29.4595	11.1636	158.333	-	26.0684	30.7882	0.846701	51.8895	1.28567	1.4966
0:07:30.920	Exercise		1.73613	28.9355	10.942	158.667	-	26.1852	30.7275	0.852174	51.325	1.26033	1.47948
0:07:32.380	Exercise		1.73797	28.9661	10.9306	159	-	26.3996	30.9546	0.852849	51.7458	1.27067	1.48222
0:07:33.860	Exercise		1.77052	29.5087	11.1354	159	-	25.9446	30.6428	0.846679	51.7738	1.277	1.49907
0:07:35.360	Exercise		1.7856	29.76	11.2302	159	-	25.7599	30.6515	0.840413	51.8088	1.28367	1.50064
0:07:36.840	Exercise		1.78718	29.7864	11.2166	159.333	-	25.2403	30.173	0.836519	50.9209	1.26167	1.49501
0:07:38.320	Exercise		1.80173	30.0289	11.308	159.333	-	25.589	30.4449	0.840501	51.9164	1.28633	1.51436
0:07:39.820	Exercise		1.78567	29.7612	11.2071	159.333	-	25.614	30.3698	0.843406	51.5242	1.28233	1.50605
0:07:41.320	Exercise		1.79675	29.9458	11.324	158.667	-	25.7543	30.3627	0.848222	52.0599	1.29567	1.52404
0:07:42.800	Exercise		1.74524	29.0874	11.0226	158.333	-	25.5934	30.1455	0.848996	50.4527	1.25567	1.48171
0:07:44.300	Exercise		1.77398	29.5663	11.2041	158.333	-	25.1551	29.6261	0.849086	50.4365	1.24967	1.50626
0:07:45.780	Exercise		1.7792	29.6534	11.2135	158.667	-	25.1569	29.6891	0.847343	50.5711	1.253	1.5076
0:07:47.260	Exercise		1.8391	30.6517	11.5667	159	-	24.9985	29.1516	0.857532	50.9826	1.466	1.57709
0:07:49.840	Exercise		1.80787	30.1311	11.3464	159.333	-	24.4914	28.7141	0.85294	48.8708	1.532	1.542
0:07:51.720	Exercise		1.78955	29.8259	11.2081	159.667	-	23.9484	28.3489	0.844772	47.3991	1.50267	1.51176
0:07:53.240	Exercise		1.83242	30.5404	11.4526	160	-	23.0705	27.9506	0.825403	47.6211	1.28267	1.51249
0:07:54.740	Exercise		1.83561	30.5935	11.4726	160	-	23.4691	28.6075	0.820383	48.867	1.216	1.5059
0:07:56.200	Exercise		1.88153	31.3589	11.7596	160	-	23.8896	28.8733	0.827392	50.7873	1.25267	1.55677
0:07:57.680	Exercise		1.84335	30.7224	11.5209	160	-	24.5775	29.4963	0.83324	51.1177	1.26633	1.53595
0:07:59.200	Exercise		1.82068	30.3446	11.3792	160	-	24.8146	29.4884	0.841505	50.9659	1.26833	1.53211
0:08:00.680	Exercise		1.80965	30.1609	11.3103	160	-	25.2724	29.9284	0.84443	51.4693	1.29233	1.52813
0:08:02.200	Exercise		1.7571	29.285	10.959	160.333	-	24.9101	29.5213	0.8438	49.5045	1.243	1.48264
0:08:03.720	Exercise		1.77378	29.563	11.0401	160.667	-	24.3184	29.0181	0.838042	48.8447	1.232	1.4865
0:08:05.220	Exercise		1.77881	29.6468	11.0485	161	-	23.3375	28.0327	0.832508	47.1048	1.213	1.48087
0:08:06.840	Exercise		1.88199	31.3664	11.6894	161	-	23.6264	28.3163	0.834374	50.2485	1.251	1.57028
0:08:08.220	Exercise		1.88942	31.4903	11.7355	161	-	23.8027	28.4244	0.837404	50.7573	1.26367	1.58221
0:08:09.720	Exercise		1.91953	31.9922	11.9226	161	-	24.1354	28.6493	0.842444	52.2552	1.26967	1.6171
0:08:11.220	Exercise		1.90355	31.7258	11.9469	159.333	-	24.1444	28.5588	0.845428	51.72	1.293	1.60931
0:08:12.720	Exercise		1.92012	32.002	12.1783	157.667	-	24.2036	28.591	0.846548	52.2084	1.311	1.62547
0:08:14.240	Exercise		1.83468	30.578	11.8113	155.333	-	24.3684	28.6664	0.850068	50.4173	1.27167	1.55961
0:08:15.760	Exercise		1.72844	28.8073	11.2724	153.333	-	23.4907	27.7228	0.847343	47.5215	0.989	1.46458
0:08:16.680	Exercise		1.803	30.05	11.8359	152.333	-	22.6795	27.115	0.836421	47.59	1.023	1.50806
0:08:18.400	Exercise		1.93555	32.2591	12.6782	152.667	-	22.494	27.1439	0.828694	50.2125	1.08333	1.60398
0:08:19.940	Exercise		2.00131	33.3552	12.9395	154.667	-	23.3055	27.9844	0.832804	52.1319	1.36733	1.6667
0:08:21.420	Exercise		1.96842	32.807	12.6181	156	-	23.9057	28.4831	0.839294	52.7924	1.32533	1.65208
0:08:22.920	Exercise		1.78564	29.7606	11.3977	156.667	-	23.5339	27.9685	0.841443	47.1628	1.32133	1.50251
0:08:25.180	Exercise		1.77188	29.5314	11.262	157.333	-	22.5079	27.3779	0.822119	45.0212	1.26133	1.4567
0:08:26.660	Exercise		1.87934	31.3224	11.9197	157.667	-	22.2491	27.2544	0.816349	47.0059	1.30367	1.5342
0:08:28.120	Exercise		2.09891	34.9819	13.2843	158	-	22.9781	28.0665	0.8187	54.1195	1.323	1.71838
0:08:29.580	Exercise		1.8229	30.3817	11.5131	158.333	-	23.7231	28.3874	0.835692	48.4985	1.32933	1.52339
0:08:31.780	Exercise		1.78587	29.7645	11.2555	158.667	-	23.434	28.0137	0.836519	47.0259	1.30833	1.49391
0:08:33.300	Exercise		1.95949	32.6582	12.3238	159	-	23.1015	28.0626	0.823212	51.6703	1.162	1.61308
0:08:34.780	Exercise		2.28181	38.0302	14.351	159	-	23.5279	28.7094	0.81952	60.7528	1.238	1.86999
0:08:36.240	Exercise		2.2239	37.065	13.9868	159	-	25.0306	30.1688	0.829685	62.7321	1.27833	1.84514
0:08:37.760	Exercise		2.01456	33.5761	12.6702	159	-	25.7347	30.2592	0.850476	57.6571	1.42833	1.71334
0:08:39.240	Exercise		1.97166	32.861	12.3744	159.333	-	26.3083	30.2719	0.869065	57.6315	1.44067	1.7135
0:08:40.740	Exercise		1.96332	32.722	12.2964	159.667	-	26.3389	29.9938	0.878144	57.4976	1.431	1.72408
0:08:42.240	Exercise		1.91418	31.903	11.9636	160	-	25.9165	29.4831	0.87903	55.3948	1.37867	1.68262
0:08:43.720	Exercise		1.90523	31.7538	11.9077	160	-	26.0453	29.5184	0.882341	55.4082	1.379	1.68106
0:08:45.220	Exercise		1.94547	32.4245	12.1592	160	-	26.015	29.2815	0.888447	56.4233	1.398	1.72845
0:08:46.700	Exercise		1.96045	32.6742	12.2528	160	-	26.4252	29.5597	0.893962	57.5913	1.43333	1.75257
0:08:48.200	Exercise		1.98975	33.1624	12.4359	160	-	26.5478	29.6201	0.896276	58.6092	1.45867	1.78336
0:08:49.700	Exercise		1.91672	31.9454	11.9795	160	-	26.9336	30.0233	0.897091	57.3589	1.44033	1.71947
0:08:51.220	Exercise		1.95639	32.6065	12.2274	160	-	27.0389	30.0612	0.899462	58.6332	1.47233	1.7597
0:08:52.720	Exercise		1.9199	31.9983	11.9994	160	-	27.0593	30.0642	0.90005	57.7115	1.44267	1.728
0:08:54.200	Exercise		1.94095	32.3492	12.131	160	-	27.2289	30.1767	0.902316	58.636	1.45933	1.75135
0:08:55.700	Exercise		1.93569	32.2615	12.0981	160	-	27.5936	30.5485	0.903272	59.1985	1.47333	1.74845
0:08:57.200	Exercise		1.87873	31.3121	11.742	160	-	27.6641	30.5972	0.90414	57.7333	1.44333	1.69863
0:08:58.700	Exercise		1.87203	31.2004	11.7002	160	-	27.2076	30.2313	0.899982	56.6933	1.41733	1.68479
0:09:00.200	Exercise		1.85697	30.9495	11.6061	160	-	26.5636	29.6918	0.894644	55.0624	1.38267	1.66133
0:09:01.720	Exercise		1.92984	32.1641	12.0615	160	-	26.399	29.6135	0.891452	56.6551	1.429	1.72036
0:09:03.240	Exercise		1.94546	32.4243	12.1591	160	-	26.8076	30.022	0.892932	57.8367	1.46533	1.73716
0:09:04.760	Exercise		1.92235	32.0391	12.0147	160	-	27.1025	30.2159	0.89696	57.7841	1.464	1.72427
0:09:06.280	Exercise		1.90415	31.7358	11.9009	160	-	26.7811	29.8753	0.896431	56.6789	1.436	1.70694
0:09:07.800	Exercise		1.76328	29.3881	11.0205	160	-	25.8417	29.0976	0.888102	51.1112	1.32733	1.56598
0:09:09.440	Exercise		1.78799	29.7999	11.175	160	-	25.067	28.7663	0.871403	50.5874	1.263	1.55806
0:09:10.800	Exercise		1.72552	28.7587	10.7845	160	-	24.3819	28.4385	0.857355	47.7672	1.20767	1.47939
0:09:12.380	Exercise		1.93884	32.314	12.1178	160	-	23.7254	28.031	0.846398	51.3373	1.385	1.64103
0:09:14.440	Exercise		2.01367	33.5611	12.5854	160	-	23.6953	27.9079	0.849052	53.506	1.33033	1.70971
0:09:15.560	Exercise		1.82763	30.4604	11.4465	159.667	-	23.6296	27.928	0.84609	48.1281	1.40233	1.54633
0:09:18.520	Exercise		2.11228	35.2047	13.257	159.333	-	23.6644	28.3496	0.834735	56.5936	1.23333	1.76319
0:09:19.460	Exercise		1.92338	32.0564	12.0714	159.333	-	23.6861	28.9469	0.81826	51.6505	1.22067	1.57383
0:09:20.860	Exercise		2.12347	35.3911	13.2994	159.667	-	22.2761	27.9963	0.795678	53.4225	1.257	1.6896
0:09:23.740	Exercise		2.00828	33.4714	12.5518	160	-	21.843	27.6288	0.790585	48.9514	1.38633	1.58772
0:09:25.160	Exercise		2.24402	37.4003	14.0251	160	-	22.0203	27.5105	0.800435	54.4415	1.55933	1.79619
0:09:26.600	Exercise		2.38475	39.7458	14.9047	160	-	23.5087	28.7309	0.818238	62.0101	1.50133	1.95129
0:09:28.100	Exercise		2.12788	35.4647	13.2716	160.333	-	24.8373	29.3841	0.845262	58.7427	1.43567	1.79861
0:09:29.560	Exercise		2.01864	33.6441	12.5642	160.667	-	25.0596	28.999	0.864153	56.0785	1.47033	1.74442
0:09:31.360	Exercise		2.04431	34.0718	12.6976	161	-	25.4641	29.0937	0.875244	57.601	1.496	1.78927
0:09:32.820	Exercise		2.00069	33.3449	12.401	161.333	-	26.2748	29.8316	0.880771	58.4253	1.43633	1.76215
0:09:34.080	Exercise		1.88687	31.4478	11.6713	161.667	-	26.4045	29.9233	0.882406	56.7962	1.17267	1.66498
0:09:35.140	Exercise		1.87816	31.3026	11.5936	162	-	26.1787	29.6626	0.88255	56.385	1.125	1.65757
0:09:36.440	Exercise		2.02698	33.783	12.5122	162	-	25.3967	28.8311	0.88088	58.3831	1.21767	1.78553
0:09:37.900	Exercise		2.10765	35.1275	12.9835	162.333	-	25.9718	29.437	0.882285	60.9267	1.418	1.85955
0:09:39.340	Exercise		2.09353	34.8922	12.8701	162.667	-	26.6252	29.9366	0.889388	61.6587	1.50033	1.86196
0:09:40.820	Exercise		1.97533	32.9222	12.1186	163	-	27.524	30.6645	0.897585	60.3714	1.44833	1.77303
0:09:42.220	Exercise		2.00433	33.4055	12.2714	163.333	-	27.6549	30.5849	0.9042	61.3522	1.49167	1.81232
0:09:43.720	Exercise		2.00161	33.3601	12.2298	163.667	-	27.3736	30.289	0.903745	60.6879	1.482	1.80894
0:09:45.220	Exercise		2.08491	34.7485	12.7129	164	-	26.6606	29.4878	0.904123	61.4248	1.51467	1.88502
0:09:46.660	Exercise		2.02856	33.8093	12.3693	164	-	26.515	29.332	0.903961	59.6269	1.47033	1.83374
0:09:48.160	Exercise		2.02226	33.7043	12.3308	164	-	26.6687	29.4339	0.906054	59.7965	1.468	1.83227
0:09:49.640	Exercise		2.01726	33.6211	12.2258	165	-	27.1459	29.94	0.906677	60.5988	1.49467	1.82901
0:09:51.100	Exercise		2.07226	34.5377	12.4835	166	-	27.672	30.4049	0.910115	63.2615	1.53933	1.886
0:09:52.540	Exercise		2.06946	34.4911	12.4168	166.667	-	28.0889	30.7959	0.912097	64.0209	1.56467	1.88755
0:09:54.040	Exercise		2.08051	34.6752	12.5081	166.333	-	28.2872	30.8917	0.915688	64.7438	1.58233	1.9051
0:09:55.500	Exercise		1.99346	33.2243	12.0088	166	-	28.087	30.8848	0.909412	61.8286	1.525	1.81287
0:09:56.980	Exercise		1.97444	32.9073	11.9181	165.667	-	27.2488	30.0888	0.905613	59.6392	1.471	1.78808
0:09:58.480	Exercise		1.93671	32.2785	11.714	165.333	-	26.8934	29.9322	0.898475	57.9229	1.42867	1.74009
0:09:59.940	Exercise		2.01745	33.6242	12.227	165	-	26.7415	29.7145	0.899949	59.7879	1.47467	1.8156
0:10:01.420	Exercise		2.04552	34.0919	12.4222	164.667	-	27.1967	30.1685	0.901492	61.5491	1.49767	1.84402
0:10:02.860	Exercise		1.99	33.1667	12.1095	164.333	-	26.8849	29.6615	0.906393	59.3925	1.45167	1.80372
0:10:04.340	Exercise		1.946	32.4334	11.8659	164	-	26.8243	29.5532	0.90766	58.1454	1.40833	1.76631
0:10:05.780	Exercise		1.96058	32.6763	11.9547	164	-	26.3911	29.2635	0.901843	57.6332	1.40867	1.76813
0:10:07.260	Exercise		2.03581	33.9301	12.4896	163	-	26.1353	29.3117	0.891635	59.1244	1.43867	1.8152
0:10:08.720	Exercise		2.08933	34.8222	12.8971	162	-	26.1312	29.4125	0.888438	60.4873	1.47867	1.85624
0:10:10.180	Exercise		2.10839	35.1398	13.0685	161.333	-	26.5935	29.8164	0.891906	61.96	1.51467	1.88049
0:10:11.660	Exercise		2.09777	34.9629	12.9759	161.667	-	27.2481	30.2815	0.899828	63.0508	1.54133	1.88763
0:10:13.120	Exercise		2.07589	34.5981	12.7878	162.333	-	27.6604	30.5062	0.906717	63.2841	1.554	1.88224
0:10:14.600	Exercise		2.0336	33.8934	12.5017	162.667	-	27.756	30.4657	0.911059	62.4198	1.50433	1.85273
0:10:16.000	Exercise		2.03887	33.9812	12.5084	163	-	27.5985	30.2911	0.911111	62.1672	1.518	1.85764
0:10:17.520	Exercise		2.01622	33.6036	12.3694	163	-	27.2879	30.0712	0.907444	60.9978	1.469	1.8296
0:10:18.940	Exercise		2.02686	33.7811	12.4348	163	-	26.4603	29.3549	0.901392	59.4999	1.46	1.827
0:10:20.420	Exercise		1.99654	33.2757	12.2487	163	-	26.1729	29.1971	0.896419	58.2288	1.40367	1.78974
0:10:21.860	Exercise		2.02293	33.7155	12.5388	161.333	-	25.9147	28.9379	0.895527	58.3151	1.42533	1.81159
0:10:23.340	Exercise		2.02897	33.8161	12.681	160	-	26.5408	29.7184	0.893076	59.7683	1.45433	1.81202
0:10:24.800	Exercise		2.05451	34.2418	12.9486	158.667	-	26.8911	30.0962	0.893503	61.1121	1.50067	1.83571
0:10:26.280	Exercise		2.0534	34.2233	12.9145	159	-	27.8266	31.1476	0.893378	62.9773	1.55333	1.83446
0:10:27.780	Exercise		2.05147	34.1911	12.9023	159	-	27.9568	31.1502	0.897484	63.2181	1.552	1.84116
0:10:29.220	Exercise		2.05442	34.2404	12.7869	160.667	-	28.4074	31.4932	0.902017	64.2528	1.57033	1.85313
0:10:30.680	Exercise		1.98071	33.0118	12.1516	163	-	27.927	31.0166	0.900391	61.2595	1.484	1.78341
0:10:32.140	Exercise		1.93515	32.2525	11.7045	165.333	-	27.8115	30.9867	0.897532	59.7101	1.45967	1.73686
0:10:33.620	Exercise		1.92787	32.1312	11.6137	166	-	27.0819	30.4805	0.888501	58.1011	1.42033	1.71292
0:10:35.080	Exercise		1.97023	32.8371	11.8688	166	-	27.2491	30.6535	0.88894	59.5511	1.46233	1.75141
0:10:36.560	Exercise		2.03292	33.882	12.222	166.333	-	27.4191	30.7537	0.89157	61.6587	1.50033	1.81249
0:10:38.000	Exercise		2.05604	34.2674	12.3363	166.667	-	27.7559	30.916	0.897786	62.933	1.545	1.84589
0:10:39.500	Exercise		2.08182	34.697	12.4909	166.667	-	27.9483	30.9855	0.901981	64.0755	1.566	1.87777
0:10:40.960	Exercise		2.06994	34.4989	12.4196	166.667	-	28.2898	31.2127	0.906355	64.3963	1.58833	1.8761
0:10:42.440	Exercise		2.06457	34.4096	12.5126	165	-	28.8018	31.5444	0.913058	65.3018	1.61067	1.88508
0:10:43.940	Exercise		1.96618	32.7697	11.9889	164	-	28.6645	31.5053	0.909829	62.407	1.486	1.78889
0:10:45.260	Exercise		1.94146	32.3577	11.9108	163	-	28.0784	30.9996	0.905769	60.6716	1.41867	1.75852
0:10:46.660	Exercise		1.94547	32.4245	11.8626	164	-	27.5679	30.7168	0.897485	60.1206	1.33433	1.74603
0:10:47.940	Exercise		2.04114	34.0191	12.3956	164.667	-	27.4575	30.5566	0.89858	62.3237	1.42933	1.83413
0:10:49.400	Exercise		1.99465	33.2442	12.0888	165	-	28.0474	31.4008	0.893208	62.4892	1.375	1.78164
0:10:50.640	Exercise		1.79817	29.9695	10.876	165.333	-	26.9206	30.4958	0.882764	54.0234	1.38533	1.58736
0:10:52.820	Exercise		1.87935	31.3225	11.3442	165.667	-	26.0679	30.1156	0.865596	54.7512	1.36867	1.62676
0:10:54.180	Exercise		1.97865	32.9775	11.8957	166.333	-	24.7843	28.5877	0.866958	53.7296	1.64967	1.71541
0:10:56.480	Exercise		2.25605	37.6009	13.5634	166.333	-	25.7821	29.8549	0.863579	64.1528	1.543	1.94828
0:10:57.580	Exercise		2.03879	33.9799	12.2573	166.333	-	24.8267	28.9125	0.858684	55.9407	1.513	1.75068
0:10:59.560	Exercise		1.87533	31.2556	11.2972	166	-	24.8396	29.685	0.836774	52.9772	1.193	1.56923
0:11:00.800	Exercise		2.09388	34.898	12.6137	166	-	23.4445	28.142	0.833079	55.1165	1.317	1.74437
0:11:02.080	Exercise		2.26049	37.6748	13.6174	166	-	23.7667	28.4521	0.835324	60.2163	1.33567	1.88824
0:11:03.580	Exercise		2.32899	38.8166	14.0583	165.667	-	24.0924	28.5026	0.845271	62.3377	1.44167	1.96863
0:11:04.980	Exercise		2.12448	35.4079	12.8497	165.333	-	24.6334	28.77	0.85622	58.3667	1.393	1.81902
0:11:06.380	Exercise		2.13156	35.526	12.9185	165	-	25.4141	29.223	0.869661	60.1554	1.44767	1.85373
0:11:07.920	Exercise		2.08067	34.6779	12.6101	165	-	26.2271	29.8991	0.877188	60.6459	1.43733	1.82514
0:11:09.260	Exercise		2.10814	35.1357	12.7766	165	-	26.2873	29.8201	0.88153	61.3563	1.48767	1.85839
0:11:10.760	Exercise		2.04508	34.0846	12.3944	165	-	26.8856	30.4056	0.88423	61.0516	1.44867	1.80832
0:11:12.200	Exercise		2.04725	34.1208	12.4076	165	-	26.8952	30.2068	0.890368	61.0376	1.47067	1.8228
0:11:13.600	Exercise		2.07506	34.5843	12.5761	165	-	27.0006	30.2256	0.893303	61.9068	1.51633	1.85366
0:11:15.180	Exercise		2.12397	35.3995	12.8726	165	-	27.1861	30.4336	0.893291	63.6216	1.55833	1.89733
0:11:16.620	Exercise		2.13016	35.5027	12.9101	165	-	27.1347	30.4948	0.889817	63.6233	1.57367	1.89545
0:11:18.060	Exercise		2.09834	34.9724	12.7172	165	-	27.8151	31.0659	0.895358	64.3647	1.545	1.87877
0:11:19.500	Exercise		2.09408	34.9014	12.6914	165	-	27.7416	30.6948	0.90379	63.9872	1.56333	1.89261
0:11:21.020	Exercise		2.07698	34.6163	12.5624	165.333	-	28.0292	30.8679	0.908038	64.11	1.56633	1.88597
0:11:22.460	Exercise		2.09294	34.8823	12.6334	165.667	-	28.1795	30.9105	0.911647	64.8445	1.59167	1.90802
0:11:23.920	Exercise		2.04671	34.1119	12.3049	166.333	-	28.6298	31.3687	0.912688	64.5688	1.557	1.86801
0:11:25.360	Exercise		2.05249	34.2082	12.3149	166.667	-	29.0746	31.6753	0.917894	65.647	1.583	1.88397
0:11:26.800	Exercise		2.03705	33.9508	12.1736	167.333	-	29.4688	32.0882	0.918369	65.9488	1.60433	1.87076
0:11:28.300	Exercise		2.01708	33.618	12.0303	167.667	-	29.8825	32.4791	0.920051	66.223	1.60333	1.85582
0:11:29.720	Exercise		1.94842	32.4737	11.5978	168	-	29.7267	32.4875	0.915019	63.8962	1.53967	1.78285
0:11:31.140	Exercise		1.94455	32.4092	11.5747	168	-	29.0176	31.837	0.911443	62.6975	1.43967	1.77235
0:11:32.440	Exercise		2.00387	33.3978	11.9278	168	-	29.0743	31.9125	0.911062	65.0305	1.38333	1.82565
0:11:33.580	Exercise		1.99532	33.2554	11.8769	168	-	27.059	29.8835	0.905482	60.0418	1.429	1.80673
0:11:35.780	Exercise		1.99114	33.1856	11.852	168	-	25.3862	28.3674	0.894905	56.315	1.406	1.78188
0:11:37.260	Exercise		1.93214	32.2023	11.5008	168	-	23.9604	27.273	0.878538	51.5786	1.40567	1.69746
0:11:38.680	Exercise		2.1295	35.4917	12.6756	168	-	24.2638	27.8171	0.872263	57.7937	1.359	1.85749
0:11:40.020	Exercise		2.18806	36.4677	13.0242	168	-	25.4961	29.1618	0.874298	61.9507	1.44733	1.91302
0:11:41.480	Exercise		2.2184	36.9733	13.2048	168	-	25.9806	29.3889	0.884026	63.7289	1.506	1.96112
0:11:42.940	Exercise		2.18072	36.3453	12.9805	168	-	26.488	29.7198	0.891258	63.9226	1.49433	1.94358
0:11:44.240	Exercise		2.1249	35.415	12.6482	168	-	26.7002	29.7649	0.897034	63.1379	1.42	1.90611
0:11:45.540	Exercise		2.08937	34.8228	12.4367	168	-	26.2587	29.2578	0.897491	61.2941	1.37267	1.87519
0:11:46.980	Exercise		2.08891	34.8152	12.434	168	-	25.7325	28.8232	0.892769	59.7026	1.445	1.86492
0:11:48.640	Exercise		2.07609	34.6015	12.3822	167.667	-	25.1566	28.4271	0.884951	57.9077	1.468	1.83724
0:11:50.120	Exercise		2.10118	35.0196	12.5568	167.333	-	25.6594	29.0817	0.882322	59.6236	1.504	1.85391
0:11:51.540	Exercise		2.11109	35.1849	12.6413	167	-	25.5517	28.93	0.883224	59.6717	1.49967	1.86457
0:11:53.180	Exercise		2.15031	35.8385	12.8761	167	-	26.2485	29.5247	0.889036	62.1985	1.556	1.9117
0:11:54.640	Exercise		2.13814	35.6357	12.8032	167	-	27.0682	30.3059	0.893166	63.5762	1.606	1.90972
0:11:56.100	Exercise		2.11637	35.2729	12.6476	167.333	-	28.5405	31.6482	0.901804	66.3193	1.614	1.90855
0:11:57.560	Exercise		2.06717	34.4529	12.3291	167.667	-	29.0487	31.8663	0.911579	65.993	1.59867	1.88439
0:11:59.000	Exercise		2.02534	33.7557	12.0556	168	-	29.078	31.571	0.921033	64.8371	1.57067	1.86541
0:12:00.460	Exercise		2.01769	33.6281	12.01	168	-	28.6992	31.1521	0.921259	63.8776	1.54033	1.85881
0:12:01.900	Exercise		1.9882	33.1367	11.8345	168	-	27.8773	30.4976	0.914081	61.3436	1.49267	1.81738
0:12:03.380	Exercise		2.01767	33.6278	12.0099	168	-	26.8401	29.6752	0.904462	60.0996	1.45567	1.8249
0:12:04.820	Exercise		2.08029	34.6715	12.3827	168	-	25.9748	29.0226	0.894983	59.8752	1.47633	1.86182
0:12:06.340	Exercise		2.14685	35.7809	12.7536	168.333	-	26.4288	29.5786	0.893512	62.5789	1.543	1.91824
0:12:07.820	Exercise		2.12159	35.3598	12.5786	168.667	-	27.0845	30.1341	0.898798	63.2486	1.574	1.90688
0:12:09.300	Exercise		2.08103	34.6839	12.3138	169	-	27.8464	30.7085	0.906798	63.8135	1.567	1.88708
0:12:10.760	Exercise		2.04146	34.0243	12.0796	169	-	27.9553	30.7222	0.90994	62.9875	1.53267	1.8576
0:12:12.200	Exercise		1.96397	32.7328	11.5982	169.333	-	27.3477	30.0972	0.908645	59.6019	1.45667	1.78455
0:12:13.700	Exercise		1.9433	32.3884	11.4762	169.333	-	27.5077	30.3905	0.905141	59.858	1.34633	1.75896
0:12:14.860	Exercise		1.85272	30.8786	10.9198	169.667	-	26.6224	29.6497	0.897898	55.5724	1.28067	1.66355
0:12:16.420	Exercise		1.95076	32.5127	11.4976	169.667	-	25.9146	29.5024	0.878392	56.8816	1.29433	1.71354
0:12:17.860	Exercise		2.05629	34.2715	12.1196	169.667	-	24.9954	28.7829	0.868412	57.0897	1.44433	1.78571
0:12:19.420	Exercise		2.17344	36.224	12.8353	169.333	-	25.6712	29.5368	0.869126	61.8223	1.477	1.88899
0:12:20.740	Exercise		2.24328	37.3879	13.2738	169	-	27.2977	30.7671	0.887235	67.6245	1.52433	1.99031
0:12:21.960	Exercise		2.09557	34.9262	12.3998	169	-	28.7277	31.683	0.906723	66.8	1.45767	1.90011
0:12:23.360	Exercise		2.08743	34.7905	12.3517	169	-	28.8174	31.4651	0.915853	66.787	1.45	1.91178
0:12:24.660	Exercise		2.02238	33.7063	11.9432	169.333	-	28.3624	30.9767	0.915605	63.7181	1.443	1.8517
0:12:26.040	Exercise		2.08706	34.7843	12.3009	169.667	-	28.0248	30.5647	0.916904	64.9402	1.44967	1.91363
0:12:27.380	Exercise		2.15342	35.8904	12.6672	170	-	28.0748	30.6233	0.916781	67.0925	1.456	1.97422
0:12:28.580	Exercise		2.07275	34.5458	12.1926	170	-	29.0243	31.375	0.925077	67.6477	1.301	1.91745
0:12:29.560	Exercise		1.93397	32.2328	11.3763	170	-	27.8029	30.3641	0.915652	60.8433	1.23867	1.77084
0:12:31.220	Exercise		2.01297	33.5494	11.841	170	-	27.1827	29.8498	0.910648	62.009	1.22467	1.8331
0:12:32.320	Exercise		2.29176	38.196	13.5607	169	-	26.2499	29.0008	0.905144	67.0372	1.40333	2.07437
0:12:33.460	Exercise		2.50044	41.6741	14.8836	168	-	27.5102	30.1542	0.912317	76.2541	1.47067	2.2812
0:12:34.700	Exercise		2.45531	40.9218	14.6732	167.333	-	28.2914	30.6696	0.922458	76.4299	1.58	2.26492
0:12:36.060	Exercise		2.32633	38.7721	13.8472	168	-	28.5337	30.6104	0.932158	72.9048	1.60867	2.1685
0:12:37.440	Exercise		2.1883	36.4717	12.9485	169	-	28.4308	30.4717	0.933022	68.4758	1.575	2.04173
0:12:38.840	Exercise		2.19528	36.588	12.9388	169.667	-	27.5488	29.8178	0.923902	66.593	1.568	2.02823
0:12:40.300	Exercise		2.15989	35.9982	12.7053	170	-	27.3291	29.874	0.914814	65.0295	1.56033	1.9759
0:12:41.760	Exercise		2.21467	36.9112	13.0275	170	-	27.4679	30.0081	0.915351	66.8051	1.61067	2.0272
0:12:43.180	Exercise		2.13236	35.5394	12.5188	170.333	-	28.2753	30.751	0.919494	66.2659	1.59767	1.96069
0:12:44.640	Exercise		2.13949	35.6582	12.5361	170.667	-	28.8555	31.2655	0.922918	67.7361	1.62567	1.97457
0:12:46.080	Exercise		2.12819	35.4698	12.4213	171.333	-	29.6577	31.942	0.928485	69.2707	1.621	1.97599
0:12:47.400	Exercise		2.14037	35.6728	12.4682	171.667	-	29.659	31.6495	0.937109	69.7799	1.59533	2.00576
0:12:48.760	Exercise		2.05529	34.2548	11.9262	172.333	-	29.8674	31.7937	0.939414	67.9002	1.501	1.93077
0:12:50.060	Exercise		2.12884	35.4807	12.3292	172.667	-	28.9873	30.7928	0.941364	68.0414	1.54733	2.00401
0:12:51.500	Exercise		2.12808	35.468	12.301	173	-	29.1419	31.1031	0.936945	68.2307	1.581	1.99389
0:12:52.940	Exercise		2.18563	36.4271	12.6094	173.333	-	28.8795	30.734	0.939659	69.1472	1.652	2.05374
0:12:54.360	Exercise		2.15893	35.9822	12.4315	173.667	-	28.9266	30.8522	0.937587	68.3983	1.656	2.02419
0:12:55.860	Exercise		2.17723	36.2871	12.5128	174	-	28.6393	30.4652	0.940067	68.3019	1.65367	2.04674
0:12:57.300	Exercise		2.085	34.75	11.9828	174	-	28.0868	29.841	0.941215	64.4266	1.58167	1.96244
0:12:58.780	Exercise		2.09171	34.8618	12.0213	174	-	27.4708	29.171	0.941716	63.5555	1.50167	1.9698
0:13:00.120	Exercise		2.08265	34.7109	11.9464	174.333	-	26.4942	28.2662	0.937309	61.193	1.465	1.95209
0:13:01.620	Exercise		2.25808	37.6347	12.9527	174.333	-	26.4647	28.4058	0.931664	65.723	1.587	2.10377
0:13:03.140	Exercise		2.25041	37.5068	12.884	174.667	-	26.6113	28.6752	0.928024	65.7288	1.62	2.08843
0:13:04.560	Exercise		2.28921	38.1534	13.1061	174.667	-	27.583	29.6661	0.929783	69.0654	1.67933	2.12846
0:13:06.000	Exercise		2.20359	36.7266	12.592	175	-	28.4097	30.3445	0.936237	68.6591	1.63267	2.06309
0:13:07.420	Exercise		2.22617	37.1029	12.721	175	-	28.9489	30.686	0.943392	70.4727	1.68367	2.10016
0:13:08.860	Exercise		2.18676	36.446	12.472	175.333	-	29.324	30.8071	0.951856	70.1518	1.676	2.08148
0:13:10.300	Exercise		2.15843	35.9739	12.2871	175.667	-	29.4761	30.9316	0.952942	69.6495	1.664	2.05686
0:13:11.720	Exercise		2.09466	34.911	11.9015	176	-	29.8923	31.342	0.953747	68.7286	1.61867	1.99778
0:13:13.100	Exercise		2.12461	35.4101	12.0488	176.333	-	29.8942	31.3715	0.95291	69.6849	1.626	2.02456
0:13:14.500	Exercise		2.1765	36.2751	12.3431	176.333	-	29.2447	30.6495	0.954167	69.7146	1.65567	2.07675
0:13:16.000	Exercise		2.19984	36.6641	12.4519	176.667	-	28.933	30.3488	0.953349	69.6529	1.67033	2.09722
0:13:17.420	Exercise		2.17747	36.2911	12.3253	176.667	-	29.0598	30.4949	0.952939	69.2244	1.676	2.07499
0:13:18.860	Exercise		2.1516	35.8599	12.1331	177.333	-	29.7934	31.206	0.954732	70.159	1.66833	2.0542
0:13:20.280	Exercise		2.1801	36.335	12.2707	177.667	-	29.9311	31.2695	0.957196	71.3084	1.69567	2.08678
0:13:21.700	Exercise		2.17818	36.3031	12.3293	176.667	-	29.5415	30.8711	0.956928	70.4308	1.667	2.08437
0:13:23.120	Exercise		2.17995	36.3325	12.4096	175.667	-	29.0426	30.4224	0.954644	69.3396	1.65633	2.08107
0:13:24.580	Exercise		2.23019	37.1699	12.7683	174.667	-	28.6621	30.0349	0.954294	69.8683	1.692	2.12826
0:13:26.060	Exercise		2.26089	37.6815	12.9194	175	-	28.8137	30.1644	0.955221	71.1196	1.714	2.15965
0:13:27.460	Exercise		2.23125	37.1875	12.75	175	-	29.1406	30.4313	0.95759	70.9951	1.711	2.13662
0:13:28.920	Exercise		2.12787	35.4645	12.1592	175	-	29.4527	30.6931	0.959587	68.7872	1.61967	2.04188
0:13:30.300	Exercise		1.97312	32.8853	10.6272	185.667	-	28.552	29.8109	0.957772	62.218	1.52333	1.8898
0:13:31.880	Exercise		2.05327	34.2212	10.4759	196	-	28.2	29.6428	0.951327	63.9604	1.52033	1.95334
0:13:33.220	Exercise		2.09016	34.836	10.1959	205	-	27.8209	29.3488	0.947941	64.1213	1.54633	1.98135
0:13:34.660	Exercise		2.23945	37.3242	11.0318	203	-	28.3637	29.9041	0.948489	69.6401	1.63833	2.1241
0:13:36.120	Exercise		2.22574	37.0957	11.1102	200.333	-	28.5256	29.7814	0.957834	69.4622	1.675	2.13189
0:13:37.560	Exercise		2.13225	35.5375	10.7871	197.667	-	28.0834	29.2716	0.959408	65.5876	1.655	2.0457
0:13:39.220	Exercise		2.16619	36.1031	11.1468	194.333	-	27.7716	28.8775	0.961702	65.9208	1.64733	2.08323
0:13:40.640	Exercise		2.16376	36.0626	11.2696	192	-	27.5243	28.6933	0.959258	65.3467	1.625	2.0756
0:13:42.060	Exercise		2.29694	38.2823	12.0892	190	-	27.8185	28.8868	0.963017	69.9257	1.67033	2.21199
0:13:43.520	Exercise		2.2762	37.9367	12.086	188.333	-	28.1614	29.1007	0.967721	70.0473	1.69633	2.20273
0:13:45.000	Exercise		2.24569	37.4282	12.0305	186.667	-	28.1067	28.9457	0.971017	69.0095	1.687	2.1806
0:13:46.460	Exercise		2.24293	37.3821	12.1678	184.333	-	28.4339	29.1998	0.973773	69.7503	1.681	2.1841
0:13:47.860	Exercise		2.27211	37.8685	12.5531	181	-	28.2941	29.0045	0.975505	70.1624	1.71967	2.21645
0:13:49.420	Exercise		2.30612	38.4354	12.8356	179.667	-	28.378	29.1164	0.974639	71.3184	1.748	2.24764
0:13:50.880	Exercise		2.31437	38.5729	12.8576	180	-	28.4876	29.1187	0.978327	71.8984	1.735	2.26422
0:13:52.220	Exercise		2.29682	38.2804	12.6199	182	-	28.6484	29.1768	0.981891	71.9213	1.692	2.25523
0:13:53.660	Exercise		2.2477	37.4616	12.35	182	-	28.6836	29.0371	0.987825	70.6203	1.654	2.22033
0:13:55.100	Exercise		2.22324	37.0541	12.238	181.667	-	28.6482	29.0189	0.987226	69.7193	1.66567	2.19484
0:13:56.520	Exercise		2.22267	37.0444	12.2573	181.333	-	28.6537	29.1257	0.983795	69.5854	1.699	2.18665
0:13:58.060	Exercise		2.24298	37.383	12.3922	181	-	28.6677	29.2387	0.980469	70.3807	1.667	2.19917
0:13:59.380	Exercise		2.25512	37.5854	12.4822	180.667	-	28.4302	29.0051	0.980178	69.9878	1.71567	2.21042
0:14:00.960	Exercise		2.2196	36.9934	12.3083	180.333	-	28.6329	29.2512	0.978863	69.7069	1.63133	2.17269
0:14:02.300	Exercise		2.12464	35.4107	11.8036	180	-	28.445	29.0696	0.978512	66.2296	1.646	2.07899
0:14:03.880	Exercise		2.17937	36.3229	12.1076	180	-	27.9429	28.6891	0.973988	67.1917	1.53733	2.12268
0:14:05.120	Exercise		2.19198	36.5329	12.1776	180	-	27.7092	28.5387	0.970937	66.8287	1.58	2.12827
0:14:06.600	Exercise		2.2909	38.1816	12.7272	180	-	27.8397	28.6964	0.970143	70.0739	1.60267	2.2225
0:14:08.020	Exercise		2.2329	37.2149	12.3364	181	-	28.3091	29.1368	0.971591	69.0076	1.71433	2.16946
0:14:09.600	Exercise		2.26115	37.6858	12.4467	181.667	-	28.5143	29.2231	0.975747	70.3824	1.71567	2.20631
0:14:11.000	Exercise		2.29758	38.293	12.601	182.333	-	28.9345	29.4762	0.981623	72.4157	1.75667	2.25536
0:14:12.400	Exercise		2.28806	38.1344	12.5718	182	-	29.8415	30.2444	0.986679	74.5419	1.714	2.25758
0:14:13.740	Exercise		2.28059	38.0099	12.5307	182	-	30.1197	30.3404	0.992726	74.8962	1.738	2.264
0:14:15.180	Exercise		2.28362	38.0604	12.5704	181.667	-	30.1741	30.354	0.994073	75.1117	1.743	2.27009
0:14:16.580	Exercise		2.28555	38.0926	12.6042	181.333	-	29.8522	29.9968	0.995179	74.2575	1.77367	2.27454
0:14:18.040	Exercise		2.30505	38.4175	12.7351	181	-	29.6901	29.7403	0.998311	74.4942	1.771	2.30116
0:14:19.460	Exercise		2.25967	37.6612	12.4844	181	-	29.6314	29.588	1.00147	72.9298	1.75833	2.26299
0:14:20.920	Exercise		2.2308	37.1801	12.3249	181	-	29.5252	29.4865	1.00131	71.8376	1.732	2.23373
0:14:22.380	Exercise		2.20533	36.7555	12.1172	182	-	29.2393	29.2749	0.998783	70.455	1.69867	2.20265
0:14:23.800	Exercise		2.22755	37.1258	12.1724	183	-	28.9431	29.0653	0.995797	70.4722	1.69133	2.21819
0:14:25.240	Exercise		2.26351	37.7251	12.3017	184	-	28.7786	28.7134	1.00227	71.225	1.68567	2.26865
0:14:26.640	Exercise		2.26967	37.8278	12.3575	183.667	-	29.0496	28.8239	1.00783	72.1711	1.666	2.28744
0:14:27.960	Exercise		2.26911	37.8186	12.4449	182.333	-	29.3468	28.8242	1.01813	72.6757	1.72	2.31025
0:14:29.520	Exercise		2.06065	34.3441	11.3848	181	-	28.6232	28.4132	1.00739	64.8561	1.59	2.07588
0:14:31.080	Exercise		2.14982	35.8304	11.9214	180.333	-	27.5671	27.7518	0.993345	65.0738	1.613	2.13552
0:14:32.440	Exercise		2.21334	36.889	12.251	180.667	-	27.5597	28.002	0.984203	67.1775	1.56567	2.17838
0:14:33.740	Exercise		2.47705	41.2841	13.6853	181	-	28.6891	28.6502	1.00136	77.6821	1.69033	2.48041
0:14:35.000	Exercise		2.31835	38.6392	12.785	181.333	-	29.5167	28.809	1.02457	74.7307	1.708	2.3753
0:14:36.600	Exercise		2.27405	37.9008	12.5177	181.667	-	29.7291	28.6179	1.03883	73.7476	1.729	2.36235
0:14:38.000	Exercise		2.21901	36.9835	12.1924	182	-	29.8719	28.5479	1.04638	72.358	1.716	2.32192
0:14:39.300	Exercise		2.30375	38.3959	12.658	182	-	30.7648	29.2113	1.05318	77.5466	1.67367	2.42627
0:14:40.500	Exercise		2.32463	38.7438	12.7493	182.333	-	31.1973	29.4863	1.05803	79.6634	1.60633	2.45951
0:14:41.640	Exercise		2.37983	39.6638	13.0283	182.667	-	31.248	29.4861	1.05975	81.3777	1.671	2.52203
0:14:43.020	Exercise		2.39192	39.8653	13.0706	183	-	30.9111	29.1657	1.05985	80.6064	1.74033	2.53506
0:14:44.420	Exercise		2.36011	39.3352	12.8968	183	-	30.1799	28.4484	1.06086	77.371	1.81367	2.50376
0:14:45.860	Exercise		2.35882	39.3136	12.8897	183	-	29.6763	28.005	1.05968	76.0299	1.816	2.49959
0:14:47.320	Exercise		2.38835	39.8058	13.0511	183	-	29.3032	27.75	1.05597	75.9861	1.82367	2.52202
0:14:48.740	Exercise		2.38181	39.6968	13.0154	183	-	29.2294	27.6761	1.05613	75.869	1.748	2.51549
0:14:50.020	Exercise		2.44566	40.761	13.34	183.333	-	29.8364	28.1606	1.05951	79.7738	1.68833	2.5912
0:14:51.160	Exercise		2.39275	39.8792	13.0277	183.667	-	29.1221	27.4747	1.05996	76.2806	1.66467	2.53622
0:14:52.740	Exercise		2.38557	39.7595	12.9651	184	-	29.5988	27.897	1.061	77.244	1.67667	2.5311
0:14:54.000	Exercise		2.32919	38.8199	12.6587	184	-	29.3369	27.5374	1.06535	74.8794	1.64667	2.4814
0:14:55.180	Exercise		2.3381	38.9683	12.6841	184.333	-	30.5691	28.4652	1.07391	78.5214	1.60433	2.51091
0:14:56.420	Exercise		2.36235	39.3726	12.7925	184.667	-	30.0868	28.0947	1.07091	77.9556	1.63167	2.52987
0:14:57.780	Exercise		2.36006	39.3343	12.7571	185	-	29.6798	27.9486	1.06194	76.5423	1.69667	2.50624
0:14:59.180	Exercise		2.35733	39.2889	12.7423	185	-	29.8682	28.1785	1.05997	76.8333	1.72233	2.49869
0:15:00.460	Exercise		2.33194	38.8657	12.6051	185	-	30.4806	28.6368	1.06439	77.4722	1.745	2.48209
0:15:01.840	Exercise		2.30205	38.3675	12.4435	185	-	31.6974	29.4923	1.07477	79.6659	1.713	2.47417
0:15:03.060	Exercise		2.31566	38.5943	12.5171	185	-	32.2701	29.6917	1.08684	81.6139	1.70633	2.51674
0:15:04.240	Exercise		2.31269	38.5448	12.5462	184.333	-	32.3079	29.64	1.09001	81.7688	1.67	2.52086
0:15:05.520	Exercise		2.29985	38.3308	12.4992	184	-	31.5303	29.0938	1.08374	79.4547	1.64867	2.49245
0:15:06.800	Exercise		2.28779	38.1299	12.4562	183.667	-	31.0865	28.8469	1.07763	78.0189	1.62833	2.4654
0:15:08.000	Exercise		2.26436	37.7394	12.3063	184	-	30.4488	28.2303	1.07859	75.7459	1.60433	2.44232
0:15:09.340	Exercise		2.31601	38.6001	12.5642	184.333	-	30.5128	28.2314	1.08081	77.5022	1.633	2.50317
0:15:10.600	Exercise		2.37097	39.5162	12.8392	184.667	-	29.2342	27.197	1.07491	75.7475	1.69533	2.54858
0:15:12.040	Exercise		2.44926	40.8209	13.2631	184.667	-	29.0393	27.1222	1.07068	77.4664	1.759	2.62238
0:15:13.440	Exercise		2.48009	41.3349	13.4301	184.667	-	28.4447	26.582	1.07007	76.6885	1.79767	2.65388
0:15:14.820	Exercise		2.46566	41.0944	13.352	184.667	-	28.9936	26.9997	1.07385	77.6886	1.80433	2.64775
0:15:16.220	Exercise		2.47474	41.2456	13.4741	183.667	-	29.1099	26.8967	1.08229	78.4681	1.75767	2.67837
0:15:17.480	Exercise		2.48834	41.4724	13.6223	182.667	-	30.1212	27.6459	1.08954	81.7342	1.73533	2.71114
0:15:18.660	Exercise		2.50941	41.8235	13.8133	181.667	-	30.2977	27.5711	1.0989	83.1157	1.689	2.75758
0:15:19.880	Exercise		2.53021	42.1702	13.8012	183.333	-	30.9447	28.0767	1.10215	85.4584	1.71833	2.78868
0:15:21.100	Exercise		2.54752	42.4586	13.7952	184.667	-	30.2918	27.3851	1.10614	84.2125	1.72167	2.81791
0:15:22.340	Exercise		2.4355	40.5916	13.0941	186	-	29.8795	27.2344	1.09713	79.5409	1.692	2.67205
0:15:23.720	Exercise		2.3759	39.5983	12.7508	186.333	-	28.7773	26.44	1.0884	74.7804	1.68033	2.58593
0:15:25.160	Exercise		2.2572	37.6201	12.0491	187.333	-	27.9983	25.9629	1.0784	69.2837	1.63933	2.43416
0:15:26.600	Exercise		2.25346	37.5577	11.9653	188.333	-	28.0659	26.1101	1.0749	69.2728	1.655	2.42226
0:15:28.020	Exercise		2.28862	38.1437	12.1091	189	-	28.3955	26.4123	1.07509	71.2295	1.643	2.46047
0:15:29.320	Exercise		2.39366	39.8944	12.6873	188.667	-	29.5763	27.3385	1.08186	77.4793	1.66933	2.5896
0:15:30.500	Exercise		2.48336	41.3894	13.186	188.333	-	29.9936	27.4838	1.09132	81.4259	1.68933	2.71014
0:15:31.760	Exercise		2.46841	41.1402	13.1298	188	-	31.1617	28.3473	1.09928	84.2635	1.65233	2.71348
0:15:32.860	Exercise		2.49146	41.5244	13.2525	188	-	31.3719	28.4259	1.10364	85.8341	1.611	2.74967
0:15:33.900	Exercise		2.51862	41.9769	13.3969	188	-	31.5657	28.5214	1.10674	87.2112	1.629	2.78745
0:15:35.140	Exercise		2.59582	43.2636	13.8075	188	-	31.2287	28.2034	1.10727	88.701	1.6725	2.87426
