# Supplementary material for: A Plyometric Warm-Up Protocol Improves Running Economy in Recreational Endurance Athletes
Source: Front Physiol. 2020 Mar 12;11:197. doi: 10.3389/fphys.2020.00197 (PMC7080849; doi:10.3389/fphys.2020.00197)
Supplement: Supplementary file 1 [file Data_Sheet_1.zip › Datasheet 1/Running economy /2/2 Control .xls]

## Sheet: MetasoftStudio
CPET Results
Operator
Master data
Name
Director
Street
City
Zip
State
Country
Phone
Fax
e-Mail
Internet
Patient data
Administrative Data
ID		2
Title		Miss
Last Name
First Name
Name Addition
Sex		female
Date of Birth		19/08/1999
Biological and Medical Baseline Data
Height		160 cm
Weight		52.1 kg
Mask		Blue, small
Ethnicity
Body Fat
Hip/Waist Ratio
BMI		20
Estimated Fitness Level
BSA		1.53 m2
Hct
Hb
Medication that changes the Heart Rate
Medication
Existing Medical Conditions
Normal Values
Maximum Oxygen Uptake		Wasserman weight algorithm, 1.95L/min
Maximum Relative Oxygen Uptake		Based on normal value of maximum oxygen uptake, 37ml/min/kg
Maximum Oxygen Pulse		Wasserman equation, 11ml
Maximum Heart Rate		Traditional formula for bicycle test, 181/min
Maximum Minute Ventilation		Not used, -
Maximum Breathing Frequency		Pollock et al. equation, 38/min
Maximum Work Rate		Based on normal maximum oxygen uptake, 165W
Maximum Arterial Blood Pressure		Japanese normal values, 158mmHg
Spirometry normal value set		European Coal and Steel Community (ECSC)
LBW		52.1 kg
IC
VC
TLC
FEV1
Attribution
Administrative Group
Attribution
Contact & Insurance Information
Contact Information
Street
Zip-Code
City
State
Country
Phone
Mobile Phone
e-Mail
Fax
Insurance Information
Prescribing Physician
Responsible Physician
Insurance Company
Insurance Number
Test data
Start Time		05/06/2019 10:07 AM
Duration		0:12:45
CPET device		MetaLyzer 3B-R3
Serial number		235021624
Firmware version		1.3.56
Flow Sensor		Default
Temperature		20.6°C
Barometric Pressure		1002mBar
Humidity		48%
Variable	Unit	Rest	Unloaded Pedalling	Warm Up	VT1	VT1 % Norm	VT1 % Max	VT2	VT2 % Norm	VT2 % Max	V'O2peak	V'O2peak % Norm	Normal	Absolute Maximum Values
V'O2	L/min	-	-	-	-	-	-	1.81	93	93	1.96	100	1.95	2.52
V'O2/kg	ml/min/kg	-	-	-	-	-	-	35	93	93	38	100	37	48
V'O2/HR	ml	-	-	-	-	-	-	10	90	95	10	95	11	13
HR	/min	-	-	-	-	-	-	188	104	98	192	106	181	194
V'E/V'O2		-	-	-	-	-	-	32.1	-	88	36.5	-	-	40.8
V'E/V'CO2		-	-	-	-	-	-	31.9	-	92	34.8	-	-	38.4
V'E	L/min	-	-	-	-	-	-	65.9	-	82	80.2	-	-	93.5
V'CO2	L/min	-	-	-	-	-	-	1.82	-	89	2.05	-	-	2.47
RER		-	-	-	-	-	-	1.01	-	96	1.05	-	-	1.08
t	Phase	Marker	V'O2	V'O2/kg	V'O2/HR	HR	WR	V'E/V'O2	V'E/V'CO2	RER	V'E	VT	V'CO2
h:mm:ss.ms			L/min	ml/min/kg	ml	/min	W				L/min	L	L/min
0:00:03.940	Exercise		0.525959	10.0952	4.38299	120	-	33.1661	35.3218	0.93897	23.6159	0.551	0.49386
0:00:05.360	Exercise		0.460269	8.83434	3.78303	121.667	-	31.1711	33.5903	0.92798	20.0437	0.506667	0.42712
0:00:07.180	Exercise		0.525004	10.0769	4.23391	124	-	31.3841	34.7147	0.90406	21.7611	0.593	0.474635
0:00:08.900	Exercise		0.620576	11.9112	4.84825	128	-	29.3291	32.9273	0.890723	23.3033	0.657667	0.552761
0:00:10.460	Exercise		0.785023	15.0676	6.0232	130.333	-	30.222	33.7061	0.896635	29.1912	0.769	0.703879
0:00:11.940	Exercise		0.814579	15.6349	6.10935	133.333	-	30.1692	32.8063	0.919617	30.2133	0.771667	0.749101
0:00:13.500	Exercise		0.751917	14.4322	5.56975	135	-	31.4397	33.2657	0.945109	29.581	0.717	0.710643
0:00:14.840	Exercise		0.720842	13.8357	5.26162	137	-	32.8223	33.6059	0.976684	29.6544	0.712333	0.704034
0:00:16.280	Exercise		0.684608	13.1403	4.93708	138.667	-	34.6536	35.1035	0.987184	29.6075	0.724667	0.675834
0:00:17.940	Exercise		0.649632	12.4689	4.62921	140.333	-	35.605	36.2235	0.982927	28.6204	0.750667	0.638541
0:00:19.580	Exercise		0.622585	11.9498	4.3844	142	-	35.4949	36.7541	0.965738	27.3239	0.753	0.601254
0:00:21.240	Exercise		0.622159	11.9416	4.34064	143.333	-	34.1516	35.8399	0.952893	26.5844	0.717333	0.592851
0:00:22.800	Exercise		0.687788	13.2013	4.76527	144.333	-	32.6814	34.8592	0.937526	28.0046	0.729667	0.644819
0:00:24.280	Exercise		0.742001	14.2419	5.10551	145.333	-	31.6509	34.4777	0.918012	28.9133	0.767	0.681165
0:00:26.040	Exercise		0.746592	14.33	5.10199	146.333	-	30.7515	34.3469	0.895323	27.9254	0.809667	0.668441
0:00:28.120	Exercise		0.808766	15.5233	5.47697	147.667	-	28.9279	33.1414	0.872862	28.1724	0.849333	0.705941
0:00:29.760	Exercise		0.850694	16.3281	5.70935	149	-	28.2619	33.1098	0.85358	29.0524	0.835	0.726135
0:00:31.300	Exercise		0.974642	18.7071	6.49761	150	-	27.7636	33.0703	0.839531	32.6314	0.843333	0.818243
0:00:32.780	Exercise		0.941075	18.0629	6.23228	151	-	28.0168	33.8413	0.827889	31.9166	0.828	0.779105
0:00:34.440	Exercise		0.961697	18.4587	6.34086	151.667	-	27.0039	32.9598	0.8193	31.4502	0.826333	0.787919
0:00:36.040	Exercise		0.928277	17.8172	6.09373	152.333	-	26.1217	32.3242	0.808115	29.4572	0.814333	0.750155
0:00:37.760	Exercise		1.03055	19.7803	6.73564	153	-	25.845	32.3974	0.797751	32.1086	0.844667	0.822124
0:00:39.200	Exercise		1.12739	21.639	7.35256	153.333	-	25.7067	32.23	0.797602	34.3297	0.924333	0.899211
0:00:40.920	Exercise		1.14443	21.9659	7.44746	153.667	-	26.3938	33.0371	0.798915	35.4973	0.966	0.914298
0:00:42.700	Exercise		1.14283	21.9352	7.43705	153.667	-	26.5258	33.1008	0.801362	35.4763	0.989667	0.915817
0:00:44.240	Exercise		1.11535	21.408	7.22692	154.333	-	27.4593	34.2428	0.801901	36.0605	0.955667	0.894404
0:00:45.720	Exercise		1.25804	24.1467	8.13391	154.667	-	27.6805	34.2907	0.807231	40.4619	1.03333	1.01553
0:00:47.300	Exercise		1.1201	21.499	7.21094	155.333	-	27.5216	33.726	0.816034	35.7757	1.041	0.914039
0:00:49.740	Exercise		1.13742	21.8314	7.30674	155.667	-	26.5385	32.3928	0.819271	35.2162	1.008	0.931852
0:00:51.160	Exercise		1.22145	23.4443	7.81309	156.333	-	25.1753	30.5046	0.825293	35.7144	1.036	1.00805
0:00:52.800	Exercise		1.50305	28.8494	9.59395	156.667	-	25.3384	30.365	0.834461	44.0504	1.06333	1.25424
0:00:54.120	Exercise		1.56386	30.0164	9.91875	157.667	-	26.2793	30.9434	0.849268	46.9544	1.15433	1.32813
0:00:55.620	Exercise		1.50055	28.8013	9.47714	158.333	-	28.0084	32.1407	0.871431	48.2161	1.122	1.30762
0:00:57.000	Exercise		1.40652	26.9965	8.82752	159.333	-	29.4291	33.028	0.891037	47.5165	1.11733	1.25326
0:00:58.360	Exercise		1.38607	26.604	8.681	159.667	-	30.3005	33.4172	0.906734	48.2591	1.11	1.25679
0:00:59.760	Exercise		1.29491	24.8543	8.09319	160	-	30.2672	32.9604	0.918289	45.2619	1.074	1.1891
0:01:01.280	Exercise		1.28814	24.7243	8.03411	160.333	-	29.8928	32.4849	0.920205	44.4853	1.07133	1.18535
0:01:02.700	Exercise		1.26969	24.3702	7.90261	160.667	-	29.5105	32.077	0.91999	43.5407	1.03267	1.1681
0:01:04.040	Exercise		1.29638	24.8826	8.05208	161	-	29.061	31.6441	0.918371	43.6512	1.05167	1.19056
0:01:05.640	Exercise		1.34397	25.796	8.33039	161.333	-	28.7745	31.275	0.920046	44.7076	1.06667	1.23651
0:01:07.020	Exercise		1.38391	26.5626	8.56029	161.667	-	28.8259	31.1514	0.92535	45.9607	1.09067	1.2806
0:01:08.340	Exercise		1.39066	26.6921	8.5843	162	-	29.6949	31.8173	0.933293	47.7125	1.07067	1.29789
0:01:09.680	Exercise		1.30379	25.0248	8.03159	162.333	-	30.286	32.1011	0.943456	46.0325	1.01267	1.23007
0:01:10.980	Exercise		1.1878	22.7985	7.30205	162.667	-	30.5951	32.2921	0.94745	42.7618	0.959	1.12538
0:01:12.380	Exercise		1.17583	22.5686	7.21365	163	-	29.6547	31.3136	0.947022	41.1688	0.941	1.11353
0:01:13.800	Exercise		1.2626	24.2343	7.73023	163.333	-	28.9725	31.02	0.933993	42.7829	0.993333	1.17926
0:01:15.160	Exercise		1.38339	26.5526	8.45249	163.667	-	28.7146	30.8058	0.932118	46.084	1.04333	1.28948
0:01:16.460	Exercise		1.3581	26.0671	8.28108	164	-	29.4727	31.5823	0.933201	46.609	1.01967	1.26738
0:01:17.740	Exercise		1.25953	24.1752	7.66446	164.333	-	29.7543	31.7742	0.936427	43.9136	0.982333	1.17946
0:01:19.440	Exercise		1.27662	24.5032	7.76846	164.333	-	28.9119	31.1435	0.928344	43.0514	1.00933	1.18514
0:01:21.140	Exercise		1.3525	25.9597	8.23024	164.333	-	27.7332	30.0415	0.923165	43.3739	1.065	1.24858
0:01:22.600	Exercise		1.44414	27.7185	8.80571	164	-	27.2138	29.5047	0.922354	45.1128	1.11767	1.332
0:01:24.100	Exercise		1.4111	27.0844	8.60427	164	-	27.6886	29.8508	0.927566	44.9917	1.09433	1.30889
0:01:25.520	Exercise		1.41149	27.0919	8.58919	164.333	-	28.2647	30.3135	0.932412	45.8713	1.10533	1.31609
0:01:26.940	Exercise		1.33653	25.6532	8.13306	164.333	-	29.0045	30.7506	0.943217	44.7938	1.07	1.26064
0:01:28.400	Exercise		1.35352	25.9792	8.21975	164.667	-	28.4731	30.0936	0.946152	44.274	1.11167	1.28063
0:01:30.060	Exercise		1.34348	25.7866	8.15881	164.667	-	28.1406	29.6299	0.949737	43.6624	1.07367	1.27596
0:01:31.400	Exercise		1.34512	25.8181	8.15226	165	-	27.4699	29.0457	0.945749	42.4892	1.10467	1.27215
0:01:33.140	Exercise		1.3379	25.6795	8.10851	165	-	26.9754	28.6964	0.940026	41.5687	1.09267	1.25766
0:01:34.860	Exercise		1.42169	27.2878	8.61631	165	-	27.1858	29.0847	0.934711	43.6534	1.25633	1.32887
0:01:36.580	Exercise		1.54011	29.5606	9.33399	165	-	27.6224	29.4072	0.93931	47.9468	1.27733	1.44664
0:01:37.980	Exercise		1.57823	30.2924	9.54577	165.333	-	28.8122	30.3045	0.950757	51.2315	1.281	1.50052
0:01:39.400	Exercise		1.48185	28.4425	8.94479	165.667	-	29.7313	30.7197	0.967827	50.199	1.177	1.43418
0:01:40.800	Exercise		1.37661	26.4225	8.29286	166	-	30.3637	31.1793	0.973841	47.9119	1.12867	1.3406
0:01:42.220	Exercise		1.15497	22.1683	6.95763	166	-	30.5283	31.0629	0.982792	40.653	1.08533	1.13509
0:01:44.420	Exercise		1.1787	22.6238	7.1006	166	-	29.1239	30.2291	0.963438	39.8804	1.03433	1.1356
0:01:45.720	Exercise		1.2788	24.545	7.68815	166.333	-	27.618	28.9751	0.953164	40.1629	1.19367	1.2189
0:01:47.900	Exercise		1.60304	30.7685	9.61822	166.667	-	27.1558	28.7505	0.944532	49.2495	1.24033	1.51412
0:01:49.220	Exercise		1.63593	31.3999	9.79602	167	-	28.2112	29.533	0.955245	51.904	1.29933	1.56272
0:01:50.500	Exercise		1.54825	29.7168	9.27093	167	-	30.057	31.0153	0.969103	53.1486	1.15733	1.50041
0:01:51.820	Exercise		1.43707	27.583	8.60524	167	-	31.2867	31.8195	0.983255	51.5099	1.13267	1.41301
0:01:53.180	Exercise		1.37195	26.333	8.1989	167.333	-	31.5446	31.6687	0.996082	49.6045	1.129	1.36657
0:01:54.600	Exercise		1.36924	26.2809	8.16642	167.667	-	31.3256	31.3764	0.998383	48.9834	1.158	1.36702
0:01:56.080	Exercise		1.40093	26.8893	8.33887	168	-	31.3341	31.2924	1.00133	50.086	1.16533	1.4028
0:01:57.380	Exercise		1.34069	25.7329	7.98028	168	-	31.2218	31.1698	1.00167	47.9657	1.131	1.34292
0:01:58.860	Exercise		1.35309	25.9709	8.05408	168	-	30.8981	30.9082	0.99967	47.8888	1.134	1.35264
0:02:00.360	Exercise		1.32263	25.3864	7.8728	168	-	30.2607	30.5156	0.991645	45.8355	1.13567	1.31158
0:02:01.840	Exercise		1.35725	26.0508	8.07886	168	-	30.3016	30.7701	0.984774	46.9387	1.163	1.33658
0:02:03.320	Exercise		1.36791	26.2555	8.14232	168	-	29.6021	30.1667	0.981283	46.1196	1.18033	1.34231
0:02:04.980	Exercise		1.3859	26.6008	8.2494	168	-	29.5384	30.1969	0.978193	46.3737	1.22833	1.35568
0:02:06.620	Exercise		1.39447	26.7653	8.30042	168	-	29.7565	30.4818	0.976205	46.9848	1.23233	1.36129
0:02:08.060	Exercise		1.30092	24.9696	7.74356	168	-	30.3842	31.1836	0.974364	45.2288	1.14233	1.26757
0:02:09.540	Exercise		1.30958	25.1359	7.79511	168	-	30.5154	31.2588	0.976218	45.9359	1.10733	1.27843
0:02:10.960	Exercise		1.34722	25.8584	8.01919	168	-	30.1656	30.8544	0.977675	46.6134	1.12367	1.31715
0:02:12.400	Exercise		1.44147	27.6673	8.58016	168	-	30.3926	30.8999	0.983582	50.0192	1.16	1.4178
0:02:13.720	Exercise		1.47117	28.2375	8.75699	168	-	30.8222	31.2148	0.987423	51.7758	1.15933	1.45267
0:02:15.000	Exercise		1.40921	29.461	8.38816	168	-	30.9804	31.3292	0.988867	49.9593	1.14167	1.39352
0:02:16.540	Exercise		1.40857	29.5102	8.38436	168	-	30.7634	31.2712	0.98376	49.452	1.16367	1.3857
0:02:17.980	Exercise		1.40029	27.4601	8.33504	168	-	30.3807	30.9033	0.983087	48.593	1.15633	1.3766
0:02:19.300	Exercise		1.3974	27.8133	8.31787	168	-	30.6672	31.1983	0.982976	48.9302	1.15967	1.37361
0:02:20.820	Exercise		1.39714	27.5672	8.31631	168	-	31.2966	31.6702	0.988203	49.8587	1.17067	1.38066
0:02:22.220	Exercise		1.32845	29.3063	7.90742	168	-	31.31	31.5565	0.992189	47.3675	1.18133	1.31807
0:02:23.800	Exercise		1.34922	26.5945	8.03106	168	-	30.7723	30.8356	0.99795	47.3439	1.17033	1.34645
0:02:25.280	Exercise		1.35026	26.776	8.03725	168	-	29.6884	29.8523	0.994509	45.75	1.16333	1.34284
0:02:26.800	Exercise		1.33092	26.8033	7.92213	168	-	29.1564	29.5645	0.986197	44.3593	1.15	1.31255
0:02:28.480	Exercise		1.30812	18.8108	7.78642	168	-	28.9099	29.6271	0.975794	43.1201	1.171	1.27645
0:02:30.180	Exercise		1.30663	20.7826	7.76215	168.333	-	28.4544	29.4513	0.96615	42.3873	1.172	1.2624
0:02:31.780	Exercise		1.31088	21.9332	7.77203	168.667	-	28.1689	29.3733	0.958997	42.1342	1.165	1.25713
0:02:33.460	Exercise		1.25979	33.6341	7.45439	169	-	28.3932	29.6535	0.9575	41.4009	1.05867	1.20625
0:02:34.820	Exercise		1.22798	36.2164	7.25183	169.333	-	28.1346	29.5646	0.951633	40.1574	1.031	1.16858
0:02:36.440	Exercise		1.31299	26.5833	7.75387	169.333	-	27.5313	29.1676	0.9439	41.7777	1.06867	1.23933
0:02:38.100	Exercise		1.48432	24.3502	8.76565	169.333	-	26.9634	28.6731	0.94037	45.2902	1.238	1.39581
0:02:39.740	Exercise		1.48981	23.8436	8.81542	169	-	27.4986	29.1363	0.943795	46.1929	1.273	1.40607
0:02:41.400	Exercise		1.53408	31.2585	9.07743	169	-	28.5872	30.0822	0.950305	49.4324	1.27633	1.45785
0:02:42.780	Exercise		1.54405	32.4229	9.13637	169	-	29.8858	31.1967	0.957978	52.1152	1.257	1.47916
0:02:44.120	Exercise		1.5877	32.1217	9.37616	169.333	-	31.2809	32.1682	0.972418	56.1153	1.25267	1.5439
0:02:45.420	Exercise		1.50086	28.3457	8.84591	169.667	-	32.1756	32.5555	0.988331	54.7119	1.227	1.48334
0:02:46.820	Exercise		1.36083	28.057	8.00486	170	-	32.5764	32.5693	1.00022	50.6597	1.15267	1.36112
0:02:48.220	Exercise		1.28583	27.5695	7.57858	169.667	-	31.6852	31.7324	0.998511	46.8278	1.108	1.28392
0:02:49.680	Exercise		1.34049	29.9989	7.90071	169.667	-	31.1177	31.2262	0.996523	47.7699	1.13567	1.33583
0:02:51.100	Exercise		1.38311	30.3431	8.15193	169.667	-	31.0646	31.3115	0.992113	48.9941	1.17033	1.3722
0:02:52.520	Exercise		1.47691	31.2572	8.68773	170	-	30.753	31.028	0.991137	51.3456	1.24767	1.46382
0:02:54.060	Exercise		1.37669	30.6135	8.09818	170	-	31.2111	31.5456	0.989397	48.8385	1.198	1.36209
0:02:55.520	Exercise		1.35609	24.5075	7.96138	170.333	-	30.4913	30.8059	0.989789	47.1373	1.17267	1.34224
0:02:57.000	Exercise		0.989461	24.8296	5.79762	170.667	-	32.0387	32.5919	0.983028	37.0737	0.993667	0.972668
0:02:58.980	Exercise		1.06172	27.3418	6.2089	171	-	30.2228	31.5397	0.958247	37.6375	0.976667	1.01739
0:03:00.320	Exercise		1.17554	32.2256	6.87449	171	-	28.8428	30.8764	0.934139	39.4815	1.01967	1.09812
0:03:01.780	Exercise		1.42858	27.42	8.37059	170.667	-	27.19	29.333	0.926941	44.6194	1.11233	1.32421
0:03:03.520	Exercise		1.44951	27.8218	8.50987	170.333	-	26.9079	28.9697	0.928826	44.603	1.147	1.34635
0:03:04.980	Exercise		1.48275	28.4597	8.70501	170.333	-	27.3354	29.0514	0.940933	46.4813	1.125	1.39517
0:03:06.220	Exercise		1.71378	32.894	10.0613	170.333	-	28.0476	29.4021	0.953934	54.6117	1.20167	1.63483
0:03:07.500	Exercise		1.6921	32.4778	9.93403	170.333	-	29.3485	30.2639	0.969752	56.3814	1.208	1.64091
0:03:08.840	Exercise		1.56674	30.0718	9.21613	170	-	30.3935	31.1248	0.976505	54.104	1.20133	1.52993
0:03:10.220	Exercise		1.49507	28.6961	8.79451	170	-	31.5919	31.9564	0.988593	53.8675	1.169	1.47801
0:03:11.420	Exercise		1.47703	28.3499	8.68841	170	-	32.8343	32.898	0.998064	55.0118	1.216	1.47417
0:03:12.840	Exercise		1.48683	28.538	8.74605	170	-	33.5049	33.152	1.01064	56.1141	1.283	1.50266
0:03:14.380	Exercise		1.44231	27.6836	8.48421	170	-	33.3243	32.8047	1.01584	54.2475	1.26333	1.46516
0:03:15.640	Exercise		1.44663	27.7665	8.50961	170	-	33.0584	32.478	1.01787	54.194	1.225	1.47249
0:03:16.940	Exercise		1.38569	26.5967	8.13514	170.333	-	32.9384	32.3956	1.01676	52.3925	1.11767	1.4089
0:03:18.220	Exercise		1.3791	26.4702	8.08065	170.667	-	32.7994	32.3939	1.01252	51.8801	1.124	1.39636
0:03:19.540	Exercise		1.40594	26.9854	8.22188	171	-	31.5712	31.3405	1.00736	51.0339	1.10567	1.41629
0:03:20.840	Exercise		1.48789	28.5583	8.7011	171	-	31.1299	31.1581	0.999097	53.0369	1.13667	1.48654
0:03:22.080	Exercise		1.58024	30.3309	9.22319	171.333	-	31.476	31.5124	0.998844	56.6377	1.18233	1.57841
0:03:23.300	Exercise		1.6181	31.0576	9.42585	171.667	-	32.6912	32.4396	1.00776	59.7623	1.25367	1.63066
0:03:24.620	Exercise		1.5943	30.6008	9.2692	172	-	32.898	32.3975	1.01545	59.2413	1.256	1.61893
0:03:25.900	Exercise		1.55572	29.8603	9.0449	172	-	32.6729	31.957	1.0224	57.6219	1.22167	1.59057
0:03:27.120	Exercise		1.45883	28.0006	8.46517	172.333	-	32.1908	31.5975	1.01877	53.8565	1.12467	1.48622
0:03:28.380	Exercise		1.47396	28.2909	8.53643	172.667	-	31.9545	31.413	1.01724	54.0678	1.11733	1.49937
0:03:29.620	Exercise		1.5244	29.2591	8.81155	173	-	31.7846	31.3078	1.01523	55.46	1.13967	1.54762
0:03:30.820	Exercise		1.59091	30.5356	9.19599	173	-	32.0971	31.6353	1.0146	58.0354	1.19867	1.61413
0:03:32.100	Exercise		1.59603	30.6339	9.20785	173.333	-	32.5487	32.1666	1.01188	58.8836	1.22267	1.61499
0:03:33.360	Exercise		1.54659	29.6851	8.90554	173.667	-	33.3249	32.7956	1.01614	58.5155	1.208	1.57156
0:03:34.540	Exercise		1.52741	29.3168	8.77819	174	-	33.1939	32.7459	1.01368	57.6759	1.19067	1.5483
0:03:35.820	Exercise		1.53197	29.4043	8.8044	174	-	33.5217	32.8891	1.01923	58.5267	1.175	1.56143
0:03:36.980	Exercise		1.47476	28.3063	8.47562	174	-	33.3164	33.096	1.00666	56.0476	1.16733	1.48458
0:03:38.300	Exercise		1.52075	29.1891	8.73996	174	-	33.2892	33.0318	1.00779	57.5742	1.193	1.53261
0:03:39.560	Exercise		1.49366	28.6691	8.60074	173.667	-	32.9308	32.8473	1.00254	55.8696	1.204	1.49746
0:03:40.860	Exercise		1.56854	30.1063	9.04926	173.333	-	33.3341	33.0361	1.00902	59.3576	1.20867	1.58268
0:03:41.980	Exercise		1.48161	28.4378	8.56422	173	-	34.3541	33.9418	1.01215	57.9356	1.18567	1.4996
0:03:43.260	Exercise		1.47949	28.397	8.56845	172.667	-	35.1632	34.5226	1.01856	59.285	1.17567	1.50694
0:03:44.440	Exercise		1.4288	27.4241	8.30696	172	-	35.2357	34.6016	1.01833	57.2163	1.199	1.45498
0:03:45.760	Exercise		1.41224	27.1064	8.24267	171.333	-	34.8081	34.3566	1.01314	55.9947	1.17933	1.4308
0:03:47.060	Exercise		1.41473	27.1542	8.27329	171	-	34.4877	34.3398	1.00431	55.5098	1.18967	1.42082
0:03:48.300	Exercise		1.46168	28.0553	8.54785	171	-	33.8518	34.0651	0.993737	56.3032	1.18833	1.45253
0:03:49.560	Exercise		1.58212	30.3671	9.23419	171.333	-	33.6829	33.8501	0.995059	60.3806	1.22633	1.57431
0:03:50.720	Exercise		1.55129	29.7752	9.03663	171.667	-	33.7395	33.9038	0.995155	59.2248	1.23867	1.54377
0:03:52.080	Exercise		1.53198	29.4046	8.88962	172.333	-	33.3606	33.4849	0.996287	57.794	1.24467	1.52629
0:03:53.460	Exercise		1.49034	28.6054	8.61469	173	-	32.0173	32.5411	0.983905	54.0072	1.23633	1.46635
0:03:54.840	Exercise		1.55618	29.8692	8.96076	173.667	-	30.8667	31.5231	0.979179	54.4928	1.215	1.52378
0:03:56.100	Exercise		1.68564	32.354	9.66909	174.333	-	30.5301	31.2189	0.977935	58.2347	1.23833	1.64845
0:03:57.300	Exercise		1.66885	32.0317	9.5545	174.667	-	31.5198	32.063	0.983059	59.5725	1.23067	1.64058
0:03:58.560	Exercise		1.6605	31.8714	9.48858	175	-	31.817	32.3552	0.983365	59.8397	1.22967	1.63288
0:03:59.800	Exercise		1.51974	29.1697	8.68424	175	-	32.8533	33.2778	0.987245	56.9361	1.17	1.50036
0:04:01.000	Exercise		1.60104	30.7302	9.13143	175.333	-	31.341	31.7166	0.988159	56.2983	1.32467	1.58209
0:04:03.060	Exercise		1.61935	31.0816	9.21832	175.667	-	31.1306	31.359	0.992716	56.8756	1.267	1.60756
0:04:04.140	Exercise		1.68562	32.3535	9.57738	176	-	30.326	30.7194	0.987194	57.7536	1.25333	1.66403
0:04:05.260	Exercise		1.57338	30.1992	8.93965	176	-	30.9548	31.6871	0.97689	56.1911	1.08067	1.53702
0:04:06.540	Exercise		1.58908	30.5006	9.04599	175.667	-	31.0084	31.9643	0.970096	56.4566	1.132	1.54156
0:04:07.760	Exercise		1.58665	30.4539	9.04934	175.333	-	30.941	32.0426	0.96562	56.1854	1.14067	1.5321
0:04:08.920	Exercise		1.62	31.094	9.25714	175	-	31.4116	32.3725	0.970318	58.13	1.15567	1.57191
0:04:10.120	Exercise		1.63057	31.2969	9.29983	175.333	-	31.6256	32.59	0.970407	58.7725	1.17467	1.58232
0:04:11.360	Exercise		1.72084	33.0295	9.79603	175.667	-	31.8469	32.4523	0.981345	62.0969	1.226	1.68873
0:04:12.480	Exercise		1.73494	33.3001	9.8763	175.667	-	31.4599	31.9415	0.984924	61.5611	1.27	1.70878
0:04:13.860	Exercise		1.62532	31.1962	9.26989	175.333	-	31.814	32.2718	0.985813	58.4832	1.243	1.60226
0:04:15.220	Exercise		1.55108	29.7712	8.86333	175	-	31.6624	32.3621	0.97838	55.7974	1.20167	1.51755
0:04:16.380	Exercise		1.32048	25.3452	7.53127	175.333	-	32.083	33.0147	0.97178	48.3363	1.16567	1.28322
0:04:18.480	Exercise		1.34706	25.8553	7.68285	175.333	-	31.356	32.8811	0.953619	48.5327	1.11033	1.28458
0:04:19.660	Exercise		1.36749	26.2473	7.78455	175.667	-	29.6752	31.9148	0.929825	46.42	1.14467	1.27152
0:04:21.080	Exercise		1.71417	32.9015	9.75808	175.667	-	28.1842	30.7574	0.916339	55.2211	1.151	1.57076
0:04:22.260	Exercise		1.8623	35.7448	10.5813	176	-	27.6775	30.0066	0.922378	58.0987	1.27633	1.71775
0:04:23.640	Exercise		1.88281	36.1384	10.6978	176	-	28.3943	30.3707	0.934926	60.3103	1.268	1.76029
0:04:24.880	Exercise		1.80353	34.6167	10.2279	176.333	-	29.2245	30.9729	0.94355	59.2332	1.307	1.70172
0:04:26.240	Exercise		1.75098	33.6081	9.91123	176.667	-	30.4936	31.9153	0.955455	60.194	1.27467	1.67299
0:04:27.460	Exercise		1.71221	32.864	9.67352	177	-	31.3986	32.4612	0.967268	60.5244	1.28867	1.65617
0:04:28.720	Exercise		1.71162	32.8527	9.67019	177	-	31.7273	32.4685	0.97717	61.4336	1.241	1.67255
0:04:29.880	Exercise		1.74088	33.4142	9.83549	177	-	31.7829	32.11	0.989814	62.6244	1.23633	1.72315
0:04:31.020	Exercise		1.73884	33.3751	9.80549	177.333	-	32.42	32.4666	0.998565	63.9083	1.22133	1.73635
0:04:32.160	Exercise		1.69144	32.4652	9.52029	177.667	-	33.5864	33.2142	1.01121	64.3444	1.22967	1.71039
0:04:33.320	Exercise		1.60156	30.74	8.9975	178	-	34.5294	34.055	1.01393	62.7922	1.207	1.62387
0:04:34.480	Exercise		1.57621	30.2535	8.8551	178	-	33.7174	33.3986	1.00955	60.4714	1.18867	1.59125
0:04:35.700	Exercise		1.56321	30.004	8.78208	178	-	32.6945	32.6669	1.00085	58.4779	1.14267	1.56453
0:04:36.840	Exercise		1.58924	30.5037	8.92832	178	-	32.202	32.2399	0.998822	58.5461	1.144	1.58737
0:04:38.000	Exercise		1.62204	31.1332	9.11258	178	-	32.4342	32.5224	0.997289	59.9791	1.172	1.61764
0:04:39.220	Exercise		1.65036	31.6768	9.27169	178	-	32.2358	32.2556	0.999386	60.4438	1.20167	1.64935
0:04:40.420	Exercise		1.68133	32.2711	9.44565	178	-	31.7153	31.7892	0.997677	60.5247	1.21033	1.67742
0:04:41.600	Exercise		1.65505	31.7669	9.29805	178	-	31.4227	31.4534	0.999025	59.2466	1.17833	1.65344
0:04:42.800	Exercise		1.65421	31.7507	9.29332	178	-	31.445	31.459	0.999555	59.2771	1.17567	1.65347
0:04:43.980	Exercise		1.62385	31.168	9.12276	178	-	31.4382	31.509	0.997753	58.2913	1.15933	1.6202
0:04:45.180	Exercise		1.66357	31.9303	9.34588	178	-	31.3942	31.573	0.994338	59.5493	1.171	1.65415
0:04:46.340	Exercise		1.6631	31.9213	9.34325	178	-	31.4282	31.5227	0.997	59.6112	1.169	1.65811
0:04:47.520	Exercise		1.73647	33.3295	9.75542	178	-	31.5878	31.5931	0.999832	62.3002	1.20433	1.73617
0:04:48.660	Exercise		1.718	32.975	9.65167	178	-	32.2881	32.0621	1.00705	62.8374	1.22833	1.73011
0:04:49.860	Exercise		1.64667	31.6059	9.25095	178	-	33.2414	32.8971	1.01047	62.1042	1.214	1.66391
0:04:51.040	Exercise		1.5863	30.4473	8.91182	178	-	33.489	32.9875	1.0152	60.3247	1.20633	1.61042
0:04:52.260	Exercise		1.58836	30.4868	8.92338	178	-	33.2853	32.8869	1.01211	60.2414	1.17667	1.6076
0:04:53.380	Exercise		1.6205	31.1036	9.10392	178	-	32.9357	32.7519	1.00561	60.6457	1.20067	1.62959
0:04:54.600	Exercise		1.69349	32.5046	9.51399	178	-	32.7898	32.7121	1.00238	62.7461	1.252	1.69751
0:04:55.860	Exercise		1.57664	30.2617	8.87413	177.667	-	32.9256	32.815	1.00337	59.0834	1.18633	1.58195
0:04:57.000	Exercise		1.46853	28.1868	8.26567	177.667	-	30.6512	31.0444	0.987335	51.227	1.187	1.44994
0:04:59.080	Exercise		1.49139	28.6254	8.39429	177.667	-	28.9811	29.8682	0.970301	49.3824	1.15433	1.44709
0:05:00.360	Exercise		1.67174	32.0872	9.40944	177.667	-	28.2611	29.4521	0.95956	53.3197	1.264	1.60414
0:05:01.540	Exercise		1.93864	37.21	10.9322	177.333	-	29.5755	30.7365	0.962229	64.6927	1.26633	1.86542
0:05:02.620	Exercise		1.88338	36.1493	10.6406	177	-	31.2026	32.3952	0.963184	66.5393	1.23267	1.81404
0:05:03.700	Exercise		1.59448	30.6042	8.99143	177.333	-	31.0445	31.9429	0.971875	57.118	1.07967	1.54964
0:05:04.960	Exercise		1.48683	28.5379	8.36863	177.667	-	30.1004	31.0165	0.970466	51.6004	1.08533	1.44291
0:05:06.480	Exercise		1.45641	27.9542	8.19746	177.667	-	29.0595	30.0056	0.968469	48.7178	1.097	1.41049
0:05:07.780	Exercise		1.63769	31.4336	9.21776	177.667	-	29.538	30.7453	0.960731	54.806	1.227	1.57338
0:05:09.020	Exercise		1.76823	33.9392	9.95253	177.667	-	30.235	31.2757	0.966725	60.4825	1.24067	1.7094
0:05:10.180	Exercise		1.76835	33.9415	9.93456	178	-	31.3351	31.9594	0.980465	62.8826	1.212	1.73381
0:05:11.260	Exercise		1.39168	26.7118	7.83311	177.667	-	31.7367	32.5625	0.974641	50.3906	1.166	1.35639
0:05:13.940	Exercise		1.52192	29.2114	8.58223	177.333	-	29.3079	30.9576	0.946711	51.0616	1.13867	1.44081
0:05:15.000	Exercise		1.70832	32.7893	9.65153	177	-	27.8427	30.2054	0.921778	53.2499	1.34867	1.57469
0:05:16.520	Exercise		2.07691	39.8639	11.734	177	-	28.3606	30.4034	0.932812	65.9964	1.33967	1.93737
0:05:17.680	Exercise		1.71584	32.9335	9.694	177	-	29.4825	31.2147	0.944505	57.1459	1.25467	1.62062
0:05:19.000	Exercise		1.52648	29.2991	8.6242	177	-	31.1563	32.0794	0.971227	55.0471	1.05867	1.48256
0:05:20.020	Exercise		1.34511	25.8178	7.59949	177	-	29.6839	31.2508	0.949862	47.1483	0.940333	1.27767
0:05:21.320	Exercise		1.67702	32.1885	9.4747	177	-	28.975	30.5758	0.947644	56.0303	1.08467	1.58922
0:05:22.520	Exercise		1.48032	28.4131	8.37919	176.667	-	28.2352	30.1661	0.935991	48.3847	1.05767	1.38557
0:05:23.980	Exercise		1.7976	34.5028	10.1943	176.333	-	28.1554	29.8573	0.943	57.3067	1.23267	1.69514
0:05:25.220	Exercise		1.34556	25.8265	7.64523	176	-	28.0976	30.1051	0.933318	43.3871	1.11967	1.25584
0:05:27.460	Exercise		1.5428	29.6123	8.76591	176	-	26.4767	28.7531	0.920828	46.5425	1.177	1.42065
0:05:28.840	Exercise		1.56138	29.9688	8.87145	176	-	26.4038	28.9384	0.912413	46.5441	1.26033	1.42462
0:05:30.320	Exercise		2.00545	38.4924	11.3946	176	-	26.7337	29.3853	0.909766	59.931	1.366	1.82449
0:05:31.580	Exercise		1.90259	36.5181	10.8102	176	-	28.6195	31.2235	0.9166	60.8976	1.36033	1.74392
0:05:32.880	Exercise		1.84609	35.4335	10.4891	176	-	29.6396	31.9379	0.928041	61.744	1.26533	1.71324
0:05:34.020	Exercise		1.7438	33.4703	9.90796	176	-	31.1084	32.9754	0.943382	61.4709	1.22533	1.64507
0:05:35.180	Exercise		1.76272	33.8333	9.99651	176.333	-	31.0457	32.2916	0.961419	61.9834	1.22967	1.69471
0:05:36.460	Exercise		1.73307	33.2644	9.80985	176.667	-	31.1514	32.4327	0.960495	61.12	1.234	1.66461
0:05:37.660	Exercise		1.6477	31.6258	9.30906	177	-	30.8646	32.0329	0.963528	57.687	1.216	1.58761
0:05:38.980	Exercise		1.70513	32.728	9.61539	177.333	-	31.1291	32.413	0.960389	60.0215	1.245	1.63759
0:05:40.200	Exercise		1.5057	28.9001	8.47483	177.667	-	30.5047	31.8051	0.959115	52.3192	1.17933	1.44413
0:05:41.760	Exercise		1.60073	30.7241	8.99285	178	-	29.1586	30.4395	0.957921	53.1315	1.185	1.53337
0:05:43.040	Exercise		1.56824	30.1006	8.81034	178	-	27.8098	29.2467	0.950869	49.8572	1.14967	1.49119
0:05:44.380	Exercise		1.75721	33.7277	9.85352	178.333	-	27.9162	29.2976	0.95285	55.8534	1.183	1.67436
0:05:45.580	Exercise		1.81882	34.9102	10.18	178.667	-	28.6263	29.9125	0.957002	58.5351	1.303	1.74062
0:05:47.080	Exercise		1.86785	35.8512	10.4349	179	-	30.0012	31.0828	0.965202	62.884	1.32267	1.80285
0:05:48.220	Exercise		1.89954	36.4595	10.612	179	-	30.6754	31.5	0.973824	65.1981	1.355	1.84982
0:05:49.380	Exercise		1.81965	34.9262	10.1657	179	-	31.949	32.3996	0.986091	65.7628	1.24167	1.79434
0:05:50.480	Exercise		1.72077	33.0282	9.59536	179.333	-	32.1947	32.312	0.996371	63.0264	1.19	1.71452
0:05:51.620	Exercise		1.67999	32.2454	9.35057	179.667	-	32.4613	32.2884	1.00535	62.1613	1.17367	1.68898
0:05:52.780	Exercise		1.67253	32.1022	9.29181	180	-	32.1099	31.7695	1.01071	61.2396	1.17033	1.69045
0:05:53.920	Exercise		1.74476	33.4886	9.6931	180	-	32.258	31.867	1.01227	63.9091	1.20667	1.76617
0:05:55.020	Exercise		1.77775	34.1219	9.8764	180	-	32.7467	32.2269	1.01613	65.9777	1.224	1.80643
0:05:56.120	Exercise		1.76978	33.9689	9.8321	180	-	34.2496	33.6499	1.01782	68.4214	1.262	1.80132
0:05:57.240	Exercise		1.63014	31.2886	9.05631	180	-	35.5615	34.7596	1.02307	65.52	1.24967	1.66774
0:05:58.460	Exercise		1.58209	30.3663	8.78937	180	-	35.5625	34.9801	1.01665	63.5949	1.249	1.60843
0:05:59.660	Exercise		1.58957	30.51	8.84734	179.667	-	34.4531	34.0018	1.01327	61.9263	1.24533	1.61067
0:06:00.860	Exercise		1.58339	30.3914	8.82933	179.333	-	33.3655	33.2383	1.00383	59.8123	1.23367	1.58945
0:06:02.180	Exercise		1.50293	28.847	8.38066	179.333	-	32.3524	32.5323	0.99447	55.233	1.20333	1.49462
0:06:03.600	Exercise		1.54373	29.6301	8.59219	179.667	-	30.8917	31.4275	0.982953	54.2203	1.19533	1.51741
0:06:04.840	Exercise		1.6759	32.1671	9.31057	180	-	30.5005	31.0018	0.983833	58.0841	1.20033	1.64881
0:06:05.940	Exercise		1.80923	34.7261	10.0513	180	-	31.0134	31.292	0.991097	63.6219	1.21967	1.79312
0:06:07.060	Exercise		1.77815	34.1296	9.87862	180	-	32.3468	32.2283	1.00368	65.3731	1.19833	1.78469
0:06:08.140	Exercise		1.76013	33.7837	9.7785	180	-	32.5664	32.4515	1.00354	65.1302	1.201	1.76636
0:06:09.260	Exercise		1.72929	33.1918	9.60719	180	-	32.966	32.7815	1.00563	64.7719	1.20133	1.73903
0:06:10.400	Exercise		1.68697	32.3795	9.35474	180.333	-	33.2856	33.1592	1.00381	63.8674	1.192	1.6934
0:06:11.500	Exercise		1.66892	32.0331	9.23759	180.667	-	33.5637	33.4713	1.00276	63.4817	1.22433	1.67353
0:06:12.740	Exercise		1.63398	31.3623	9.0275	181	-	33.6046	33.4294	1.00524	62.3755	1.203	1.64254
0:06:13.880	Exercise		1.67921	32.2306	9.27743	181	-	32.9839	32.8932	1.00276	62.6356	1.24433	1.68385
0:06:15.080	Exercise		1.73251	33.2535	9.57188	181	-	32.6249	32.4402	1.0057	64.1156	1.216	1.74238
0:06:16.160	Exercise		1.73834	33.3655	9.6041	181	-	32.8073	32.5879	1.00673	64.5369	1.238	1.75004
0:06:17.340	Exercise		1.69879	32.6063	9.36831	181.333	-	32.8824	32.6803	1.00618	63.1486	1.24767	1.70929
0:06:18.660	Exercise		1.56911	30.1173	8.63732	181.667	-	32.8666	32.8625	1.00013	58.2799	1.251	1.56931
0:06:20.040	Exercise		1.67439	32.1381	9.19997	182	-	31.8341	32.2456	0.987241	59.8933	1.30867	1.65303
0:06:21.280	Exercise		1.72073	33.0275	9.45458	182	-	31.981	32.4785	0.984683	61.9659	1.28667	1.69438
0:06:22.420	Exercise		1.79018	34.3605	9.83616	182	-	32.8037	33.1956	0.988196	66.0993	1.29067	1.76905
0:06:23.560	Exercise		1.74049	33.4067	9.56312	182	-	33.4136	33.4883	0.997768	65.6487	1.26167	1.7366
0:06:24.740	Exercise		1.68409	32.3243	9.25327	182	-	33.5335	33.6212	0.997392	63.9663	1.22933	1.6797
0:06:25.880	Exercise		1.74463	33.4863	9.5859	182	-	32.5488	32.7323	0.994394	64.2785	1.23533	1.73485
0:06:27.020	Exercise		1.71764	32.968	9.43755	182	-	32.8269	33.0895	0.992063	64.0085	1.209	1.704
0:06:28.140	Exercise		1.84357	35.3852	10.1295	182	-	32.7542	32.842	0.997328	68.1002	1.271	1.83864
0:06:29.240	Exercise		1.81436	34.8247	9.96904	182	-	33.3897	33.2694	1.00362	68.2966	1.27467	1.82093
0:06:30.380	Exercise		1.7485	33.5604	9.58956	182.333	-	33.5279	33.1453	1.01154	66.1878	1.26	1.76868
0:06:31.560	Exercise		1.67933	32.2329	9.19344	182.667	-	33.5342	33.0491	1.01468	63.9035	1.21267	1.70398
0:06:32.660	Exercise		1.67285	32.1085	9.14127	183	-	33.347	33.0177	1.00997	63.5635	1.17667	1.68954
0:06:33.720	Exercise		1.71599	32.9364	9.37699	183	-	33.1834	33.0289	1.00468	64.8725	1.178	1.72402
0:06:34.840	Exercise		1.58802	30.4801	8.67768	183	-	33.3525	33.4926	0.995817	60.7787	1.12	1.58137
0:06:35.980	Exercise		1.65898	31.8422	9.06545	183	-	32.4813	32.7229	0.992619	61.466	1.16767	1.64673
0:06:37.140	Exercise		1.28978	24.7559	7.048	183	-	32.7576	33.4838	0.978312	48.7134	1.08533	1.26181
0:06:39.120	Exercise		1.44236	27.6845	7.88177	183	-	30.322	31.8313	0.952584	50.2436	1.11167	1.37397
0:06:40.240	Exercise		1.51323	29.0447	8.26901	183	-	28.1246	30.3808	0.925737	48.3406	1.204	1.40085
0:06:41.880	Exercise		2.07604	39.8473	11.3445	183	-	27.3437	29.621	0.923118	63.7118	1.321	1.91643
0:06:42.980	Exercise		2.00382	38.4611	10.9499	183	-	28.5272	30.5242	0.934577	64.1551	1.32133	1.87273
0:06:44.080	Exercise		1.84922	35.4937	10.105	183	-	30.2658	32.0578	0.944102	63.5264	1.21033	1.74586
0:06:45.320	Exercise		1.70853	32.7932	9.33621	183	-	30.8285	32.5076	0.948347	60.0518	1.17167	1.62028
0:06:46.500	Exercise		1.71905	32.9952	9.3937	183	-	30.9107	32.7272	0.944497	60.4709	1.18733	1.62364
0:06:47.620	Exercise		1.65449	31.7561	9.04094	183	-	31.2446	32.7949	0.952729	59.0279	1.159	1.57628
0:06:48.860	Exercise		1.69723	32.5763	9.27446	183	-	30.8888	32.3122	0.95595	59.6796	1.18467	1.62246
0:06:50.080	Exercise		1.76765	33.928	9.65929	183	-	30.6612	31.9529	0.959574	61.4991	1.213	1.69619
0:06:51.180	Exercise		1.85571	35.6183	10.1405	183	-	30.919	32.1537	0.961601	65.0721	1.21767	1.78445
0:06:52.240	Exercise		1.89051	36.2862	10.3307	183	-	32.3772	33.338	0.97118	69.1622	1.25233	1.83603
0:06:53.340	Exercise		1.86718	35.8384	10.2032	183	-	33.4467	34.0098	0.983441	70.3119	1.288	1.83626
0:06:54.480	Exercise		1.80004	34.5498	9.83631	183	-	34.0398	34.2003	0.995307	69.0837	1.27367	1.7916
0:06:55.560	Exercise		1.7241	33.0921	9.4213	183	-	34.0397	33.8812	1.00468	66.4982	1.226	1.73216
0:06:56.660	Exercise		1.65551	31.7755	9.03003	183.333	-	33.8648	33.337	1.01583	64.0645	1.153	1.68172
0:06:57.720	Exercise		1.69743	32.5802	9.25871	183.333	-	33.7619	33.2024	1.01685	65.4122	1.16233	1.72603
0:06:58.760	Exercise		1.74216	33.4387	9.48544	183.667	-	33.9695	33.4541	1.01541	67.4353	1.17633	1.769
0:06:59.800	Exercise		1.71205	32.8609	9.32151	183.667	-	34.1308	33.6528	1.0142	66.5898	1.17567	1.73637
0:07:00.900	Exercise		1.72546	33.1181	9.37747	184	-	34.0506	33.554	1.0148	66.8567	1.188	1.75099
0:07:01.960	Exercise		1.71136	32.8477	9.30089	184	-	33.7552	33.163	1.01786	65.7685	1.18367	1.74192
0:07:03.040	Exercise		1.71833	32.9813	9.33873	184	-	33.4356	32.9839	1.0137	65.3627	1.19	1.74186
0:07:04.180	Exercise		1.63826	31.4445	8.88748	184.333	-	32.9356	32.7043	1.00707	61.5103	1.17267	1.64985
0:07:05.400	Exercise		1.60461	30.7988	8.68925	184.667	-	31.8084	31.7609	1.0015	58.4096	1.14133	1.60702
0:07:06.560	Exercise		1.67913	32.2291	9.0764	185	-	30.6644	30.9209	0.991703	58.5826	1.18933	1.6652
0:07:07.840	Exercise		1.80744	34.6918	9.76995	185	-	30.3979	30.8806	0.984366	62.3411	1.21333	1.77918
0:07:08.920	Exercise		1.86916	35.8765	10.1036	185	-	30.7934	31.4329	0.979657	65.0004	1.25767	1.83114
0:07:10.060	Exercise		1.84067	35.3296	9.94959	185	-	30.9757	31.5412	0.98207	64.735	1.20767	1.80767
0:07:11.200	Exercise		1.78575	34.2754	9.65269	185	-	31.2586	31.8161	0.982477	63.4438	1.19833	1.75446
0:07:12.320	Exercise		1.74669	33.5256	9.44154	185	-	31.5996	32.1587	0.982613	63.0612	1.15433	1.71632
0:07:13.360	Exercise		1.82348	34.9996	9.85664	185	-	32.5465	33.0781	0.98393	67.4051	1.20467	1.79418
0:07:14.420	Exercise		1.79512	34.4552	9.70333	185	-	32.439	32.7699	0.989901	66.1176	1.20733	1.77699
0:07:15.620	Exercise		1.77136	33.9993	9.57494	185	-	32.5731	32.8197	0.992487	65.2982	1.23733	1.75806
0:07:16.780	Exercise		1.70145	32.6573	9.21361	184.667	-	32.4412	32.5635	0.996242	62.6509	1.21033	1.69505
0:07:17.900	Exercise		1.77486	34.0664	9.61114	184.667	-	32.2562	32.2983	0.998698	64.7042	1.25	1.77255
0:07:19.100	Exercise		1.84496	35.4118	9.99073	184.667	-	32.4373	32.3704	1.00207	67.5859	1.25733	1.84877
0:07:20.140	Exercise		1.8262	35.0518	9.87133	185	-	33.3318	33.089	1.00734	68.7059	1.26267	1.8396
0:07:21.220	Exercise		1.72381	33.0866	9.31789	185	-	34.2966	33.8912	1.01196	66.917	1.236	1.74443
0:07:22.440	Exercise		1.67835	32.214	9.07216	185	-	33.6245	33.3012	1.00971	63.8213	1.244	1.69464
0:07:23.660	Exercise		1.7202	33.0173	9.29837	185	-	32.9059	32.7241	1.00555	63.9924	1.24733	1.72975
0:07:24.740	Exercise		1.81319	34.8021	9.80103	185	-	32.3434	32.2184	1.00388	66.3381	1.24167	1.82022
0:07:25.820	Exercise		1.7871	34.3014	9.66002	185	-	32.6587	32.3829	1.00852	66.3637	1.19467	1.80232
0:07:26.900	Exercise		1.73097	33.224	9.3566	185	-	32.8301	32.4709	1.01106	64.4831	1.213	1.75012
0:07:28.140	Exercise		1.7448	33.4894	9.43133	185	-	33.0205	32.754	1.00814	65.129	1.248	1.75899
0:07:29.280	Exercise		1.76618	33.8999	9.54694	185	-	33.1028	32.8633	1.00729	65.8854	1.27867	1.77905
0:07:30.400	Exercise		1.87251	35.9407	10.1217	185	-	33.0073	32.8718	1.00412	69.5705	1.29033	1.88023
0:07:31.480	Exercise		1.81088	34.7577	9.78852	185	-	33.5449	33.1954	1.01053	68.7001	1.24367	1.82994
0:07:32.540	Exercise		1.87126	35.9166	10.1149	185	-	33.6768	33.2066	1.01416	71.0675	1.27133	1.89775
0:07:33.620	Exercise		1.78805	34.3196	9.66514	185	-	33.9441	33.1549	1.0238	68.7938	1.223	1.83061
0:07:34.680	Exercise		1.79174	34.3905	9.6851	185	-	33.9853	32.9879	1.03023	68.8475	1.24633	1.84591
0:07:35.800	Exercise		1.63542	31.3901	8.84012	185	-	34.8823	33.6765	1.03581	64.6961	1.218	1.69398
0:07:37.020	Exercise		1.53998	29.5582	8.36946	184	-	34.5293	33.5684	1.02862	60.6327	1.17067	1.58406
0:07:38.160	Exercise		1.17969	22.6427	6.45814	182.667	-	33.5396	33.1962	1.01034	45.9848	1.03167	1.19189
0:07:40.040	Exercise		1.49307	28.6577	8.21871	181.667	-	28.9591	29.902	0.968467	50.065	1.056	1.44599
0:07:41.080	Exercise		1.66352	31.9294	9.14023	182	-	28.5661	29.9834	0.952731	54.1065	1.183	1.58489
0:07:42.340	Exercise		2.27029	43.5756	12.4286	182.667	-	28.8207	30.2586	0.952481	73.2549	1.34833	2.16241
0:07:43.380	Exercise		2.07413	39.8105	11.334	183	-	31.1081	32.2346	0.965054	72.4565	1.315	2.00164
0:07:44.380	Exercise		2.04354	39.2234	11.1669	183	-	31.8978	32.5308	0.980543	73.5504	1.266	2.00378
0:07:45.440	Exercise		1.94497	37.3315	10.6283	183	-	33.0683	33.3565	0.991359	72.9136	1.22133	1.92816
0:07:46.400	Exercise		1.83127	35.1492	10.0069	183	-	33.387	33.3964	0.999719	69.2978	1.22333	1.83076
0:07:47.580	Exercise		1.85058	35.5198	10.1125	183	-	33.8998	33.687	1.00632	71.238	1.20633	1.86227
0:07:48.520	Exercise		1.75878	33.7578	9.61082	183	-	33.6882	33.3273	1.01083	67.5229	1.17533	1.77783
0:07:49.560	Exercise		1.89037	36.2835	10.3299	183	-	33.3717	32.8116	1.01707	71.7973	1.18667	1.92264
0:07:50.560	Exercise		1.80685	34.6803	9.85552	183.333	-	33.6921	33.1243	1.01714	69.2946	1.18533	1.83782
0:07:51.600	Exercise		1.89014	36.2792	10.2912	183.667	-	33.765	32.9319	1.0253	72.0878	1.25567	1.93796
0:07:52.700	Exercise		1.80484	34.6419	9.80894	184	-	34.2716	33.3192	1.02858	69.9083	1.25	1.85643
0:07:53.780	Exercise		1.84481	35.4089	10.0261	184	-	34.1547	33.0449	1.03359	71.0099	1.278	1.90676
0:07:54.840	Exercise		1.74204	33.4365	9.46762	184	-	34.4264	33.3262	1.03301	67.9268	1.22967	1.79955
0:07:55.960	Exercise		1.70601	32.7449	9.27178	184	-	34.7522	33.8057	1.028	67.0159	1.24867	1.75377
0:07:57.140	Exercise		1.67861	32.219	9.1064	184.333	-	33.9017	33.1893	1.02146	64.3598	1.24367	1.71464
0:07:58.320	Exercise		1.66995	32.0529	9.04308	184.667	-	33.1636	32.6394	1.01606	62.7027	1.23333	1.69678
0:07:59.500	Exercise		1.77655	34.0989	9.60298	185	-	31.969	31.5279	1.01399	64.2932	1.23467	1.80141
0:08:00.600	Exercise		1.48932	28.5857	8.05036	185	-	32.2193	31.8116	1.01281	54.4829	1.20733	1.5084
0:08:02.600	Exercise		1.54043	29.5668	8.32665	185	-	30.4555	30.9284	0.98471	53.6389	1.14867	1.51688
0:08:03.680	Exercise		1.63416	31.3658	8.81741	185.333	-	28.5549	29.8517	0.956558	52.5697	1.28167	1.56317
0:08:05.280	Exercise		2.11648	40.6234	11.3994	185.667	-	27.9529	29.6082	0.944092	66.4516	1.31267	1.99815
0:08:06.300	Exercise		2.18776	41.9916	11.7622	186	-	29.2375	30.5984	0.955523	71.2059	1.416	2.09046
0:08:07.400	Exercise		2.05566	39.4561	11.052	186	-	31.2731	32.2201	0.97061	72.3462	1.29267	1.99525
0:08:08.500	Exercise		1.95583	37.5398	10.5152	186	-	32.4872	33.0457	0.983099	71.5443	1.287	1.92277
0:08:09.540	Exercise		1.91687	36.792	10.3057	186	-	32.8815	32.9567	0.997718	71.0828	1.271	1.91249
0:08:10.620	Exercise		1.86402	35.7778	10.0216	186	-	32.9536	32.6948	1.00791	69.4796	1.24233	1.87877
0:08:11.720	Exercise		1.76119	33.804	9.46875	186	-	32.371	32.1663	1.00636	64.5454	1.23367	1.7724
0:08:13.000	Exercise		1.74302	33.4553	9.37108	186	-	31.8225	31.8327	0.999681	62.6956	1.249	1.74246
0:08:14.220	Exercise		1.73165	33.237	9.30993	186	-	31.7161	31.8759	0.994988	62.0141	1.259	1.72297
0:08:15.380	Exercise		1.79596	34.7242	9.6557	186	-	31.5413	31.712	0.994615	63.8507	1.27633	1.78629
0:08:16.600	Exercise		1.7942	34.8875	9.64622	186	-	31.8892	31.9975	0.996617	64.5413	1.26867	1.78813
0:08:17.760	Exercise		1.79442	35.7935	9.64744	186	-	32.1701	32.1269	1.00134	65.3391	1.236	1.79683
0:08:18.800	Exercise		1.85563	35.2791	9.97651	186	-	32.232	31.9145	1.00995	67.5887	1.25133	1.87409
0:08:19.940	Exercise		1.85816	28.0737	9.99012	186	-	32.8114	32.358	1.01401	69.0334	1.23267	1.8842
0:08:20.980	Exercise		1.87138	29.9316	10.0612	186	-	32.9998	32.4622	1.01656	69.5332	1.28733	1.90237
0:08:22.140	Exercise		1.7873	32.7152	9.60915	186	-	33.3909	32.9182	1.01436	67.2536	1.27867	1.81297
0:08:23.380	Exercise		1.75732	43.2252	9.43107	186.333	-	32.5425	32.1531	1.01211	64.2422	1.31133	1.77861
0:08:24.660	Exercise		1.77045	40.8119	9.48454	186.667	-	32.0634	31.8014	1.00824	63.9099	1.28833	1.78503
0:08:25.780	Exercise		1.85198	36.6087	9.9213	186.667	-	31.6959	31.4489	1.00785	66.0036	1.30133	1.86652
0:08:26.940	Exercise		1.8706	34.8452	10.0211	186.667	-	32.5166	32.0563	1.01436	68.451	1.29267	1.89747
0:08:28.060	Exercise		1.92462	35.699	10.3105	186.667	-	33.1695	32.5115	1.02024	71.6093	1.327	1.96357
0:08:29.120	Exercise		1.7819	37.9669	9.52886	187	-	34.5968	33.6494	1.02816	69.6024	1.26	1.83207
0:08:30.200	Exercise		1.81327	37.5352	9.69664	187	-	33.5513	32.87	1.02073	68.7922	1.24533	1.85086
0:08:31.520	Exercise		1.77627	37.4449	9.49878	187	-	32.9026	32.3469	1.01718	66.3985	1.202	1.80679
0:08:32.580	Exercise		1.89223	35.8613	10.1189	187	-	32.1395	31.5143	1.01984	68.8204	1.238	1.92977
0:08:33.640	Exercise		1.91475	35.8155	10.2393	187	-	33.1663	32.1613	1.03125	71.6556	1.266	1.97458
0:08:34.700	Exercise		1.94388	35.4198	10.3951	187	-	33.7175	32.3985	1.04071	73.6932	1.302	2.02302
0:08:35.760	Exercise		1.93346	34.6732	10.3394	187	-	34.0972	32.7496	1.04115	74.1283	1.30133	2.01302
0:08:36.800	Exercise		1.86757	34.1393	9.98703	187	-	34.2445	32.8436	1.04265	72.1065	1.27367	1.94723
0:08:37.880	Exercise		1.81269	34.7668	9.6935	187	-	34.8026	33.2509	1.04667	71.2384	1.25833	1.89728
0:08:38.940	Exercise		1.81677	36.956	9.71537	187	-	35.119	33.5206	1.04768	71.9555	1.271	1.9034
0:08:39.980	Exercise		1.81457	38.2449	9.68634	187.333	-	35.1489	33.4971	1.04931	71.8841	1.27733	1.90405
0:08:41.080	Exercise		1.32941	37.973	7.08389	187.667	-	35.8885	34.5049	1.0401	54.6455	1.13467	1.38272
0:08:42.940	Exercise		1.29092	37.7252	6.86658	188	-	32.745	32.7401	1.00015	49.233	1.01833	1.29111
0:08:43.960	Exercise		1.52038	37.3771	8.08715	188	-	29.4333	30.4519	0.966551	51.5141	1.09667	1.46953
0:08:45.160	Exercise		2.16691	36.3978	11.5261	188	-	28.4572	29.5461	0.963145	69.6494	1.256	2.08705
0:08:46.200	Exercise		2.2942	35.6732	12.2032	188	-	30.072	30.7719	0.977255	76.9496	1.39233	2.24202
0:08:47.240	Exercise		2.09762	33.8746	11.1576	188	-	32.2509	32.4564	0.993669	75.8549	1.33133	2.08434
0:08:48.320	Exercise		1.97571	33.6726	10.5091	188	-	33.9749	33.7285	1.0073	75.2769	1.32967	1.99014
0:08:49.380	Exercise		1.80308	33.6284	9.59084	188	-	34.6056	34.0313	1.01688	70.3061	1.28	1.83351
0:08:50.520	Exercise		1.70406	36.44	9.08027	187.667	-	34.5365	33.9546	1.01714	66.5358	1.247	1.73327
0:08:51.700	Exercise		1.69514	37.4539	9.04876	187.333	-	33.7141	33.0656	1.01961	64.6427	1.24233	1.72838
0:08:52.840	Exercise		1.80825	33.8724	9.66978	187	-	33.8843	33.2402	1.01938	68.9546	1.29233	1.84329
0:08:53.900	Exercise		1.85841	30.8507	9.938	187	-	34.7012	33.8402	1.02544	72.3499	1.32533	1.90569
0:08:55.000	Exercise		1.81804	32.138	9.72215	187	-	35.381	34.3876	1.02889	72.4281	1.287	1.87057
0:08:56.040	Exercise		1.75551	37.4033	9.38774	187	-	35.2807	34.1354	1.03355	69.8939	1.26467	1.81441
0:08:57.160	Exercise		1.78317	41.8114	9.53568	187	-	35.3222	34.2167	1.03231	70.944	1.28367	1.84078
0:08:58.260	Exercise		1.8624	40.9482	9.95937	187	-	35.2382	34.056	1.03471	73.4833	1.347	1.92705
0:08:59.340	Exercise		1.86502	37.553	9.97337	187	-	35.6539	34.2818	1.04003	74.446	1.34833	1.93967
0:09:00.420	Exercise		1.85938	27.799	9.94319	187	-	35.4157	33.8343	1.04674	73.8018	1.33667	1.94628
0:09:01.520	Exercise		1.77162	29.0039	9.4739	187	-	35.6807	34.0202	1.04881	71.2137	1.28167	1.85809
0:09:02.580	Exercise		1.5255	29.2802	8.14323	187.333	-	36.1912	34.4802	1.04962	63.6077	1.09067	1.6012
0:09:03.520	Exercise		1.32446	25.4215	7.05752	187.667	-	34.0648	33.2045	1.02591	53.338	0.934333	1.35878
0:09:04.700	Exercise		1.43199	27.4854	7.61697	188	-	30.6568	30.8079	0.995096	51.6537	0.959333	1.42497
0:09:05.980	Exercise		1.75373	33.6609	9.32836	188	-	29.4109	29.8277	0.986027	58.8869	1.16033	1.72923
0:09:07.080	Exercise		1.96448	37.706	10.4679	187.667	-	30.3688	30.6662	0.990304	67.35	1.261	1.94543
0:09:08.100	Exercise		2.02098	38.7904	10.769	187.667	-	31.9946	32.0269	0.998991	72.8184	1.28533	2.01894
0:09:09.160	Exercise		1.91578	36.7713	10.2084	187.667	-	33.0416	32.8582	1.00558	71.6098	1.241	1.92648
0:09:10.200	Exercise		1.92717	36.9897	10.2509	188	-	33.6544	33.1974	1.01377	72.8699	1.30967	1.9537
0:09:11.340	Exercise		1.88139	36.1111	10.0074	188	-	33.4238	32.9941	1.01302	70.8449	1.28133	1.90589
0:09:12.420	Exercise		1.93779	37.1938	10.3074	188	-	33.2621	32.8232	1.01337	72.2658	1.33233	1.96371
0:09:13.520	Exercise		1.94537	37.3391	10.3477	188	-	33.7367	33.2528	1.01455	73.581	1.33267	1.97367
0:09:14.600	Exercise		1.96682	37.751	10.4618	188	-	34.4371	33.6942	1.02205	75.7328	1.363	2.01019
0:09:15.660	Exercise		1.92108	36.8729	10.2185	188	-	35.0149	33.9291	1.032	75.3159	1.34733	1.98256
0:09:16.740	Exercise		1.82821	35.0904	9.72452	188	-	34.9284	33.6459	1.03812	71.906	1.28633	1.8979
0:09:17.820	Exercise		1.56344	30.0084	8.30143	188.333	-	31.7551	31.1307	1.02006	56.4343	1.19733	1.5948
0:09:19.800	Exercise		1.57167	30.1663	8.34513	188.333	-	29.7323	29.8023	0.997651	53.3763	1.15633	1.56797
0:09:20.940	Exercise		1.72955	33.1967	9.18343	188.333	-	27.7497	28.4171	0.976516	53.8696	1.32033	1.68893
0:09:22.460	Exercise		2.11113	40.5206	11.2294	188	-	29.2942	29.8129	0.9826	69.0878	1.37333	2.07439
0:09:23.480	Exercise		2.14142	41.1021	11.3704	188.333	-	30.6762	30.9187	0.992157	73.1253	1.41633	2.12462
0:09:24.540	Exercise		2.01852	38.7433	10.6989	188.667	-	33.1894	32.9287	1.00792	75.3029	1.305	2.0345
0:09:25.580	Exercise		1.95734	37.5689	10.3746	188.667	-	34.1401	33.6031	1.01598	75.0788	1.30967	1.98862
0:09:26.620	Exercise		1.92335	36.9164	10.1944	188.667	-	34.4256	33.6971	1.02162	74.4673	1.299	1.96493
0:09:27.680	Exercise		1.8454	35.4203	9.78125	188.667	-	34.5822	33.6895	1.0265	72.0206	1.26433	1.8943
0:09:28.740	Exercise		1.83255	35.1737	9.69602	189	-	34.8985	33.857	1.03076	72.2102	1.25933	1.88892
0:09:29.760	Exercise		1.84341	35.3821	9.75347	189	-	35.767	34.7093	1.03047	74.673	1.23033	1.89958
0:09:30.660	Exercise		1.90672	36.5974	10.0885	189	-	36.6518	35.4087	1.03511	78.7878	1.27433	1.97366
0:09:31.660	Exercise		1.90573	36.5784	10.0832	189	-	36.9952	35.5222	1.04147	79.406	1.28433	1.98476
0:09:32.680	Exercise		1.87304	35.9508	9.91025	189	-	36.756	34.9746	1.05093	77.3721	1.30667	1.96844
0:09:33.700	Exercise		1.82394	35.0084	9.65046	189	-	36.5256	34.6251	1.05489	74.9335	1.298	1.92405
0:09:34.780	Exercise		1.78932	34.3439	9.46729	189	-	36.4017	34.6544	1.05042	73.3931	1.27967	1.87954
0:09:35.820	Exercise		1.79595	34.4711	9.50236	189	-	35.9348	34.3482	1.04619	72.5438	1.30467	1.8789
0:09:36.940	Exercise		1.83053	35.135	9.68537	189	-	35.9779	34.4439	1.04454	74.0226	1.30567	1.91206
0:09:37.960	Exercise		1.88425	36.1661	9.9696	189	-	36.1256	34.4446	1.0488	76.2336	1.34467	1.97621
0:09:39.000	Exercise		1.83689	35.257	9.71899	189	-	36.2478	34.4568	1.05198	74.9447	1.29067	1.93236
0:09:40.040	Exercise		1.81559	34.8482	9.60629	189	-	35.7255	33.9228	1.05314	73.1702	1.26833	1.91207
0:09:41.080	Exercise		1.80427	34.6308	9.54638	189	-	35.5007	33.6446	1.05517	72.4709	1.23967	1.9038
0:09:42.080	Exercise		1.85289	35.5641	9.7864	189.333	-	36.4621	34.4741	1.05767	75.9785	1.29967	1.95974
0:09:43.120	Exercise		1.79774	34.5057	9.47844	189.667	-	36.56	34.6777	1.05428	74.2547	1.25367	1.89533
0:09:44.120	Exercise		1.79165	34.3886	9.42973	190	-	36.242	34.7579	1.0427	73.4333	1.244	1.86815
0:09:45.120	Exercise		1.86733	35.8412	9.82803	190	-	35.7627	34.5393	1.03542	75.6764	1.225	1.93347
0:09:46.040	Exercise		1.92581	36.9637	10.1358	190	-	36.2378	35.3591	1.02485	78.6829	1.27367	1.97366
0:09:47.040	Exercise		1.57334	30.1984	8.28073	190	-	36.7444	36.3916	1.00969	65.4559	1.233	1.58859
0:09:48.840	Exercise		1.65248	31.7174	8.69725	190	-	33.94	34.9837	0.970167	63.6283	1.21467	1.60318
0:09:49.780	Exercise		1.81292	34.7969	9.54168	190	-	31.8513	33.44	0.952492	65.2871	1.24633	1.72679
0:09:50.780	Exercise		2.34722	45.0522	12.3538	190	-	30.9777	32.4254	0.955354	81.2727	1.367	2.24242
0:09:51.880	Exercise		2.27553	43.6762	11.9765	190	-	32.6979	33.5537	0.974494	82.8415	1.414	2.21749
0:09:52.860	Exercise		2.07897	39.9035	10.942	190	-	34.6052	34.8202	0.993826	80.2688	1.38833	2.06614
0:09:53.900	Exercise		1.93827	37.2029	10.2014	190	-	36.1006	35.7171	1.01074	78.4496	1.33267	1.95908
0:09:54.940	Exercise		1.84574	35.4268	9.7144	190	-	36.2672	35.5943	1.01891	75.247	1.30433	1.88063
0:09:55.980	Exercise		1.92571	36.9619	10.1353	190	-	36.5303	35.4239	1.03123	78.7651	1.34733	1.98586
0:09:56.980	Exercise		1.93611	37.1614	10.19	190	-	37.247	35.5552	1.04758	80.5866	1.36967	2.02823
0:09:58.000	Exercise		1.94061	37.2478	10.2137	190	-	38.0359	35.7083	1.06518	82.3963	1.38233	2.06711
0:09:59.000	Exercise		1.89017	36.2797	9.94828	190	-	38.198	35.5968	1.07307	80.7275	1.36333	2.0283
0:10:00.020	Exercise		1.84307	35.3757	9.70039	190	-	38.694	35.9738	1.07561	79.9578	1.33233	1.98244
0:10:01.000	Exercise		1.77625	34.0931	9.34868	190	-	38.6894	35.8975	1.07777	77.3073	1.29667	1.91439
0:10:02.020	Exercise		1.77206	34.0127	9.32665	190	-	38.7359	36.0198	1.07541	77.2278	1.29533	1.90569
0:10:03.040	Exercise		1.79651	34.482	9.45534	190	-	37.3942	35.0723	1.0662	75.5427	1.30067	1.91545
0:10:04.100	Exercise		1.86881	35.8697	9.83586	190	-	36.4966	34.341	1.06277	76.5146	1.326	1.98612
0:10:05.140	Exercise		1.84688	35.4487	9.7204	190	-	36.4793	34.2514	1.06504	75.7387	1.30367	1.96701
0:10:06.140	Exercise		1.8917	36.309	9.9563	190	-	37.3108	34.7766	1.07287	78.9989	1.35133	2.02954
0:10:07.180	Exercise		1.84447	35.4024	9.70771	190	-	37.6308	35.108	1.07186	77.6757	1.353	1.977
0:10:08.280	Exercise		1.86463	35.7895	9.81385	190	-	37.458	35.0488	1.06874	78.0558	1.369	1.9928
0:10:09.300	Exercise		1.82515	35.0317	9.60606	190	-	37.0291	34.7117	1.06676	75.7942	1.32933	1.947
0:10:10.340	Exercise		1.83849	35.2877	9.67625	190	-	37.1766	34.7105	1.07105	76.8211	1.30567	1.9691
0:10:11.340	Exercise		1.84868	35.4834	9.71288	190.333	-	37.4726	34.8109	1.07646	77.6933	1.329	1.99004
0:10:12.380	Exercise		1.84632	35.4379	9.68347	190.667	-	37.3733	34.7251	1.07626	77.5321	1.309	1.98712
0:10:13.380	Exercise		1.86348	35.7674	9.75645	191	-	37.7711	35.1328	1.0751	78.8041	1.348	2.00342
0:10:14.420	Exercise		1.85539	35.6121	9.71409	191	-	37.7257	35.2256	1.07098	78.4685	1.33367	1.98708
0:10:15.440	Exercise		1.87287	35.9476	9.80561	191	-	37.6959	35.1039	1.07384	79.0154	1.352	2.01116
0:10:16.460	Exercise		1.84064	35.3289	9.63684	191	-	37.907	35.3739	1.07161	78.2998	1.32233	1.97244
0:10:17.460	Exercise		1.79313	34.4171	9.38812	191	-	37.6838	35.0803	1.07421	76.2753	1.262	1.92621
0:10:18.420	Exercise		1.73741	33.3476	9.0964	191	-	37.1447	34.7562	1.06872	73.1325	1.225	1.85681
0:10:19.480	Exercise		1.80393	34.6245	9.44469	191	-	36.3045	34.1674	1.06255	73.9768	1.25533	1.91677
0:10:20.520	Exercise		1.85503	35.6052	9.69528	191.333	-	36.0109	33.9904	1.05944	75.1105	1.30167	1.96529
0:10:21.540	Exercise		1.92109	36.8731	10.0231	191.667	-	36.1704	34.537	1.04729	77.848	1.34067	2.01194
0:10:22.580	Exercise		1.90148	36.4967	9.90354	192	-	35.9759	34.2165	1.05142	76.8799	1.30667	1.99925
0:10:23.580	Exercise		1.85638	35.6312	9.68549	191.667	-	36.142	34.4746	1.04837	75.5659	1.28433	1.94617
0:10:24.600	Exercise		1.85417	35.5888	9.67396	191.667	-	36.4072	34.4446	1.05698	75.9777	1.29133	1.95982
0:10:25.640	Exercise		1.8446	35.4049	9.62399	191.667	-	36.5417	34.5915	1.05638	75.8205	1.29733	1.94859
0:10:26.660	Exercise		1.86222	35.7431	9.71591	191.667	-	36.5765	34.7046	1.05394	76.5857	1.30167	1.96266
0:10:27.660	Exercise		1.66743	32.0045	8.71481	191.333	-	37.294	35.5012	1.0505	70.0703	1.27967	1.75164
0:10:28.980	Exercise		1.49843	28.7606	7.83151	191.333	-	35.1829	34.6434	1.01557	59.6267	1.243	1.52176
0:10:30.540	Exercise		1.60746	30.8534	8.40136	191.333	-	32.8069	33.0498	0.99265	58.945	1.367	1.59565
0:10:31.860	Exercise		1.88998	36.2761	9.87796	191.333	-	31.3908	31.9521	0.982435	66.1791	1.391	1.85679
0:10:32.880	Exercise		2.11516	40.5981	11.0548	191.333	-	31.9349	32.1053	0.994693	75.2693	1.40367	2.10394
0:10:33.940	Exercise		2.07125	39.7552	10.8065	191.667	-	33.1383	32.8778	1.00792	77.1777	1.30133	2.08766
0:10:34.900	Exercise		2.01499	38.6753	10.513	191.667	-	34.0341	33.4064	1.01879	77.1184	1.30033	2.05285
0:10:35.920	Exercise		2.0322	39.0057	10.6212	191.333	-	35.3131	34.2914	1.02979	80.3556	1.34667	2.09274
0:10:36.960	Exercise		1.99026	38.2007	10.402	191.333	-	36.2139	34.7709	1.0415	80.5474	1.369	2.07285
0:10:37.960	Exercise		1.93276	37.0972	10.1015	191.333	-	36.6592	34.8524	1.05184	79.2718	1.356	2.03296
0:10:39.000	Exercise		1.90321	36.5299	9.94707	191.333	-	37.0647	35.0289	1.05812	78.96	1.35067	2.01381
0:10:40.040	Exercise		1.87203	35.9314	9.80119	191	-	37.1719	35.0348	1.061	78.0051	1.33433	1.98622
0:10:41.040	Exercise		1.89255	36.3254	9.90866	191	-	37.3248	35.169	1.0613	79.0574	1.35233	2.00856
0:10:42.080	Exercise		1.88026	36.0894	9.84429	191	-	37.6196	35.416	1.06222	79.3837	1.32167	1.99725
0:10:43.040	Exercise		1.79176	34.3908	9.38096	191	-	38.1025	35.742	1.06604	76.9783	1.273	1.9101
0:10:44.020	Exercise		1.86503	35.7971	9.76455	191	-	37.9578	35.6857	1.06367	80.1592	1.23233	1.98377
0:10:44.860	Exercise		1.97614	37.9298	10.3283	191.333	-	37.1182	34.8879	1.06393	82.7177	1.27167	2.10248
0:10:45.820	Exercise		2.04523	39.2559	10.6894	191.333	-	37.0834	34.8417	1.06434	85.1524	1.31733	2.17683
0:10:46.820	Exercise		1.95528	37.5295	10.2193	191.333	-	37.4253	35.0041	1.06917	81.8263	1.36233	2.09053
0:10:47.860	Exercise		1.8531	35.5681	9.7021	191	-	38.2141	35.6469	1.07202	79.2328	1.35533	1.98656
0:10:48.900	Exercise		1.78231	34.2095	9.31523	191.333	-	38.0471	35.4721	1.07259	76.35	1.28767	1.91169
0:10:49.860	Exercise		1.77994	34.164	9.28666	191.667	-	37.1317	34.8269	1.06618	74.6305	1.25867	1.89774
0:10:50.900	Exercise		1.82179	34.9672	9.48849	192	-	36.1052	33.9618	1.06311	74.3143	1.25333	1.93677
0:10:51.940	Exercise		1.91646	36.7842	9.96425	192.333	-	35.6714	33.7494	1.05695	76.67	1.329	2.02559
0:10:52.980	Exercise		1.96541	37.7238	10.2188	192.333	-	36.2684	34.2226	1.05978	79.7005	1.36333	2.0829
0:10:53.980	Exercise		1.96783	37.7703	10.2314	192.333	-	37.085	34.9519	1.06103	81.4496	1.38433	2.08793
0:10:55.000	Exercise		1.95327	37.4907	10.1733	192	-	37.2107	34.831	1.06832	81.1025	1.387	2.08671
0:10:56.060	Exercise		1.89711	36.4129	9.86366	192.333	-	37.2854	34.7327	1.07349	79.2132	1.34533	2.03654
0:10:57.040	Exercise		1.87477	35.9841	9.74752	192.333	-	37.5496	34.8447	1.07763	78.9323	1.33167	2.02031
0:10:58.040	Exercise		1.84108	35.3374	9.57234	192.333	-	38.0651	35.2784	1.07899	78.6162	1.32633	1.98651
0:10:59.100	Exercise		1.84124	35.3405	9.57318	192.333	-	37.8432	35.1592	1.07634	78.1553	1.32767	1.9818
0:11:00.100	Exercise		1.89169	36.3088	9.81846	192.667	-	37.5448	35.1232	1.06895	79.6199	1.33367	2.02211
0:11:01.060	Exercise		1.79832	34.5166	9.33382	192.667	-	37.9589	35.5594	1.06748	77.0807	1.25867	1.91967
0:11:02.040	Exercise		1.83556	35.2315	9.54364	192.333	-	37.8835	35.7144	1.06074	78.4146	1.272	1.94704
0:11:03.020	Exercise		1.80591	34.6624	9.40578	192	-	37.512	35.4892	1.057	77.0486	1.19233	1.90884
0:11:03.860	Exercise		1.99655	38.3214	10.3807	192.333	-	36.0664	34.1143	1.05722	81.3135	1.25833	2.11079
0:11:04.840	Exercise		2.04055	39.1661	10.6095	192.333	-	36.0803	33.8381	1.06626	82.929	1.28333	2.17577
0:11:05.820	Exercise		1.98712	38.1404	10.3316	192.333	-	36.4161	33.7828	1.07795	81.0635	1.34167	2.14201
0:11:06.840	Exercise		1.90639	36.5909	9.92909	192	-	37.2471	34.5917	1.07677	79.5927	1.335	2.05273
0:11:07.860	Exercise		1.85755	35.6535	9.65795	192.333	-	37.2113	34.6544	1.07378	77.6484	1.31133	1.9946
0:11:08.860	Exercise		1.88481	36.1767	9.79968	192.333	-	37.3595	34.8814	1.07104	78.9987	1.32533	2.01871
0:11:09.860	Exercise		1.88877	36.2528	9.82029	192.333	-	37.265	34.5944	1.0772	78.9141	1.33233	2.03458
0:11:10.900	Exercise		1.88959	36.2685	9.82456	192.333	-	37.4682	34.6487	1.08137	79.3287	1.33933	2.04335
0:11:11.900	Exercise		1.82851	35.0961	9.49051	192.667	-	37.4134	34.7699	1.07603	76.9398	1.299	1.96753
0:11:12.900	Exercise		1.8313	35.1497	9.4886	193	-	37.6201	35.1124	1.07142	77.3704	1.31433	1.96209
0:11:13.960	Exercise		1.84376	35.389	9.56971	192.667	-	37.6227	35.1069	1.07166	77.7333	1.338	1.97589
0:11:15.000	Exercise		1.91262	38.3825	9.92709	192.667	-	37.5723	34.8261	1.07886	80.2861	1.37233	2.06344
0:11:15.980	Exercise		1.8963	39.0184	9.8424	192.667	-	37.7911	34.936	1.08173	80.2511	1.34567	2.05128
0:11:16.980	Exercise		1.86722	38.8823	9.6747	193	-	38.0758	35.2906	1.07892	79.7377	1.32867	2.01458
0:11:18.000	Exercise		1.82248	38.9585	9.45926	192.667	-	38.2738	35.5554	1.07645	78.28	1.322	1.96182
0:11:19.020	Exercise		1.42078	37.7094	7.37427	192.667	-	36.8954	34.8199	1.05961	59.6667	1.18567	1.50547
0:11:20.820	Exercise		1.52353	36.6429	7.9076	192.667	-	32.9053	32.0471	1.02678	56.7371	1.237	1.56433
0:11:22.140	Exercise		1.66724	35.5558	8.65352	192.667	-	30.8072	30.5811	1.00739	58.1446	1.23467	1.67957
0:11:23.100	Exercise		2.27189	35.8541	11.8122	192.333	-	31.2928	31.1158	1.00569	79.3387	1.38567	2.28481
0:11:24.040	Exercise		2.14671	36.7624	11.1808	192	-	33.5789	33.1	1.01447	81.2109	1.28133	2.17777
0:11:24.980	Exercise		2.0533	36.9318	10.6943	192	-	34.8183	34.1926	1.0183	80.6194	1.272	2.09088
0:11:25.940	Exercise		1.99989	36.8309	10.4161	192	-	35.6068	34.6922	1.02636	80.4727	1.251	2.05261
0:11:26.840	Exercise		2.11619	36.3091	11.0218	192	-	35.4224	34.3915	1.02997	84.16	1.31733	2.17962
0:11:27.800	Exercise		2.06326	36.1213	10.7461	192	-	35.8834	34.492	1.04034	83.1749	1.31067	2.14649
0:11:28.780	Exercise		1.91241	36.5547	9.96049	192	-	36.1203	34.4669	1.04797	77.7846	1.28633	2.00415
0:11:29.820	Exercise		1.87116	36.5214	9.76256	191.667	-	36.2522	34.344	1.05556	76.3647	1.289	1.97512
0:11:30.840	Exercise		1.87777	36.7801	9.79708	191.667	-	36.7571	34.8594	1.05444	77.4374	1.325	1.98
0:11:31.860	Exercise		1.93964	36.2431	10.1199	191.667	-	36.6598	34.6665	1.0575	79.6921	1.33667	2.05117
0:11:32.840	Exercise		1.68043	35.7575	8.75224	192	-	36.1435	34.7981	1.03866	68.2333	1.31067	1.7454
0:11:34.500	Exercise		1.73808	30.7037	9.05248	192	-	33.8772	33.1944	1.02057	66.2712	1.29133	1.77383
0:11:35.560	Exercise		1.84393	32.9679	9.60382	192	-	33.0304	32.7834	1.00753	68.3573	1.321	1.85782
0:11:36.520	Exercise		2.10829	35.6996	10.9807	192	-	33.3753	32.9519	1.01285	79.0202	1.31467	2.13538
0:11:37.500	Exercise		2.0815	44.0845	10.8411	192	-	35.3244	34.5362	1.02282	82.9782	1.26433	2.129
0:11:38.320	Exercise		2.03361	42.1161	10.5917	192	-	36.247	35.1093	1.0324	83.2262	1.25967	2.0995
0:11:39.260	Exercise		2.01518	40.2798	10.4957	192	-	37.0701	35.5503	1.04275	84.1585	1.28167	2.10133
0:11:40.260	Exercise		2.00141	38.7422	10.424	192	-	37.1463	35.3996	1.04934	83.2269	1.34933	2.10017
0:11:41.240	Exercise		1.82046	38.0641	9.48159	192	-	38.0714	36.2814	1.04934	78.5543	1.22333	1.91028
0:11:42.080	Exercise		1.96377	37.9283	10.228	192	-	37.3486	35.4284	1.0542	82.9833	1.23967	2.0702
0:11:42.960	Exercise		1.91486	36.4453	9.97324	192	-	37.6319	35.5287	1.0592	81.7607	1.21367	2.02822
0:11:43.920	Exercise		1.997	36.3388	10.401	192	-	37.415	35.195	1.06308	83.9904	1.30433	2.12297
0:11:44.880	Exercise		1.83471	35.4913	9.55578	192	-	37.5885	35.4092	1.06155	77.8439	1.26233	1.94763
0:11:45.880	Exercise		1.84466	36.0121	9.59095	192.333	-	37.4741	35.4451	1.05724	77.8869	1.28033	1.95025
0:11:46.880	Exercise		1.92919	36.5262	10.0131	192.667	-	37.6539	35.5239	1.05996	82.0938	1.25067	2.04486
0:11:47.660	Exercise		1.99598	36.3885	10.3419	193	-	38.4409	36.1127	1.06447	86.3628	1.29067	2.12466
0:11:48.600	Exercise		2.01752	36.9768	10.4535	193	-	38.8733	36.2669	1.07187	88.1219	1.309	2.16252
0:11:49.580	Exercise		1.94089	36.2271	10.0564	193	-	38.9197	36.1333	1.07711	84.4793	1.36067	2.09056
0:11:50.560	Exercise		1.86764	31.5069	9.67688	193	-	38.9938	36.2574	1.07547	81.5267	1.34933	2.00859
0:11:51.580	Exercise		1.86312	32.7403	9.65349	193	-	38.9003	36.0227	1.07988	81.118	1.35167	2.01196
0:11:52.580	Exercise		1.90713	34.4819	9.86448	193.333	-	38.9362	36.0801	1.07916	82.8984	1.38133	2.0581
0:11:53.560	Exercise		1.92679	40.825	9.949	193.667	-	38.6739	35.8173	1.07976	83.1585	1.38567	2.08047
0:11:54.580	Exercise		1.9287	39.123	9.94177	194	-	38.5528	35.7527	1.07832	83.0574	1.37467	2.07975
0:11:55.560	Exercise		1.87716	36.3733	9.67607	194	-	38.8067	36.0893	1.0753	81.5469	1.34967	2.0185
0:11:56.540	Exercise		1.84542	35.19	9.51246	194	-	39.1896	36.3132	1.07921	81.1369	1.32533	1.9916
0:11:57.520	Exercise		1.65512	31.7254	8.54624	193.667	-	39.0515	36.3771	1.07352	73.6422	1.17733	1.7768
0:11:58.440	Exercise		1.46841	35.4913	7.58215	193.667	-	35.2008	33.6106	1.04731	59.7302	1.06967	1.53789
0:11:59.900	Exercise		1.63653	35.4913	8.45022	193.667	-	32.3809	31.4736	1.02883	61.0331	1.093	1.6837
0:12:00.880	Exercise		1.59538	36.5262	8.23777	193.667	-	30.9431	30.8805	1.00203	56.147	1.19233	1.59861
0:12:02.420	Exercise		2.01104	38.5997	10.402	193.333	-	32.2871	32.1802	1.00332	73.0121	1.301	2.01773
0:12:03.300	Exercise		1.98922	38.1807	10.3068	193	-	32.7444	32.7045	1.00122	73.3418	1.287	1.99165
0:12:04.240	Exercise		2.27135	43.596	11.7686	193	-	34.396	33.6177	1.02315	87.3998	1.357	2.32393
0:12:05.220	Exercise		2.12682	40.822	11.0198	193	-	35.4783	34.2822	1.03489	84.3965	1.35933	2.20102
0:12:06.200	Exercise		1.3692	26.2802	7.10657	192.667	-	38.1425	36.8577	1.03486	59.8158	1.13467	1.41693
0:12:07.880	Exercise		1.52265	29.2255	7.90302	192.667	-	33.5193	33.6006	0.997578	58.8208	1.08833	1.51896
0:12:08.800	Exercise		1.69249	32.4853	8.79975	192.333	-	30.3544	31.1378	0.974839	58.8849	1.129	1.6499
0:12:09.880	Exercise		2.52229	48.4124	13.1141	192.333	-	30.0958	30.7131	0.979903	84.7068	1.38667	2.4716
0:12:10.840	Exercise		2.38461	45.7699	12.4198	192	-	33.4621	33.6774	0.993607	89.0604	1.384	2.36937
0:12:11.640	Exercise		2.29363	44.0235	11.946	192	-	36.5333	35.8632	1.01869	93.4572	1.39267	2.33649
0:12:12.580	Exercise		2.11802	40.6529	11.0313	192	-	38.7757	37.2548	1.04082	91.7295	1.37567	2.20448
0:12:13.560	Exercise		2.01498	38.6753	10.4947	192	-	38.9878	36.8778	1.05722	87.4417	1.41767	2.13027
0:12:14.560	Exercise		1.87553	35.9986	9.76837	192	-	40.2598	37.7621	1.06614	84.2069	1.394	1.99958
0:12:15.560	Exercise		1.85906	35.6825	9.6826	192	-	40.0358	37.386	1.07087	83.0122	1.39267	1.99082
0:12:16.580	Exercise		1.88533	36.1868	9.81943	192	-	39.8695	37.0277	1.07675	83.8706	1.38767	2.03003
0:12:17.540	Exercise		1.89981	36.4647	9.89484	192	-	39.4702	36.5802	1.07901	83.6893	1.38467	2.04991
0:12:18.540	Exercise		1.91121	36.6835	9.93696	192.333	-	39.2552	36.4513	1.07692	83.9682	1.352	2.05822
0:12:19.480	Exercise		1.87729	36.0323	9.7437	192.667	-	39.4819	36.7081	1.07556	83.0007	1.34567	2.01914
0:12:20.460	Exercise		1.87863	36.0582	9.73385	193	-	39.5499	36.711	1.07733	83.1251	1.35633	2.02391
0:12:21.480	Exercise		1.89493	36.3711	9.81831	193	-	39.8273	36.9331	1.07836	84.2321	1.38433	2.04343
0:12:22.440	Exercise		1.89174	36.3098	9.80177	193	-	40.1411	37.1575	1.0803	84.6986	1.392	2.04365
0:12:23.420	Exercise		1.86949	35.8827	9.68647	193	-	40.7172	37.8485	1.0758	85.1223	1.36167	2.01119
0:12:24.360	Exercise		1.7989	34.5278	9.32071	193	-	40.8159	38.1894	1.06878	82.6982	1.284	1.92262
0:12:25.240	Exercise		1.89529	36.3779	9.82016	193	-	40.3902	38.1474	1.05879	86.3994	1.26333	2.00672
0:12:26.060	Exercise		1.95236	37.4733	10.0984	193.333	-	39.8752	37.8988	1.05215	87.6988	1.28233	2.05417
0:12:27.000	Exercise		1.97853	37.9757	10.2162	193.667	-	39.8827	37.7658	1.05605	88.4849	1.33067	2.08944
0:12:27.960	Exercise		1.78878	34.3336	9.22051	194	-	40.4973	38.2587	1.05851	81.8525	1.25233	1.89344
0:12:28.820	Exercise		1.86262	35.7509	9.60114	194	-	40.5693	38.4389	1.05542	85.3419	1.257	1.96585
0:12:29.660	Exercise		1.96337	37.6847	10.1205	194	-	39.897	37.7371	1.05723	88.1728	1.29033	2.07575
0:12:30.600	Exercise		1.95956	37.6115	10.1008	194	-	38.6621	36.9787	1.04552	84.4673	1.397	2.04876
0:12:31.900	Exercise		1.90463	36.5572	9.81769	194	-	37.0909	35.4755	1.04553	78.8615	1.382	1.99136
0:12:32.880	Exercise		1.73147	33.2335	8.92508	194	-	35.8107	34.9952	1.0233	69.374	1.35567	1.77181
0:12:34.180	Exercise		1.94284	37.2906	10.0146	194	-	35.6076	34.7007	1.02613	77.3969	1.35633	1.99361
0:12:35.120	Exercise		1.85939	35.6889	9.5845	194	-	36.6104	35.9113	1.01947	76.6243	1.29033	1.89559
0:12:36.000	Exercise		2.04958	39.3393	10.5467	194.333	-	37.7921	36.5509	1.03396	87.222	1.28633	2.11918
0:12:36.840	Exercise		1.97943	37.9929	10.1857	194.333	-	38.0296	36.8735	1.03135	85.5777	1.19633	2.04149
0:12:37.640	Exercise		2.02693	38.9045	10.4302	194.333	-	38.6325	37.234	1.03756	88.6818	1.23067	2.10306
0:12:38.500	Exercise		1.87496	35.9878	9.66476	194	-	39.2329	37.5689	1.04429	83.3321	1.228	1.95801
0:12:39.520	Exercise		1.80172	34.5819	9.2872	194	-	39.355	37.4331	1.05134	79.439	1.34067	1.89422
0:12:40.740	Exercise		1.6638	31.9347	8.57627	194	-	37.8999	36.3114	1.04375	69.9159	1.468	1.73658
0:12:42.460	Exercise		1.37197	26.3334	7.07201	194	-	37.1082	35.9381	1.03256	56.681	1.41467	1.41664
0:12:44.120	Exercise		1.33756	25.673	6.90651	193.667	-	37.3463	36.529	1.02237	56.0283	1.328	1.36749
0:12:45.200	Exercise		1.24566	23.909	6.43751	193.5	-	37.9448	37.291	1.01753	53.8679	1.175	1.2675
