# Supplementary material for: A Plyometric Warm-Up Protocol Improves Running Economy in Recreational Endurance Athletes
Source: Front Physiol. 2020 Mar 12;11:197. doi: 10.3389/fphys.2020.00197 (PMC7080849; doi:10.3389/fphys.2020.00197)
Supplement: Supplementary file 1 [file Data_Sheet_1.zip › Datasheet 1/Running economy /2/2 Plyometric .xls]

## Sheet: MetasoftStudio
CPET Results
Operator
Master data
Name
Director
Street
City
Zip
State
Country
Phone
Fax
e-Mail
Internet
Patient data
Administrative Data
ID		2
Title		Miss
Last Name
First Name
Name Addition
Sex		female
Date of Birth		19/08/1999
Biological and Medical Baseline Data
Height		160 cm
Weight		52.1 kg
Mask		Blue, small
Ethnicity
Body Fat
Hip/Waist Ratio
BMI		20
Estimated Fitness Level
BSA		1.53 m2
Hct
Hb
Medication that changes the Heart Rate
Medication
Existing Medical Conditions
Normal Values
Maximum Oxygen Uptake		Wasserman weight algorithm, 1.95L/min
Maximum Relative Oxygen Uptake		Based on normal value of maximum oxygen uptake, 37ml/min/kg
Maximum Oxygen Pulse		Wasserman equation, 11ml
Maximum Heart Rate		Traditional formula for bicycle test, 181/min
Maximum Minute Ventilation		Not used, -
Maximum Breathing Frequency		Pollock et al. equation, 38/min
Maximum Work Rate		Based on normal maximum oxygen uptake, 165W
Maximum Arterial Blood Pressure		Japanese normal values, 158mmHg
Spirometry normal value set		European Coal and Steel Community (ECSC)
LBW		52.1 kg
IC
VC
TLC
FEV1
Attribution
Administrative Group
Attribution
Contact & Insurance Information
Contact Information
Street
Zip-Code
City
State
Country
Phone
Mobile Phone
e-Mail
Fax
Insurance Information
Prescribing Physician
Responsible Physician
Insurance Company
Insurance Number
Test data
Start Time		03/06/2019 10:22 AM
Duration		0:12:12
CPET device		MetaLyzer 3B-R3
Serial number		235021624
Firmware version		1.3.56
Flow Sensor		Default
Temperature		20.4°C
Barometric Pressure		1009mBar
Humidity		50%
Variable	Unit	Rest	Unloaded Pedalling	Warm Up	VT1	VT1 % Norm	VT1 % Max	VT2	VT2 % Norm	VT2 % Max	V'O2peak	V'O2peak % Norm	Normal	Absolute Maximum Values
V'O2	L/min	-	-	-	-	-	-	1.91	98	95	2.00	103	1.95	2.40
V'O2/kg	ml/min/kg	-	-	-	-	-	-	37	98	95	38	103	37	46
V'O2/HR	ml	-	-	-	-	-	-	11	98	99	11	99	11	13
HR	/min	-	-	-	-	-	-	181	100	96	189	104	181	194
V'E/V'O2		-	-	-	-	-	-	33.6	-	93	35.9	-	-	39.8
V'E/V'CO2		-	-	-	-	-	-	32.3	-	98	33.1	-	-	36.8
V'E	L/min	-	-	-	-	-	-	71.7	-	89	80.2	-	-	87.4
V'CO2	L/min	-	-	-	-	-	-	1.97	-	91	2.17	-	-	2.45
RER		-	-	-	-	-	-	1.04	-	96	1.08	-	-	1.13
t	Phase	Marker	V'O2	V'O2/kg	V'O2/HR	HR	WR	V'E/V'O2	V'E/V'CO2	RER	V'E	VT	V'CO2
h:mm:ss.ms			L/min	ml/min/kg	ml	/min	W				L/min	L	L/min
0:00:05.160	Exercise		0.674239	12.9412	4.92145	137	-	35.4531	36.8415	0.962313	29.7085	0.737	0.648829
0:00:06.600	Exercise		0.667279	12.8077	4.81211	138.667	-	35.2454	35.4623	0.993882	29.388	0.721	0.663197
0:00:08.040	Exercise		0.583001	11.19	4.12501	141.333	-	36.2806	35.4249	1.02416	26.806	0.682667	0.597084
0:00:09.780	Exercise		0.610821	11.724	4.22227	144.667	-	34.6739	33.3477	1.03977	26.8066	0.686	0.635114
0:00:11.240	Exercise		0.628081	12.0553	4.28237	146.667	-	35.1245	34.2447	1.02569	27.6084	0.716667	0.644217
0:00:12.740	Exercise		0.6564	12.5988	4.41525	148.667	-	35.898	34.8721	1.02942	29.1108	0.755667	0.675711
0:00:14.480	Exercise		0.573807	11.0136	3.82538	150	-	36.1191	35.1514	1.02753	25.4903	0.770333	0.589603
0:00:16.900	Exercise		0.579746	11.1276	3.83092	151.333	-	33.6745	33.4656	1.00624	23.8993	0.786333	0.583364
0:00:18.780	Exercise		0.614319	11.7912	4.02392	152.667	-	31.6519	32.4656	0.974936	24.012	0.757	0.598922
0:00:20.340	Exercise		0.604711	11.6067	3.94377	153.333	-	30.0664	31.749	0.947002	23.3151	0.654	0.572663
0:00:21.980	Exercise		0.715986	13.7425	4.64926	154	-	28.5118	31.4578	0.90635	25.7718	0.692667	0.648934
0:00:23.620	Exercise		0.877461	16.8419	5.6978	154	-	27.9869	31.7898	0.880373	29.8249	0.815333	0.772492
0:00:25.260	Exercise		1.06154	20.3751	6.89315	154	-	28.1762	32.2653	0.873265	35.1778	0.961667	0.927009
0:00:26.900	Exercise		1.04789	20.1131	6.80451	154	-	28.8529	33.3567	0.864979	35.5465	0.963667	0.906407
0:00:28.500	Exercise		0.921516	17.6875	5.98387	154	-	28.1471	32.73	0.859978	31.2713	0.844333	0.792484
0:00:30.120	Exercise		0.915402	17.5701	5.93133	154.333	-	26.8094	31.6794	0.846272	29.5305	0.852333	0.77468
0:00:32.160	Exercise		0.996233	19.1215	6.42731	155	-	25.2838	30.5251	0.828294	29.9093	0.912333	0.825173
0:00:34.040	Exercise		1.03673	19.8989	6.65994	155.667	-	24.7519	30.2301	0.818783	30.1692	0.963667	0.848857
0:00:35.880	Exercise		1.15281	22.1269	7.37407	156.333	-	24.375	29.9242	0.814558	32.5173	1.06	0.939033
0:00:38.060	Exercise		1.17344	22.5229	7.49006	156.667	-	24.4944	30.1153	0.813353	33.3028	1.05167	0.954424
0:00:39.780	Exercise		1.27859	24.541	8.12662	157.333	-	24.7595	30.4131	0.814106	36.4524	1.09467	1.04091
0:00:41.380	Exercise		1.31437	25.2278	8.33638	157.667	-	25.6304	31.3048	0.818736	39.108	1.039	1.07612
0:00:42.860	Exercise		1.28832	24.7277	8.1539	158	-	26.1865	31.6937	0.826236	39.2382	1.027	1.06445
0:00:44.500	Exercise		1.24046	23.8093	7.8345	158.333	-	26.6723	31.9382	0.835121	38.4053	1.03967	1.03594
0:00:46.280	Exercise		1.20751	23.1769	7.59443	159	-	26.369	31.5319	0.836265	36.832	1.06267	1.0098
0:00:48.060	Exercise		1.2173	23.3648	7.62403	159.667	-	26.2054	31.1781	0.840508	36.8094	1.07967	1.02315
0:00:49.780	Exercise		1.2463	23.9214	7.7732	160.333	-	26.1919	30.9976	0.844967	37.8295	1.05033	1.05309
0:00:51.300	Exercise		1.30402	25.0293	8.11634	160.667	-	26.8305	31.3779	0.855074	40.4265	1.07033	1.11504
0:00:52.840	Exercise		1.32743	25.4785	8.24492	161	-	27.534	31.9142	0.862751	42.0916	1.09367	1.14524
0:00:54.460	Exercise		1.31129	25.1687	8.16156	160.667	-	27.8184	32.1683	0.864777	41.7431	1.14167	1.13397
0:00:56.240	Exercise		1.25474	24.0833	7.80959	160.667	-	27.5698	31.7936	0.86715	39.7021	1.119	1.08805
0:00:57.920	Exercise		1.10873	21.2807	6.90078	160.667	-	26.2226	30.3898	0.862876	33.4484	1.101	0.956693
0:01:00.680	Exercise		1.23211	23.6489	7.65285	161	-	25.7294	29.9521	0.859018	36.4865	1.098	1.0584
0:01:02.100	Exercise		1.36524	26.2042	8.47974	161	-	25.4229	29.3035	0.867573	38.8378	1.35433	1.18444
0:01:04.820	Exercise		1.60831	30.8696	9.98948	161	-	26.3492	30.0679	0.876322	47.5505	1.32367	1.40939
0:01:06.200	Exercise		1.60152	30.7393	9.94731	161	-	26.6592	29.9808	0.88921	48.0553	1.291	1.42408
0:01:07.500	Exercise		1.4254	27.3589	8.83512	161.333	-	28.4874	31.4969	0.904453	46.8023	1.08767	1.28921
0:01:09.020	Exercise		1.37861	26.4609	8.52751	161.667	-	28.7063	31.254	0.918486	45.5548	1.097	1.26624
0:01:10.560	Exercise		1.31917	25.32	8.12633	162.333	-	29.4977	31.6615	0.931658	44.7052	1.11133	1.22902
0:01:11.980	Exercise		1.26224	24.2273	7.75968	162.667	-	29.6246	31.5673	0.938461	43.2912	1.057	1.18456
0:01:13.420	Exercise		1.30699	25.0863	8.00201	163.333	-	29.8115	31.6214	0.942763	44.8612	1.09533	1.23219
0:01:14.960	Exercise		1.35408	25.9899	8.27337	163.667	-	29.6011	31.4392	0.941532	45.7518	1.162	1.27491
0:01:16.560	Exercise		1.35428	25.9938	8.24104	164.333	-	28.975	30.8442	0.9394	44.7103	1.177	1.27221
0:01:18.160	Exercise		1.38867	26.6539	8.43321	164.667	-	28.9794	30.8237	0.940166	45.8708	1.17367	1.30558
0:01:19.580	Exercise		1.42097	27.2738	8.61192	165	-	29.3559	31.0424	0.945671	47.4363	1.19367	1.34377
0:01:21.100	Exercise		1.4963	28.7198	9.0502	165.333	-	30.3696	31.669	0.958971	51.5462	1.216	1.43491
0:01:22.420	Exercise		1.44958	27.823	8.74998	165.667	-	31.1591	32.0469	0.972297	51.2161	1.21933	1.40942
0:01:23.880	Exercise		1.42352	27.3228	8.55823	166.333	-	31.7761	32.189	0.987173	51.4158	1.19767	1.40526
0:01:25.300	Exercise		1.37266	26.3467	8.23597	166.667	-	31.3593	31.5573	0.993725	48.966	1.191	1.36405
0:01:26.800	Exercise		1.33789	25.6792	8.01129	167	-	31.5314	31.61	0.997513	47.9108	1.205	1.33456
0:01:28.420	Exercise		1.26901	24.3572	7.58372	167.333	-	30.7059	30.9524	0.992037	44.2998	1.196	1.2589
0:01:30.180	Exercise		1.32013	25.3383	7.8892	167.333	-	29.9748	30.6436	0.978177	44.8304	1.22733	1.29132
0:01:31.740	Exercise		1.37214	26.3366	8.18373	167.667	-	29.625	30.582	0.968705	46.0779	1.22233	1.3292
0:01:33.220	Exercise		1.29478	24.8519	7.72236	167.667	-	28.6134	30.0955	0.950753	42.0108	1.219	1.23102
0:01:35.880	Exercise		1.35509	26.0094	8.066	168	-	28.0355	29.8515	0.939165	43.0795	1.219	1.27265
0:01:37.340	Exercise		1.45248	27.8786	8.64569	168	-	26.9595	28.8405	0.934778	44.1956	1.26333	1.35774
0:01:38.860	Exercise		1.70845	32.7917	10.1895	167.667	-	27.9342	29.5381	0.9457	53.6774	1.29833	1.61568
0:01:40.240	Exercise		1.56934	30.1217	9.37854	167.333	-	29.1462	30.2962	0.962043	51.5216	1.28333	1.50978
0:01:41.840	Exercise		1.42288	27.3105	8.52023	167	-	30.156	30.964	0.973906	48.6649	1.21733	1.38575
0:01:43.380	Exercise		1.36619	26.2225	8.18079	167	-	30.4977	30.9989	0.983833	47.3926	1.19167	1.3441
0:01:44.780	Exercise		1.3771	26.4319	8.26261	166.667	-	30.4914	30.8148	0.989506	47.8113	1.18267	1.36265
0:01:46.300	Exercise		1.36942	26.2844	8.18377	167.333	-	30.6929	30.8191	0.995907	47.8289	1.188	1.36381
0:01:47.860	Exercise		1.35006	25.9129	8.00433	168.667	-	30.6058	30.834	0.992596	47.0063	1.19033	1.34007
0:01:49.340	Exercise		1.34234	25.7646	7.8961	170	-	30.385	30.7328	0.988681	46.3347	1.20267	1.32714
0:01:50.980	Exercise		1.36957	26.2872	8.0405	170.333	-	29.9309	30.5443	0.979919	46.5402	1.208	1.34206
0:01:52.540	Exercise		1.39836	26.84	8.17755	171	-	29.9635	30.4627	0.983616	47.5883	1.20467	1.37545
0:01:53.920	Exercise		1.42681	27.386	8.31151	171.667	-	30.356	30.7655	0.986691	49.1649	1.20967	1.40782
0:01:55.420	Exercise		1.45155	27.8608	8.4229	172.333	-	31.4826	31.4374	1.00144	51.7915	1.224	1.45363
0:01:56.800	Exercise		1.39083	26.6955	8.10195	171.667	-	31.7256	31.4801	1.0078	49.9778	1.22967	1.40168
0:01:58.360	Exercise		1.34824	25.878	7.86913	171.333	-	32.0428	31.5851	1.01449	49.1339	1.19267	1.36778
0:01:59.800	Exercise		1.3801	26.4895	8.07079	171	-	31.7797	31.4205	1.01143	49.7619	1.214	1.39588
0:02:01.200	Exercise		1.39148	26.7079	8.1532	170.667	-	32.0843	31.7408	1.01082	50.8501	1.18	1.40654
0:02:02.540	Exercise		1.41196	27.1009	8.24101	171.333	-	31.952	31.5189	1.01374	51.066	1.23567	1.43136
0:02:04.180	Exercise		1.3264	25.4586	7.7116	172	-	31.2075	30.8596	1.01127	47.0541	1.197	1.34135
0:02:05.820	Exercise		1.27717	24.5138	7.39672	172.667	-	30.6662	30.5255	1.00461	44.4122	1.219	1.28305
0:02:07.480	Exercise		1.32072	25.3498	7.67863	172	-	29.9548	30.0671	0.996266	44.8632	1.21867	1.31579
0:02:09.080	Exercise		1.37326	26.3582	8.01514	171.333	-	30.3148	30.642	0.989323	47.0848	1.243	1.3586
0:02:10.580	Exercise		1.42634	27.377	8.34118	171	-	30.7373	30.9671	0.992576	49.5898	1.24233	1.41575
0:02:12.000	Exercise		1.41993	27.2539	8.2554	172	-	31.0916	31.3247	0.992558	49.8958	1.25	1.40936
0:02:13.600	Exercise		1.46011	28.0251	8.45621	172.667	-	30.9046	30.8457	1.00191	50.9517	1.259	1.4629
0:02:15.040	Exercise		1.53492	27.0482	8.8553	173.333	-	30.8034	30.5664	1.00775	53.1669	1.30067	1.54682
0:02:16.420	Exercise		1.53748	27.0359	8.90433	172.667	-	31.1722	30.5857	1.01918	54.0125	1.278	1.56696
0:02:17.860	Exercise		1.43067	26.8769	8.25387	173.333	-	31.1933	30.5424	1.02131	50.4483	1.248	1.46116
0:02:19.520	Exercise		1.44908	26.8215	8.29623	174.667	-	30.9036	30.3002	1.01991	50.6333	1.246	1.47793
0:02:20.880	Exercise		1.43625	26.8165	8.1451	176.333	-	31.1882	30.6101	1.01889	50.6742	1.241	1.46338
0:02:22.300	Exercise		1.52686	25.498	8.64261	176.667	-	31.7812	31.0253	1.02437	54.7276	1.27067	1.56406
0:02:23.700	Exercise		1.38557	25.8967	7.85768	176.333	-	32.2193	31.2387	1.03139	50.6858	1.20767	1.42906
0:02:25.160	Exercise		1.39503	25.9167	7.94134	175.667	-	31.538	30.5904	1.03098	50.1774	1.169	1.43824
0:02:26.500	Exercise		1.39645	25.5455	7.96455	175.333	-	30.9982	30.1673	1.02754	49.5606	1.13767	1.43491
0:02:27.840	Exercise		0.980042	25.1078	5.60024	175	-	31.4458	30.8644	1.01884	36.3631	0.944333	0.998503
0:02:30.180	Exercise		1.08277	25.0792	6.18726	175	-	26.3659	26.8838	0.980734	33.0525	1.05667	1.06191
0:02:32.740	Exercise		1.14272	25.1609	6.54228	174.667	-	24.6606	26.3527	0.935793	32.0048	1.205	1.06935
0:02:34.700	Exercise		1.75234	24.1803	10.0516	174.333	-	25.1087	26.7777	0.937671	48.6495	1.50633	1.64311
0:02:36.100	Exercise		1.88688	23.5696	10.8649	173.667	-	27.5407	29.2213	0.94249	57.7773	1.43167	1.77836
0:02:37.360	Exercise		1.38499	25.2013	7.99032	173.333	-	29.653	30.4244	0.974644	47.2337	1.10333	1.34987
0:02:38.940	Exercise		1.26864	28.4898	7.3332	173	-	28.8335	29.1382	0.989545	42.6596	1.01033	1.25538
0:02:40.400	Exercise		1.24225	28.5951	7.1945	172.667	-	27.9138	28.2197	0.989163	40.5574	0.993	1.22879
0:02:41.780	Exercise		1.62857	29.445	9.4501	172.333	-	27.7476	28.1333	0.98629	51.1937	1.22767	1.60624
0:02:43.260	Exercise		1.68923	29.6362	9.85934	171.333	-	28.9863	29.3844	0.986453	55.1787	1.27867	1.66635
0:02:44.580	Exercise		1.67354	30.474	9.78678	171	-	30.7324	30.914	0.994125	57.7745	1.31167	1.66371
0:02:45.880	Exercise		1.47681	28.8072	8.65319	170.667	-	32.6336	32.4481	1.00572	55.2084	1.13333	1.48525
0:02:46.980	Exercise		1.46177	26.1195	8.54836	171	-	32.8037	32.2199	1.01812	54.9997	1.12367	1.48825
0:02:48.280	Exercise		1.43637	24.6801	8.39984	171	-	31.8331	31.2696	1.01802	52.4774	1.119	1.46226
0:02:49.780	Exercise		1.56294	25.7291	9.12224	171.333	-	30.7189	30.3967	1.0106	54.1194	1.276	1.57951
0:02:51.240	Exercise		1.58087	26.5472	9.20898	171.667	-	30.5225	30.303	1.00724	54.3598	1.28167	1.59232
0:02:52.540	Exercise		1.6285	28.3477	9.46803	172	-	31.0076	30.6591	1.01137	56.865	1.28567	1.64701
0:02:53.860	Exercise		1.59496	26.424	9.27303	172	-	31.6734	31.1046	1.01829	57.1998	1.23267	1.62413
0:02:55.120	Exercise		1.27684	26.0286	7.42349	172	-	31.501	31.0497	1.01454	46.325	1.093	1.2954
0:02:56.880	Exercise		1.29362	18.9916	7.52105	172	-	30.307	30.1896	1.00389	45.2763	1.074	1.29865
0:02:58.220	Exercise		1.42451	20.3785	8.28202	172	-	29.0593	29.3213	0.991064	47.3621	1.143	1.41178
0:02:59.540	Exercise		1.67895	22.5631	9.74248	172.333	-	29.5263	29.7955	0.990964	55.9318	1.26667	1.66378
0:03:03.280	Exercise		1.69454	32.5248	9.81396	172.667	-	30.0188	30.2935	0.990931	57.1058	1.31833	1.67918
0:03:04.700	Exercise		1.31442	25.2288	7.59782	173	-	29.4208	29.9312	0.982947	44.007	1.18767	1.29201
0:03:06.940	Exercise		1.37355	26.3637	7.93959	173	-	28.3329	29.0096	0.976671	44.21	1.20267	1.34151
0:03:08.400	Exercise		1.37862	26.4611	7.96893	173	-	27.0908	28.0883	0.964488	42.5594	1.176	1.32967
0:03:09.880	Exercise		1.74755	33.5423	10.121	172.667	-	28.3139	29.3009	0.966317	55.6616	1.29667	1.68869
0:03:11.160	Exercise		1.71195	32.8589	9.93395	172.333	-	29.3227	30.1678	0.971987	56.5437	1.28333	1.66399
0:03:12.500	Exercise		1.67658	32.18	9.74755	172	-	30.8737	31.3567	0.984597	58.2474	1.29333	1.65075
0:03:13.880	Exercise		1.62112	31.1156	9.42514	172	-	31.8719	31.6946	1.00559	58.1891	1.285	1.63019
0:03:15.140	Exercise		1.59152	30.5474	9.25303	172	-	32.7755	32.0715	1.02195	58.82	1.27233	1.62646
0:03:16.400	Exercise		1.5605	29.952	9.07267	172	-	33.835	32.4078	1.04404	59.6553	1.253	1.62922
0:03:17.660	Exercise		1.52432	29.2577	8.86235	172	-	34.0966	32.4649	1.05026	58.8301	1.23567	1.60094
0:03:18.920	Exercise		1.52131	29.1997	8.8277	172.333	-	33.7918	32.0507	1.05432	58.0649	1.256	1.60395
0:03:20.340	Exercise		1.49105	28.619	8.63542	172.667	-	34.1136	32.3307	1.05515	57.4184	1.26167	1.57327
0:03:21.660	Exercise		1.5387	29.5335	8.84309	174	-	33.7311	32.053	1.05235	58.4199	1.29067	1.61925
0:03:22.940	Exercise		1.50561	28.8985	8.61991	174.667	-	33.6697	32.1327	1.04783	57.0708	1.28867	1.57763
0:03:24.420	Exercise		1.5405	29.5681	8.7861	175.333	-	33.1853	31.7764	1.04434	57.7578	1.25333	1.6088
0:03:25.600	Exercise		1.53071	29.3801	8.76358	174.667	-	33.0247	31.5385	1.04712	57.1189	1.25233	1.60284
0:03:26.920	Exercise		1.51319	29.044	8.66333	174.667	-	33.153	31.5017	1.05242	56.8168	1.23033	1.59251
0:03:28.340	Exercise		1.58023	30.3308	9.04714	174.667	-	32.5028	30.8877	1.05229	57.9717	1.263	1.66287
0:03:29.540	Exercise		1.60036	30.7172	9.14494	175	-	32.7145	31.0221	1.05455	59.401	1.214	1.68767
0:03:30.640	Exercise		1.72783	33.1638	9.87333	175	-	32.7893	30.9391	1.0598	64.0329	1.24967	1.83116
0:03:31.860	Exercise		1.63718	31.4237	9.33751	175.333	-	33.5653	31.5738	1.06308	62.1461	1.244	1.74044
0:03:33.160	Exercise		1.63376	31.3581	9.318	175.333	-	33.3075	31.2128	1.06711	61.5185	1.24733	1.7434
0:03:34.300	Exercise		1.5676	30.0883	8.94069	175.333	-	33.9505	31.7715	1.06859	60.5337	1.192	1.67512
0:03:35.420	Exercise		1.55462	29.8391	8.88354	175	-	34.3152	31.9875	1.07277	60.8054	1.174	1.66775
0:03:36.640	Exercise		1.56437	30.0263	8.93926	175	-	34.2757	32.2013	1.06442	60.9923	1.19133	1.66515
0:03:37.820	Exercise		1.5295	29.357	8.72339	175.333	-	33.9031	32.0306	1.05846	58.773	1.22333	1.61891
0:03:39.180	Exercise		1.54393	29.634	8.78899	175.667	-	33.1127	31.7366	1.04336	57.7382	1.257	1.61088
0:03:40.580	Exercise		1.4582	27.9885	8.26957	176.333	-	33.1792	32.0861	1.03407	54.584	1.26733	1.50788
0:03:42.000	Exercise		1.32538	25.4391	7.50212	176.667	-	30.4301	30.0643	1.01217	45.8854	1.18967	1.3415
0:03:43.960	Exercise		1.40633	26.993	7.94539	177	-	29.0788	29.1517	0.997499	46.6415	1.16867	1.40282
0:03:45.240	Exercise		1.5621	29.9827	8.82543	177	-	28.6633	28.9736	0.98929	50.9766	1.18367	1.54537
0:03:46.400	Exercise		1.70333	32.6935	9.62335	177	-	30.6268	30.9346	0.990049	59.3403	1.19133	1.68638
0:03:47.580	Exercise		1.59146	30.5463	8.99131	177	-	32.0063	32.0048	1.00005	58.3859	1.12867	1.59154
0:03:48.720	Exercise		1.54906	29.7325	8.75177	177	-	31.8915	31.7288	1.00512	56.6907	1.12	1.557
0:03:49.960	Exercise		1.58299	30.3838	8.94347	177	-	31.5941	31.3731	1.00704	57.2224	1.143	1.59414
0:03:51.180	Exercise		1.60811	30.8658	9.08535	177	-	30.6165	30.6688	0.998295	56.1672	1.16667	1.60536
0:03:52.460	Exercise		1.54772	29.7066	8.74416	177	-	30.6217	30.9153	0.990505	54.1531	1.15367	1.53302
0:03:53.800	Exercise		1.59727	30.6578	9.02413	177	-	30.5285	31.037	0.983618	55.3763	1.20567	1.57111
0:03:55.100	Exercise		1.59708	30.6542	9.02308	177	-	31.0666	31.6499	0.981571	56.0975	1.24633	1.56765
0:03:56.460	Exercise		1.66244	31.9087	9.39233	177	-	30.0735	30.7284	0.978689	55.7396	1.39733	1.62701
0:03:58.500	Exercise		1.74663	33.5245	9.8494	177.333	-	29.73	30.3612	0.97921	57.8965	1.39667	1.71031
0:03:59.680	Exercise		1.82448	35.0187	10.2884	177.333	-	29.4387	30.0837	0.97856	59.8844	1.39667	1.78536
0:04:00.920	Exercise		1.80186	34.5846	10.1608	177.333	-	30.2632	30.7469	0.984268	61.6148	1.25233	1.77351
0:04:02.160	Exercise		1.75972	33.7759	9.94194	177	-	30.4808	30.8862	0.986874	60.5321	1.26433	1.73663
0:04:03.440	Exercise		1.68527	32.3469	9.52132	177	-	30.8444	31.101	0.99175	58.6706	1.263	1.67137
0:04:04.800	Exercise		1.67744	32.1966	9.45927	177.333	-	30.9884	31.2908	0.990334	58.6706	1.263	1.66123
0:04:06.040	Exercise		1.66173	31.895	9.35308	177.667	-	31.7553	32.0022	0.992285	59.6083	1.255	1.64891
0:04:07.240	Exercise		1.67975	32.241	9.43682	178	-	32.5611	32.5938	0.998997	61.6667	1.27367	1.67807
0:04:08.520	Exercise		1.70798	32.7827	9.59538	178	-	33.0398	32.69	1.0107	63.5635	1.28333	1.72625
0:04:09.680	Exercise		1.65805	31.8245	9.2975	178.333	-	33.5002	32.8557	1.01961	62.6381	1.27167	1.69058
0:04:10.900	Exercise		1.63902	31.4592	9.17363	178.667	-	33.3794	32.6521	1.02228	61.9528	1.23167	1.67553
0:04:12.100	Exercise		1.59427	30.6002	8.90655	179	-	33.3923	32.6096	1.024	60.3192	1.22633	1.63254
0:04:13.340	Exercise		1.66681	31.9926	9.3118	179	-	32.6259	31.8217	1.02527	61.6748	1.21767	1.70893
0:04:14.460	Exercise		1.60918	30.8863	8.98981	179	-	32.9441	32.2637	1.02109	59.9633	1.24233	1.64311
0:04:15.860	Exercise		1.61442	30.987	9.01913	179	-	32.4491	31.9153	1.01673	59.2299	1.24633	1.64143
0:04:17.160	Exercise		1.55044	29.759	8.66169	179	-	31.9564	31.6526	1.0096	55.9358	1.26067	1.56532
0:04:18.520	Exercise		1.60979	30.8981	8.99324	179	-	31.102	30.9669	1.00436	56.6499	1.23933	1.61681
0:04:19.800	Exercise		1.63088	31.3028	9.09411	179.333	-	30.8512	30.8134	1.00123	57.1219	1.20833	1.63288
0:04:20.980	Exercise		1.64696	31.6115	9.18378	179.333	-	31.2432	31.1685	1.00239	58.4685	1.20067	1.6509
0:04:22.220	Exercise		1.78309	34.2245	9.9429	179.333	-	31.0554	30.7016	1.01152	62.6634	1.238	1.80364
0:04:23.360	Exercise		1.74164	33.4287	9.72981	179	-	31.8674	31.4904	1.01197	62.6351	1.26433	1.76248
0:04:24.620	Exercise		1.76123	33.8048	9.83927	179	-	32.3109	31.9111	1.01253	64.1586	1.274	1.78329
0:04:25.800	Exercise		1.62386	31.1681	9.07183	179	-	33.2356	32.9076	1.00997	61.0954	1.23467	1.64004
0:04:27.000	Exercise		1.61403	30.9795	9.01693	179	-	32.5783	32.3122	1.00823	59.863	1.184	1.62732
0:04:28.180	Exercise		1.24522	23.9006	6.99563	178	-	32.2885	32.3625	0.997713	46.4722	1.068	1.24238
0:04:30.200	Exercise		1.4157	27.1727	7.99828	177	-	29.2443	30.1473	0.970049	47.9838	1.04967	1.37329
0:04:31.260	Exercise		1.66085	31.8781	9.43664	176	-	28.3373	29.8099	0.950602	53.388	1.21567	1.57881
0:04:32.580	Exercise		2.1147	40.5892	12.084	175	-	28.2952	29.721	0.952026	66.9158	1.361	2.01325
0:04:33.900	Exercise		1.98485	38.0969	11.451	173.333	-	29.6414	30.5408	0.970549	65.5968	1.39667	1.92639
0:04:35.100	Exercise		1.74635	33.5192	10.1729	171.667	-	31.275	31.5853	0.990175	61.484	1.28933	1.72919
0:04:36.360	Exercise		1.72432	33.0964	10.0838	171	-	31.9658	31.6829	1.00893	62.2872	1.25133	1.73972
0:04:37.520	Exercise		1.6622	31.904	9.72047	171	-	32.9808	32.5478	1.0133	61.9885	1.24533	1.68431
0:04:38.720	Exercise		1.68315	32.3061	9.82382	171.333	-	32.6907	31.7989	1.02805	62.3462	1.226	1.73035
0:04:39.900	Exercise		1.65299	31.7272	9.59179	172.333	-	32.9497	32.1754	1.02406	61.6279	1.239	1.69276
0:04:41.140	Exercise		1.6777	32.2015	9.67901	173.333	-	32.6286	31.9379	1.02163	61.986	1.232	1.71398
0:04:42.300	Exercise		1.65974	31.8568	9.53874	174	-	32.4341	32.1528	1.00875	60.9593	1.23167	1.67426
0:04:43.540	Exercise		1.71881	32.9906	9.85932	174.333	-	31.9871	31.5907	1.01255	62.3559	1.21733	1.74038
0:04:44.660	Exercise		1.74835	33.5576	9.99057	175	-	32.6166	31.9861	1.01971	64.6355	1.223	1.78281
0:04:45.720	Exercise		1.69858	32.6023	9.65101	176	-	33.1159	32.283	1.0258	63.8604	1.20833	1.7424
0:04:46.960	Exercise		1.7089	32.8005	9.67304	176.667	-	33.5565	32.551	1.03089	65.0503	1.21567	1.76169
0:04:48.040	Exercise		1.71832	32.9813	9.70804	177	-	33.6321	32.4788	1.03551	65.4962	1.224	1.77934
0:04:49.100	Exercise		1.71284	32.876	9.67707	177	-	34.4471	32.8894	1.04736	66.8259	1.23	1.79396
0:04:50.280	Exercise		1.65705	31.8052	9.36188	177	-	34.7208	33.285	1.04314	65.2627	1.216	1.72853
0:04:51.400	Exercise		1.62447	31.1798	9.17777	177	-	34.5498	33.4371	1.03328	63.3863	1.257	1.67852
0:04:52.680	Exercise		1.71856	32.9858	9.70938	177	-	33.7353	32.8712	1.02629	65.3687	1.27333	1.76374
0:04:53.800	Exercise		1.65847	31.8325	9.36991	177	-	33.8809	32.8081	1.0327	63.3724	1.27067	1.71271
0:04:55.020	Exercise		1.69169	32.4701	9.53961	177.333	-	33.014	31.9292	1.03398	63.264	1.22867	1.74917
0:04:56.180	Exercise		1.59421	30.599	8.97303	177.667	-	33.1946	32.1986	1.03093	60.0475	1.213	1.64352
0:04:57.440	Exercise		1.6777	32.2014	9.42525	178	-	32.8701	32.0669	1.02505	62.4851	1.226	1.71972
0:04:58.560	Exercise		1.63239	31.3319	9.17075	178	-	33.3694	32.673	1.02131	61.9	1.2	1.66719
0:04:59.680	Exercise		1.71118	32.8441	9.61335	178	-	32.3247	31.6213	1.02224	62.856	1.2	1.74924
0:05:00.880	Exercise		1.71272	32.8737	9.62202	178	-	32.527	31.7441	1.02466	63.3474	1.19433	1.75496
0:05:01.960	Exercise		1.63241	31.3323	9.11963	179	-	32.5968	31.6773	1.02903	60.5277	1.19133	1.6798
0:05:03.240	Exercise		1.55961	29.935	8.66451	180	-	32.9148	32.0795	1.02604	58.3678	1.195	1.60022
0:05:04.600	Exercise		1.47182	28.25	8.10178	181.667	-	31.9378	31.4694	1.01489	53.6236	1.167	1.49373
0:05:05.880	Exercise		1.58487	30.4198	8.69216	182.333	-	30.4927	30.4637	1.00095	55.0162	1.18433	1.58638
0:05:07.120	Exercise		1.70264	32.6802	9.30402	183	-	30.7914	30.9224	0.995764	59.6164	1.194	1.69542
0:05:08.220	Exercise		1.8517	35.5413	10.1186	183	-	31.3674	31.4127	0.998558	65.74	1.23633	1.84903
0:05:09.280	Exercise		1.85217	35.5502	10.1211	183	-	32.4753	32.1406	1.01041	67.9669	1.252	1.87145
0:05:10.440	Exercise		1.83015	35.1276	10.0191	182.667	-	32.7861	32.0445	1.02314	67.9719	1.22833	1.8725
0:05:11.480	Exercise		1.79896	34.5289	9.8663	182.333	-	32.9239	31.7718	1.03626	67.1972	1.21433	1.86419
0:05:12.540	Exercise		1.72768	33.1608	9.52763	181.333	-	34.0151	32.4907	1.04692	66.9699	1.17567	1.80874
0:05:13.600	Exercise		1.7146	32.9097	9.49039	180.667	-	34.187	32.6281	1.04778	66.4909	1.216	1.79652
0:05:14.780	Exercise		1.60916	30.886	8.93977	180	-	35.2095	33.4096	1.05387	64.3861	1.19967	1.69585
0:05:15.900	Exercise		1.61681	31.0328	8.98228	180	-	34.6003	32.863	1.05286	63.6705	1.18633	1.70228
0:05:16.960	Exercise		1.61155	30.9319	9.01987	178.667	-	34.1456	32.3982	1.05394	62.7155	1.17467	1.69847
0:05:18.160	Exercise		1.55574	29.8606	8.75651	177.667	-	33.7811	32.3203	1.0452	60.3378	1.11633	1.62606
0:05:19.240	Exercise		1.28115	24.5901	7.25177	176.667	-	31.3896	31.1855	1.00654	46.8128	1.02167	1.28953
0:05:21.580	Exercise		1.38208	26.5274	7.80834	177	-	27.7236	29.3515	0.944536	44.6315	1.01767	1.30542
0:05:22.940	Exercise		1.52641	29.2978	8.6238	177	-	25.4065	27.5003	0.923861	44.956	1.04833	1.41019
0:05:24.080	Exercise		1.92072	36.8661	10.9547	175.333	-	26.3659	28.0958	0.93843	57.6851	1.17933	1.80246
0:05:25.280	Exercise		1.82661	35.0597	10.5788	172.667	-	28.1058	29.139	0.964541	58.9308	1.11767	1.76184
0:05:26.360	Exercise		1.61081	30.9178	9.45684	170.333	-	29.5407	30.3994	0.971755	54.8	1.09367	1.56532
0:05:27.700	Exercise		1.54339	29.6236	9.06099	170.333	-	30.7721	31.8403	0.966452	54.5584	1.112	1.49161
0:05:28.980	Exercise		1.5649	30.0365	9.13367	171.333	-	31.6076	32.5444	0.971215	56.5783	1.145	1.51986
0:05:30.040	Exercise		1.60526	30.8112	9.31488	172.333	-	32.7404	33.3776	0.980909	59.8458	1.18233	1.57462
0:05:31.280	Exercise		1.46715	28.1603	8.52997	172	-	33.3214	33.3778	0.998308	56.3266	1.09033	1.46467
0:05:32.480	Exercise		1.41021	27.0674	8.21483	171.667	-	32.8553	32.9711	0.996488	53.7216	1.047	1.40526
0:05:33.560	Exercise		1.19093	22.8585	6.97808	170.667	-	30.345	31.3159	0.968997	43.1773	0.883333	1.154
0:05:35.020	Exercise		1.21077	23.2393	7.10823	170.333	-	27.5107	29.5745	0.930218	39.5654	0.910667	1.12628
0:05:36.800	Exercise		1.40858	27.036	8.25337	170.667	-	26.2009	28.9391	0.905382	42.2959	1.13	1.2753
0:05:38.400	Exercise		1.89581	36.3879	11.0651	171.333	-	27.1511	29.5639	0.918388	57.7144	1.33167	1.74109
0:05:39.420	Exercise		2.1135	40.5663	12.3117	171.667	-	28.3155	30.3679	0.932415	66.8682	1.371	1.97066
0:05:40.620	Exercise		1.92724	36.9911	11.2266	171.667	-	29.8463	31.2871	0.95395	65.3622	1.20033	1.83849
0:05:41.720	Exercise		1.64295	31.5345	9.55203	172	-	29.6937	30.8175	0.963534	57.5923	0.941667	1.58304
0:05:42.480	Exercise		1.70892	32.8009	9.89725	172.667	-	29.1762	30.2428	0.964734	58.7496	0.951667	1.64866
0:05:43.640	Exercise		1.68031	32.2516	9.6941	173.333	-	29.712	30.3766	0.978121	58.4468	0.987667	1.64355
0:05:44.920	Exercise		1.67501	32.1499	9.6265	174	-	31.2339	32.1599	0.971206	59.2992	1.223	1.62678
0:05:46.200	Exercise		1.67061	32.0654	9.56455	174.667	-	31.9869	32.6081	0.980949	60.6538	1.21033	1.63878
0:05:47.260	Exercise		1.6985	32.6007	9.7057	175	-	31.9012	32.5715	0.97942	61.6768	1.18533	1.66354
0:05:48.400	Exercise		1.86688	35.8327	10.6476	175.333	-	31.5694	31.6932	0.996093	66.8458	1.217	1.85959
0:05:49.480	Exercise		1.6273	31.2342	9.26359	175.667	-	31.3164	31.6471	0.989553	58.0999	1.172	1.6103
0:05:50.960	Exercise		1.63382	31.3593	9.28307	176	-	30.9102	31.4136	0.983975	57.5966	1.169	1.60764
0:05:52.120	Exercise		1.60977	30.8978	9.12915	176.333	-	30.8241	31.5277	0.977684	56.9283	1.12167	1.57385
0:05:53.120	Exercise		1.2164	23.3475	6.87234	177	-	32.265	32.7627	0.984807	46.2274	0.953667	1.19792
0:05:54.900	Exercise		1.58624	30.4461	8.9282	177.667	-	29.7431	30.5548	0.973435	55.2774	0.983	1.54411
0:05:55.700	Exercise		1.72614	33.1313	9.69742	178	-	29.2255	30.2856	0.964996	58.6035	1.03467	1.66572
0:05:56.680	Exercise		2.40173	46.0985	13.4929	178	-	28.1467	29.0349	0.96941	76.3892	1.25167	2.32826
0:05:57.960	Exercise		2.05924	39.5248	11.5688	178	-	30.7195	31.1176	0.987205	71.2706	1.281	2.0329
0:05:58.980	Exercise		1.83351	35.1922	10.3006	178	-	31.967	31.8466	1.00378	66.1252	1.26733	1.84044
0:06:00.160	Exercise		1.83656	35.2506	10.3177	178	-	33.0366	32.7803	1.00782	68.7065	1.23167	1.85092
0:06:01.200	Exercise		1.48224	28.4498	8.31161	178.333	-	33.1	32.9132	1.00568	56.9882	1.03533	1.49065
0:06:02.260	Exercise		1.47485	28.308	8.25474	178.667	-	31.9754	32.144	0.994756	54.8263	1.02967	1.46711
0:06:03.580	Exercise		1.48127	28.4314	8.27527	179	-	32.0655	32.0438	1.00068	54.8788	1.07067	1.48228
0:06:04.740	Exercise		1.70175	32.6632	9.50701	179	-	32.2625	32.2663	0.999883	62.1384	1.23667	1.70155
0:06:05.860	Exercise		1.81203	34.7798	10.2374	177	-	32.6474	32.4237	1.0069	66.6944	1.27433	1.82453
0:06:07.020	Exercise		1.91493	36.7549	10.9009	175.667	-	33.4898	33.1821	1.00927	72.0078	1.31633	1.93269
0:06:08.040	Exercise		1.82381	35.0059	10.4416	174.667	-	34.0234	33.3767	1.01937	69.9064	1.28167	1.85914
0:06:09.160	Exercise		1.77561	34.0808	10.0887	176	-	34.2561	33.4382	1.02446	68.8391	1.237	1.81904
0:06:10.260	Exercise		1.72288	33.0688	9.73381	177	-	33.8045	32.8743	1.0283	66.1482	1.20467	1.77163
0:06:11.320	Exercise		1.76899	33.9538	9.9568	177.667	-	33.8574	32.829	1.03133	67.969	1.212	1.82441
0:06:12.380	Exercise		1.82109	34.9538	10.2117	178.333	-	33.9065	32.7301	1.03594	69.7985	1.24833	1.88655
0:06:13.480	Exercise		1.82306	34.9915	10.2037	178.667	-	34.6033	33.2194	1.04166	71.357	1.242	1.899
0:06:14.460	Exercise		1.78497	34.2605	9.97191	179	-	34.8681	33.2349	1.04914	70.675	1.20633	1.87269
0:06:15.460	Exercise		1.71005	32.8224	9.55333	179	-	36.0075	34.1654	1.05392	70.2731	1.16333	1.80225
0:06:16.460	Exercise		1.68055	32.2562	9.38853	179	-	35.2851	33.6514	1.04855	67.7752	1.15133	1.76214
0:06:17.520	Exercise		1.68309	32.3049	9.38523	179.333	-	35.1278	33.5698	1.04641	67.489	1.16167	1.7612
0:06:18.560	Exercise		1.57728	30.2741	8.77893	179.667	-	33.8956	32.6639	1.03771	61.2342	1.13467	1.63676
0:06:19.820	Exercise		1.42834	27.4153	7.93522	180	-	31.9136	31.2374	1.02164	52.8875	1.04267	1.45925
0:06:21.100	Exercise		1.54879	29.7273	8.60439	180	-	30.4219	30.3256	1.00318	54.9249	1.013	1.55371
0:06:21.980	Exercise		1.74262	33.4476	9.66332	180.333	-	30.2717	30.5252	0.991697	61.2745	1.03533	1.72815
0:06:22.940	Exercise		1.99032	38.2018	11.0369	180.333	-	31.8212	31.9159	0.997031	72.3759	1.15267	1.98441
0:06:23.980	Exercise		2.01218	38.6215	11.1581	180.333	-	32.7083	32.4454	1.0081	74.202	1.274	2.02848
0:06:25.080	Exercise		1.89695	36.4098	10.5191	180.333	-	32.9935	32.3918	1.01858	70.7434	1.249	1.93219
0:06:26.120	Exercise		1.84218	35.3584	10.3493	178	-	34.1986	32.9613	1.03754	71.3869	1.22567	1.91133
0:06:27.080	Exercise		1.43609	27.5641	8.17509	175.667	-	36.3628	34.7585	1.04616	61.2621	0.975667	1.50238
0:06:27.960	Exercise		1.34743	25.8624	7.78862	173	-	36.6087	35.1306	1.04207	59.8354	0.82	1.40412
0:06:28.640	Exercise		1.23551	23.7141	7.10061	174	-	34.4202	33.7056	1.0212	53.1642	0.719667	1.2617
0:06:29.560	Exercise		1.83565	35.2332	10.4101	176.333	-	32.0274	31.4546	1.01821	69.356	0.945333	1.86908
0:06:30.460	Exercise		2.01666	38.7074	11.2453	179.333	-	33.6938	32.7853	1.02771	77.4086	1.17833	2.07254
0:06:31.380	Exercise		2.06378	39.612	11.3812	181.333	-	35.8131	34.447	1.03966	83.1789	1.29233	2.14563
0:06:32.360	Exercise		1.60569	30.8194	8.83868	181.667	-	38.5759	36.6956	1.05124	70.3319	1.207	1.68797
0:06:33.600	Exercise		1.48394	28.4825	8.18348	181.333	-	37.8742	36.1588	1.04744	64.0352	1.17733	1.55434
0:06:34.720	Exercise		1.44987	27.8287	8.01036	181	-	36.4706	35.2618	1.03428	60.0566	1.20467	1.49958
0:06:35.980	Exercise		1.66766	32.0089	9.2136	181	-	35.0135	34.1036	1.02668	65.9137	1.26167	1.71216
0:06:37.060	Exercise		1.68795	32.3983	9.32569	181	-	35.5438	34.6267	1.02648	67.5657	1.28533	1.73265
0:06:38.160	Exercise		1.74682	33.5283	9.65095	181	-	35.3839	34.3323	1.03063	69.7117	1.27033	1.80033
0:06:39.260	Exercise		1.67858	32.2184	9.27391	181	-	36.509	35.1257	1.03938	69.2358	1.25367	1.74468
0:06:40.320	Exercise		1.65711	31.8063	9.15529	181	-	37.4021	35.7417	1.04646	70.0832	1.24533	1.73409
0:06:41.360	Exercise		1.59713	30.6551	8.82393	181	-	38.6263	36.7762	1.05031	69.894	1.227	1.67748
0:06:42.420	Exercise		1.54686	29.6903	8.54621	181	-	37.9865	36.4933	1.04092	66.5682	1.22767	1.61016
0:06:43.660	Exercise		1.5814	30.3533	8.73704	181	-	36.2381	35.0114	1.03504	65.0629	1.208	1.63681
0:06:44.720	Exercise		1.6529	31.7256	9.11527	181.333	-	34.8985	33.9544	1.0278	65.3892	1.222	1.69886
0:06:45.800	Exercise		1.38601	26.6029	7.62941	181.667	-	34.5238	33.695	1.02459	54.8885	1.123	1.4201
0:06:47.540	Exercise		1.5058	28.9022	8.27365	182	-	32.1981	32.1679	1.00094	55.744	1.10567	1.50722
0:06:48.520	Exercise		1.60484	30.8031	8.8178	182	-	31.1168	31.2747	0.994951	57.2479	1.12767	1.59674
0:06:49.580	Exercise		2.18756	41.9877	12.0195	182	-	30.2192	30.5462	0.989295	73.9432	1.35867	2.16414
0:06:50.900	Exercise		2.004	38.4646	11.011	182	-	31.6867	31.6097	1.00244	70.839	1.39	2.00888
0:06:52.080	Exercise		1.90105	36.4884	10.4262	182.333	-	32.1715	32.106	1.00204	68.3528	1.36833	1.90493
0:06:53.200	Exercise		1.80938	34.7291	9.90539	182.667	-	32.9552	32.6022	1.01083	67.2117	1.27633	1.82898
0:06:54.320	Exercise		1.89772	36.4245	10.37	183	-	33.1987	32.7044	1.01511	70.9135	1.29067	1.9264
0:06:55.360	Exercise		1.93608	37.1608	10.5797	183	-	34.062	33.072	1.02993	74.0564	1.315	1.99404
0:06:56.400	Exercise		1.93143	37.0715	10.5542	183	-	34.7071	33.1835	1.04591	75.4524	1.29067	2.02011
0:06:57.400	Exercise		1.86463	35.7894	10.1707	183.333	-	35.9263	33.7963	1.06303	75.5182	1.275	1.98215
0:06:58.400	Exercise		1.81824	34.8991	9.8997	183.667	-	35.9198	33.4804	1.07286	73.8401	1.24667	1.95072
0:06:59.440	Exercise		1.78205	34.2045	9.68508	184	-	36.195	33.7217	1.07334	73.0306	1.233	1.91276
0:07:00.440	Exercise		1.80413	34.6281	9.80503	184	-	35.7951	33.5016	1.06846	72.9971	1.24867	1.92764
0:07:01.480	Exercise		1.85112	35.5301	10.0604	184	-	36.4489	34.2091	1.06547	76.1203	1.26733	1.97232
0:07:02.440	Exercise		1.86401	35.7776	10.1305	184	-	37.1323	34.6011	1.07315	77.7533	1.31133	2.00037
0:07:03.480	Exercise		1.83012	35.1271	9.94631	184	-	37.332	34.5847	1.07944	76.9146	1.289	1.9755
0:07:04.500	Exercise		1.75311	33.649	9.52778	184	-	37.0852	34.2823	1.08176	73.487	1.249	1.89645
0:07:05.500	Exercise		1.72087	33.03	9.35253	184	-	36.2901	33.545	1.08183	70.977	1.19867	1.86169
0:07:06.520	Exercise		1.69393	32.513	9.22283	183.667	-	35.6107	32.9508	1.08072	68.9053	1.156	1.83067
0:07:07.520	Exercise		1.75474	33.6803	9.58875	183	-	35.6371	33.1159	1.07613	71.1758	1.186	1.88833
0:07:08.500	Exercise		1.78183	34.2002	9.77237	182.333	-	35.4267	33.1136	1.06985	71.8814	1.182	1.9063
0:07:09.480	Exercise		1.84289	35.3722	10.1258	182	-	36.0564	33.899	1.06364	75.0942	1.25067	1.96018
0:07:10.520	Exercise		1.78336	34.2295	9.79868	182	-	35.8294	33.5309	1.06855	72.6043	1.20067	1.9056
0:07:11.480	Exercise		1.80111	34.5702	9.84212	183	-	36.0804	33.7935	1.06767	73.4203	1.25333	1.92299
0:07:12.560	Exercise		1.77974	34.1601	9.69006	183.667	-	35.7092	33.4278	1.06825	71.9364	1.23567	1.90121
0:07:13.620	Exercise		1.81716	34.8782	9.8402	184.667	-	35.6588	33.4709	1.06537	73.0042	1.281	1.93594
0:07:14.640	Exercise		1.78435	34.2485	9.66253	184.667	-	35.6056	33.3812	1.06664	71.7897	1.252	1.90325
0:07:15.700	Exercise		1.78452	34.2519	9.64607	185	-	35.6286	33.1853	1.07363	72.0002	1.23133	1.91591
0:07:16.700	Exercise		1.80207	34.5887	9.75851	184.667	-	35.7428	33.2991	1.07339	72.7248	1.25967	1.93432
0:07:17.760	Exercise		1.70685	32.761	9.24285	184.667	-	35.8181	33.5376	1.068	69.0934	1.25033	1.82291
0:07:18.980	Exercise		1.72002	33.0137	9.31417	184.667	-	35.1292	33.1521	1.05964	68.1182	1.27467	1.82259
0:07:20.080	Exercise		1.79456	34.4445	9.68287	185.333	-	34.2557	32.5681	1.05182	69.1692	1.29433	1.88755
0:07:21.140	Exercise		1.90581	36.5798	10.2647	185.667	-	34.2749	32.6346	1.05026	73.4794	1.297	2.0016
0:07:22.160	Exercise		1.85693	35.6416	9.98348	186	-	34.4552	32.6698	1.05465	72.1873	1.26667	1.95841
0:07:23.240	Exercise		1.73784	33.3558	9.37682	185.333	-	35.3344	33.2801	1.06173	69.7186	1.20767	1.84511
0:07:24.260	Exercise		1.72572	33.1232	9.34504	184.667	-	34.8513	32.6508	1.0674	68.35	1.19933	1.84202
0:07:25.320	Exercise		1.7553	33.691	9.52242	184.333	-	35.1509	33.1951	1.05892	70.0638	1.20633	1.85872
0:07:26.340	Exercise		1.75356	33.6577	9.49584	184.667	-	34.5012	32.7385	1.05384	68.8635	1.18567	1.84798
0:07:27.360	Exercise		1.40474	26.9623	7.59317	185	-	34.4766	32.9764	1.04549	55.5614	1.122	1.46864
0:07:29.300	Exercise		1.46594	28.1371	7.90976	185.333	-	30.8837	30.7093	1.00568	52.1074	1.098	1.47426
0:07:30.440	Exercise		1.63444	31.3711	8.80307	185.667	-	28.7447	29.686	0.968292	52.6857	1.33	1.58261
0:07:32.140	Exercise		2.14723	41.2137	11.565	185.667	-	28.1368	29.4066	0.956819	67.2078	1.425	2.05451
0:07:33.260	Exercise		2.1231	40.7506	11.435	185.667	-	29.4666	30.4299	0.968343	69.595	1.42467	2.05589
0:07:34.300	Exercise		1.96882	37.7892	10.6041	185.667	-	31.2168	31.5721	0.988747	69.5699	1.23533	1.94666
0:07:35.340	Exercise		1.90301	36.5261	10.2312	186	-	32.4761	32.28	1.00607	70.1639	1.20833	1.91457
0:07:36.360	Exercise		1.88775	36.2333	10.1492	186	-	33.2979	32.6818	1.01885	71.1674	1.23333	1.92334
0:07:37.420	Exercise		1.83084	35.1408	9.84322	186	-	34.0542	32.9692	1.03291	70.6047	1.23133	1.89109
0:07:38.480	Exercise		1.81988	34.9305	9.7843	186	-	34.2525	33.0128	1.03755	70.4859	1.24533	1.88822
0:07:39.540	Exercise		1.82747	35.0762	9.89604	184.667	-	34.5645	33.2962	1.03809	71.316	1.26	1.89708
0:07:40.600	Exercise		1.84576	35.4272	10.0678	183.333	-	34.8041	33.7226	1.03207	72.4969	1.26433	1.90495
0:07:41.620	Exercise		1.90246	36.5156	10.4531	182	-	34.8593	33.629	1.03658	74.7972	1.27033	1.97206
0:07:42.600	Exercise		1.92871	37.0194	10.5779	182.333	-	34.9554	33.4066	1.04636	75.95	1.282	2.01813
0:07:43.640	Exercise		1.90224	36.5114	10.4328	182.333	-	35.2657	33.1792	1.06288	75.5083	1.29067	2.02186
0:07:44.700	Exercise		1.86043	35.7088	10.1848	182.667	-	35.5378	33.5498	1.05926	74.3182	1.30467	1.97067
0:07:45.760	Exercise		1.82232	34.9773	9.95803	183	-	35.4995	33.6472	1.05505	72.8941	1.27967	1.92264
0:07:46.800	Exercise		1.80341	34.6144	9.81894	183.667	-	35.4753	33.7251	1.0519	72.2316	1.26	1.897
0:07:47.840	Exercise		1.72006	33.0146	9.34816	184	-	35.4805	33.6468	1.0545	69.0494	1.23967	1.8138
0:07:49.000	Exercise		1.74858	33.5621	9.50317	184	-	35.0434	33.1707	1.05646	69.528	1.21333	1.8473
0:07:49.960	Exercise		1.75323	33.6512	9.51118	184.333	-	34.3326	32.6561	1.05134	68.3419	1.20767	1.84324
0:07:51.040	Exercise		1.77326	34.0358	9.60251	184.667	-	33.2247	31.8658	1.04265	66.9049	1.206	1.84888
0:07:52.280	Exercise		1.40216	26.9129	7.56563	185.333	-	32.7731	32.0049	1.024	52.4898	1.15633	1.43582
0:07:54.140	Exercise		1.54344	29.6246	8.31297	185.667	-	30.6435	30.8547	0.993155	54.1668	1.13533	1.53288
0:07:55.100	Exercise		1.71683	32.9525	9.23025	186	-	29.6599	30.5108	0.972112	58.1857	1.15333	1.66895
0:07:56.160	Exercise		2.16747	41.602	11.653	186	-	29.0571	29.9908	0.968868	71.0972	1.26133	2.09999
0:07:57.360	Exercise		2.1568	41.3973	11.5957	186	-	30.0258	30.663	0.979218	72.9398	1.284	2.11198
0:07:58.300	Exercise		2.05736	39.4886	11.0611	186	-	30.5281	30.6566	0.995809	70.7967	1.276	2.04873
0:07:59.440	Exercise		2.03398	39.0399	10.9354	186	-	31.2148	31.0856	1.00416	71.7965	1.24467	2.04243
0:08:00.500	Exercise		1.93868	37.2108	10.4417	185.667	-	31.5373	30.9651	1.01848	69.0018	1.264	1.97451
0:08:01.600	Exercise		2.00694	38.521	10.8288	185.333	-	31.7325	31.1067	1.02012	71.7368	1.283	2.04731
0:08:02.660	Exercise		2.025	38.8676	10.9263	185.333	-	32.0269	31.2248	1.02568	72.8072	1.31833	2.07702
0:08:03.760	Exercise		2.04648	39.2799	11.0223	185.667	-	32.4491	31.4753	1.03094	74.5103	1.324	2.10979
0:08:04.800	Exercise		1.94757	37.3814	10.4708	186	-	33.8428	32.3468	1.04625	74.1217	1.3	2.03765
0:08:05.820	Exercise		1.91271	36.7123	10.3019	185.667	-	34.9144	32.8638	1.0624	75.1971	1.28667	2.03206
0:08:06.840	Exercise		1.77843	34.135	9.59585	185.333	-	35.9145	33.7562	1.06394	72.3982	1.22267	1.89214
0:08:07.840	Exercise		1.75923	33.7663	9.49223	185.333	-	35.8017	33.7416	1.06105	71.51	1.20767	1.86663
0:08:08.860	Exercise		1.73604	33.3214	9.36714	185.333	-	35.7366	33.6699	1.06138	70.4604	1.205	1.8426
0:08:09.920	Exercise		1.79163	34.3882	9.66704	185.333	-	35.9618	33.7426	1.06577	72.7936	1.25333	1.90946
0:08:10.940	Exercise		1.81317	34.8017	9.78329	185.333	-	36.4311	34.0628	1.06953	74.3126	1.296	1.93923
0:08:12.000	Exercise		1.79031	34.3629	9.64258	185.667	-	36.2985	33.7426	1.07574	73.2423	1.27733	1.92591
0:08:13.060	Exercise		1.79673	34.4862	9.65985	186	-	36.2668	33.7462	1.07469	73.4753	1.27267	1.93094
0:08:14.060	Exercise		1.75307	33.6482	9.42512	186	-	35.559	32.9849	1.07804	70.6006	1.23033	1.88988
0:08:15.140	Exercise		1.80913	34.4714	9.72652	186	-	35.5477	33.035	1.07606	72.6261	1.25767	1.94674
0:08:16.180	Exercise		1.81764	34.4376	9.77226	186	-	35.0192	32.5678	1.07527	71.8046	1.26833	1.95445
0:08:17.240	Exercise		1.86484	34.4419	10.026	186	-	35.7115	33.1399	1.0776	75.0208	1.28233	2.00955
0:08:18.220	Exercise		1.83804	35.6167	9.88194	186	-	35.8996	33.2911	1.07836	74.4636	1.26467	1.98206
0:08:19.240	Exercise		1.46264	35.6653	7.86365	186	-	35.9036	33.5069	1.07153	59.7159	1.194	1.56726
0:08:21.240	Exercise		1.55944	35.919	8.38408	186	-	33.0732	32.038	1.03231	58.5558	1.208	1.60983
0:08:22.300	Exercise		1.70446	34.3052	9.16379	186	-	31.0799	30.9808	1.0032	59.7978	1.262	1.70992
0:08:23.380	Exercise		2.25203	33.7298	12.1077	186	-	30.5099	30.5207	0.999646	76.5329	1.40867	2.25124
0:08:24.560	Exercise		2.1263	33.9817	11.4522	185.667	-	31.3697	31.0617	1.00991	74.4744	1.37967	2.14738
0:08:25.640	Exercise		1.90731	35.5466	10.2728	185.667	-	32.1506	31.6482	1.01587	69.0944	1.28	1.93759
0:08:26.720	Exercise		1.81544	35.9041	9.77793	185.667	-	32.1369	31.6599	1.01507	66.2015	1.213	1.84279
0:08:27.860	Exercise		1.85992	36.9409	9.99955	186	-	31.727	31.1997	1.0169	66.919	1.21833	1.89135
0:08:28.920	Exercise		1.97808	34.2015	10.6731	185.333	-	32.0153	31.371	1.02054	71.2885	1.28967	2.0187
0:08:29.980	Exercise		1.95558	34.8037	10.5328	185.667	-	32.6638	31.6625	1.03162	72.1337	1.258	2.01742
0:08:31.000	Exercise		1.95088	34.0935	10.4886	186	-	33.5949	32.3315	1.03908	73.7966	1.287	2.02711
0:08:32.060	Exercise		1.86837	36.3192	9.95582	187.667	-	34.4462	32.654	1.05488	72.6677	1.25933	1.97092
0:08:33.100	Exercise		1.86599	36.7515	9.85558	189.333	-	34.7936	32.7585	1.06213	73.0284	1.29767	1.98192
0:08:34.200	Exercise		1.84537	37.3106	9.66163	191	-	35.2227	32.8375	1.07264	73.2094	1.284	1.97941
0:08:35.220	Exercise		1.80647	37.1106	9.42508	191.667	-	35.6887	33.341	1.07041	72.7919	1.25967	1.93368
0:08:36.220	Exercise		1.77866	35.846	9.29613	191.333	-	35.8806	33.6264	1.06704	72.1892	1.242	1.8979
0:08:37.300	Exercise		1.81135	34.7924	9.48351	191	-	34.7636	33.0234	1.05269	71.0868	1.261	1.9068
0:08:38.420	Exercise		1.92541	34.8709	10.0807	191	-	34.0192	32.5175	1.04618	73.5076	1.322	2.01432
0:08:39.460	Exercise		1.99256	34.8287	10.4323	191	-	34.0647	32.5851	1.04541	76.0965	1.333	2.08304
0:08:40.460	Exercise		1.97839	25.5165	10.3762	190.667	-	35.0279	33.1492	1.05667	77.8282	1.314	2.09052
0:08:41.460	Exercise		1.96548	24.7777	10.2726	191.333	-	35.2914	33.0052	1.06927	77.8414	1.32233	2.10163
0:08:42.520	Exercise		1.94735	29.182	10.1424	192	-	35.0546	32.6682	1.07305	76.6295	1.319	2.0896
0:08:43.560	Exercise		1.89632	41.5914	9.82551	193	-	35.1253	32.6364	1.07626	74.9182	1.29833	2.04094
0:08:44.580	Exercise		1.85857	44.0345	9.78195	190	-	35.5122	32.9028	1.07931	74.4178	1.27333	2.00597
0:08:45.600	Exercise		1.76487	40.2615	9.50556	185.667	-	35.786	33.0689	1.08216	71.3755	1.25067	1.90987
0:08:46.720	Exercise		1.75434	37.9215	9.74634	180	-	34.779	32.3655	1.07457	68.6588	1.29333	1.88516
0:08:48.000	Exercise		1.75204	34.608	9.91721	176.667	-	33.7535	31.8452	1.05992	66.6251	1.28133	1.85703
0:08:49.080	Exercise		1.89852	32.7076	10.8694	174.667	-	33.2032	31.4293	1.05644	70.8332	1.30833	2.00567
0:08:50.080	Exercise		1.95135	32.5362	11.2362	173.667	-	33.5683	31.8073	1.05537	73.6679	1.29933	2.05939
0:08:51.180	Exercise		1.76475	34.7073	10.1812	173.333	-	34.3969	32.1913	1.06851	69.2631	1.165	1.88566
0:08:52.120	Exercise		1.60732	35.67	9.29087	173	-	33.0981	31.8774	1.03829	60.9374	1.134	1.66887
0:08:53.520	Exercise		1.67439	34.8952	9.67856	173	-	31.5812	30.7426	1.02728	60.5707	1.134	1.72006
0:08:54.640	Exercise		1.94871	33.695	11.2426	173.333	-	30.8231	30.2564	1.01873	67.5734	1.296	1.98521
0:08:55.640	Exercise		2.17837	34.226	12.4954	174.333	-	32.156	31.019	1.03666	78.3225	1.363	2.25823
0:08:56.660	Exercise		2.1334	35.7467	12.1446	175.667	-	33.7565	32.1822	1.04892	80.4886	1.368	2.23776
0:08:57.700	Exercise		1.95651	35.7969	11.0955	176.333	-	35.5791	33.5762	1.05965	78.142	1.319	2.07322
0:08:58.680	Exercise		1.44833	35.6886	8.18265	177	-	36.1646	34.1209	1.0599	59.668	1.17867	1.53508
0:09:00.500	Exercise		1.5111	34.8952	8.50526	177.667	-	33.7502	33.0047	1.02259	58.344	1.144	1.54523
0:09:01.520	Exercise		1.62462	31.1827	9.0424	179.667	-	30.5561	30.6778	0.996035	55.7414	1.316	1.61818
0:09:03.220	Exercise		2.17166	41.6825	11.9761	181.333	-	29.5175	29.8566	0.988642	71.3361	1.42	2.14699
0:09:04.280	Exercise		2.15864	41.4326	11.8174	182.667	-	30.4713	30.5886	0.996164	73.0106	1.45333	2.15036
0:09:05.300	Exercise		2.09281	40.169	11.4361	183	-	32.4342	32.0406	1.01228	76.1876	1.32033	2.11851
0:09:06.340	Exercise		2.03003	38.9641	11.0729	183.333	-	33.9814	33.0788	1.02729	77.3448	1.332	2.08542
0:09:07.380	Exercise		1.93386	37.1181	10.5101	184	-	34.8334	33.4328	1.04189	75.6701	1.31167	2.01487
0:09:08.420	Exercise		1.87486	35.9858	10.1527	184.667	-	34.7807	33.0736	1.05161	73.5163	1.27433	1.97163
0:09:09.460	Exercise		1.77092	33.9908	9.55534	185.333	-	34.9434	33.0371	1.0577	70.1895	1.21667	1.87311
0:09:10.500	Exercise		1.81635	34.8628	9.78286	185.667	-	34.7259	32.6652	1.06309	71.3818	1.23733	1.93094
0:09:11.540	Exercise		1.82959	35.117	9.81893	186.333	-	34.8795	32.8563	1.06158	72.1769	1.243	1.94226
0:09:12.560	Exercise		1.93432	37.1271	10.3624	186.667	-	35.0682	32.9808	1.06329	76.2491	1.30467	2.05675
0:09:13.580	Exercise		1.87936	36.0722	10.0501	187	-	35.8256	33.6815	1.06366	75.7994	1.28867	1.999
0:09:14.600	Exercise		1.87779	36.042	10.0417	187	-	36.3211	34.0443	1.06688	76.6192	1.311	2.00337
0:09:15.640	Exercise		1.80304	34.6073	9.62476	187.333	-	36.352	33.908	1.07208	74.0165	1.258	1.933
0:09:16.640	Exercise		1.81548	34.8461	9.6568	188	-	35.8652	33.3671	1.07487	73.5851	1.25067	1.9514
0:09:17.660	Exercise		1.83626	35.2449	9.73281	188.667	-	35.7499	33.2324	1.07576	74.0662	1.26667	1.97536
0:09:18.720	Exercise		1.82549	35.0382	9.65867	189	-	35.4767	33.0102	1.07472	73.0717	1.26633	1.96189
0:09:19.760	Exercise		1.81598	34.8557	9.60837	189	-	35.0403	32.7503	1.06992	71.8876	1.254	1.94296
0:09:20.800	Exercise		1.69438	32.5218	8.96499	189	-	34.4779	32.3373	1.0662	66.3177	1.209	1.80654
0:09:22.020	Exercise		1.73868	33.3719	9.19934	189	-	33.3029	31.6114	1.05351	65.5153	1.23933	1.83171
0:09:23.180	Exercise		1.74202	33.4361	9.21704	189	-	32.6987	31.3751	1.04219	64.0903	1.29467	1.81551
0:09:24.440	Exercise		1.86179	35.7349	9.83339	189.333	-	32.3265	31.3484	1.0312	67.4354	1.33933	1.91988
0:09:25.600	Exercise		1.95688	37.56	10.3356	189.333	-	32.7582	31.7956	1.03028	71.7516	1.351	2.01612
0:09:26.600	Exercise		2.02287	38.8266	10.6841	189.333	-	33.3408	32.1109	1.0383	75.5757	1.33833	2.10035
0:09:27.640	Exercise		1.89842	36.438	10.0269	189.333	-	33.8919	32.3854	1.04652	72.2577	1.31433	1.98673
0:09:28.900	Exercise		1.84407	35.3947	9.72267	189.667	-	33.7183	32.1975	1.04723	69.8099	1.31733	1.93117
0:09:30.020	Exercise		1.83298	35.182	9.64729	190	-	33.98	32.4954	1.04569	69.9159	1.31933	1.91673
0:09:31.060	Exercise		1.99811	38.3515	10.5164	190	-	33.871	32.3707	1.04635	75.708	1.35767	2.09072
0:09:32.140	Exercise		2.00475	38.4789	10.5513	190	-	34.6427	32.9639	1.05093	77.7655	1.34667	2.10685
0:09:33.140	Exercise		1.98119	38.0266	10.4273	190	-	34.5793	32.6421	1.05935	76.8778	1.32267	2.09876
0:09:34.160	Exercise		1.87551	35.9982	9.87108	190	-	35.296	33.0703	1.0673	74.4725	1.296	2.00173
0:09:35.280	Exercise		1.79123	34.3807	9.42754	190	-	34.8775	32.8993	1.06013	70.2291	1.304	1.89894
0:09:36.500	Exercise		1.6477	31.6256	8.67208	190	-	34.3302	32.8777	1.04418	63.6467	1.29433	1.72049
0:09:37.840	Exercise		1.75487	33.6827	9.23615	190	-	32.9749	32.0535	1.02875	64.9024	1.32833	1.80531
0:09:38.980	Exercise		1.85975	35.6959	9.78818	190	-	32.5431	31.6958	1.02673	67.7688	1.34667	1.90947
0:09:40.100	Exercise		1.93841	37.2056	10.2022	190	-	31.9071	31.1838	1.0232	69.269	1.34433	1.98338
0:09:41.340	Exercise		1.90175	36.5019	10.0092	190	-	31.5378	30.7699	1.02496	67.3969	1.308	1.94921
0:09:42.480	Exercise		1.80562	34.6568	9.53672	189.333	-	31.2512	30.6473	1.0197	63.4914	1.29433	1.84119
0:09:43.780	Exercise		1.87904	36.0659	9.94199	189	-	31.0875	30.6454	1.01443	65.2127	1.38133	1.90614
0:09:45.180	Exercise		1.97399	37.8886	10.4629	188.667	-	31.4551	31.1643	1.00933	69.0307	1.43267	1.99242
0:09:46.260	Exercise		1.96757	37.7652	10.4104	189	-	32.0027	31.5393	1.01469	70.0513	1.424	1.99648
0:09:47.480	Exercise		1.98301	38.0616	10.4736	189.333	-	32.2436	31.442	1.02549	71.4066	1.377	2.03356
0:09:48.660	Exercise		1.9773	37.952	10.4251	189.667	-	32.1416	31.0822	1.03408	71.178	1.34433	2.04469
0:09:49.680	Exercise		2.11662	40.6261	11.1401	190	-	32.9926	31.5294	1.04641	78.0352	1.37	2.21485
0:09:50.660	Exercise		2.04825	39.3139	10.7803	190	-	34.1326	32.1934	1.06023	78.2003	1.35867	2.17163
0:09:51.800	Exercise		1.89057	36.2874	9.95039	190	-	34.9151	32.9046	1.0611	74.1407	1.313	2.00609
0:09:52.880	Exercise		1.90752	36.6127	10.0396	190	-	34.3311	32.419	1.05898	73.8796	1.26767	2.02003
0:09:53.780	Exercise		1.98316	38.0644	10.4377	190	-	34.8702	33.0394	1.05541	77.9578	1.275	2.09305
0:09:54.760	Exercise		2.07668	39.8595	10.9299	190	-	35.3861	33.0988	1.06911	82.3931	1.332	2.2202
0:09:55.800	Exercise		1.99943	38.3769	10.5233	190	-	36.0804	33.4807	1.07765	80.7282	1.35367	2.15469
0:09:56.800	Exercise		1.64228	31.5216	8.64355	190	-	34.8085	32.4744	1.07188	64.4694	1.271	1.76032
0:09:58.540	Exercise		1.70364	32.6994	8.96651	190	-	33.1181	31.4818	1.05198	63.7254	1.25633	1.79219
0:09:59.580	Exercise		1.8358	35.236	9.66208	190	-	31.3694	30.185	1.03924	64.8921	1.27933	1.90783
0:10:00.580	Exercise		2.26045	43.3867	11.8971	190	-	32.4484	31.0039	1.04659	81.7661	1.39867	2.36576
0:10:01.620	Exercise		2.12676	40.8207	11.1935	190	-	33.3359	31.5851	1.05543	79.2632	1.36433	2.24464
0:10:02.680	Exercise		2.00283	38.442	10.5597	189.667	-	34.4413	32.3987	1.06305	77.346	1.33133	2.1291
0:10:03.680	Exercise		1.91841	36.8217	10.1324	189.333	-	33.7313	31.7482	1.06246	73.1306	1.25067	2.03824
0:10:04.700	Exercise		1.99741	38.338	10.5683	189	-	34.3644	32.1179	1.06994	77.3431	1.27967	2.13712
0:10:05.660	Exercise		2.01814	38.7358	10.678	189	-	34.7904	32.3398	1.07577	78.8042	1.32067	2.17106
0:10:06.700	Exercise		2.08636	40.0454	11.039	189	-	35.7214	32.9799	1.08313	83.1203	1.393	2.2598
0:10:07.720	Exercise		2.0451	39.2534	10.8206	189	-	36.0499	33.0717	1.09005	82.0349	1.42167	2.22927
0:10:08.780	Exercise		1.96473	37.7108	10.3771	189.333	-	36.1014	33.1029	1.09058	79.1865	1.381	2.1427
0:10:09.840	Exercise		1.9561	37.545	10.3497	189	-	36.2082	33.0882	1.09429	79.2602	1.35333	2.14054
0:10:10.800	Exercise		1.96322	37.6818	10.3874	189	-	36.4303	33.2755	1.09481	80.1174	1.342	2.14935
0:10:11.800	Exercise		1.97534	37.9145	10.47	188.667	-	37.0453	33.6843	1.09978	81.8263	1.36233	2.17244
0:10:12.840	Exercise		1.91979	36.8483	10.1398	189.333	-	36.9709	33.4784	1.10432	79.4491	1.35033	2.12007
0:10:13.860	Exercise		1.80404	34.6266	9.5284	189.333	-	36.7448	33.235	1.10561	74.7618	1.27067	1.99457
0:10:14.860	Exercise		1.82549	35.0381	9.64166	189.333	-	36.0157	32.7136	1.10094	74.3295	1.247	2.00975
0:10:15.860	Exercise		1.59136	30.5444	8.4051	189.333	-	33.598	31.505	1.06643	60.6667	1.21333	1.69709
0:10:17.860	Exercise		1.8156	34.8484	9.5726	189.667	-	31.5588	30.4285	1.03714	64.2846	1.325	1.88304
0:10:18.940	Exercise		1.86141	35.7277	9.79691	190	-	31.0083	30.3327	1.02227	64.3971	1.38867	1.90287
0:10:20.060	Exercise		2.34151	44.9426	12.3237	190	-	32.2578	31.2306	1.03289	83.7696	1.46433	2.41852
0:10:21.020	Exercise		2.21901	42.5913	11.679	190	-	33.8791	32.2041	1.05201	83.7493	1.407	2.33442
0:10:21.980	Exercise		2.13079	40.898	11.2147	190	-	35.1231	32.9958	1.06447	83.7783	1.34967	2.26816
0:10:22.960	Exercise		2.00173	38.4209	10.5354	190	-	35.8078	33.4627	1.07008	80.4393	1.322	2.14201
0:10:23.980	Exercise		1.97731	37.9522	10.4069	190	-	36.8228	34.196	1.07682	81.3411	1.373	2.1292
0:10:25.020	Exercise		1.96515	37.7188	10.3248	190.333	-	37.2055	34.516	1.07792	81.5868	1.38667	2.11828
0:10:26.020	Exercise		1.95701	37.5626	10.264	190.667	-	37.7916	34.7156	1.08861	82.4876	1.39267	2.13041
0:10:27.020	Exercise		1.8954	36.3801	9.92357	191	-	38.2229	34.7726	1.09922	81.1463	1.34333	2.08347
0:10:28.000	Exercise		1.89713	36.4132	9.93262	191	-	38.2836	34.3472	1.11461	81.3275	1.34633	2.11455
0:10:29.000	Exercise		1.86753	35.845	9.81187	190.333	-	38.5336	34.5355	1.11577	80.7196	1.32733	2.08372
0:10:29.980	Exercise		1.87555	35.999	9.87129	190	-	38.3269	34.499	1.11096	80.5825	1.334	2.08365
0:10:30.980	Exercise		1.85247	35.5561	9.76699	189.667	-	38.0765	34.3749	1.10768	79.1776	1.31933	2.05195
0:10:32.000	Exercise		1.89195	36.3139	9.95765	190	-	37.2247	33.5545	1.10938	78.9	1.341	2.0989
0:10:33.040	Exercise		1.92545	36.9567	10.1339	190	-	36.4643	32.8619	1.10962	78.6258	1.34533	2.13651
0:10:34.060	Exercise		1.98511	38.1019	10.4479	190	-	36.173	32.7006	1.10619	80.2232	1.37267	2.19591
0:10:35.080	Exercise		1.92196	36.8899	10.1512	189.333	-	36.725	33.1112	1.10914	79.0541	1.344	2.13172
0:10:36.100	Exercise		1.93308	37.1032	10.3373	187	-	36.8907	33.2121	1.11076	79.8393	1.34833	2.14719
0:10:37.100	Exercise		1.9301	37.0461	10.433	185	-	37.285	33.42	1.11565	80.6673	1.33467	2.15332
0:10:38.060	Exercise		1.93811	37.1998	10.5332	184	-	37.1268	33.282	1.11552	80.605	1.342	2.16201
0:10:39.100	Exercise		1.87111	35.9138	10.0959	185.333	-	36.6535	33.1431	1.10592	77.1209	1.30067	2.06929
0:10:40.140	Exercise		1.7834	34.2303	9.571	186.333	-	35.4342	32.4159	1.09311	71.0536	1.30167	1.94945
0:10:41.380	Exercise		1.89718	36.4141	10.1453	187	-	34.2586	32.0477	1.06899	72.855	1.33467	2.02806
0:10:42.420	Exercise		2.01228	38.6235	10.7417	187.333	-	34.2033	32.0461	1.06732	76.7981	1.38733	2.14774
0:10:43.420	Exercise		2.15337	41.3316	11.4541	188	-	34.509	32.4066	1.06487	82.7832	1.407	2.29307
0:10:44.440	Exercise		2.06291	39.5952	10.9342	188.667	-	35.6654	33.0339	1.07966	82.1579	1.37833	2.22724
0:10:45.440	Exercise		1.94667	37.364	10.318	188.667	-	35.7916	33.1755	1.07886	78.2011	1.32067	2.10018
0:10:46.460	Exercise		1.88732	36.225	10.0212	188.333	-	36.1233	33.1741	1.0889	76.8797	1.272	2.05511
0:10:47.420	Exercise		1.90622	36.5878	10.1215	188.333	-	35.2469	32.4673	1.08561	75.7809	1.27	2.06942
0:10:48.460	Exercise		1.98124	38.0275	10.5012	188.667	-	35.293	32.3128	1.09223	78.7563	1.284	2.16397
0:10:49.400	Exercise		2.02153	38.8009	10.6771	189.333	-	35.1458	32.1639	1.09271	79.8808	1.30233	2.20895
0:10:50.360	Exercise		1.99568	38.3047	10.522	189.667	-	35.6539	32.5223	1.09629	80.0969	1.28967	2.18784
0:10:51.360	Exercise		1.95978	37.6157	10.3146	190	-	35.5493	32.4472	1.0956	78.0312	1.34367	2.14714
0:10:52.520	Exercise		1.85581	35.6202	9.80183	189.333	-	35.1613	32.5167	1.08133	73.1867	1.32833	2.00675
0:10:53.640	Exercise		1.87458	35.9804	9.91839	189	-	34.3371	31.9146	1.07591	72.2449	1.32067	2.01687
0:10:54.660	Exercise		1.57916	30.3102	8.37011	188.667	-	34.0422	31.8814	1.06778	60.7892	1.245	1.68619
0:10:56.420	Exercise		1.77998	34.1646	9.41787	189	-	32.9503	31.6062	1.04253	66.3102	1.24667	1.85568
0:10:57.320	Exercise		1.86906	35.8745	9.95947	187.667	-	31.722	30.8762	1.02739	66.213	1.37733	1.92026
0:10:58.700	Exercise		2.39984	46.0623	12.8563	186.667	-	31.1553	30.5418	1.02009	83.0542	1.44333	2.44805
0:10:59.660	Exercise		2.27121	43.5933	12.2327	185.667	-	31.9422	30.7803	1.03775	80.5139	1.45533	2.35694
0:11:00.660	Exercise		2.16765	41.6056	11.654	186	-	33.3653	31.8949	1.0461	81.143	1.325	2.26759
0:11:01.640	Exercise		2.02353	38.8393	10.8403	186.667	-	34.4793	32.7431	1.05303	78.4683	1.299	2.13082
0:11:02.640	Exercise		1.94821	37.3937	10.3997	187.333	-	34.5724	32.7272	1.05638	75.8896	1.28033	2.05805
0:11:03.700	Exercise		1.91798	36.8134	10.202	188	-	34.1572	32.3157	1.05698	73.7758	1.28567	2.02727
0:11:04.780	Exercise		1.95382	37.5013	10.3926	188	-	33.0644	31.3612	1.05431	72.6514	1.29967	2.05993
0:11:05.860	Exercise		2.0299	38.9616	10.7973	188	-	32.808	31.076	1.05574	74.699	1.32767	2.14304
0:11:06.900	Exercise		2.13313	40.943	11.4071	187	-	33.7091	31.5914	1.06704	80.4049	1.36233	2.27613
0:11:07.840	Exercise		2.13582	40.9946	11.4623	186.333	-	35.1833	32.568	1.0803	83.8576	1.386	2.30733
0:11:08.840	Exercise		2.11511	40.5971	11.3715	186	-	36.1799	33.1698	1.09075	85.4062	1.38467	2.30705
0:11:09.820	Exercise		1.9743	37.8944	10.5766	186.667	-	36.345	33.4247	1.08737	80.3979	1.33967	2.1468
0:11:10.840	Exercise		1.92885	37.0221	10.2964	187.333	-	36.3258	33.2601	1.09217	78.7675	1.30367	2.10664
0:11:11.820	Exercise		1.93406	37.1222	10.3059	187.667	-	36.4361	33.2706	1.09514	79.1703	1.31033	2.11808
0:11:12.800	Exercise		1.96583	37.7319	10.4566	188	-	36.9056	33.4422	1.10356	81.3074	1.337	2.16943
0:11:13.800	Exercise		1.959	37.6007	10.4018	188.333	-	36.9101	33.5006	1.10177	81.0053	1.341	2.15837
0:11:14.800	Exercise		1.95944	37.6092	10.3674	189	-	36.912	33.4815	1.10246	81.0255	1.34133	2.16021
0:11:15.780	Exercise		1.99973	29.2424	10.5249	190	-	36.402	33.0829	1.10033	81.6125	1.33267	2.20035
0:11:16.740	Exercise		2.03286	32.0009	10.6618	190.667	-	36.8147	33.3982	1.1023	83.7162	1.358	2.24081
0:11:17.720	Exercise		2.02577	43.6063	10.6061	191	-	37.2378	33.592	1.10853	84.3121	1.36767	2.24562
0:11:18.700	Exercise		2.02974	41.2037	10.6269	191	-	38.3253	34.2836	1.11789	86.6059	1.41467	2.26902
0:11:19.680	Exercise		1.96466	39.4108	10.2862	191	-	38.4031	34.1684	1.12394	84.2062	1.38467	2.20815
0:11:20.680	Exercise		1.90909	38.3856	9.97784	191.333	-	38.682	34.3326	1.12669	82.6048	1.35833	2.15095
0:11:21.660	Exercise		1.85246	40.6178	9.66499	191.667	-	38.2286	33.8942	1.12788	79.5153	1.31633	2.08935
0:11:22.660	Exercise		1.868	39.6019	9.72917	192	-	38.6003	34.2985	1.12542	80.804	1.33767	2.10229
0:11:23.660	Exercise		1.91532	36.7066	9.99297	191.667	-	38.4246	34.3932	1.11722	82.294	1.36233	2.13983
0:11:24.640	Exercise		1.92414	35.9147	10.0917	190.667	-	38.3795	35.0099	1.09625	82.6048	1.35833	2.10934
0:11:25.620	Exercise		1.91889	36.0417	10.0994	190	-	37.8593	35.0471	1.08024	81.4634	1.33067	2.07286
0:11:26.600	Exercise		1.8917	37.2292	9.9389	190.333	-	37.6266	35.2084	1.06868	79.9941	1.30667	2.02163
0:11:27.580	Exercise		1.88192	32.254	9.85299	191	-	37.2802	34.8558	1.06955	78.9154	1.29767	2.01281
0:11:28.580	Exercise		1.9045	33.3604	9.95383	191.333	-	37.4182	35.0317	1.06813	80.0815	1.30767	2.03424
0:11:29.540	Exercise		1.90276	35.3922	9.96211	191	-	37.5447	34.8574	1.07709	80.1986	1.31833	2.04945
0:11:30.540	Exercise		1.91625	40.4663	10.0327	191	-	37.86	34.6389	1.09299	81.3675	1.32867	2.09444
0:11:31.520	Exercise		1.88826	39.9519	9.8862	191	-	37.5356	33.8743	1.10808	79.5757	1.31733	2.09236
0:11:32.520	Exercise		1.86297	39.0328	9.75375	191	-	37.3758	33.724	1.10829	78.4484	1.281	2.0647
0:11:33.480	Exercise		1.59966	38.6791	8.3752	191	-	35.1532	32.3269	1.08743	63.7495	1.22133	1.73952
0:11:35.240	Exercise		1.71763	38.4148	8.9928	191	-	33.7453	31.6615	1.06581	65.5981	1.237	1.83067
0:11:36.200	Exercise		1.85995	34.9417	9.73795	191	-	32.7217	30.9043	1.05881	68.4971	1.29167	1.96933
0:11:37.160	Exercise		2.2968	37.6923	12.0251	191	-	34.1428	32.1173	1.06307	87.3579	1.40733	2.44166
0:11:38.140	Exercise		2.19425	36.7536	11.4284	192	-	35.3425	32.9342	1.07313	86.3688	1.41033	2.35471
0:11:39.140	Exercise		2.09858	37	10.8735	193	-	36.3357	33.7471	1.07671	84.9519	1.40633	2.25955
0:11:40.140	Exercise		2.01847	33	10.4045	194	-	36.598	33.6257	1.08839	82.6319	1.35833	2.19689
0:11:41.100	Exercise		1.98314	32	10.2224	194	-	37.4063	34.1419	1.09561	83.0006	1.35533	2.17276
0:11:42.080	Exercise		1.97606	35	10.2034	193.667	-	38.292	34.6936	1.10372	84.606	1.363	2.18102
0:11:43.040	Exercise		1.8988	37	9.82137	193.333	-	39.2299	35.3956	1.10833	83.3668	1.35233	2.10449
0:11:44.020	Exercise		1.89325	38.724	9.8096	193	-	39.5813	35.5915	1.1121	83.7559	1.36767	2.10548
0:11:45.020	Exercise		1.8491	37.2531	9.58082	193	-	39.8334	35.7509	1.11419	82.3544	1.36333	2.06025
0:11:46.020	Exercise		1.87623	35.8472	9.72139	193	-	39.545	35.5684	1.1118	82.7246	1.39667	2.08599
0:11:47.060	Exercise		1.90302	35.7605	9.86019	193	-	39.4754	35.374	1.11594	83.71	1.40367	2.12366
0:11:48.040	Exercise		1.89584	36.6052	10.0132	189.333	-	39.2072	35.0875	1.11741	82.8617	1.39867	2.11844
0:11:49.060	Exercise		1.92649	36.9825	10.3761	185.667	-	39.3393	35.0411	1.12266	84.4873	1.39833	2.1628
0:11:50.040	Exercise		1.88743	37.0192	10.3705	182	-	38.8974	34.7767	1.11849	82.0582	1.36733	2.11108
0:11:51.040	Exercise		1.64151	36.0299	9.01928	182	-	36.8446	33.5594	1.09789	67.9544	1.30933	1.8022
0:11:52.780	Exercise		1.70577	35.4207	9.35523	182.333	-	34.9977	32.4916	1.07713	67.113	1.30333	1.83733
0:11:54.980	Exercise		1.79651	31.7682	9.92546	181	-	34.5324	32.4818	1.06313	69.5114	1.33933	1.90993
0:11:55.960	Exercise		2.12698	36.9825	11.7947	180.333	-	35.8126	33.4064	1.07203	84.8714	1.405	2.28019
0:11:56.960	Exercise		2.03831	37.0192	11.345	179.667	-	37.2542	34.5038	1.07971	84.6927	1.39267	2.20079
0:11:57.940	Exercise		1.89505	36.0299	10.4892	180.667	-	37.3056	34.2117	1.09043	79.3945	1.31433	2.06642
0:11:58.940	Exercise		1.8334	35.4207	10.1293	181	-	36.9017	33.8324	1.09072	76.354	1.264	1.99972
0:11:59.940	Exercise		1.65289	31.7682	9.13201	181	-	33.9619	31.9417	1.06325	63.5696	1.23133	1.75743
0:12:01.660	Exercise		1.61144	28.1844	9.08706	177.333	-	31.9166	30.983	1.03013	57.6798	1.32933	1.65999
0:12:03.360	Exercise		1.66746	31.4112	9.43847	176.667	-	30.3047	29.9492	1.01187	55.9866	1.478	1.68726
0:12:04.740	Exercise		1.84601	30.6215	10.4491	176.667	-	32.037	31.786	1.0079	66.8131	1.254	1.86059
0:12:05.480	Exercise		1.81869	34.9076	10.0851	180.333	-	31.7155	31.4941	1.00703	67.0871	1.027	1.83147
0:12:06.560	Exercise		1.5338	29.4395	8.47403	181	-	34.1065	34.0543	1.00153	62.0325	0.919	1.53615
0:12:07.760	Exercise		1.54008	29.5601	8.54019	180.333	-	33.0694	32.8481	1.00674	58.6278	1.09667	1.55046
0:12:09.300	Exercise		1.40499	26.9672	7.83453	179.333	-	34.788	34.1516	1.01863	55.4322	1.21767	1.43117
0:12:10.560	Exercise		0.869087	16.6811	4.85524	179	-	36.7793	35.6305	1.03224	37.4527	0.982667	0.897109
0:12:12.720	Exercise		0.782134	15.0122	4.36946	179	-	37.2258	35.5976	1.04574	34.5429	0.9165	0.817907
