# Supplementary material for: A Plyometric Warm-Up Protocol Improves Running Economy in Recreational Endurance Athletes
Source: Front Physiol. 2020 Mar 12;11:197. doi: 10.3389/fphys.2020.00197 (PMC7080849; doi:10.3389/fphys.2020.00197)
Supplement: Supplementary file 1 [file Data_Sheet_1.zip › Datasheet 1/Running economy /2/2 Resistance.xls]

## Sheet: MetasoftStudio
CPET Results
Operator
Master data
Name
Director
Street
City
Zip
State
Country
Phone
Fax
e-Mail
Internet
Patient data
Administrative Data
ID		2
Title		Miss
Last Name
First Name
Name Addition
Sex		female
Date of Birth		19/08/1999
Biological and Medical Baseline Data
Height		160 cm
Weight		52.1 kg
Mask		Blue, small
Ethnicity
Body Fat
Hip/Waist Ratio
BMI		20
Estimated Fitness Level
BSA		1.53 m2
Hct
Hb
Medication that changes the Heart Rate
Medication
Existing Medical Conditions
Normal Values
Maximum Oxygen Uptake		Wasserman weight algorithm, 1.95L/min
Maximum Relative Oxygen Uptake		Based on normal value of maximum oxygen uptake, 37ml/min/kg
Maximum Oxygen Pulse		Wasserman equation, 11ml
Maximum Heart Rate		Traditional formula for bicycle test, 181/min
Maximum Minute Ventilation		Not used, -
Maximum Breathing Frequency		Pollock et al. equation, 38/min
Maximum Work Rate		Based on normal maximum oxygen uptake, 165W
Maximum Arterial Blood Pressure		Japanese normal values, 158mmHg
Spirometry normal value set		European Coal and Steel Community (ECSC)
LBW		52.1 kg
IC
VC
TLC
FEV1
Attribution
Administrative Group
Attribution
Contact & Insurance Information
Contact Information
Street
Zip-Code
City
State
Country
Phone
Mobile Phone
e-Mail
Fax
Insurance Information
Prescribing Physician
Responsible Physician
Insurance Company
Insurance Number
Test data
Start Time		07/06/2019 10:16 AM
Duration		0:14:10
CPET device		MetaLyzer 3B-R3
Serial number		235021624
Firmware version		1.3.56
Flow Sensor		Default
Temperature		21.3°C
Barometric Pressure		1001mBar
Humidity		46%
Variable	Unit	Rest	Unloaded Pedalling	Warm Up	VT1	VT1 % Norm	VT1 % Max	VT2	VT2 % Norm	VT2 % Max	V'O2peak	V'O2peak % Norm	Normal	Absolute Maximum Values
V'O2	L/min	-	-	-	-	-	-	1.83	94	85	2.15	110	1.95	2.70
V'O2/kg	ml/min/kg	-	-	-	-	-	-	35	94	85	41	110	37	52
V'O2/HR	ml	-	-	-	-	-	-	10	94	90	11	105	11	14
HR	/min	-	-	-	-	-	-	180	99	94	191	105	181	195
V'E/V'O2		-	-	-	-	-	-	30.1	-	86	34.9	-	-	37.1
V'E/V'CO2		-	-	-	-	-	-	30.6	-	92	33.2	-	-	35.1
V'E	L/min	-	-	-	-	-	-	62.8	-	74	84.4	-	-	90.6
V'CO2	L/min	-	-	-	-	-	-	1.79	-	80	2.26	-	-	2.65
RER		-	-	-	-	-	-	0.98	-	94	1.05	-	-	1.12
t	Phase	Marker	V'O2	V'O2/kg	V'O2/HR	HR	WR	V'E/V'O2	V'E/V'CO2	RER	V'E	VT	V'CO2
h:mm:ss.ms			L/min	ml/min/kg	ml	/min	W				L/min	L	L/min
0:00:04.640	Exercise		0.564061	10.8265	4.5673	123.5	-	28.1209	29.4654	0.954373	20.5714	0.629	0.538324
0:00:06.660	Exercise		0.601805	11.551	4.86634	123.667	-	27.868	29.2237	0.953608	21.3363	0.673	0.573886
0:00:08.680	Exercise		0.598105	11.4799	4.79764	124.667	-	27.8735	29.006	0.960956	20.9202	0.709	0.574753
0:00:10.740	Exercise		0.617212	11.8467	4.9115	125.667	-	27.4512	28.8125	0.952752	21.3313	0.7	0.58805
0:00:12.580	Exercise		0.574113	11.0195	4.49697	127.667	-	28.282	29.6395	0.954199	20.4198	0.703	0.547819
0:00:14.940	Exercise		0.639765	12.2796	4.92127	130	-	28.3536	29.9482	0.946753	22.3938	0.758	0.605699
0:00:16.900	Exercise		0.697149	13.381	5.24172	133	-	29.0825	30.5446	0.95213	24.5641	0.824667	0.663776
0:00:18.700	Exercise		0.760017	14.5877	5.61589	135.333	-	29.3131	30.7881	0.95209	27.0218	0.820333	0.723605
0:00:20.420	Exercise		0.722535	13.8682	5.24844	137.667	-	30.1045	31.4032	0.958644	26.6077	0.789	0.692654
0:00:22.240	Exercise		0.657742	12.6246	4.69816	140	-	29.5437	31.0181	0.952467	24.1141	0.741667	0.626478
0:00:24.260	Exercise		0.701675	13.4679	4.90682	143	-	28.8031	30.6595	0.939451	24.902	0.764333	0.65919
0:00:25.960	Exercise		0.754647	14.4846	5.19253	145.333	-	28.4672	30.7665	0.925264	26.3163	0.784	0.698248
0:00:27.640	Exercise		0.815764	15.6577	5.56203	146.667	-	28.6645	31.2474	0.91734	28.3231	0.825667	0.748333
0:00:29.520	Exercise		0.811733	15.5803	5.52199	147	-	28.3188	30.8719	0.917301	27.808	0.830667	0.744604
0:00:31.360	Exercise		0.83098	15.9497	5.64014	147.333	-	27.7208	30.1711	0.918785	27.714	0.853	0.763492
0:00:33.180	Exercise		0.851782	16.349	5.71666	149	-	27.3721	29.923	0.91475	28.0796	0.848667	0.779168
0:00:34.960	Exercise		0.8871	17.0269	5.84901	151.667	-	26.7873	29.8341	0.897876	28.5803	0.854333	0.796506
0:00:36.740	Exercise		0.942875	18.0974	6.12257	154	-	26.6019	30.1687	0.881772	30.0733	0.867667	0.831401
0:00:38.380	Exercise		1.02552	19.6836	6.63049	154.667	-	26.3697	30.217	0.872677	32.1507	0.906333	0.894944
0:00:40.040	Exercise		1.0205	19.5874	6.61234	154.333	-	27.2686	31.2914	0.871441	33.0957	0.904667	0.889309
0:00:41.660	Exercise		1.02531	19.6797	6.65787	154	-	27.5206	31.2648	0.880243	33.5519	0.905667	0.902524
0:00:43.240	Exercise		0.981096	18.831	6.38458	153.667	-	27.8721	31.3554	0.88891	32.5815	0.896	0.872106
0:00:45.000	Exercise		0.977837	18.7685	6.36337	153.667	-	26.3974	29.85	0.884334	30.405	0.953333	0.864735
0:00:47.540	Exercise		0.968018	18.58	6.29947	153.667	-	25.8951	29.8439	0.867687	29.337	0.989333	0.839937
0:00:49.460	Exercise		1.04783	20.1119	6.80409	154	-	24.9997	29.2857	0.853646	30.429	1.035	0.894477
0:00:51.260	Exercise		1.17263	22.5073	7.6145	154	-	25.3792	29.7855	0.852065	34.6377	1.02267	0.99916
0:00:52.880	Exercise		1.23131	23.6336	7.99551	154	-	26.1221	30.1962	0.86508	37.4117	1.02667	1.06518
0:00:54.420	Exercise		1.14422	21.962	7.43001	154	-	27.3862	31.249	0.876385	36.7834	0.972333	1.00278
0:00:56.020	Exercise		1.10352	21.1808	7.16572	154	-	28.0434	31.5521	0.888795	36.4166	0.958667	0.980804
0:00:57.620	Exercise		1.02788	19.729	6.67454	154	-	28.1355	31.6257	0.889641	34.234	0.927667	0.914444
0:00:59.300	Exercise		1.06076	20.36	6.87316	154.333	-	27.7011	31.0884	0.891043	34.6124	0.953333	0.945181
0:01:00.980	Exercise		1.09824	21.0795	7.1007	154.667	-	27.3317	30.7163	0.889808	35.1	0.994333	0.977225
0:01:02.720	Exercise		1.14982	22.0695	7.41821	155	-	27.0111	30.3397	0.890289	36.121	1.02733	1.02367
0:01:04.420	Exercise		1.16102	22.2845	7.49047	155	-	27.5101	30.6743	0.896846	37.1349	1.02933	1.04126
0:01:05.980	Exercise		1.12579	21.6083	7.24759	155.333	-	28.2355	31.1961	0.905096	37.0831	1.00833	1.01895
0:01:07.620	Exercise		1.11841	21.4667	7.16932	156	-	28.5656	31.2753	0.913358	37.3059	1.00267	1.02151
0:01:09.260	Exercise		1.1047	21.2034	7.05127	156.667	-	28.2953	30.8835	0.916193	36.4835	1.00533	1.01212
0:01:10.940	Exercise		1.14497	21.9765	7.29282	157	-	27.6953	30.1811	0.917638	36.8546	1.03167	1.05067
0:01:12.660	Exercise		1.13434	21.7723	7.22507	157	-	27.2948	29.7606	0.917146	35.9318	1.041	1.04035
0:01:14.480	Exercise		1.11843	21.4669	7.12373	157	-	26.702	29.2691	0.912292	34.6853	1.036	1.02033
0:01:16.320	Exercise		1.13113	21.7108	7.18939	157.333	-	25.8327	28.4337	0.908523	33.807	1.06133	1.02766
0:01:18.320	Exercise		1.00462	19.2825	6.38529	157.333	-	25.8893	28.6571	0.903416	30.1657	1.045	0.907588
0:01:20.820	Exercise		1.10887	21.2834	7.03297	157.667	-	25.2379	28.3767	0.889389	32.591	1.019	0.986212
0:01:22.240	Exercise		1.21567	23.3334	7.72673	157.333	-	24.6193	28.059	0.87741	34.4592	1.09533	1.06664
0:01:24.360	Exercise		1.45207	27.8708	9.40864	154.333	-	24.276	27.7305	0.875428	40.2107	1.16733	1.27118
0:01:26.180	Exercise		1.3785	26.4588	9.14935	150.667	-	24.8426	28.0235	0.886489	38.8285	1.22	1.22203
0:01:27.940	Exercise		1.28055	24.5786	8.61355	148.667	-	26.0536	28.9057	0.901329	38.2752	1.122	1.15419
0:01:29.640	Exercise		1.27581	24.4877	8.5054	150	-	26.486	28.8975	0.916549	38.8988	1.09667	1.16934
0:01:31.260	Exercise		1.30481	25.0444	8.58431	152	-	27.0362	29.0284	0.931371	40.5947	1.09933	1.21527
0:01:32.820	Exercise		1.28365	24.6381	8.38984	153	-	27.7788	29.4233	0.944108	40.9957	1.106	1.2119
0:01:34.500	Exercise		1.24569	23.9097	8.10647	153.667	-	28.2228	29.5462	0.955208	40.473	1.09633	1.1899
0:01:36.140	Exercise		1.19543	22.9449	7.74575	154.333	-	29.0533	30.2261	0.9612	40.229	1.05367	1.14904
0:01:37.560	Exercise		1.2099	23.2226	7.78905	155.333	-	28.9745	30.003	0.965721	40.7346	1.033	1.16843
0:01:39.080	Exercise		1.2304	23.6162	7.85364	156.667	-	29.129	30.0497	0.969361	41.5856	1.04233	1.19271
0:01:40.660	Exercise		1.25575	24.1027	7.9646	157.667	-	28.6854	29.4733	0.973268	41.2542	1.13533	1.22218
0:01:42.560	Exercise		1.25369	24.0632	7.93477	158	-	28.8871	29.6203	0.975245	41.448	1.14067	1.22266
0:01:44.080	Exercise		1.18911	22.8237	7.51019	158.333	-	29.3104	30.0224	0.976285	40.0633	1.10733	1.16091
0:01:45.680	Exercise		1.18306	22.7075	7.45625	158.667	-	29.452	30.1836	0.975759	40.408	1.04567	1.15438
0:01:47.220	Exercise		1.2222	23.4587	7.68679	159	-	29.2151	29.9653	0.974965	41.1115	1.09533	1.1916
0:01:48.880	Exercise		1.26672	24.3132	7.9835	158.667	-	28.8941	29.633	0.975065	42.0755	1.10667	1.23513
0:01:50.420	Exercise		1.29939	24.9404	8.18945	158.667	-	28.6446	29.3255	0.976781	42.6254	1.13567	1.26922
0:01:52.020	Exercise		1.11534	21.4077	7.02947	158.667	-	28.3065	29.143	0.971296	36.4617	1.07367	1.08333
0:01:54.380	Exercise		1.12809	21.6524	7.09492	159	-	27.8516	28.9034	0.96361	36.1534	1.09967	1.08704
0:01:56.060	Exercise		1.16758	22.4104	7.38977	158	-	27.8823	29.231	0.953861	37.3352	1.12467	1.11371
0:01:57.620	Exercise		1.31565	25.2525	8.39779	156.667	-	28.346	29.6444	0.956201	42.7996	1.11933	1.25803
0:01:59.100	Exercise		1.30336	25.0165	8.37277	155.667	-	28.359	29.4934	0.961538	42.5314	1.09967	1.25323
0:02:00.720	Exercise		1.24462	23.889	7.97832	156	-	28.7796	29.7856	0.966225	41.463	1.058	1.20258
0:02:02.220	Exercise		1.27449	24.4623	8.11774	157	-	28.4132	29.3153	0.969227	41.7322	1.08867	1.23527
0:02:03.800	Exercise		1.32996	25.527	8.43524	157.667	-	28.8347	29.6792	0.971546	43.8914	1.14033	1.29211
0:02:05.400	Exercise		1.31913	25.3191	8.33133	158.333	-	28.6513	29.2349	0.98004	43.2173	1.14767	1.2928
0:02:07.000	Exercise		1.29808	24.9153	8.16406	159	-	28.939	29.3532	0.985888	42.9211	1.154	1.27977
0:02:08.640	Exercise		1.24922	23.9774	7.82394	159.667	-	28.9219	29.1178	0.993273	41.5083	1.11133	1.24082
0:02:10.220	Exercise		1.24893	23.9717	7.78956	160.333	-	29.247	29.5359	0.990218	41.9518	1.11367	1.23671
0:02:11.780	Exercise		1.27187	24.4122	7.91623	160.667	-	29.6495	29.9927	0.988556	43.299	1.11567	1.25732
0:02:13.280	Exercise		1.18176	22.6825	7.32496	161.333	-	29.3225	30.033	0.976342	39.4181	1.191	1.1538
0:02:16.160	Exercise		1.20117	23.0551	7.42991	161.667	-	28.1526	29.1573	0.965542	38.5133	1.18067	1.15978
0:02:17.780	Exercise		1.23567	23.7173	7.62761	162	-	27.0346	28.2259	0.957795	37.7831	1.243	1.18352
0:02:19.580	Exercise		1.34464	25.8088	8.30024	162	-	27.4044	28.6018	0.958134	41.961	1.182	1.28835
0:02:21.240	Exercise		1.33197	25.5656	8.22201	162	-	27.682	28.8003	0.961171	41.9201	1.19567	1.28025
0:02:22.920	Exercise		1.21209	23.2647	7.46667	162.333	-	28.367	29.4884	0.961973	39.5462	1.103	1.166
0:02:24.600	Exercise		1.223	23.4742	7.53391	162.333	-	27.8082	28.8856	0.962704	38.9531	1.13467	1.17739
0:02:26.500	Exercise		1.20247	23.08	7.40739	162.333	-	27.4845	28.5581	0.962406	37.8434	1.13667	1.15726
0:02:28.340	Exercise		1.17395	22.5326	7.2466	162	-	27.054	28.4453	0.951089	36.3244	1.146	1.11653
0:02:30.280	Exercise		1.23821	23.7661	7.64329	162	-	26.2189	27.8637	0.940969	37.2075	1.12967	1.16512
0:02:31.980	Exercise		1.32067	25.3487	8.15225	162	-	26.0582	27.9268	0.93309	39.4148	1.135	1.2323
0:02:33.560	Exercise		1.48055	28.4175	9.13922	162	-	26.1226	27.7484	0.941409	43.9482	1.20033	1.39381
0:02:35.200	Exercise		1.42864	27.4211	8.81877	162	-	27.6158	29.0917	0.949267	44.8775	1.19133	1.35616
0:02:36.760	Exercise		1.37376	26.3677	8.47999	162	-	28.9284	30.0253	0.963467	45.0773	1.21633	1.32357
0:02:38.420	Exercise		1.27571	24.4857	7.87473	162	-	30.0916	30.839	0.975763	43.7688	1.17133	1.24479
0:02:40.020	Exercise		1.20596	23.147	7.44417	162	-	30.9837	31.5974	0.980575	43.0486	1.09067	1.18253
0:02:41.360	Exercise		1.1208	21.5124	6.9185	162	-	29.8626	30.4099	0.982003	38.7643	1.05433	1.10063
0:02:43.500	Exercise		1.02032	19.5839	6.29828	162	-	28.5901	29.4938	0.969358	33.8962	1.033	0.989056
0:02:45.840	Exercise		1.10762	21.2596	6.83719	162	-	25.9404	27.3522	0.948386	32.8905	1.139	1.05046
0:02:47.660	Exercise		1.24397	23.8767	7.67885	162	-	25.5302	27.4078	0.931497	36.1034	1.19667	1.15876
0:02:49.540	Exercise		1.4357	27.5566	8.86233	162	-	25.3293	27.3369	0.92656	41.1931	1.22867	1.33026
0:02:51.220	Exercise		1.42561	27.363	8.80007	162	-	25.85	27.6823	0.933811	41.8537	1.205	1.33125
0:02:52.860	Exercise		1.30413	25.0312	8.06676	161.667	-	26.0497	27.6619	0.941718	38.751	1.16767	1.22812
0:02:55.060	Exercise		1.2239	23.4913	7.58615	161.333	-	24.7993	26.2032	0.946425	34.658	1.159	1.15833
0:02:57.380	Exercise		1.22996	23.6077	7.63952	161	-	25.2756	26.5783	0.950986	35.5842	1.13967	1.16968
0:02:58.860	Exercise		1.26689	24.3165	7.86889	161	-	25.1985	26.3314	0.956975	36.8668	1.074	1.21238
0:03:00.500	Exercise		1.36	26.1036	8.42973	161.333	-	27.4742	28.5806	0.961288	42.9367	1.10967	1.30735
0:03:02.040	Exercise		1.47176	28.2487	9.19849	160	-	27.4201	28.3764	0.966298	45.8762	1.19667	1.42216
0:03:03.560	Exercise		1.65488	31.7635	10.408	159	-	28.4484	29.2433	0.972817	52.8712	1.31433	1.60989
0:03:04.980	Exercise		1.55069	29.7637	9.79384	158.333	-	29.2688	29.6315	0.987761	51.0034	1.30767	1.53171
0:03:06.680	Exercise		1.48045	28.4156	9.29153	159.333	-	29.9936	30.2675	0.99095	50.0459	1.27733	1.46705
0:03:08.180	Exercise		1.32408	25.4141	8.24114	160.667	-	29.9658	30.3004	0.988958	45.0909	1.19933	1.30946
0:03:09.780	Exercise		1.41352	27.131	8.76152	161.333	-	29.5188	30.0486	0.982367	47.3656	1.20933	1.3886
0:03:11.280	Exercise		1.44258	27.6887	8.90484	162	-	29.8958	30.2726	0.987555	48.8195	1.235	1.42463
0:03:12.740	Exercise		1.5155	29.0883	9.33573	162.333	-	30.5372	30.6867	0.995128	52.1437	1.28033	1.50812
0:03:14.200	Exercise		1.45644	27.9548	8.95355	162.667	-	31.1561	31.0873	1.00221	51.294	1.24833	1.45967
0:03:15.660	Exercise		1.32223	25.3787	8.11185	163	-	31.4077	31.1305	1.0089	47.4453	1.15467	1.33401
0:03:17.120	Exercise		1.32842	25.4975	8.13318	163.333	-	30.7516	30.382	1.01216	46.6182	1.164	1.34458
0:03:18.700	Exercise		1.34318	25.7808	8.20681	163.667	-	30.6772	30.4111	1.00875	47.0278	1.163	1.35493
0:03:20.120	Exercise		1.44041	27.6471	8.783	164	-	30.5845	30.436	1.00488	50.0221	1.207	1.44744
0:03:21.480	Exercise		1.43679	27.5775	8.76089	164	-	31.0329	30.9564	1.00247	50.9827	1.148	1.44034
0:03:22.760	Exercise		1.45766	27.9781	8.88815	164	-	30.9495	30.7452	1.00664	51.2366	1.205	1.46734
0:03:24.400	Exercise		1.45257	27.8804	8.85714	164	-	30.7649	30.5316	1.00764	50.5884	1.23467	1.46367
0:03:25.920	Exercise		1.44185	27.6747	8.79177	164	-	31.0429	31.0019	1.00132	50.4664	1.27333	1.44376
0:03:27.320	Exercise		1.42013	27.2577	8.65931	164	-	31.5849	31.6673	0.997398	50.9232	1.20833	1.41643
0:03:28.680	Exercise		1.43455	27.5346	8.74728	164	-	31.4924	31.8352	0.989232	51.2975	1.207	1.41911
0:03:30.160	Exercise		1.36515	26.2026	8.32411	164	-	31.7109	32.1861	0.985236	49.4401	1.15767	1.345
0:03:31.540	Exercise		1.36042	26.1118	8.29527	164	-	31.2907	31.9498	0.979371	48.6579	1.15067	1.33236
0:03:32.940	Exercise		1.31323	25.206	8.00751	164	-	31.7917	32.5988	0.975244	47.893	1.12267	1.28072
0:03:34.380	Exercise		1.34425	25.8013	8.34935	161	-	31.4391	32.3172	0.972827	48.4049	1.13467	1.30772
0:03:35.760	Exercise		1.38898	26.6599	8.71745	159.333	-	31.0306	32.1267	0.965881	49.2439	1.15433	1.34159
0:03:37.160	Exercise		1.43248	27.4948	9.18256	156	-	30.2804	31.7036	0.955108	49.4917	1.16533	1.36817
0:03:38.620	Exercise		1.3889	26.6583	8.9032	156	-	30.5358	32.1694	0.949219	48.6219	1.12733	1.31837
0:03:39.940	Exercise		1.43347	27.5138	9.2681	154.667	-	29.4742	31.1893	0.94501	48.3242	1.14567	1.35464
0:03:41.440	Exercise		1.48101	28.4263	9.514	155.667	-	29.4804	31.267	0.942861	49.8491	1.16	1.39639
0:03:42.820	Exercise		1.59459	30.6063	10.1999	156.333	-	29.2826	31.2133	0.938145	52.8491	1.23633	1.49595
0:03:44.160	Exercise		1.58193	30.3634	10.076	157	-	30.108	32.0578	0.939177	53.8924	1.239	1.48572
0:03:45.580	Exercise		1.55252	29.7988	9.88864	157	-	30.389	32.0415	0.948425	53.4429	1.22867	1.47245
0:03:46.960	Exercise		1.54019	29.5622	9.85195	156.333	-	30.3206	31.6152	0.959053	52.8708	1.23367	1.47712
0:03:48.360	Exercise		1.51936	29.1624	9.76035	155.667	-	30.3885	31.5754	0.96241	52.3713	1.21633	1.46225
0:03:49.760	Exercise		1.24438	23.8844	8.13319	153	-	29.4967	30.9871	0.951905	42.0494	1.133	1.18453
0:03:52.100	Exercise		1.37129	26.3204	9.0814	151	-	27.3708	29.3218	0.933461	42.5767	1.21567	1.28005
0:03:53.740	Exercise		1.53703	29.5016	10.2697	149.667	-	26.72	28.9043	0.924428	46.4167	1.25	1.42088
0:03:54.960	Exercise		1.81128	34.7654	12.0484	150.333	-	27.2716	29.3774	0.928319	55.5126	1.307	1.68144
0:03:56.400	Exercise		1.62722	31.2327	10.7054	152	-	28.3743	30.2899	0.936756	52.3541	1.21933	1.52431
0:03:57.980	Exercise		1.42759	27.401	9.33066	153	-	28.6108	30.522	0.937381	46.6126	1.16367	1.3382
0:03:59.460	Exercise		1.48788	28.5582	9.68254	153.667	-	28.0881	29.9302	0.938453	47.2744	1.24167	1.39631
0:04:01.140	Exercise		1.47932	28.3938	9.62679	153.667	-	28.4495	30.2576	0.940242	47.5919	1.24467	1.39092
0:04:02.700	Exercise		1.621	31.1133	10.5488	153.667	-	28.2116	30.0862	0.937692	51.2371	1.34	1.52
0:04:04.180	Exercise		1.62639	31.2168	10.561	154	-	28.8405	30.7314	0.938472	52.7846	1.293	1.52632
0:04:05.560	Exercise		1.69117	32.46	11.0293	153.333	-	29.0407	30.8035	0.942773	55.2624	1.294	1.59439
0:04:06.920	Exercise		1.58597	30.4409	10.3433	153.333	-	30.2153	31.5737	0.956976	54.211	1.241	1.51774
0:04:08.300	Exercise		1.42071	27.2689	9.2454	153.667	-	30.6493	31.9912	0.958057	49.6177	1.17633	1.36112
0:04:09.840	Exercise		1.4112	27.0864	9.14385	154.333	-	30.1645	31.3206	0.963088	48.6114	1.15833	1.35911
0:04:11.220	Exercise		1.44787	27.7902	9.32103	155.333	-	29.9621	31.0442	0.965143	49.2836	1.20233	1.3974
0:04:12.700	Exercise		1.64078	31.4929	10.5178	156	-	29.8423	30.9201	0.965141	55.1787	1.27867	1.58359
0:04:14.020	Exercise		1.70836	32.79	10.9044	156.667	-	30.4805	31.7631	0.959623	58.2858	1.35067	1.63938
0:04:15.400	Exercise		1.64262	31.5282	10.5071	156.333	-	30.5015	31.8538	0.957547	56.457	1.27933	1.57288
0:04:16.780	Exercise		1.56116	29.9646	9.98607	156.333	-	30.6533	31.8893	0.961241	54.1767	1.234	1.50065
0:04:18.120	Exercise		1.48854	28.5708	9.46106	157.333	-	30.6642	31.8343	0.963243	51.9669	1.18367	1.43383
0:04:19.500	Exercise		1.54963	29.7434	9.78713	158.333	-	29.894	30.904	0.96732	51.9445	1.331	1.49899
0:04:21.580	Exercise		1.54263	29.6091	9.6214	160.333	-	29.6501	30.5578	0.970297	51.3591	1.316	1.49681
0:04:22.920	Exercise		1.55242	29.797	9.58285	162	-	29.0616	29.8612	0.973225	50.7982	1.28733	1.51086
0:04:24.260	Exercise		1.56692	30.0752	9.57385	163.667	-	29.4456	30.254	0.97328	52.5541	1.17967	1.52505
0:04:25.620	Exercise		1.62976	31.2815	9.91743	164.333	-	29.2493	30.0196	0.97434	54.053	1.21933	1.58794
0:04:26.980	Exercise		1.60575	30.8205	9.73181	165	-	29.3761	30.1442	0.974519	53.462	1.22367	1.56483
0:04:28.380	Exercise		1.52358	29.2434	9.17819	166	-	28.8957	29.7869	0.97008	50.3163	1.15167	1.47799
0:04:29.740	Exercise		1.52627	29.295	9.15763	166.667	-	27.8968	28.9567	0.963399	48.8388	1.12333	1.47041
0:04:31.120	Exercise		1.58863	30.4919	9.55087	166.333	-	27.0147	28.1796	0.958663	49.2374	1.12167	1.52296
0:04:32.480	Exercise		1.66371	31.9331	10.124	164.333	-	27.3768	28.4918	0.960866	51.8376	1.18667	1.5986
0:04:33.860	Exercise		1.6203	31.0998	9.96086	162.667	-	27.8074	28.9561	0.960329	51.317	1.18033	1.55602
0:04:35.260	Exercise		1.57929	30.3127	9.76882	161.667	-	29.045	30.1232	0.964208	52.1956	1.18833	1.52277
0:04:36.580	Exercise		1.57919	30.3107	9.74809	162	-	28.7249	29.8486	0.962355	51.7494	1.16667	1.51974
0:04:37.920	Exercise		1.57856	30.2986	9.76426	161.667	-	29.3901	30.5821	0.961024	52.7525	1.19467	1.51703
0:04:39.340	Exercise		1.63415	31.3656	10.2562	159.333	-	28.8091	30.0968	0.957215	53.4042	1.21567	1.56423
0:04:40.680	Exercise		1.61412	30.9812	10.281	157	-	28.8813	30.2419	0.955007	52.7671	1.23567	1.5415
0:04:42.140	Exercise		1.64381	31.551	10.6972	153.667	-	29.0147	30.2545	0.959023	53.9976	1.23367	1.57645
0:04:43.460	Exercise		1.62101	31.1133	10.6645	152	-	29.2565	30.4403	0.961109	53.9788	1.186	1.55796
0:04:44.660	Exercise		1.6189	31.073	10.6976	151.333	-	29.7529	30.7153	0.968666	55.0709	1.14867	1.56818
0:04:45.900	Exercise		1.6359	31.3993	10.7155	152.667	-	29.5968	30.5022	0.97032	55.355	1.149	1.58735
0:04:47.200	Exercise		1.64557	31.5848	10.5938	155.333	-	29.5401	30.5772	0.966083	55.5477	1.153	1.58976
0:04:48.400	Exercise		1.62601	31.2094	10.3129	157.667	-	29.1036	30.1943	0.963878	54.1531	1.14167	1.56727
0:04:49.700	Exercise		1.62359	31.163	10.1475	160	-	29.5054	30.5802	0.964852	54.9199	1.12733	1.56653
0:04:50.900	Exercise		1.56062	29.9544	9.65333	161.667	-	29.463	30.3729	0.970044	53.1672	1.06533	1.51387
0:04:52.020	Exercise		1.31132	25.1692	8.09455	162	-	29.9296	30.9605	0.966705	45.7834	1.00867	1.26766
0:04:53.860	Exercise		1.38169	26.52	8.56419	161.333	-	27.8423	29.5886	0.94098	45.0458	0.986333	1.30014
0:04:55.040	Exercise		1.61834	31.0623	10.0311	161.333	-	27.16	29.2486	0.928594	50.3998	1.126	1.50279
0:04:56.220	Exercise		2.04204	39.1946	12.5793	162.333	-	27.41	29.503	0.929058	63.1753	1.263	1.89717
0:04:57.460	Exercise		2.06816	39.696	12.5343	165	-	28.7649	30.3142	0.948892	66.6933	1.33333	1.96246
0:04:58.640	Exercise		1.90923	36.6456	11.3871	167.667	-	30.442	31.4629	0.967551	65.6002	1.263	1.84728
0:04:59.700	Exercise		1.76403	33.8586	10.3767	170	-	31.3116	31.9131	0.981153	62.7524	1.202	1.73078
0:05:00.920	Exercise		1.60418	30.7904	9.43636	170	-	31.6323	32.0574	0.98674	58.3477	1.105	1.58291
0:05:02.060	Exercise		1.54336	29.623	9.11434	169.333	-	30.7952	31.158	0.988356	54.6647	1.103	1.52539
0:05:03.340	Exercise		1.54532	29.6607	9.14392	169	-	30.4781	30.807	0.989325	54.2352	1.09433	1.52883
0:05:04.560	Exercise		1.67911	32.2287	9.91603	169.333	-	29.6506	30.1224	0.984339	56.7972	1.16667	1.65282
0:05:05.760	Exercise		1.72525	33.1141	10.1885	169.333	-	30.6426	31.1023	0.98522	60.2931	1.169	1.69975
0:05:06.840	Exercise		1.64056	31.4887	9.76525	168	-	31.3441	31.7078	0.98853	58.849	1.141	1.62174
0:05:08.060	Exercise		1.61449	30.9883	9.70637	166.333	-	31.796	31.7973	0.999957	58.8876	1.12267	1.61442
0:05:09.200	Exercise		1.59	30.5182	9.63636	165	-	31.0396	31.1338	0.996975	56.455	1.14467	1.58519
0:05:10.500	Exercise		1.65041	31.6778	9.98235	165.333	-	30.597	30.8473	0.991884	57.3881	1.19933	1.63702
0:05:11.840	Exercise		1.60141	30.7373	9.62772	166.333	-	30.9138	31.2585	0.988973	56.3102	1.19167	1.58375
0:05:13.020	Exercise		1.64522	31.5781	9.832	167.333	-	30.3231	30.658	0.989079	56.7629	1.189	1.62725
0:05:14.280	Exercise		1.60713	30.8471	9.54733	168.333	-	30.7283	30.916	0.993929	56.3954	1.15833	1.59738
0:05:15.540	Exercise		1.64393	32.5988	9.70822	169.333	-	30.6086	30.8799	0.991214	57.4151	1.165	1.62948
0:05:16.680	Exercise		1.55881	29.9196	9.15154	170.333	-	31.894	31.9518	0.998192	57.0545	1.11967	1.55599
0:05:17.820	Exercise		1.61048	30.9113	9.43641	170.667	-	30.144	30.334	0.993738	55.8486	1.10133	1.6004
0:05:19.100	Exercise		1.58277	30.3794	9.23795	171.333	-	29.8766	30.0299	0.994893	54.349	1.10833	1.57469
0:05:20.360	Exercise		1.66164	31.8932	9.67943	171.667	-	29.255	29.6401	0.987006	55.3613	1.181	1.64004
0:05:21.660	Exercise		1.67726	32.1931	9.7515	172	-	29.9443	30.2197	0.990889	57.1652	1.186	1.66198
0:05:22.840	Exercise		1.61278	30.9555	9.35851	172.333	-	29.475	29.8929	0.986023	54.3413	1.15	1.59024
0:05:24.180	Exercise		1.58734	30.4671	9.19307	172.667	-	28.7432	29.216	0.983815	52.396	1.11433	1.56165
0:05:25.500	Exercise		1.61	30.9022	9.30639	173	-	28.7678	29.4369	0.977271	53.2183	1.11033	1.57341
0:05:26.620	Exercise		1.61576	31.0126	9.32169	173.333	-	29.3391	29.935	0.980094	54.5579	1.09833	1.58359
0:05:27.820	Exercise		1.63215	31.3272	9.41623	173.333	-	29.3764	30.0045	0.979066	55.2785	1.08567	1.59798
0:05:29.040	Exercise		1.54005	29.5596	8.86787	173.667	-	29.2406	30.0297	0.973723	52.0425	1.069	1.49959
0:05:30.320	Exercise		1.50015	28.7937	8.6381	173.667	-	27.8003	29.1134	0.954898	47.6605	1.15233	1.43249
0:05:32.460	Exercise		1.44444	27.7244	8.3014	174	-	27.309	29.2012	0.9352	45.0983	1.149	1.35084
0:05:33.860	Exercise		1.57789	30.2859	9.05102	174.333	-	26.2514	28.5677	0.91892	46.9415	1.22467	1.44996
0:05:35.220	Exercise		1.76398	33.8576	10.0991	174.667	-	25.9569	28.5839	0.908095	51.7615	1.24767	1.60186
0:05:36.820	Exercise		1.81819	34.898	10.3896	175	-	25.786	28.2728	0.912043	52.8006	1.285	1.65826
0:05:38.260	Exercise		1.74164	33.4288	9.95222	175	-	26.1043	28.6294	0.911798	51.3658	1.25333	1.58802
0:05:39.620	Exercise		1.42196	27.293	8.12551	175	-	26.3756	28.9891	0.909844	43.1466	1.10133	1.29376
0:05:41.500	Exercise		1.47525	28.3158	8.43001	175	-	25.5504	28.7612	0.888363	43.8613	1.024	1.31056
0:05:42.640	Exercise		1.65816	31.8265	9.47522	175	-	24.4393	27.5087	0.888419	46.3463	1.14633	1.47314
0:05:44.280	Exercise		2.16184	41.4941	12.3534	175	-	25.3226	28.4652	0.8896	61.9056	1.24467	1.92317
0:05:45.280	Exercise		2.11848	40.6618	12.1056	175	-	26.7386	29.4594	0.907642	63.6809	1.30333	1.92282
0:05:46.480	Exercise		1.9745	40	11.2828	175	-	28.9651	31.4486	0.921031	64.9978	1.199	1.81857
0:05:47.620	Exercise		1.6984	40	9.70514	175	-	29.7507	31.3296	0.949603	57.981	1.12033	1.6128
0:05:48.760	Exercise		1.54169	40	8.80964	175	-	30.7586	31.6166	0.972863	55.4726	0.992	1.49985
0:05:49.720	Exercise		1.18485	33	6.7706	175	-	30.803	31.4033	0.980886	44.5496	0.796667	1.16221
0:05:50.860	Exercise		1.39175	26.713	7.95283	175	-	27.3525	29.4715	0.9281	45.2302	0.909333	1.29168
0:05:52.620	Exercise		1.56868	30.1091	8.96391	175	-	26.4925	28.9359	0.915558	48.1613	1.05033	1.43622
0:05:53.800	Exercise		1.6668	31.9923	9.52457	175	-	25.9836	28.3172	0.917591	48.649	1.312	1.52944
0:05:56.080	Exercise		1.59562	30.626	9.11781	175	-	25.3481	27.7879	0.912201	45.6184	1.27	1.45552
0:05:58.040	Exercise		1.64422	31.559	9.39556	175	-	24.9941	27.611	0.905222	46.0096	1.34833	1.48839
0:05:59.360	Exercise		1.74633	33.5188	9.97902	175	-	25.2567	27.9516	0.903588	49.844	1.251	1.57796
0:06:00.740	Exercise		1.90787	37.8982	10.9021	175	-	27.2959	29.4643	0.926403	58.5603	1.30067	1.76746
0:06:02.040	Exercise		1.6335	31.3532	9.33431	175	-	28.6098	30.4303	0.940176	53.2176	1.182	1.53578
0:06:03.360	Exercise		1.65416	31.7496	9.45232	175	-	28.8969	30.6177	0.943798	54.3784	1.19033	1.56119
0:06:04.680	Exercise		1.65518	31.7693	9.45818	175	-	28.44	30.0686	0.945837	53.8769	1.14033	1.56553
0:06:05.860	Exercise		1.7043	32.7122	9.73888	175	-	28.6346	30.1927	0.948396	55.728	1.15867	1.61636
0:06:07.100	Exercise		1.76435	33.8647	10.1012	174.667	-	29.0235	30.2754	0.958651	58.4134	1.16733	1.69139
0:06:08.280	Exercise		1.65182	31.7048	9.45698	174.667	-	30.1947	30.9494	0.975614	57.0415	1.14633	1.61154
0:06:09.480	Exercise		1.77048	33.9824	10.1363	174.667	-	29.5088	29.9469	0.98537	59.5465	1.17433	1.74458
0:06:10.660	Exercise		1.74691	33.5299	9.98234	175	-	30.4978	30.5127	0.99951	60.7836	1.166	1.74605
0:06:11.740	Exercise		1.75498	33.6848	10.0284	175	-	30.7197	30.4963	1.00733	61.4595	1.17267	1.76784
0:06:12.920	Exercise		1.62768	31.2415	9.30103	175	-	31.9212	31.1579	1.0245	59.7811	1.10033	1.66756
0:06:13.980	Exercise		1.69207	32.4774	9.66898	175	-	31.2327	30.4705	1.02501	60.4454	1.14567	1.7344
0:06:15.160	Exercise		1.65958	31.8537	9.46528	175.333	-	31.0464	30.4294	1.02028	58.8627	1.155	1.69323
0:06:16.480	Exercise		1.59197	30.556	9.06243	175.667	-	30.4317	30.1156	1.0105	55.2172	1.17433	1.60868
0:06:17.820	Exercise		1.53691	29.4993	8.71596	176.333	-	29.5326	29.6032	0.997615	51.9013	1.14767	1.53325
0:06:19.140	Exercise		1.6574	31.8119	9.38152	176.667	-	28.1165	28.6942	0.97987	53.2532	1.15267	1.62404
0:06:20.380	Exercise		1.79368	34.4276	10.1147	177.333	-	27.3416	28.1475	0.97137	55.7275	1.20033	1.74232
0:06:21.700	Exercise		1.79975	34.5441	10.1299	177.667	-	28.2373	28.948	0.97545	57.4728	1.244	1.75556
0:06:23.040	Exercise		1.69584	32.5498	9.52721	178	-	29.0634	29.4889	0.985573	55.7042	1.25	1.67138
0:06:24.420	Exercise		1.68388	32.3201	9.45999	178	-	29.8008	30.3534	0.981796	56.9428	1.21267	1.65323
0:06:25.560	Exercise		1.62796	31.2469	9.14586	178	-	29.8098	30.575	0.974974	55.4643	1.15167	1.58722
0:06:26.800	Exercise		1.676	32.1689	9.41572	178	-	29.6275	30.6863	0.965496	56.7894	1.14633	1.61817
0:06:28.060	Exercise		1.43957	27.6309	8.08747	178	-	28.6751	30.1106	0.952324	47.2083	1.14667	1.37094
0:06:30.240	Exercise		1.58806	30.4811	8.92171	178	-	27.1258	29.0094	0.935069	49.006	1.19033	1.48495
0:06:31.480	Exercise		1.67589	32.1669	9.39754	178.333	-	26.487	28.7566	0.921077	50.3933	1.20867	1.54363
0:06:32.700	Exercise		2.04897	39.3277	11.4681	178.667	-	27.4631	29.5267	0.930111	63.4803	1.268	1.90577
0:06:33.840	Exercise		1.92615	36.9703	10.7606	179	-	28.9443	30.8201	0.939137	63.0784	1.23967	1.80892
0:06:35.020	Exercise		1.79565	34.4655	10.0316	179	-	30.303	31.7252	0.955172	61.7802	1.20767	1.71516
0:06:36.220	Exercise		1.7324	33.2514	9.67821	179	-	30.9074	32.0784	0.963496	60.9105	1.19067	1.66916
0:06:37.360	Exercise		1.76048	33.7905	9.8351	179	-	30.7299	31.5352	0.974464	61.552	1.18933	1.71553
0:06:38.500	Exercise		1.67815	32.2103	9.37517	179	-	31.4942	32.2082	0.977831	60.2269	1.176	1.64095
0:06:39.740	Exercise		1.66993	32.0525	9.32924	179	-	30.8114	31.5083	0.977881	58.7841	1.15467	1.633
0:06:40.900	Exercise		1.67749	32.1974	9.37144	179	-	31.0756	31.7761	0.977955	59.6505	1.142	1.64051
0:06:41.960	Exercise		1.87555	35.9991	10.478	179	-	30.6626	31.5122	0.973038	65.5887	1.169	1.82498
0:06:42.960	Exercise		1.79993	34.5476	10.0555	179	-	31.8011	32.493	0.978706	65.0181	1.20367	1.7616
0:06:44.280	Exercise		1.80035	34.5557	10.0578	179	-	31.631	32.1944	0.982499	64.5798	1.21833	1.76884
0:06:45.400	Exercise		1.74881	33.5664	9.76988	179	-	31.689	31.8504	0.994931	62.8878	1.21233	1.73994
0:06:46.460	Exercise		1.86649	35.8251	10.4079	179.333	-	31.5567	31.6581	0.996796	66.9575	1.19667	1.86051
0:06:47.500	Exercise		1.8106	34.7524	10.0776	179.667	-	32.284	32.1252	1.00494	66.7628	1.157	1.81955
0:06:48.520	Exercise		1.85799	35.662	10.3222	180	-	32.0962	31.8584	1.00747	67.9961	1.171	1.87186
0:06:49.560	Exercise		1.68135	32.2716	9.32356	180.333	-	32.5311	32.0312	1.01561	62.6492	1.13433	1.70759
0:06:50.780	Exercise		1.708	32.7831	9.45388	180.667	-	31.3734	31.1655	1.00667	61.1981	1.15767	1.7194
0:06:51.940	Exercise		1.68324	32.3078	9.31681	180.667	-	30.8928	30.7864	1.00345	59.6122	1.12767	1.68905
0:06:52.980	Exercise		1.8545	35.595	10.2837	180.333	-	30.6558	30.5567	1.00324	64.8719	1.16467	1.86051
0:06:54.020	Exercise		1.81015	34.7438	10.0564	180	-	32.0099	31.5654	1.01408	66.0989	1.167	1.83564
0:06:55.120	Exercise		1.76915	33.9568	9.8286	180	-	31.5575	31.1464	1.0132	63.5776	1.18167	1.7925
0:06:56.340	Exercise		1.77417	34.0532	9.85652	180	-	30.9234	30.7244	1.00648	62.4599	1.184	1.78566
0:06:57.440	Exercise		1.84799	35.47	10.2476	180.333	-	30.3831	30.5267	0.995296	63.843	1.19467	1.83929
0:06:58.500	Exercise		1.93715	37.1814	10.7222	180.667	-	31.2398	31.3765	0.995643	68.62	1.21933	1.92871
0:06:59.540	Exercise		1.89247	36.3238	10.4556	181	-	32.0091	32.1144	0.996723	68.7286	1.214	1.88627
0:07:00.620	Exercise		1.8014	34.5759	9.9525	181	-	31.7206	31.7337	0.999588	64.8994	1.20467	1.80066
0:07:01.860	Exercise		1.793	34.4145	9.90606	181	-	31.258	31.4286	0.994573	63.6521	1.205	1.78327
0:07:02.960	Exercise		1.68201	32.2843	9.29287	181	-	31.2269	31.3677	0.995513	60.1306	1.13833	1.67446
0:07:04.040	Exercise		1.82706	35.0684	9.96579	183.333	-	29.6599	29.8493	0.993654	61.0396	1.28333	1.81547
0:07:06.080	Exercise		1.85825	35.6669	10.0265	185.333	-	28.7544	28.9832	0.992105	60.544	1.226	1.84357
0:07:07.080	Exercise		2.03374	39.0354	10.8756	187	-	28.0112	28.3848	0.986836	64.2357	1.27267	2.00697
0:07:08.100	Exercise		2.00489	38.4816	10.7597	186.333	-	28.9536	29.4546	0.982989	66.5755	1.12433	1.97079
0:07:09.120	Exercise		1.97409	37.8903	10.6515	185.333	-	30.2629	30.7232	0.985016	68.2116	1.15967	1.94451
0:07:10.140	Exercise		1.94437	37.3199	10.5291	184.667	-	30.8593	31.2828	0.986461	68.4177	1.17067	1.91804
0:07:11.180	Exercise		1.92124	36.876	10.4605	183.667	-	31.4336	31.6095	0.994437	68.8073	1.17733	1.91055
0:07:12.200	Exercise		1.86141	35.7276	10.1531	183.333	-	31.7847	31.6874	1.00307	67.58	1.15633	1.86712
0:07:13.220	Exercise		1.8218	34.9673	9.97334	182.667	-	31.7594	31.3887	1.01181	66.3294	1.12767	1.84331
0:07:14.240	Exercise		1.69543	32.5418	9.2985	182.333	-	31.8254	31.4017	1.01349	62.4276	1.06133	1.7183
0:07:15.260	Exercise		1.73252	33.2537	9.51933	182	-	31.5967	31.2398	1.01142	63.1578	1.08067	1.75231
0:07:16.300	Exercise		1.65175	31.7034	9.07553	182	-	32.4134	32.3459	1.00209	61.749	1.083	1.65519
0:07:17.400	Exercise		1.68035	32.2524	9.2327	182	-	33.038	33.314	0.991717	63.7825	1.111	1.66643
0:07:18.400	Exercise		1.58819	30.4835	8.72632	182	-	32.0398	32.7185	0.979256	58.7055	1.081	1.55524
0:07:19.640	Exercise		1.74607	33.5138	9.73644	179.333	-	30.7006	31.3298	0.979918	61.379	1.137	1.711
0:07:20.760	Exercise		1.82932	35.1116	10.3351	177	-	30.2334	30.7544	0.983058	62.9691	1.18333	1.79832
0:07:21.800	Exercise		1.90861	36.6336	10.9063	175	-	31.7833	32.081	0.990719	68.8257	1.214	1.8909
0:07:22.820	Exercise		1.87943	36.0736	10.6989	175.667	-	33.1894	33.1464	1.0013	70.6866	1.225	1.88187
0:07:23.880	Exercise		1.80728	34.6887	10.2492	176.333	-	33.8424	33.4208	1.01261	69.4196	1.21067	1.83008
0:07:24.940	Exercise		1.67665	32.1814	9.47261	177	-	33.3421	32.9465	1.01201	63.863	1.15533	1.69678
0:07:26.080	Exercise		1.67603	32.1696	9.43359	177.667	-	32.363	32.1946	1.00523	62.548	1.08433	1.6848
0:07:27.020	Exercise		1.60798	30.8633	9.03358	178	-	31.5002	31.8446	0.989188	58.6816	1.05233	1.59059
0:07:28.200	Exercise		1.82785	35.0835	10.2496	178.333	-	29.9848	30.5882	0.980273	62.9777	1.11	1.79179
0:07:29.280	Exercise		1.8003	34.5548	10.0763	178.667	-	29.3211	30.1734	0.971752	60.4649	1.134	1.74945
0:07:30.400	Exercise		1.95711	37.5644	10.9336	179	-	29.1317	29.8769	0.975056	64.8229	1.19533	1.90829
0:07:31.520	Exercise		1.84025	35.3215	10.2807	179	-	30.0782	30.7838	0.97708	63.0204	1.18333	1.79807
0:07:32.660	Exercise		1.84601	35.432	10.3129	179	-	30.5148	31.0929	0.981405	64.046	1.19533	1.81168
0:07:33.760	Exercise		1.49419	28.6793	8.33193	179.333	-	30.5402	31.2289	0.977947	52.1887	1.14633	1.46124
0:07:35.800	Exercise		1.65398	31.7462	9.20581	179.667	-	28.189	29.5361	0.954394	53.32	1.14667	1.57854
0:07:36.880	Exercise		1.82169	34.9652	10.1205	180	-	27.7121	29.53	0.938437	57.3842	1.19733	1.70954
0:07:37.900	Exercise		2.36974	45.4845	13.1409	180.333	-	28.107	30.0084	0.936639	74.8652	1.30533	2.21959
0:07:38.940	Exercise		2.26849	43.5411	12.5562	180.667	-	30.5464	31.4381	0.971638	77.7102	1.32967	2.20415
0:07:39.960	Exercise		2.07389	39.8059	11.458	181	-	32.2667	32.502	0.992761	75.3335	1.289	2.05888
0:07:40.980	Exercise		1.86451	35.7872	10.3012	181	-	33.4295	33.14	1.00874	70.7997	1.20367	1.8808
0:07:42.000	Exercise		1.68056	32.2564	9.28484	181	-	33.5763	33.6473	0.99789	64.3234	1.173	1.67701
0:07:43.280	Exercise		1.67628	32.1743	9.26123	181	-	32.2768	32.5156	0.992654	61.8445	1.15067	1.66397
0:07:44.360	Exercise		1.68945	32.4271	9.33399	181	-	31.4216	31.676	0.991969	60.7706	1.13867	1.67588
0:07:45.400	Exercise		1.89807	36.4313	10.4866	181	-	30.7102	30.9471	0.992345	66.549	1.16033	1.88354
0:07:46.420	Exercise		1.90531	36.5702	10.5072	181.333	-	31.0348	30.9437	1.00294	67.6033	1.149	1.91092
0:07:47.420	Exercise		1.96839	37.781	10.8352	181.667	-	30.7059	30.4949	1.00692	69.0245	1.158	1.98201
0:07:48.420	Exercise		1.90475	36.5595	10.4657	182	-	30.5673	30.2558	1.0103	66.7522	1.127	1.92436
0:07:49.460	Exercise		1.81272	34.7931	9.96001	182	-	30.6645	30.3099	1.0117	63.596	1.14333	1.83393
0:07:50.680	Exercise		1.76437	33.8651	9.69436	182	-	30.0215	29.8812	1.00469	60.5814	1.146	1.77266
0:07:51.840	Exercise		1.76096	33.7996	9.76503	180.333	-	29.8514	29.8526	0.999961	60.0768	1.152	1.76089
0:07:52.920	Exercise		1.86354	35.7685	10.4108	179	-	29.5071	29.6527	0.995089	62.8532	1.15067	1.85438
0:07:53.980	Exercise		1.82912	35.1079	10.276	178	-	30.4043	30.3867	1.00058	63.7655	1.12633	1.83018
0:07:55.020	Exercise		1.83378	35.1974	10.2446	179	-	30.4834	30.4906	0.999765	64.1027	1.12533	1.83335
0:07:56.080	Exercise		1.86273	35.753	10.3677	179.667	-	30.8981	31.0334	0.995641	66.0409	1.12067	1.85461
0:07:57.040	Exercise		1.81148	34.7692	10.0638	180	-	30.8843	31.1558	0.991287	64.3294	1.105	1.79569
0:07:58.120	Exercise		1.76418	33.8615	9.80101	180	-	30.5244	30.9368	0.986671	61.9171	1.10533	1.74067
0:07:59.320	Exercise		1.69002	32.4381	9.37166	180.333	-	30.1125	30.2041	0.996969	58.5752	1.09767	1.6849
0:08:00.420	Exercise		1.58511	30.4243	8.77365	180.667	-	29.0366	29.3383	0.989718	52.5133	1.16567	1.56881
0:08:02.380	Exercise		1.63123	31.3097	9.01234	181	-	28.0692	28.973	0.968808	52.1599	1.17867	1.58035
0:08:03.640	Exercise		1.76112	33.8026	9.72992	181	-	27.6104	29.2966	0.942442	55.0964	1.226	1.65975
0:08:04.700	Exercise		2.14021	41.0789	11.8681	180.333	-	28.2266	30.1479	0.936272	68.1298	1.271	2.00382
0:08:05.760	Exercise		2.16998	41.6503	12.0778	179.667	-	29.6567	31.1812	0.951109	72.6116	1.26633	2.06389
0:08:06.780	Exercise		2.02165	38.8032	11.2731	179.333	-	31.4731	32.4217	0.97074	71.9368	1.24667	1.9625
0:08:07.820	Exercise		1.82167	34.9649	10.1204	180	-	32.3817	32.9211	0.983617	67.4046	1.15333	1.79183
0:08:08.840	Exercise		1.74523	33.4977	9.65994	180.667	-	32.8221	33.1695	0.989526	65.4008	1.16	1.72695
0:08:09.980	Exercise		1.74123	33.421	9.62008	181	-	31.6515	31.9173	0.991673	62.9885	1.15167	1.72673
0:08:11.120	Exercise		1.78689	34.2973	9.87232	181	-	31.1497	31.3113	0.994838	63.2849	1.19533	1.77767
0:08:12.240	Exercise		1.77232	34.0177	9.79185	181	-	31.2555	31.3974	0.995479	63.2615	1.158	1.76431
0:08:13.280	Exercise		1.82463	35.0218	10.0809	181	-	31.5301	31.7111	0.994291	65.5378	1.17867	1.81422
0:08:14.360	Exercise		1.83692	35.2576	10.1301	181.333	-	31.5317	31.8622	0.989628	65.9748	1.17967	1.81787
0:08:15.460	Exercise		1.90835	36.6286	10.5047	181.667	-	31.0928	31.3648	0.991327	67.2866	1.21867	1.8918
0:08:16.540	Exercise		1.87166	35.9245	10.2839	182	-	30.8664	30.8948	0.999082	65.7223	1.19033	1.86995
0:08:17.620	Exercise		1.91293	36.7165	10.5687	181	-	31.1364	31.0979	1.00124	67.7746	1.18833	1.9153
0:08:18.620	Exercise		1.92733	36.993	10.7074	180	-	31.0438	30.7204	1.01053	68.0949	1.18667	1.94762
0:08:19.680	Exercise		1.9334	37.1095	10.8011	179	-	30.7318	30.5175	1.00702	67.4963	1.203	1.94698
0:08:20.840	Exercise		1.90755	36.6133	10.6369	179.333	-	30.5078	29.9936	1.01714	66.0126	1.216	1.94026
0:08:21.940	Exercise		1.98423	38.085	11.0439	179.667	-	30.2857	29.7978	1.01637	68.0742	1.22833	2.01672
0:08:22.940	Exercise		1.96237	37.6655	10.8819	180.333	-	31.299	30.7002	1.0195	69.635	1.22067	2.00064
0:08:24.000	Exercise		1.95851	37.5914	10.8405	180.667	-	32.1308	31.4284	1.02235	71.4053	1.213	2.00228
0:08:25.000	Exercise		1.921	36.8714	10.6133	181	-	33.3342	32.5111	1.02532	72.5703	1.22433	1.96963
0:08:25.980	Exercise		1.94825	37.3944	10.7638	181	-	33.389	32.3594	1.03182	73.8071	1.21367	2.01024
0:08:26.960	Exercise		1.79048	34.3662	9.87396	181.333	-	33.4077	32.3592	1.0324	68.5163	1.134	1.84849
0:08:27.980	Exercise		1.58388	30.4008	8.71862	181.667	-	31.3677	30.5268	1.02754	57.5619	1.052	1.62751
0:08:29.340	Exercise		1.47793	28.3672	8.12049	182	-	29.5601	29.6273	0.997734	51.0687	0.996333	1.47458
0:08:30.520	Exercise		1.69392	32.5129	9.29025	182.333	-	27.4814	27.9396	0.983598	52.7831	1.21967	1.66614
0:08:32.240	Exercise		1.98525	38.1047	10.8484	183	-	28.2328	28.8579	0.978341	62.9873	1.30733	1.94226
0:08:33.260	Exercise		2.15253	41.3153	11.741	183.333	-	28.9062	29.209	0.989633	69.488	1.377	2.13021
0:08:34.300	Exercise		2.03182	38.9985	11.0827	183.333	-	30.7583	30.807	0.998421	70.9112	1.21333	2.02861
0:08:35.320	Exercise		2.00925	38.5653	10.9596	183.333	-	30.9033	30.8291	1.00241	70.4542	1.21333	2.01409
0:08:36.360	Exercise		1.94714	37.3731	10.6015	183.667	-	31.2756	30.9431	1.01075	69.3138	1.186	1.96806
0:08:37.380	Exercise		1.8684	35.8617	10.1543	184	-	31.934	31.4139	1.01655	67.9745	1.178	1.89932
0:08:38.440	Exercise		1.853	35.5662	10.0706	184	-	32.0827	31.5526	1.0168	67.9279	1.15367	1.88413
0:08:39.420	Exercise		1.93238	37.0898	10.5021	184	-	32.0167	31.4704	1.01736	70.4622	1.18067	1.96592
0:08:40.400	Exercise		1.98617	38.1223	10.7944	184	-	31.6348	31.1244	1.0164	71.6478	1.17033	2.01874
0:08:41.380	Exercise		1.95688	37.5601	10.6545	183.667	-	31.8225	31.023	1.02577	70.9734	1.17467	2.00731
0:08:42.400	Exercise		1.8683	35.86	10.1908	183.333	-	32.0602	31.277	1.02504	68.4835	1.14867	1.91509
0:08:43.420	Exercise		1.8724	35.9386	10.2317	183	-	32.2873	31.4922	1.02525	69.04	1.158	1.91967
0:08:44.400	Exercise		1.80285	34.6037	9.85166	183	-	33.2436	32.5751	1.02052	68.5752	1.14267	1.83985
0:08:45.400	Exercise		1.49366	28.6691	8.17697	182.667	-	32.4613	32.31	1.00468	55.7164	1.10967	1.50066
0:08:47.440	Exercise		1.58661	30.4532	8.70171	182.333	-	30.2153	30.8882	0.978213	54.9484	1.129	1.55205
0:08:48.500	Exercise		1.74876	33.5655	9.60859	182	-	29.2066	30.317	0.963374	58.2672	1.16667	1.68471
0:08:49.440	Exercise		2.28556	43.8687	12.5351	182.333	-	29.5109	30.6429	0.963059	76.1677	1.258	2.20113
0:08:50.420	Exercise		2.20655	42.3523	12.0797	182.667	-	31.4689	32.3109	0.973941	78.2631	1.277	2.14905
0:08:51.440	Exercise		2.00696	38.5212	10.967	183	-	31.6772	32.1101	0.98652	72.1601	1.21033	1.9799
0:08:52.460	Exercise		1.84706	35.4521	10.0932	183	-	32.3269	32.2525	1.00231	68.1254	1.16567	1.85132
0:08:53.500	Exercise		1.7557	33.6987	9.59401	183	-	32.2574	31.8433	1.013	64.996	1.11933	1.77853
0:08:54.540	Exercise		1.7335	33.2725	9.47266	183	-	32.6709	32.2	1.01462	64.8394	1.138	1.75884
0:08:55.620	Exercise		1.65082	31.6856	9.02088	183	-	32.0929	31.8716	1.00694	60.8554	1.11267	1.66228
0:08:56.800	Exercise		1.71715	32.9588	9.36629	183.333	-	30.7711	31.05	0.991017	60.5633	1.129	1.70173
0:08:57.900	Exercise		1.80547	34.654	9.83015	183.667	-	30.2742	30.8819	0.980322	62.4343	1.15633	1.76994
0:08:58.960	Exercise		1.96916	37.7958	10.702	184	-	30.5146	30.9654	0.985443	68.1397	1.21867	1.9405
0:09:00.020	Exercise		1.99419	38.2762	10.838	184	-	31.9906	32.0673	0.997607	72.1089	1.249	1.98942
0:09:01.020	Exercise		1.99645	38.3196	10.8307	184.333	-	32.3204	31.9521	1.01152	72.892	1.25467	2.01946
0:09:02.060	Exercise		1.93318	37.1052	10.4685	184.667	-	32.8855	32.2869	1.01854	72.1027	1.21733	1.96902
0:09:03.060	Exercise		1.86268	35.7521	10.0686	185	-	32.3578	31.5867	1.02441	68.6905	1.175	1.90815
0:09:04.100	Exercise		1.84139	35.3433	9.95344	185	-	32.2303	31.4735	1.02405	67.8776	1.146	1.88566
0:09:05.100	Exercise		1.81447	34.8268	9.80797	185	-	31.7462	31.0523	1.02235	66.0208	1.12933	1.85502
0:09:06.140	Exercise		1.87209	35.9327	10.1194	185	-	31.7966	31.2869	1.01629	68.0553	1.149	1.90259
0:09:07.140	Exercise		1.86085	35.717	10.0587	185	-	32.2008	31.6026	1.01893	68.4501	1.15567	1.89608
0:09:08.140	Exercise		1.7674	33.9232	9.57074	184.667	-	32.3812	31.7547	1.01973	65.3127	1.16367	1.80227
0:09:09.380	Exercise		1.72259	33.0631	9.34497	184.333	-	31.7364	31.1897	1.01753	62.4889	1.15067	1.75278
0:09:10.480	Exercise		1.68495	32.3407	9.15735	184	-	31.1515	31.0937	1.00186	60.0953	1.13767	1.68809
0:09:11.560	Exercise		1.83132	35.1501	9.95284	184	-	30.5075	30.8387	0.98926	63.7952	1.159	1.81165
0:09:12.640	Exercise		1.86345	35.7668	10.1274	184	-	30.458	30.9737	0.983352	64.7567	1.16567	1.83243
0:09:13.720	Exercise		1.85371	35.5799	10.0745	184	-	30.2078	30.7269	0.983105	64.0466	1.14567	1.82239
0:09:14.780	Exercise		1.87714	36.0295	10.2018	184	-	30.0883	30.6103	0.982947	64.6047	1.145	1.84512
0:09:15.840	Exercise		1.8808	36.0997	10.2217	184	-	30.2565	30.7954	0.982501	65.1091	1.143	1.84788
0:09:16.880	Exercise		1.99423	38.277	10.8382	184	-	30.8641	31.137	0.991236	69.8595	1.21067	1.97676
0:09:17.900	Exercise		1.92187	36.888	10.4449	184	-	31.9713	32.028	0.998229	69.7034	1.21533	1.91846
0:09:18.980	Exercise		1.82229	34.9768	9.90376	184	-	32.8375	32.6546	1.0056	68.0461	1.194	1.8325
0:09:20.040	Exercise		1.50591	28.9043	8.30467	181.333	-	31.6069	31.9034	0.990705	54.2322	1.177	1.49192
0:09:22.340	Exercise		1.59035	30.525	9.01901	176.333	-	29.5592	30.7077	0.962597	53.8014	1.14067	1.53087
0:09:23.360	Exercise		1.83058	35.136	10.7261	170.667	-	28.1114	29.8385	0.942118	58.018	1.274	1.72463
0:09:24.520	Exercise		2.38844	45.8434	14.2169	168	-	28.9096	30.7316	0.940713	77.5545	1.313	2.24684
0:09:25.420	Exercise		2.41354	46.3252	14.3095	168.667	-	30.4008	31.8621	0.954138	81.9359	1.378	2.30285
0:09:26.420	Exercise		2.13634	41.0045	12.4932	171	-	32.0241	32.8741	0.974144	77.2631	1.25733	2.0811
0:09:27.460	Exercise		1.88952	36.2671	10.8801	173.667	-	32.2629	32.6725	0.987463	69.2768	1.19967	1.86583
0:09:28.540	Exercise		1.69624	32.5574	9.63773	176	-	32.1357	32.3435	0.993575	62.5167	1.12433	1.68534
0:09:29.660	Exercise		1.75231	33.6336	9.88144	177.333	-	30.9168	31.1935	0.991128	61.9849	1.143	1.73676
0:09:30.780	Exercise		1.87575	36.0029	10.5182	178.333	-	30.7175	31.0134	0.990456	65.4778	1.19967	1.85785
0:09:31.840	Exercise		1.97807	37.9668	11.0301	179.333	-	30.8327	30.9832	0.995141	69.0464	1.234	1.96846
0:09:32.880	Exercise		1.97899	37.9845	10.9741	180.333	-	32.1144	32.008	1.00332	71.9786	1.23033	1.98557
0:09:33.860	Exercise		1.90768	36.6157	10.5203	181.333	-	32.9252	32.5852	1.01044	71.2875	1.211	1.92759
0:09:34.900	Exercise		1.86856	35.8649	10.2668	182	-	33.3729	32.8165	1.01696	70.8362	1.20333	1.90025
0:09:35.940	Exercise		1.7488	33.5663	9.57375	182.667	-	33.8677	33.3149	1.01659	67.5896	1.164	1.77783
0:09:36.960	Exercise		1.65398	31.7462	9.03812	183	-	33.7365	33.248	1.01469	63.7918	1.14933	1.67827
0:09:38.160	Exercise		1.75031	33.5952	9.56455	183	-	32.5655	32.3696	1.00605	64.8896	1.18433	1.76091
0:09:39.240	Exercise		1.89044	36.2849	10.3681	182.333	-	31.6877	31.4495	1.00757	67.7935	1.23733	1.90476
0:09:40.260	Exercise		2.01691	38.7122	11.1022	181.667	-	31.2042	30.9789	1.00727	71.1425	1.24833	2.03157
0:09:41.320	Exercise		1.95045	37.4366	10.7759	181	-	32.2079	31.8292	1.0119	71.24	1.21833	1.97365
0:09:42.320	Exercise		1.92948	37.0341	10.6405	181.333	-	33.2315	32.9087	1.00981	72.4853	1.24767	1.9484
0:09:43.360	Exercise		1.8479	35.4683	10.1719	181.667	-	34.1457	33.8474	1.00881	71.4134	1.23667	1.86419
0:09:44.440	Exercise		1.82885	35.1026	10.0119	182.667	-	32.6525	32.445	1.00639	67.5126	1.247	1.84054
0:09:45.660	Exercise		1.79593	34.4708	9.7782	183.667	-	31.1709	30.9565	1.00693	63.7769	1.178	1.80837
0:09:46.700	Exercise		1.81024	34.7455	9.80276	184.667	-	29.999	29.869	1.00435	62.0532	1.15333	1.81812
0:09:47.800	Exercise		1.8507	35.5221	10.0038	185	-	30.1331	30.0227	1.00368	63.4766	1.18567	1.85751
0:09:49.040	Exercise		1.8975	36.4204	10.2939	184.333	-	29.8758	29.8605	1.00051	64.1557	1.23733	1.89847
0:09:50.180	Exercise		1.92184	36.8875	10.521	182.667	-	30.1635	30.1176	1.00152	65.3006	1.28267	1.92477
0:09:51.340	Exercise		1.95962	37.6127	10.8067	181.333	-	30.4141	30.4502	0.998813	67.1351	1.283	1.9573
0:09:52.480	Exercise		1.98629	38.1245	10.974	181	-	31.1452	31.1356	1.00031	69.6412	1.28933	1.9869
0:09:53.520	Exercise		1.60178	30.7444	8.801	182	-	30.2034	30.5686	0.988053	55.1146	1.17833	1.58265
0:09:55.520	Exercise		1.63756	31.4312	8.93217	183.333	-	28.0792	28.8594	0.972967	52.4058	1.17467	1.5933
0:09:56.820	Exercise		1.65939	31.8501	8.98587	184.667	-	27.0151	28.2741	0.95547	50.7691	1.23067	1.5855
0:09:58.080	Exercise		2.17034	41.6572	11.6894	185.667	-	27.3117	28.5309	0.957267	66.3476	1.351	2.0776
0:09:59.200	Exercise		2.14732	41.2154	11.5448	186	-	28.5802	29.66	0.963595	68.8455	1.32633	2.06915
0:10:00.300	Exercise		2.03685	39.095	10.9508	186	-	29.286	30.0607	0.974228	67.6096	1.22333	1.98436
0:10:01.340	Exercise		1.98536	38.1068	10.6549	186.333	-	29.7671	30.1962	0.98579	67.0569	1.21333	1.95715
0:10:02.460	Exercise		1.9583	37.5874	10.4909	186.667	-	30.0296	30.3533	0.989333	66.8642	1.195	1.93741
0:10:03.520	Exercise		1.99643	38.3192	10.6761	187	-	29.9844	30.1966	0.992972	67.8163	1.22767	1.9824
0:10:04.600	Exercise		2.01409	38.6581	10.7705	187	-	29.992	30.2229	0.99236	68.5587	1.211	1.9987
0:10:05.640	Exercise		2.11762	40.6453	11.3242	187	-	30.6459	30.6718	0.999157	73.1011	1.283	2.11583
0:10:06.680	Exercise		2.07392	39.8065	11.0905	187	-	31.209	31.0633	1.00469	73.0866	1.25867	2.08365
0:10:07.700	Exercise		2.0639	39.6141	11.0369	187	-	32.014	31.666	1.01099	74.5461	1.267	2.08658
0:10:08.700	Exercise		1.99088	38.2127	10.6464	187	-	32.1812	31.5991	1.01842	72.5955	1.226	2.02755
0:10:09.720	Exercise		2.0075	38.5316	10.793	186	-	32.6423	31.7627	1.02769	74.0561	1.25067	2.06309
0:10:10.740	Exercise		1.94628	37.3567	10.5205	185	-	33.0605	31.9358	1.03522	72.8719	1.23067	2.01483
0:10:11.740	Exercise		1.93219	37.0861	10.597	182.333	-	33.5412	32.1116	1.04452	73.2281	1.25233	2.01821
0:10:12.800	Exercise		1.96749	37.7638	10.8902	180.667	-	33.3356	31.9513	1.04333	74.0077	1.26567	2.05273
0:10:13.820	Exercise		1.96415	37.6997	10.9729	179	-	33.3129	31.8276	1.04667	73.8518	1.263	2.05581
0:10:14.820	Exercise		1.96284	37.6745	10.9452	179.333	-	33.2061	31.8446	1.04275	73.5984	1.25867	2.04676
0:10:15.880	Exercise		1.94892	37.4073	10.8073	180.333	-	33.7569	32.2087	1.04807	74.3862	1.246	2.0426
0:10:16.840	Exercise		1.98032	38.0099	10.8809	182	-	33.428	31.8801	1.04855	74.684	1.26733	2.07647
0:10:17.880	Exercise		1.9978	38.3455	10.8971	183.333	-	33.4565	31.7505	1.05373	75.5472	1.24933	2.10514
0:10:18.860	Exercise		1.94141	37.2632	10.5321	184.333	-	32.9296	31.2422	1.05401	72.304	1.24333	2.04627
0:10:19.940	Exercise		1.93246	37.0913	10.4646	184.667	-	33.1349	31.3332	1.0575	72.4601	1.238	2.04358
0:10:20.960	Exercise		1.89536	36.3792	10.2268	185.333	-	33.0374	31.1925	1.05915	70.9309	1.22867	2.00746
0:10:21.980	Exercise		1.95298	37.4852	10.4999	186	-	33.3391	31.4955	1.05854	73.7573	1.22833	2.0673
0:10:22.940	Exercise		1.95206	37.4675	10.4574	186.667	-	33.6434	31.9352	1.05349	74.4358	1.22333	2.05647
0:10:23.920	Exercise		1.95676	37.5577	10.4639	187	-	33.6559	32.1528	1.04675	74.6183	1.22633	2.04823
0:10:24.940	Exercise		1.92621	36.9714	10.3006	187	-	33.5829	32.0345	1.04833	73.273	1.229	2.01931
0:10:25.960	Exercise		1.92304	36.9106	10.2654	187.333	-	33.8495	32.2681	1.04901	73.5642	1.25067	2.01729
0:10:26.980	Exercise		1.93054	37.0545	10.2871	187.667	-	34.2503	32.7743	1.04503	74.6483	1.26067	2.01748
0:10:27.980	Exercise		1.59657	30.6444	8.4924	188	-	34.9443	33.7461	1.03551	63.7797	1.14967	1.65326
0:10:29.240	Exercise		1.48031	28.4129	7.86005	188.333	-	31.3609	31.3217	1.00125	53.4117	1.10067	1.48216
0:10:30.820	Exercise		1.6326	31.3359	8.65335	188.667	-	27.9609	28.5841	0.978198	51.5568	1.25667	1.597
0:10:32.420	Exercise		2.05694	39.4806	10.8833	189	-	26.9449	27.5821	0.9769	61.8158	1.39267	2.00943
0:10:33.460	Exercise		2.38769	45.8291	12.6333	189	-	27.9377	28.2933	0.987431	74.0449	1.453	2.35768
0:10:34.500	Exercise		2.21793	42.5706	11.7351	189	-	29.7324	29.7853	0.998225	74.306	1.27967	2.21399
0:10:35.520	Exercise		2.08658	40.0495	11.0401	189	-	31.2423	30.9616	1.00907	73.5511	1.26667	2.10549
0:10:36.560	Exercise		2.01035	38.5864	10.6368	189	-	32.0277	31.3981	1.02005	72.8594	1.23833	2.05066
0:10:37.560	Exercise		1.99789	38.3473	10.5709	189	-	32.5906	31.535	1.03347	73.5851	1.25067	2.06477
0:10:38.580	Exercise		1.9688	37.7889	10.4353	188.667	-	32.4645	31.3942	1.0341	72.3887	1.23033	2.03593
0:10:39.620	Exercise		1.98104	38.0238	10.5002	188.667	-	32.3432	31.1834	1.03719	72.5456	1.233	2.05472
0:10:40.620	Exercise		1.98444	38.089	10.5555	188	-	32.0659	30.8241	1.04029	72.1619	1.21833	2.06438
0:10:41.620	Exercise		1.99645	38.3196	10.6194	188	-	31.8866	30.5878	1.04246	72.3	1.205	2.08122
0:10:42.620	Exercise		1.98096	38.0223	10.5558	187.667	-	32.5902	31.3517	1.0395	73.2	1.22	2.05922
0:10:43.620	Exercise		1.89119	36.2992	10.0063	189	-	33.196	32.0604	1.03542	71.42	1.19033	1.95818
0:10:44.620	Exercise		1.86472	35.7912	9.83157	189.667	-	33.6693	32.7521	1.028	71.3129	1.204	1.91694
0:10:45.660	Exercise		1.8441	35.3953	9.67184	190.667	-	33.2643	32.4016	1.02662	69.8717	1.17967	1.89319
0:10:46.660	Exercise		1.95283	37.4824	10.2421	190.667	-	33.2825	32.4829	1.02462	73.5242	1.24133	2.0009
0:10:47.660	Exercise		1.97839	37.973	10.3581	191	-	33.9367	33.0304	1.02744	75.78	1.263	2.03267
0:10:48.660	Exercise		1.94588	37.3489	10.1879	191	-	34.6595	33.5706	1.03244	75.9723	1.28267	2.00899
0:10:49.700	Exercise		1.87773	36.0408	9.83104	191	-	35.1966	34.0742	1.03294	74.7388	1.24433	1.93958
0:10:50.660	Exercise		1.88241	36.1307	9.85555	191	-	34.4153	33.2162	1.0361	73.2696	1.24333	1.95037
0:10:51.720	Exercise		1.93278	37.0975	10.1193	191	-	34.0128	32.9694	1.03165	74.456	1.23	1.99395
0:10:52.680	Exercise		1.91005	36.6613	10.0003	191	-	34.308	32.8812	1.04339	74.0161	1.256	1.99294
0:10:53.720	Exercise		1.89684	36.4078	9.94848	190.667	-	34.6452	33.0236	1.0491	74.309	1.24533	1.98999
0:10:54.740	Exercise		1.87545	35.9971	9.85349	190.333	-	34.2682	32.4734	1.05527	72.684	1.24367	1.9791
0:10:55.760	Exercise		1.90501	36.5645	10.0264	190	-	33.2436	31.5482	1.05374	71.7996	1.22067	2.00739
0:10:56.780	Exercise		1.91933	36.8394	10.1017	190	-	33.134	31.4852	1.05237	72.1218	1.218	2.01984
0:10:57.780	Exercise		1.51745	29.1256	7.98656	190	-	32.3856	31.279	1.03538	56.3011	1.13267	1.57113
0:10:59.760	Exercise		1.6731	32.1133	8.80579	190	-	29.8424	29.9701	0.995737	56.9301	1.171	1.66597
0:11:00.840	Exercise		1.85727	35.6482	9.77512	190	-	28.6043	29.2077	0.979342	60.0702	1.24567	1.8189
0:11:01.860	Exercise		2.54548	48.8576	13.3973	190	-	29.4322	30.0267	0.980201	83.4721	1.40533	2.49508
0:11:02.800	Exercise		2.41853	46.4209	12.7291	190	-	31.7551	31.7953	0.998735	85.4564	1.42167	2.41547
0:11:03.840	Exercise		2.13017	40.8862	11.2114	190	-	33.5047	33.1799	1.00979	80.0264	1.33133	2.15102
0:11:04.860	Exercise		1.95545	37.5327	10.2919	190	-	34.1812	33.3115	1.02611	75.2555	1.28767	2.00651
0:11:05.880	Exercise		1.88728	36.2242	9.93307	190	-	34.4784	33.4887	1.02955	73.7173	1.22767	1.94306
0:11:06.840	Exercise		1.93368	37.1149	10.1595	190.333	-	33.5943	32.6732	1.02819	73.5532	1.23267	1.9882
0:11:07.880	Exercise		1.91026	36.6654	10.0189	190.667	-	33.6156	32.8167	1.02434	72.7529	1.227	1.95677
0:11:08.920	Exercise		1.96889	37.7905	10.4174	189	-	33.3737	32.42	1.02942	74.1273	1.268	2.0268
0:11:09.920	Exercise		1.95249	37.4758	10.5161	185.667	-	34.3825	33.3085	1.03224	75.5498	1.29233	2.01545
0:11:10.960	Exercise		1.98852	38.1673	10.9059	182.333	-	34.2692	32.8345	1.04369	76.7325	1.28667	2.0754
0:11:11.940	Exercise		1.97395	37.8877	10.8658	181.667	-	33.8642	32.2615	1.04968	75.3773	1.27233	2.07201
0:11:12.960	Exercise		2.01116	38.6019	11.01	182.667	-	33.5304	31.7892	1.05478	76.0769	1.26767	2.12132
0:11:13.960	Exercise		1.94193	37.2732	10.554	184	-	33.7025	32.0517	1.05151	74.0315	1.242	2.04196
0:11:14.960	Exercise		1.95126	37.4523	10.5664	184.667	-	33.8961	32.4371	1.04498	74.6693	1.26067	2.03903
0:11:16.000	Exercise		1.96581	37.7314	10.626	185	-	33.7056	32.1895	1.0471	74.7877	1.26267	2.05839
0:11:17.000	Exercise		2.02746	38.9148	10.9593	185	-	33.576	31.9471	1.05099	76.5465	1.301	2.13083
0:11:18.020	Exercise		2.01011	38.5818	10.8655	185	-	33.9758	32.1628	1.05637	76.9371	1.282	2.12342
0:11:19.000	Exercise		1.91069	36.6734	10.328	185	-	34.3723	32.5914	1.05464	74.3165	1.23833	2.01509
0:11:20.000	Exercise		1.86483	35.7933	10.0802	185	-	34.5413	32.7351	1.05518	73.1122	1.21033	1.96773
0:11:21.000	Exercise		1.79458	34.445	9.70045	185	-	34.2178	32.5922	1.04988	70.6788	1.09767	1.88409
0:11:21.820	Exercise		1.91009	36.6619	10.1962	187.333	-	33.6042	32.246	1.04212	73.7092	1.11467	1.99054
0:11:22.740	Exercise		1.9231	36.9117	10.1394	189.667	-	33.8342	33.1492	1.02066	74.9813	1.089	1.96284
0:11:23.620	Exercise		2.06856	39.7037	10.7738	192	-	33.7627	33.322	1.01322	79.6711	1.167	2.09592
0:11:24.460	Exercise		2.05107	39.368	10.6827	192	-	33.6602	33.1836	1.01436	78.6202	1.18167	2.08053
0:11:25.460	Exercise		2.03269	39.0152	10.6238	191.333	-	33.4829	32.5653	1.02818	77.2486	1.21067	2.08997
0:11:26.460	Exercise		1.98044	38.0123	10.4234	190	-	33.3967	32.0969	1.0405	74.6693	1.26067	2.06064
0:11:27.500	Exercise		1.94132	37.2613	10.2897	188.667	-	33.8634	32.5588	1.04007	74.3272	1.24633	2.0191
0:11:28.480	Exercise		1.92169	36.8847	10.2218	188	-	34.1613	32.9491	1.03679	74.2936	1.23733	1.99238
0:11:29.460	Exercise		1.93475	37.1354	10.273	188.333	-	34.5495	33.6613	1.02639	75.5451	1.25033	1.9858
0:11:30.480	Exercise		1.95811	37.5838	10.3787	188.667	-	34.3957	33.3133	1.03249	75.936	1.27367	2.02174
0:11:31.500	Exercise		1.99077	38.2105	10.5332	189	-	34.325	33.1138	1.03658	76.9798	1.282	2.06359
0:11:32.460	Exercise		1.93791	37.1961	10.2355	189.333	-	34.2805	32.7771	1.04587	75.0251	1.25733	2.0268
0:11:33.500	Exercise		1.97782	37.962	10.4646	189	-	34.3143	32.7927	1.0464	76.5752	1.26633	2.06959
0:11:34.480	Exercise		1.59786	30.6691	8.45428	189	-	33.612	32.271	1.04155	60.9149	1.217	1.66426
0:11:36.400	Exercise		1.69068	32.4508	8.94542	189	-	30.0297	29.8713	1.0053	57.9784	1.15833	1.69965
0:11:37.440	Exercise		1.92295	36.9088	10.1386	189.667	-	27.4208	28.0847	0.976361	59.5692	1.254	1.87749
0:11:38.560	Exercise		2.59349	49.7791	13.6499	190	-	27.1305	28.0868	0.965954	78.7665	1.34967	2.50519
0:11:39.500	Exercise		2.26748	43.5216	11.9341	190	-	28.7785	29.4545	0.977048	73.3296	1.30767	2.21544
0:11:40.680	Exercise		1.95317	37.4888	10.2618	190.333	-	28.735	29.1918	0.984353	63.9886	1.17167	1.92261
0:11:41.900	Exercise		1.8407	35.3301	9.65401	190.667	-	28.3313	28.5371	0.992789	59.7195	1.136	1.82743
0:11:42.940	Exercise		2.23562	42.9102	11.7253	190.667	-	28.4772	28.4375	1.0014	71.7941	1.27167	2.23875
0:11:43.900	Exercise		2.31445	44.4232	12.1387	190.667	-	30.2643	29.6527	1.02063	78.5834	1.32533	2.36219
0:11:44.940	Exercise		2.30156	44.1758	12.05	191	-	31.4243	30.5251	1.02946	81.0941	1.33167	2.36936
0:11:45.900	Exercise		2.15115	41.2889	11.2234	191.667	-	32.0656	30.8507	1.03938	77.5162	1.30733	2.23586
0:11:46.940	Exercise		2.09479	40.2072	10.9104	192	-	32.7059	31.3228	1.04416	77.1614	1.28467	2.1873
0:11:47.940	Exercise		2.04322	39.2172	10.6603	191.667	-	33.2544	31.7196	1.04839	76.5337	1.28333	2.14209
0:11:48.920	Exercise		1.98316	38.0645	10.365	191.333	-	33.8307	32.2995	1.0474	75.7902	1.25467	2.07717
0:11:49.920	Exercise		1.96177	37.6539	10.271	191	-	34.1715	32.6979	1.04507	75.7937	1.24633	2.05018
0:11:50.900	Exercise		1.93111	37.0654	10.1105	191	-	34.2108	33.1222	1.03287	74.7633	1.23767	1.99458
0:11:51.900	Exercise		1.96809	37.7753	10.3041	191	-	33.8913	32.7476	1.03492	75.1862	1.276	2.03683
0:11:52.980	Exercise		2.02651	38.8966	10.61	191	-	33.7384	32.6501	1.03333	76.9176	1.296	2.09406
0:11:53.940	Exercise		2.04261	39.2056	10.6943	191	-	33.4238	32.1188	1.04063	76.7616	1.302	2.1256
0:11:54.960	Exercise		2.04378	39.2281	10.7004	191	-	33.8459	32.5034	1.0413	77.8205	1.296	2.1282
0:11:55.980	Exercise		1.98184	38.0391	10.3761	191	-	33.5295	32.3036	1.03795	74.8659	1.281	2.05705
0:11:57.020	Exercise		2.00685	38.5192	10.5071	191	-	33.5006	32.1477	1.04208	75.7032	1.28667	2.09131
0:11:58.020	Exercise		1.63525	31.3868	8.5466	191.333	-	33.2538	32.3104	1.0292	61.5754	1.232	1.68299
0:11:59.880	Exercise		1.83865	35.2908	9.59296	191.667	-	30.9365	30.8652	1.00231	64.582	1.20767	1.8429
0:12:00.760	Exercise		2.04996	39.3466	10.6769	192	-	29.2629	29.8545	0.980183	67.8718	1.23967	2.00934
0:12:01.700	Exercise		2.69779	51.781	14.051	192	-	28.9687	29.5062	0.981781	87.3108	1.37267	2.64864
0:12:02.720	Exercise		2.54409	48.8309	13.2505	192	-	31.3201	31.272	1.00154	88.3912	1.46133	2.548
0:12:03.740	Exercise		2.30174	44.1792	11.9882	192	-	33.366	32.6843	1.02086	85.3264	1.441	2.34974
0:12:04.740	Exercise		2.08462	40.0118	10.8574	192	-	34.5404	33.4105	1.03382	80.5301	1.36	2.15511
0:12:05.760	Exercise		1.98955	38.1871	10.3622	192	-	34.8119	33.1946	1.04872	77.7866	1.31367	2.08648
0:12:06.780	Exercise		1.98578	38.1148	10.3426	192	-	34.5797	32.6124	1.06032	77.1944	1.30367	2.10557
0:12:07.780	Exercise		1.98199	38.0421	10.3229	192	-	34.347	31.962	1.07462	76.6023	1.29367	2.12989
0:12:08.800	Exercise		2.0136	38.6488	10.4875	192	-	34.0063	31.8373	1.06813	77.1171	1.285	2.15079
0:12:09.780	Exercise		2.03231	39.0079	10.585	192	-	34.0082	31.6616	1.07412	77.7573	1.29567	2.18294
0:12:10.780	Exercise		2.05265	39.3982	10.6909	192	-	34.2073	31.7557	1.0772	78.8575	1.314	2.21112
0:12:11.800	Exercise		2.0563	39.4684	10.7285	191.667	-	34.3596	31.8882	1.0775	79.2371	1.32933	2.21567
0:12:12.800	Exercise		2.01736	38.7208	10.5437	191.333	-	34.2983	32.1853	1.06565	77.6644	1.32	2.1498
0:12:13.840	Exercise		2.01467	38.6694	10.5665	190.667	-	34.2948	32.5047	1.05507	77.742	1.29433	2.12563
0:12:14.800	Exercise		2.01315	38.6401	10.577	190.333	-	34.2146	32.5358	1.0516	77.4715	1.29833	2.11702
0:12:15.820	Exercise		1.95432	37.511	10.2679	190.333	-	34.6684	32.9907	1.05085	76.4566	1.265	2.05371
0:12:16.820	Exercise		1.97436	37.8956	10.355	190.667	-	34.1099	32.5318	1.04851	75.872	1.28133	2.07014
0:12:17.840	Exercise		1.97746	37.955	10.3894	190.333	-	33.8591	32.2515	1.04984	75.5968	1.25967	2.07602
0:12:18.820	Exercise		2.0256	38.8791	10.7175	189	-	33.7207	32.1531	1.04875	76.8899	1.28967	2.12435
0:12:19.840	Exercise		1.996	38.3109	10.617	188	-	34.236	32.6755	1.04776	77.0355	1.275	2.09132
0:12:20.820	Exercise		1.99054	38.2061	10.6068	187.667	-	34.5712	33.0196	1.04699	77.4572	1.29067	2.08407
0:12:21.820	Exercise		1.99498	38.2913	10.5928	188.333	-	34.3749	32.784	1.04853	77.3343	1.27167	2.09179
0:12:22.800	Exercise		2.00054	38.3981	10.6036	188.667	-	34.3823	32.7463	1.04996	77.4816	1.28267	2.10049
0:12:23.800	Exercise		1.98498	38.0994	10.484	189.333	-	34.285	32.7554	1.0467	76.697	1.278	2.07767
0:12:24.820	Exercise		1.99234	38.2407	10.5044	189.667	-	34.2061	32.9105	1.03937	76.7336	1.28733	2.07078
0:12:25.820	Exercise		1.99759	38.3414	10.5136	190	-	34.1064	33.1575	1.02862	76.7138	1.287	2.05475
0:12:26.820	Exercise		2.00313	38.4479	10.5243	190.333	-	33.5738	32.8077	1.02335	75.9513	1.25733	2.04991
0:12:27.800	Exercise		2.04862	39.321	10.7258	191	-	33.259	32.4099	1.0262	76.7771	1.27933	2.1023
0:12:28.820	Exercise		2.08044	39.9317	10.8545	191.667	-	32.8031	32.0375	1.0239	76.8303	1.28867	2.13016
0:12:29.840	Exercise		2.07558	39.8384	10.8103	192	-	33.185	32.1336	1.03272	77.3483	1.315	2.14349
0:12:30.860	Exercise		2.03816	39.1202	10.6154	192	-	33.0426	32.0456	1.03111	75.762	1.29633	2.10157
0:12:31.900	Exercise		1.93102	37.0636	10.0574	192	-	32.4579	31.4277	1.03278	70.1153	1.35733	1.99432
0:12:33.460	Exercise		2.03677	39.0935	10.6082	192	-	31.3184	30.6494	1.02183	71.8317	1.286	2.08122
0:12:34.300	Exercise		2.11066	40.5117	10.993	192	-	30.9806	30.5455	1.01424	73.6637	1.282	2.14072
0:12:35.260	Exercise		2.25986	43.3755	11.7497	192.333	-	31.0872	30.8106	1.00898	79.681	1.217	2.28015
0:12:36.220	Exercise		2.20614	42.3443	11.4505	192.667	-	31.8174	31.4388	1.01204	78.9627	1.29667	2.23271
0:12:37.260	Exercise		2.16856	41.623	11.2361	193	-	32.2658	31.802	1.01459	78.7394	1.293	2.20019
0:12:38.220	Exercise		2.12719	40.8289	11.0217	193	-	32.7538	32.0745	1.02118	78.3226	1.304	2.17224
0:12:39.220	Exercise		2.13016	40.8859	11.0371	193	-	33.1764	32.403	1.02387	79.4895	1.298	2.181
0:12:40.200	Exercise		2.11966	40.6845	10.9827	193	-	33.2996	32.4222	1.02706	79.3411	1.30467	2.17702
0:12:41.180	Exercise		2.03968	39.1493	10.5501	193.333	-	33.7963	33.0911	1.02131	77.7494	1.27	2.08315
0:12:42.160	Exercise		2.14679	41.2051	11.085	193.667	-	33.8233	33.2716	1.01658	82.1806	1.23667	2.18238
0:12:42.940	Exercise		2.18692	41.9753	11.3116	193.333	-	33.7588	33.0435	1.02165	83.5217	1.24067	2.23426
0:12:43.880	Exercise		2.23098	42.8212	11.5795	192.667	-	33.8318	32.8134	1.03104	85.1138	1.272	2.30022
0:12:44.880	Exercise		1.7814	34.1919	9.26203	192.333	-	31.4702	30.5661	1.02958	63.4021	1.24367	1.83409
0:12:46.940	Exercise		1.8878	36.2341	9.79826	192.667	-	29.7168	29.3536	1.01238	63.3772	1.254	1.91116
0:12:47.900	Exercise		2.0584	39.5087	10.6653	193	-	29.2506	29.0587	1.00661	67.6073	1.316	2.072
0:12:48.860	Exercise		2.52424	48.45	13.079	193	-	31.2864	30.6755	1.01991	87.8544	1.42467	2.57451
0:12:49.860	Exercise		2.36132	45.3229	12.2348	193	-	33.2149	31.925	1.0404	87.1343	1.44167	2.45673
0:12:50.880	Exercise		2.19489	42.1285	11.3725	193	-	33.7507	31.9641	1.0559	82.7827	1.36967	2.31758
0:12:51.840	Exercise		2.09999	40.3068	10.8808	193	-	34.0743	32.1916	1.05849	80.2023	1.33567	2.22281
0:12:52.860	Exercise		2.12323	40.753	10.9822	193.333	-	33.7702	31.7574	1.06338	80.4053	1.33033	2.25781
0:12:53.860	Exercise		2.12582	40.8027	10.9767	193.667	-	34.0179	31.8062	1.06954	80.958	1.349	2.27365
0:12:54.840	Exercise		2.18698	41.9766	11.2731	194	-	34.2582	31.7116	1.08031	83.6791	1.376	2.36261
0:12:55.820	Exercise		2.0918	40.1497	10.7825	194	-	35.3519	32.6339	1.08329	82.7061	1.36	2.26602
0:12:56.820	Exercise		2.11807	40.6539	10.9179	194	-	34.8606	32.1813	1.08326	82.5356	1.36633	2.29441
0:12:57.820	Exercise		2.11097	40.5176	10.9	193.667	-	35.0351	32.3192	1.08403	82.6565	1.36833	2.28836
0:12:58.800	Exercise		2.22091	42.6279	11.4875	193.333	-	34.9761	32.064	1.09082	86.436	1.42133	2.42262
0:12:59.780	Exercise		2.16446	41.5444	11.2148	193	-	35.9445	32.6862	1.09969	86.5576	1.42333	2.38023
0:13:00.780	Exercise		2.13425	40.9646	11.0583	193	-	35.8612	32.6062	1.09983	85.1789	1.41933	2.34732
0:13:01.800	Exercise		2.02885	38.9415	10.4941	193.333	-	35.5484	32.2894	1.10093	80.8892	1.32867	2.23363
0:13:02.740	Exercise		1.99807	38.3507	10.3171	193.667	-	35.1701	32.1033	1.09553	79.3588	1.25767	2.18894
0:13:03.640	Exercise		2.11874	40.6667	10.9213	194	-	34.7794	31.7955	1.09384	83.2998	1.248	2.31757
0:13:04.500	Exercise		2.21905	42.5921	11.4384	194	-	34.5607	31.6573	1.09171	86.3034	1.293	2.42257
0:13:05.440	Exercise		2.29441	44.0387	11.9501	192	-	34.1014	31.1798	1.0937	87.4779	1.364	2.5094
0:13:06.460	Exercise		2.15774	41.4154	11.3965	189.333	-	34.3974	31.3538	1.09707	83.1073	1.34667	2.36719
0:13:07.420	Exercise		2.1402	41.0787	11.4449	187	-	34.6515	31.4243	1.1027	82.9845	1.35433	2.36
0:13:08.380	Exercise		2.12535	40.7938	11.3858	186.667	-	35.4659	32.1218	1.10411	84.3163	1.35833	2.34663
0:13:09.360	Exercise		2.1139	40.5739	11.3043	187	-	35.865	32.4469	1.10534	84.5769	1.39	2.33658
0:13:10.380	Exercise		2.0802	39.9271	11.0846	187.667	-	36.0755	32.586	1.10708	83.8061	1.37733	2.30296
0:13:11.340	Exercise		2.07149	39.7599	10.9991	188.333	-	35.86	32.3631	1.10805	83.1071	1.35633	2.29532
0:13:12.300	Exercise		2.00925	38.5653	10.6122	189.333	-	36.4818	32.6811	1.11629	82.1811	1.33267	2.24292
0:13:13.300	Exercise		2.04336	39.2199	10.7734	189.667	-	36.3315	32.6555	1.11257	82.8874	1.38	2.27338
0:13:14.340	Exercise		2.01917	38.7557	10.6086	190.333	-	36.7766	33.3795	1.10177	82.9074	1.38033	2.22467
0:13:15.300	Exercise		1.76217	33.8229	9.22603	191	-	33.4864	31.3747	1.06731	66.2323	1.32033	1.88078
0:13:17.280	Exercise		1.8882	36.2419	9.8515	191.667	-	30.8139	29.6986	1.03755	65.3542	1.31233	1.95911
0:13:18.340	Exercise		2.01644	38.7033	10.5023	192	-	30.1485	29.5242	1.02115	68.1636	1.33167	2.05908
0:13:19.240	Exercise		2.42333	46.513	12.6215	192	-	31.8576	31.3839	1.01509	86.5461	1.33367	2.45991
0:13:20.080	Exercise		2.36689	45.4297	12.3062	192.333	-	33.9668	33.2422	1.0218	90.296	1.31333	2.41848
0:13:20.960	Exercise		2.26628	43.4987	11.7627	192.667	-	34.5907	33.4615	1.03375	88.0931	1.30767	2.34276
0:13:21.920	Exercise		2.22049	42.6198	11.5051	193	-	35.2055	33.5385	1.0497	87.4461	1.358	2.33086
0:13:22.880	Exercise		2.02115	38.7936	10.4723	193	-	36.2997	34.6121	1.04876	82.4304	1.30967	2.11969
0:13:23.820	Exercise		2.08381	39.9964	10.797	193	-	35.8595	34.3296	1.04457	84.4801	1.247	2.17668
0:13:24.600	Exercise		2.18564	41.9509	11.305	193.333	-	35.4404	33.9105	1.04512	87.2789	1.28	2.28425
0:13:25.540	Exercise		2.25297	43.2431	11.6332	193.667	-	35.3388	33.4837	1.0554	89.3112	1.32667	2.37779
0:13:26.520	Exercise		2.16133	41.4842	11.1409	194	-	36.3088	34.0341	1.06683	87.477	1.39933	2.30578
0:13:27.480	Exercise		2.05823	39.5053	10.6094	194	-	36.7459	34.2691	1.07228	84.45	1.379	2.20699
0:13:28.480	Exercise		2.02144	38.7993	10.4198	194	-	36.9413	34.6355	1.06657	84.1101	1.28367	2.15602
0:13:29.280	Exercise		2.10845	40.4693	10.8683	194	-	36.2598	34.0919	1.06359	86.1975	1.27367	2.24253
0:13:30.160	Exercise		2.04083	39.1714	10.5197	194	-	36.6072	34.848	1.05048	85.0867	1.18067	2.14385
0:13:30.980	Exercise		2.1896	42.0269	11.2866	194	-	36.4579	34.6581	1.05193	90.1629	1.25633	2.30332
0:13:31.800	Exercise		2.06107	39.56	10.6059	194.333	-	37.0817	35.1346	1.05542	86.3911	1.24867	2.1753
0:13:32.780	Exercise		2.0667	39.6679	10.6166	194.667	-	37.1259	34.8785	1.06443	86.6909	1.253	2.19987
0:13:33.600	Exercise		1.72631	33.1346	8.85288	195	-	34.3389	32.5982	1.0534	67.3303	1.20433	1.8185
0:13:35.400	Exercise		1.87251	35.9407	9.63556	194.333	-	31.5384	30.442	1.03601	66.9913	1.21567	1.93995
0:13:36.420	Exercise		1.96001	37.6201	10.1205	193.667	-	29.9449	29.141	1.02759	65.7334	1.34433	2.01408
0:13:37.520	Exercise		2.45362	47.0945	12.7131	193	-	31.3238	30.3922	1.03065	85.3614	1.44533	2.52884
0:13:38.460	Exercise		2.33043	44.73	12.18	191.333	-	32.6247	31.4844	1.03622	84.7744	1.396	2.41484
0:13:39.400	Exercise		2.19362	42.1041	11.5657	189.667	-	33.3534	32.1238	1.03828	82.4911	1.27367	2.27759
0:13:40.300	Exercise		2.17955	41.834	11.5728	188.333	-	33.532	32.3712	1.03586	82.6205	1.24767	2.25771
0:13:41.180	Exercise		2.22644	42.7339	11.8009	188.667	-	33.6911	32.2869	1.04349	84.4834	1.28433	2.32327
0:13:42.140	Exercise		2.23735	42.9435	11.817	189.333	-	34.7579	33.165	1.04803	87.0383	1.35167	2.34481
0:13:43.100	Exercise		2.1714	41.6775	11.4485	189.667	-	35.2332	33.5505	1.05015	86.1974	1.28067	2.2803
0:13:43.880	Exercise		2.19039	42.0419	11.5082	190.333	-	35.272	33.6589	1.04792	87.0814	1.27667	2.29536
0:13:44.800	Exercise		2.14803	41.2291	11.2659	190.667	-	35.4248	33.6531	1.05265	86.0461	1.245	2.26112
0:13:45.720	Exercise		2.12545	40.7956	11.3863	186.667	-	35.1261	33.1628	1.0592	84.5189	1.23433	2.25128
0:13:46.520	Exercise		2.19409	42.113	12.0334	182.333	-	35.2731	33.4557	1.05432	87.3221	1.26633	2.31328
0:13:47.420	Exercise		2.21237	42.4638	12.3366	179.333	-	35.3667	33.4275	1.05801	87.9823	1.301	2.34071
0:13:48.400	Exercise		2.14972	41.2615	11.8988	180.667	-	35.831	33.9543	1.05527	86.765	1.283	2.26854
0:13:49.200	Exercise		2.10452	40.3938	11.5421	182.333	-	35.9794	33.7915	1.06475	85.4576	1.26367	2.24078
0:13:50.100	Exercise		2.14049	41.0843	11.6967	183	-	35.7321	33.6077	1.06321	86.3473	1.26067	2.2758
0:13:51.040	Exercise		2.02965	38.9569	11.0108	184.333	-	35.9542	33.7349	1.06579	82.7498	1.219	2.16318
0:13:51.860	Exercise		1.75223	33.632	9.45447	185.333	-	35.7108	34.1168	1.04672	73.4691	0.971	1.8341
0:13:52.440	Exercise		1.83434	35.2081	9.86206	186	-	34.2652	32.8093	1.04437	73.6249	0.984333	1.91574
0:13:53.420	Exercise		1.94091	37.2536	10.4164	186.333	-	33.9675	32.7163	1.03825	76.9757	1.00333	2.01514
0:13:54.180	Exercise		2.35164	45.1371	12.5756	187	-	33.6233	32.0396	1.04943	89.146	1.274	2.46788
0:13:55.040	Exercise		2.34285	44.9684	12.462	188	-	34.3358	32.6102	1.05292	90.5813	1.28667	2.46683
0:13:56.000	Exercise		2.2742	43.6507	12.0541	188.667	-	34.8094	32.9138	1.05759	88.9403	1.31	2.40518
0:13:56.840	Exercise		2.01002	38.58	10.635	189	-	35.9678	33.9728	1.05872	82.724	1.14233	2.12805
0:13:57.560	Exercise		1.73758	33.3509	9.27536	187.333	-	33.6034	32.4831	1.03449	67.2423	1.09367	1.79751
0:13:59.580	Exercise		2.02448	38.8577	10.9039	185.667	-	29.4513	28.8701	1.02013	67.2307	1.27267	2.06524
0:14:00.900	Exercise		1.97476	37.9032	10.713	184.333	-	29.018	28.8668	1.00524	63.7908	1.416	1.9851
0:14:01.900	Exercise		2.43958	46.8249	13.2107	184.667	-	29.863	29.6819	1.0061	80.7947	1.465	2.45446
0:14:02.900	Exercise		2.24305	43.0529	12.4154	180.667	-	32.4579	31.9723	1.01519	81.8374	1.30467	2.27712
0:14:03.780	Exercise		2.1452	41.1747	12.3052	174.333	-	33.4688	32.0914	1.04292	80.6667	1.30967	2.23728
0:14:04.840	Exercise		2.01372	38.6511	11.9391	168.667	-	34.1448	32.0556	1.06517	78.0202	1.213	2.14496
0:14:05.720	Exercise		1.81742	34.8833	10.8611	167.333	-	34.5649	32.2462	1.07191	71.3796	1.20067	1.9481
0:14:06.840	Exercise		1.80242	34.5954	10.7287	168	-	34.6048	31.8931	1.08502	71.155	1.16667	1.95567
0:14:07.820	Exercise		1.74305	33.4559	10.3753	168	-	34.9617	32.518	1.07515	69.0678	1.22367	1.87404
0:14:08.920	Exercise		1.59721	30.6567	9.50722	168	-	35.7129	33.4217	1.06855	64.5699	1.235	1.70671
0:14:10.380	Exercise		1.40472	26.9621	8.36145	168	-	36.4725	34.6559	1.05242	58.1191	1.2155	1.47835
