# Supplementary material for: A Plyometric Warm-Up Protocol Improves Running Economy in Recreational Endurance Athletes
Source: Front Physiol. 2020 Mar 12;11:197. doi: 10.3389/fphys.2020.00197 (PMC7080849; doi:10.3389/fphys.2020.00197)
Supplement: Supplementary file 1 [file Data_Sheet_1.zip › Datasheet 1/Running economy /3/3 Control .xls]

## Sheet: MetasoftStudio
CPET Results
Operator
Master data
Name
Director
Street
City
Zip
State
Country
Phone
Fax
e-Mail
Internet
Patient data
Administrative Data
ID		3
Title		Mr.
Last Name
First Name
Name Addition
Sex		male
Date of Birth		15/07/1995
Biological and Medical Baseline Data
Height		177 cm
Weight		71.4 kg
Mask		Blue, small
Ethnicity
Body Fat
Hip/Waist Ratio
BMI		23
Estimated Fitness Level
BSA		1.88 m2
Hct
Hb
Medication that changes the Heart Rate
Medication
Existing Medical Conditions
Normal Values
Maximum Oxygen Uptake		Wasserman weight algorithm, 3.17L/min
Maximum Relative Oxygen Uptake		Based on normal value of maximum oxygen uptake, 44ml/min/kg
Maximum Oxygen Pulse		Wasserman equation, 18ml
Maximum Heart Rate		Traditional formula for bicycle test, 177/min
Maximum Minute Ventilation		Not used, -
Maximum Breathing Frequency		Pollock et al. equation, 41/min
Maximum Work Rate		Based on normal maximum oxygen uptake, 287W
Maximum Arterial Blood Pressure		Japanese normal values, 189mmHg
Spirometry normal value set		European Coal and Steel Community (ECSC)
LBW		71.4 kg
IC
VC
TLC
FEV1
Attribution
Administrative Group
Attribution
Contact & Insurance Information
Contact Information
Street
Zip-Code
City
State
Country
Phone
Mobile Phone
e-Mail
Fax
Insurance Information
Prescribing Physician
Responsible Physician
Insurance Company
Insurance Number
Test data
Start Time		03/06/2019 4:37 PM
Duration		0:18:25
CPET device		MetaLyzer 3B-R3
Serial number		235021624
Firmware version		1.3.56
Flow Sensor		Default
Temperature		21.3°C
Barometric Pressure		1009mBar
Humidity		47%
Variable	Unit	Rest	Unloaded Pedalling	Warm Up	VT1	VT1 % Norm	VT1 % Max	VT2	VT2 % Norm	VT2 % Max	V'O2peak	V'O2peak % Norm	Normal	Absolute Maximum Values
V'O2	L/min	-	-	-	2.19	69	70	-	-	-	3.14	99	3.17	3.71
V'O2/kg	ml/min/kg	-	-	-	31	69	70	-	-	-	44	99	44	52
V'O2/HR	ml	-	-	-	13	75	84	-	-	-	16	89	18	19
HR	/min	-	-	-	163	92	83	-	-	-	197	111	177	197
V'E/V'O2		-	-	-	24.4	-	69	-	-	-	35.4	-	-	38.1
V'E/V'CO2		-	-	-	25.5	-	86	-	-	-	29.6	-	-	32.8
V'E	L/min	-	-	-	60.9	-	51	-	-	-	119.2	-	-	127.1
V'CO2	L/min	-	-	-	2.17	-	58	-	-	-	3.75	-	-	3.96
RER		-	-	-	0.96	-	80	-	-	-	1.19	-	-	1.21
t	Phase	Marker	V'O2	V'O2/kg	V'O2/HR	HR	WR	V'E/V'O2	V'E/V'CO2	RER	V'E	VT	V'CO2
h:mm:ss.ms			L/min	ml/min/kg	ml	/min	W				L/min	L	L/min
0:00:07.900	Exercise		0.865158	12.1171	9.45528	91.5	-	25.6955	27.4268	0.936876	25.2295	1.2115	0.810546
0:00:10.560	Exercise		0.910611	12.7537	9.58538	95	-	25.5964	27.6092	0.927095	26.3285	1.25533	0.844223
0:00:13.380	Exercise		1.07697	15.0837	10.8058	99.6667	-	25.2143	27.5371	0.915648	30.4292	1.33833	0.986129
0:00:15.840	Exercise		1.04071	14.5757	10.104	103	-	24.9768	27.3432	0.913456	29.4265	1.23433	0.950642
0:00:18.160	Exercise		1.03107	14.4408	9.81972	105	-	24.948	26.94	0.926058	29.171	1.21833	0.954831
0:00:20.940	Exercise		1.02644	14.3759	9.44573	108.667	-	24.7853	26.4312	0.937728	29.0146	1.169	0.962518
0:00:23.160	Exercise		1.06015	14.848	9.52228	111.333	-	25.2242	26.5641	0.949557	30.2741	1.234	1.00667
0:00:25.560	Exercise		1.10248	15.4409	9.75649	113	-	25.3624	26.5601	0.954905	31.5923	1.253	1.05277
0:00:28.100	Exercise		1.11941	15.678	9.90629	113	-	26.0256	27.2082	0.956536	32.776	1.29567	1.07076
0:00:30.300	Exercise		1.02367	14.3372	9.05906	113	-	25.504	26.7346	0.953972	29.5235	1.24467	0.976556
0:00:33.260	Exercise		1.00863	14.1265	8.82187	114.333	-	25.0052	26.4192	0.94648	28.5168	1.246	0.954652
0:00:36.100	Exercise		0.907132	12.7049	7.7977	116.333	-	23.8109	25.4929	0.93402	24.7287	1.138	0.84728
0:00:38.620	Exercise		1.01975	14.2822	8.59337	118.667	-	22.944	24.9743	0.918705	26.6357	1.18433	0.936846
0:00:41.280	Exercise		1.1694	16.3781	9.74499	120	-	22.1293	24.6156	0.898993	29.1458	1.28433	1.05128
0:00:44.040	Exercise		1.32082	18.4988	10.946	120.667	-	22.1627	24.8832	0.89067	32.3334	1.52133	1.17641
0:00:47.120	Exercise		1.21531	17.0212	9.98887	121.667	-	22.2028	25.2381	0.879734	29.7352	1.556	1.06915
0:00:50.840	Exercise		1.28211	17.9568	10.452	122.667	-	21.8108	25.2618	0.863389	31.044	1.45133	1.10696
0:00:52.940	Exercise		1.41291	19.7887	11.3033	125	-	21.0367	24.8373	0.846981	33.0782	1.41967	1.19671
0:00:55.320	Exercise		1.66337	23.2965	13.029	127.667	-	20.7688	24.794	0.837654	38.2614	1.483	1.39333
0:00:57.860	Exercise		1.5895	22.2619	12.1956	130.333	-	20.9019	24.932	0.838357	36.692	1.52333	1.33257
0:01:00.420	Exercise		1.5529	21.7493	11.7644	132	-	21.2492	25.2639	0.84109	36.5081	1.49767	1.30613
0:01:02.720	Exercise		1.53787	21.5388	11.5629	133	-	21.5784	25.4922	0.846472	36.695	1.50533	1.30176
0:01:05.260	Exercise		1.60894	22.5342	12.007	134	-	21.6083	25.3241	0.85327	38.2264	1.591	1.37286
0:01:07.940	Exercise		1.56299	21.8906	11.6064	134.667	-	21.9296	25.4408	0.861984	37.7145	1.57933	1.34727
0:01:10.280	Exercise		1.54807	21.6817	11.4389	135.333	-	22.1742	25.6872	0.86324	38.03	1.479	1.33636
0:01:12.340	Exercise		1.42868	20.0095	10.5308	135.667	-	22.6145	26.2933	0.860086	35.9654	1.41633	1.22878
0:01:15.140	Exercise		1.60813	22.5228	11.7668	136.667	-	21.1993	25.1047	0.844432	38.065	1.37933	1.35795
0:01:18.580	Exercise		1.54059	21.5769	11.1637	138	-	20.5484	24.67	0.832931	35.6872	1.275	1.28321
0:01:20.560	Exercise		1.49601	20.9525	10.7627	139	-	19.5546	23.7712	0.822618	33.2292	1.20367	1.23064
0:01:23.520	Exercise		1.69485	23.7375	12.164	139.333	-	19.9941	24.4483	0.817812	37.8793	1.36633	1.38607
0:01:25.360	Exercise		2.07144	29.0118	14.9025	139	-	20.2189	24.4554	0.826766	45.9354	1.632	1.7126
0:01:27.260	Exercise		2.48485	34.8019	17.9196	138.667	-	21.2398	25.3047	0.839362	57.358	1.80333	2.08569
0:01:29.180	Exercise		2.20122	30.8295	15.9509	138	-	22.5439	26.0255	0.866224	53.9851	1.78267	1.90675
0:01:31.320	Exercise		2.0846	29.196	15.216	137	-	23.7214	26.6009	0.891751	53.7949	1.78267	1.85894
0:01:33.240	Exercise		1.89938	26.602	14.0003	135.667	-	24.7159	27.0318	0.914326	51.2903	1.69967	1.73665
0:01:35.160	Exercise		1.82023	25.4934	13.5501	134.333	-	25.4748	27.372	0.930687	50.7677	1.66233	1.69406
0:01:37.220	Exercise		1.68702	23.6277	12.6843	133	-	26.2735	27.7713	0.946067	48.7696	1.57967	1.59603
0:01:39.080	Exercise		1.6792	23.5183	12.6892	132.333	-	26.3712	27.6221	0.954716	48.7284	1.57833	1.60316
0:01:41.000	Exercise		1.63191	22.8558	12.3629	132	-	26.6305	27.8662	0.955655	48.4265	1.40367	1.55954
0:01:42.500	Exercise		1.61894	22.6742	12.2647	132	-	26.5711	27.8268	0.954874	48.0018	1.38667	1.54588
0:01:44.340	Exercise		1.6418	22.9944	12.4694	131.667	-	26.7039	27.9368	0.955869	48.9095	1.39	1.56935
0:01:46.160	Exercise		1.71802	24.0619	13.0814	131.333	-	26.4361	27.5008	0.961284	50.1467	1.527	1.6515
0:01:47.980	Exercise		1.62596	22.7725	12.349	131.667	-	26.5225	27.4215	0.967215	47.9062	1.44267	1.57265
0:01:49.760	Exercise		1.63389	22.8836	12.2849	133	-	25.9152	26.6965	0.970736	46.8052	1.51033	1.58608
0:01:52.040	Exercise		1.63172	22.8532	12.177	134	-	25.5983	26.3922	0.969922	45.9126	1.59567	1.58264
0:01:54.320	Exercise		1.67073	23.3996	12.4064	134.667	-	25.3591	26.1766	0.968772	46.203	1.735	1.61856
0:01:56.520	Exercise		1.70612	23.8952	12.7006	134.333	-	24.7116	25.622	0.964468	46.0067	1.72267	1.6455
0:01:58.780	Exercise		1.73841	24.3475	12.941	134.333	-	24.3324	25.229	0.964463	46.1566	1.72333	1.67663
0:02:01.040	Exercise		1.75447	24.5724	13.0931	134	-	24.3551	25.2097	0.966102	46.412	1.81533	1.695
0:02:03.580	Exercise		1.45407	20.3651	10.8513	134	-	24.9673	25.9019	0.963917	39.4352	1.81367	1.4016
0:02:07.560	Exercise		1.12944	15.8185	8.38692	134.667	-	26.0648	27.2127	0.957817	32.3315	1.60933	1.0818
0:02:10.340	Exercise		0.965799	13.5266	7.11891	135.667	-	24.4388	26.5794	0.919467	26.6476	1.26033	0.88802
0:02:13.240	Exercise		0.973274	13.6313	7.05271	138	-	20.3614	23.8844	0.852499	23.1523	0.999667	0.829715
0:02:17.300	Exercise		1.42225	19.9195	10.0631	141.333	-	16.8658	20.9451	0.805239	27.1285	1.24367	1.14525
0:02:20.720	Exercise		1.93338	27.0781	13.3644	144.667	-	16.5957	21.0048	0.790092	35.5235	1.488	1.52755
0:02:22.540	Exercise		2.57388	36.0487	17.4698	147.333	-	17.4703	21.9592	0.795582	48.9725	1.76033	2.04773
0:02:24.360	Exercise		2.83741	39.7397	19.1286	148.333	-	18.8439	23.1997	0.812248	58.1474	1.78933	2.30468
0:02:26.260	Exercise		2.44241	34.2074	16.4657	148.333	-	20.2411	24.0897	0.840235	53.8314	1.764	2.0522
0:02:28.480	Exercise		2.10655	29.5034	14.2655	147.667	-	20.8375	24.065	0.865886	47.9488	1.70333	1.82403
0:02:30.800	Exercise		1.89193	26.4976	12.8995	146.667	-	21.0296	23.7206	0.886552	43.8088	1.56833	1.67729
0:02:32.740	Exercise		2.02561	28.3699	13.874	146	-	21.0056	23.507	0.89359	46.6863	1.625	1.81007
0:02:34.780	Exercise		2.17475	30.4588	14.9983	145	-	21.3663	23.5891	0.90577	50.8465	1.67167	1.96983
0:02:36.720	Exercise		2.31019	32.3555	16.043	144	-	22.2235	24.1008	0.922104	55.8538	1.782	2.13023
0:02:38.500	Exercise		2.3348	32.7002	16.3273	143	-	23.2602	24.7368	0.940309	59.0094	1.80733	2.19543
0:02:40.300	Exercise		2.14793	30.0831	15.1976	141.333	-	24.6253	25.7762	0.95535	57.6262	1.75333	2.05203
0:02:42.200	Exercise		1.81515	25.4223	13.0274	139.333	-	25.6017	26.4799	0.966834	51.0554	1.60367	1.75495
0:02:44.160	Exercise		1.72572	24.1697	12.5355	137.667	-	26.1549	26.7076	0.979308	50.2072	1.42567	1.69001
0:02:45.540	Exercise		1.72961	24.2242	12.6249	137	-	26.1094	26.4334	0.987741	50.2969	1.40967	1.70841
0:02:47.360	Exercise		1.72785	24.1996	12.6428	136.667	-	26.2172	26.4984	0.98939	50.3798	1.428	1.70952
0:02:49.400	Exercise		1.64763	23.076	12.0853	136.333	-	25.6248	26.1005	0.981776	46.5982	1.53267	1.6176
0:02:51.480	Exercise		1.62968	22.8247	11.983	136	-	24.987	25.7762	0.969383	44.9425	1.533	1.57979
0:02:53.500	Exercise		1.71205	23.9783	12.5886	136	-	24.4717	25.4627	0.96108	46.2888	1.51767	1.64542
0:02:55.320	Exercise		1.84552	25.8476	13.5368	136.333	-	24.6861	25.8242	0.955927	50.2214	1.551	1.76418
0:02:57.060	Exercise		1.92054	26.8984	14.0528	136.667	-	25.2354	26.3651	0.957154	53.3968	1.55933	1.83826
0:02:58.760	Exercise		1.88363	26.3813	13.7491	137	-	25.3696	26.4115	0.960553	52.4447	1.62133	1.80932
0:03:00.960	Exercise		1.74246	24.4043	12.7497	136.667	-	25.0474	25.9998	0.963369	47.9926	1.58933	1.67864
0:03:03.100	Exercise		1.67374	23.4418	12.2171	137	-	24.6432	25.6787	0.959671	45.37	1.58433	1.60624
0:03:05.060	Exercise		1.78123	24.9471	12.9074	138	-	24.4912	25.6387	0.955241	48.0754	1.55533	1.7015
0:03:06.820	Exercise		1.69742	23.7734	12.0956	140.333	-	24.896	26.3041	0.946467	46.6275	1.537	1.60655
0:03:09.100	Exercise		1.4934	20.916	10.4923	142.333	-	25.9472	27.5127	0.943098	43.5433	1.308	1.40842
0:03:10.620	Exercise		1.17883	16.5103	8.20533	143.667	-	25.9781	27.774	0.935339	35.0902	1.13133	1.10261
0:03:12.820	Exercise		1.36625	19.1351	9.46591	144.333	-	26.8203	28.7102	0.934171	43.2748	0.939667	1.27631
0:03:13.660	Exercise		1.93884	27.1547	13.4021	144.667	-	25.0882	26.9364	0.931385	55.9971	1.09633	1.80581
0:03:14.760	Exercise		2.37023	33.1965	16.3089	145.333	-	24.1996	26.1394	0.925789	65.1605	1.20267	2.19433
0:03:16.400	Exercise		2.4305	34.0406	16.6853	145.667	-	23.4227	25.39	0.922517	63.1487	1.462	2.24217
0:03:17.960	Exercise		2.16731	30.3545	14.8446	146	-	23.6651	25.5955	0.924578	56.6056	1.53333	2.00385
0:03:19.640	Exercise		2.22058	31.1005	15.106	147	-	24.1558	25.9703	0.930135	58.9559	1.597	2.06544
0:03:21.280	Exercise		2.08508	29.2028	14.0567	148.333	-	24.5115	26.1529	0.93724	56.3342	1.55233	1.95422
0:03:22.920	Exercise		2.07088	29.0039	13.7752	150.333	-	24.5768	26.1388	0.940241	56.1847	1.52967	1.94712
0:03:24.540	Exercise		1.9839	27.7857	13.052	152	-	25.1066	26.6263	0.942926	55.0165	1.52133	1.87067
0:03:26.260	Exercise		1.77377	24.8427	11.543	153.667	-	24.801	26.2723	0.943997	48.8828	1.439	1.67443
0:03:28.260	Exercise		1.80561	25.2887	11.6491	155	-	24.2068	25.5997	0.945589	48.5569	1.442	1.70736
0:03:29.920	Exercise		1.60636	22.4981	10.2972	156	-	24.0534	25.4832	0.943893	43.4131	1.30933	1.51624
0:03:31.720	Exercise		1.81852	25.4695	11.583	157	-	23.7507	25.2431	0.94088	48.3959	1.339	1.71101
0:03:33.260	Exercise		1.88171	26.3544	11.96	157.333	-	23.7088	25.2104	0.940435	49.8176	1.37833	1.76962
0:03:34.920	Exercise		2.14556	30.0499	13.666	157	-	23.1844	24.63	0.941308	54.9305	1.525	2.01964
0:03:36.740	Exercise		2.17961	30.5268	13.9124	156.667	-	23.3345	24.6818	0.945411	55.9768	1.57533	2.06063
0:03:38.340	Exercise		2.18124	30.5496	13.9228	156.667	-	23.6211	24.8545	0.950378	56.8255	1.54333	2.07301
0:03:39.840	Exercise		2.15196	30.1395	13.6488	157.667	-	24.7272	25.7232	0.961278	58.6878	1.54333	2.06863
0:03:41.480	Exercise		2.1216	29.7142	13.3714	158.667	-	25.5392	26.4787	0.964518	59.7796	1.53833	2.04632
0:03:42.980	Exercise		2.03419	28.4901	12.7402	159.667	-	26.1338	27.1435	0.962802	58.7072	1.52433	1.95853
0:03:44.520	Exercise		2.16769	30.3598	13.5481	160	-	25.7614	26.7759	0.962112	61.4103	1.58833	2.08556
0:03:46.140	Exercise		2.13861	29.9525	13.3385	160.333	-	26.0336	26.8066	0.971164	61.1459	1.60967	2.07694
0:03:47.720	Exercise		2.08625	29.2192	12.985	160.667	-	26.2338	26.71	0.982171	60.065	1.62133	2.04906
0:03:49.380	Exercise		2.00529	28.0853	12.4295	161.333	-	25.9436	26.2259	0.989236	57.2561	1.576	1.98371
0:03:51.100	Exercise		1.95483	27.3786	12.0917	161.667	-	25.4361	25.71	0.989344	54.888	1.53033	1.934
0:03:52.740	Exercise		1.99493	27.9401	12.3144	162	-	24.9028	25.2608	0.985828	54.8234	1.53467	1.96665
0:03:54.420	Exercise		1.97815	27.7051	12.1857	162.333	-	25.13	25.556	0.983329	55.1531	1.45933	1.94517
0:03:55.880	Exercise		1.87378	26.2435	11.5192	162.667	-	25.5401	25.9294	0.984985	53.0746	1.46467	1.84565
0:03:57.760	Exercise		1.53984	21.5664	9.44687	163	-	25.8481	26.2547	0.984514	44.7316	1.30667	1.51599
0:03:59.780	Exercise		1.71428	24.0095	10.517	163	-	24.6696	25.344	0.973389	46.8476	1.48033	1.66866
0:04:01.580	Exercise		2.00682	28.1068	12.3118	163	-	24.1782	24.9023	0.970922	53.987	1.42233	1.94847
0:04:02.760	Exercise		2.60682	36.5101	15.9928	163	-	24.1657	24.8233	0.973507	68.9557	1.666	2.53776
0:04:04.260	Exercise		2.42277	33.9324	14.8636	163	-	25.1151	25.3483	0.990803	66.554	1.67967	2.40049
0:04:06.400	Exercise		2.18452	30.5956	13.402	163	-	25.6189	25.6858	0.997393	60.9244	1.769	2.17883
0:04:08.100	Exercise		1.85184	25.9361	11.3378	163.333	-	25.1908	25.2915	0.996021	50.8786	1.73233	1.84447
0:04:10.520	Exercise		1.93393	27.0858	11.8163	163.667	-	24.8708	25.2422	0.985285	52.676	1.657	1.90547
0:04:12.220	Exercise		1.94023	27.1742	11.8307	164	-	24.3988	24.9884	0.976406	51.7232	1.699	1.89446
0:04:14.140	Exercise		2.10144	29.4319	12.8136	164	-	24.686	25.1985	0.979663	56.4544	1.77567	2.0587
0:04:16.220	Exercise		2.07497	29.0612	12.6266	164.333	-	24.8221	25.2111	0.984571	56.0834	1.764	2.04296
0:04:17.920	Exercise		2.11573	29.6321	12.8486	164.667	-	25.224	25.3628	0.994527	58.0275	1.793	2.10415
0:04:19.740	Exercise		2.20344	30.8605	13.3542	165	-	25.6269	25.5323	1.0037	61.3983	1.793	2.2116
0:04:21.480	Exercise		2.23667	31.3259	13.583	164.667	-	26.325	25.9755	1.01346	63.9636	1.812	2.26677
0:04:23.040	Exercise		1.96865	27.5721	11.9796	164.333	-	27.4606	26.8839	1.02145	59.4313	1.59333	2.01087
0:04:24.580	Exercise		2.03215	28.4615	12.4164	163.667	-	28.0444	27.0654	1.03617	62.6011	1.60667	2.10566
0:04:26.100	Exercise		1.99324	27.9166	12.2035	163.333	-	28.0337	26.8595	1.04372	61.2604	1.639	2.08038
0:04:27.880	Exercise		2.1933	30.7185	13.4559	163	-	27.1875	26.0357	1.04424	64.5011	1.907	2.29034
0:04:30.000	Exercise		1.87269	26.2282	11.4889	163	-	26.9792	25.9548	1.03947	54.7097	1.882	1.9466
0:04:32.380	Exercise		1.76892	24.7748	10.8301	163.333	-	26.2506	25.519	1.02867	50.4154	1.824	1.81963
0:04:34.420	Exercise		1.79087	25.0822	10.9199	164	-	25.5005	25.2403	1.01031	49.7442	1.75733	1.80933
0:04:36.400	Exercise		1.87224	26.2219	11.3699	164.667	-	24.7869	25.0418	0.989823	50.8552	1.64633	1.85319
0:04:38.220	Exercise		2.04564	28.6504	12.3978	165	-	24.414	24.9137	0.979942	54.7345	1.64467	2.00461
0:04:39.860	Exercise		2.13426	29.8916	12.9611	164.667	-	24.4994	25.0532	0.977898	57.3608	1.62833	2.08709
0:04:41.520	Exercise		2.27685	31.8886	13.8551	164.333	-	25.2346	25.6117	0.985277	62.7018	1.721	2.24333
0:04:43.160	Exercise		2.25619	31.5993	13.7853	163.667	-	26.5056	26.4432	1.00236	65.0696	1.77867	2.26151
0:04:44.780	Exercise		2.18022	30.5352	13.3756	163	-	27.6718	27.0603	1.0226	65.4458	1.84233	2.22948
0:04:46.600	Exercise		2.07511	29.0632	12.783	162.333	-	28.5044	27.399	1.04034	64.244	1.816	2.15883
0:04:48.260	Exercise		1.94918	27.2994	12.0073	162.333	-	28.4211	27.2439	1.04321	60.3322	1.76067	2.0334
0:04:50.040	Exercise		1.91224	26.7821	11.7556	162.667	-	27.7375	26.7415	1.03724	57.993	1.68633	1.98347
0:04:51.840	Exercise		1.45062	20.3168	8.88135	163.333	-	26.5452	25.7319	1.03161	43.6445	1.22333	1.49647
0:04:53.340	Exercise		1.50741	21.1122	9.19152	164	-	23.9533	24.141	0.992226	41.0389	1.19833	1.49569
0:04:55.380	Exercise		1.64243	23.0033	9.9743	164.667	-	21.716	22.7759	0.953465	40.4989	1.207	1.566
0:04:57.300	Exercise		2.22368	31.144	13.4768	165	-	22.3903	23.5846	0.949361	54.5006	1.66567	2.11108
0:04:58.900	Exercise		2.45345	34.362	14.8694	165	-	23.3981	24.4421	0.95729	62.3237	1.825	2.34866
0:05:00.680	Exercise		2.51798	35.2658	15.2914	164.667	-	25.1129	25.8308	0.972207	68.4738	1.88167	2.448
0:05:02.260	Exercise		2.34578	32.854	14.2745	164.333	-	26.2237	26.5292	0.988485	66.4869	1.92567	2.31876
0:05:04.140	Exercise		2.17918	30.5207	13.3147	163.667	-	27.0992	27.143	0.998387	64.2307	1.78667	2.17566
0:05:05.720	Exercise		1.99869	27.9928	12.2619	163	-	27.3848	27.1437	1.00888	59.6701	1.74067	2.01644
0:05:07.540	Exercise		2.13715	29.9321	13.1652	162.333	-	27.9451	27.3592	1.02141	65.1271	1.73533	2.18291
0:05:08.980	Exercise		1.92088	26.9031	11.8573	162	-	28.229	27.48	1.02726	59.1906	1.71633	1.97324
0:05:11.060	Exercise		1.94569	27.2506	12.0105	162	-	27.0487	26.4638	1.0221	57.4525	1.715	1.98869
0:05:13.060	Exercise		1.78647	25.0206	11.005	162.333	-	25.9707	25.7931	1.00688	50.7044	1.69467	1.79877
0:05:15.000	Exercise		2.10072	29.4219	12.9408	162.333	-	25.3826	25.3858	0.999876	58.0459	1.76933	2.10046
0:05:16.600	Exercise		2.21162	30.9751	13.596	162.667	-	26.0134	26.0288	0.999409	62.6861	1.75133	2.21031
0:05:18.140	Exercise		2.3139	32.4076	14.2248	162.667	-	26.5239	26.4376	1.00326	66.8439	1.75967	2.32146
0:05:19.740	Exercise		2.33232	32.6656	14.3087	163	-	27.1425	26.9254	1.00806	68.7979	1.80367	2.35113
0:05:21.320	Exercise		2.37105	33.208	14.5761	162.667	-	27.878	27.3921	1.01774	71.6427	1.86133	2.41311
0:05:22.820	Exercise		2.2592	31.6415	13.9171	162.333	-	28.7841	27.934	1.03043	70.3893	1.891	2.32796
0:05:24.600	Exercise		2.12533	29.7665	13.1463	161.667	-	29.0086	27.8403	1.04196	66.7221	1.89533	2.21451
0:05:26.480	Exercise		2.0886	29.2522	12.9996	160.667	-	28.9461	27.5571	1.0504	65.4061	1.903	2.19387
0:05:28.080	Exercise		2.0897	29.2675	13.0606	160	-	29.4267	27.7355	1.06098	66.7192	1.83833	2.21713
0:05:29.600	Exercise		2.03235	28.4643	12.7287	159.667	-	30.106	28.0868	1.07189	66.5357	1.791	2.17846
0:05:31.340	Exercise		1.99012	27.8728	12.4383	160	-	30.1332	28.2126	1.06807	65.2741	1.77167	2.1256
0:05:32.980	Exercise		1.90307	26.6536	11.9439	159.333	-	29.0689	27.6315	1.05202	60.1853	1.78133	2.00206
0:05:34.960	Exercise		1.88917	26.459	11.9568	158	-	28.3002	27.2506	1.03852	58.1584	1.784	1.96194
0:05:36.900	Exercise		1.78808	25.0431	11.462	156	-	27.9256	27.0466	1.0325	54.4364	1.74067	1.84619
0:05:38.740	Exercise		1.88173	26.3547	12.1141	155.333	-	27.3419	26.5881	1.02835	56.154	1.719	1.93507
0:05:40.480	Exercise		1.81241	25.3839	11.693	155	-	27.8333	27.2201	1.02253	55.5599	1.56433	1.85324
0:05:42.000	Exercise		1.9284	27.0084	12.4146	155.333	-	27.9506	27.531	1.01524	59.4492	1.54267	1.95779
0:05:43.440	Exercise		2.00336	28.0583	12.9528	154.667	-	28.4116	28.179	1.00825	62.4679	1.621	2.01989
0:05:45.180	Exercise		1.86087	26.0626	12.0315	154.667	-	28.9502	28.8475	1.00356	59.3499	1.56033	1.8675
0:05:46.760	Exercise		1.92576	26.9715	12.4779	154.333	-	28.2183	28.2592	0.998553	59.819	1.57267	1.92298
0:05:48.200	Exercise		1.96019	27.4536	12.701	154.333	-	27.9053	27.919	0.999509	60.322	1.545	1.95923
0:05:49.800	Exercise		2.21145	30.9727	14.3601	154	-	26.8355	26.7858	1.00186	64.8001	1.71067	2.21556
0:05:51.540	Exercise		2.06032	28.8561	13.3498	154.333	-	27.2161	27.0734	1.00527	61.3991	1.66033	2.07119
0:05:53.080	Exercise		1.84471	25.8362	11.9013	155	-	27.4622	27.2315	1.00847	55.6392	1.609	1.86034
0:05:55.060	Exercise		1.96213	27.4807	12.5777	156	-	26.9015	26.9461	0.998345	57.7262	1.682	1.95888
0:05:56.840	Exercise		2.00083	28.0228	12.7712	156.667	-	26.4807	26.7676	0.989279	57.6373	1.78333	1.97938
0:05:58.660	Exercise		2.23101	31.2466	14.1801	157.333	-	26.1035	26.6001	0.981332	63.1509	1.85067	2.18936
0:06:00.340	Exercise		2.14945	30.1044	13.5755	158.333	-	26.5424	27.057	0.980979	62.0825	1.777	2.10857
0:06:02.000	Exercise		2.05447	28.7741	12.8942	159.333	-	26.5448	27.0419	0.981619	59.6207	1.68833	2.01671
0:06:03.760	Exercise		2.17787	30.5024	13.5552	160.667	-	25.1864	26.0238	0.967824	60.2518	1.607	2.10779
0:06:06.200	Exercise		2.34503	32.8435	14.4457	162.333	-	24.04	25.1594	0.95551	61.6209	1.69133	2.2407
0:06:08.020	Exercise		2.62925	36.8243	15.9995	164.333	-	24.2034	25.4098	0.95252	69.1928	1.79333	2.50441
0:06:09.500	Exercise		2.43509	34.1049	14.6692	166	-	26.01	27.0332	0.962148	68.3487	1.96367	2.34291
0:06:11.440	Exercise		2.39135	33.4922	14.3481	166.667	-	27.8357	28.4192	0.979469	71.9946	1.90933	2.34225
0:06:12.880	Exercise		2.26721	31.7536	13.5221	167.667	-	29.1924	29.399	0.992972	71.8182	1.836	2.25128
0:06:14.220	Exercise		2.31557	32.4309	13.7559	168.333	-	29.7749	29.4926	1.00957	75.0668	1.766	2.33774
0:06:15.680	Exercise		2.37469	33.2589	14.0237	169.333	-	29.7604	29.1878	1.01962	76.7388	1.82133	2.42127
0:06:17.160	Exercise		2.41865	33.8747	14.2274	170	-	29.4073	28.7037	1.02451	76.9389	1.906	2.47794
0:06:18.680	Exercise		2.43345	34.0819	14.2585	170.667	-	29.6759	28.6344	1.03637	77.9253	1.965	2.52196
0:06:20.220	Exercise		2.3748	33.2605	13.8607	171.333	-	30.2043	28.7269	1.05143	77.4137	1.961	2.49693
0:06:21.720	Exercise		2.41299	33.7953	14.0562	171.667	-	30.7898	28.9356	1.06408	80.4854	1.87233	2.56761
0:06:22.920	Exercise		2.26698	31.7504	13.2057	171.667	-	31.3618	29.265	1.07165	77.4161	1.764	2.4294
0:06:24.360	Exercise		2.13071	29.8419	12.4119	171.667	-	31.7859	29.6501	1.07203	74.1259	1.668	2.28419
0:06:25.800	Exercise		2.05809	28.8248	11.9889	171.667	-	31.8932	29.7122	1.0734	71.7873	1.68133	2.20916
0:06:27.140	Exercise		1.98298	27.7728	11.5513	171.667	-	31.6312	29.6044	1.06846	68.5089	1.70533	2.11874
0:06:28.900	Exercise		2.07449	29.0545	12.1315	171	-	30.5704	28.7611	1.06291	69.0493	1.76567	2.20499
0:06:30.460	Exercise		2.0773	29.0938	12.1955	170.333	-	29.7634	28.2269	1.05443	66.9462	1.88333	2.19037
0:06:32.220	Exercise		2.14272	30.0101	12.6042	170	-	29.7144	28.2684	1.05116	69.098	1.833	2.25233
0:06:33.700	Exercise		2.14711	30.0716	12.6549	169.667	-	29.8081	28.6384	1.04084	69.3836	1.85633	2.23481
0:06:35.300	Exercise		2.11262	29.5885	12.4761	169.333	-	30.1152	28.958	1.03996	69.238	1.77533	2.19704
0:06:36.840	Exercise		2.04008	28.5725	12.0953	168.667	-	30.1736	29.1048	1.03672	66.9825	1.77767	2.115
0:06:38.480	Exercise		1.94937	27.3021	11.6034	168	-	30.0541	28.8993	1.03996	63.9898	1.70533	2.02726
0:06:40.100	Exercise		1.82165	25.5132	10.9081	167	-	29.5214	28.7223	1.02782	59.0455	1.614	1.87233
0:06:41.760	Exercise		1.83077	25.6411	11.0288	166	-	27.2271	27.026	1.00744	54.7042	1.62167	1.84439
0:06:43.900	Exercise		1.74743	24.4738	10.6119	164.667	-	26.3862	26.7496	0.986414	50.6724	1.59867	1.72369
0:06:45.840	Exercise		1.82018	25.4927	11.3761	160	-	25.8019	26.5967	0.970119	51.4488	1.652	1.76579
0:06:47.580	Exercise		1.71626	24.0372	10.9782	156.333	-	25.9976	27.0044	0.962715	51.1859	1.12233	1.65227
0:06:48.420	Exercise		1.8633	26.0967	12.0994	154	-	25.7554	26.7612	0.962416	54.7873	1.16067	1.79327
0:06:50.840	Exercise		1.96046	27.4574	12.594	155.667	-	25.6603	26.498	0.968384	57.1421	1.20367	1.89848
0:06:52.540	Exercise		2.21878	31.0753	14.0429	158	-	25.7143	26.5016	0.970291	62.1764	1.748	2.15286
0:06:54.220	Exercise		2.25009	31.5138	14.0338	160.333	-	25.1622	26.0792	0.964838	61.7191	1.742	2.17097
0:06:55.920	Exercise		2.29822	32.188	14.1574	162.333	-	24.6106	25.5851	0.961911	61.8632	1.68	2.21069
0:06:57.440	Exercise		2.36565	33.1323	14.4836	163.333	-	24.3773	25.5026	0.955874	63.3134	1.615	2.26126
0:06:58.840	Exercise		2.37551	33.2704	14.5143	163.667	-	24.7387	25.8528	0.956906	64.5883	1.59767	2.27314
0:07:00.380	Exercise		2.2873	32.035	13.9187	164.333	-	24.638	25.7794	0.955723	61.8131	1.63067	2.18603
0:07:02.260	Exercise		2.17733	30.4948	13.1959	165	-	23.9066	25.0549	0.954171	57.1285	1.62067	2.07754
0:07:03.980	Exercise		2.21564	31.0314	13.3472	166	-	23.1787	24.4711	0.947187	56.3842	1.61467	2.09863
0:07:05.560	Exercise		2.34083	32.7848	14.045	166.667	-	23.3119	24.6388	0.946144	59.986	1.59467	2.21477
0:07:07.060	Exercise		2.39491	33.5421	14.3408	167	-	23.8686	25.1602	0.948664	62.8256	1.59767	2.27196
0:07:08.560	Exercise		2.33681	32.7284	13.9929	167	-	24.1254	25.2878	0.954033	61.9306	1.60567	2.22939
0:07:10.240	Exercise		2.20784	30.9221	13.2206	167	-	24.1245	25.2869	0.954032	58.6528	1.567	2.10635
0:07:11.880	Exercise		2.18179	30.5572	13.0646	167	-	24.1008	25.4302	0.947723	57.6703	1.63233	2.06773
0:07:13.660	Exercise		2.01128	28.1691	12.0436	167	-	24.3456	25.6746	0.948237	54.0949	1.51867	1.90717
0:07:15.300	Exercise		2.11082	29.5633	12.6649	166.667	-	23.9919	25.3975	0.944656	55.6524	1.59967	1.994
0:07:17.060	Exercise		2.12332	29.7384	12.7655	166.333	-	24.2197	25.6561	0.944014	56.4927	1.60567	2.00445
0:07:18.780	Exercise		2.29857	32.1929	13.8747	165.667	-	24.4853	25.8833	0.94599	61.438	1.71567	2.17443
0:07:20.340	Exercise		2.16602	30.3364	13.1009	165.333	-	25.5349	26.8015	0.952741	60.6295	1.641	2.06366
0:07:21.940	Exercise		2.12449	29.7548	12.8757	165	-	25.7319	26.8506	0.958335	60.1595	1.57733	2.03598
0:07:23.500	Exercise		1.7921	25.0994	10.9052	164.333	-	25.6738	26.953	0.952539	50.866	1.50833	1.70704
0:07:25.880	Exercise		1.89534	26.5453	11.6041	163.333	-	24.0866	25.7488	0.935448	50.2905	1.56133	1.77299
0:07:27.700	Exercise		2.06038	28.8569	12.7974	161	-	23.5604	25.3651	0.928851	53.2815	1.61933	1.91379
0:07:29.180	Exercise		2.46681	34.5492	15.5145	159	-	23.4179	25.1954	0.929451	63.2415	1.66367	2.29278
0:07:30.660	Exercise		2.42111	33.9092	15.4869	156.333	-	24.4508	26.0234	0.939571	65.0623	1.59767	2.27481
0:07:32.120	Exercise		2.27301	31.8348	14.6646	155	-	25.2868	26.7358	0.945803	63.5127	1.51533	2.14982
0:07:33.480	Exercise		2.10594	29.495	13.6454	154.333	-	26.1382	27.5003	0.950469	61.7064	1.334	2.00163
0:07:34.600	Exercise		2.05348	28.7602	13.2768	154.667	-	26.0682	27.5358	0.946705	59.784	1.37667	1.94404
0:07:36.440	Exercise		2.05544	28.7877	13.2041	155.667	-	26.1889	27.9298	0.937669	59.8605	1.42933	1.92733
0:07:37.960	Exercise		2.25044	31.5187	14.3645	156.667	-	25.5261	27.3246	0.934179	62.5218	1.77333	2.10231
0:07:39.740	Exercise		2.31475	32.4195	14.6813	157.667	-	25.7399	27.5476	0.934379	64.8711	1.766	2.16285
0:07:41.360	Exercise		2.24366	31.4239	14.1705	158.333	-	25.8059	27.3838	0.942378	63.0506	1.76267	2.11438
0:07:43.000	Exercise		2.17242	30.426	13.6917	158.667	-	26.4695	28.0052	0.945165	63.0085	1.648	2.05329
0:07:44.460	Exercise		2.16689	30.3486	13.6569	158.667	-	26.0199	27.4837	0.94674	61.5947	1.70167	2.05148
0:07:46.400	Exercise		2.32724	32.5943	14.6983	158.333	-	25.6715	27.1353	0.946054	65.0226	1.77367	2.20169
0:07:47.980	Exercise		2.23654	31.3241	14.0958	158.667	-	25.6344	26.988	0.949846	62.4391	1.76067	2.12437
0:07:49.580	Exercise		2.26327	31.6985	14.175	159.667	-	26.1126	27.3212	0.955765	64.5	1.72	2.16316
0:07:51.200	Exercise		2.20789	30.9228	13.7421	160.667	-	26.5244	27.6507	0.959267	64.0604	1.678	2.11795
0:07:52.700	Exercise		2.29171	32.0968	14.1755	161.667	-	26.3974	27.4807	0.960579	66.0627	1.70867	2.20137
0:07:54.240	Exercise		2.39877	33.5963	14.7466	162.667	-	26.4105	27.5133	0.959917	69.0629	1.74167	2.30262
0:07:55.740	Exercise		2.47311	34.6374	15.0494	164.333	-	26.1409	27.1777	0.961851	70.3855	1.767	2.37877
0:07:57.220	Exercise		2.41712	33.8533	14.5903	165.667	-	26.2198	27.2443	0.962394	69.065	1.74833	2.32623
0:07:58.800	Exercise		2.32127	32.5108	13.8998	167	-	25.9746	26.9403	0.964155	65.6625	1.76133	2.23806
0:08:00.600	Exercise		2.10314	29.4557	12.4939	168.333	-	25.5788	26.6198	0.960895	58.8545	1.67533	2.02089
0:08:02.360	Exercise		2.21339	30.9999	13.0455	169.667	-	24.997	26.0545	0.959411	60.4104	1.71167	2.12355
0:08:03.920	Exercise		2.26527	31.7265	13.2472	171	-	25.2014	26.4615	0.952377	62.4903	1.66567	2.15739
0:08:05.420	Exercise		2.45699	34.4117	14.2848	172	-	25.4492	26.7499	0.951378	68.3514	1.69033	2.33753
0:08:06.820	Exercise		2.44272	34.2118	14.147	172.667	-	25.8845	27.2686	0.949243	69.3544	1.63033	2.31874
0:08:08.160	Exercise		2.48027	34.7377	14.3368	173	-	25.8741	27.108	0.95448	70.2266	1.671	2.36737
0:08:09.720	Exercise		2.34329	32.8192	13.545	173	-	25.795	27.0308	0.954282	66.1342	1.674	2.23616
0:08:11.420	Exercise		2.38608	33.4184	13.7923	173	-	25.1796	26.2491	0.959259	65.4431	1.75733	2.28886
0:08:13.000	Exercise		2.34973	32.9093	13.6084	172.667	-	25.1324	26.0289	0.965558	64.0861	1.834	2.2688
0:08:14.900	Exercise		2.56925	35.9839	14.9086	172.333	-	25.6485	26.2601	0.976709	71.3219	1.89333	2.50941
0:08:16.280	Exercise		2.46656	35.4854	14.3404	172	-	26.241	26.6725	0.983819	70.2726	1.824	2.42665
0:08:17.760	Exercise		2.49361	35.1238	14.4978	172	-	26.5089	26.8	0.989137	72.03	1.75	2.46652
0:08:19.280	Exercise		2.17686	34.1581	12.6807	171.667	-	26.2337	26.6364	0.984881	62.6823	1.619	2.14395
0:08:20.940	Exercise		2.10052	33.182	12.2361	171.667	-	25.9907	26.4835	0.981394	60.046	1.586	2.06144
0:08:22.520	Exercise		2.04203	35.2636	11.8953	171.667	-	25.4993	26.2287	0.972193	57.6	1.5	1.98525
0:08:23.980	Exercise		2.29833	35.9199	13.3624	172	-	25.5922	26.3265	0.97211	64.7631	1.569	2.23422
0:08:25.320	Exercise		2.19428	35.3261	12.7574	172	-	25.2154	26.1715	0.963466	61.106	1.52333	2.11412
0:08:27.060	Exercise		1.51958	34.374	8.8519	171.667	-	24.6225	25.6366	0.960443	42.8019	1.14433	1.45947
0:08:28.880	Exercise		1.47085	32.3867	8.58473	171.333	-	21.67	23.6157	0.917612	36.8246	1.071	1.34967
0:08:30.560	Exercise		1.75504	35.5992	10.2235	171.667	-	19.5959	22.3238	0.877803	39.6599	1.084	1.54058
0:08:33.000	Exercise		2.64857	34.587	15.3689	172.333	-	20.4717	23.4332	0.87362	60.1225	1.467	2.31385
0:08:34.300	Exercise		2.78424	34.6081	16.0939	173	-	21.339	24.3967	0.874669	65.2554	1.60833	2.43529
0:08:36.040	Exercise		2.87372	29.0596	16.6111	173	-	22.8973	25.7629	0.888773	71.7574	1.73467	2.55409
0:08:37.420	Exercise		2.91907	21.2061	16.8732	173	-	23.5195	25.9977	0.904675	74.5456	1.82233	2.64081
0:08:38.760	Exercise		3.0001	23.0064	17.3083	173.333	-	24.5555	26.4525	0.928284	79.9324	1.83767	2.78494
0:08:40.180	Exercise		2.81512	29.0171	16.2099	173.667	-	25.3629	26.6809	0.950605	77.6334	1.79333	2.67606
0:08:41.580	Exercise		2.65532	38.9173	15.2605	174	-	25.9003	26.8631	0.96416	74.8307	1.779	2.56015
0:08:43.040	Exercise		2.31154	36.3179	13.2847	174	-	25.7912	26.7055	0.965763	65.1463	1.69667	2.2324
0:08:44.960	Exercise		2.30822	36.007	13.2911	173.667	-	25.3011	26.1595	0.967185	63.0341	1.959	2.23248
0:08:47.440	Exercise		2.09334	34.7691	12.077	173.333	-	24.4755	25.4812	0.960533	55.4284	1.90367	2.01073
0:08:49.320	Exercise		2.22278	36.5729	12.8484	173	-	23.6581	24.7637	0.955354	56.9346	1.88567	2.12354
0:08:51.060	Exercise		2.19453	37.8794	12.6851	173	-	22.5462	24.0515	0.937414	54.4875	1.56633	2.05718
0:08:52.640	Exercise		2.36379	40.4001	13.6635	173	-	22.6507	24.2377	0.934522	58.8416	1.59867	2.20901
0:08:54.220	Exercise		2.43275	40.2155	14.0893	172.667	-	23.0045	24.5943	0.935357	61.2835	1.659	2.27549
0:08:55.940	Exercise		2.45499	33.3913	14.2456	172.333	-	23.4585	24.9437	0.940459	62.8872	1.70967	2.30882
0:08:57.540	Exercise		2.39776	26.9715	13.9675	171.667	-	23.9041	25.2416	0.947013	62.4269	1.759	2.27071
0:08:59.300	Exercise		2.39776	26.3115	13.9947	171.333	-	24.7465	26.2707	0.94198	64.8003	1.70767	2.25864
0:09:00.720	Exercise		2.43394	32.7371	14.2336	171	-	25.8539	27.566	0.93789	68.6778	1.71967	2.28277
0:09:02.100	Exercise		2.49194	32.7501	14.5727	171	-	26.7293	28.6378	0.93336	72.8714	1.67533	2.32588
0:09:03.440	Exercise		2.56079	36.8093	14.9754	171	-	27.2733	28.4632	0.958194	76.1047	1.74967	2.45374
0:09:04.860	Exercise		2.47814	37.4441	14.4921	171	-	27.4347	28.0524	0.977984	74.0342	1.763	2.42358
0:09:06.400	Exercise		2.41612	33.8392	14.157	170.667	-	27.7553	27.8771	0.995629	73.0755	1.74933	2.40556
0:09:07.760	Exercise		2.30374	32.2652	13.5514	170	-	27.9154	27.8966	1.00068	70.1672	1.725	2.30529
0:09:09.300	Exercise		2.2597	31.6485	13.3185	169.667	-	27.4384	27.2943	1.00528	67.7245	1.70433	2.27162
0:09:10.960	Exercise		2.17297	30.4337	12.8073	169.667	-	26.629	26.5449	1.00317	63.2687	1.68567	2.17985
0:09:12.560	Exercise		2.23192	31.2594	13.1033	170.333	-	26.2775	26.353	0.997135	64.1837	1.67	2.22553
0:09:14.000	Exercise		2.23587	31.3146	13.1008	170.667	-	26.4667	26.6563	0.992885	64.8217	1.65333	2.21996
0:09:15.560	Exercise		2.26831	31.769	13.2392	171.333	-	26.1067	26.5046	0.98499	64.7578	1.68333	2.23426
0:09:17.260	Exercise		2.04314	28.6155	11.8787	172	-	25.4984	26.1965	0.97335	57.3308	1.57733	1.98869
0:09:18.960	Exercise		2.16541	30.3279	12.541	172.667	-	24.3616	25.2072	0.966454	57.9181	1.61467	2.09277
0:09:20.580	Exercise		2.23227	31.2643	12.9033	173	-	24.2791	25.1351	0.965942	59.6411	1.57767	2.15624
0:09:22.040	Exercise		2.51616	35.2403	14.5443	173	-	24.2809	25.0606	0.968888	66.7389	1.70267	2.43788
0:09:23.560	Exercise		2.50101	35.0281	14.4567	173	-	25.0391	25.7642	0.971857	68.705	1.62667	2.43062
0:09:24.860	Exercise		2.4493	34.3039	14.1306	173.333	-	25.9346	26.6092	0.974647	69.8811	1.58233	2.3872
0:09:26.140	Exercise		2.01376	28.2039	11.5733	174	-	25.9893	26.6708	0.974446	58.4951	1.36767	1.9623
0:09:28.840	Exercise		2.40158	33.6356	13.7233	175	-	23.173	24.5656	0.943312	61.7444	1.45933	2.26544
0:09:30.760	Exercise		2.62245	36.729	14.9003	176	-	21.4831	23.5589	0.91189	62.0759	1.558	2.39139
0:09:32.280	Exercise		3.2219	45.1247	18.2372	176.667	-	21.6222	23.8264	0.907491	75.7079	1.804	2.92385
0:09:33.720	Exercise		2.98477	41.8035	16.8314	177.333	-	23.1928	25.3201	0.915983	75.301	1.78467	2.734
0:09:35.040	Exercise		2.88465	40.4012	16.2363	177.667	-	24.6012	26.0792	0.943329	77.1194	1.80467	2.72117
0:09:36.500	Exercise		2.6392	36.9636	14.7992	178.333	-	25.1239	26.2311	0.95779	72.3809	1.716	2.5278
0:09:38.000	Exercise		2.52708	35.3933	14.1178	179	-	25.5154	26.2765	0.971033	70.3997	1.71233	2.45388
0:09:39.420	Exercise		2.56098	35.8681	14.2541	179.667	-	26.0197	26.5352	0.98057	72.9061	1.67433	2.51122
0:09:40.660	Exercise		2.66503	37.3253	14.8057	180	-	27.4252	27.5738	0.994608	79.9216	1.68433	2.65066
0:09:41.820	Exercise		2.28449	31.9957	12.6916	180	-	28.2447	28.2694	0.999127	70.7412	1.63867	2.2825
0:09:43.860	Exercise		1.90175	26.6351	10.5849	179.667	-	28.3981	28.527	0.99548	59.5941	1.53567	1.89315
0:09:45.560	Exercise		1.94553	27.2484	10.8487	179.333	-	26.6011	27.0846	0.982149	56.9455	1.57933	1.9108
0:09:46.940	Exercise		2.37288	33.2336	13.2563	179	-	25.5152	26.04	0.979849	66.3247	1.65233	2.32506
0:09:48.380	Exercise		2.73982	38.3728	15.3063	179	-	25.4574	25.8182	0.986022	75.8345	1.79433	2.70152
0:09:49.820	Exercise		2.49231	34.9062	13.9495	178.667	-	25.8768	26.2236	0.986773	70.2481	1.75767	2.45934
0:09:51.460	Exercise		2.2982	32.1876	12.9112	178	-	25.723	26.0463	0.987588	64.7667	1.65067	2.26967
0:09:52.980	Exercise		2.29496	32.1423	12.9415	177.333	-	24.9497	25.4885	0.978861	62.855	1.61733	2.24645
0:09:54.460	Exercise		2.45121	34.3307	13.8487	177	-	24.7571	25.2801	0.979312	66.4455	1.661	2.4005
0:09:55.960	Exercise		2.54579	35.6553	14.383	177	-	25.1001	25.5832	0.981119	69.6855	1.73433	2.49772
0:09:57.460	Exercise		2.52505	35.3649	14.2658	177	-	25.6506	26.2616	0.976735	70.666	1.72567	2.46631
0:09:58.860	Exercise		2.4906	34.8823	14.0977	176.667	-	26.0042	26.4696	0.982419	70.5889	1.74567	2.44681
0:10:00.420	Exercise		2.43729	34.1357	13.8221	176.333	-	26.3827	26.7879	0.984874	69.9612	1.78033	2.40042
0:10:02.060	Exercise		2.2766	31.8851	12.9352	176	-	26.9808	26.9485	1.0012	66.9722	1.73833	2.27933
0:10:03.540	Exercise		2.29328	32.1188	13.03	176	-	27.567	27.3599	1.00757	69.1022	1.69133	2.31064
0:10:04.860	Exercise		2.26013	31.6545	12.9644	174.333	-	27.5055	27.1979	1.01131	68.0711	1.66	2.2857
0:10:06.480	Exercise		2.20862	30.933	12.7666	173	-	27.0013	26.743	1.00966	65.372	1.641	2.22994
0:10:08.100	Exercise		2.17261	30.4287	12.656	171.667	-	25.9004	25.8595	1.00158	61.6964	1.63767	2.17604
0:10:09.640	Exercise		2.15855	30.2317	12.5012	172.667	-	25.3181	25.4641	0.994268	60.2702	1.54433	2.14617
0:10:11.100	Exercise		2.33949	32.766	13.4971	173.333	-	24.6381	25.0844	0.982205	63.353	1.597	2.29786
0:10:12.640	Exercise		2.38086	33.3454	13.6569	174.333	-	24.472	25.0479	0.977006	64.0267	1.6	2.32611
0:10:14.140	Exercise		2.48822	34.8491	14.2455	174.667	-	24.7174	25.3198	0.976208	67.2124	1.695	2.42902
0:10:15.640	Exercise		2.48054	34.7414	14.2016	174.667	-	24.9558	25.3967	0.982642	67.7162	1.67767	2.43748
0:10:17.100	Exercise		2.46609	34.5391	14.1458	174.333	-	25.2908	25.6545	0.985822	68.3185	1.65367	2.43113
0:10:18.500	Exercise		2.38569	33.413	13.7109	174	-	25.7517	25.9061	0.994042	67.5819	1.58333	2.37147
0:10:19.860	Exercise		2.31606	32.4379	13.3363	173.667	-	26.6484	26.7253	0.99712	67.9214	1.577	2.30939
0:10:21.280	Exercise		2.32936	32.6242	13.4386	173.333	-	27.2984	27.1169	1.00669	69.8197	1.61333	2.34495
0:10:22.660	Exercise		2.34502	32.8433	13.5812	172.667	-	27.4414	27.3165	1.00457	70.411	1.673	2.35573
0:10:24.140	Exercise		2.45197	34.3413	14.228	172.333	-	27.4129	27.2891	1.00453	73.1939	1.763	2.46309
0:10:25.620	Exercise		2.33049	32.6399	13.5231	172.333	-	26.7957	26.9491	0.994311	67.8082	1.82133	2.31723
0:10:27.580	Exercise		2.25475	31.5792	13.0333	173	-	26.0881	26.4708	0.985541	63.8194	1.839	2.22215
0:10:29.400	Exercise		2.09271	29.3097	12.0502	173.667	-	25.5797	26.2967	0.972734	58.1999	1.795	2.03565
0:10:31.180	Exercise		2.12368	29.7433	12.1817	174.333	-	24.6497	25.598	0.962956	57.2824	1.67167	2.04501
0:10:32.840	Exercise		2.26185	31.6786	12.9495	174.667	-	23.7562	24.8829	0.95472	58.7596	1.68333	2.15943
0:10:34.560	Exercise		2.47488	34.6621	14.1422	175	-	22.8283	24.0942	0.94746	61.8007	1.678	2.34485
0:10:36.080	Exercise		2.60819	36.5293	14.904	175	-	23.26	24.5163	0.948759	66.0816	1.75733	2.47455
0:10:37.640	Exercise		2.58231	36.1668	14.7561	175	-	23.632	24.8212	0.952091	66.7118	1.68933	2.4586
0:10:39.120	Exercise		2.43109	34.0488	13.8919	175	-	24.1864	25.1438	0.961925	64.5112	1.62633	2.33852
0:10:40.620	Exercise		2.28526	32.0064	13.0835	174.667	-	24.8921	25.7939	0.965036	62.6452	1.566	2.20536
0:10:42.140	Exercise		2.25012	31.5142	12.907	174.333	-	25.6304	26.5241	0.966307	63.432	1.58567	2.1743
0:10:43.620	Exercise		2.36186	33.0792	13.5739	174	-	25.8322	26.5641	0.972446	66.9696	1.61867	2.29678
0:10:44.980	Exercise		2.53656	35.5261	14.5501	174.333	-	25.6368	26.5982	0.963852	71.1204	1.68133	2.44487
0:10:46.400	Exercise		2.68898	37.6608	15.3949	174.667	-	25.8057	26.8062	0.962677	75.7515	1.715	2.58862
0:10:47.700	Exercise		2.65671	37.2088	15.1523	175.333	-	26.2605	27.2211	0.964709	76.1584	1.71567	2.56295
0:10:49.040	Exercise		2.54339	35.6217	14.4785	175.667	-	26.5559	27.0477	0.981819	73.906	1.67233	2.49715
0:10:50.480	Exercise		2.52819	35.4088	14.3647	176	-	26.6564	26.8333	0.993408	73.8263	1.65233	2.51152
0:10:51.740	Exercise		2.44902	34.3	13.8886	176.333	-	26.5707	27.0205	0.983353	71.3568	1.635	2.40825
0:10:53.180	Exercise		2.67109	37.4103	15.1194	176.667	-	26.513	26.73	0.99188	77.0494	1.78067	2.6494
0:10:54.660	Exercise		2.44634	34.2624	13.7951	177.333	-	27.2788	27.2789	0.999997	72.6783	1.76033	2.44633
0:10:56.100	Exercise		1.95708	27.4101	10.9948	178	-	26.4257	26.1064	1.01223	57.132	1.51933	1.98101
0:10:58.060	Exercise		1.90556	26.6885	10.6654	178.667	-	25.6718	25.7123	0.998427	54.5698	1.39067	1.90256
0:10:59.380	Exercise		2.19561	30.7509	12.2432	179.333	-	23.8229	24.2985	0.980426	58.172	1.428	2.15263
0:11:00.680	Exercise		2.99558	41.9549	16.673	179.667	-	24.8624	25.3531	0.980645	81.1594	1.749	2.9376
0:11:01.940	Exercise		2.95922	41.4457	16.4097	180.333	-	25.705	26.0908	0.985212	82.3898	1.87633	2.91546
0:11:03.520	Exercise		2.66781	37.3643	14.7665	180.667	-	26.7841	26.9031	0.995579	77.4829	1.851	2.65602
0:11:05.020	Exercise		2.49708	34.9731	13.796	181	-	26.6159	26.6081	1.00029	72.1768	1.81867	2.49781
0:11:06.480	Exercise		2.4354	34.1092	13.4305	181.333	-	25.9078	25.8961	1.00045	68.8342	1.72733	2.4365
0:11:08.040	Exercise		2.56876	35.9771	14.166	181.333	-	25.6225	25.6815	0.997701	71.531	1.803	2.56286
0:11:09.560	Exercise		2.60655	36.5062	14.3743	181.333	-	25.5606	25.6355	0.997075	72.3377	1.82333	2.59892
0:11:11.020	Exercise		2.60963	36.5495	14.4179	181	-	25.835	25.8144	1.0008	73.2067	1.82167	2.61172
0:11:12.520	Exercise		2.53211	35.4637	13.9896	181	-	25.6165	25.5758	1.00159	70.6762	1.751	2.53615
0:11:14.020	Exercise		2.49629	34.962	13.8171	180.667	-	25.7548	25.6549	1.00389	70.1883	1.714	2.50601
0:11:15.420	Exercise		2.44849	44.6499	13.5525	180.667	-	25.9082	25.6838	1.00874	69.2828	1.70633	2.46988
0:11:16.960	Exercise		2.34169	44.0895	12.9614	180.667	-	26.2181	25.8601	1.01384	67.2161	1.66267	2.3741
0:11:18.480	Exercise		2.3689	42.4282	13.0879	181	-	26.0094	25.6985	1.0121	67.4065	1.67567	2.39757
0:11:19.900	Exercise		2.49877	40.9462	13.8308	180.667	-	26.0391	25.833	1.00798	70.8827	1.75467	2.5187
0:11:21.420	Exercise		2.68643	39.9431	14.8695	180.667	-	25.8851	25.7994	1.00332	75.3311	1.87267	2.69536
0:11:22.960	Exercise		2.71066	40.388	15.0314	180.333	-	26.2498	26.117	1.00508	76.8912	1.93	2.72444
0:11:24.420	Exercise		2.60788	40.9846	14.4615	180.333	-	25.7813	25.7242	1.00222	72.9232	1.846	2.61368
0:11:25.980	Exercise		2.57657	42.0201	14.3143	180	-	26.0122	25.9358	1.00295	72.8129	1.81067	2.58416
0:11:27.440	Exercise		2.48299	40.9815	13.7944	180	-	25.7193	25.7578	0.998506	69.414	1.8	2.47928
0:11:29.100	Exercise		2.61096	41.0881	14.5322	179.667	-	25.9816	25.9629	1.00072	73.5162	1.864	2.61284
0:11:30.560	Exercise		2.65976	40.011	14.8314	179.333	-	26.4885	26.3617	1.00481	76.1323	1.93033	2.67255
0:11:32.020	Exercise		2.69236	40.6715	15.0411	179	-	27.5004	27.191	1.01138	79.9316	1.954	2.723
0:11:33.500	Exercise		2.57365	41.0446	14.3512	179.333	-	28.1041	27.6245	1.01736	78.2481	1.904	2.61833
0:11:34.940	Exercise		2.5197	41.2137	14.0243	179.667	-	28.1095	27.693	1.01504	76.6191	1.905	2.5576
0:11:36.500	Exercise		2.5406	39.9718	14.0884	180.333	-	27.4923	27.1372	1.01309	75.5629	1.90367	2.57385
0:11:38.040	Exercise		2.33949	36.0049	12.9492	180.667	-	27.1892	27.0761	1.00418	68.9801	1.84933	2.34926
0:11:39.780	Exercise		2.23014	40	12.2986	181.333	-	26.3022	26.3278	0.999026	63.4796	1.89567	2.22797
0:11:42.000	Exercise		1.9445	34.8209	10.7233	181.333	-	25.2729	25.5995	0.987241	53.6949	1.69867	1.91969
0:11:43.800	Exercise		2.15816	37.5127	11.8798	181.667	-	23.5379	24.1218	0.975792	55.7232	1.62933	2.10591
0:11:45.220	Exercise		2.12803	36.2211	11.7139	181.667	-	22.2336	23.3415	0.952536	52.4417	1.47267	2.02703
0:11:47.140	Exercise		2.28972	32.5161	12.6039	181.667	-	20.8851	22.0838	0.945722	52.6579	1.56767	2.16543
0:11:49.340	Exercise		2.58649	31.5021	14.2637	181.333	-	21.586	22.8557	0.944445	60.8225	1.755	2.4428
0:11:50.660	Exercise		2.95387	36.3597	16.2897	181.333	-	22.1019	23.2636	0.950061	70.9918	1.79167	2.80636
0:11:51.960	Exercise		3.28594	41.8383	18.0877	181.667	-	24.1469	25.2749	0.955371	85.8592	1.898	3.13929
0:11:53.320	Exercise		3.00739	42	16.5241	182	-	25.2452	26.171	0.964621	82.2005	1.88533	2.901
0:11:54.800	Exercise		2.87695	40	15.8074	182	-	26.5252	27.1568	0.976741	82.4922	1.922	2.81004
0:11:56.160	Exercise		2.83157	40	15.5581	182	-	27.5125	27.6996	0.993246	84.2166	1.921	2.81245
0:11:57.440	Exercise		2.7513	40	15.117	182	-	28.7424	28.5869	1.00544	85.7683	1.84633	2.76626
0:11:58.680	Exercise		2.70035	40	14.8371	182	-	28.7621	28.2993	1.01636	84.3263	1.82367	2.74452
0:12:00.060	Exercise		2.59917	35	14.2812	182	-	28.8395	28.2842	1.01963	81.5166	1.79	2.6502
0:12:01.400	Exercise		2.60474	40.2889	14.2856	182.333	-	28.1195	27.4866	1.02303	79.4517	1.843	2.66471
0:12:02.860	Exercise		2.62173	39.425	14.3788	182.333	-	27.6031	27.063	1.01996	78.3354	1.89033	2.67406
0:12:04.420	Exercise		2.70358	38.793	14.8006	182.667	-	27.3339	26.682	1.02443	79.9677	1.89767	2.76964
0:12:05.700	Exercise		2.71429	37.4495	14.8593	182.667	-	27.8322	27.0752	1.02796	81.7895	1.886	2.79018
0:12:07.040	Exercise		2.7661	35.6735	15.1153	183	-	28.1801	27.1932	1.0363	84.6331	1.82333	2.8665
0:12:08.300	Exercise		2.65574	38.1344	14.5122	183	-	28.9308	27.866	1.03821	83.4484	1.81633	2.75721
0:12:09.620	Exercise		2.63754	39.2264	14.4128	183	-	29.1107	27.7455	1.0492	83.4292	1.807	2.76732
0:12:10.940	Exercise		2.4823	38.3649	13.5645	183	-	30.085	28.374	1.0603	81.1296	1.81133	2.63199
0:12:12.320	Exercise		2.59276	36.3132	14.1681	183	-	29.8981	28.0887	1.06442	84.0721	1.84733	2.75978
0:12:13.580	Exercise		2.5809	36.147	14.0776	183.333	-	29.5953	27.9338	1.05948	82.8715	1.839	2.7344
0:12:14.940	Exercise		2.5911	36.2899	14.1076	183.667	-	28.8358	27.4215	1.05157	81.1756	1.80967	2.72473
0:12:16.340	Exercise		2.55509	35.7856	13.9116	183.667	-	28.1673	26.847	1.04918	78.172	1.815	2.68075
0:12:17.760	Exercise		2.56809	35.9677	14.0078	183.333	-	28.0503	26.8221	1.04579	78.1774	1.833	2.68569
0:12:19.160	Exercise		2.68772	37.6431	14.687	183	-	28.2361	26.9619	1.04726	82.2978	1.84967	2.81474
0:12:20.400	Exercise		2.58997	36.2741	14.1529	183	-	28.7087	27.434	1.04647	80.7906	1.80767	2.71032
0:12:21.800	Exercise		2.59647	36.3651	14.1883	183	-	28.9036	27.6372	1.04582	81.2724	1.88	2.71545
0:12:23.360	Exercise		2.1505	30.119	11.7514	183	-	28.9396	27.879	1.03804	67.6527	1.798	2.23231
0:12:25.260	Exercise		2.2762	31.8795	12.4382	183	-	27.8197	27.0083	1.03004	68.5547	1.887	2.34458
0:12:26.800	Exercise		2.32782	32.6025	12.7203	183	-	27.411	26.801	1.02276	69.25	1.83233	2.3808
0:12:28.200	Exercise		2.68922	37.6641	14.6952	183	-	27.2283	26.6799	1.02056	79.1778	1.91467	2.7445
0:12:29.620	Exercise		2.61468	36.6202	14.2879	183	-	28.4173	27.9782	1.01569	80.6021	1.84233	2.65571
0:12:30.920	Exercise		2.5235	35.3431	13.7896	183	-	28.6552	28.2499	1.01434	78.7035	1.773	2.5597
0:12:32.260	Exercise		2.5685	35.9734	14.0355	183	-	28.475	28.0421	1.01544	79.5887	1.77667	2.60815
0:12:33.640	Exercise		2.55118	35.7308	13.9409	183	-	28.2059	27.6373	1.02057	78.3429	1.767	2.60367
0:12:34.980	Exercise		2.58664	36.2275	14.1605	182.667	-	28.8275	28.2274	1.02126	81.0874	1.79067	2.64163
0:12:36.240	Exercise		2.52989	35.4327	13.8498	182.667	-	29.1246	28.4314	1.02438	80.0621	1.807	2.59157
0:12:37.720	Exercise		2.46917	34.5822	13.5421	182.333	-	29.4159	28.6259	1.0276	78.892	1.815	2.53731
0:12:39.140	Exercise		2.40477	33.6802	13.1889	182.333	-	28.7195	27.9263	1.0284	75.0657	1.801	2.47307
0:12:40.560	Exercise		2.29835	32.1898	12.6052	182.333	-	28.5036	27.9237	1.02077	71.4618	1.72933	2.34608
0:12:42.080	Exercise		2.33398	32.6888	12.7773	182.667	-	28.1936	27.8012	1.01412	71.9076	1.69633	2.36693
0:12:43.400	Exercise		2.63572	36.9149	14.4028	183	-	28.3186	27.9909	1.01171	80.7158	1.913	2.66659
0:12:44.840	Exercise		2.85352	39.9652	15.593	183	-	28.7458	28.167	1.02055	88.2074	2.055	2.91215
0:12:46.280	Exercise		2.88002	40.3363	15.7092	183.333	-	28.8147	28.1025	1.02534	88.9858	2.136	2.953
0:12:47.720	Exercise		2.60254	36.4502	14.1699	183.667	-	29.0637	28.1746	1.03156	81.9613	1.867	2.68468
0:12:48.960	Exercise		2.31159	32.3752	12.563	184	-	26.9464	26.656	1.01089	67.9078	1.74033	2.33677
0:12:51.180	Exercise		2.42378	33.9464	13.1727	184	-	25.5968	25.8578	0.989905	67.6059	1.74933	2.39931
0:12:52.660	Exercise		2.52813	35.4079	13.715	184.333	-	24.7654	25.3013	0.978819	67.723	1.90733	2.47458
0:12:54.200	Exercise		2.93615	41.1225	15.8997	184.667	-	25.4841	25.8295	0.986627	80.5869	2.014	2.89688
0:12:55.680	Exercise		2.85138	39.9354	15.4129	185	-	25.9326	26.0524	0.995405	79.6799	2.00033	2.83828
0:12:57.180	Exercise		2.84813	39.8898	15.3953	185	-	26.4331	26.2827	1.00572	81.0967	2.00933	2.86442
0:12:58.660	Exercise		2.92012	40.898	15.7844	185	-	27.2942	27.0422	1.00932	85.7832	2.03133	2.94732
0:12:59.960	Exercise		2.88493	40.4052	15.5942	185	-	28.1211	27.6732	1.01619	87.7289	1.91367	2.93163
0:13:01.140	Exercise		2.708	37.9271	14.6378	185	-	28.6605	28.1849	1.01687	84.188	1.84367	2.75369
0:13:02.640	Exercise		2.38677	33.4282	12.9248	184.667	-	28.0318	27.6545	1.01365	72.8836	1.75567	2.41934
0:13:04.420	Exercise		2.32569	32.5727	12.6167	184.333	-	26.7709	26.628	1.00537	67.7443	1.779	2.33817
0:13:05.900	Exercise		2.42748	33.9983	13.1928	184	-	26.1957	26.233	0.998581	69.2396	1.76467	2.42403
0:13:07.280	Exercise		2.73985	38.3733	14.8905	184	-	26.1664	26.2376	0.997284	77.9062	1.80533	2.73241
0:13:08.600	Exercise		2.72969	38.231	14.8353	184	-	26.933	27.0629	0.995201	79.733	1.84767	2.71659
0:13:10.080	Exercise		2.72527	38.1691	14.8381	183.667	-	27.0397	27.1101	0.997402	79.967	1.83467	2.71819
0:13:11.420	Exercise		2.77817	38.91	15.1537	183.333	-	27.5265	27.4379	1.00323	82.8181	1.87967	2.78715
0:13:12.700	Exercise		2.95102	41.3308	16.1258	183	-	28.2228	27.8657	1.01281	90.2561	1.86467	2.98884
0:13:13.820	Exercise		2.544	35.6302	13.8763	183.333	-	28.7734	28.366	1.01436	79.3659	1.85333	2.58053
0:13:15.960	Exercise		2.23445	31.2948	12.1658	183.667	-	27.2909	27.2212	1.00256	66.3224	1.78767	2.24017
0:13:17.980	Exercise		2.02088	28.3036	10.983	184	-	25.2063	25.3164	0.995652	55.4872	1.75667	2.01209
0:13:19.600	Exercise		2.55987	35.8526	13.9123	184	-	24.632	24.7038	0.997093	68.58	1.78733	2.55243
0:13:20.840	Exercise		2.81334	39.4025	15.2899	184	-	26.0391	25.8771	1.00626	79.7565	1.767	2.83095
0:13:22.040	Exercise		2.93217	41.0669	15.9357	184	-	27.3592	27.1801	1.00659	87.0614	1.833	2.95149
0:13:23.400	Exercise		2.6139	36.6093	14.206	184	-	28.3449	28.3729	0.999012	80.7897	1.73667	2.61132
0:13:24.720	Exercise		2.00445	28.0735	10.8937	184	-	26.625	26.8227	0.992631	59.6953	1.35867	1.98968
0:13:26.140	Exercise		2.16367	30.3035	11.7591	184	-	25.0543	25.6078	0.978387	60.6341	1.359	2.11691
0:13:27.440	Exercise		2.51987	35.2924	13.695	184	-	23.9828	24.5161	0.978248	66.9623	1.477	2.46506
0:13:28.700	Exercise		3.22263	45.1349	17.5143	184	-	25.6481	26.108	0.982385	89.4401	1.898	3.16587
0:13:29.960	Exercise		3.1024	43.451	16.8609	184	-	26.8874	27.073	0.993146	90.3084	1.88667	3.08114
0:13:31.200	Exercise		2.93954	41.1701	15.9758	184	-	27.8972	27.8082	1.0032	88.9731	1.83867	2.94895
0:13:32.420	Exercise		2.86943	40.1881	15.5947	184	-	28.0761	27.6972	1.01368	87.4268	1.834	2.90868
0:13:33.740	Exercise		2.67472	37.4611	14.5365	184	-	28.4655	27.929	1.01921	82.7969	1.79033	2.72611
0:13:35.100	Exercise		2.76723	38.7568	15.0393	184	-	28.5309	27.9507	1.02076	85.6908	1.831	2.82467
0:13:36.280	Exercise		2.61842	36.6726	14.2048	184.333	-	29.2609	28.7641	1.01727	83.3901	1.773	2.66364
0:13:37.580	Exercise		2.84699	39.8739	15.4169	184.667	-	29.2515	28.722	1.01844	90.1842	1.88067	2.89948
0:13:38.860	Exercise		2.68687	37.6313	14.4975	185.333	-	29.3642	28.6368	1.0254	85.6127	1.836	2.75512
0:13:40.140	Exercise		2.80223	39.2469	15.1199	185.333	-	29.1582	28.2138	1.03347	88.7788	1.808	2.89603
0:13:41.260	Exercise		2.69088	37.6874	14.4931	185.667	-	29.3435	28.1596	1.04204	86.0664	1.744	2.80402
0:13:42.520	Exercise		2.66327	37.3007	14.3443	185.667	-	29.2834	28.048	1.04404	85.0958	1.72433	2.78057
0:13:43.800	Exercise		2.64432	37.0353	14.2168	186	-	28.8928	27.6577	1.04466	83.1184	1.782	2.7624
0:13:45.120	Exercise		2.6164	36.6443	14.0667	186	-	29.0644	27.7469	1.04748	82.7253	1.783	2.74063
0:13:46.400	Exercise		2.66307	37.2979	14.3176	186	-	29.3041	28.0233	1.0457	84.8702	1.789	2.78478
0:13:47.600	Exercise		2.51017	35.1565	13.4956	186	-	28.4309	27.2978	1.04151	77.7101	1.764	2.61437
0:13:49.300	Exercise		2.1852	30.6051	11.7484	186	-	26.6423	25.8027	1.03254	63.7672	1.655	2.25631
0:13:51.280	Exercise		2.22587	31.1746	11.967	186	-	24.8932	24.4203	1.01937	60.7389	1.641	2.26897
0:13:52.600	Exercise		2.61543	36.6307	14.0614	186	-	24.5825	24.3923	1.0078	70.1795	1.717	2.63582
0:13:53.880	Exercise		3.008	42.1289	16.172	186	-	25.355	25.3661	0.999561	82.8481	1.813	3.00668
0:13:55.220	Exercise		3.05702	42.8154	16.4356	186	-	26.4938	26.4069	1.00329	87.831	1.84933	3.06708
0:13:56.400	Exercise		2.55215	35.7444	13.6967	186.333	-	27.3298	27.1629	1.00614	76.1389	1.716	2.56782
0:13:58.000	Exercise		2.90277	40.655	15.5505	186.667	-	25.588	25.6784	0.996481	80.877	1.76433	2.89255
0:14:00.120	Exercise		2.95949	41.4494	15.8261	187	-	24.4719	24.9083	0.982477	78.4793	1.86633	2.90763
0:14:01.640	Exercise		3.33199	46.6666	17.8182	187	-	24.2561	24.784	0.978701	87.1938	1.97033	3.26103
0:14:03.000	Exercise		3.09508	43.3484	16.5512	187	-	25.4411	25.8439	0.984415	84.8713	1.994	3.04684
0:14:04.360	Exercise		3.01889	42.2814	16.1438	187	-	26.4661	26.5618	0.996396	86.3825	1.91833	3.00801
0:14:05.640	Exercise		3.00219	42.0475	16.0545	187	-	26.9999	26.7558	1.00912	87.6413	1.91733	3.02959
0:14:06.940	Exercise		2.98942	41.8686	15.9862	187	-	27.5047	26.9072	1.02221	89.0488	1.87867	3.05581
0:14:08.160	Exercise		2.88778	40.4451	15.4427	187	-	28.0811	27.1877	1.03286	87.7852	1.88867	2.98268
0:14:09.520	Exercise		2.91958	40.8905	15.6127	187	-	28.5538	27.5809	1.03527	90.1651	1.90933	3.02256
0:14:10.760	Exercise		2.79167	39.0991	14.9287	187	-	28.8316	27.6523	1.04265	87.0144	1.92	2.91073
0:14:12.140	Exercise		2.89293	40.5173	15.4702	187	-	29.3437	27.9784	1.0488	91.6981	1.93933	3.0341
0:14:13.340	Exercise		2.79385	39.1296	14.9404	187	-	29.37	27.7096	1.05992	88.7236	1.916	2.96127
0:14:14.660	Exercise		2.87619	40.2828	15.3807	187	-	29.7225	27.8995	1.06534	92.218	1.973	3.06413
0:14:16.000	Exercise		2.86273	40.0943	15.3087	187	-	29.5739	27.7453	1.06591	91.0495	2.05267	3.05141
0:14:17.400	Exercise		2.95333	41.3632	15.7932	187	-	29.2772	27.4911	1.06497	92.617	2.168	3.14521
0:14:18.880	Exercise		2.89277	40.515	15.4694	187	-	29.1418	27.2894	1.06788	90.2757	2.17567	3.08913
0:14:20.340	Exercise		2.85584	39.9977	15.2719	187	-	29.278	27.2368	1.07494	89.5038	2.188	3.06986
0:14:21.800	Exercise		2.77097	38.8091	14.818	187	-	30.0463	27.8123	1.08033	89.2301	2.15133	2.99355
0:14:23.220	Exercise		2.79351	39.1247	14.9385	187	-	30.6612	28.2614	1.08491	92.0131	2.083	3.03071
0:14:24.440	Exercise		2.78048	38.9424	14.8424	187.333	-	31.2075	28.6297	1.09004	93.5213	1.99533	3.03084
0:14:25.660	Exercise		2.97825	41.7121	15.8699	187.667	-	31.5369	28.7533	1.09681	101.415	1.94967	3.26657
0:14:26.700	Exercise		2.98085	41.7486	15.8556	188	-	32.283	29.3159	1.10121	103.721	1.994	3.28254
0:14:27.920	Exercise		2.94291	41.2172	15.6538	188	-	32.6131	29.5111	1.10511	103.323	2.02567	3.25225
0:14:29.220	Exercise		2.49851	34.9931	13.2664	188.333	-	32.7277	29.7533	1.09997	87.9463	2.05067	2.74829
0:14:31.020	Exercise		2.50956	35.148	13.3016	188.667	-	31.0587	28.5626	1.08739	84.0087	1.99467	2.72888
0:14:32.300	Exercise		2.64403	37.0312	13.9896	189	-	30.0924	28.0269	1.0737	85.941	1.941	2.83888
0:14:33.440	Exercise		3.00058	42.025	15.8761	189	-	28.8924	27.1385	1.06463	93.6853	1.92967	3.19451
0:14:34.740	Exercise		3.0474	42.6807	16.1238	189	-	29.7005	27.6862	1.07276	97.7772	1.93733	3.26912
0:14:35.880	Exercise		3.00816	42.131	15.9162	189	-	30.2223	27.9636	1.08077	98.181	1.94533	3.25113
0:14:37.020	Exercise		2.89437	40.5373	15.3141	189	-	31.3027	28.6725	1.09173	97.8029	1.95567	3.15987
0:14:38.360	Exercise		2.74256	38.4112	14.5109	189	-	30.0418	27.7574	1.0823	88.9128	1.96333	2.96827
0:14:39.920	Exercise		2.74194	38.4026	14.5076	189	-	29.7299	27.6389	1.07565	88.084	1.93167	2.94938
0:14:41.040	Exercise		2.59852	36.3939	13.7488	189	-	29.1838	27.228	1.07183	82.3388	1.823	2.78518
0:14:42.420	Exercise		2.85168	39.9395	15.0617	189.333	-	29.6365	27.5465	1.07587	91.387	1.91467	3.06805
0:14:43.720	Exercise		2.81961	39.4904	14.8662	189.667	-	29.2201	27.2142	1.07371	88.7192	2.01833	3.02745
0:14:45.140	Exercise		3.04931	42.7074	16.0772	189.667	-	30.2886	28.1273	1.07684	98.8523	2.19233	3.28362
0:14:46.420	Exercise		3.07738	43.1005	16.2538	189.333	-	30.5817	28.2254	1.08348	100.235	2.357	3.33428
0:14:47.980	Exercise		3.15181	44.143	16.6762	189	-	31.5923	28.7481	1.09893	106.069	2.35133	3.46363
0:14:49.180	Exercise		3.04584	42.6589	16.1156	189	-	31.6483	28.6259	1.10558	102.857	2.29233	3.36743
0:14:50.480	Exercise		2.77045	38.8018	14.6584	189	-	32.8064	29.5078	1.11178	97.7887	2.04067	3.08014
0:14:51.740	Exercise		2.78826	39.0513	14.7527	189	-	32.1939	29.2139	1.102	96.2379	2.141	3.07268
0:14:53.200	Exercise		2.82583	39.5775	14.9515	189	-	31.0603	28.3649	1.09503	93.7227	2.26767	3.09436
0:14:54.900	Exercise		2.65892	37.2398	14.0684	189	-	30.7084	28.267	1.08637	87.1636	2.277	2.88857
0:14:56.460	Exercise		2.60418	36.473	13.7787	189	-	30.0782	27.9438	1.07638	83.9556	2.14867	2.80309
0:14:57.840	Exercise		2.65976	37.2515	14.0728	189	-	29.547	27.8188	1.06212	84.3666	2.10233	2.82499
0:14:59.400	Exercise		2.38912	33.4611	12.6409	189	-	27.6677	26.1545	1.05786	71.7084	1.84167	2.52735
0:15:01.120	Exercise		2.35962	33.0479	12.4628	189.333	-	26.2269	25.1893	1.04119	67.206	1.819	2.45683
0:15:02.720	Exercise		2.3552	32.9859	12.4176	189.667	-	24.7312	23.8348	1.03761	63.8076	1.65233	2.44377
0:15:04.100	Exercise		2.88162	40.3588	15.1664	190	-	25.5471	24.8797	1.02682	79.4235	1.96967	2.95892
0:15:05.600	Exercise		3.03872	42.5591	15.9933	190	-	26.1568	25.3259	1.03281	85.462	2.05833	3.13841
0:15:07.060	Exercise		3.15286	44.1577	16.594	190	-	27.5821	26.6574	1.03469	93.3811	2.095	3.26223
0:15:08.200	Exercise		3.16551	44.3349	16.6606	190	-	28.3299	27.0342	1.04793	96.1495	2.13967	3.31723
0:15:09.660	Exercise		3.28116	45.9546	17.2693	190	-	29.1832	27.5482	1.05935	102.825	2.09433	3.4759
0:15:10.780	Exercise		3.27644	45.8885	17.2444	190	-	29.0842	27.211	1.06884	101.985	2.19433	3.502
0:15:12.120	Exercise		3.18354	44.5873	16.7555	190	-	30.0639	27.9153	1.07697	102.68	2.12133	3.42857
0:15:13.400	Exercise		3.08247	43.1719	16.2236	190	-	30.6936	28.2261	1.08742	101.582	2.09867	3.35195
0:15:14.520	Exercise		3.15225	44.1492	16.5908	190	-	31.2623	28.5303	1.09576	106.191	2.00033	3.4541
0:15:15.540	Exercise		3.31604	46.4431	17.4528	190	-	31.2464	28.2782	1.10496	111.535	2.02767	3.6641
0:15:16.680	Exercise		2.50158	35.0362	13.1662	190	-	29.5581	26.7236	1.10606	80.8232	1.69133	2.76691
0:15:18.560	Exercise		2.6318	36.86	13.8273	190.333	-	28.0405	25.508	1.09928	80.2954	1.77933	2.89309
0:15:19.740	Exercise		2.72945	38.2275	14.3153	190.667	-	27.5239	25.1493	1.09442	81.8139	1.76133	2.98717
0:15:20.800	Exercise		3.6026	50.4566	18.8618	191	-	29.5327	26.8919	1.0982	113.952	2.17133	3.95637
0:15:22.000	Exercise		3.2826	45.9747	17.1864	191	-	31.3405	28.2528	1.10929	110.435	2.10433	3.64135
0:15:23.180	Exercise		2.99107	41.8917	15.66	191	-	32.0843	28.7292	1.11678	102.988	2.112	3.34037
0:15:24.500	Exercise		2.9902	41.8795	15.6555	191	-	31.5288	28.2537	1.11592	100.699	2.258	3.33682
0:15:26.100	Exercise		2.99007	41.8777	15.6548	191	-	31.337	28.1267	1.11413	99.7986	2.35633	3.33134
0:15:27.460	Exercise		3.03057	42.4449	15.8668	191	-	31.0096	27.7425	1.11777	99.9806	2.398	3.38747
0:15:28.840	Exercise		2.92211	40.926	15.299	191	-	32.0309	28.4093	1.12748	100.328	2.14667	3.29462
0:15:29.980	Exercise		2.95739	41.42	15.4837	191	-	32.2311	28.5399	1.12933	102.293	2.11233	3.33988
0:15:31.200	Exercise		2.9051	40.6877	15.2099	191	-	32.9231	29.0706	1.13252	103.103	1.99067	3.29009
0:15:32.320	Exercise		3.02421	42.3559	15.8336	191	-	32.7408	28.9267	1.13185	106.43	2.067	3.42297
0:15:33.480	Exercise		2.93539	41.1119	15.3685	191	-	33.2109	29.2061	1.13712	105.112	1.985	3.3379
0:15:34.600	Exercise		3.02502	42.3673	15.8378	191	-	33.0838	29.0684	1.13814	107.574	2.067	3.44289
0:15:35.780	Exercise		3.07158	43.0193	16.0816	191	-	32.7699	28.7267	1.14075	108.547	1.98067	3.5039
0:15:36.780	Exercise		3.19266	44.7152	16.6864	191.333	-	32.6716	28.6147	1.14178	112.112	2.069	3.64531
0:15:37.940	Exercise		3.15702	44.2159	16.4714	191.667	-	33.2638	29.0088	1.14668	112.948	2.05	3.62008
0:15:39.060	Exercise		3.09508	43.3485	16.1202	192	-	33.8446	29.3537	1.15299	112.206	2.16767	3.56861
0:15:40.260	Exercise		3.13193	43.8646	16.3122	192	-	34.5201	29.6734	1.16334	115.803	2.169	3.6435
0:15:41.320	Exercise		3.1042	43.4762	16.1677	192	-	34.7856	29.7783	1.16815	115.383	2.24467	3.62617
0:15:42.580	Exercise		3.0149	42.2254	15.7026	192	-	35.2787	30.1708	1.1693	113.846	2.19033	3.52532
0:15:43.740	Exercise		2.88643	40.4261	15.0335	192	-	34.8	29.8936	1.16413	107.215	2.28133	3.36016
0:15:45.180	Exercise		2.89824	40.5916	15.095	192	-	34.2827	29.703	1.15418	105.841	2.35133	3.34509
0:15:46.620	Exercise		2.92407	40.9533	15.2295	192	-	34.1772	29.6812	1.15148	106.151	2.45967	3.36699
0:15:47.920	Exercise		2.83814	39.7498	14.782	192	-	33.684	29.4648	1.14319	101.592	2.44133	3.24454
0:15:49.540	Exercise		2.86433	40.1166	14.9443	191.667	-	32.8186	28.8701	1.13677	99.9683	2.41333	3.25609
0:15:51.000	Exercise		2.7576	38.6218	14.3875	191.667	-	31.4431	27.9423	1.12529	92.4569	2.31567	3.10309
0:15:52.440	Exercise		2.95214	41.3466	15.4293	191.333	-	30.6601	27.4483	1.11701	96.3077	2.39333	3.29758
0:15:54.020	Exercise		2.87745	40.3005	15.039	191.333	-	31.2681	28.0805	1.11352	95.8812	2.33667	3.20409
0:15:55.400	Exercise		2.90445	40.6786	15.2066	191	-	32.003	28.7147	1.11451	99.1825	2.292	3.23706
0:15:56.640	Exercise		2.78966	39.0708	14.6311	190.667	-	33.2845	29.8775	1.11403	99.7875	2.072	3.10778
0:15:57.780	Exercise		2.92806	41.0092	15.3838	190.333	-	33.4632	29.9917	1.11575	105.894	1.92733	3.26698
0:15:58.720	Exercise		3.05924	42.8464	16.1012	190	-	33.0832	29.6768	1.11478	109.014	2.01133	3.41039
0:16:00.020	Exercise		3.07627	43.085	16.1909	190	-	33.1735	29.7993	1.11323	109.579	2.096	3.4246
0:16:01.300	Exercise		2.62224	36.726	13.8012	190	-	32.8404	29.7683	1.1032	92.7955	2.00033	2.89285
0:16:02.600	Exercise		2.78155	38.9573	14.6398	190	-	32.3828	29.4932	1.09797	97.3084	1.937	3.05407
0:16:03.640	Exercise		2.74021	38.3783	14.4222	190	-	32.5455	29.5299	1.10212	96.7372	1.84367	3.02004
0:16:04.760	Exercise		3.05341	42.7648	16.0706	190	-	32.1243	28.8588	1.11316	105.869	1.95933	3.39892
0:16:05.940	Exercise		2.82967	39.6312	14.893	190	-	32.736	29.3527	1.11526	100.004	1.95333	3.15582
0:16:07.160	Exercise		2.94736	41.2796	15.5124	190	-	32.4798	29.0985	1.1162	103.247	1.97767	3.28984
0:16:08.220	Exercise		3.06924	42.9865	16.1539	190	-	32.6839	29.2136	1.11879	108.109	1.99733	3.43384
0:16:09.280	Exercise		3.20028	44.8218	16.8436	190	-	32.6334	29.1278	1.12035	112.396	2.03333	3.58544
0:16:10.420	Exercise		2.90502	40.6865	15.2896	190	-	32.5058	28.9119	1.12431	102.034	1.93233	3.26613
0:16:11.640	Exercise		2.84736	39.8789	14.9598	190.333	-	32.5757	29.0215	1.12247	99.8566	2.02467	3.19607
0:16:12.940	Exercise		2.9909	41.8894	15.6865	190.667	-	33.3012	29.4502	1.13076	107.115	2.05267	3.382
0:16:13.920	Exercise		3.32352	46.5479	17.4006	191	-	34.17	30.074	1.1362	121.244	2.27333	3.77617
0:16:15.060	Exercise		3.38956	47.4728	17.7155	191.333	-	35.101	30.6361	1.14574	127.06	2.26367	3.88356
0:16:16.160	Exercise		3.14831	44.094	16.426	191.667	-	35.4616	30.7862	1.15187	119.455	2.20233	3.62643
0:16:17.240	Exercise		3.05575	42.7976	15.9153	192	-	35.7391	30.9526	1.15464	117.317	2.08367	3.52829
0:16:18.260	Exercise		3.01089	42.1694	15.6546	192.333	-	36.4595	31.4	1.16113	118.145	2.03267	3.49603
0:16:19.260	Exercise		3.04815	42.6911	15.8208	192.667	-	36.4864	31.3614	1.16342	119.28	2.13	3.54628
0:16:20.480	Exercise		2.98104	41.7512	15.4458	193	-	36.4255	31.2951	1.16394	116.543	2.109	3.46975
0:16:21.540	Exercise		2.90002	40.6165	15.026	193	-	35.4387	30.5654	1.15944	110.377	2.09033	3.36239
0:16:22.680	Exercise		2.40412	33.6711	12.4351	193.333	-	33.4549	29.5046	1.13389	87.3467	1.81833	2.726
0:16:25.660	Exercise		2.79614	39.1616	14.4131	194	-	28.753	26.4576	1.08676	86.998	1.898	3.03873
0:16:27.220	Exercise		2.97279	41.6357	15.2974	194.333	-	27.1439	25.645	1.05845	87.2076	1.92767	3.14654
0:16:28.400	Exercise		3.70662	51.9135	19.0735	194.333	-	27.7179	26.129	1.06081	110.106	2.15233	3.93202
0:16:29.540	Exercise		3.42171	47.9231	17.6074	194.333	-	30.1154	27.8363	1.08188	110.474	2.14167	3.70187
0:16:30.700	Exercise		3.33469	46.7043	17.1302	194.667	-	31.9096	28.9791	1.10112	113.858	2.201	3.67191
0:16:31.880	Exercise		3.19833	44.7945	16.4017	195	-	33.6632	30.1902	1.11504	115.207	2.2	3.56625
0:16:32.980	Exercise		3.12699	43.7954	16.0359	195	-	34.9866	31.0168	1.12799	116.965	2.22733	3.52721
0:16:34.140	Exercise		3.10396	43.4729	15.9178	195	-	35.7642	31.2486	1.14451	118.683	2.22767	3.55251
0:16:35.260	Exercise		3.10906	43.5443	15.9439	195	-	36.0856	31.1268	1.15931	119.729	2.28767	3.60436
0:16:36.420	Exercise		3.07515	43.0693	15.77	195	-	36.8674	31.5063	1.17016	121.045	2.272	3.59841
0:16:37.520	Exercise		3.13729	43.9397	16.0887	195	-	36.67	31.0448	1.18119	122.628	2.32867	3.70575
0:16:38.680	Exercise		3.13102	43.8518	16.0565	195	-	36.5378	30.8186	1.18558	122.27	2.23733	3.71207
0:16:39.720	Exercise		2.9799	41.7353	15.2816	195	-	36.8168	30.8094	1.19498	117.731	2.11367	3.56094
0:16:40.760	Exercise		2.87887	40.3203	14.7634	195	-	37.2539	31.0056	1.20152	115.611	1.991	3.45902
0:16:41.780	Exercise		2.98103	41.7511	15.2873	195	-	36.5699	30.1916	1.21126	117.226	2.056	3.6108
0:16:42.880	Exercise		3.11593	43.6405	15.9791	195	-	36.0411	29.7626	1.21095	120.269	2.17367	3.77325
0:16:44.020	Exercise		3.16803	44.3702	16.2463	195	-	35.7462	29.5908	1.20802	120.915	2.27	3.82703
0:16:45.160	Exercise		3.08034	43.1421	15.7697	195.333	-	36.562	30.3322	1.20539	120.294	2.25833	3.71301
0:16:46.260	Exercise		3.05506	42.7879	15.6402	195.333	-	36.789	30.4937	1.20645	120.063	2.254	3.68577
0:16:47.400	Exercise		2.93873	41.1586	15.0447	195.333	-	37.1084	30.8179	1.20412	116.678	2.203	3.53858
0:16:48.560	Exercise		2.90507	40.6873	14.8978	195	-	36.5783	30.4278	1.20213	113.843	2.16267	3.49229
0:16:49.680	Exercise		2.90445	40.6785	14.8946	195	-	36.1177	30.2005	1.19593	112.396	2.15967	3.47352
0:16:50.860	Exercise		2.94622	41.2636	15.1088	195	-	35.7752	30.0523	1.19043	113.031	2.13333	3.50727
0:16:51.960	Exercise		2.99402	41.9331	15.354	195	-	35.2655	29.7487	1.18545	113.17	2.14867	3.54926
0:16:53.100	Exercise		3.0609	42.8697	15.6969	195	-	34.9787	29.5956	1.18189	114.736	2.154	3.61763
0:16:54.240	Exercise		2.86267	40.0934	14.6803	195	-	34.4014	29.4515	1.16807	105.478	2.17033	3.3438
0:16:55.720	Exercise		2.82694	39.5931	14.4971	195	-	33.4368	28.8863	1.15753	101.396	2.12467	3.27228
0:16:56.920	Exercise		2.83424	39.6952	14.5346	195	-	32.3664	28.1368	1.15032	98.6513	2.05367	3.26028
0:16:58.040	Exercise		3.05045	42.7234	15.6433	195	-	32.1542	27.7661	1.15804	105.496	2.04967	3.53253
0:16:59.220	Exercise		3.00118	42.0333	15.3644	195.333	-	32.7445	28.178	1.16206	105.81	2.02133	3.48755
0:17:00.360	Exercise		3.03344	42.4851	15.5295	195.333	-	33.1113	28.5261	1.16073	107.556	2.17667	3.52101
0:17:01.700	Exercise		3.09197	43.305	15.8023	195.667	-	32.9511	28.5789	1.15299	108.881	2.24067	3.56501
0:17:02.940	Exercise		3.14714	44.0776	16.0842	195.667	-	32.636	28.4341	1.14778	109.708	2.25767	3.61221
0:17:04.080	Exercise		3.16661	44.3503	16.1562	196	-	32.583	28.4435	1.14553	110.509	2.17067	3.62746
0:17:05.240	Exercise		3.04134	42.5957	15.517	196	-	33.7909	29.3246	1.1523	110.547	2.04667	3.50455
0:17:06.280	Exercise		3.0087	42.1387	15.3505	196	-	34.5908	30.0622	1.15064	111.765	2.09233	3.46194
0:17:07.460	Exercise		2.77106	38.8103	14.114	196.333	-	34.8241	30.3285	1.14823	104.031	1.989	3.18181
0:17:08.700	Exercise		2.96569	41.5362	15.0798	196.667	-	33.0868	28.8975	1.14497	105.459	2.07067	3.39563
0:17:09.820	Exercise		3.07079	43.0083	15.5878	197	-	32.5309	28.3082	1.14917	107.361	2.071	3.52886
0:17:10.940	Exercise		3.36861	47.1794	17.0995	197	-	32.22	27.8314	1.15768	116.162	2.19367	3.89979
0:17:12.100	Exercise		3.28763	46.0452	16.6885	197	-	33.0415	28.3925	1.16374	116.399	2.157	3.82595
0:17:13.160	Exercise		3.30569	46.2982	16.7802	197	-	33.6795	28.6895	1.17393	118.934	2.25367	3.88066
0:17:14.360	Exercise		3.25925	45.6477	16.5724	196.667	-	35.0344	29.6057	1.18336	122.019	2.243	3.85688
0:17:15.420	Exercise		3.17813	44.5116	16.16	196.667	-	35.4807	29.7981	1.1907	120.497	2.24333	3.78421
0:17:16.520	Exercise		3.06145	42.8774	15.5931	196.333	-	35.9681	30.1642	1.19241	118.219	2.10067	3.6505
0:17:17.560	Exercise		2.98166	41.7599	15.161	196.667	-	36.2114	30.336	1.19368	116.557	1.95467	3.55914
0:17:18.460	Exercise		3.15971	44.2537	16.0663	196.667	-	35.9448	30.1022	1.19409	122.162	2.04867	3.77298
0:17:19.560	Exercise		3.22654	45.1897	16.4061	196.667	-	35.9777	30.0024	1.19916	124.618	2.10267	3.86915
0:17:20.620	Exercise		3.29102	46.0928	16.734	196.667	-	35.7125	29.8128	1.19789	125.348	2.309	3.94229
0:17:21.780	Exercise		3.17254	44.4333	16.1316	196.667	-	36.9369	30.6126	1.20659	125.206	2.24733	3.82796
0:17:22.800	Exercise		3.04918	42.7057	15.4781	197	-	37.5785	31.1384	1.20682	122.556	2.21367	3.67982
0:17:23.880	Exercise		2.88989	40.4746	14.6695	197	-	38.0934	31.4423	1.21153	118.292	2.07567	3.5012
0:17:24.940	Exercise		2.71552	38.0325	13.7844	197	-	37.9114	31.3912	1.20771	110.999	1.98567	3.27955
0:17:26.020	Exercise		2.82931	39.6262	14.362	197	-	37.0711	30.6856	1.20809	113.038	1.99667	3.41807
0:17:27.060	Exercise		3.02106	42.3118	15.3353	197	-	36.6358	30.3838	1.20577	118.831	2.099	3.6427
0:17:28.120	Exercise		3.1545	44.1806	16.0127	197	-	35.3018	29.4486	1.19876	119.206	2.18767	3.78148
0:17:29.340	Exercise		3.13636	43.9266	15.9206	197	-	35.1122	29.3817	1.19504	117.971	2.165	3.74806
0:17:30.380	Exercise		3.145	44.0476	15.9645	197	-	34.3496	28.802	1.19261	115.731	2.164	3.75077
0:17:31.500	Exercise		3.16363	44.3086	16.059	197	-	34.5534	28.9452	1.19375	117.371	2.09767	3.77659
0:17:32.560	Exercise		3.2733	45.8445	16.6157	197	-	34.1808	28.6045	1.19494	119.655	2.21733	3.91141
0:17:33.720	Exercise		3.14267	44.015	15.9526	197	-	34.8119	29.3115	1.18765	117.425	2.10767	3.7324
0:17:34.740	Exercise		3.15975	44.2542	16.0393	197	-	35.2037	29.4718	1.19449	119.705	2.035	3.77428
0:17:35.640	Exercise		3.12724	43.7988	15.8743	197	-	35.0928	29.3837	1.19429	118.326	1.98533	3.73484
0:17:36.760	Exercise		3.24394	45.4334	16.4667	197	-	34.6988	28.7911	1.20519	120.846	2.10033	3.90957
0:17:37.900	Exercise		3.29434	46.1393	16.7226	197	-	34.4798	28.7207	1.20052	121.327	2.25767	3.95494
0:17:39.000	Exercise		3.18305	44.5806	16.1576	197	-	35.0179	29.1471	1.20142	119.377	2.17233	3.82418
0:17:40.040	Exercise		3.17899	44.5236	16.137	197	-	35.1599	29.4569	1.19361	119.778	2.15467	3.79446
0:17:41.140	Exercise		3.04564	42.656	15.4601	197	-	35.0526	29.3027	1.19622	115.344	1.93433	3.64326
0:17:42.040	Exercise		3.03598	42.5207	15.4111	197	-	35.1751	29.4578	1.19409	115.609	1.888	3.62522
0:17:43.000	Exercise		2.54692	35.6711	12.9067	197.333	-	32.4664	27.3818	1.1857	90.4889	1.67067	3.01987
0:17:44.800	Exercise		2.18727	30.634	11.0841	197.333	-	32.2309	27.8081	1.15905	76.9201	1.72467	2.53515
0:17:46.380	Exercise		1.56339	21.8962	7.92257	197.333	-	30.2637	26.4944	1.14227	52.5589	1.443	1.78581
0:17:47.960	Exercise		0.818269	11.4604	4.16069	196.667	-	32.6865	28.9035	1.13088	31.3645	0.978	0.925368
0:17:50.920	Exercise		0.187896	2.63159	0.994157	189	-	37.4072	32.8344	1.13927	9.90672	0.495667	0.214063
0:18:25.740	Exercise		0	0	0	185	-	-	-	0	2.73226	0.2485	0
