# Supplementary material for: A Plyometric Warm-Up Protocol Improves Running Economy in Recreational Endurance Athletes
Source: Front Physiol. 2020 Mar 12;11:197. doi: 10.3389/fphys.2020.00197 (PMC7080849; doi:10.3389/fphys.2020.00197)
Supplement: Supplementary file 1 [file Data_Sheet_1.zip › Datasheet 1/Running economy /3/3 Plyometric .xls]

## Sheet: MetasoftStudio
CPET Results
Operator
Master data
Name
Director
Street
City
Zip
State
Country
Phone
Fax
e-Mail
Internet
Patient data
Administrative Data
ID		3
Title		Mr.
Last Name
First Name
Name Addition
Sex		male
Date of Birth		15/07/1995
Biological and Medical Baseline Data
Height		177 cm
Weight		71.4 kg
Mask		Blue, small
Ethnicity
Body Fat
Hip/Waist Ratio
BMI		23
Estimated Fitness Level
BSA		1.88 m2
Hct
Hb
Medication that changes the Heart Rate
Medication
Existing Medical Conditions
Normal Values
Maximum Oxygen Uptake		Wasserman weight algorithm, 3.17L/min
Maximum Relative Oxygen Uptake		Based on normal value of maximum oxygen uptake, 44ml/min/kg
Maximum Oxygen Pulse		Wasserman equation, 18ml
Maximum Heart Rate		Traditional formula for bicycle test, 177/min
Maximum Minute Ventilation		Not used, -
Maximum Breathing Frequency		Pollock et al. equation, 41/min
Maximum Work Rate		Based on normal maximum oxygen uptake, 287W
Maximum Arterial Blood Pressure		Japanese normal values, 189mmHg
Spirometry normal value set		European Coal and Steel Community (ECSC)
LBW		71.4 kg
IC
VC
TLC
FEV1
Attribution
Administrative Group
Attribution
Contact & Insurance Information
Contact Information
Street
Zip-Code
City
State
Country
Phone
Mobile Phone
e-Mail
Fax
Insurance Information
Prescribing Physician
Responsible Physician
Insurance Company
Insurance Number
Test data
Start Time		05/06/2019 4:15 PM
Duration		0:17:21
CPET device		MetaLyzer 3B-R3
Serial number		235021624
Firmware version		1.3.56
Flow Sensor		Default
Temperature		20.9°C
Barometric Pressure		1003mBar
Humidity		47%
Variable	Unit	Rest	Unloaded Pedalling	Warm Up	VT1	VT1 % Norm	VT1 % Max	VT2	VT2 % Norm	VT2 % Max	V'O2peak	V'O2peak % Norm	Normal	Absolute Maximum Values
V'O2	L/min	-	-	-	-	-	-	2.78	88	79	3.51	111	3.17	5.59
V'O2/kg	ml/min/kg	-	-	-	-	-	-	39	88	79	49	111	44	78
V'O2/HR	ml	-	-	-	-	-	-	15	85	85	18	101	18	29
HR	/min	-	-	-	-	-	-	182	103	94	194	110	177	197
V'E/V'O2		-	-	-	-	-	-	31.6	-	91	34.6	-	-	40.5
V'E/V'CO2		-	-	-	-	-	-	30.5	-	101	30.1	-	-	35.2
V'E	L/min	-	-	-	-	-	-	95.4	-	74	129.5	-	-	160.3
V'CO2	L/min	-	-	-	-	-	-	2.88	-	71	4.03	-	-	6.04
RER		-	-	-	-	-	-	1.03	-	90	1.15	-	-	1.25
t	Phase	Marker	V'O2	V'O2/kg	V'O2/HR	HR	WR	V'E/V'O2	V'E/V'CO2	RER	V'E	VT	V'CO2
h:mm:ss.ms			L/min	ml/min/kg	ml	/min	W				L/min	L	L/min
0:00:06.440	Exercise		0.811108	11.3601	8.53798	95	-	31.4449	38.1191	0.824912	30.4617	0.885	0.669093
0:00:08.560	Exercise		0.631885	8.84992	6.62816	95.3333	-	32.726	39.5531	0.827394	25.9557	0.708333	0.522818
0:00:10.460	Exercise		0.742112	10.3937	7.73033	96	-	31.1377	36.0168	0.864532	27.8098	0.851667	0.64158
0:00:12.560	Exercise		0.507046	7.10148	5.2453	96.6667	-	31.2135	35.6604	0.875298	21.2876	0.561333	0.443816
0:00:13.920	Exercise		0.547082	7.66221	5.64002	97	-	33.4562	37.9044	0.882648	23.2175	0.680333	0.48288
0:00:15.940	Exercise		0.973327	13.632	9.99994	97.3333	-	27.5258	30.8145	0.893276	31.7188	0.927	0.86945
0:00:18.020	Exercise		1.04571	14.6458	10.5984	98.6667	-	28.957	32.3303	0.895663	33.9791	1.323	0.936603
0:00:21.260	Exercise		1.30975	18.3439	12.8407	102	-	27.3637	30.7596	0.889599	39.567	1.52867	1.16516
0:00:25.040	Exercise		0.906219	12.6921	8.60334	105.333	-	30.0137	33.8679	0.886199	32.0244	0.955667	0.80309
0:00:26.200	Exercise		0.938958	13.1507	8.69405	108	-	29.2652	33.4317	0.875371	33.1504	0.841667	0.821936
0:00:27.860	Exercise		0.981142	13.7415	8.97386	109.333	-	28.4784	32.642	0.872447	33.4556	0.873667	0.855995
0:00:30.080	Exercise		1.12511	15.7579	10.1667	110.667	-	28.2914	32.7368	0.864208	36.6626	1.09267	0.97233
0:00:31.680	Exercise		1.16796	16.358	10.4282	112	-	26.763	31.6738	0.844956	35.4375	1.221	0.986876
0:00:34.720	Exercise		0.988841	13.8493	8.7767	112.667	-	27.5895	33.212	0.830707	32.8304	0.852	0.821437
0:00:35.800	Exercise		1.405	19.6779	12.4336	113	-	25.6961	31.1272	0.825518	41.5659	1.09567	1.15985
0:00:37.480	Exercise		1.66091	23.262	14.6551	113.333	-	24.6132	29.8316	0.825072	46.6725	1.16033	1.37037
0:00:39.520	Exercise		2.06854	28.9711	18.1983	113.667	-	24.8195	29.7634	0.833893	57.0371	1.44167	1.72494
0:00:40.640	Exercise		1.85406	25.9672	16.2162	114.333	-	25.977	30.7813	0.843921	54.6283	1.21667	1.56468
0:00:41.800	Exercise		1.60582	22.4905	13.9233	115.333	-	27.9324	32.3173	0.864318	51.4904	1.11733	1.38794
0:00:43.620	Exercise		1.24925	17.4964	10.6773	117	-	27.5494	31.9649	0.861866	39.7776	1.06833	1.07668
0:00:45.840	Exercise		1.20827	16.9225	10.182	118.667	-	25.0882	29.8478	0.840537	34.2996	1.239	1.01559
0:00:49.820	Exercise		1.00202	14.0339	8.37345	119.667	-	24.8147	29.9887	0.827468	29.5189	0.913333	0.829142
0:00:51.100	Exercise		0.855011	11.9749	7.10535	120.333	-	22.567	28.6043	0.788936	23.5521	0.796667	0.674549
0:00:54.300	Exercise		0.491994	6.89067	4.0773	120.667	-	23.4547	32.2603	0.727045	15.7967	0.534333	0.357701
0:00:56.900	Exercise		0.622123	8.71321	5.14151	121	-	18.8982	27.0262	0.699254	15.0853	0.652667	0.435022
0:00:59.080	Exercise		1.0528	14.7451	8.70081	121	-	18.131	27.1743	0.667212	22.7795	0.888667	0.702439
0:01:01.360	Exercise		1.45531	20.3826	12.094	120.333	-	18.0234	27.085	0.66544	29.9473	1.16	0.968424
0:01:03.900	Exercise		1.57176	22.0135	13.1712	119.333	-	19.0827	28.5157	0.669198	33.687	1.31333	1.05182
0:01:06.120	Exercise		1.50782	21.1179	12.7421	118.333	-	19.744	29.0111	0.680567	33.6268	1.25567	1.02617
0:01:08.140	Exercise		1.53002	21.4288	13.003	117.667	-	20.3532	29.4024	0.692229	35.275	1.22867	1.05912
0:01:10.180	Exercise		1.68006	23.5303	14.4005	116.667	-	20.8705	29.5441	0.706418	39.3127	1.33233	1.18683
0:01:12.220	Exercise		1.60511	22.4805	13.9171	115.333	-	22.0261	30.5245	0.721588	39.4866	1.376	1.15823
0:01:14.420	Exercise		1.56173	21.873	13.6595	114.333	-	22.0306	30.0402	0.733368	38.5242	1.347	1.14532
0:01:16.480	Exercise		1.43136	20.047	12.5192	114.333	-	22.3216	30.05	0.742816	36.2568	1.21233	1.06324
0:01:18.280	Exercise		1.56487	21.917	13.6869	114.333	-	21.7148	28.7047	0.756488	38.3368	1.26733	1.18381
0:01:20.400	Exercise		1.51914	21.2765	13.3258	114	-	22.0205	28.6861	0.767639	37.8649	1.23567	1.16615
0:01:22.380	Exercise		1.54255	21.6044	13.6509	113	-	22.534	29.1332	0.773482	39.0271	1.317	1.19314
0:01:24.360	Exercise		1.37115	19.2038	12.2424	112	-	23.3147	29.9261	0.779074	36.1977	1.23233	1.06823
0:01:26.540	Exercise		1.60619	22.4956	14.4268	111.333	-	23.8363	30.2843	0.787085	42.6973	1.39367	1.26421
0:01:28.300	Exercise		1.66102	23.2636	15.0546	110.333	-	24.7054	31.0217	0.79639	45.6111	1.43567	1.32282
0:01:30.080	Exercise		1.92123	26.908	17.4658	110	-	25.9118	32.0379	0.808787	55.1231	1.48633	1.55387
0:01:31.460	Exercise		1.71556	24.0275	15.6434	109.667	-	27.4384	33.1146	0.82859	52.2919	1.44267	1.4215
0:01:33.360	Exercise		1.61151	22.5701	14.65	110	-	27.5218	32.6656	0.842533	49.3791	1.41433	1.35775
0:01:35.380	Exercise		1.33685	18.7234	12.1532	110	-	26.7269	31.488	0.848799	40.0163	1.34433	1.13472
0:01:37.520	Exercise		1.34584	18.8494	12.2349	110	-	25.7939	30.3434	0.850066	38.8699	1.347	1.14406
0:01:39.600	Exercise		1.39806	19.5806	12.7096	110	-	25.1711	29.4437	0.854889	39.2413	1.395	1.19518
0:01:41.780	Exercise		1.52041	21.2942	13.7801	110.333	-	25.6221	29.9293	0.856087	43.1454	1.483	1.3016
0:01:43.720	Exercise		1.69818	23.784	15.345	110.667	-	26.4656	30.7354	0.861078	49.6684	1.51367	1.46226
0:01:45.220	Exercise		1.93952	27.1641	17.4208	111.333	-	28.1627	32.2941	0.872068	59.7819	1.66833	1.69139
0:01:46.860	Exercise		2.02748	28.3961	18.1565	111.667	-	30.1435	33.884	0.889608	67.0764	1.62033	1.80366
0:01:48.120	Exercise		2.11083	29.5635	18.8467	112	-	31.8896	35.0336	0.910259	74.6274	1.46933	1.92141
0:01:49.000	Exercise		1.90482	26.6782	16.9569	112.333	-	32.7163	34.9819	0.935234	69.1395	1.45967	1.78145
0:01:51.280	Exercise		1.68834	23.6463	14.9853	112.667	-	32.9407	35.1747	0.936491	62.366	1.33033	1.58112
0:01:52.580	Exercise		1.28729	18.0293	11.3585	113.333	-	31.4472	33.4121	0.941191	45.0935	1.408	1.21159
0:01:55.120	Exercise		1.10918	15.5348	9.75822	113.667	-	29.6401	32.2136	0.920113	37.5223	1.163	1.02057
0:01:57.340	Exercise		1.05013	14.7077	9.21165	114	-	27.1871	30.0429	0.904943	32.3391	1.229	0.950306
0:01:59.460	Exercise		1.05497	14.7754	9.25409	114	-	25.8563	29.6981	0.87064	31.2069	1.14367	0.918496
0:02:01.720	Exercise		1.31135	18.3663	11.5031	114	-	24.8997	29.3666	0.847891	36.8845	1.255	1.11189
0:02:03.520	Exercise		1.53351	21.4777	13.4518	114	-	24.3038	28.6156	0.84932	41.0381	1.56833	1.30244
0:02:06.740	Exercise		1.75465	24.5749	15.4822	113.333	-	24.0425	28.2231	0.851875	46.0013	1.73633	1.49474
0:02:08.920	Exercise		1.64115	22.9853	14.5234	113	-	24.2893	28.3011	0.858245	43.5617	1.69567	1.40851
0:02:10.860	Exercise		1.4366	20.1204	12.7887	112.333	-	25.3218	29.7105	0.852283	40.7644	1.338	1.22439
0:02:12.680	Exercise		1.32295	18.5287	11.7422	112.667	-	25.4487	30.0127	0.84793	38.1452	1.22667	1.12177
0:02:14.720	Exercise		1.27516	17.8594	11.318	112.667	-	25.2018	29.7428	0.847325	36.5144	1.201	1.08048
0:02:16.800	Exercise		1.48327	20.7741	13.1263	113	-	24.3988	28.8048	0.847039	40.5339	1.34367	1.25639
0:02:18.660	Exercise		1.4702	20.5911	13.0106	113	-	25.0446	29.5463	0.847639	41.3706	1.30933	1.2462
0:02:20.440	Exercise		1.53424	21.488	13.5774	113	-	25.5653	30.1943	0.846691	43.971	1.33367	1.29903
0:02:22.260	Exercise		1.42764	19.995	12.634	113	-	25.9563	30.5453	0.849764	41.6537	1.30467	1.21316
0:02:24.320	Exercise		1.34995	18.9068	11.9464	113	-	25.6736	30.3651	0.845497	39.122	1.262	1.14138
0:02:26.260	Exercise		1.32582	18.5689	11.7329	113	-	24.8206	29.3581	0.845443	37.2013	1.24767	1.1209
0:02:28.300	Exercise		1.38949	19.4606	12.2602	113.333	-	24.9204	29.479	0.845359	38.9623	1.294	1.17462
0:02:30.300	Exercise		1.55111	21.7243	13.6461	113.667	-	24.8522	28.9534	0.858352	42.7213	1.47433	1.3314
0:02:32.480	Exercise		1.38389	19.3823	12.175	113.667	-	25.9781	30.0145	0.86552	40.6065	1.256	1.19779
0:02:34.000	Exercise		1.40884	19.7317	12.4677	113	-	25.4698	29.2283	0.871409	40.4829	1.26733	1.22768
0:02:36.080	Exercise		1.30057	18.2153	11.6122	112	-	26.1513	30.2906	0.863348	38.8385	1.15867	1.12285
0:02:37.940	Exercise		1.49633	20.957	13.281	112.667	-	25.521	29.603	0.862107	42.62	1.38467	1.28999
0:02:39.860	Exercise		1.44044	20.1742	12.6725	113.667	-	25.8451	30.1706	0.856631	41.7306	1.33467	1.23392
0:02:41.840	Exercise		1.21609	17.0321	10.5442	115.333	-	25.4823	29.8168	0.854629	35.0175	1.25167	1.03931
0:02:44.520	Exercise		1.31842	18.4653	11.3657	116	-	24.1714	28.6747	0.842951	35.7681	1.32067	1.11136
0:02:46.620	Exercise		1.31266	18.3846	11.1558	117.667	-	23.1602	27.7901	0.833398	34.1561	1.31	1.09397
0:02:48.820	Exercise		1.60867	22.5303	13.4429	119.667	-	22.3403	27.0096	0.827124	40.0162	1.413	1.33057
0:02:50.880	Exercise		1.56944	21.981	12.8995	121.667	-	22.3819	27.0697	0.826824	39.0645	1.42867	1.29765
0:02:53.220	Exercise		1.71374	24.002	13.9329	123	-	23.0718	27.7648	0.830974	43.683	1.518	1.42408
0:02:55.120	Exercise		1.7441	24.4272	14.1414	123.333	-	23.5376	28.0313	0.839689	45.2524	1.55133	1.4645
0:02:57.100	Exercise		1.76102	24.6641	14.3561	122.667	-	24.287	28.5957	0.849321	47.1512	1.54967	1.49567
0:02:59.140	Exercise		1.64368	23.0207	13.5468	121.333	-	24.687	28.7472	0.858763	44.9752	1.47267	1.41153
0:03:01.020	Exercise		1.61984	22.6868	13.4612	120.333	-	25.4117	29.2555	0.868614	45.6062	1.478	1.40701
0:03:02.940	Exercise		1.60041	22.4146	13.3367	120	-	25.0971	28.6344	0.876467	44.7126	1.416	1.4027
0:03:04.840	Exercise		1.60531	22.4833	13.3405	120.333	-	24.8669	28.1287	0.884039	44.5164	1.39433	1.41916
0:03:06.660	Exercise		1.63743	22.9332	13.5325	121	-	24.6754	27.7509	0.889174	45.0837	1.38733	1.45596
0:03:08.480	Exercise		1.6903	23.6736	13.8549	122	-	25.3797	28.3873	0.89405	47.7774	1.41033	1.51121
0:03:10.160	Exercise		1.7934	25.1176	14.6201	122.667	-	25.6381	28.5728	0.897291	50.8753	1.49633	1.6092
0:03:11.960	Exercise		1.81286	25.3902	14.7387	123	-	25.9549	28.7279	0.903473	52.0408	1.50233	1.63787
0:03:13.680	Exercise		1.80992	25.349	14.7548	122.667	-	26.3013	28.864	0.911216	52.495	1.54533	1.64923
0:03:15.460	Exercise		1.79274	25.1083	14.5357	123.333	-	26.8978	29.3061	0.917823	53.1675	1.54767	1.64541
0:03:17.200	Exercise		1.84865	25.8915	14.9085	124	-	27.3838	29.5334	0.927213	55.5133	1.63467	1.71409
0:03:18.980	Exercise		1.83079	25.6414	14.6074	125.333	-	28.1782	29.9755	0.940042	56.617	1.62133	1.72102
0:03:20.620	Exercise		1.82105	25.5048	14.3767	126.667	-	29.2052	30.6306	0.953463	58.5571	1.56933	1.7363
0:03:22.060	Exercise		1.76395	24.7051	13.745	128.333	-	30.2346	31.3172	0.965432	59.0337	1.491	1.70297
0:03:23.540	Exercise		1.67958	23.5236	12.8868	130.333	-	30.9807	31.8922	0.971421	58.0371	1.39233	1.63158
0:03:24.940	Exercise		1.62827	22.8049	12.3666	131.667	-	30.6158	31.5007	0.971911	55.7236	1.36633	1.58253
0:03:26.480	Exercise		1.50972	21.1446	11.3798	132.667	-	30.5455	31.4416	0.971498	51.8647	1.299	1.46669
0:03:28.060	Exercise		1.61487	22.6172	12.1115	133.333	-	29.0973	29.9348	0.972023	52.2458	1.431	1.56969
0:03:29.900	Exercise		1.75215	24.54	13.1084	133.667	-	28.5236	29.2392	0.975523	55.285	1.5	1.70927
0:03:31.400	Exercise		1.7869	25.0266	13.302	134.333	-	28.6842	29.3494	0.977334	56.6105	1.52233	1.74639
0:03:32.940	Exercise		1.71505	24.0202	12.7355	134.667	-	29.2344	29.9101	0.977408	55.7745	1.425	1.6763
0:03:34.500	Exercise		1.72923	24.2189	12.7775	135.333	-	29.5127	30.2138	0.976796	56.4644	1.49733	1.6891
0:03:36.180	Exercise		1.75152	24.5311	12.9105	135.667	-	29.2427	29.9328	0.976946	56.5795	1.52	1.71114
0:03:37.780	Exercise		1.79369	25.1217	13.2213	135.667	-	29.0526	29.7326	0.977128	57.2997	1.59033	1.75267
0:03:39.500	Exercise		1.7265	24.1806	12.7889	135	-	29.0205	29.6597	0.97845	55.0935	1.59	1.68929
0:03:41.400	Exercise		1.7974	25.1736	13.3801	134.333	-	28.5346	29.1708	0.978188	56.0951	1.68033	1.75819
0:03:43.180	Exercise		1.66347	23.2979	12.3832	134.333	-	28.5925	29.3279	0.974926	52.1959	1.62233	1.62176
0:03:45.100	Exercise		1.54966	21.7039	11.5074	134.667	-	28.7669	29.6121	0.971456	49.314	1.49967	1.50542
0:03:46.880	Exercise		1.44366	20.2194	10.6412	135.667	-	28.9307	30.065	0.96227	46.7298	1.35567	1.38919
0:03:48.440	Exercise		1.58212	22.1585	11.6048	136.333	-	28.2006	29.379	0.959891	49.9265	1.354	1.51866
0:03:50.000	Exercise		1.69437	23.7306	12.3676	137	-	27.2445	28.5117	0.955553	51.6543	1.35433	1.61906
0:03:51.600	Exercise		1.71509	24.0209	12.4885	137.333	-	27.309	28.5661	0.955993	52.5115	1.33267	1.63961
0:03:53.020	Exercise		1.68797	23.641	12.291	137.333	-	27.5183	28.8185	0.954884	52.1121	1.32533	1.61181
0:03:54.580	Exercise		1.75703	24.6083	12.7629	137.667	-	26.8359	28.265	0.94944	52.8477	1.336	1.66819
0:03:56.160	Exercise		1.8432	25.8152	13.3889	137.667	-	26.2663	27.6494	0.94998	53.8382	1.42933	1.75101
0:03:57.800	Exercise		1.92392	26.9456	13.9414	138	-	26.3243	27.7084	0.950049	55.9498	1.519	1.82781
0:03:59.480	Exercise		1.91776	26.8593	13.9304	137.667	-	27.1488	28.4547	0.954105	57.4806	1.52833	1.82974
0:04:00.960	Exercise		1.89592	26.5535	13.8052	137.333	-	28.0235	29.2395	0.958415	58.4079	1.59367	1.81707
0:04:02.740	Exercise		1.86812	26.1641	13.6359	137	-	28.4123	29.3159	0.969178	58.1102	1.66267	1.81054
0:04:04.700	Exercise		1.82039	25.4957	13.2553	137.333	-	28.4866	29.1479	0.977315	56.58	1.725	1.77909
0:04:06.460	Exercise		1.92294	26.9319	13.9681	137.667	-	28.9881	28.9543	1.00117	60.0378	2.01267	1.92518
0:04:08.880	Exercise		1.88766	26.4378	13.6787	138	-	29.5342	29.2769	1.00879	60.3767	1.87933	1.90425
0:04:10.480	Exercise		1.86006	26.0513	13.4787	138	-	30.0133	29.5248	1.01654	60.5104	1.86033	1.89084
0:04:12.180	Exercise		1.6975	23.7745	12.2711	138.333	-	29.7217	29.6433	1.00265	55.5641	1.56533	1.70199
0:04:13.960	Exercise		1.74149	24.3907	12.5589	138.667	-	29.7094	29.7209	0.999613	56.7246	1.63833	1.74082
0:04:15.680	Exercise		1.70482	23.8771	12.2649	139	-	29.1372	29.2331	0.996718	54.2986	1.69067	1.69923
0:04:17.840	Exercise		1.78369	24.9817	12.8323	139	-	28.4182	28.5134	0.996661	55.3905	1.69667	1.77774
0:04:19.540	Exercise		1.74876	24.4924	12.581	139	-	27.3026	27.4336	0.995226	52.3902	1.62433	1.74041
0:04:21.320	Exercise		1.80348	25.2589	13.0059	138.667	-	27.3876	27.6495	0.99053	54.5747	1.51667	1.7864
0:04:22.860	Exercise		1.70143	23.8296	12.3292	138	-	27.3429	27.6829	0.987715	51.5414	1.47867	1.68053
0:04:24.740	Exercise		1.71799	24.0615	12.5097	137.333	-	27.6712	28.1881	0.981661	52.7632	1.45433	1.68649
0:04:26.320	Exercise		1.62688	22.7854	11.875	137	-	27.8302	28.3838	0.980496	50.0998	1.49567	1.59515
0:04:28.280	Exercise		1.70696	23.907	12.4899	136.667	-	27.8696	28.4962	0.978013	52.3185	1.58733	1.66943
0:04:30.260	Exercise		1.85291	25.9512	13.4921	137.333	-	27.3066	27.8511	0.980452	54.9183	1.83	1.81669
0:04:32.320	Exercise		1.99115	27.8873	14.3939	138.333	-	26.8342	27.3373	0.981597	57.7674	1.91833	1.95451
0:04:34.260	Exercise		2.01546	28.2278	14.3962	140	-	27.3932	27.7894	0.985742	59.4895	2.00167	1.98672
0:04:36.320	Exercise		1.96502	27.5213	13.9693	140.667	-	27.9434	28.2245	0.99004	59.5686	1.841	1.94545
0:04:37.940	Exercise		1.96909	27.5784	13.9652	141	-	28.5391	28.7115	0.993996	61.0265	1.81933	1.95727
0:04:39.680	Exercise		1.7894	25.0617	12.6609	141.333	-	28.8229	28.8344	0.999601	56.2391	1.73667	1.78869
0:04:42.020	Exercise		1.65908	23.2364	11.7388	141.333	-	28.9866	29.0455	0.99797	52.4768	1.723	1.65571
0:04:43.940	Exercise		1.5852	22.2017	11.1897	141.667	-	28.428	28.7228	0.989737	49.1404	1.736	1.56894
0:04:46.080	Exercise		1.73199	24.2576	12.1971	142	-	27.7816	28.4208	0.977511	52.3084	1.79733	1.69304
0:04:48.220	Exercise		1.83089	25.6427	12.8034	143	-	27.5835	28.3035	0.974558	54.4617	1.98067	1.78431
0:04:50.480	Exercise		1.94444	27.2331	13.5031	144	-	27.3873	28.064	0.975887	57.3436	2.01867	1.89756
0:04:52.440	Exercise		1.83568	25.7098	12.6599	145	-	27.4288	28.1349	0.974903	54.3585	1.953	1.78961
0:04:54.720	Exercise		1.84819	25.885	12.6878	145.667	-	27.0868	27.8827	0.971454	54.4007	1.80533	1.79543
0:04:56.520	Exercise		1.78361	24.9806	12.2445	145.667	-	27.5331	28.4167	0.968904	53.6454	1.70267	1.72815
0:04:58.240	Exercise		1.87172	26.2146	12.8788	145.333	-	27.4274	28.2165	0.972035	56.3246	1.626	1.81938
0:04:59.920	Exercise		1.83528	25.7041	12.6571	145	-	27.4369	28.0858	0.976892	55.52	1.54767	1.79287
0:05:01.540	Exercise		1.94371	27.2229	13.3436	145.667	-	27.3687	27.7775	0.985283	58.4884	1.59167	1.91511
0:05:03.140	Exercise		1.97984	27.7288	13.4989	146.667	-	28.6557	28.8858	0.992033	62.1571	1.65033	1.96406
0:05:04.700	Exercise		2.05837	28.8287	13.9079	148	-	29.7975	29.9532	0.994801	66.7362	1.779	2.04767
0:05:06.340	Exercise		2.04149	28.5923	13.7013	149	-	30.0289	30.1121	0.997236	66.2511	1.92833	2.03585
0:05:08.480	Exercise		1.90409	26.668	12.7222	149.667	-	29.5688	29.6815	0.996204	60.9031	1.906	1.89687
0:05:10.400	Exercise		1.78879	25.0531	11.9253	150	-	28.6821	28.8878	0.99288	55.5917	1.868	1.77605
0:05:12.400	Exercise		1.48192	20.7551	9.92354	149.333	-	27.1553	27.8744	0.974205	44.0872	1.651	1.44369
0:05:15.580	Exercise		1.69693	23.7665	11.44	148.333	-	24.934	26.2224	0.950867	46.3911	1.63733	1.61355
0:05:17.240	Exercise		1.82395	25.5456	12.3798	147.333	-	24.1849	25.9082	0.933486	48.5522	1.57467	1.70263
0:05:18.840	Exercise		2.20087	30.8245	14.938	147.333	-	24.5948	26.586	0.925103	59.4421	1.61133	2.03603
0:05:20.460	Exercise		2.1688	30.3754	14.6211	148.333	-	25.8526	27.7885	0.930335	61.3406	1.67567	2.01771
0:05:22.160	Exercise		2.10952	29.5451	14.0635	150	-	26.9667	28.6823	0.940186	62.1581	1.698	1.98334
0:05:23.760	Exercise		2.09979	29.4088	13.8448	151.667	-	28.4493	29.7318	0.956864	65.1773	1.72533	2.00921
0:05:25.240	Exercise		2.03713	28.5312	13.3437	152.667	-	29.0628	29.8492	0.973652	64.5154	1.74933	1.98346
0:05:27.080	Exercise		2.01421	28.2102	13.1361	153.333	-	29.9294	30.3734	0.985379	65.6892	1.75	1.98476
0:05:28.600	Exercise		2.02416	28.3496	13.201	153.333	-	30.1361	30.3312	0.993569	66.3057	1.79967	2.01114
0:05:30.160	Exercise		1.9795	27.7241	12.9379	153	-	30.8403	30.8834	0.998603	66.7091	1.697	1.97674
0:05:31.660	Exercise		1.96	27.451	12.8947	152	-	30.2013	30.2095	0.99973	64.7164	1.68767	1.95947
0:05:33.300	Exercise		1.69876	23.7922	11.2501	151	-	29.4765	29.7224	0.991724	55.2647	1.533	1.6847
0:05:35.200	Exercise		1.76414	24.7079	11.7349	150.333	-	28.898	29.4237	0.982134	56.0073	1.60433	1.73263
0:05:36.840	Exercise		1.78328	24.9759	11.8886	150	-	29.4978	30.1557	0.978182	57.7442	1.61733	1.74437
0:05:38.380	Exercise		1.97674	27.6854	13.1783	150	-	30.0532	30.5624	0.983338	65.033	1.66467	1.9438
0:05:39.820	Exercise		1.86125	26.0679	12.4083	150	-	30.5095	30.8979	0.987428	62.4329	1.592	1.83785
0:05:41.440	Exercise		1.96729	27.5531	13.1738	149.333	-	29.4897	29.8933	0.986497	63.5265	1.65967	1.94073
0:05:43.100	Exercise		2.06582	28.933	13.8645	149	-	29.2721	29.5111	0.991904	65.6193	1.83533	2.04909
0:05:44.860	Exercise		2.10722	29.5129	14.206	148.333	-	29.7243	29.659	1.0022	67.5068	1.99567	2.11186
0:05:46.780	Exercise		1.98448	27.7939	13.4087	148	-	30.7581	30.419	1.01115	65.8116	1.98567	2.00661
0:05:48.540	Exercise		1.88607	26.4155	12.7437	148	-	31.4394	30.9575	1.01557	64.1074	1.919	1.91543
0:05:50.260	Exercise		1.95575	27.3915	13.1848	148.333	-	31.2935	30.5231	1.02524	66.1871	1.912	2.00511
0:05:51.980	Exercise		1.9301	27.0322	12.9248	149.333	-	31.7805	30.7515	1.03346	66.343	1.90933	1.99468
0:05:53.720	Exercise		1.92666	26.9841	12.873	149.667	-	32.1269	30.8465	1.04151	66.8632	1.939	2.00664
0:05:55.480	Exercise		1.78187	24.9562	11.8266	150.667	-	33.1248	31.7614	1.04293	64.0714	1.828	1.85836
0:05:57.120	Exercise		1.91364	26.8016	12.6174	151.667	-	31.796	30.602	1.03902	66.0843	1.81667	1.9883
0:05:58.680	Exercise		1.91547	26.8273	12.5194	153	-	30.9008	30.0265	1.02912	64.2457	1.82967	1.97124
0:06:00.660	Exercise		2.21103	30.9668	14.3573	154	-	30.1656	29.5917	1.01939	74.3173	1.40433	2.25391
0:06:01.320	Exercise		2.1522	30.1429	13.8852	155	-	29.9994	30.0174	0.9994	72.5889	1.30267	2.15091
0:06:02.600	Exercise		2.30959	32.3473	14.7735	156.333	-	28.2105	28.7949	0.979703	73.3608	1.28733	2.26272
0:06:04.360	Exercise		2.23805	31.3453	14.2249	157.333	-	27.9221	28.5942	0.976496	68.1997	1.72033	2.18545
0:06:05.940	Exercise		2.23944	31.3647	14.1737	158	-	27.2359	27.9787	0.973451	66.0342	1.88633	2.17999
0:06:07.760	Exercise		2.30839	32.3304	14.6101	158	-	27.6904	28.4197	0.974337	69.1709	1.897	2.24915
0:06:09.320	Exercise		2.32476	32.5597	14.7137	158	-	27.9016	28.399	0.982488	69.7928	2.03933	2.28405
0:06:11.240	Exercise		2.26767	31.7601	14.3524	158	-	27.9141	28.1678	0.990992	68.1614	2.019	2.24725
0:06:13.140	Exercise		2.16114	30.2681	13.6781	158	-	27.8161	27.944	0.995425	64.6948	2.034	2.15125
0:06:14.980	Exercise		2.1967	30.7661	13.8739	158.333	-	27.5491	27.6436	0.996583	65.3532	1.946	2.18919
0:06:16.620	Exercise		2.29713	32.1727	14.4474	159	-	27.5784	27.6633	0.99693	68.2717	1.998	2.29008
0:06:18.420	Exercise		2.20919	30.941	13.8652	159.333	-	27.9154	27.8557	1.00214	66.7401	1.89567	2.21392
0:06:20.100	Exercise		2.15202	30.1403	13.5064	159.333	-	27.685	27.7044	0.999302	64.6273	1.84333	2.15051
0:06:21.760	Exercise		2.03955	28.5651	12.8814	158.333	-	27.989	28.1118	0.995632	62.506	1.66033	2.03064
0:06:23.220	Exercise		2.19422	30.7313	13.9759	157	-	27.687	27.9514	0.990538	66.3782	1.69867	2.17346
0:06:24.720	Exercise		2.34925	32.9027	15.0916	155.667	-	28.1852	28.3117	0.995534	71.9766	1.79867	2.33876
0:06:26.260	Exercise		2.37351	33.2424	15.346	154.667	-	28.8801	28.8459	1.00119	74.1833	1.89533	2.37633
0:06:27.820	Exercise		2.46922	34.5829	16.0339	154	-	29.8098	29.6314	1.00602	79.7635	1.86567	2.48409
0:06:29.000	Exercise		2.30081	32.2242	14.9727	153.667	-	31.4623	31.1007	1.01163	78.4751	1.85667	2.32756
0:06:30.600	Exercise		2.23277	31.2713	14.4672	154.333	-	32.3958	31.765	1.01986	78.4188	1.85533	2.27711
0:06:32.160	Exercise		2.00468	28.0767	12.8505	156	-	31.9946	31.1788	1.02616	69.6309	1.82567	2.05713
0:06:33.720	Exercise		1.94618	27.2574	12.3698	157.333	-	31.8246	31.0192	1.02596	67.8782	1.645	1.9967
0:06:35.000	Exercise		2.00225	28.0428	12.6725	158	-	31.0399	30.4331	1.01994	68.1656	1.63167	2.04218
0:06:36.500	Exercise		1.99719	27.9718	12.6404	158	-	32.9084	32.4099	1.01538	72.5119	1.53833	2.02791
0:06:37.600	Exercise		2.26588	31.735	14.3713	157.667	-	32.2251	31.6887	1.01693	79.7712	1.701	2.30423
0:06:38.900	Exercise		2.44679	34.2688	15.5516	157.333	-	31.971	31.3324	1.02038	84.6243	1.90467	2.49666
0:06:40.740	Exercise		2.45655	34.4055	15.7136	156.333	-	31.1249	30.4827	1.02107	82.0861	2.101	2.50831
0:06:42.300	Exercise		2.24288	31.4128	14.3774	156	-	31.6474	30.9064	1.02397	76.2381	2.08833	2.29665
0:06:43.860	Exercise		2.06322	28.8966	13.3111	155	-	31.5791	30.9432	1.02055	70.521	1.89233	2.10562
0:06:45.580	Exercise		2.09895	29.3971	13.6296	154	-	30.7011	30.1693	1.01763	69.8804	1.84967	2.13595
0:06:47.080	Exercise		2.1534	30.1597	14.1052	152.667	-	30.2601	29.8993	1.01207	70.4704	1.91167	2.17938
0:06:48.760	Exercise		2.24932	31.503	14.8307	151.667	-	30.6664	30.4028	1.00867	74.4351	1.96433	2.26882
0:06:50.340	Exercise		2.28122	31.9499	15.041	151.667	-	31.2405	31.0553	1.00596	76.603	2.067	2.29482
0:06:51.940	Exercise		2.21355	31.0021	14.627	151.333	-	30.99	30.9587	1.00101	74.0205	1.96567	2.21579
0:06:53.540	Exercise		2.21163	30.9752	14.5821	151.667	-	30.569	30.5969	0.999088	73.1272	1.90767	2.20961
0:06:55.040	Exercise		2.05375	28.7639	13.571	151.333	-	29.9528	30.2368	0.990605	67.0128	1.75533	2.03445
0:06:56.660	Exercise		1.93272	27.0689	12.7432	151.667	-	29.0223	29.7214	0.976481	61.3211	1.68867	1.88726
0:06:58.540	Exercise		1.92036	26.8958	12.6896	151.333	-	27.6831	29.0757	0.952105	58.2482	1.649	1.82839
0:07:00.160	Exercise		1.82817	25.6046	12.0539	151.667	-	27.0859	28.9274	0.93634	54.3916	1.607	1.71179
0:07:02.000	Exercise		2.1151	29.6232	13.9457	151.667	-	26.3462	28.5316	0.923407	60.8229	1.718	1.95309
0:07:03.640	Exercise		2.13324	29.8773	13.9732	152.667	-	26.6926	28.9301	0.922658	62.1083	1.731	1.96825
0:07:05.200	Exercise		2.37648	33.2841	15.5326	153	-	26.7906	28.9094	0.926712	69.164	1.812	2.20232
0:07:06.720	Exercise		2.26459	31.7169	14.7051	154	-	27.5249	29.511	0.9327	67.9932	1.72967	2.11218
0:07:08.220	Exercise		2.30078	32.2238	14.9079	154.333	-	27.477	29.3066	0.937571	68.9791	1.72433	2.15714
0:07:09.700	Exercise		2.32028	32.4969	14.9374	155.333	-	27.0991	29.0173	0.933894	68.4782	1.76067	2.1669
0:07:11.360	Exercise		2.2115	30.9734	14.1763	156	-	26.7879	28.6818	0.933971	64.4222	1.79067	2.06548
0:07:13.280	Exercise		1.74689	24.4663	11.1267	157	-	26.4804	28.7271	0.92179	50.7786	1.61767	1.61027
0:07:15.520	Exercise		1.89379	26.5237	11.986	158	-	25.1524	27.6203	0.910649	52.6341	1.51567	1.72458
0:07:16.820	Exercise		2.11909	29.6791	13.3276	159	-	24.4293	27.4965	0.888452	57.1385	1.532	1.88271
0:07:18.360	Exercise		2.74034	38.3801	17.1271	160	-	24.4882	27.4481	0.892162	73.0138	1.77967	2.44483
0:07:19.940	Exercise		2.62408	36.7519	16.3325	160.667	-	25.0625	28.0226	0.894366	71.3532	1.839	2.34689
0:07:21.460	Exercise		2.61623	36.6419	16.1829	161.667	-	25.5259	28.0822	0.908972	72.3933	1.85767	2.37808
0:07:22.980	Exercise		2.39756	33.5793	14.7694	162.333	-	26.1884	28.6011	0.915643	68.1595	1.82733	2.19531
0:07:24.800	Exercise		2.352	32.9412	14.4295	163	-	26.4567	28.7522	0.920165	67.3968	1.877	2.16423
0:07:26.500	Exercise		2.30776	32.3216	14.1004	163.667	-	26.216	28.2322	0.928588	64.9966	2.08167	2.14296
0:07:28.860	Exercise		2.04818	28.686	12.4636	164.333	-	25.5823	27.5593	0.928262	56.4449	2.008	1.90125
0:07:31.400	Exercise		2.25095	31.5259	13.6146	165.333	-	23.5669	25.9103	0.909559	57.322	1.93133	2.04737
0:07:33.480	Exercise		2.51249	35.189	15.166	165.667	-	22.1803	25.0868	0.88414	60.6041	1.78967	2.2214
0:07:35.060	Exercise		3.02668	42.3905	18.233	166	-	21.9568	24.9582	0.879743	71.8729	1.91067	2.6627
0:07:36.780	Exercise		2.91684	40.8521	17.5713	166	-	23.6436	26.4613	0.893514	74.3558	1.986	2.60624
0:07:38.300	Exercise		2.74483	38.443	16.5351	166	-	24.8371	27.2258	0.912266	73.7149	1.91567	2.50402
0:07:39.760	Exercise		2.8355	39.7128	17.0471	166.333	-	25.6715	27.6414	0.928736	78.553	1.96333	2.63343
0:07:41.280	Exercise		2.72817	38.2097	16.369	166.667	-	26.1397	27.7287	0.942696	77.0506	1.934	2.57184
0:07:42.820	Exercise		2.57128	36.0123	15.3969	167	-	26.4969	27.8707	0.95071	73.8954	1.846	2.44454
0:07:44.260	Exercise		2.37403	33.2497	14.2157	167	-	26.9476	28.1998	0.955594	69.8721	1.706	2.26861
0:07:45.680	Exercise		2.26619	31.7394	13.57	167	-	27.1325	28.3603	0.956707	67.5148	1.613	2.16808
0:07:47.120	Exercise		2.39468	33.5389	14.3394	167	-	27.1275	28.367	0.956303	70.9889	1.696	2.29004
0:07:48.560	Exercise		2.44493	34.2428	14.6696	166.667	-	27.3282	28.5175	0.958295	72.7609	1.76233	2.34297
0:07:50.040	Exercise		2.61937	36.6859	15.7162	166.667	-	27.1114	28.2948	0.958175	76.8549	1.895	2.50982
0:07:51.560	Exercise		2.56162	35.8771	15.4005	166.333	-	27.1349	28.2265	0.961325	75.0845	1.93933	2.46255
0:07:53.220	Exercise		2.45768	34.4213	14.7756	166.333	-	27.6303	28.5914	0.966385	73.508	1.88967	2.37507
0:07:54.680	Exercise		2.4204	33.8992	14.5807	166	-	28.4629	29.1592	0.97612	74.7803	1.82867	2.3626
0:07:56.000	Exercise		2.40756	33.7193	14.5034	166	-	29.3691	29.7729	0.986438	76.7817	1.82033	2.3749
0:07:57.500	Exercise		2.4956	34.9524	15.0338	166	-	29.7128	29.8953	0.993894	80.653	1.78633	2.48037
0:07:58.700	Exercise		2.42617	33.9799	14.6155	166	-	30.5949	30.6111	0.99947	80.6973	1.79633	2.42488
0:08:00.040	Exercise		2.37105	33.208	14.2834	166	-	31.2907	31.2337	1.00183	80.9225	1.73133	2.37538
0:08:01.360	Exercise		2.19395	30.7276	13.2166	166	-	31.2565	31.2485	1.00026	74.9628	1.69	2.19452
0:08:02.760	Exercise		2.15635	30.2009	12.99	166	-	30.4541	30.3798	1.00245	72.2687	1.577	2.16162
0:08:03.980	Exercise		2.01193	28.1783	12.1201	166	-	30.2637	30.1948	1.00228	67.334	1.50433	2.01652
0:08:05.400	Exercise		2.20422	30.8714	13.3051	165.667	-	29.8352	29.8747	0.998679	72.3335	1.58533	2.20131
0:08:06.720	Exercise		2.24405	31.4292	13.5729	165.333	-	29.9331	30.3073	0.987652	73.5139	1.669	2.21634
0:08:08.060	Exercise		2.27258	31.8288	13.7732	165	-	29.6165	30.1063	0.983734	73.853	1.62433	2.23561
0:08:09.360	Exercise		2.13677	29.9267	12.924	165.333	-	29.3797	30.0949	0.976236	69.1156	1.57033	2.08599
0:08:10.820	Exercise		2.17041	30.3979	13.0747	166	-	28.5054	29.5472	0.964739	68.2546	1.539	2.09388
0:08:12.140	Exercise		2.29248	32.1075	13.7549	166.667	-	28.3487	29.3721	0.965155	71.3577	1.61333	2.21259
0:08:13.440	Exercise		2.42457	33.9576	14.4895	167.333	-	27.8257	28.9538	0.961038	73.8346	1.66933	2.33011
0:08:14.900	Exercise		2.53514	35.5061	15.1201	167.667	-	27.8286	28.8254	0.96542	76.6314	1.81433	2.44747
0:08:16.420	Exercise		2.53366	34.5456	15.0813	168	-	27.667	28.8451	0.959158	76.1809	1.80367	2.43018
0:08:17.720	Exercise		2.50784	34.9246	14.8981	168.333	-	28.2114	29.3242	0.962051	77.1092	1.746	2.41267
0:08:19.000	Exercise		2.43889	30.4883	14.4884	168.333	-	28.2511	29.1801	0.968162	75.4229	1.66533	2.36124
0:08:20.400	Exercise		2.3692	29.4191	14.0466	168.667	-	28.4599	29.3088	0.971035	73.7334	1.68367	2.30057
0:08:21.840	Exercise		2.51782	28.5999	14.9278	168.667	-	27.6534	28.4252	0.972848	75.8001	1.768	2.44945
0:08:23.200	Exercise		2.56468	32.1894	15.1756	169	-	27.6418	28.4158	0.972761	76.9293	1.835	2.49482
0:08:24.700	Exercise		2.52228	30.7322	14.9248	169	-	27.5926	28.2426	0.976983	75.6616	1.79633	2.46423
0:08:26.120	Exercise		2.4543	21.2826	14.4939	169.333	-	28.1695	28.6011	0.984912	75.3343	1.75033	2.41727
0:08:27.400	Exercise		2.31241	20.6001	13.6291	169.667	-	28.1357	28.4645	0.988447	71.3958	1.623	2.2857
0:08:28.800	Exercise		2.54178	24.5803	14.9516	170	-	27.6557	27.934	0.990037	76.6878	1.72733	2.51646
0:08:30.180	Exercise		2.46951	37.0949	14.5266	170	-	27.7457	28.185	0.984413	74.6339	1.75733	2.43102
0:08:31.640	Exercise		2.47102	38.9949	14.507	170.333	-	27.8465	28.4046	0.98035	74.7141	1.822	2.42246
0:08:33.200	Exercise		2.07486	40.2482	12.1574	170.667	-	28.6913	29.388	0.976293	65.1714	1.66367	2.02567
0:08:34.780	Exercise		1.51412	40.8833	8.85449	171	-	29.4572	30.2195	0.974773	50.4192	1.248	1.47592
0:08:36.120	Exercise		1.64265	42.0182	9.60617	171	-	26.0764	27.4477	0.950036	49.0212	1.141	1.56058
0:08:37.420	Exercise		2.07182	39.4274	12.1159	171	-	23.6573	25.6359	0.922819	55.1778	1.289	1.91192
0:08:39.020	Exercise		2.77869	37.1893	16.2497	171	-	23.2817	25.4113	0.916193	70.6025	1.72033	2.54582
0:08:40.540	Exercise		2.5931	32.3745	15.1643	171	-	24.2979	26.7593	0.908017	68.5961	1.76733	2.35458
0:08:42.060	Exercise		2.5709	32.3281	15.0345	171	-	25.287	27.7825	0.910177	70.7454	1.77633	2.33997
0:08:43.540	Exercise		2.48252	29.3185	14.5176	171	-	25.8323	28.2648	0.913939	69.942	1.73267	2.26887
0:08:45.000	Exercise		2.61131	31.1314	15.2411	171.333	-	25.8111	27.8559	0.926591	73.2911	1.79167	2.41961
0:08:46.460	Exercise		2.70459	30.7356	15.7549	171.667	-	26.2235	27.9052	0.939734	77.0836	1.802	2.54159
0:08:47.760	Exercise		2.88457	33.1063	16.7708	172	-	26.4841	27.7535	0.954262	82.9434	1.824	2.75264
0:08:48.980	Exercise		2.87139	34.0721	16.6941	172	-	27.7305	28.6027	0.969508	86.5615	1.797	2.78383
0:08:50.200	Exercise		2.38414	34.3836	13.8613	172	-	28.1519	28.9663	0.971885	73.4391	1.673	2.31711
0:08:52.000	Exercise		1.92576	33.5821	11.1963	172	-	27.9341	28.6936	0.973529	59.1392	1.59333	1.87479
0:08:54.080	Exercise		1.87864	33.582	10.9223	172	-	26.018	27.3176	0.952427	53.8086	1.57167	1.78927
0:08:55.560	Exercise		2.33743	34.0889	13.5634	172.333	-	24.8741	26.4125	0.941756	63.9543	1.58433	2.20129
0:08:56.720	Exercise		2.33836	33.182	13.5688	172.333	-	24.4111	26.2764	0.929011	62.9503	1.54467	2.17236
0:08:58.720	Exercise		2.62818	33.182	15.2506	172.333	-	24.8013	26.7043	0.928735	71.1914	1.706	2.44089
0:09:00.100	Exercise		2.67351	33.182	15.5437	172	-	25.1951	27.0518	0.931366	73.1011	1.83333	2.49002
0:09:01.400	Exercise		3.17933	44.5284	18.4845	172	-	25.5957	27.2837	0.938133	87.7655	1.97833	2.98263
0:09:02.780	Exercise		3.02284	42.3367	17.6088	171.667	-	26.6882	28.0756	0.950584	87.0328	1.971	2.87346
0:09:04.180	Exercise		2.88119	40.3528	16.8163	171.333	-	27.5898	28.542	0.966636	85.1996	2.14933	2.78506
0:09:06.020	Exercise		2.60564	36.4936	15.2377	171	-	28.5482	29.2154	0.977163	79.5728	2.20933	2.54614
0:09:07.860	Exercise		1.94934	27.3016	11.3996	171	-	28.2271	28.8507	0.978386	59.4747	1.92433	1.9072
0:09:10.040	Exercise		2.01946	28.2838	11.8097	171	-	26.4989	27.3601	0.968523	58.3991	1.72133	1.9559
0:09:11.480	Exercise		2.40343	33.6615	14.0552	171	-	25.4934	26.4848	0.96257	66.9924	1.68633	2.31347
0:09:12.680	Exercise		3.03447	42.4996	17.7109	171.333	-	26.1038	27.0353	0.965548	85.6679	1.91067	2.92993
0:09:14.080	Exercise		3.01699	42.2547	17.5747	171.667	-	27.2647	28.0361	0.972484	88.9291	1.91933	2.93397
0:09:15.380	Exercise		2.7272	38.1961	15.8558	172	-	28.2698	28.9089	0.977891	83.4561	1.89	2.66691
0:09:16.760	Exercise		2.68307	37.5781	15.5691	172.333	-	28.6337	29.1803	0.981268	83.277	1.859	2.63281
0:09:18.100	Exercise		2.48346	34.7824	14.383	172.667	-	29.0938	29.5021	0.986161	78.4885	1.81267	2.44909
0:09:19.540	Exercise		2.67565	37.4741	15.4662	173	-	29.1433	29.625	0.983741	84.526	1.85867	2.63215
0:09:20.740	Exercise		2.72313	38.1391	15.7407	173	-	30.297	30.3021	0.999834	89.0199	1.967	2.72268
0:09:22.100	Exercise		2.94029	41.1806	16.9632	173.333	-	31.3858	30.9023	1.01565	99.3722	2.01867	2.9863
0:09:23.220	Exercise		2.7637	38.7073	15.9138	173.667	-	32.5006	31.4191	1.03442	96.6923	2.02667	2.85883
0:09:24.540	Exercise		2.86062	40.0648	16.4404	174	-	32.532	31.3203	1.03869	99.6374	2.182	2.9713
0:09:26.120	Exercise		2.68575	37.6156	15.4354	174	-	32.2374	31.0176	1.03932	92.8712	2.12633	2.79137
0:09:27.380	Exercise		2.53517	35.5066	14.5699	174	-	32.284	31.0483	1.0398	88.1021	2.02767	2.63607
0:09:28.720	Exercise		2.44322	34.2187	14.0146	174.333	-	31.851	30.5841	1.04142	84.5384	1.81167	2.54442
0:09:29.980	Exercise		2.45781	34.4231	14.0714	174.667	-	31.7002	30.6244	1.03513	84.2672	1.90967	2.54415
0:09:31.480	Exercise		2.70597	37.8987	15.4627	175	-	30.6695	29.7266	1.03172	89.4111	2.00533	2.7918
0:09:32.780	Exercise		2.61338	36.602	14.9336	175	-	31.4031	30.4424	1.03156	88.6034	1.95233	2.69585
0:09:33.980	Exercise		2.59347	36.3232	14.7917	175.333	-	31.3799	30.333	1.03451	88.0847	1.89267	2.68298
0:09:35.360	Exercise		2.49164	34.8969	14.1839	175.667	-	31.5417	30.4834	1.03472	85.2923	1.83267	2.57814
0:09:36.660	Exercise		2.56305	35.8971	14.5628	176	-	30.9143	29.922	1.03316	85.9771	1.83633	2.64805
0:09:37.840	Exercise		2.56288	35.8946	14.5618	176	-	31.2532	30.2566	1.03294	87.0033	1.81433	2.64729
0:09:39.120	Exercise		2.5948	36.3417	14.7432	176	-	31.6258	30.4784	1.03765	88.9342	1.86367	2.69248
0:09:40.440	Exercise		2.27175	31.8173	12.9077	176	-	31.2286	30.3271	1.02972	77.4922	1.704	2.33928
0:09:41.800	Exercise		2.36177	33.0781	13.4192	176	-	30.0626	29.4101	1.02218	77.2722	1.77433	2.41417
0:09:43.260	Exercise		2.18347	30.5808	12.4061	176	-	29.2836	29.2845	0.999971	69.8069	1.71333	2.1834
0:09:44.880	Exercise		2.34972	32.9093	13.3507	176	-	29.1831	29.481	0.989897	74.268	1.87767	2.32599
0:09:46.360	Exercise		1.55216	21.7389	8.80242	176.333	-	30.0126	30.7596	0.975714	52.4567	1.28633	1.51446
0:09:47.700	Exercise		1.50751	21.1136	8.5331	176.667	-	28.104	29.5119	0.952294	48.2847	1.175	1.4356
0:09:49.880	Exercise		1.9095	26.7437	10.7679	177.333	-	23.1409	25.4242	0.910191	50.5592	1.14267	1.73801
0:09:52.180	Exercise		3.05349	42.766	17.1866	177.667	-	22.4394	24.7066	0.908234	74.9227	1.68467	2.77329
0:09:53.500	Exercise		3.5222	49.3305	19.7506	178.333	-	22.3538	24.6867	0.905501	85.5659	1.80367	3.18935
0:09:54.780	Exercise		3.27425	45.8578	18.326	178.667	-	23.7738	26	0.914377	84.2185	1.90167	2.99389
0:09:56.260	Exercise		3.15252	44.1529	17.6118	179	-	24.3024	26.3507	0.922266	82.7552	1.94033	2.90746
0:09:57.740	Exercise		2.89622	40.5633	16.18	179	-	24.985	26.7491	0.934051	78.2536	1.91267	2.70522
0:09:59.180	Exercise		2.94099	41.1904	16.4301	179	-	25.5899	27.0218	0.947008	81.0998	1.99967	2.78515
0:10:00.700	Exercise		2.78357	38.9856	15.5507	179	-	26.5765	27.7227	0.958657	79.5268	2.06367	2.66849
0:10:02.440	Exercise		2.68624	37.6224	15.0069	179	-	26.5168	27.6803	0.957968	76.5359	2.07733	2.57333
0:10:04.080	Exercise		2.5608	35.8656	14.3329	178.667	-	26.4326	27.7158	0.953703	73.072	1.95467	2.44225
0:10:05.540	Exercise		2.77314	38.8395	15.5503	178.333	-	26.1924	27.3621	0.957249	78.4804	1.93333	2.65458
0:10:06.900	Exercise		2.92341	40.9442	16.4237	178	-	27.1814	28.1882	0.964283	85.9924	1.89633	2.819
0:10:08.080	Exercise		2.82724	39.5972	15.8834	178	-	27.7104	28.4035	0.9756	84.8738	1.87167	2.75825
0:10:09.540	Exercise		2.58276	36.1731	14.5099	178	-	28.4582	29.1245	0.977123	79.9415	1.78733	2.52367
0:10:10.960	Exercise		2.72772	38.2034	15.3243	178	-	27.5931	28.1755	0.979331	81.239	1.95867	2.67134
0:10:12.420	Exercise		2.67523	37.4681	15.0294	178	-	27.8301	28.3766	0.980744	80.3981	1.947	2.62371
0:10:13.900	Exercise		2.71146	37.9756	15.2615	177.667	-	27.8773	28.3244	0.984215	81.593	1.95667	2.66866
0:10:15.280	Exercise		2.62191	36.7214	14.7852	177.333	-	28.5317	29.019	0.983206	81.2398	1.81867	2.57787
0:10:16.480	Exercise		2.75788	38.6258	15.5813	177	-	28.4935	28.8548	0.98748	85.2173	1.84933	2.72336
0:10:17.820	Exercise		2.78588	39.0179	15.7691	176.667	-	29.0961	29.3393	0.991712	87.6639	1.911	2.76279
0:10:19.220	Exercise		2.83489	39.7044	16.0769	176.333	-	29.4079	29.2913	1.00398	90.0144	1.95033	2.84618
0:10:20.400	Exercise		2.68302	37.5773	15.2444	176	-	30.9707	30.6392	1.01082	89.9145	1.89867	2.71206
0:10:21.640	Exercise		2.51308	35.1972	14.2519	176.333	-	31.67	31.0217	1.0209	86.4384	1.81733	2.5656
0:10:23.020	Exercise		2.41595	33.8368	13.701	176.333	-	31.6567	31.0853	1.01838	83.1395	1.798	2.46036
0:10:24.300	Exercise		2.50906	35.1409	14.2022	176.667	-	30.4573	29.8783	1.01938	82.9708	1.82367	2.55768
0:10:25.600	Exercise		2.60553	36.492	14.7483	176.667	-	30.2612	29.7315	1.01781	85.5968	1.826	2.65195
0:10:26.860	Exercise		2.56979	35.9915	14.4913	177.333	-	30.6585	30.0436	1.02046	85.9528	1.727	2.62238
0:10:27.940	Exercise		2.64664	37.0678	14.9247	177.333	-	30.5984	30.1006	1.01654	88.1843	1.76333	2.6904
0:10:29.220	Exercise		2.64984	37.1127	14.9427	177.333	-	30.6333	30.0738	1.0186	88.4502	1.75033	2.69914
0:10:30.440	Exercise		2.82211	39.5253	15.9441	177	-	30.3713	29.9022	1.01569	92.6438	1.92433	2.86638
0:10:31.680	Exercise		2.54591	35.6569	14.3836	177	-	31.4657	30.6173	1.02771	87.1916	1.77267	2.61645
0:10:32.880	Exercise		2.65512	37.1866	15.0007	177	-	31.3949	30.3806	1.03339	90.3294	1.86567	2.74376
0:10:34.160	Exercise		2.57805	36.1072	14.5653	177	-	32.4524	31.0187	1.04622	91.1938	1.744	2.69722
0:10:35.160	Exercise		2.809	39.3417	15.87	177	-	31.2952	30.1005	1.03969	95.3986	1.834	2.92048
0:10:36.380	Exercise		2.40023	33.6167	13.5606	177	-	32.6302	31.4499	1.03753	86.227	1.57033	2.49031
0:10:37.460	Exercise		2.36416	33.1115	13.3317	177.333	-	31.7612	31.1593	1.01932	82.5558	1.592	2.40983
0:10:38.860	Exercise		2.40367	33.6648	13.5545	177.333	-	31.4238	31.4462	0.999288	82.4616	1.71367	2.40196
0:10:40.440	Exercise		2.58589	36.217	14.5547	177.667	-	29.7732	30.0428	0.991026	83.3704	1.88167	2.56269
0:10:41.800	Exercise		2.52563	35.3729	14.2423	177.333	-	29.2087	29.4785	0.990848	79.8591	1.88867	2.50251
0:10:43.140	Exercise		2.52022	35.2971	14.1851	177.667	-	29.3461	29.4273	0.997241	80.665	1.732	2.51326
0:10:44.320	Exercise		2.62837	36.8119	14.8216	177.333	-	29.4662	29.4746	0.999717	84.2527	1.783	2.62763
0:10:45.620	Exercise		2.62169	36.7184	14.7562	177.667	-	29.8603	29.9246	0.997853	85.4663	1.71367	2.61606
0:10:46.760	Exercise		2.61842	36.6726	14.7655	177.333	-	30.6239	30.7185	0.99692	87.5457	1.713	2.61036
0:10:47.860	Exercise		2.58026	36.1381	14.523	177.667	-	31.4249	31.4887	0.997974	88.7999	1.65733	2.57503
0:10:48.980	Exercise		2.53143	35.4542	14.2482	177.667	-	31.8592	31.936	0.997596	87.6162	1.811	2.52535
0:10:50.600	Exercise		2.41842	33.8715	13.5866	178	-	30.554	30.8709	0.989734	80.1113	1.855	2.3936
0:10:52.140	Exercise		2.09258	29.3078	11.7781	177.667	-	28.7976	29.5479	0.974608	65.3487	1.84967	2.03944
0:10:54.140	Exercise		2.00326	28.0569	11.2966	177.333	-	26.9172	28.1584	0.955922	58.6723	1.77867	1.91496
0:10:56.140	Exercise		2.09207	29.3007	11.8196	177	-	26.3786	27.9728	0.943009	60.5063	1.63767	1.97284
0:10:57.320	Exercise		2.38009	33.3345	13.4468	177	-	26.783	28.5513	0.938067	69.4261	1.76	2.23268
0:10:58.920	Exercise		2.90008	40.6173	16.3846	177	-	26.5868	28.1167	0.945589	84.1133	1.728	2.74228
0:10:59.960	Exercise		2.97101	41.6108	16.7854	177	-	25.6545	27.1515	0.944862	82.3536	1.93333	2.80719
0:11:01.800	Exercise		2.7939	39.1302	15.7847	177	-	25.4888	27.0522	0.942209	77.3931	1.80333	2.63243
0:11:03.360	Exercise		2.51825	35.2695	14.2274	177	-	25.7523	27.4717	0.937414	70.1316	1.91233	2.36064
0:11:04.900	Exercise		2.46025	34.4573	13.8997	177	-	27.3355	29.151	0.937721	73.2537	1.75767	2.30703
0:11:06.160	Exercise		2.09536	29.3468	11.8382	177	-	24.485	26.449	0.925744	56.3172	1.618	1.93977
0:11:09.520	Exercise		2.2981	32.1863	12.9836	177	-	22.7639	25.1155	0.906366	57.5729	1.57633	2.08292
0:11:10.880	Exercise		2.55535	35.7891	14.4098	177.333	-	22.054	24.5063	0.89993	61.6149	1.687	2.29963
0:11:12.140	Exercise		3.37096	47.2123	18.9735	177.667	-	23.9267	26.3815	0.906949	87.2401	1.908	3.05729
0:11:13.460	Exercise		3.25289	45.5586	18.2746	178	-	25.6317	27.7789	0.922704	90.3266	1.87167	3.00145
0:11:14.620	Exercise		3.24794	45.4894	18.2128	178.333	-	26.3797	28.0756	0.939597	92.7046	1.90033	3.05176
0:11:15.840	Exercise		3.188	34.2925	17.8433	178.667	-	28.029	29.1905	0.960211	96.969	1.83433	3.06115
0:11:16.880	Exercise		3.14799	32.7968	17.5538	179.333	-	29.1492	29.8326	0.97709	99.6077	1.828	3.07587
0:11:17.940	Exercise		3.02938	33.1779	16.8611	179.667	-	30.3981	30.6432	0.992004	100.191	1.78033	3.00515
0:11:19.040	Exercise		2.92356	34.9967	16.242	180	-	30.4535	30.3262	1.0042	97.0842	1.73633	2.93584
0:11:20.100	Exercise		2.85194	37.625	15.8441	180	-	29.7625	29.4822	1.00951	92.3022	1.791	2.87906
0:11:21.480	Exercise		2.8837	37.9645	15.991	180.333	-	29.0513	28.549	1.01759	90.9009	1.837	2.93444
0:11:22.720	Exercise		2.9263	36.525	16.2272	180.333	-	29.7755	29.3097	1.01589	94.3099	1.892	2.9728
0:11:23.760	Exercise		3.00024	36.0864	16.6065	180.667	-	31.1331	30.2622	1.02878	101.498	1.80633	3.08657
0:11:24.720	Exercise		2.92608	34.7758	16.196	180.667	-	31.6081	30.5863	1.03341	100.739	1.758	3.02382
0:11:26.080	Exercise		2.93369	36.5681	16.2082	181	-	31.1234	29.8785	1.04166	99.1889	1.812	3.05592
0:11:27.280	Exercise		2.85678	37.2515	15.7543	181.333	-	30.3999	29.2764	1.03837	94.3463	1.81133	2.96641
0:11:28.380	Exercise		2.90395	37.7081	15.985	181.667	-	31.1979	30.0498	1.03821	98.5535	1.78367	3.01489
0:11:29.360	Exercise		2.93058	36.0455	16.1021	182	-	31.0261	29.7894	1.04151	98.7662	1.81367	3.05224
0:11:30.620	Exercise		2.94266	35.2898	16.1685	182	-	31.7787	30.3635	1.04661	101.404	1.85067	3.07981
0:11:31.700	Exercise		2.85398	35.5826	15.6812	182	-	31.8251	30.3464	1.04873	98.1408	1.93267	2.99305
0:11:32.920	Exercise		2.57075	32.766	14.125	182	-	32.4431	31.0135	1.0461	90.458	1.84633	2.68925
0:11:34.340	Exercise		2.47887	31.2344	13.5953	182.333	-	30.4634	29.6656	1.02689	81.798	1.87467	2.54553
0:11:35.860	Exercise		2.48621	27.2338	13.6106	182.667	-	29.5323	28.8893	1.02226	79.7864	1.80567	2.54155
0:11:37.040	Exercise		2.67841	30.2263	14.6628	182.667	-	29.1223	28.6251	1.01737	84.6216	1.84067	2.72493
0:11:38.300	Exercise		2.58619	29.8044	14.1579	182.667	-	30.0651	29.4901	1.0195	84.6612	1.765	2.63661
0:11:39.620	Exercise		2.32165	32.0688	12.733	182.333	-	29.5152	29.2975	1.00743	75.1082	1.64267	2.33891
0:11:40.980	Exercise		2.24925	36.2253	12.3359	182.333	-	28.5339	28.796	0.9909	70.6277	1.57733	2.22878
0:11:42.320	Exercise		2.59609	41.3707	14.2642	182	-	28.2577	28.7262	0.983693	80.0257	1.72867	2.55375
0:11:43.520	Exercise		2.98726	46.0215	16.4135	182	-	28.8292	29.3786	0.9813	93.1095	1.91833	2.93139
0:11:44.700	Exercise		3.16517	42.1204	17.3911	182	-	29.4178	29.6916	0.99078	100.313	2.006	3.13599
0:11:45.920	Exercise		3.02797	40.2935	16.6677	181.667	-	29.7383	29.6222	1.00392	97.2879	1.93467	3.03983
0:11:47.100	Exercise		3.02389	39.6579	16.6452	181.667	-	30.8497	30.0508	1.02659	100.613	1.97733	3.10428
0:11:48.240	Exercise		2.9525	38.5336	16.2822	181.333	-	31.9783	30.7671	1.03936	101.954	1.94767	3.06873
0:11:49.360	Exercise		2.96846	37.82	16.3401	181.667	-	32.9358	31.3781	1.04964	105.227	2.03167	3.11582
0:11:50.580	Exercise		2.81409	36.403	15.4904	181.667	-	34.0602	32.2814	1.0551	103.98	1.84133	2.96916
0:11:51.480	Exercise		2.87663	40.2889	15.8347	181.667	-	34.4152	32.2769	1.06625	107.277	1.86633	3.0672
0:11:52.540	Exercise		2.81495	39.425	15.4951	181.667	-	34.8447	32.5235	1.07137	106.485	1.82567	3.01585
0:11:53.700	Exercise		2.76982	38.793	15.2467	181.667	-	34.5827	32.2089	1.0737	103.756	1.875	2.97395
0:11:54.740	Exercise		2.67389	37.4495	14.6917	182	-	33.5808	31.4071	1.06921	97.293	1.86767	2.85895
0:11:56.020	Exercise		2.54709	35.6735	13.9694	182.333	-	33.0429	30.9774	1.06668	91.3972	1.81933	2.71692
0:11:57.320	Exercise		2.7228	38.1344	14.9331	182.333	-	31.832	30.1392	1.05616	93.3521	2.01233	2.87572
0:11:58.620	Exercise		2.80076	39.2264	15.3607	182.333	-	31.3434	29.8082	1.0515	94.4655	2.03633	2.94501
0:11:59.900	Exercise		2.73925	38.3649	15.0233	182.333	-	30.1005	28.7956	1.04532	88.5921	2.078	2.86338
0:12:01.620	Exercise		2.60654	36.5062	14.2955	182.333	-	29.601	28.3117	1.04554	83.3653	1.93333	2.72524
0:12:02.880	Exercise		2.50573	35.0943	13.7175	182.667	-	29.2433	28.2678	1.03451	79.8067	1.75967	2.5922
0:12:04.000	Exercise		2.63037	36.8398	14.4261	182.333	-	29.7252	28.9887	1.02541	85.7362	1.63567	2.69719
0:12:05.060	Exercise		2.02229	28.3234	11.071	182.667	-	30.9819	30.6714	1.01013	70.3375	1.31833	2.04277
0:12:06.260	Exercise		2.52413	35.352	13.8182	182.667	-	27.8122	28.1528	0.987901	78.1365	1.418	2.49359
0:12:07.940	Exercise		2.84418	39.8344	15.542	183	-	26.3707	27.2906	0.966295	82.6072	1.56433	2.74831
0:12:09.160	Exercise		3.68302	51.5829	20.1258	183	-	25.9043	26.7261	0.969251	103.073	1.936	3.56977
0:12:10.320	Exercise		3.35909	47.046	18.3557	183	-	28.1344	28.7877	0.977305	101.831	2.00167	3.28285
0:12:11.480	Exercise		2.96831	41.5729	16.2203	183	-	28.7458	29.123	0.987048	91.8068	2.04	2.92986
0:12:13.380	Exercise		2.65261	37.1513	14.4951	183	-	28.6045	29.0668	0.984095	81.7445	2.006	2.61042
0:12:14.920	Exercise		2.49135	34.8928	13.6139	183	-	27.3063	28.0257	0.97433	73.2375	2.025	2.42739
0:12:16.500	Exercise		2.62978	36.8317	14.3704	183	-	26.9655	27.9029	0.966408	76.4523	1.98767	2.54144
0:12:18.060	Exercise		2.64509	37.0461	14.4541	183	-	27.0746	28.0622	0.964807	77.1295	2.014	2.55201
0:12:19.620	Exercise		2.70724	37.9165	14.7936	183	-	27.3801	28.3158	0.966957	79.8591	2.00533	2.61778
0:12:21.020	Exercise		2.69784	37.7849	14.7423	183	-	27.8894	28.5728	0.976082	81.0623	2.00533	2.63332
0:12:22.520	Exercise		2.88827	40.452	15.8117	182.667	-	27.2187	27.6204	0.985459	84.3674	2.112	2.84627
0:12:24.140	Exercise		2.92595	40.9797	16.0472	182.333	-	27.3056	27.4545	0.994575	85.7219	2.11833	2.91007
0:12:25.500	Exercise		2.93125	41.0539	16.1058	182	-	27.6506	27.7583	0.996118	87.2677	2.02133	2.91987
0:12:26.740	Exercise		2.87315	40.2402	15.7865	182	-	29.4535	29.6118	0.994653	91.4244	1.936	2.85779
0:12:27.960	Exercise		2.60564	36.4936	14.3167	182	-	30.8805	31.1049	0.992785	87.3962	1.81533	2.58684
0:12:29.240	Exercise		2.65968	37.2504	14.6136	182	-	32.2568	32.1799	1.00239	93.2832	1.79333	2.66603
0:12:30.240	Exercise		2.79343	39.1237	15.3485	182	-	32.2231	32.0082	1.00672	97.7607	1.817	2.81219
0:12:31.340	Exercise		3.05042	42.723	16.7606	182	-	32.7461	32.2205	1.01631	107.828	1.956	3.10018
0:12:32.520	Exercise		3.06539	42.9327	16.8428	182	-	32.99	32.2055	1.02436	108.757	2.05267	3.14007
0:12:33.640	Exercise		2.89987	40.6145	15.9042	182.333	-	33.6655	32.4764	1.03661	105.354	1.963	3.00605
0:12:34.700	Exercise		2.89925	40.6057	15.8718	182.667	-	33.6737	32.253	1.04405	105.277	1.982	3.02695
0:12:35.920	Exercise		2.83869	39.7576	15.512	183	-	33.6063	32.1153	1.04643	103.002	1.95067	2.97048
0:12:37.060	Exercise		2.77293	38.8366	15.1526	183	-	33.4208	31.8811	1.04829	99.8458	2.00467	2.90685
0:12:38.320	Exercise		2.61762	36.6614	14.2779	183.333	-	33.1424	31.5616	1.05009	93.6831	1.947	2.74873
0:12:39.680	Exercise		2.62432	36.7551	14.2885	183.667	-	32.5078	31.0204	1.04795	92.2396	1.917	2.75015
0:12:40.820	Exercise		2.58038	36.1398	14.0238	184	-	31.921	30.6563	1.04126	89.2616	1.86467	2.68683
0:12:42.100	Exercise		2.41018	33.756	13.0751	184.333	-	28.5153	27.8809	1.02275	74.9723	1.72867	2.46502
0:12:44.060	Exercise		2.69448	37.7379	14.5911	184.667	-	26.7702	26.5218	1.00937	78.173	1.86333	2.71972
0:12:45.300	Exercise		2.85906	40.0428	15.4544	185	-	26.4236	26.2509	1.00658	81.7785	1.88967	2.87787
0:12:46.480	Exercise		3.42255	47.9349	18.5003	185	-	28.227	27.7697	1.01647	103.732	2.097	3.47891
0:12:47.700	Exercise		3.00381	42.0701	16.2368	185	-	29.818	29.0845	1.02522	96.6908	1.95467	3.07957
0:12:48.940	Exercise		2.75036	38.5205	14.8668	185	-	29.659	28.9906	1.02306	88.176	1.923	2.81377
0:12:50.440	Exercise		2.46742	34.5577	13.3374	185	-	28.7387	28.4964	1.0085	76.9752	1.82767	2.4884
0:12:52.020	Exercise		2.45334	34.3605	13.2613	185	-	27.5646	27.6717	0.99613	73.8081	1.719	2.44384
0:12:53.200	Exercise		2.80466	39.281	15.1331	185.333	-	27.0371	27.1911	0.994338	82.5332	1.773	2.78878
0:12:54.380	Exercise		2.63944	36.9669	14.216	185.667	-	27.941	28.0017	0.997832	80.6016	1.69367	2.63372
0:12:55.840	Exercise		2.99484	41.9445	16.1302	185.667	-	27.5796	27.5068	1.00265	89.3697	1.9	3.00276
0:12:57.060	Exercise		2.96977	41.5934	15.9952	185.667	-	27.7648	27.6808	1.00304	89.2286	1.897	2.97879
0:12:58.240	Exercise		3.46095	48.4727	18.6407	185.667	-	27.868	27.5611	1.01114	103.691	2.062	3.4995
0:12:59.420	Exercise		3.33607	46.7237	17.9359	186	-	29.1303	28.4948	1.0223	104.588	2.03333	3.41048
0:13:00.560	Exercise		3.1999	44.8166	17.2038	186	-	30.1206	29.0518	1.03679	103.876	1.99633	3.31763
0:13:01.700	Exercise		3.04209	42.6064	16.3553	186	-	30.6073	29.4346	1.03984	100.523	1.95267	3.16329
0:13:02.920	Exercise		3.0039	42.0714	16.15	186	-	30.8681	29.4937	1.0466	99.9722	1.98633	3.14388
0:13:04.140	Exercise		2.98398	41.7924	16.0429	186	-	31.2429	29.7102	1.05159	100.475	1.99633	3.13791
0:13:05.280	Exercise		2.96546	41.533	15.9719	185.667	-	31.7493	29.792	1.0657	101.478	1.99433	3.16028
0:13:06.460	Exercise		2.91249	40.7911	15.6866	185.667	-	31.8856	29.8662	1.06761	100.233	1.95933	3.10941
0:13:07.660	Exercise		2.09174	29.2961	11.2864	185.333	-	32.7619	30.691	1.06748	75.0061	1.66767	2.23289
0:13:09.420	Exercise		1.6895	23.6624	9.11599	185.333	-	30.9602	29.5446	1.04791	58.0177	1.463	1.77044
0:13:11.140	Exercise		1.97178	27.616	10.6583	185	-	26.7889	26.8083	0.999279	58.6151	1.457	1.97036
0:13:12.900	Exercise		2.96269	41.4943	16.0145	185	-	25.2911	25.6832	0.984733	81.7044	1.73667	2.91746
0:13:14.000	Exercise		3.66374	51.3128	19.804	185	-	26.686	27.2901	0.977864	105.397	1.99	3.58264
0:13:15.140	Exercise		3.48574	48.8199	18.8418	185	-	29.6542	29.9091	0.991477	111.391	1.999	3.45603
0:13:16.140	Exercise		3.4307	48.0491	18.5443	185	-	32.237	31.9918	1.00766	118.528	2.15167	3.457
0:13:17.280	Exercise		3.21071	44.9679	17.3552	185	-	34.3888	33.5103	1.02622	118.39	2.137	3.29488
0:13:18.400	Exercise		2.98993	41.8757	16.1618	185	-	35.5873	34.34	1.03632	113.941	2.17667	3.09852
0:13:19.580	Exercise		2.83337	39.683	15.4547	183.333	-	36.4177	34.762	1.04763	110.679	2.12667	2.96831
0:13:20.740	Exercise		2.78802	39.0479	15.3469	181.667	-	35.3587	33.5755	1.05311	105.826	2.10333	2.93609
0:13:21.980	Exercise		2.71254	37.9907	15.0418	180.333	-	34.8723	32.957	1.05811	101.969	1.99067	2.87018
0:13:23.100	Exercise		2.73586	38.3174	15.1153	181	-	33.4511	31.3804	1.06598	98.7334	1.97033	2.91639
0:13:24.340	Exercise		2.81903	39.4823	15.5176	181.667	-	32.5265	30.4421	1.06847	98.987	1.95433	3.01206
0:13:25.540	Exercise		2.9162	40.8432	15.9938	182.333	-	32.2756	29.969	1.07697	101.245	2.047	3.14066
0:13:26.740	Exercise		2.88898	40.4619	15.8156	182.667	-	33.1032	30.6323	1.08066	103.498	1.89533	3.12201
0:13:27.680	Exercise		2.81091	39.3686	15.3323	183.333	-	33.7927	31.1685	1.0842	103.39	1.772	3.04758
0:13:28.660	Exercise		2.90024	40.6196	15.7908	183.667	-	32.7767	30.2415	1.08383	103.633	1.74067	3.14337
0:13:29.780	Exercise		3.03616	42.5232	16.5008	184	-	31.5584	29.3958	1.07357	103.726	1.88833	3.25952
0:13:30.980	Exercise		3.05935	42.848	16.5968	184.333	-	31.2282	29.1603	1.07091	102.992	1.98967	3.2763
0:13:32.140	Exercise		2.97037	41.6019	16.1141	184.333	-	32.0731	30.1395	1.06416	102.634	2.00667	3.16094
0:13:33.300	Exercise		2.90192	40.6431	15.7144	184.667	-	32.7214	30.568	1.07045	102.242	2.02033	3.10636
0:13:34.540	Exercise		2.91432	40.8168	15.7815	184.667	-	33.0203	30.7435	1.07406	103.608	2.02267	3.13015
0:13:35.660	Exercise		2.91216	40.7865	15.7414	185	-	32.8984	30.4493	1.08043	103.225	2.00333	3.14638
0:13:36.800	Exercise		2.60887	36.5387	14.102	185	-	33.3263	31.013	1.07459	94.2911	1.848	2.80346
0:13:38.080	Exercise		2.49737	34.9772	13.5237	184.667	-	31.6904	29.8733	1.06083	86.1003	1.782	2.64928
0:13:39.400	Exercise		1.71085	23.9615	9.26454	184.667	-	31.8029	30.5771	1.04009	60.5973	1.41033	1.77944
0:13:41.040	Exercise		2.3565	33.0042	12.7839	184.333	-	27.4641	27.2466	1.00798	71.2744	1.56567	2.3753
0:13:42.340	Exercise		2.65591	37.1976	14.4082	184.333	-	27.5	27.8458	0.987581	79.8112	1.69667	2.62292
0:13:43.540	Exercise		3.75239	52.5545	20.3934	184	-	27.6973	27.8548	0.994346	111.52	2.116	3.73117
0:13:44.660	Exercise		3.34043	46.7848	18.1545	184	-	29.6518	29.5199	1.00447	106.382	2.08933	3.35537
0:13:45.880	Exercise		3.10316	43.4616	16.865	184	-	30.6042	30.2227	1.01262	102.342	1.999	3.14233
0:13:47.060	Exercise		3.00788	42.1272	16.3472	184	-	30.3604	29.6658	1.02342	98.5619	1.96	3.07832
0:13:48.240	Exercise		2.89926	40.6059	15.7569	184	-	30.5526	29.721	1.02798	95.9432	1.87633	2.98038
0:13:49.400	Exercise		2.8384	39.7535	15.4261	184	-	30.5452	29.4836	1.03601	94.1486	1.82	2.9406
0:13:50.540	Exercise		2.61856	36.6746	14.2056	184.333	-	30.8718	29.8886	1.03289	88.4664	1.67033	2.7047
0:13:51.640	Exercise		2.28707	32.0318	12.3848	184.667	-	28.2171	27.5784	1.02316	71.1786	1.54267	2.34004
0:13:53.560	Exercise		2.5745	36.0575	13.9162	185	-	26.3026	26.0174	1.01096	74.3165	1.62133	2.60272
0:13:54.720	Exercise		2.94256	41.2124	15.9057	185	-	25.5828	25.4733	1.0043	81.833	1.798	2.95522
0:13:55.840	Exercise		3.48552	48.8168	18.8407	185	-	27.1102	26.875	1.00875	101.988	1.95967	3.51603
0:13:57.020	Exercise		3.23121	45.255	17.466	185	-	28.1856	27.7436	1.01593	98.3891	1.93667	3.28269
0:13:58.260	Exercise		2.98479	41.8038	16.134	185	-	29.3331	28.6283	1.02462	94.7591	1.89367	3.05827
0:13:59.440	Exercise		2.9369	41.133	15.8751	185	-	29.8245	28.8635	1.03329	94.7175	1.914	3.03467
0:14:00.660	Exercise		3.02597	42.3806	16.3566	185	-	30.2406	29.1348	1.03796	98.6146	1.998	3.14083
0:14:01.920	Exercise		3.03279	42.476	16.3935	185	-	30.0447	28.9029	1.0395	98.2476	1.98467	3.15259
0:14:03.080	Exercise		3.0947	43.3431	16.7281	185	-	30.024	28.8742	1.03982	100.209	1.97833	3.21793
0:14:04.220	Exercise		3.05834	42.8338	16.5315	185	-	30.3294	29.0547	1.04387	100.249	1.927	3.19252
0:14:05.380	Exercise		3.02459	42.3612	16.3197	185.333	-	31.1638	29.5114	1.05599	101.793	1.94533	3.19394
0:14:06.520	Exercise		2.98777	41.8455	16.0921	185.667	-	31.8293	29.8992	1.06455	102.59	1.972	3.18065
0:14:07.680	Exercise		2.95405	41.3732	15.882	186	-	32.3685	30.1293	1.07432	103.153	1.97133	3.1736
0:14:08.820	Exercise		2.79683	39.1713	15.0367	186	-	32.4606	30.3991	1.06781	98.3218	1.879	2.9865
0:14:09.960	Exercise		2.22287	31.1326	11.9509	186	-	30.8269	29.172	1.05673	75.1082	1.64267	2.34897
0:14:11.840	Exercise		1.60837	22.5262	8.63167	186.333	-	27.3351	26.3918	1.03574	49.5709	1.27333	1.66586
0:14:13.700	Exercise		2.14629	30.0601	11.498	186.667	-	23.258	23.1531	1.00453	55.4808	1.43633	2.15602
0:14:14.860	Exercise		3.01618	42.2434	16.1293	187	-	23.3085	23.444	0.994217	76.8156	1.69833	2.99874
0:14:16.020	Exercise		4.13878	57.9661	22.1325	187	-	25.3481	25.4403	0.996376	112.316	2.184	4.12378
0:14:17.200	Exercise		3.52436	49.3609	18.8469	187	-	27.7645	27.5571	1.00752	105.215	2.05767	3.55089
0:14:18.380	Exercise		3.38316	47.3832	18.0918	187	-	29.0442	28.3781	1.02347	105.668	2.05433	3.46257
0:14:19.520	Exercise		3.13833	43.9542	16.7526	187.333	-	29.9573	28.8326	1.03901	101.6	1.929	3.26075
0:14:20.620	Exercise		3.31349	46.4075	17.6563	187.667	-	30.4871	28.9389	1.0535	108.645	2.05133	3.49076
0:14:21.780	Exercise		3.19219	44.7086	16.9797	188	-	32.1372	30.2931	1.06088	110.512	2.00833	3.38652
0:14:22.800	Exercise		3.2606	45.6667	17.3436	188	-	31.8833	29.8636	1.06763	111.664	2.08667	3.48111
0:14:24.000	Exercise		2.939	41.1625	15.633	188	-	31.2827	29.5189	1.05975	99.0577	2.004	3.1146
0:14:25.520	Exercise		2.69264	37.7121	14.3226	188	-	29.8123	28.2621	1.05485	86.8183	1.91033	2.84034
0:14:26.800	Exercise		2.39422	33.5325	12.7127	188.333	-	28.1972	27.078	1.04133	73.4106	1.79167	2.49318
0:14:28.440	Exercise		2.60565	36.4938	13.8353	188.333	-	27.2689	26.2271	1.03972	77.3087	1.77967	2.70916
0:14:29.720	Exercise		3.0686	42.9776	16.2934	188.333	-	26.5514	25.6708	1.0343	87.7665	2.009	3.17386
0:14:30.980	Exercise		3.40289	47.6595	18.1005	188	-	27.3248	26.3114	1.03851	100.001	2.052	3.53395
0:14:32.140	Exercise		3.51085	49.1716	18.6417	188.333	-	28.7103	27.4379	1.04637	108.006	2.15767	3.67366
0:14:33.320	Exercise		3.22588	45.1804	17.1286	188.333	-	30.2224	28.4052	1.06397	104.943	2.02867	3.43225
0:14:34.460	Exercise		3.19353	44.7273	16.9568	188.333	-	30.7775	28.6609	1.07385	105.505	2.10533	3.42937
0:14:35.740	Exercise		3.002	42.0448	15.9681	188	-	30.7825	28.4363	1.08251	99.6253	1.988	3.24969
0:14:36.920	Exercise		3.00876	42.1395	16.0041	188	-	31.3717	28.8138	1.08877	101.563	2.039	3.27585
0:14:38.080	Exercise		3.07409	43.0544	16.3515	188	-	32.1574	29.32	1.09677	106.657	1.96833	3.37157
0:14:39.080	Exercise		3.26711	45.7578	17.3782	188	-	32.8376	29.8835	1.09885	115.173	2.10233	3.59008
0:14:40.220	Exercise		3.23534	45.3129	17.2092	188	-	33.2555	30.0138	1.108	115.716	2.05133	3.58477
0:14:41.280	Exercise		3.27885	45.9223	17.4407	188	-	33.2925	29.8851	1.11402	116.804	2.20067	3.65269
0:14:42.480	Exercise		3.17297	44.4393	16.8775	188	-	33.5002	29.8997	1.12042	113.938	2.14667	3.55505
0:14:43.620	Exercise		2.64012	36.9765	14.0432	188	-	31.8459	28.678	1.11047	90.4875	2.03267	2.93177
0:14:45.560	Exercise		2.21227	30.9842	11.7674	188	-	27.2339	25.1693	1.08203	65.5922	1.76767	2.39374
0:14:47.720	Exercise		2.43436	34.0947	12.9487	188	-	24.8989	23.4236	1.06298	65.8299	1.817	2.58768
0:14:48.920	Exercise		3.23988	45.3765	17.2334	188	-	25.0379	23.7526	1.05411	87.2527	2.04867	3.41519
0:14:50.120	Exercise		3.98124	55.7597	21.1768	188	-	27.5647	25.9536	1.06207	117.259	2.24633	4.22838
0:14:51.180	Exercise		3.80057	53.2292	20.2158	188	-	29.2902	27.4297	1.06783	118.963	2.24133	4.05835
0:14:52.320	Exercise		3.4895	48.8726	18.5612	188	-	30.8259	28.5853	1.07838	115.25	2.16	3.76302
0:14:53.500	Exercise		3.21169	44.9816	17.0835	188	-	31.7769	29.2355	1.08693	109.424	2.139	3.49088
0:14:54.700	Exercise		3.10297	43.459	16.5052	188	-	32.0989	29.2722	1.09657	106.969	2.091	3.40262
0:14:55.840	Exercise		3.18965	44.673	16.9662	188	-	32.4887	29.4233	1.10418	111.08	2.14633	3.52195
0:14:56.980	Exercise		3.13265	43.8747	16.663	188	-	32.8169	29.5402	1.11092	110.383	2.09733	3.48013
0:14:58.120	Exercise		3.19601	44.762	16.9699	188.333	-	32.5835	29.244	1.1142	111.716	2.12267	3.56098
0:14:59.260	Exercise		3.01578	42.2378	15.9847	188.667	-	33.0823	29.4855	1.12199	107.348	2.03967	3.38367
0:15:00.400	Exercise		3.06514	42.9291	16.2177	189	-	33.4141	29.7657	1.12257	109.912	2.11233	3.44084
0:15:01.580	Exercise		3.05651	42.8083	16.172	189	-	33.7537	29.8015	1.13262	110.802	2.09033	3.46187
0:15:02.660	Exercise		3.19454	44.7414	16.9023	189	-	33.3537	29.4763	1.13154	114.097	2.177	3.61476
0:15:03.840	Exercise		3.20846	44.9365	16.976	189	-	33.0482	29.1293	1.13454	113.858	2.09567	3.64012
0:15:04.900	Exercise		3.17178	44.4227	16.7523	189.333	-	32.6895	29.046	1.12544	111.324	2.09833	3.56965
0:15:06.060	Exercise		2.9341	41.0939	15.497	189.333	-	33.2281	29.5574	1.12419	105.574	1.88167	3.29849
0:15:07.060	Exercise		2.91951	40.8895	15.3929	189.667	-	33.5974	29.7194	1.13049	106.514	1.82033	3.30047
0:15:08.000	Exercise		2.78455	38.9993	14.6813	189.667	-	33.6708	29.6535	1.13547	102.319	1.721	3.16178
0:15:09.100	Exercise		2.57764	36.1014	13.5665	190	-	30.2285	26.8922	1.12406	85.1992	1.685	2.89742
0:15:10.900	Exercise		2.53259	35.4705	13.3294	190	-	27.9906	25.5762	1.0944	77.2554	1.74733	2.77167
0:15:12.240	Exercise		3.22849	45.2169	16.9623	190.333	-	25.3069	24.0454	1.05246	88.1686	1.96367	3.39786
0:15:14.440	Exercise		4.02546	56.379	21.1495	190.333	-	26.2155	25.237	1.03877	113.219	2.12033	4.18154
0:15:15.460	Exercise		4.29216	60.1143	22.5113	190.667	-	27.2784	26.3233	1.03628	125.503	2.14633	4.44788
0:15:16.460	Exercise		3.85264	53.9586	20.2416	190.333	-	30.7698	28.9769	1.06187	127.072	2.146	4.09102
0:15:17.480	Exercise		3.58646	50.2306	18.8101	190.667	-	32.8372	30.2875	1.08418	126.091	2.182	3.88838
0:15:18.580	Exercise		3.48575	48.82	18.2819	190.667	-	33.4924	30.3733	1.10269	124.628	2.277	3.84371
0:15:19.760	Exercise		3.2061	44.9034	16.7859	191	-	33.8388	30.4193	1.11241	116.266	2.15333	3.56651
0:15:20.820	Exercise		3.28501	46.0086	17.2291	190.667	-	32.8926	29.4288	1.1177	115.495	2.23467	3.67167
0:15:22.080	Exercise		3.2348	45.3053	16.9955	190.333	-	33.0825	29.4097	1.12488	114.635	2.16633	3.63878
0:15:23.180	Exercise		3.27264	45.8353	17.2244	190	-	33.4326	29.4568	1.13497	116.716	2.30133	3.71435
0:15:24.380	Exercise		3.26258	45.6944	17.1414	190.333	-	34.2234	29.9696	1.14193	119.157	2.28767	3.72565
0:15:25.540	Exercise		3.27902	45.9247	17.1977	190.667	-	34.2551	29.824	1.14857	119.606	2.365	3.7662
0:15:26.740	Exercise		3.16326	44.3034	16.5616	191	-	34.1733	29.6624	1.15207	115.553	2.23233	3.64431
0:15:27.860	Exercise		3.00062	42.0254	15.7375	190.667	-	33.2406	28.8925	1.15049	106.8	2.179	3.45218
0:15:29.240	Exercise		2.99442	41.9386	15.705	190.667	-	32.6672	28.7358	1.13681	104.799	2.162	3.40409
0:15:30.480	Exercise		3.05169	42.7408	16.0334	190.333	-	32.663	28.8697	1.13139	106.657	2.20033	3.45266
0:15:31.600	Exercise		3.27516	45.8705	17.2075	190.333	-	33.9429	29.9619	1.13287	119.062	2.172	3.71032
0:15:32.560	Exercise		3.32337	46.5457	17.4914	190	-	34.4833	30.1351	1.14429	122.654	2.193	3.8029
0:15:33.720	Exercise		3.29055	46.0862	17.3187	190	-	34.7705	30.2542	1.14928	122.468	2.18967	3.78176
0:15:34.840	Exercise		3.16753	44.3632	16.6712	190	-	33.9416	29.7071	1.14254	114.926	2.232	3.61904
0:15:36.060	Exercise		3.07431	43.0575	16.1806	190	-	33.6856	29.4355	1.14439	111.209	2.09367	3.5182
0:15:37.120	Exercise		3.09211	43.3068	16.2743	190	-	33.4132	29.3194	1.13963	111.013	2.07733	3.52386
0:15:38.220	Exercise		3.13588	43.9199	16.5047	190	-	33.6608	29.342	1.14719	113.66	2.01967	3.59744
0:15:39.260	Exercise		3.16113	44.2735	16.6375	190	-	33.9676	29.6424	1.14591	115.48	2.052	3.62237
0:15:40.320	Exercise		3.17764	44.5048	16.7244	190	-	33.6678	29.3501	1.14711	114.953	2.07733	3.64511
0:15:41.480	Exercise		3.20956	44.9518	16.8628	190.333	-	33.3884	29.2028	1.14333	114.979	2.118	3.66957
0:15:42.580	Exercise		2.90953	40.7497	15.2598	190.667	-	32.2565	28.4532	1.13367	101.312	1.95533	3.29844
0:15:43.800	Exercise		2.35588	32.9955	12.3344	191	-	29.8482	26.7227	1.11696	77.2432	1.60633	2.63142
0:15:45.280	Exercise		1.72545	24.1659	9.03376	191	-	29.1524	26.5712	1.09715	56.2626	1.359	1.89307
0:15:47.020	Exercise		2.50145	35.0344	13.0966	191	-	26.0272	24.5941	1.05827	71.53	1.60333	2.64721
0:15:48.320	Exercise		3.37405	47.2556	17.6652	191	-	26.7981	25.4936	1.05117	97.5629	1.96633	3.5467
0:15:49.400	Exercise		4.54156	63.6073	23.7778	191	-	26.278	24.9778	1.05205	127.118	2.35433	4.77797
0:15:50.660	Exercise		3.99961	56.0169	20.9404	191	-	29.2493	27.3551	1.06924	124.761	2.31067	4.27656
0:15:51.680	Exercise		3.65397	51.176	19.1307	191	-	30.832	28.4434	1.08398	120.537	2.20333	3.96083
0:15:52.720	Exercise		3.47568	48.6789	18.1973	191	-	33.0632	29.971	1.10317	123.176	2.14767	3.83427
0:15:53.800	Exercise		3.43394	48.0943	17.9474	191.333	-	32.9656	29.6571	1.11156	121.304	2.156	3.81703
0:15:54.880	Exercise		3.47715	48.6995	18.1416	191.667	-	33.2934	29.7739	1.11821	123.765	2.228	3.88818
0:15:55.960	Exercise		3.31709	46.4579	17.2765	192	-	34.3292	30.4074	1.12897	122.269	2.097	3.74491
0:15:56.900	Exercise		3.28609	46.0237	17.1151	192	-	34.623	30.5364	1.13383	122.221	2.08367	3.72586
0:15:57.960	Exercise		3.26316	45.7025	16.9956	192	-	35.0222	30.8446	1.13544	122.729	2.09233	3.70511
0:15:59.040	Exercise		3.21796	45.0695	16.7602	192	-	35.2054	30.9017	1.13927	121.673	2.09	3.66613
0:16:00.000	Exercise		3.16968	44.3932	16.5087	192	-	36.3111	31.93	1.13721	123.478	2.121	3.60459
0:16:01.060	Exercise		3.05491	42.7858	15.911	192	-	37.8759	32.9767	1.14856	124.247	2.095	3.50875
0:16:02.080	Exercise		3.11509	43.6287	16.2244	192	-	37.6984	32.8911	1.14616	125.854	2.15233	3.57039
0:16:03.080	Exercise		3.12486	43.7655	16.2753	192	-	37.134	32.3136	1.14917	124.565	2.10367	3.591
0:16:04.100	Exercise		3.28692	46.0353	17.0897	192.333	-	36.198	31.4953	1.14931	127.747	2.09833	3.7777
0:16:05.040	Exercise		3.23559	45.3163	16.7937	192.667	-	36.2453	31.6397	1.14556	125.93	2.095	3.70656
0:16:06.080	Exercise		3.21353	45.0074	16.6504	193	-	36.8394	31.8947	1.15503	127.281	2.06033	3.71173
0:16:07.020	Exercise		3.27821	45.9133	16.9855	193	-	36.1982	31.2723	1.15752	127.069	2.17733	3.79459
0:16:08.140	Exercise		3.23086	45.2501	16.7402	193	-	36.062	31.1647	1.15715	124.764	2.177	3.73857
0:16:09.240	Exercise		3.18174	44.5622	16.4857	193	-	35.4636	30.6841	1.15577	120.795	2.18567	3.67734
0:16:10.280	Exercise		3.09509	43.3486	16.0368	193	-	35.7226	30.9928	1.15261	118.89	2.05633	3.56744
0:16:11.260	Exercise		3.20451	44.8811	16.6037	193	-	34.9972	30.3258	1.15404	120.383	2.10533	3.69814
0:16:12.400	Exercise		3.23369	45.2898	16.7549	193	-	34.9633	30.4126	1.14963	121.405	2.095	3.71755
0:16:13.400	Exercise		3.14528	44.0516	16.2968	193	-	34.901	30.3655	1.14936	118.06	2.05167	3.61507
0:16:14.400	Exercise		3.13229	43.8696	16.2295	193	-	35.2711	30.6804	1.14963	118.906	2.032	3.60098
0:16:15.480	Exercise		3.16227	44.2895	16.3848	193	-	35.4032	30.7754	1.15037	120.439	2.044	3.63779
0:16:16.460	Exercise		3.21742	45.0619	16.6706	193	-	35.4556	30.8105	1.15076	122.68	2.053	3.70249
0:16:17.420	Exercise		3.20298	44.8597	16.5958	193	-	35.7711	31.1993	1.14654	123.336	2.027	3.67234
0:16:18.440	Exercise		3.15033	44.1223	16.323	193	-	33.7294	29.4926	1.14366	114.332	2.03933	3.60289
0:16:19.720	Exercise		3.23891	45.3629	16.7819	193	-	32.8094	28.9134	1.13475	113.78	2.18067	3.67534
0:16:20.900	Exercise		3.10167	43.4408	16.0431	193.333	-	32.2423	28.4302	1.13409	107.519	2.06067	3.51757
0:16:21.920	Exercise		3.15125	44.1352	16.2715	193.667	-	33.4832	29.5486	1.13316	113.444	2.06	3.57086
0:16:23.000	Exercise		3.15117	44.134	16.2711	193.667	-	34.3503	30.2749	1.13461	116.557	2.019	3.57536
0:16:24.020	Exercise		3.19968	44.8135	16.5216	193.667	-	35.1154	30.9818	1.13342	120.786	2.06367	3.62658
0:16:25.000	Exercise		3.32324	46.5439	17.1596	193.667	-	35.519	31.3061	1.13457	126.863	2.07	3.77046
0:16:25.940	Exercise		3.21211	44.9876	16.5858	193.667	-	36.108	31.8845	1.13246	124.985	1.99933	3.6376
0:16:26.900	Exercise		3.52654	49.3913	18.2407	193.333	-	35.8845	31.6848	1.13254	135.55	2.16833	3.99396
0:16:27.880	Exercise		3.58627	50.2279	18.5817	193	-	37.3041	33.0961	1.12714	143.321	2.16367	4.04224
0:16:28.680	Exercise		3.7408	52.3921	19.3824	193	-	39.2173	34.4059	1.13984	156.843	2.22767	4.26392
0:16:29.480	Exercise		3.49074	48.8899	18.0867	193	-	40.5499	34.9992	1.15859	151.812	2.13	4.04435
0:16:30.420	Exercise		3.41466	47.8244	17.6925	193	-	40.038	34.0438	1.17607	146.318	2.19433	4.01589
0:16:31.400	Exercise		3.25014	45.5202	16.8111	193.333	-	39.3726	33.4218	1.17805	136.792	2.232	3.82884
0:16:32.420	Exercise		2.99543	41.9528	15.4936	193.333	-	38.3334	32.6921	1.17256	122.909	2.18933	3.51231
0:16:33.660	Exercise		2.98063	41.7455	15.3905	193.667	-	36.5403	31.3887	1.16412	116.541	2.2	3.46982
0:16:34.820	Exercise		2.91345	40.8047	15.0437	193.667	-	34.9991	30.3077	1.15479	109.773	2.02533	3.36443
0:16:35.780	Exercise		3.25396	45.5737	16.773	194	-	34.578	30.1511	1.14683	120.937	2.068	3.73173
0:16:36.760	Exercise		3.24247	45.4128	16.7138	194	-	34.5925	30.2982	1.14173	120.722	2.03167	3.70204
0:16:37.860	Exercise		3.3677	47.1667	17.3593	194	-	34.5384	30.2722	1.14093	124.84	2.10867	3.84229
0:16:38.820	Exercise		3.41342	47.807	17.5949	194	-	34.7967	30.5696	1.13828	127.394	2.12867	3.88542
0:16:39.780	Exercise		3.44433	48.24	17.7543	194	-	35.8873	31.4839	1.13986	132.956	2.048	3.92606
0:16:40.640	Exercise		3.35578	46.9998	17.2978	194	-	36.7053	32.1738	1.14084	132.618	2.02233	3.82842
0:16:41.580	Exercise		3.29289	46.1189	16.9737	194	-	36.9271	32.1303	1.14929	130.832	2.04	3.78449
0:16:42.600	Exercise		3.06429	42.9173	15.7953	194	-	36.2332	31.6005	1.1466	119.633	2.00233	3.51353
0:16:43.660	Exercise		2.42043	33.8996	12.4551	194.333	-	33.3009	29.1456	1.14257	88.1151	1.689	2.76552
0:16:45.120	Exercise		3.52727	49.4016	18.1506	194.333	-	27.034	24.6719	1.09574	104.28	1.68267	3.86498
0:16:47.300	Exercise		4.26537	59.7391	21.9112	194.667	-	25.0235	23.1704	1.07998	115.822	1.83533	4.6065
0:16:48.300	Exercise		5.58739	78.2547	28.7516	194.333	-	26.8326	24.8138	1.08136	160.312	2.22233	6.04197
0:16:49.180	Exercise		4.33678	60.7392	22.278	194.667	-	30.4789	27.7459	1.0985	141.271	2.23767	4.76395
0:16:50.160	Exercise		4.07947	57.1355	20.9921	194.333	-	33.4251	29.8033	1.12152	145.698	2.246	4.57523
0:16:51.080	Exercise		3.76998	52.8009	19.3996	194.333	-	34.9158	30.9549	1.12796	140.764	2.21967	4.25238
0:16:52.020	Exercise		3.63882	50.9639	18.7246	194.333	-	35.9264	31.3207	1.14705	139.923	2.19167	4.17391
0:16:52.980	Exercise		3.24554	45.4557	16.6723	194.667	-	36.8317	32.021	1.15024	128.425	2.081	3.73314
0:16:54.000	Exercise		3.37411	47.2565	17.3328	194.667	-	36.5073	31.4207	1.16189	132.003	2.15433	3.92034
0:16:54.960	Exercise		3.28619	46.0251	16.9101	194.333	-	36.7879	31.703	1.16039	129.915	2.07333	3.81327
0:16:55.860	Exercise		3.49026	48.8832	17.9602	194.333	-	36.137	31.078	1.16279	135.207	2.14433	4.05843
0:16:56.860	Exercise		3.38132	47.3574	17.3996	194.333	-	35.8944	30.8225	1.16455	130.33	2.09467	3.93772
0:16:57.860	Exercise		3.40157	47.6411	17.4738	194.667	-	35.8572	30.5369	1.17423	130.731	2.149	3.99421
0:16:58.820	Exercise		3.3083	46.3347	16.9947	194.667	-	35.9365	30.5293	1.17711	127.649	2.09833	3.89424
0:16:59.820	Exercise		3.25468	45.5838	16.6907	195	-	36.4755	30.7215	1.1873	127.726	2.04133	3.86427
0:17:00.740	Exercise		3.36966	47.1941	17.2803	195	-	36.0072	30.355	1.1862	129.913	2.18	3.9971
0:17:01.860	Exercise		3.39348	47.5277	17.4025	195	-	36.1418	30.5048	1.18479	131.117	2.229	4.02056
0:17:02.900	Exercise		3.45535	48.3943	17.7198	195	-	36.0953	30.4685	1.18467	133.262	2.247	4.09347
0:17:03.800	Exercise		3.36477	47.1256	17.2552	195	-	36.2182	30.7294	1.17862	130.604	2.15233	3.96577
0:17:04.840	Exercise		3.35746	47.0233	17.2178	195	-	36.6972	31.0732	1.18099	132.242	2.10833	3.96514
0:17:05.780	Exercise		3.38934	47.4698	17.3516	195.333	-	36.404	30.8305	1.18078	132.042	2.19667	4.00207
0:17:06.800	Exercise		3.32785	46.6085	17.0077	195.667	-	36.3679	30.7644	1.18214	129.63	2.16967	3.93399
0:17:07.860	Exercise		3.27552	45.8756	16.7118	196	-	36.3225	30.5511	1.18891	127.645	2.12	3.89429
0:17:08.780	Exercise		3.13382	43.891	15.9889	196	-	36.4884	30.9151	1.18028	123.258	1.992	3.69878
0:17:09.720	Exercise		3.04644	42.6672	15.5431	196	-	37.0584	31.3887	1.18063	122.09	1.91233	3.59672
0:17:10.680	Exercise		3.23995	45.3774	16.5303	196	-	36.6984	31.2843	1.17306	127.788	2.07067	3.80067
0:17:11.700	Exercise		3.2743	45.8585	16.6772	196.333	-	37.1209	31.653	1.17274	130.248	2.155	3.83991
0:17:12.700	Exercise		3.36371	47.1107	17.1326	196.333	-	37.7154	32.0216	1.17781	135.567	2.243	3.96181
0:17:13.660	Exercise		3.29212	46.1081	16.768	196.333	-	38.1711	31.8822	1.19725	134.21	2.26133	3.9415
0:17:14.740	Exercise		3.15636	44.2067	16.0765	196.333	-	38.9833	31.8954	1.22222	131.775	2.17367	3.85777
0:17:15.680	Exercise		3.2931	46.1218	16.773	196.333	-	38.7816	31.2028	1.24289	136.321	2.28	4.09294
0:17:16.680	Exercise		3.25785	45.6281	16.5935	196.333	-	38.912	31.1158	1.25056	135.239	2.29933	4.07412
0:17:17.820	Exercise		3.35618	47.0053	17.0943	196.333	-	38.1548	30.4601	1.25261	136.284	2.38467	4.20399
0:17:18.840	Exercise		3.17664	44.4908	16.1524	196.667	-	38.4144	30.7198	1.25048	130.651	2.182	3.97231
0:17:19.720	Exercise		2.85177	39.9408	14.5005	196.667	-	40.0232	31.9409	1.25304	123.506	1.89833	3.57337
0:17:20.600	Exercise		2.90597	40.6998	14.7761	196.667	-	39.2256	31.8054	1.2333	123.152	1.93533	3.58394
0:17:21.700	Exercise		2.86323	40.1013	14.5711	196.5	-	39.0139	31.7957	1.22702	120.542	1.9645	3.51324
