# Supplementary material for: A Plyometric Warm-Up Protocol Improves Running Economy in Recreational Endurance Athletes
Source: Front Physiol. 2020 Mar 12;11:197. doi: 10.3389/fphys.2020.00197 (PMC7080849; doi:10.3389/fphys.2020.00197)
Supplement: Supplementary file 1 [file Data_Sheet_1.zip › Datasheet 1/Running economy /3/3 Resistance.xls]

## Sheet: MetasoftStudio
CPET Results
Operator
Master data
Name
Director
Street
City
Zip
State
Country
Phone
Fax
e-Mail
Internet
Patient data
Administrative Data
ID		3
Title		Mr.
Last Name
First Name
Name Addition
Sex		male
Date of Birth		15/07/1995
Biological and Medical Baseline Data
Height		177 cm
Weight		71.4 kg
Mask		Blue, small
Ethnicity
Body Fat
Hip/Waist Ratio
BMI		23
Estimated Fitness Level
BSA		1.88 m2
Hct
Hb
Medication that changes the Heart Rate
Medication
Existing Medical Conditions
Normal Values
Maximum Oxygen Uptake		Wasserman weight algorithm, 3.17L/min
Maximum Relative Oxygen Uptake		Based on normal value of maximum oxygen uptake, 44ml/min/kg
Maximum Oxygen Pulse		Wasserman equation, 18ml
Maximum Heart Rate		Traditional formula for bicycle test, 177/min
Maximum Minute Ventilation		Not used, -
Maximum Breathing Frequency		Pollock et al. equation, 41/min
Maximum Work Rate		Based on normal maximum oxygen uptake, 287W
Maximum Arterial Blood Pressure		Japanese normal values, 189mmHg
Spirometry normal value set		European Coal and Steel Community (ECSC)
LBW		71.4 kg
IC
VC
TLC
FEV1
Attribution
Administrative Group
Attribution
Contact & Insurance Information
Contact Information
Street
Zip-Code
City
State
Country
Phone
Mobile Phone
e-Mail
Fax
Insurance Information
Prescribing Physician
Responsible Physician
Insurance Company
Insurance Number
Test data
Start Time		07/06/2019 4:39 PM
Duration		0:12:18
CPET device		MetaLyzer 3B-R3
Serial number		235021624
Firmware version		1.3.56
Flow Sensor		Default
Temperature		20.9°C
Barometric Pressure		997mBar
Humidity		52%
Variable	Unit	Rest	Unloaded Pedalling	Warm Up	VT1	VT1 % Norm	VT1 % Max	VT2	VT2 % Norm	VT2 % Max	V'O2peak	V'O2peak % Norm	Normal	Absolute Maximum Values
V'O2	L/min	-	-	-	-	-	-	-	-	-	2.73	86	3.17	3.53
V'O2/kg	ml/min/kg	-	-	-	-	-	-	-	-	-	38	86	44	49
V'O2/HR	ml	-	-	-	-	-	-	-	-	-	15	84	18	22
HR	/min	-	-	-	-	-	-	-	-	-	181	102	177	182
V'E/V'O2		-	-	-	-	-	-	-	-	-	26.3	-	-	33.7
V'E/V'CO2		-	-	-	-	-	-	-	-	-	27.6	-	-	34.0
V'E	L/min	-	-	-	-	-	-	-	-	-	77.9	-	-	106.4
V'CO2	L/min	-	-	-	-	-	-	-	-	-	2.59	-	-	3.26
RER		-	-	-	-	-	-	-	-	-	0.95	-	-	1.05
t	Phase	Marker	V'O2	V'O2/kg	V'O2/HR	HR	WR	V'E/V'O2	V'E/V'CO2	RER	V'E	VT	V'CO2
h:mm:ss.ms			L/min	ml/min/kg	ml	/min	W				L/min	L	L/min
0:00:07.480	Exercise		0.545181	7.63558	5.1922	105	-	31.8412	36.1182	0.881586	21.2681	0.7835	0.480623
0:00:09.680	Exercise		0.565381	7.9185	5.31706	106.333	-	31.5537	36.3861	0.86719	21.9458	0.769667	0.490293
0:00:11.600	Exercise		0.727833	10.1937	6.71846	108.333	-	29.5587	35.1632	0.840614	25.4839	0.924333	0.611827
0:00:14.080	Exercise		0.883086	12.3681	8.02805	110	-	29.2521	35.5717	0.822341	30.093	1.017	0.726198
0:00:15.880	Exercise		0.926507	12.9763	8.39734	110.333	-	30.1954	36.9093	0.818097	32.6317	1.00933	0.757972
0:00:17.400	Exercise		0.99214	13.8955	8.9922	110.333	-	31.7046	38.8166	0.816781	39.0639	0.739333	0.810361
0:00:18.100	Exercise		1.17171	16.4105	10.6197	110.333	-	29.3258	35.4114	0.828147	41.9699	0.794333	0.970349
0:00:19.900	Exercise		1.69588	23.7519	15.3705	110.333	-	25.4666	30.8093	0.826588	50.073	1.04733	1.4018
0:00:22.360	Exercise		1.35295	18.9489	12.2624	110.333	-	25.6049	31.0535	0.82454	38.5372	1.42467	1.11556
0:00:24.920	Exercise		1.13504	15.8969	10.195	111.333	-	25.3768	30.862	0.822269	32.2698	1.34067	0.93331
0:00:27.380	Exercise		1.03635	14.5148	8.95983	115.667	-	23.3605	29.642	0.788089	27.2074	1.307	0.816739
0:00:36.460	Exercise		1.10774	15.5145	9.20558	120.333	-	20.6691	27.9675	0.739039	25.7688	1.29167	0.818661
0:00:39.340	Exercise		1.18965	16.6618	9.61983	123.667	-	19.6361	27.5024	0.713979	26.0832	1.37933	0.849387
0:00:42.160	Exercise		1.42663	19.9808	11.5051	124	-	19.4487	27.8678	0.697893	31.0999	1.33533	0.995635
0:00:44.320	Exercise		1.51913	21.2764	12.2841	123.667	-	19.1091	27.3862	0.697764	32.5353	1.33633	1.06
0:00:46.820	Exercise		1.77728	24.8919	14.4104	123.333	-	18.6154	26.439	0.704088	36.7309	1.45067	1.25136
0:00:49.300	Exercise		1.77143	24.81	14.4019	123	-	18.8405	26.4329	0.712766	36.8878	1.512	1.26262
0:00:51.700	Exercise		1.8223	25.5224	14.8557	122.667	-	19.2732	26.6675	0.722723	38.8541	1.499	1.31702
0:00:53.800	Exercise		1.85411	25.9679	15.2392	121.667	-	19.8178	27.0925	0.731487	40.7701	1.45833	1.35626
0:00:55.780	Exercise		1.85903	26.0368	15.4063	120.667	-	20.6654	27.793	0.743546	42.4634	1.51133	1.38227
0:00:58.140	Exercise		1.84251	25.8054	15.3117	120.333	-	21.4338	28.3165	0.756938	43.6982	1.496	1.39466
0:01:00.020	Exercise		1.91283	26.7904	15.7651	121.333	-	23.1727	29.894	0.775163	48.8332	1.56	1.48276
0:01:01.660	Exercise		1.83931	25.7606	15.0352	122.333	-	24.637	31.1953	0.789767	50.3799	1.43233	1.45262
0:01:03.280	Exercise		1.20403	16.8632	9.81549	122.667	-	26.4438	33.0392	0.800374	37.1725	1.00367	0.963678
0:01:04.880	Exercise		1.03292	14.4666	8.46653	122	-	25.198	31.8253	0.79176	31.2791	0.857667	0.817822
0:01:07.840	Exercise		1.02196	14.3131	8.42271	121.333	-	23.6079	30.1538	0.782917	28.489	0.940333	0.800106
0:01:11.080	Exercise		1.70393	23.8645	14.082	121	-	21.7045	27.838	0.77967	40.9433	1.48867	1.3285
0:01:13.140	Exercise		1.57141	22.0085	12.9157	121.667	-	21.2017	27.2452	0.778183	36.9237	1.474	1.22284
0:01:15.320	Exercise		1.81734	25.4529	14.8962	122	-	20.34	26.3418	0.772156	41.2151	1.39633	1.40327
0:01:17.200	Exercise		1.58234	22.1616	12.9347	122.333	-	20.6798	26.9218	0.768142	37.2301	1.18933	1.21546
0:01:18.940	Exercise		1.27078	17.7981	10.4163	122	-	21.3678	27.8632	0.766882	31.5017	1.04333	0.974541
0:01:21.420	Exercise		1.69732	23.772	13.8369	122.667	-	19.8943	25.7741	0.771872	38.5032	1.17067	1.31011
0:01:22.920	Exercise		1.52099	21.3024	12.2332	124.333	-	20.3347	26.3256	0.772429	35.1173	1.20733	1.17486
0:01:25.520	Exercise		2.33422	32.6922	18.4281	126.667	-	19.6989	25.6323	0.768517	50.879	1.496	1.79389
0:01:27.980	Exercise		2.14354	30.0215	16.7029	128.333	-	20.3845	26.7205	0.762877	48.6182	1.422	1.63525
0:01:29.460	Exercise		2.70937	37.9463	21.0028	129	-	21.0364	27.3823	0.768249	62.5671	1.617	2.08147
0:01:31.100	Exercise		2.68641	37.6248	20.8788	128.667	-	22.5541	28.7087	0.78562	66.1374	1.71667	2.1105
0:01:32.660	Exercise		2.61016	36.5568	20.3389	128.333	-	24.3124	29.998	0.810467	68.9071	1.82133	2.11545
0:01:34.220	Exercise		2.25104	31.5271	17.6321	127.667	-	26.0995	31.0341	0.840995	64.043	1.74267	1.89311
0:01:36.020	Exercise		1.6321	22.8586	12.8512	127	-	28.5905	33.0238	0.865755	51.9787	1.408	1.413
0:01:37.560	Exercise		1.67879	23.5124	13.2886	126.333	-	27.7365	31.1675	0.889918	51.405	1.529	1.49398
0:01:39.660	Exercise		1.85989	26.0489	14.8002	125.667	-	25.772	28.6472	0.899634	52.3549	1.705	1.67322
0:01:42.100	Exercise		2.12228	29.7238	16.8882	125.667	-	24.4203	27.2001	0.897802	55.7367	2.05267	1.90538
0:01:44.220	Exercise		2.03777	28.5402	16.1301	126.333	-	24.5159	27.4064	0.894533	53.9221	1.95867	1.82285
0:01:46.240	Exercise		2.01268	28.1888	15.7651	127.667	-	25.3316	28.4478	0.890459	55.6145	1.72967	1.79221
0:01:47.800	Exercise		2.08113	29.1475	16.0499	129.667	-	25.8911	29.0967	0.88983	58.9104	1.68733	1.85185
0:01:49.440	Exercise		2.18022	30.5352	16.6429	131	-	26.1966	29.2745	0.894858	62.41	1.697	1.95098
0:01:51.140	Exercise		2.18024	30.5356	16.4754	132.333	-	26.0983	28.9044	0.902918	61.9866	1.755	1.96858
0:01:52.900	Exercise		1.9307	27.0406	14.553	132.667	-	26.4209	29.0753	0.908706	55.9231	1.63933	1.75444
0:01:54.720	Exercise		1.51999	21.2884	11.4285	133	-	26.6963	29.2843	0.911627	44.8248	1.52	1.38567
0:01:57.520	Exercise		1.5132	21.1933	11.3207	133.667	-	25.3488	28.4498	0.891001	42.5161	1.47233	1.34826
0:01:59.380	Exercise		1.65157	23.1312	12.2641	134.667	-	24.1037	27.5962	0.873443	43.9498	1.52833	1.44255
0:02:01.220	Exercise		2.11211	29.5814	15.4923	136.333	-	23.3982	27.1743	0.86104	54.2465	1.61833	1.81861
0:02:02.900	Exercise		2.00032	28.0156	14.5654	137.333	-	24.0849	27.9284	0.862379	53.0561	1.566	1.72503
0:02:04.700	Exercise		1.72069	24.0993	12.4989	137.667	-	24.4616	28.3204	0.863746	46.7377	1.44833	1.48624
0:02:06.860	Exercise		1.59334	22.3157	11.6302	137	-	23.8616	27.739	0.860219	42.6074	1.33733	1.37062
0:02:08.600	Exercise		1.66789	23.3598	12.2639	136	-	23.3013	27.2973	0.85361	43.507	1.34933	1.42373
0:02:10.340	Exercise		1.90703	26.7092	14.0914	135.333	-	22.9079	26.9305	0.850631	48.6513	1.411	1.62218
0:02:12.080	Exercise		1.95129	27.329	14.454	135	-	23.4662	27.5433	0.851976	50.7546	1.472	1.66246
0:02:13.820	Exercise		1.99204	27.8997	14.7558	135	-	23.8077	27.7923	0.856631	52.3723	1.52467	1.70644
0:02:15.580	Exercise		1.95887	27.4351	14.546	134.667	-	24.259	28.1147	0.86286	52.4479	1.53267	1.69023
0:02:17.340	Exercise		1.89399	26.5265	14.1343	134	-	24.7101	28.4265	0.869264	51.7476	1.50633	1.64638
0:02:19.060	Exercise		1.87485	26.2584	14.0966	133	-	24.7056	28.2367	0.874945	51.2296	1.50233	1.64039
0:02:20.860	Exercise		1.93023	27.034	14.623	132	-	25.3295	28.7502	0.881022	53.821	1.57233	1.70058
0:02:22.600	Exercise		1.91699	26.8486	14.6335	131	-	25.753	29.1024	0.884908	54.1879	1.619	1.69636
0:02:24.440	Exercise		1.89179	26.4957	14.515	130.333	-	26.3688	29.6642	0.888909	54.6689	1.64533	1.68163
0:02:26.280	Exercise		1.84281	25.8096	14.1754	130	-	26.3771	29.542	0.892868	53.3739	1.61267	1.64538
0:02:28.040	Exercise		1.87606	26.2753	14.3576	130.667	-	26.2244	29.1714	0.898978	53.8996	1.651	1.68653
0:02:29.960	Exercise		1.91099	26.7645	14.4772	132	-	25.9286	28.6718	0.904321	54.0698	1.72233	1.72815
0:02:32.040	Exercise		1.96946	27.5835	14.6975	134	-	25.9557	28.5467	0.909238	55.6395	1.77233	1.79071
0:02:33.800	Exercise		1.81181	25.3755	13.3549	135.667	-	26.8342	29.4378	0.911557	53.3533	1.62267	1.65157
0:02:35.480	Exercise		1.7954	25.1456	13.1692	136.333	-	27.1766	29.7772	0.912666	53.6585	1.588	1.6386
0:02:37.380	Exercise		1.80373	25.2623	13.2627	136	-	26.8512	29.5285	0.909331	53.2981	1.57733	1.64019
0:02:39.140	Exercise		2.07022	28.9946	15.2972	135.333	-	25.9636	28.5546	0.909261	58.5959	1.74133	1.88237
0:02:40.840	Exercise		2.15613	30.1979	15.9713	135	-	26.4825	29.0392	0.911957	62.1042	1.787	1.9663
0:02:42.560	Exercise		1.58477	22.1957	11.7391	135	-	27.5234	30.0778	0.915073	48.0531	1.56033	1.45018
0:02:45.260	Exercise		1.7207	24.0994	12.7459	135	-	26.5645	29.3107	0.906309	50.2964	1.579	1.55948
0:02:46.820	Exercise		1.67975	23.526	12.412	135.333	-	25.2026	28.2708	0.891473	46.7785	1.51567	1.49745
0:02:48.700	Exercise		1.90963	26.7455	14.0759	135.667	-	24.1061	27.2731	0.883879	50.9116	1.503	1.68788
0:02:50.620	Exercise		1.47872	20.7104	10.873	136	-	24.4435	27.8734	0.876949	41.1228	1.18967	1.29676
0:02:52.100	Exercise		1.12994	15.8255	8.30839	136	-	25.2942	28.9174	0.874706	33.9469	0.911	0.988366
0:02:53.600	Exercise		1.05977	14.8427	7.81156	135.667	-	25.2545	28.9899	0.871147	32.1946	0.853667	0.923215
0:02:55.440	Exercise		1.34231	18.7999	9.96764	134.667	-	23.7495	27.2839	0.87046	37.0781	1.027	1.16843
0:02:57.120	Exercise		1.71829	24.0657	12.855	133.667	-	23.7987	27.2258	0.874123	46.0919	1.27667	1.502
0:02:58.620	Exercise		2.16853	30.3716	16.3047	133	-	24.9244	28.2263	0.883021	59.6035	1.54533	1.91486
0:03:00.120	Exercise		2.12798	29.8036	16.04	132.667	-	26.6233	29.8001	0.893396	62.4397	1.554	1.90113
0:03:01.600	Exercise		1.84508	25.8415	13.9427	132.333	-	27.6942	30.7576	0.900403	56.9364	1.40433	1.66132
0:03:03.060	Exercise		1.76692	24.7468	13.3858	132	-	28.2474	31.3738	0.90035	55.6992	1.38567	1.59085
0:03:04.600	Exercise		1.7817	24.9538	13.5319	131.667	-	28.216	31.2227	0.903703	56.061	1.39467	1.61013
0:03:06.080	Exercise		2.01375	28.2038	15.2557	132	-	28.4546	31.2942	0.909263	63.1734	1.549	1.83103
0:03:07.480	Exercise		2.04033	28.5761	15.3408	133	-	28.593	31.1211	0.918764	64.1879	1.58033	1.87458
0:03:09.040	Exercise		2.00686	28.1073	14.8657	135	-	29.2759	31.6982	0.923582	64.5502	1.60333	1.8535
0:03:10.560	Exercise		1.67799	23.5012	12.2481	137	-	28.3598	30.8199	0.920178	52.7397	1.474	1.54405
0:03:12.600	Exercise		1.78491	24.9987	12.8411	139	-	27.6291	30.311	0.91152	54.594	1.48933	1.62698
0:03:14.060	Exercise		1.76467	24.7153	12.5749	140.333	-	26.7721	29.543	0.90621	52.428	1.45633	1.59916
0:03:15.660	Exercise		2.11132	29.5704	14.9386	141.333	-	27.3312	30.1337	0.907001	63.372	1.61033	1.91497
0:03:17.180	Exercise		1.94906	27.2977	13.758	141.667	-	27.6147	30.4227	0.907702	59.2731	1.566	1.76916
0:03:18.820	Exercise		2.0691	28.979	14.5711	142	-	27.6732	30.3436	0.911995	62.855	1.61733	1.88701
0:03:20.300	Exercise		1.98535	27.806	14.0142	141.667	-	27.9089	30.4657	0.916076	60.9807	1.576	1.81873
0:03:21.840	Exercise		2.02408	28.3484	14.3213	141.333	-	27.8959	30.1618	0.924878	62.1256	1.58	1.87202
0:03:23.400	Exercise		1.83223	25.6615	12.9946	141	-	28.0192	30.276	0.92546	56.6019	1.54833	1.69566
0:03:25.260	Exercise		1.84681	25.8656	13.129	140.667	-	27.5434	29.7967	0.924379	56.0173	1.56633	1.70715
0:03:26.900	Exercise		1.80197	25.2377	12.8406	140.333	-	27.4157	29.781	0.920575	54.4618	1.55	1.65885
0:03:28.540	Exercise		1.84449	25.8332	13.1749	140	-	28.0751	30.5418	0.919237	57.445	1.46133	1.69553
0:03:29.880	Exercise		2.00751	28.1163	14.3393	140	-	28.0406	30.3544	0.923774	62.0666	1.54767	1.85448
0:03:31.420	Exercise		2.00934	28.1421	14.3524	140	-	28.1813	30.4703	0.924877	62.4008	1.556	1.8584
0:03:33.060	Exercise		2.11788	29.6622	15.0918	140.333	-	27.8615	30.2097	0.922269	64.5792	1.669	1.95325
0:03:34.540	Exercise		1.97569	27.6707	14.012	141	-	28.2807	30.7552	0.919542	61.548	1.562	1.81673
0:03:36.000	Exercise		2.03058	28.4395	14.2664	142.333	-	28.3497	30.7746	0.921203	63.2845	1.59367	1.87058
0:03:37.600	Exercise		1.81175	25.3747	12.5816	144	-	28.0489	30.4424	0.921377	56.1217	1.52367	1.66931
0:03:39.480	Exercise		1.81286	25.3902	12.4453	145.667	-	26.2427	29.1418	0.900519	52.7762	1.461	1.63252
0:03:41.860	Exercise		1.81709	25.4494	12.3611	147	-	24.5323	28.1279	0.87217	49.8737	1.356	1.58481
0:03:43.580	Exercise		2.13674	29.9263	14.47	147.667	-	23.229	27.2633	0.852023	55.1336	1.44367	1.82055
0:03:45.240	Exercise		2.23648	31.3232	15.1113	148	-	23.4659	27.4827	0.853842	57.7278	1.58433	1.9096
0:03:47.020	Exercise		2.2625	31.6877	15.2528	148.333	-	23.9663	27.8123	0.861716	59.27	1.69133	1.94963
0:03:48.720	Exercise		2.19729	30.7743	14.78	148.667	-	24.4392	28.072	0.87059	58.7673	1.67	1.91294
0:03:50.360	Exercise		2.12886	29.816	14.2558	149.333	-	25.3366	28.9665	0.874684	59.2824	1.59733	1.86208
0:03:51.880	Exercise		2.17573	30.4724	14.5049	150	-	25.3583	28.8509	0.878943	60.6231	1.60167	1.91234
0:03:53.480	Exercise		1.80276	25.2487	11.9388	151	-	25.6339	29.1906	0.878157	50.8535	1.57767	1.58311
0:03:56.520	Exercise		1.93502	27.1012	12.7026	152.333	-	24.061	27.6485	0.870246	51.1516	1.60367	1.68395
0:03:58.080	Exercise		1.99636	27.9603	13.0198	153.333	-	23.5507	27.3954	0.859658	51.6088	1.618	1.71619
0:03:59.680	Exercise		2.5555	35.7913	16.5226	154.667	-	23.7038	27.6427	0.857506	66.1157	1.71833	2.19136
0:04:01.200	Exercise		2.42603	33.978	15.6182	155.333	-	25.377	29.4258	0.862406	67.1798	1.723	2.09222
0:04:02.700	Exercise		2.32401	32.5492	14.8975	156	-	26.6198	30.4334	0.87469	67.5019	1.72433	2.03279
0:04:04.280	Exercise		2.22018	31.095	14.2016	156.333	-	27.3076	30.7639	0.887653	66.3429	1.67167	1.97075
0:04:05.740	Exercise		2.1864	30.6218	13.9557	156.667	-	27.3668	30.3724	0.901041	65.6019	1.638	1.97003
0:04:07.200	Exercise		2.23882	31.356	14.26	157	-	27.911	30.5727	0.912939	68.3268	1.685	2.0439
0:04:08.720	Exercise		2.24293	31.4136	14.2862	157	-	28.6297	31.0256	0.922777	70.138	1.705	2.06972
0:04:10.120	Exercise		2.35752	33.0185	15.0161	157	-	28.9716	31.0214	0.933922	74.3093	1.781	2.20174
0:04:11.520	Exercise		2.15267	30.1495	13.6823	157.333	-	29.1403	30.9	0.943052	68.5991	1.683	2.03008
0:04:13.160	Exercise		2.06473	28.9178	13.0955	157.667	-	28.5436	30.0883	0.948661	64.57	1.65	1.95873
0:04:14.740	Exercise		1.63546	22.9056	10.351	158	-	27.4643	29.1963	0.940677	49.7364	1.486	1.53844
0:04:17.060	Exercise		1.76932	24.7803	11.1746	158.333	-	26.2512	28.3787	0.925031	51.4305	1.486	1.63667
0:04:18.560	Exercise		1.81971	25.4862	11.4688	158.667	-	25.7643	28.2237	0.912862	52.073	1.445	1.66115
0:04:19.980	Exercise		1.98896	27.8566	12.5355	158.667	-	26.4138	29.0999	0.907693	58.2399	1.47033	1.80537
0:04:21.620	Exercise		1.43347	20.0767	9.07262	158	-	27.5673	30.4438	0.905514	44.7264	1.23633	1.29803
0:04:23.640	Exercise		1.31085	18.3593	8.34939	157	-	27.8154	31.2368	0.890469	41.9656	1.098	1.16727
0:04:24.880	Exercise		1.08653	15.2175	6.95007	156.333	-	27.7412	31.402	0.883422	35.4048	0.968667	0.959862
0:04:26.780	Exercise		1.80604	25.2947	11.5772	156	-	24.1565	27.7663	0.869994	49.5826	1.199	1.57125
0:04:28.140	Exercise		2.23436	31.2936	14.3228	156	-	23.6554	26.9953	0.876281	59.1054	1.36167	1.95793
0:04:29.240	Exercise		3.17277	44.4365	20.2949	156.333	-	24.0481	27.2706	0.88183	83.3194	1.709	2.79784
0:04:30.500	Exercise		3.15802	44.23	20.2006	156.333	-	26.0214	28.9875	0.897676	89.3292	1.79833	2.83488
0:04:31.780	Exercise		2.67143	37.4149	17.1245	156	-	26.5166	29.2175	0.90756	76.3859	1.98233	2.42448
0:04:34.620	Exercise		2.88949	40.469	18.7224	154.333	-	26.8209	29.7488	0.901578	83.9618	1.87067	2.6051
0:04:37.140	Exercise		3.07023	43.0004	19.9798	153.667	-	28.496	31.8652	0.894267	95.1308	1.79267	2.74561
0:04:37.980	Exercise		3.39832	47.5956	22.163	153.333	-	28.958	32.6677	0.886442	106.421	1.91267	3.01242
0:04:40.060	Exercise		2.81986	39.4939	18.3505	153.667	-	30.5257	34.0011	0.897784	92.9773	1.94067	2.53163
0:04:41.440	Exercise		2.42608	33.9787	15.7879	153.667	-	29.2307	31.9452	0.915027	76.257	2.056	2.21993
0:04:42.980	Exercise		2.27799	31.9046	14.7921	154	-	30.7567	32.8957	0.934975	75.9922	1.84567	2.12986
0:04:44.440	Exercise		2.36156	33.075	15.2687	154.667	-	31.2061	32.8202	0.95082	79.9374	1.844	2.24541
0:04:45.640	Exercise		2.22487	31.1606	14.354	155	-	32.5988	33.7716	0.965273	78.8464	1.797	2.14761
0:04:47.120	Exercise		1.78665	25.0232	11.5268	155	-	32.8353	33.9543	0.967045	64.1723	1.678	1.72777
0:04:49.600	Exercise		1.82818	25.6048	11.7947	155	-	29.1938	30.829	0.946959	58.5355	1.63233	1.73121
0:04:51.000	Exercise		1.85224	25.9418	11.8988	155.667	-	27.1323	29.2745	0.926825	55.2295	1.599	1.7167
0:04:52.640	Exercise		2.32534	32.5678	14.8743	156.333	-	26.5894	29.0795	0.91437	67.8237	1.62933	2.12622
0:04:53.960	Exercise		2.26709	31.752	14.4095	157.333	-	27.5646	29.9332	0.920871	68.3235	1.687	2.0877
0:04:55.480	Exercise		2.27775	31.9013	14.4466	157.667	-	28.2531	30.6537	0.921685	70.4865	1.655	2.09937
0:04:56.880	Exercise		2.22607	31.1774	14.089	158	-	28.2645	30.334	0.931777	68.9269	1.652	2.0742
0:04:58.280	Exercise		2.17298	30.4339	13.753	158	-	29.4377	31.3918	0.93775	70.1984	1.62233	2.03771
0:04:59.640	Exercise		2.09274	29.3101	13.2452	158	-	29.3342	30.9607	0.947464	67.3403	1.62933	1.9828
0:05:01.260	Exercise		2.05193	28.7385	12.9596	158.333	-	29.2575	30.7368	0.951872	65.6638	1.67967	1.95318
0:05:02.920	Exercise		1.99023	27.8743	12.491	159.333	-	28.6305	30.2392	0.946801	62.493	1.63267	1.88435
0:05:04.360	Exercise		1.97403	27.6475	12.312	160.333	-	28.4556	30.1647	0.943341	61.8013	1.581	1.86218
0:05:05.880	Exercise		2.05606	28.7963	12.7706	161	-	27.9449	29.8707	0.935529	63.1967	1.58533	1.9235
0:05:07.440	Exercise		1.99416	27.9295	12.4118	160.667	-	27.6906	29.5201	0.938027	60.5779	1.628	1.87058
0:05:09.220	Exercise		1.7394	24.3614	10.8487	160.333	-	26.6657	28.8339	0.924804	50.9707	1.59967	1.60861
0:05:11.780	Exercise		1.78796	25.0415	11.1981	159.667	-	25.5078	28.1284	0.906835	50.1954	1.57533	1.62139
0:05:13.340	Exercise		1.91501	26.8209	11.9938	159.667	-	24.9349	27.9305	0.892746	52.3956	1.62433	1.70962
0:05:15.060	Exercise		2.25331	31.559	14.1126	159.667	-	25.9726	29.3082	0.886189	63.8672	1.72133	1.99686
0:05:16.640	Exercise		2.32393	32.548	14.5246	160	-	26.7427	29.9822	0.89195	67.491	1.819	2.07283
0:05:18.200	Exercise		2.12352	29.7412	13.272	160	-	27.4628	30.7147	0.894124	63.6227	1.727	1.89869
0:05:19.960	Exercise		2.24737	31.4757	14.046	160	-	26.8127	29.3577	0.913309	65.3953	1.833	2.05254
0:05:21.700	Exercise		1.7811	24.9453	11.1318	160	-	26.7907	28.9335	0.925942	52.1074	1.709	1.64919
0:05:24.320	Exercise		1.58165	22.152	9.88534	160	-	24.9601	27.1443	0.919535	43.1857	1.67733	1.45439
0:05:27.340	Exercise		1.4462	20.2549	9.01997	160.333	-	23.6386	26.5977	0.888743	37.8562	1.48533	1.2853
0:05:29.120	Exercise		1.68218	23.56	10.4268	161.333	-	21.5492	25.8137	0.834795	40.0945	1.50167	1.40428
0:05:31.380	Exercise		2.12635	29.7808	13.0718	162.667	-	21.5828	26.8115	0.804984	50.54	1.566	1.71168
0:05:33.020	Exercise		2.05776	28.8202	12.5729	163.667	-	21.9799	27.5927	0.796583	49.5801	1.641	1.63918
0:05:35.200	Exercise		2.40108	33.6285	14.6407	164	-	23.0582	27.9542	0.824854	60.498	1.697	1.98054
0:05:36.600	Exercise		2.32966	32.6283	14.2342	163.667	-	23.7752	28.0009	0.849089	60.5218	1.69767	1.97809
0:05:38.240	Exercise		2.6728	37.4342	16.3976	163	-	24.6198	28.1968	0.873144	71.5889	1.782	2.33374
0:05:39.700	Exercise		2.46367	34.5052	15.2078	162	-	26.1842	29.4921	0.88784	70.1575	1.78867	2.18734
0:05:41.200	Exercise		2.39531	33.5478	14.9707	160	-	27.6621	30.5071	0.906743	71.7693	1.87567	2.17193
0:05:42.980	Exercise		2.13609	29.9172	13.5195	158	-	28.9608	31.2172	0.92772	67.2705	1.79133	1.98169
0:05:44.520	Exercise		2.01828	28.2673	12.9101	156.333	-	29.697	31.5577	0.941038	65.4813	1.70067	1.89928
0:05:45.920	Exercise		2.03029	28.4354	13.0705	155.333	-	29.8678	31.3619	0.952358	66.6238	1.60333	1.93356
0:05:47.320	Exercise		2.07033	28.9963	13.4437	154	-	29.3142	30.815	0.951297	66.7761	1.58	1.9695
0:05:48.780	Exercise		2.17506	30.463	14.3096	152	-	28.7949	30.079	0.957311	68.7771	1.61133	2.08221
0:05:50.140	Exercise		2.00712	28.111	13.3512	150.333	-	30.4093	31.5783	0.962983	67.7428	1.45433	1.93283
0:05:51.240	Exercise		1.65358	23.1594	11.0239	150	-	31.3749	32.1889	0.974711	57.5695	1.45733	1.61177
0:05:54.260	Exercise		1.6882	23.6443	11.2297	150.333	-	30.0422	31.1352	0.964894	56.2085	1.474	1.62894
0:05:55.760	Exercise		1.87411	26.248	12.4664	150.333	-	27.0488	28.5736	0.946636	55.5653	1.642	1.7741
0:05:57.200	Exercise		2.26377	31.7055	15.0584	150.333	-	26.0547	27.8768	0.934637	64.8475	1.592	2.11581
0:05:58.680	Exercise		2.14098	29.9858	14.1787	151	-	25.6678	27.7222	0.925893	60.7944	1.499	1.98232
0:06:00.200	Exercise		2.05356	28.7614	13.4807	152.333	-	25.3871	27.7821	0.913795	57.7971	1.46967	1.87654
0:06:01.780	Exercise		1.97629	27.6791	12.8609	153.667	-	25.7753	28.7497	0.896542	56.9064	1.37333	1.77183
0:06:03.060	Exercise		1.60121	22.4259	10.375	154.333	-	26.3158	29.7225	0.885382	49.5579	0.961667	1.41768
0:06:03.920	Exercise		1.11957	15.6803	7.22304	155	-	29.5162	33.0809	0.892244	42.2438	0.661333	0.998931
0:06:04.720	Exercise		1.17143	16.4066	7.55761	155	-	25.673	28.1501	0.912003	38.5379	0.655667	1.06835
0:06:06.620	Exercise		1.82143	25.5102	11.7259	155.333	-	22.6345	25.6266	0.883243	47.8578	1.03933	1.60876
0:06:08.520	Exercise		1.92864	27.0117	12.3895	155.667	-	21.9589	25.7114	0.854056	47.3812	1.35633	1.64717
0:06:09.960	Exercise		2.17361	30.4428	13.8741	156.667	-	21.4173	25.9424	0.825572	51.4797	1.50467	1.79448
0:06:12.000	Exercise		2.80227	39.2475	17.6986	158.333	-	21.4033	26.8327	0.797656	65.3092	1.764	2.23525
0:06:14.600	Exercise		2.83992	39.7748	17.7495	160	-	21.9757	27.7299	0.792492	67.5184	1.903	2.25061
0:06:16.220	Exercise		3.10588	43.4997	19.2513	161.333	-	23.5557	29.437	0.800209	79.0076	1.946	2.48535
0:06:17.560	Exercise		2.4713	34.612	15.2864	161.667	-	27.0115	32.261	0.837279	73.0021	1.68233	2.06917
0:06:18.800	Exercise		2.47676	34.6885	15.2572	162.333	-	28.5733	31.9263	0.894978	77.3269	1.698	2.21664
0:06:20.180	Exercise		2.45837	34.4309	15.1129	162.667	-	28.3433	30.5406	0.928053	75.957	1.742	2.28149
0:06:21.720	Exercise		2.76505	38.7262	16.9635	163	-	28.1621	30.0596	0.936874	84.3525	1.87367	2.5905
0:06:22.860	Exercise		2.5084	35.1316	15.3889	163	-	29.0514	30.5149	0.952038	79.3553	1.76267	2.38809
0:06:24.240	Exercise		2.299	32.1989	14.1043	163	-	29.5575	30.6285	0.965033	74.4117	1.659	2.21861
0:06:25.800	Exercise		2.15584	30.1939	13.226	163	-	29.0525	29.9314	0.970639	68.565	1.66433	2.09254
0:06:27.240	Exercise		2.00741	28.115	12.3406	162.667	-	28.2228	29.3674	0.961024	62.5002	1.53967	1.92917
0:06:28.680	Exercise		2.09906	29.3986	12.9305	162.333	-	27.6296	28.8535	0.957584	64.0523	1.523	2.01002
0:06:30.080	Exercise		1.91015	26.7528	11.7668	162.333	-	27.5369	28.8456	0.954629	59.0167	1.32433	1.82349
0:06:31.300	Exercise		1.72779	24.1988	10.6217	162.667	-	27.1151	28.3143	0.957648	52.7984	1.278	1.65462
0:06:33.180	Exercise		1.61794	22.6602	9.92599	163	-	27.6771	29.0498	0.952748	51.389	1.11967	1.54149
0:06:34.240	Exercise		2.13572	29.9121	13.0759	163.333	-	26.284	27.926	0.941202	63.0503	1.313	2.01015
0:06:35.320	Exercise		2.23638	31.3218	13.6642	163.667	-	26.5919	28.5307	0.932045	66.3368	1.391	2.0844
0:06:37.260	Exercise		2.59113	36.2904	15.7996	164	-	25.4655	27.5571	0.924099	72.2841	1.65233	2.39446
0:06:38.600	Exercise		2.40407	33.6705	14.6888	163.667	-	25.9902	28.1686	0.922666	68.2328	1.70867	2.21815
0:06:39.960	Exercise		2.80987	39.3539	17.1682	163.667	-	25.9051	27.9626	0.926418	79.1734	1.786	2.60311
0:06:41.320	Exercise		2.60131	36.4329	15.8939	163.667	-	27.0801	28.8492	0.938678	76.7955	1.741	2.44179
0:06:42.680	Exercise		2.45599	34.3976	14.9755	164	-	27.8697	29.2425	0.953055	74.739	1.71067	2.34069
0:06:44.080	Exercise		2.36476	33.12	14.4193	164	-	28.8363	29.7014	0.970875	74.5468	1.689	2.29589
0:06:45.400	Exercise		2.28619	32.0195	13.9119	164.333	-	29.4393	29.9363	0.983397	73.6912	1.66133	2.24823
0:06:46.740	Exercise		1.89879	26.5937	11.5078	165	-	29.8193	30.3172	0.983577	62.2141	1.60167	1.86761
0:06:49.020	Exercise		1.90403	26.6671	11.4471	166.333	-	28.3996	29.5246	0.961895	59.4314	1.59733	1.83148
0:06:50.500	Exercise		2.00839	28.1287	12.0023	167.333	-	27.155	28.7717	0.943808	59.7747	1.64367	1.89554
0:06:51.920	Exercise		2.4671	34.5532	14.656	168.333	-	26.1025	28.0387	0.930946	70.4282	1.68167	2.29674
0:06:53.320	Exercise		2.5394	35.5658	15.0557	168.667	-	26.6483	28.5141	0.934565	73.842	1.723	2.37323
0:06:54.700	Exercise		2.46277	34.4926	14.5439	169.333	-	27.1319	28.8734	0.939684	72.9351	1.71733	2.31422
0:06:56.160	Exercise		2.36335	33.1001	13.9021	170	-	27.7341	29.1461	0.951553	71.661	1.68733	2.24885
0:06:57.560	Exercise		2.27625	31.8802	13.3374	170.667	-	27.7691	28.8862	0.961328	69.1585	1.674	2.18822
0:06:59.060	Exercise		2.26971	31.7887	13.2473	171.333	-	27.8673	28.8611	0.965565	69.1998	1.675	2.19155
0:07:00.520	Exercise		2.27855	31.9125	13.2731	171.667	-	27.6976	28.584	0.968989	69.0893	1.664	2.20789
0:07:01.900	Exercise		2.3475	32.8782	13.6483	172	-	27.5414	28.3269	0.972271	70.7692	1.66633	2.28241
0:07:03.300	Exercise		2.28995	32.0721	13.3137	172	-	27.3975	27.9961	0.978617	68.8023	1.634	2.24099
0:07:04.800	Exercise		2.32154	32.5146	13.4973	172	-	27.6227	28.0758	0.983861	70.3193	1.63533	2.28408
0:07:06.100	Exercise		2.25151	31.5337	13.0902	172	-	27.6018	28.0461	0.984158	68.3673	1.58233	2.21584
0:07:07.480	Exercise		2.36009	33.0544	13.7481	171.667	-	27.4439	27.9128	0.983199	71.1889	1.597	2.32043
0:07:08.840	Exercise		2.24515	31.4446	13.104	171.333	-	27.1752	27.6359	0.98333	67.2729	1.54733	2.20772
0:07:10.240	Exercise		1.86829	26.1665	10.9684	170.333	-	27.0984	27.8626	0.972572	55.8226	1.54733	1.81704
0:07:13.060	Exercise		1.80445	25.2724	10.6352	169.667	-	26.0252	27.2435	0.955282	52.2886	1.41333	1.72376
0:07:14.340	Exercise		1.73756	24.3356	10.3017	168.667	-	24.3983	26.1783	0.932005	47.3192	1.38333	1.61941
0:07:16.080	Exercise		1.80274	25.2485	10.7306	168	-	24.0438	26.1338	0.92003	49.535	1.15233	1.65858
0:07:17.340	Exercise		1.65681	23.2046	9.88157	167.667	-	26.0103	28.2856	0.919558	50.3071	1.00433	1.52353
0:07:18.220	Exercise		1.47062	20.5969	8.77109	167.667	-	27.3457	30.4634	0.897658	47.9882	0.889	1.32011
0:07:19.520	Exercise		2.19518	30.7448	13.0665	168	-	25.624	28.5766	0.896678	64.4034	1.13733	1.96837
0:07:20.600	Exercise		2.22213	31.1222	13.2008	168.333	-	25.1767	28.284	0.89014	63.5966	1.197	1.978
0:07:21.640	Exercise		1.82805	25.6029	10.8382	168.667	-	27.3538	30.4801	0.897433	57.3341	1.12633	1.64055
0:07:23.160	Exercise		1.28657	18.0192	7.61285	169	-	27.4134	31.1559	0.87988	41.6073	0.945333	1.13203
0:07:24.880	Exercise		1.85821	26.0253	10.9953	169	-	23.9703	27.2902	0.878348	50.6368	1.19633	1.63215
0:07:26.020	Exercise		1.91068	26.7603	11.2836	169.333	-	22.9957	26.2417	0.876305	50.8548	1.05867	1.67434
0:07:27.080	Exercise		2.30765	32.3201	13.6011	169.667	-	21.3013	24.631	0.864815	55.696	1.22633	1.99569
0:07:29.300	Exercise		2.22937	31.2236	13.1139	170	-	20.8196	24.7334	0.841761	52.4851	1.245	1.87659
0:07:30.700	Exercise		2.7605	38.6624	16.2382	170	-	20.8026	24.751	0.840474	62.7251	1.70433	2.32012
0:07:32.180	Exercise		2.55276	35.7529	14.9868	170.333	-	22.1339	26.4108	0.838062	61.8505	1.66533	2.13937
0:07:34.320	Exercise		2.55097	35.7279	14.9471	170.667	-	22.175	26.4009	0.839934	61.9457	1.65867	2.14265
0:07:35.700	Exercise		2.61749	36.6595	15.3069	171	-	22.1498	26.2063	0.845208	63.1229	1.76633	2.21232
0:07:37.380	Exercise		3.07587	43.0794	17.9525	171.333	-	22.2833	26.0623	0.855002	74.3691	1.83733	2.62987
0:07:38.800	Exercise		2.86098	40.0697	16.6659	171.667	-	23.6095	27.089	0.871553	73.3451	1.82133	2.49349
0:07:40.200	Exercise		2.64426	37.0344	15.3736	172	-	25.0023	28.0323	0.891909	72.3145	1.679	2.35844
0:07:41.560	Exercise		2.62554	36.7723	15.2648	172	-	25.9893	28.6491	0.907162	74.5592	1.698	2.38179
0:07:42.900	Exercise		2.61371	36.6066	15.196	172	-	26.2609	28.4567	0.922837	74.8772	1.72833	2.41203
0:07:44.360	Exercise		2.65615	37.2009	15.4427	172	-	26.5155	28.5362	0.929187	76.5226	1.80833	2.46806
0:07:45.820	Exercise		2.76441	38.7173	16.0722	172	-	26.7017	28.4281	0.939273	79.7873	1.92367	2.59654
0:07:47.240	Exercise		2.75724	38.6168	16.0305	172	-	27.7496	29.3131	0.946664	82.6301	1.945	2.61018
0:07:48.600	Exercise		2.72363	38.1461	15.8351	172	-	28.1799	29.3544	0.959987	82.9249	1.93433	2.61465
0:07:50.020	Exercise		2.48462	34.7986	14.4454	172	-	27.4801	28.239	0.973127	74.0049	1.86067	2.41785
0:07:51.840	Exercise		2.40744	33.7176	13.9967	172	-	27.3151	27.8841	0.979596	71.4263	1.815	2.35832
0:07:53.240	Exercise		1.78791	25.0407	10.3547	172.667	-	27.5787	28.0916	0.98174	53.8413	1.71033	1.75526
0:07:56.460	Exercise		2.12725	29.7934	12.249	173.667	-	25.8706	27.2696	0.948698	60.1659	1.688	2.01812
0:07:57.780	Exercise		2.33125	32.6506	13.3214	175	-	24.3938	26.335	0.926286	62.0929	1.71133	2.15941
0:07:59.120	Exercise		3.14723	44.0788	17.882	176	-	24.1106	26.3583	0.914726	82.3294	1.83867	2.87885
0:08:00.480	Exercise		3.03599	42.5209	17.1849	176.667	-	26.577	28.5747	0.930086	87.1354	1.946	2.82374
0:08:01.800	Exercise		2.97181	41.622	16.7899	177	-	28.8863	30.4351	0.949112	92.4658	2.011	2.82058
0:08:03.040	Exercise		2.81361	39.4063	15.8961	177	-	30.728	31.6646	0.970422	93.4431	1.926	2.73039
0:08:04.200	Exercise		2.54438	35.6356	14.348	177.333	-	32.1996	32.4828	0.99128	89.055	1.79933	2.52219
0:08:05.440	Exercise		2.39725	33.575	13.4677	178	-	32.1473	32.1074	1.00124	83.9565	1.75433	2.40023
0:08:06.820	Exercise		2.42164	33.9166	13.554	178.667	-	30.8065	30.682	1.00406	81.0109	1.82033	2.43147
0:08:08.260	Exercise		2.4257	33.9734	13.5514	179	-	29.7948	29.8247	0.998996	78.446	1.83	2.42326
0:08:09.640	Exercise		2.47824	34.7093	13.8449	179	-	29.6938	29.5965	1.00329	79.7315	1.869	2.48639
0:08:11.040	Exercise		2.51965	35.2892	14.1025	178.667	-	30.1115	29.8954	1.00723	82.0419	1.91433	2.53787
0:08:12.460	Exercise		2.51973	35.2903	14.1293	178.333	-	30.4482	30.0159	1.0144	82.8341	1.95133	2.55602
0:08:13.880	Exercise		2.41091	33.7663	13.5191	178.333	-	30.1538	29.6258	1.01782	78.7822	1.86467	2.45388
0:08:15.300	Exercise		2.30667	32.3063	12.9105	178.667	-	29.885	29.3421	1.0185	75.1082	1.752	2.34936
0:08:16.660	Exercise		2.3121	32.3823	12.9167	179	-	29.3972	28.9228	1.0164	74.2633	1.699	2.35002
0:08:18.000	Exercise		2.3861	33.4188	13.3302	179	-	29.5358	29.0428	1.01698	76.7986	1.749	2.42661
0:08:19.400	Exercise		2.43218	34.0641	13.6129	178.667	-	29.5694	29.0247	1.01877	78.1805	1.79767	2.47782
0:08:20.800	Exercise		2.41799	33.8655	13.5589	178.333	-	30.0816	29.4299	1.02214	78.9372	1.83333	2.47154
0:08:22.180	Exercise		2.38964	33.4683	13.4249	178	-	30.0281	29.3661	1.02254	77.9277	1.81833	2.44351
0:08:23.600	Exercise		2.36409	33.1106	13.2566	178.333	-	30.1253	29.4409	1.02325	77.4508	1.78967	2.41905
0:08:24.960	Exercise		2.3243	32.5533	13.0092	178.667	-	29.6447	29.0704	1.01976	75.0482	1.75867	2.37022
0:08:26.400	Exercise		2.15834	30.2288	12.0577	179	-	29.5929	29.2397	1.01208	69.7025	1.72133	2.18441
0:08:28.080	Exercise		2.1558	30.1933	12.0436	179	-	28.8484	28.7517	1.00336	67.8776	1.719	2.16305
0:08:29.540	Exercise		1.71214	23.9795	9.565	179	-	26.8377	27.1396	0.988879	50.8463	1.49533	1.69309
0:08:31.920	Exercise		1.9607	27.4608	10.9536	179	-	24.4027	25.2678	0.965765	53.0568	1.46633	1.89358
0:08:33.340	Exercise		2.0132	28.196	11.226	179.333	-	23.3471	24.6782	0.946063	52.4902	1.37733	1.90461
0:08:34.620	Exercise		2.55675	35.8088	14.2305	179.667	-	23.8555	25.3667	0.940425	67.026	1.59967	2.40443
0:08:36.260	Exercise		2.47979	34.731	13.8022	179.667	-	24.99	26.5843	0.94003	68.0037	1.623	2.33108
0:08:37.680	Exercise		2.57454	36.058	14.3562	179.333	-	25.5845	27.0992	0.944108	71.7696	1.75133	2.43065
0:08:39.040	Exercise		2.72719	38.1959	15.2641	178.667	-	26.8583	28.2038	0.952295	79.4498	1.84467	2.59709
0:08:40.440	Exercise		2.62257	36.7307	14.706	178.333	-	27.462	28.5091	0.96327	78.1674	1.83133	2.52624
0:08:41.900	Exercise		2.52544	35.3703	14.2145	177.667	-	28.0758	28.8051	0.974682	76.9897	1.82167	2.4615
0:08:43.300	Exercise		2.41167	33.7769	13.6252	177	-	28.8512	29.1046	0.991295	75.6655	1.79033	2.39067
0:08:44.700	Exercise		2.46804	34.5664	14.0229	176	-	29.4949	29.4428	1.00177	78.9946	1.83467	2.4724
0:08:46.080	Exercise		2.43482	34.1011	13.8868	175.333	-	30.0715	29.7767	1.0099	79.3618	1.86033	2.45893
0:08:47.520	Exercise		2.29041	32.0785	13.088	175	-	29.7138	29.5664	1.00499	74.0631	1.77567	2.30183
0:08:49.020	Exercise		2.16284	30.2919	12.3827	174.667	-	28.119	28.3175	0.992988	66.3365	1.73067	2.14768
0:08:50.820	Exercise		2.16377	30.3049	12.4355	174	-	26.548	27.0453	0.981613	62.5458	1.76533	2.12399
0:08:52.640	Exercise		2.30488	32.2812	13.2974	173.333	-	26.0277	26.6183	0.97781	65.2293	1.793	2.25373
0:08:54.040	Exercise		2.46318	34.4983	14.2655	172.667	-	27.1359	27.6132	0.982715	72.479	1.851	2.4206
0:08:55.480	Exercise		2.41401	33.8096	14.0078	172.333	-	28.5545	28.8116	0.991078	74.987	1.783	2.39247
0:08:56.920	Exercise		2.31698	32.4507	13.497	171.667	-	29.8484	29.8905	0.998591	75.1298	1.81167	2.31371
0:08:58.380	Exercise		2.31082	32.3645	13.5136	171	-	30.7154	30.559	1.00512	77.0068	1.83933	2.32265
0:08:59.780	Exercise		2.23358	31.2827	13.1387	170	-	31.3082	31.1091	1.0064	76.0759	1.78233	2.24788
0:09:01.140	Exercise		2.2531	31.556	13.3057	169.333	-	31.3801	31.2199	1.00513	76.7711	1.82167	2.26466
0:09:02.660	Exercise		2.24791	31.4833	13.3012	169	-	30.8839	30.7054	1.00581	75.4928	1.79133	2.26098
0:09:04.060	Exercise		2.30758	32.319	13.6543	169	-	30.585	30.3812	1.00671	76.6776	1.81	2.32306
0:09:05.400	Exercise		2.24096	31.386	13.234	169.333	-	30.569	30.223	1.01145	74.7095	1.73367	2.26662
0:09:06.840	Exercise		1.72324	24.135	10.1367	170	-	31.0451	30.9541	1.00294	59.031	1.53633	1.7283
0:09:08.920	Exercise		1.93257	27.0668	11.3016	171	-	28.2621	29.1187	0.970582	59.897	1.634	1.87572
0:09:10.440	Exercise		2.08631	29.2201	12.1297	172	-	27.0853	28.6483	0.945444	61.8153	1.67733	1.97249
0:09:11.860	Exercise		2.70255	37.8508	15.6217	173	-	26.4459	28.0898	0.94148	77.5113	1.848	2.54439
0:09:13.220	Exercise		2.5001	35.0154	14.3684	174	-	27.6121	29.187	0.946041	75.2957	1.73133	2.3652
0:09:14.580	Exercise		2.40267	33.6509	13.7558	174.667	-	27.9621	29.3321	0.953294	73.3906	1.70267	2.29045
0:09:16.040	Exercise		2.33386	32.6871	13.3363	175	-	28.0541	29.3678	0.955269	71.5363	1.69933	2.22946
0:09:17.500	Exercise		2.36456	33.1171	13.5118	175	-	27.8366	29.0859	0.957048	71.8228	1.72333	2.263
0:09:18.900	Exercise		2.3489	32.8978	13.4223	175	-	27.6997	28.9791	0.955851	71.1797	1.676	2.2452
0:09:20.280	Exercise		2.36671	33.1472	13.5241	175	-	27.8877	29.0699	0.959333	72.3271	1.64667	2.27046
0:09:21.600	Exercise		2.3868	33.4285	13.6388	175	-	28.6265	29.5183	0.969788	74.8791	1.64533	2.31469
0:09:22.860	Exercise		2.40263	33.6503	13.7293	175	-	29.4632	30.095	0.979007	77.9729	1.563	2.35219
0:09:23.920	Exercise		2.37898	33.319	13.5942	175	-	29.0012	29.4119	0.986035	76.1769	1.527	2.34576
0:09:25.240	Exercise		1.83795	25.7415	10.5026	175	-	26.4498	27.2246	0.971539	54.7218	1.29	1.78564
0:09:27.620	Exercise		1.93764	27.1379	11.0934	174.667	-	24.6018	26.0445	0.944609	53.2429	1.37567	1.83031
0:09:28.940	Exercise		2.09406	29.3285	12.0118	174.333	-	23.7272	25.7294	0.922184	55.2268	1.43533	1.93111
0:09:30.280	Exercise		2.80391	39.2705	16.1454	173.667	-	24.8057	26.9561	0.920226	76.0009	1.69733	2.58023
0:09:31.640	Exercise		2.69806	37.7879	15.5657	173.333	-	25.7157	27.6436	0.930257	75.6766	1.73133	2.50989
0:09:33.060	Exercise		2.5769	36.091	14.8954	173	-	26.9149	28.5621	0.942331	75.5591	1.75433	2.42829
0:09:34.460	Exercise		2.45725	34.4152	14.2037	173	-	28.0602	29.4765	0.951952	75.0924	1.76067	2.33918
0:09:35.860	Exercise		2.45943	34.4458	14.2164	173	-	28.9178	30.2583	0.955701	77.3523	1.78767	2.35048
0:09:37.220	Exercise		2.37167	33.2166	13.6564	173.667	-	28.9541	30.2127	0.958343	74.9004	1.731	2.27287
0:09:38.620	Exercise		2.5182	35.269	14.4448	174.333	-	29.2117	30.3473	0.962578	80.0957	1.765	2.42397
0:09:39.840	Exercise		2.56619	35.9411	14.6361	175.333	-	29.3308	30.285	0.968493	81.9356	1.76967	2.48534
0:09:41.120	Exercise		2.5154	35.2296	14.3191	175.667	-	29.4586	30.4206	0.968376	80.5565	1.79667	2.43585
0:09:42.680	Exercise		1.97554	27.6686	11.2034	176.333	-	28.0844	29.071	0.966061	60.9106	1.61567	1.90849
0:09:44.840	Exercise		2.12827	29.8077	12.0241	177	-	27.1496	28.2205	0.962054	63.5787	1.57933	2.04751
0:09:45.940	Exercise		2.30178	32.2378	12.9556	177.667	-	26.9521	28.1015	0.959095	68.0453	1.631	2.20762
0:09:47.340	Exercise		2.82238	39.5292	15.8264	178.333	-	27.5575	28.8082	0.956585	84.5698	1.793	2.69985
0:09:48.700	Exercise		2.57446	36.0568	14.4093	178.667	-	27.4633	28.7885	0.953969	76.9341	1.778	2.45595
0:09:50.100	Exercise		2.61983	36.6923	14.6359	179	-	26.3144	27.4975	0.956973	74.9594	1.793	2.50711
0:09:51.660	Exercise		2.55347	35.7629	14.2652	179	-	26.3667	27.3869	0.962748	73.3786	1.746	2.45835
0:09:53.000	Exercise		2.69226	37.7067	15.0126	179.333	-	26.786	27.5866	0.970978	78.5501	1.75767	2.61413
0:09:54.180	Exercise		2.56636	35.9434	14.284	179.667	-	27.6904	28.362	0.976323	77.8017	1.66267	2.50559
0:09:55.520	Exercise		2.54442	35.6361	14.1357	180	-	27.9656	28.4358	0.983464	78.1062	1.61833	2.50235
0:09:56.740	Exercise		2.5705	36.0013	14.2805	180	-	27.39	27.8333	0.984072	77.2377	1.628	2.52955
0:09:57.980	Exercise		2.52957	35.4281	14.0532	180	-	27.8383	28.3808	0.980883	77.074	1.66767	2.48121
0:09:59.440	Exercise		2.56513	35.9262	14.2507	180	-	27.9973	28.6145	0.978431	78.1392	1.77967	2.5098
0:10:00.860	Exercise		2.48151	34.755	13.7861	180	-	28.6298	29.252	0.978728	77.1021	1.833	2.42872
0:10:02.260	Exercise		2.48778	34.8428	13.821	180	-	29.0531	29.5002	0.984843	78.4191	1.83867	2.45007
0:10:03.660	Exercise		2.43765	34.1408	13.5425	180	-	29.0324	29.4435	0.986037	76.971	1.78767	2.40362
0:10:05.040	Exercise		2.40187	33.6396	13.3685	179.667	-	29.014	29.2557	0.991738	76.0811	1.71367	2.38203
0:10:06.320	Exercise		2.36676	33.1479	13.1976	179.333	-	28.8387	29.0918	0.991302	74.8404	1.63633	2.34617
0:10:07.600	Exercise		2.42054	33.9011	13.4974	179.333	-	28.7941	29.0538	0.991062	76.5575	1.607	2.3989
0:10:08.820	Exercise		2.50886	35.1381	13.964	179.667	-	28.4852	28.9816	0.982869	78.1622	1.68067	2.46588
0:10:10.200	Exercise		2.63484	36.9026	14.6652	179.667	-	28.3358	28.7873	0.984318	81.1645	1.797	2.59352
0:10:11.600	Exercise		2.60613	36.5004	14.5323	179.333	-	28.7328	29.2577	0.982058	81.142	1.86633	2.55937
0:10:12.960	Exercise		2.58227	36.1662	14.4261	179	-	28.8731	29.2572	0.986872	80.982	1.81533	2.54837
0:10:14.240	Exercise		2.48247	34.7685	13.8685	179	-	29.2679	29.5566	0.990231	79.2052	1.74167	2.45822
0:10:15.560	Exercise		2.4969	34.9705	13.9491	179	-	29.3502	29.3183	1.00109	80.1983	1.67033	2.49961
0:10:16.720	Exercise		2.38866	33.4546	13.3445	179	-	30.1601	30.1217	1.00127	78.9215	1.652	2.39171
0:10:18.020	Exercise		2.55197	35.7419	14.2568	179	-	29.783	29.8424	0.998007	82.9883	1.71133	2.54688
0:10:19.280	Exercise		2.54769	35.6819	14.2329	179	-	29.7551	29.8228	0.997729	82.4561	1.78567	2.5419
0:10:20.620	Exercise		2.15464	30.177	12.0147	179.333	-	29.8152	30.0363	0.992639	69.689	1.842	2.13878
0:10:23.460	Exercise		2.21598	31.0361	12.3338	179.667	-	27.9997	28.8447	0.970704	67.4947	1.784	2.15106
0:10:24.720	Exercise		2.4038	33.6667	13.3545	180	-	26.3932	27.8418	0.947969	69.0284	1.78	2.27873
0:10:25.980	Exercise		2.9537	41.3683	16.3791	180.333	-	25.3137	26.9786	0.938288	81.5548	1.73067	2.77142
0:10:27.280	Exercise		2.9028	40.6555	16.0672	180.667	-	26.4073	27.9634	0.944353	83.3708	1.78767	2.74127
0:10:28.580	Exercise		2.60502	36.4848	14.3924	181	-	28.3146	29.7014	0.95331	80.4403	1.734	2.48339
0:10:29.860	Exercise		2.29468	32.1383	12.6545	181.333	-	28.3425	29.7199	0.953653	71.3719	1.62233	2.18832
0:10:31.400	Exercise		2.0997	29.4075	11.5792	181.333	-	28.4296	29.7458	0.955751	65.8999	1.529	2.00679
0:10:32.780	Exercise		2.20528	30.8863	12.1615	181.333	-	26.9931	28.4475	0.948873	65.9242	1.484	2.09253
0:10:33.960	Exercise		2.29965	32.2079	12.6819	181.333	-	27.4614	28.8792	0.950908	70.2047	1.43333	2.18675
0:10:35.100	Exercise		2.47002	34.5942	13.6215	181.333	-	27.4588	28.8359	0.952241	75.3618	1.43967	2.35206
0:10:36.220	Exercise		2.46939	34.5853	13.643	181	-	27.3992	28.813	0.950932	75.0422	1.46367	2.34822
0:10:37.480	Exercise		2.70139	37.8346	14.98	180.333	-	27.6246	29.0477	0.951008	81.9219	1.61667	2.56904
0:10:38.660	Exercise		2.65789	37.2253	14.766	180	-	28.2127	29.4271	0.95873	82.2379	1.633	2.5482
0:10:39.800	Exercise		2.58685	36.2305	14.3714	180	-	29.5714	30.5837	0.966898	83.7487	1.663	2.50123
0:10:41.060	Exercise		2.52714	35.3941	14.0657	179.667	-	29.6781	30.3887	0.976617	81.8987	1.70967	2.46805
0:10:42.440	Exercise		2.53488	35.5025	14.135	179.333	-	29.4817	30.1737	0.977068	81.1041	1.833	2.47675
0:10:43.880	Exercise		2.55783	35.824	14.3162	178.667	-	29.4349	29.7045	0.990921	81.493	1.89167	2.53461
0:10:46.880	Exercise		2.61145	36.575	14.6437	178.333	-	29.3544	29.5273	0.994143	82.8313	1.932	2.59616
0:10:48.280	Exercise		2.53629	35.5223	14.2488	178	-	29.5181	29.5012	1.00057	81.013	1.898	2.53775
0:10:49.740	Exercise		2.60293	36.4555	14.6506	177.667	-	29.6068	29.6674	0.997957	83.5336	1.85933	2.59761
0:10:50.920	Exercise		2.52923	35.4234	14.2626	177.333	-	30.2651	30.1148	1.00499	83.3602	1.762	2.54186
0:10:52.120	Exercise		2.05242	28.7454	11.5956	177	-	28.9322	29.0917	0.99452	65.6471	1.50867	2.04118
0:10:54.140	Exercise		1.52782	21.398	8.59934	177.667	-	25.5918	26.42	0.968653	44.2461	1.238	1.47992
0:10:56.320	Exercise		1.71604	24.0341	9.60468	178.667	-	22.3364	24.0166	0.930041	43.2583	1.264	1.59599
0:10:57.640	Exercise		2.3471	32.8726	13.0395	180	-	22.789	24.8865	0.915716	59.3513	1.45767	2.14928
0:10:58.860	Exercise		3.07788	43.1075	17.0362	180.667	-	24.0657	26.2354	0.9173	80.795	1.73033	2.82334
0:11:00.180	Exercise		3.05947	42.8497	16.8721	181.333	-	25.5744	27.6147	0.926117	85.3126	1.738	2.83343
0:11:01.320	Exercise		2.92621	40.9833	16.1076	181.667	-	26.7223	28.4503	0.939264	85.2635	1.737	2.74848
0:11:02.540	Exercise		2.73435	38.2962	15.0239	182	-	27.4846	29.023	0.946996	81.6759	1.803	2.58942
0:11:04.300	Exercise		2.37688	33.2897	13.0598	182	-	27.1815	28.7153	0.946585	70.5241	1.71633	2.24992
0:11:05.800	Exercise		2.3304	32.6387	12.8044	182	-	26.4932	28.0625	0.944077	67.4134	1.711	2.20008
0:11:07.160	Exercise		2.41628	33.8414	13.2762	182	-	26.5696	28.0973	0.945628	70.2935	1.661	2.2849
0:11:08.560	Exercise		2.62773	36.803	14.4381	182	-	27.3329	28.674	0.953228	78.0841	1.796	2.50483
0:11:09.940	Exercise		2.62653	36.7861	14.4315	182	-	28.0063	29.1334	0.961312	79.5971	1.89833	2.52491
0:11:11.460	Exercise		2.64036	36.9798	14.5075	182	-	28.0417	28.9927	0.967196	80.0209	1.92667	2.55375
0:11:12.900	Exercise		2.55766	35.8216	14.0531	182	-	28.2093	29.0594	0.970746	78.0721	1.89833	2.48284
0:11:14.320	Exercise		2.54387	35.6284	14.0029	181.667	-	28.1242	28.9641	0.971002	77.3278	1.92533	2.4701
0:11:15.960	Exercise		2.39667	33.5668	13.2413	181	-	28.2348	29.0441	0.972135	73.3993	1.84467	2.32989
0:11:17.440	Exercise		2.32963	32.6278	12.9184	180.333	-	28.0967	28.9499	0.970529	71.3056	1.755	2.26097
0:11:18.780	Exercise		2.26471	31.7186	12.5817	180	-	28.539	29.3491	0.972397	71.2099	1.559	2.2022
0:11:19.940	Exercise		2.49816	34.9883	13.8787	180	-	28.2867	29.0345	0.974246	77.9627	1.53833	2.43383
0:11:21.020	Exercise		2.12352	29.7412	11.7755	180.333	-	28.3324	29.2459	0.968764	66.3957	1.53433	2.05719
0:11:23.680	Exercise		2.21079	30.9635	12.2368	180.667	-	26.0905	27.5328	0.947614	63.5784	1.55233	2.09498
0:11:25.020	Exercise		1.92582	26.9722	10.6203	181.333	-	24.4586	26.455	0.924536	52.6564	1.36533	1.78049
0:11:26.260	Exercise		2.52282	35.3336	13.8871	181.667	-	23.0558	25.371	0.908749	64.8186	1.403	2.29261
0:11:27.580	Exercise		2.68681	37.6304	14.7357	182.333	-	23.4062	25.8256	0.906317	69.4486	1.52433	2.43511
0:11:28.980	Exercise		3.04392	42.6319	16.6943	182.333	-	24.1522	26.4492	0.913155	80.0056	1.77567	2.77957
0:11:30.260	Exercise		3.04406	42.6339	16.695	182.333	-	25.1469	27.1738	0.925412	83.4266	1.74667	2.81701
0:11:31.380	Exercise		2.89572	40.5563	15.9106	182	-	26.0561	27.7164	0.940099	82.3004	1.73033	2.72226
0:11:32.800	Exercise		2.7011	37.8305	14.8412	182	-	27.8459	29.0863	0.957357	82.3403	1.664	2.58592
0:11:33.940	Exercise		2.6816	37.5574	14.7341	182	-	28.5772	29.6461	0.963945	83.6271	1.72167	2.58491
0:11:35.120	Exercise		2.56595	35.9376	14.1504	181.333	-	29.5299	30.248	0.976259	82.8252	1.691	2.50503
0:11:36.500	Exercise		2.23214	31.2624	12.355	180.667	-	28.0765	29.0626	0.966072	68.6817	1.64533	2.15641
0:11:38.440	Exercise		2.28063	31.9416	12.6702	180	-	25.937	27.0462	0.958988	64.3785	1.774	2.18709
0:11:40.180	Exercise		2.29668	32.1664	12.7358	180.333	-	25.3056	26.6974	0.947869	63.2862	1.76367	2.17695
0:11:41.600	Exercise		2.70324	37.8604	14.9626	180.667	-	25.6021	27.0251	0.947345	74.9781	1.87133	2.5609
0:11:42.980	Exercise		2.63223	36.866	14.5696	180.667	-	27.0973	28.5257	0.949924	77.7631	1.73967	2.50042
0:11:44.220	Exercise		2.52231	35.3264	13.9611	180.667	-	27.9754	29.2248	0.957249	76.866	1.756	2.41447
0:11:45.740	Exercise		1.77653	24.8813	9.85135	180.333	-	28.9249	30.1295	0.96002	57.0144	1.45867	1.7055
0:11:47.780	Exercise		2.08254	29.1672	11.5483	180.333	-	25.0115	26.7479	0.935084	57.6435	1.494	1.94735
0:11:49.760	Exercise		2.63448	36.8975	14.636	180	-	22.9548	24.9458	0.920187	66.4576	1.59933	2.42422
0:11:51.000	Exercise		3.53308	49.483	19.6282	180	-	22.8742	24.8184	0.921665	87.7492	1.82267	3.25632
0:11:52.220	Exercise		3.26439	45.7197	18.1355	180	-	24.5664	26.2846	0.934633	87.2186	1.788	3.051
0:11:53.440	Exercise		2.92287	40.9366	16.2382	180	-	25.7343	27.1374	0.948295	82.2241	1.69	2.77174
0:11:54.700	Exercise		2.98989	41.8751	16.6105	180	-	26.0091	27.0806	0.960433	84.9812	1.69567	2.87159
0:11:55.820	Exercise		3.08631	42	17.1462	180	-	26.5446	27.3548	0.970385	89.2829	1.74733	2.99491
0:11:56.980	Exercise		3.10709	42	17.2616	180	-	26.974	27.525	0.979982	90.642	1.91067	3.04489
0:11:58.600	Exercise		3.03807	40	16.9095	179.667	-	27.2783	27.6298	0.98728	89.3488	1.987	2.99943
0:11:59.900	Exercise		2.86975	40.1926	16.0023	179.333	-	28.0575	28.1542	0.996567	86.6279	2.04167	2.8599
0:12:01.260	Exercise		2.80994	39.3549	15.6688	179.333	-	29.3866	29.1077	1.00958	89.4782	1.86633	2.83686
0:12:02.380	Exercise		2.62139	36.7141	14.5903	179.667	-	30.8131	30.4073	1.01334	87.8223	1.794	2.65637
0:12:03.600	Exercise		1.75703	24.6082	9.76127	180	-	30.3234	30.0335	1.00965	59.6655	1.34533	1.77399
0:12:05.580	Exercise		1.66405	23.3061	9.22765	180.333	-	28.9998	29.2667	0.990879	55.9641	1.04567	1.64887
0:12:06.320	Exercise		2.04259	28.6077	11.3059	180.667	-	25.6055	26.3083	0.973288	60.2658	1.08967	1.98803
0:12:07.420	Exercise		2.94116	41.1927	16.2495	181	-	26.9288	27.5484	0.977506	88.0338	1.43533	2.875
0:12:08.660	Exercise		2.66159	37.2772	14.7049	181	-	28.3897	28.8195	0.985089	82.7173	1.66467	2.62191
0:12:09.960	Exercise		2.19858	30.7925	12.1469	181	-	31.4877	31.5649	0.997556	76.2062	1.57267	2.19321
0:12:11.140	Exercise		2.04172	28.5955	11.2802	181	-	33.1686	32.7315	1.01336	74.5918	1.56333	2.06899
0:12:12.440	Exercise		2.00264	28.0482	11.0643	181	-	33.0781	32.2886	1.02445	72.7938	1.60033	2.05161
0:12:13.960	Exercise		1.97499	27.6609	10.9317	180.667	-	32.7179	31.611	1.03502	70.9089	1.623	2.04415
0:12:15.280	Exercise		1.81017	25.3525	10.0379	180.333	-	33.2297	31.9774	1.03916	66.2842	1.55633	1.88106
0:12:16.680	Exercise		1.71103	23.964	9.52335	179.667	-	33.4468	31.987	1.04563	63.2893	1.50367	1.78911
0:12:18.260	Exercise		1.6229	22.7297	9.04122	179.5	-	33.6522	32.2277	1.0442	60.4332	1.4955	1.69463
