# Supplementary material for: A Plyometric Warm-Up Protocol Improves Running Economy in Recreational Endurance Athletes
Source: Front Physiol. 2020 Mar 12;11:197. doi: 10.3389/fphys.2020.00197 (PMC7080849; doi:10.3389/fphys.2020.00197)
Supplement: Supplementary file 1 [file Data_Sheet_1.zip › Datasheet 1/Running economy /4/4 Control.xls]

## Sheet: MetasoftStudio
CPET Results
Operator
Master data
Name
Director
Street
City
Zip
State
Country
Phone
Fax
e-Mail
Internet
Patient data
Administrative Data
ID		4
Title		Mr.
Last Name
First Name
Name Addition
Sex		male
Date of Birth		05/12/1998
Biological and Medical Baseline Data
Height		172 cm
Weight		52.6 kg
Mask		Blue, small
Ethnicity
Body Fat
Hip/Waist Ratio
BMI		18
Estimated Fitness Level
BSA		1.62 m2
Hct
Hb
Medication that changes the Heart Rate
Medication
Existing Medical Conditions
Normal Values
Maximum Oxygen Uptake		Wasserman weight algorithm, 2.77L/min
Maximum Relative Oxygen Uptake		Based on normal value of maximum oxygen uptake, 53ml/min/kg
Maximum Oxygen Pulse		Wasserman equation, 15ml
Maximum Heart Rate		Traditional formula for bicycle test, 180/min
Maximum Minute Ventilation		Not used, -
Maximum Breathing Frequency		Pollock et al. equation, 42/min
Maximum Work Rate		Based on normal maximum oxygen uptake, 247W
Maximum Arterial Blood Pressure		Japanese normal values, 188mmHg
Spirometry normal value set		European Coal and Steel Community (ECSC)
LBW		52.6 kg
IC
VC
TLC
FEV1
Attribution
Administrative Group
Attribution
Contact & Insurance Information
Contact Information
Street
Zip-Code
City
State
Country
Phone
Mobile Phone
e-Mail
Fax
Insurance Information
Prescribing Physician
Responsible Physician
Insurance Company
Insurance Number
Test data
Start Time		05/06/2019 12:59 PM
Duration		0:15:23
CPET device		MetaLyzer 3B-R3
Serial number		235021624
Firmware version		1.3.56
Flow Sensor		Default
Temperature		20.6°C
Barometric Pressure		1003mBar
Humidity		45%
Variable	Unit	Rest	Unloaded Pedalling	Warm Up	VT1	VT1 % Norm	VT1 % Max	VT2	VT2 % Norm	VT2 % Max	V'O2peak	V'O2peak % Norm	Normal	Absolute Maximum Values
V'O2	L/min	-	-	-	1.50	54	56	2.05	74	77	2.66	96	2.77	2.96
V'O2/kg	ml/min/kg	-	-	-	29	54	56	39	74	77	51	96	53	56
V'O2/HR	ml	-	-	-	11	71	76	12	80	86	14	93	15	18
HR	/min	-	-	-	139	77	74	167	93	89	187	104	180	188
V'E/V'O2		-	-	-	40.8	-	95	33.5	-	78	43.0	-	-	57.6
V'E/V'CO2		-	-	-	42.8	-	115	32.7	-	88	37.1	-	-	49.9
V'E	L/min	-	-	-	59.4	-	47	79.6	-	63	126.1	-	-	136.1
V'CO2	L/min	-	-	-	1.13	-	36	2.10	-	68	3.09	-	-	3.34
RER		-	-	-	0.95	-	82	1.02	-	88	1.16	-	-	1.19
t	Phase	Marker	V'O2	V'O2/kg	V'O2/HR	HR	WR	V'E/V'O2	V'E/V'CO2	RER	V'E	VT	V'CO2
h:mm:ss.ms			L/min	ml/min/kg	ml	/min	W				L/min	L	L/min
0:00:04.800	Exercise		1.28664	24.4608	13.129	98	-	32.0826	34.4102	0.932358	48.1785	1.0055	1.19961
0:00:05.960	Exercise		1.19479	22.7146	12.1093	98.6667	-	33.6183	35.5318	0.946146	47.2928	0.955667	1.13044
0:00:07.300	Exercise		0.924641	17.5787	9.27734	99.6667	-	37.7636	38.4075	0.983235	42.3669	0.819	0.90914
0:00:08.700	Exercise		0.839138	15.9532	8.39138	100	-	41.2733	40.1613	1.02769	42.0409	0.817333	0.862373
0:00:10.140	Exercise		0.831796	15.8136	8.31796	100	-	44.759	40.7668	1.09793	44.031	0.932333	0.913252
0:00:11.900	Exercise		0.804927	15.3028	8.02253	100.333	-	48.661	42.7537	1.13817	45.5012	1.03467	0.916144
0:00:13.360	Exercise		0.744237	14.149	7.39308	100.667	-	52.9456	44.5083	1.18956	46.8964	0.901333	0.885318
0:00:14.480	Exercise		0.873369	16.604	8.61877	101.333	-	52.9306	44.251	1.19614	53.0742	1.11633	1.04468
0:00:17.040	Exercise		0.872716	16.5916	8.55604	102	-	52.5462	43.1722	1.21713	54.6237	0.897333	1.06221
0:00:17.780	Exercise		0.798477	15.1802	7.7522	103	-	50.6975	41.9574	1.20831	49.2465	0.809	0.964806
0:00:18.900	Exercise		0.385327	7.3256	3.69323	104.333	-	59.458	44.0621	1.34942	33.0205	0.470333	0.519966
0:00:20.660	Exercise		0.472454	8.98201	4.45711	106	-	55.8389	43.3159	1.28911	34.5451	0.609333	0.609045
0:00:22.500	Exercise		0.516247	9.81458	4.79486	107.667	-	60.6601	45.9417	1.32037	38.4508	0.776	0.681637
0:00:23.620	Exercise		0.382407	7.27009	3.49762	109.333	-	64.6439	47.9589	1.3479	32.7497	0.587333	0.515447
0:00:25.140	Exercise		0.373213	7.0953	3.38259	110.333	-	61.1444	46.1004	1.32633	31.4296	0.525667	0.495003
0:00:27.280	Exercise		0.456281	8.67454	4.09833	111.333	-	45.935	39.2795	1.16944	29.3977	0.501667	0.533593
0:00:29.120	Exercise		0.590385	11.224	5.28703	111.667	-	40.9666	37.4044	1.09523	31.6385	0.611333	0.64661
0:00:30.540	Exercise		0.688485	13.0891	6.09279	113	-	37.1823	35.5886	1.04478	33.097	0.635667	0.719315
0:00:34.480	Exercise		0.675313	12.8387	5.9238	114	-	39.5921	37.2385	1.0632	35.4347	0.586667	0.717995
0:00:35.620	Exercise		0.840047	15.9705	7.28364	115.333	-	36.2082	34.9212	1.03685	39.2059	0.642333	0.871006
0:00:37.360	Exercise		0.674214	12.8178	5.81219	116	-	42.5709	40.7205	1.04544	37.4461	0.616667	0.704852
0:00:39.980	Exercise		0.787444	14.9704	6.74952	116.667	-	40.3559	41.004	0.984194	39.4047	0.744	0.774997
0:00:41.740	Exercise		0.884594	16.8174	7.53915	117.333	-	38.4668	41.894	0.918193	41.0643	0.840333	0.812228
0:00:43.160	Exercise		1.04569	19.8801	8.8869	117.667	-	36.5232	41.1058	0.888516	44.6748	0.992333	0.929114
0:00:44.620	Exercise		1.08028	20.5377	9.12916	118.333	-	35.3871	40.3259	0.877528	44.5506	1.01467	0.947979
0:00:45.860	Exercise		0.98454	18.7175	8.27344	119	-	38.2411	42.8314	0.892829	44.3847	0.949	0.879025
0:00:47.240	Exercise		0.998981	18.992	8.34803	119.667	-	35.8093	39.7884	0.899992	43.0179	0.855	0.899075
0:00:48.400	Exercise		0.98144	18.6586	8.15601	120.333	-	35.3724	39.7779	0.889247	42.0388	0.826667	0.872742
0:00:49.860	Exercise		1.01291	19.2569	8.39429	120.667	-	33.7713	39.3747	0.857692	41.5302	0.816667	0.868765
0:00:51.340	Exercise		0.71702	13.6316	5.9095	121.333	-	35.1502	41.9697	0.837514	32.4043	0.648	0.600514
0:00:52.820	Exercise		0.771366	14.6648	6.35742	121.333	-	34.117	40.6086	0.840142	33.558	0.667333	0.648057
0:00:54.620	Exercise		0.626203	11.905	5.16102	121.333	-	34.3125	39.1439	0.876574	29.636	0.523667	0.548913
0:00:55.720	Exercise		0.879059	16.7122	7.26495	121	-	33.2376	38.2498	0.86896	37.4892	0.652667	0.763868
0:00:57.200	Exercise		0.895871	17.0318	7.38355	121.333	-	30.8613	35.6565	0.865518	35.9191	0.625333	0.775393
0:00:58.620	Exercise		1.00413	19.09	8.25316	121.667	-	29.1691	34.3826	0.848369	36.1072	0.762667	0.851877
0:01:00.140	Exercise		1.3308	25.3005	10.8785	122.333	-	26.7421	31.7084	0.843376	41.818	0.966667	1.12237
0:01:01.940	Exercise		1.36707	25.9899	11.1446	122.667	-	26.7919	31.8218	0.841935	42.4434	1.05067	1.15098
0:01:03.660	Exercise		1.51414	28.786	12.3101	123	-	27.9283	32.8751	0.849529	48.2381	1.16733	1.28631
0:01:05.080	Exercise		1.33273	25.337	10.8352	123	-	30.961	35.2122	0.879268	47.6792	1.07	1.17182
0:01:06.300	Exercise		1.10623	21.031	8.96946	123.333	-	36.3448	39.8748	0.911475	48.0227	0.884667	1.0083
0:01:07.340	Exercise		0.827721	15.7361	6.69316	123.667	-	47.4943	47.3705	1.00261	49.4208	0.704	0.829883
0:01:07.780	Exercise		0.917309	17.4393	7.39766	124	-	45.1738	45.1354	1.00085	51.5865	0.732	0.918089
0:01:09.200	Exercise		1.12906	21.4651	9.10536	124	-	40.3494	40.5271	0.995615	55.4767	0.805333	1.12411
0:01:10.320	Exercise		1.22469	23.283	9.85003	124.333	-	35.7073	36.7935	0.970478	51.9012	0.914667	1.18853
0:01:11.740	Exercise		1.15717	21.9994	9.28211	124.667	-	36.6317	37.4334	0.978582	50.6864	0.879667	1.13239
0:01:12.880	Exercise		1.21219	23.0454	9.6717	125.333	-	35.1083	36.0447	0.974023	50.0958	0.957	1.1807
0:01:14.300	Exercise		1.24087	23.5907	9.84817	126	-	35.4111	36.251	0.976832	52.6962	0.866667	1.21212
0:01:15.060	Exercise		1.28769	24.4807	10.1659	126.667	-	34.3821	35.4282	0.970471	53.1691	0.860667	1.24966
0:01:16.140	Exercise		1.25915	23.9381	9.91453	127	-	34.7618	35.8115	0.970688	53.7378	0.776333	1.22224
0:01:17.260	Exercise		1.23687	23.5146	9.73911	127	-	35.9421	36.2338	0.991952	53.9068	0.821333	1.22691
0:01:18.400	Exercise		1.20079	22.8286	9.45501	127	-	36.427	36.4546	0.999244	53.0084	0.823667	1.19988
0:01:19.800	Exercise		1.29488	24.6175	10.1959	127	-	35.3342	35.524	0.994656	54.1751	0.926333	1.28796
0:01:20.880	Exercise		1.42292	27.0516	11.2041	127	-	32.8891	34.2768	0.959514	54.8274	0.983333	1.36531
0:01:21.880	Exercise		1.4356	27.2928	11.304	127	-	33.0562	34.7279	0.951862	56.2017	0.925333	1.3665
0:01:22.780	Exercise		1.38439	26.3192	10.8722	127.333	-	33.3569	34.8159	0.958095	54.83	0.912667	1.32638
0:01:24.140	Exercise		0.949331	18.0481	7.45548	127.333	-	37.2579	37.7313	0.987454	44.5693	0.697667	0.937421
0:01:24.980	Exercise		1.05753	20.1052	8.28355	127.667	-	36.3975	36.1079	1.00802	46.8517	0.807	1.06602
0:01:26.760	Exercise		0.710179	13.5015	5.56276	127.667	-	36.7287	36.4492	1.00767	35.7646	0.532	0.715625
0:01:27.500	Exercise		1.08707	20.6667	8.49272	128	-	33.8352	34.0133	0.994764	45.5599	0.747333	1.08138
0:01:29.240	Exercise		1.02697	19.5241	8.0232	128	-	33.4265	33.6788	0.992508	43.2723	0.696667	1.01928
0:01:30.380	Exercise		1.29654	24.649	10.1292	128	-	35.9224	35.856	1.00185	55.0966	0.931	1.29894
0:01:31.420	Exercise		1.22622	23.3122	9.55496	128.333	-	38.1535	37.8383	1.00833	56.7801	0.818	1.23643
0:01:32.140	Exercise		1.09231	20.7663	8.48942	128.667	-	43.0594	41.9853	1.02558	58.7383	0.722667	1.12025
0:01:32.820	Exercise		1.11508	21.1992	8.644	129	-	43.3789	42.205	1.02781	60.2978	0.728	1.14609
0:01:33.600	Exercise		1.18007	22.4347	9.14779	129	-	43.0926	42.1093	1.02335	62.5684	0.769	1.20762
0:01:34.360	Exercise		1.12905	21.4648	8.75231	129	-	44.2776	43.0311	1.02897	61.7928	0.754	1.16175
0:01:35.020	Exercise		1.10914	21.0863	8.59797	129	-	44.1583	42.9333	1.02853	60.6869	0.746333	1.14079
0:01:35.820	Exercise		1.08785	20.6815	8.4112	129.333	-	45.8328	44.173	1.03758	61.779	0.746333	1.12873
0:01:36.540	Exercise		1.09381	20.7949	8.43556	129.667	-	45.4535	43.7121	1.03984	61.2092	0.767	1.13738
0:01:37.280	Exercise		1.09695	20.8546	8.43808	130	-	47.3944	45.1208	1.05039	63.7728	0.779333	1.15222
0:01:38.020	Exercise		1.09338	20.7868	8.41065	130	-	47.3744	44.6522	1.06096	63.5819	0.777	1.16004
0:01:38.740	Exercise		1.14903	21.8446	8.83866	130	-	48.2964	45.0237	1.07269	67.3853	0.816	1.23255
0:01:39.460	Exercise		1.12167	21.3244	8.6282	130	-	48.6091	45.2152	1.07506	66.312	0.81	1.20586
0:01:40.220	Exercise		1.07721	20.4794	8.28627	130	-	50.4376	46.4217	1.08651	66.121	0.807667	1.17041
0:01:40.940	Exercise		1.07205	20.3812	8.24654	130	-	50.3751	46.2352	1.08954	65.7935	0.803667	1.16804
0:01:41.660	Exercise		0.98312	18.6905	7.56246	130	-	51.8827	47.3041	1.09679	62.8984	0.761667	1.07828
0:01:42.400	Exercise		1.07325	20.404	8.23465	130.333	-	49.2441	45.1681	1.09024	64.7427	0.784	1.1701
0:01:43.120	Exercise		1.02924	19.5673	7.87682	130.667	-	49.344	45.6795	1.08022	62.6782	0.759	1.11181
0:01:43.840	Exercise		0.969207	18.426	7.4174	130.667	-	49.4084	45.2835	1.09109	59.8865	0.718667	1.05749
0:01:44.560	Exercise		0.854134	16.2383	6.55345	130.333	-	49.5016	45.5765	1.08612	54.1725	0.656	0.927692
0:01:45.300	Exercise		0.813383	15.4636	6.25679	130	-	49.4489	44.1756	1.11937	51.7126	0.648	0.910477
0:01:46.100	Exercise		0.756635	14.3847	5.82027	130	-	48.6853	43.4921	1.11941	47.6773	0.633333	0.846981
0:01:47.200	Exercise		1.02012	19.3939	7.84706	130	-	42.9508	39.3986	1.09016	53.5868	0.789667	1.11209
0:01:48.220	Exercise		0.825848	15.7005	6.35268	130	-	45.151	41.8235	1.07956	46.8082	0.708	0.891554
0:01:49.080	Exercise		1.00218	19.0529	7.70909	130	-	42.3711	40.1572	1.05513	51.1616	0.847	1.05743
0:01:50.780	Exercise		0.765425	14.5518	5.88788	130	-	46.7068	45.0283	1.03728	44.1079	0.76	0.793958
0:01:51.940	Exercise		1.01334	19.265	7.79493	130	-	38.2514	38.1337	1.00309	45.857	0.930667	1.01647
0:01:53.320	Exercise		1.02493	19.4854	7.88408	130	-	35.4722	36.4491	0.973196	42.8979	0.944333	0.997458
0:01:54.780	Exercise		1.20123	22.8371	9.21661	130.333	-	32.6174	34.0004	0.959325	45.5252	1.03333	1.15237
0:01:56.040	Exercise		1.53552	29.1924	11.7514	130.667	-	31.8906	33.6461	0.947826	54.4363	1.43367	1.45541
0:01:58.640	Exercise		1.66589	31.6708	12.7167	131	-	31.6256	33.413	0.946506	58.7979	1.385	1.57677
0:02:00.000	Exercise		1.70888	32.4882	13.0449	131	-	31.1715	33.0384	0.943493	59.7143	1.334	1.61232
0:02:01.100	Exercise		1.43351	27.253	10.9428	131	-	32.2738	34.1625	0.944714	53.8612	1.021	1.35425
0:02:02.320	Exercise		1.55017	29.471	11.8033	131.333	-	31.7052	33.5466	0.94511	56.745	1.07567	1.46508
0:02:03.660	Exercise		1.4355	27.2908	10.9025	131.667	-	32.7589	34.5299	0.948709	54.3644	1.06667	1.36187
0:02:04.880	Exercise		1.42489	27.0892	10.822	131.667	-	31.8234	33.2998	0.955664	53.0148	0.995333	1.36172
0:02:05.940	Exercise		1.40092	26.6335	10.6669	131.333	-	31.9759	33.337	0.959171	53.2758	0.904667	1.34372
0:02:07.020	Exercise		1.34788	25.6251	10.263	131.333	-	30.269	31.2983	0.967113	49.4897	0.82	1.30355
0:02:08.140	Exercise		1.38141	26.2626	10.4653	132	-	29.3653	30.6006	0.959634	49.8379	0.774	1.32565
0:02:09.240	Exercise		1.3049	24.808	9.83593	132.667	-	29.0608	30.7269	0.945777	45.6854	0.847333	1.23414
0:02:10.740	Exercise		1.3527	25.7168	10.1453	133.333	-	28.3499	30.2151	0.938268	45.7914	0.886	1.2692
0:02:12.020	Exercise		1.3234	25.1597	9.90075	133.667	-	28.7528	30.7052	0.936414	44.938	0.939667	1.23925
0:02:13.080	Exercise		1.39744	26.5673	10.4287	134	-	28.919	30.7954	0.939067	47.9054	0.920667	1.31229
0:02:14.220	Exercise		1.50155	28.5466	11.1778	134.333	-	30.715	32.8853	0.934003	54.0295	0.983667	1.40245
0:02:15.300	Exercise		1.49563	28.434	11.1061	134.667	-	30.3712	32.6679	0.929696	53.44	0.96	1.39048
0:02:16.320	Exercise		1.80294	34.2764	13.3551	135	-	31.4748	33.4378	0.941292	64.522	1.195	1.69709
0:02:17.580	Exercise		2.22474	42.2954	16.4796	135	-	31.7909	33.4402	0.950678	80.0701	1.234	2.11501
0:02:18.260	Exercise		2.47808	47.1117	18.3109	135.333	-	34.596	35.616	0.971361	96.1438	1.32967	2.40711
0:02:19.000	Exercise		2.28666	43.4726	16.855	135.667	-	37.621	37.7738	0.995957	97.6656	1.20833	2.27741
0:02:19.820	Exercise		2.0432	38.8441	15.0235	136	-	39.7698	39.0174	1.01928	92.8968	1.14933	2.0826
0:02:20.500	Exercise		1.71625	32.6283	12.6195	136	-	38.8494	37.4354	1.03777	78.4224	0.961333	1.78108
0:02:21.220	Exercise		1.49726	28.465	11.0093	136	-	39.2764	37.5359	1.04637	70.734	0.854	1.56668
0:02:22.000	Exercise		1.4948	28.4182	10.9912	136	-	38.7414	36.6973	1.0557	69.3917	0.870333	1.57806
0:02:22.760	Exercise		1.45045	27.5751	10.6913	135.667	-	39.4312	37.3458	1.05584	68.6741	0.861333	1.53145
0:02:23.480	Exercise		1.22156	23.2237	9.02634	135.333	-	38.4459	35.9584	1.06918	58.753	0.717667	1.30607
0:02:24.200	Exercise		1.13452	21.5688	8.40383	135	-	34.5685	33.0222	1.04683	49.1906	0.710333	1.18764
0:02:25.660	Exercise		1.16851	22.215	8.65564	135	-	33.308	32.1254	1.03681	49.007	0.699667	1.21152
0:02:26.360	Exercise		1.23962	23.5669	9.18236	135	-	33.2881	32.4989	1.02428	51.0432	0.751667	1.26972
0:02:27.140	Exercise		1.29411	24.6029	9.58602	135	-	35.0648	34.2438	1.02397	57.4191	0.686667	1.32514
0:02:27.820	Exercise		1.32857	25.2579	9.84123	135	-	36.2141	35.6753	1.0151	59.8292	0.735333	1.34863
0:02:28.580	Exercise		1.66311	31.6181	12.3194	135	-	34.6094	34.0075	1.0177	69.5833	0.833333	1.69255
0:02:29.300	Exercise		1.70039	32.3268	12.5955	135	-	34.8416	34.2856	1.01622	71.033	0.867667	1.72796
0:02:30.020	Exercise		1.69324	32.1908	12.5425	135	-	34.1719	33.6476	1.01558	69.7526	0.844667	1.71962
0:02:30.760	Exercise		1.55201	29.5058	11.4964	135	-	35.9867	35.5945	1.01102	67.7431	0.820333	1.56911
0:02:31.480	Exercise		1.5162	28.825	11.2311	135	-	37.3631	36.7228	1.01744	68.5414	0.83	1.54264
0:02:32.200	Exercise		1.49931	28.504	11.106	135	-	37.676	36.9789	1.01885	68.2768	0.834	1.52757
0:02:32.960	Exercise		1.62647	30.9215	12.0479	135	-	36.7569	35.9021	1.02381	71.5181	0.877667	1.6652
0:02:33.680	Exercise		1.7641	33.5381	13.0674	135	-	36.7882	35.5887	1.03371	76.9309	0.920667	1.82357
0:02:34.360	Exercise		1.85247	35.2181	13.722	135	-	37.003	35.6006	1.03939	80.5797	0.964333	1.92545
0:02:35.120	Exercise		1.80175	34.2539	13.3463	135	-	37.6145	35.781	1.05124	79.7515	0.958667	1.89408
0:02:35.860	Exercise		1.55898	29.6385	11.5766	134.667	-	37.8792	36.0628	1.05037	70.0067	0.920333	1.63751
0:02:36.740	Exercise		1.14603	21.7876	8.55246	134	-	35.1811	33.6208	1.04641	49.8053	0.756	1.19921
0:02:37.980	Exercise		1.04836	19.9308	7.86268	133.333	-	34.7784	33.8074	1.02872	45.6551	0.715	1.07847
0:02:38.780	Exercise		1.25766	23.9098	9.45606	133	-	32.434	32.179	1.00792	50.7129	0.736	1.26762
0:02:39.500	Exercise		1.66701	31.6922	12.5339	133	-	35.301	34.9316	1.01058	70.3922	0.878	1.68464
0:02:40.220	Exercise		1.8167	34.538	13.6594	133	-	35.0634	34.6213	1.01277	75.7005	0.908333	1.8399
0:02:40.940	Exercise		1.77523	33.7497	13.3476	133	-	37.1413	36.2368	1.02496	77.8273	0.942333	1.81954
0:02:41.680	Exercise		1.61709	30.7432	12.1586	133	-	38.5288	36.9854	1.04173	73.6807	0.932667	1.68457
0:02:42.520	Exercise		1.40226	26.659	10.5433	133	-	38.2798	36.3273	1.05375	63.9983	0.893	1.47763
0:02:43.700	Exercise		1.24169	23.6063	9.35947	132.667	-	37.3147	35.2119	1.05972	55.7615	0.851667	1.31584
0:02:44.660	Exercise		1.38327	26.2979	10.4529	132.333	-	35.4876	33.9671	1.04477	58.6889	0.880333	1.44519
0:02:45.720	Exercise		1.24238	23.6194	9.43582	131.667	-	35.9759	34.4025	1.04574	54.8958	0.775	1.2992
0:02:46.520	Exercise		1.09943	20.9017	8.39258	131	-	33.5763	32.7739	1.02448	46.5973	0.693	1.12634
0:02:47.960	Exercise		1.02837	19.5508	7.91054	130	-	31.0201	30.7533	1.00868	41.7718	0.609333	1.03729
0:02:49.020	Exercise		1.31062	24.9167	10.1862	128.667	-	28.1746	28.9336	0.973767	46.1365	0.721333	1.27624
0:02:50.280	Exercise		1.38583	26.3466	10.8551	127.667	-	27.8602	28.997	0.960797	48.4673	0.708	1.3315
0:02:51.200	Exercise		1.56463	29.7458	12.3523	126.667	-	28.5603	29.8921	0.955445	53.4212	0.880667	1.49492
0:02:52.280	Exercise		1.26059	23.9657	9.97832	126.333	-	29.7786	31.2253	0.953669	47.6552	0.678333	1.20219
0:02:52.920	Exercise		1.45164	27.5977	11.521	126	-	30.1007	31.3066	0.96148	54.194	0.743333	1.39572
0:02:53.740	Exercise		1.19743	22.7648	9.50342	126	-	30.7217	31.9709	0.960928	48.3114	0.603667	1.15064
0:02:54.520	Exercise		1.4645	27.8422	11.6538	125.667	-	30.7985	32.1803	0.957061	55.0255	0.798667	1.40162
0:02:55.580	Exercise		1.4428	27.4297	11.5117	125.333	-	31.1403	32.8539	0.947843	54.5379	0.817333	1.36755
0:02:56.700	Exercise		1.19836	22.7826	9.58691	125	-	33.6993	35.5818	0.947096	49.649	0.771667	1.13497
0:02:57.760	Exercise		1.14836	21.8319	9.21145	124.667	-	35.2903	37.5801	0.939068	49.692	0.780667	1.07839
0:02:59.180	Exercise		0.90315	17.1702	7.26394	124.333	-	40.0397	42.4938	0.942249	45.7283	0.688333	0.850992
0:02:59.980	Exercise		1.12363	21.3618	9.06154	124	-	35.7193	37.9328	0.941645	49.9532	0.732667	1.05806
0:03:01.060	Exercise		1.32809	25.2488	10.7393	123.667	-	33.0141	34.7443	0.950203	53.8148	0.777333	1.26195
0:03:02.100	Exercise		1.57301	29.9052	12.7198	123.667	-	30.3922	32.377	0.938698	56.7248	0.916	1.47659
0:03:03.220	Exercise		1.41369	26.8762	11.4314	123.667	-	31.1603	33.0533	0.942731	52.1112	0.931	1.33273
0:03:04.280	Exercise		1.38129	26.2602	11.1096	124.333	-	31.7175	33.8836	0.936074	51.5424	0.96	1.29299
0:03:05.460	Exercise		1.3423	25.5191	10.7384	125	-	31.973	34.0186	0.939869	50.767	0.931333	1.26159
0:03:06.540	Exercise		1.47789	28.0968	11.7604	125.667	-	31.8458	33.672	0.945764	55.6836	0.930333	1.39774
0:03:07.600	Exercise		1.4101	26.8079	11.1617	126.333	-	32.8228	33.5319	0.978854	55.0798	0.901667	1.38028
0:03:08.700	Exercise		1.44901	27.5478	11.4396	126.667	-	34.0012	33.976	1.00074	58.0162	0.955	1.45009
0:03:09.800	Exercise		1.3836	26.3042	10.866	127.333	-	35.1241	34.5457	1.01674	56.6569	1.01233	1.40677
0:03:10.820	Exercise		1.33792	25.4357	10.4798	127.667	-	35.5175	34.6577	1.02481	55.532	0.998	1.37111
0:03:11.940	Exercise		1.2723	24.1882	9.93986	128	-	36.4019	35.8975	1.01405	54.8389	0.926333	1.29018
0:03:12.860	Exercise		1.4677	27.9031	11.4664	128	-	34.3021	35.1867	0.97486	58.6181	1.02033	1.43081
0:03:13.980	Exercise		1.38139	26.2622	10.7641	128.333	-	34.5311	36.1759	0.954535	55.8427	0.987667	1.31858
0:03:15.160	Exercise		1.50415	28.5961	11.6903	128.667	-	33.8887	35.3169	0.95956	59.3339	1.022	1.44332
0:03:16.220	Exercise		1.32989	25.2831	10.3092	129	-	35.2866	36.3808	0.969924	55.8462	0.901667	1.28989
0:03:17.360	Exercise		1.44001	27.3767	11.1341	129.333	-	35.9804	37.2379	0.966229	60.576	0.995333	1.39138
0:03:18.820	Exercise		1.22455	23.2805	9.44387	129.667	-	36.0228	37.4332	0.962321	52.0986	0.939333	1.17842
0:03:19.940	Exercise		1.11394	21.1775	8.54682	130.333	-	37.9403	39.641	0.957098	50.2498	0.906	1.06614
0:03:21.080	Exercise		1.0344	19.6654	7.91634	130.667	-	39.0805	41.0625	0.951732	49.399	0.792667	0.984473
0:03:22.180	Exercise		1.20178	22.8475	9.1506	131.333	-	40.7108	43.0563	0.945525	58.9281	0.848333	1.13631
0:03:23.240	Exercise		1.33567	25.3929	10.1187	132	-	38.8045	41.0334	0.945681	62.3025	0.856667	1.26311
0:03:24.040	Exercise		1.42756	27.1399	10.7605	132.667	-	37.1732	39.434	0.942669	63.6952	0.863	1.34572
0:03:25.140	Exercise		1.44149	27.4048	10.8112	133.333	-	36.4776	38.5202	0.946971	62.3271	0.921	1.36505
0:03:26.200	Exercise		1.49042	28.335	11.1503	133.667	-	37.1262	39.3126	0.944384	64.9066	0.976333	1.40753
0:03:27.040	Exercise		1.54934	29.4551	11.5336	134.333	-	37.6694	39.7	0.948851	68.2968	0.99	1.47009
0:03:27.800	Exercise		1.32882	25.2627	9.86747	134.667	-	39.4715	41.2511	0.956857	63.6675	0.817333	1.27149
0:03:28.520	Exercise		1.32191	25.1314	9.79195	135	-	37.8772	39.3987	0.961383	61.5516	0.772	1.27087
0:03:29.300	Exercise		1.43627	27.3055	10.639	135	-	37.0634	38.3793	0.965712	64.7142	0.811667	1.38702
0:03:30.060	Exercise		1.4156	26.9126	10.4859	135	-	37.9947	39.1249	0.971114	65.1585	0.825	1.37471
0:03:30.800	Exercise		1.50222	28.5593	11.1275	135	-	37.4025	38.4312	0.973233	67.8676	0.836667	1.46201
0:03:31.520	Exercise		1.54403	29.3541	11.4372	135	-	39.4833	40.1033	0.98454	72.7469	0.889	1.52016
0:03:32.260	Exercise		1.87589	35.6632	13.8955	135	-	39.5652	40.0441	0.988041	86.0033	1.051	1.85345
0:03:33.000	Exercise		1.95292	37.1277	14.4661	135	-	42.9157	42.5752	1.008	95.2867	1.19567	1.96853
0:03:33.780	Exercise		1.88606	35.8566	13.9708	135	-	45.7144	44.4574	1.02827	97.593	1.23567	1.93938
0:03:34.540	Exercise		1.79603	34.1451	13.304	135	-	47.2874	45.0083	1.05064	96.3029	1.21933	1.88698
0:03:35.280	Exercise		1.70787	32.469	12.6509	135	-	48.4182	45.4591	1.0651	94.0652	1.191	1.81904
0:03:36.060	Exercise		1.68055	31.9495	12.4485	135	-	48.0748	44.6913	1.07571	92.3758	1.14833	1.80778
0:03:36.780	Exercise		1.70758	32.4635	12.6176	135.333	-	51.9369	47.683	1.08921	100.167	1.25633	1.85992
0:03:37.540	Exercise		1.70592	32.4319	12.5743	135.667	-	55.0816	49.0563	1.12282	105.543	1.31267	1.91544
0:03:38.300	Exercise		1.70032	32.3254	12.4717	136.333	-	57.1358	49.8603	1.14592	108.516	1.37467	1.94842
0:03:39.060	Exercise		1.59224	30.2707	11.6505	136.667	-	55.8958	47.9542	1.16561	100.469	1.26133	1.85592
0:03:39.800	Exercise		1.48345	28.2025	10.8018	137.333	-	56.7579	48.7528	1.1642	95.7703	1.19167	1.72703
0:03:40.540	Exercise		1.39762	26.5707	10.1522	137.667	-	57.6481	48.893	1.17907	92.0458	1.155	1.64788
0:03:41.320	Exercise		1.33204	25.3239	9.62919	138.333	-	57.1802	48.5384	1.17804	87.4424	1.11667	1.5692
0:03:42.100	Exercise		1.34298	25.5319	9.68494	138.667	-	54.3928	46.192	1.17754	84.4325	1.068	1.58141
0:03:42.820	Exercise		1.22196	23.2312	8.79109	139	-	52.2701	45.3454	1.15271	75.4558	0.938	1.40857
0:03:43.560	Exercise		1.2049	22.9068	8.66834	139	-	51.3659	45.2804	1.1344	73.6743	0.900333	1.36683
0:03:44.300	Exercise		1.16695	22.1853	8.39532	139	-	50.1416	44.5695	1.12502	70.1883	0.865667	1.31284
0:03:45.040	Exercise		1.1418	21.7072	8.21436	139	-	50.5559	45.0684	1.12176	69.2004	0.868333	1.28082
0:03:45.820	Exercise		1.08428	20.6138	7.80061	139	-	49.8559	44.5078	1.12016	65.6418	0.816	1.21457
0:03:46.540	Exercise		0.969543	18.4324	6.97513	139	-	49.6971	44.8401	1.10832	59.6646	0.748333	1.07456
0:03:47.300	Exercise		1.02472	19.4814	7.38983	138.667	-	45.7512	41.8855	1.09229	58.6711	0.716667	1.1193
0:03:48.020	Exercise		1.05609	20.0778	7.63441	138.333	-	43.7551	40.6793	1.07561	57.8903	0.713667	1.13595
0:03:48.760	Exercise		1.10754	21.0558	8.02562	138	-	43.6166	41.0094	1.06358	60.0905	0.734333	1.17795
0:03:49.500	Exercise		1.02789	19.5417	7.46653	137.667	-	44.115	41.8985	1.0529	56.8213	0.713	1.08227
0:03:50.280	Exercise		0.869432	16.5291	6.33081	137.333	-	44.4732	42.2925	1.05156	50.2503	0.624667	0.914262
0:03:51.000	Exercise		0.768118	14.603	5.62037	136.667	-	43.0903	41.4272	1.04014	44.4826	0.562667	0.798953
0:03:51.780	Exercise		0.935624	17.7875	6.86277	136.333	-	38.2685	37.7253	1.0144	46.8454	0.611	0.949095
0:03:52.860	Exercise		1.25196	23.8014	9.22817	135.667	-	35.5622	36.2793	0.980234	55.3521	0.736	1.22721
0:03:53.960	Exercise		1.3384	25.4448	9.88962	135.333	-	33.4688	34.4798	0.970678	55.7212	0.734333	1.29915
0:03:54.720	Exercise		1.36624	25.9742	10.1203	135	-	33.9547	35.6021	0.953727	57.7578	0.731667	1.30302
0:03:55.480	Exercise		1.25267	23.815	9.27902	135	-	34.2821	36.1205	0.949104	53.0485	0.756	1.18891
0:03:56.980	Exercise		1.33738	25.4255	9.90654	135	-	33.9119	36.1864	0.937144	55.4577	0.790333	1.25332
0:03:58.080	Exercise		1.20545	22.9172	8.92924	135	-	33.9503	36.8595	0.921073	50.7528	0.743667	1.11031
0:03:59.160	Exercise		1.33912	25.4585	9.91939	135	-	31.8398	35.4939	0.897049	51.833	0.811667	1.20125
0:04:00.680	Exercise		1.37859	26.2089	10.2117	135	-	30.6927	34.7222	0.88395	50.0414	0.932333	1.2186
0:04:02.180	Exercise		1.40443	26.7001	10.4032	135	-	30.8427	34.8813	0.88422	51.8532	0.874667	1.24182
0:04:02.860	Exercise		1.4215	27.0247	10.5296	135	-	33.4979	38.1794	0.877381	58.0486	0.801333	1.2472
0:04:03.620	Exercise		1.39085	26.442	10.3026	135	-	37.046	42.6012	0.869601	63.2347	0.777667	1.20949
0:04:04.420	Exercise		1.46394	27.8315	10.844	135	-	37.7268	43.0028	0.877309	66.5107	0.849	1.28433
0:04:05.160	Exercise		1.36482	25.9471	10.0849	135.333	-	37.7565	42.1788	0.895155	62.6227	0.813	1.22172
0:04:05.960	Exercise		1.33593	25.3979	9.84715	135.667	-	39.0711	42.8159	0.912538	64.0081	0.780333	1.21909
0:04:06.580	Exercise		1.53247	29.1343	11.2406	136.333	-	38.6765	42.3892	0.912415	70.8826	0.879	1.39824
0:04:07.360	Exercise		1.47595	28.0599	10.7997	136.667	-	41.2934	45.4753	0.908041	73.2793	0.855667	1.34023
0:04:08.020	Exercise		1.38723	26.3731	10.1012	137.333	-	40.49	44.289	0.914222	67.6091	0.851	1.26823
0:04:08.860	Exercise		1.13475	21.5732	8.22284	138	-	42.3399	45.8859	0.922721	59.5826	0.743667	1.04706
0:04:09.620	Exercise		1.11544	21.2061	8.04406	138.667	-	41.9241	45.0091	0.931459	57.9811	0.744333	1.03899
0:04:10.340	Exercise		1.30797	24.8663	9.40983	139	-	41.3449	44.6751	0.925458	65.7586	0.810667	1.21047
0:04:11.080	Exercise		1.31334	24.9684	9.44846	139	-	41.2788	44.477	0.928093	65.8938	0.812333	1.2189
0:04:11.840	Exercise		1.41499	26.901	10.1798	139	-	40.7799	43.888	0.929181	69.2761	0.862	1.31478
0:04:12.580	Exercise		1.11341	21.1675	8.01015	139	-	43.6632	46.3733	0.941559	60.0852	0.754333	1.04834
0:04:13.340	Exercise		1.24244	23.6205	8.93842	139	-	42.0456	45.0312	0.933698	63.9199	0.788	1.16006
0:04:14.060	Exercise		1.15402	21.9395	8.30228	139	-	43.4989	46.2394	0.940733	61.7766	0.768333	1.08562
0:04:14.820	Exercise		1.22127	23.2181	8.80726	138.667	-	43.0621	46.1295	0.933506	64.2714	0.792333	1.14007
0:04:15.560	Exercise		1.16653	22.1774	8.43276	138.333	-	44.5883	47.5463	0.937787	63.4837	0.797	1.09396
0:04:16.320	Exercise		1.21894	23.1738	8.83291	138	-	42.5456	45.274	0.939736	63.5414	0.783333	1.14548
0:04:17.040	Exercise		1.32301	25.1522	9.58701	138	-	44.431	46.5528	0.954421	70.4633	0.868667	1.26271
0:04:17.780	Exercise		1.39748	26.5681	10.1267	138	-	44.2109	46.0898	0.959234	73.4647	0.905667	1.34051
0:04:18.540	Exercise		1.40434	26.6985	10.1519	138.333	-	45.7277	47.517	0.962345	75.8982	0.935667	1.35146
0:04:19.260	Exercise		1.22671	23.3215	8.84649	138.667	-	46.9046	48.2215	0.972691	69.0196	0.865667	1.19321
0:04:20.040	Exercise		1.14855	21.8356	8.26298	139	-	47.6497	48.2095	0.988389	66.3121	0.824333	1.13522
0:04:20.780	Exercise		1.13639	21.6044	8.19514	138.667	-	45.9617	46.1149	0.996678	63.5067	0.811	1.13262
0:04:21.560	Exercise		1.14871	21.8387	8.284	138.667	-	43.7519	43.9216	0.996136	61.9565	0.762667	1.14428
0:04:22.260	Exercise		1.1742	22.3231	8.46777	138.667	-	42.9066	43.448	0.987538	61.9761	0.769667	1.15956
0:04:23.020	Exercise		1.09833	20.8809	7.90169	139	-	42.8069	43.6141	0.981494	58.8114	0.718	1.07801
0:04:23.760	Exercise		1.19448	22.7087	8.59335	139	-	42.8737	43.8475	0.977792	62.8925	0.775333	1.16795
0:04:24.480	Exercise		1.01912	19.3749	7.33179	139	-	43.8678	45.0103	0.974616	56.49	0.690333	0.993249
0:04:25.220	Exercise		1.0652	20.251	7.66333	139	-	43.9929	45.2382	0.972472	58.6448	0.716667	1.03588
0:04:25.960	Exercise		1.02556	19.4973	7.36048	139.333	-	42.3948	43.951	0.964591	55.0512	0.685	0.989246
0:04:26.720	Exercise		1.13962	21.6658	8.17909	139.333	-	39.8677	41.6476	0.957263	57.0068	0.709333	1.09091
0:04:27.460	Exercise		0.982074	18.6706	7.04838	139.333	-	40.0439	41.842	0.957026	50.8989	0.633333	0.939871
0:04:28.200	Exercise		0.962265	18.294	6.92277	139	-	39.3371	41.8819	0.939239	49.4255	0.615	0.903797
0:04:28.960	Exercise		0.932469	17.7275	6.70841	139	-	40.3761	43.009	0.938784	49.1196	0.616667	0.875387
0:04:29.720	Exercise		1.07519	20.441	7.7538	138.667	-	39.0429	42.4042	0.920731	53.671	0.661	0.989964
0:04:30.420	Exercise		1.25666	23.8909	9.08428	138.333	-	37.4103	40.8203	0.916465	59.0293	0.707333	1.15168
0:04:31.120	Exercise		1.45901	27.7378	10.5725	138	-	36.4627	39.7207	0.917977	65.0275	0.791667	1.33934
0:04:31.920	Exercise		1.6032	30.4792	11.6455	137.667	-	36.3739	39.4071	0.92303	69.818	0.874	1.47981
0:04:32.680	Exercise		1.4712	27.9696	10.7126	137.333	-	38.7475	41.4855	0.934001	68.2864	0.871667	1.37411
0:04:33.420	Exercise		1.44469	27.4656	10.5452	137	-	39.8464	42.9363	0.928036	69.2466	0.853667	1.34073
0:04:34.140	Exercise		1.51188	28.7429	11.0356	137	-	39.578	42.2401	0.936979	71.5179	0.881667	1.41659
0:04:34.900	Exercise		1.4015	26.6445	10.2051	137.333	-	39.955	42.6406	0.937018	67.4782	0.846333	1.31323
0:04:35.680	Exercise		1.45443	27.6508	10.5394	138	-	39.6955	42.2211	0.940182	69.1075	0.875	1.36743
0:04:36.420	Exercise		1.15001	21.8633	8.29335	138.667	-	43.4498	45.818	0.948313	61.4436	0.771	1.09057
0:04:37.960	Exercise		0.989137	18.8049	7.09907	139.333	-	45.2838	46.9561	0.964387	55.7056	0.735	0.953911
0:04:39.080	Exercise		0.818294	15.5569	5.85891	139.667	-	46.439	47.1114	0.985729	48.3712	0.671667	0.806616
0:04:40.200	Exercise		1.01239	19.2469	7.23134	140	-	40.3848	41.8253	0.965561	49.8462	0.801	0.977521
0:04:41.560	Exercise		1.26829	24.112	9.05922	140	-	37.2273	39.2713	0.947952	56.3946	0.884667	1.20228
0:04:42.420	Exercise		1.22976	23.3795	8.78403	140	-	37.5721	39.7735	0.944651	54.7023	0.927	1.1617
0:04:43.500	Exercise		1.4243	27.078	10.1736	140	-	36.6892	39.3758	0.93177	60.8892	1.01567	1.32712
0:04:44.600	Exercise		1.44723	27.5139	10.3374	140	-	37.9329	40.8809	0.927888	63.8743	1.02467	1.34287
0:04:45.380	Exercise		1.54482	29.3692	11.0608	139.667	-	37.7869	40.4897	0.933249	67.5641	1.05867	1.4417
0:04:46.380	Exercise		1.20362	22.8826	8.61782	139.667	-	40.4905	42.5017	0.952678	58.3707	0.872333	1.14666
0:04:47.320	Exercise		1.15007	21.8645	8.2344	139.667	-	38.513	39.8687	0.965996	53.836	0.812333	1.11096
0:04:48.360	Exercise		1.30626	24.8338	9.35266	139.667	-	35.8116	37.4482	0.956297	56.9546	0.806	1.24917
0:04:49.180	Exercise		1.58422	30.1182	11.3428	139.667	-	32.8442	34.4292	0.953962	61.3943	0.944333	1.51128
0:04:50.680	Exercise		1.56208	29.6973	11.1843	139.667	-	32.493	34.0208	0.955093	59.7912	0.953	1.49193
0:04:51.780	Exercise		1.44913	27.55	10.3263	140.333	-	31.1599	32.4127	0.96135	53.7405	0.901333	1.39312
0:04:52.980	Exercise		1.40986	26.8035	10.0465	140.333	-	30.937	32.3238	0.957098	53.2256	0.797667	1.34938
0:04:54.060	Exercise		1.58906	30.2102	11.3234	140.333	-	29.6014	31.0365	0.953761	56.574	0.854333	1.51558
0:04:55.180	Exercise		1.51351	28.7739	10.7851	140.333	-	30.375	32.1386	0.945123	55.7177	0.823333	1.43045
0:04:56.260	Exercise		1.74454	33.1662	12.402	140.667	-	28.4922	30.3454	0.938932	59.0582	0.909333	1.63801
0:04:57.260	Exercise		1.74087	33.0963	12.3758	140.667	-	28.4091	30.5578	0.929684	59.0372	0.887333	1.61845
0:04:58.100	Exercise		1.98435	37.7253	14.1403	140.333	-	28.2579	30.6065	0.923265	66.3816	0.927333	1.83208
0:04:58.820	Exercise		1.95287	37.1269	13.916	140.333	-	30.3791	33.0356	0.919586	70.3546	0.918667	1.79583
0:04:59.620	Exercise		1.75507	33.3664	12.4768	140.667	-	32.0968	34.5058	0.930185	67.062	0.9	1.63254
0:05:00.760	Exercise		1.75673	33.3979	12.4886	140.667	-	32.8089	34.8472	0.941509	67.8785	0.954333	1.65397
0:05:01.780	Exercise		1.62247	30.8454	11.5341	140.667	-	33.2324	34.818	0.954463	63.989	0.915	1.54859
0:05:02.620	Exercise		1.65741	31.5096	11.7825	140.667	-	33.06	34.5093	0.958002	64.4006	0.965333	1.5878
0:05:03.700	Exercise		1.66389	31.6329	11.8006	141	-	33.4373	34.5699	0.967237	65.7304	0.937667	1.60938
0:05:04.420	Exercise		1.38261	26.2855	9.78265	141.333	-	33.8345	34.7111	0.974745	56.8745	0.811333	1.3477
0:05:05.260	Exercise		1.47014	27.9494	10.3775	141.667	-	32.6352	33.1068	0.985756	59.2981	0.754333	1.4492
0:05:06.000	Exercise		1.52787	29.047	10.7597	142	-	32.2649	32.1804	1.00263	60.4058	0.783	1.53189
0:05:06.760	Exercise		1.90141	36.1485	13.3902	142	-	32.5954	32.7282	0.99594	73.9781	0.887667	1.89369
0:05:07.400	Exercise		1.98181	37.6769	13.9237	142.333	-	33.3958	33.519	0.996324	78.0822	0.945	1.97452
0:05:08.160	Exercise		1.65267	31.4196	11.5841	142.667	-	33.4799	33.8875	0.987972	67.4402	0.802	1.63279
0:05:08.880	Exercise		1.58247	30.085	11.0662	143	-	32.8969	33.0945	0.994028	63.3595	0.807333	1.57302
0:05:09.700	Exercise		1.50524	28.6166	10.5261	143	-	31.5926	32.3025	0.978026	57.6843	0.82	1.47216
0:05:10.800	Exercise		1.70007	32.3208	11.8886	143	-	31.6992	32.2908	0.98168	63.9129	0.918333	1.66893
0:05:11.540	Exercise		1.60387	30.4917	11.1898	143.333	-	31.8071	32.0115	0.993617	61.0363	0.877	1.59363
0:05:12.360	Exercise		1.80156	34.2501	12.5398	143.667	-	31.119	31.0034	1.00373	66.1835	0.941667	1.80828
0:05:13.420	Exercise		1.8256	34.7072	12.6778	144	-	30.9787	30.8454	1.00432	66.6755	0.948667	1.83349
0:05:14.160	Exercise		2.07554	39.459	14.4135	144	-	30.5851	30.6458	0.998019	74.3244	0.987	2.07143
0:05:14.840	Exercise		1.89381	36.0041	13.1515	144	-	32.2081	31.9298	1.00872	72.7229	0.893	1.91032
0:05:15.640	Exercise		1.78418	33.9197	12.3901	144	-	32.5283	32.1149	1.01287	69.5635	0.869	1.80714
0:05:16.420	Exercise		1.67271	31.8005	11.5892	144.333	-	32.9411	32.576	1.01121	66.3928	0.846667	1.69145
0:05:17.140	Exercise		1.6245	30.884	11.2293	144.667	-	32.831	32.7517	1.00242	64.9178	0.807	1.62843
0:05:17.880	Exercise		1.58396	30.1133	10.9239	145	-	32.8624	32.77	1.00282	64.0585	0.768333	1.58843
0:05:18.580	Exercise		1.65558	31.4748	11.3916	145.333	-	31.1461	31.2824	0.995643	63.0828	0.788667	1.64836
0:05:19.400	Exercise		1.38765	26.3812	9.52622	145.667	-	31.261	31.4921	0.992661	54.8975	0.686333	1.37747
0:05:20.140	Exercise		1.56912	29.8312	10.7474	146	-	29.7286	30.7019	0.968296	57.9435	0.738667	1.51937
0:05:20.880	Exercise		1.43142	27.2133	9.80423	146	-	29.611	30.5985	0.96773	54.2835	0.657	1.38523
0:05:21.580	Exercise		1.65684	31.4989	11.3742	145.667	-	28.0032	29.036	0.964429	58.0027	0.719667	1.59791
0:05:22.380	Exercise		1.53272	29.1392	10.5463	145.333	-	28.689	29.7143	0.965495	55.8004	0.679333	1.47984
0:05:23.080	Exercise		1.49793	28.4777	10.3305	145	-	29.2891	30.4925	0.960534	55.5869	0.683333	1.43881
0:05:23.800	Exercise		1.60186	30.4536	11.0473	145	-	30.0227	31.4593	0.954332	59.7182	0.739667	1.52871
0:05:24.620	Exercise		1.58388	30.1119	10.9485	144.667	-	29.6997	31.2071	0.951697	58.4447	0.738	1.50738
0:05:25.360	Exercise		1.75018	33.2735	12.126	144.333	-	29.7519	31.6898	0.938849	63.5894	0.795	1.64316
0:05:26.060	Exercise		1.69907	32.3016	11.7991	144	-	29.851	31.7828	0.939217	62.7245	0.752333	1.59579
0:05:26.780	Exercise		1.7789	33.8193	12.3535	144	-	29.3706	30.9723	0.948286	64.253	0.770667	1.6869
0:05:27.520	Exercise		1.64271	31.2303	11.4077	144	-	27.9983	29.4052	0.952154	57.6739	0.711	1.56411
0:05:28.280	Exercise		1.75007	33.2713	12.1533	144	-	27.9818	29.2714	0.955942	60.5429	0.753333	1.67296
0:05:29.020	Exercise		1.92443	36.5862	13.3641	144	-	28.2973	29.6319	0.954961	66.1371	0.815333	1.83776
0:05:29.740	Exercise		2.08415	39.6227	14.4733	144	-	29.7873	30.9536	0.962321	73.7621	0.909333	2.00562
0:05:30.500	Exercise		2.08771	39.6902	14.498	144	-	29.8014	30.7611	0.968801	73.8973	0.911	2.02257
0:05:31.960	Exercise		1.97518	37.551	13.7165	144	-	30.0375	30.7427	0.977062	70.6105	0.901333	1.92988
0:05:32.760	Exercise		1.83382	34.8635	12.7054	144.333	-	31.0426	31.474	0.986295	68.7383	0.838	1.80869
0:05:33.400	Exercise		1.78674	33.9684	12.3507	144.667	-	31.6769	32.1046	0.98668	68.4102	0.834	1.76294
0:05:34.140	Exercise		1.64681	31.3083	11.3573	145	-	32.5115	32.7452	0.992864	65.4444	0.791667	1.63506
0:05:34.920	Exercise		1.71834	32.668	11.8506	145	-	30.9721	31.3045	0.98938	64.3166	0.834667	1.70009
0:05:35.740	Exercise		1.72931	32.8767	11.9538	144.667	-	31.8552	31.621	1.00741	65.9842	0.872	1.74213
0:05:36.520	Exercise		1.88517	35.8397	13.0311	144.667	-	31.2292	31.1517	1.00249	69.5049	0.941333	1.88986
0:05:37.580	Exercise		1.81364	34.4799	12.5367	144.667	-	31.6944	31.3709	1.01031	68.4946	0.895667	1.83235
0:05:38.320	Exercise		1.7577	33.4163	12.1221	145	-	30.8747	31.1943	0.989753	65.4803	0.841	1.73969
0:05:39.060	Exercise		1.76443	33.5444	12.1685	145	-	30.6561	31.0785	0.986409	65.9885	0.798667	1.74045
0:05:40.540	Exercise		1.73227	32.933	11.9193	145.333	-	31.9362	32.4087	0.98542	67.0203	0.825	1.70702
0:05:41.320	Exercise		1.90182	36.1562	13.056	145.667	-	31.6281	32.0093	0.988091	71.957	0.877667	1.87917
0:05:42.040	Exercise		1.67008	31.7506	11.4651	145.667	-	32.7858	32.698	1.00268	66.3389	0.824667	1.67457
0:05:42.780	Exercise		1.78324	33.9018	12.27	145.333	-	31.0363	31.0946	0.998124	66.9289	0.832	1.77989
0:05:43.560	Exercise		1.63667	31.1153	11.2873	145	-	30.5447	30.1735	1.0123	61.1754	0.787667	1.6568
0:05:44.360	Exercise		1.90022	36.1258	13.0749	145.333	-	30.7895	30.7183	1.00232	69.4911	0.911	1.90462
0:05:45.340	Exercise		1.95022	37.0763	13.3882	145.667	-	32.8022	32.3813	1.013	75.1554	0.967667	1.97557
0:05:46.080	Exercise		1.92103	36.5216	13.1578	146	-	34.3374	34.1587	1.00523	76.2136	1.07067	1.93108
0:05:47.160	Exercise		1.83095	34.8089	12.5408	146	-	34.4045	34.0352	1.01085	72.9793	1.05233	1.85081
0:05:48.000	Exercise		1.76769	33.6062	12.1075	146	-	33.7265	33.5057	1.00659	69.6043	1.00367	1.77934
0:05:48.740	Exercise		1.85407	35.2484	12.6991	146	-	33.272	32.7203	1.01686	72.7006	0.950667	1.88533
0:05:49.520	Exercise		1.54299	29.3344	10.5926	145.667	-	33.254	32.482	1.02377	62.6838	0.793667	1.57967
0:05:50.280	Exercise		1.53984	29.2745	10.5952	145.333	-	32.1256	31.3497	1.02475	61.0635	0.758333	1.57795
0:05:50.980	Exercise		1.60547	30.5223	11.0977	144.667	-	31.6262	31.1761	1.01444	62.4673	0.769333	1.62865
0:05:51.740	Exercise		1.90641	36.2436	13.2084	144.333	-	31.2762	31.2072	1.00221	71.3177	0.878333	1.91063
0:05:52.500	Exercise		1.74769	33.2261	12.1368	144	-	32.4905	32.367	1.00382	68.4759	0.843333	1.75437
0:05:53.200	Exercise		1.81949	34.591	12.6353	144	-	31.2891	31.1355	1.00494	68.4334	0.856667	1.82847
0:05:54.000	Exercise		1.73304	32.9475	12.035	144	-	31.6903	31.1475	1.01743	66.2345	0.843	1.76324
0:05:54.800	Exercise		1.77261	33.6998	12.3383	143.667	-	30.1221	29.7454	1.01266	63.3114	0.919333	1.79506
0:05:55.860	Exercise		1.6143	30.6901	11.2364	143.667	-	31.3884	30.7431	1.02099	60.6793	0.873	1.64819
0:05:56.640	Exercise		1.74789	33.2298	12.1663	143.667	-	31.5951	30.9409	1.02114	63.4797	1.10733	1.78485
0:05:58.200	Exercise		1.82219	34.6424	12.6541	144	-	32.2579	31.9015	1.01117	67.5909	1.10467	1.84254
0:06:00.400	Exercise		1.72254	32.7479	11.9621	144	-	32.0875	31.8168	1.00851	64.0828	1.04733	1.7372
0:06:01.180	Exercise		1.57557	29.9537	10.9668	143.667	-	31.2626	31.7099	0.985892	59.7332	0.821	1.55334
0:06:02.280	Exercise		1.4982	28.4829	10.4526	143.333	-	30.4736	31.1061	0.979666	56.2083	0.767	1.46774
0:06:03.380	Exercise		1.83824	34.9476	12.8549	143	-	28.8143	30.1696	0.955077	62.3997	0.952667	1.75566
0:06:04.500	Exercise		1.75339	33.3344	12.2901	142.667	-	29.0047	30.467	0.952004	60.049	0.940667	1.66923
0:06:05.380	Exercise		1.85317	35.2313	13.0199	142.333	-	29.9162	31.254	0.957198	64.712	1.005	1.77385
0:06:06.420	Exercise		1.7086	32.4828	12.0042	142.333	-	31.6136	32.8871	0.961275	64.0642	0.918	1.64243
0:06:07.560	Exercise		1.81553	34.5159	12.7257	142.667	-	32.0623	33.5931	0.954431	67.6533	1.03167	1.7328
0:06:08.640	Exercise		1.82395	34.6759	12.7549	143	-	32.6904	34.041	0.960323	69.2405	1.037	1.75158
0:06:09.440	Exercise		1.78768	33.9863	12.5012	143	-	32.6635	33.7458	0.967928	68.0863	1.01133	1.73034
0:06:10.540	Exercise		1.87098	35.5699	13.0838	143	-	33.397	34.4003	0.970835	72.23	1.06733	1.81641
0:06:11.600	Exercise		1.59866	30.3928	11.1794	143	-	33.3571	34.7603	0.959631	63.0715	0.932	1.53412
0:06:12.400	Exercise		1.64534	31.2803	11.5059	143	-	33.0336	34.9166	0.94607	64.5602	0.910667	1.55661
0:06:13.140	Exercise		1.58051	30.0477	11.0525	143	-	31.7279	33.8766	0.936572	61.5298	0.778333	1.48026
0:06:13.880	Exercise		1.19389	22.6975	8.32945	143.333	-	30.2494	32.278	0.937151	46.298	0.654667	1.11885
0:06:15.080	Exercise		1.19574	22.7327	8.30375	144	-	30.0645	32.241	0.932491	46.133	0.652333	1.11502
0:06:16.460	Exercise		1.16014	22.0559	8.01941	144.667	-	29.7693	32.3384	0.920557	44.6176	0.637333	1.06798
0:06:17.220	Exercise		2.00665	38.1493	13.8072	145.333	-	30.5781	32.9709	0.927428	72.8297	0.914333	1.86102
0:06:17.980	Exercise		2.08364	39.613	14.3042	145.667	-	31.6976	33.9436	0.933832	77.4138	0.980667	1.94577
0:06:18.740	Exercise		2.12856	40.4669	14.5129	146.667	-	31.7201	33.2729	0.953331	78.7884	1.00667	2.02922
0:06:20.560	Exercise		2.00802	38.1753	13.6291	147.333	-	31.8601	33.178	0.960277	74.9692	0.982	1.92826
0:06:21.380	Exercise		1.93529	36.7926	13.0763	148	-	31.3843	32.4221	0.967992	71.6343	0.946667	1.87335
0:06:22.160	Exercise		1.78356	33.9081	12.0511	148	-	31.9996	32.903	0.972542	68.1695	0.884667	1.73459
0:06:22.900	Exercise		1.99454	37.9189	13.4766	148	-	32.1492	32.8826	0.977698	75.8209	0.933333	1.95005
0:06:23.600	Exercise		1.92354	36.5692	12.9677	148.333	-	32.8637	33.1682	0.990818	74.8206	0.928333	1.90588
0:06:24.400	Exercise		2.00372	38.0936	13.4478	149	-	32.6116	32.9364	0.990138	76.8478	0.962	1.98396
0:06:25.160	Exercise		1.76135	33.4857	11.7685	149.667	-	32.7946	32.7283	1.00202	69.0437	0.881333	1.76491
0:06:25.900	Exercise		1.7274	32.8403	11.516	150	-	32.7368	32.7739	0.99887	67.9228	0.86	1.72545
0:06:26.680	Exercise		1.72282	32.7531	11.4854	150	-	32.794	32.8306	0.998887	68.0819	0.846333	1.7209
0:06:27.400	Exercise		1.88787	35.8911	12.5858	150	-	32.6481	32.809	0.995096	72.9275	0.93	1.87861
0:06:28.200	Exercise		1.80599	34.3345	12.04	150	-	33.1514	33.3383	0.994393	71.5851	0.88	1.79587
0:06:28.900	Exercise		1.85705	35.3051	12.3803	150	-	32.9828	33.3057	0.990306	72.4768	0.929667	1.83904
0:06:29.720	Exercise		1.61943	30.7877	10.7962	150	-	33.3924	33.3235	1.00207	65.3952	0.832	1.62278
0:06:30.500	Exercise		1.56366	29.7274	10.4244	150	-	32.8577	32.8229	1.00106	62.5825	0.804333	1.56532
0:06:31.220	Exercise		1.41302	26.8635	9.42014	150	-	32.5698	32.4715	1.00303	57.8279	0.705333	1.4173
0:06:31.920	Exercise		1.50496	28.6114	10.0108	150.333	-	31.1532	32.0045	0.973402	58.3468	0.733	1.46493
0:06:32.780	Exercise		1.89974	36.1167	12.6089	150.667	-	29.5081	30.4375	0.969465	67.2124	0.867667	1.84173
0:06:33.560	Exercise		1.58373	30.1089	10.4652	151.333	-	29.5237	30.6412	0.963527	58.1181	0.736667	1.52596
0:06:34.140	Exercise		1.5567	29.5951	10.264	151.667	-	31.2482	32.0853	0.973912	59.7864	0.772667	1.51609
0:06:35.060	Exercise		1.25502	23.8596	8.25668	152	-	32.9331	34.0151	0.96819	53.1016	0.649667	1.21509
0:06:35.640	Exercise		1.63877	31.1553	10.7814	152	-	32.9015	33.9934	0.967879	64.7164	0.863	1.58613
0:06:36.500	Exercise		1.72508	32.7962	11.3492	152	-	32.3018	33.4812	0.964774	67.1808	0.844333	1.66431
0:06:37.260	Exercise		1.7533	33.3328	11.5349	152	-	33.281	34.2538	0.971602	69.2784	0.913	1.70351
0:06:38.020	Exercise		1.83746	34.9328	12.0886	152	-	32.7652	33.2712	0.984793	71.5723	0.906667	1.80952
0:06:38.780	Exercise		1.7334	32.9544	11.379	152.333	-	32.6168	33.0596	0.986606	67.7163	0.872333	1.71019
0:06:39.580	Exercise		1.88484	35.8334	12.3731	152.333	-	30.8232	31.3227	0.984054	68.7585	0.928667	1.85478
0:06:40.680	Exercise		1.71017	32.5127	11.2265	152.333	-	31.3029	32.1157	0.974691	64.098	0.873667	1.66689
0:06:41.460	Exercise		1.8596	35.3536	12.2342	152	-	31.4303	32.2299	0.97519	68.9248	0.947333	1.81346
0:06:42.280	Exercise		1.76763	33.6051	11.6291	152	-	31.2757	31.8978	0.980497	65.5515	0.919333	1.73316
0:06:43.220	Exercise		1.96563	37.3694	12.9318	152	-	32.1742	32.7095	0.983633	73.1665	1.06167	1.93346
0:06:44.080	Exercise		2.04273	38.8352	13.439	152	-	32.8902	33.5777	0.979528	77.1978	1.11033	2.00091
0:06:44.880	Exercise		2.06696	39.2958	13.5984	152	-	35.342	36.0209	0.981154	83.7881	1.12367	2.028
0:06:45.640	Exercise		1.96847	37.4233	12.9504	152	-	35.3822	35.758	0.98949	80.6378	1.05667	1.94778
0:06:46.440	Exercise		1.71197	32.547	11.263	152	-	36.1963	36.1926	1.0001	73.2479	0.935	1.71214
0:06:47.180	Exercise		1.63096	31.0068	10.73	152	-	35.8843	35.7408	1.00402	69.9095	0.884333	1.63751
0:06:47.920	Exercise		1.6228	30.8517	10.6763	152	-	35.3581	35.2355	1.00348	68.855	0.864	1.62845
0:06:48.700	Exercise		1.70321	32.3804	11.2053	152	-	34.6085	34.4997	1.00315	70.3185	0.890333	1.70858
0:06:49.460	Exercise		1.61897	30.7789	10.6511	152	-	34.1405	33.8886	1.00743	66.4458	0.856333	1.631
0:06:50.240	Exercise		1.64112	31.2001	10.7969	152	-	33.7521	33.5787	1.00516	66.7644	0.845333	1.6496
0:06:50.980	Exercise		1.60182	30.4529	10.5383	152	-	33.5283	33.2063	1.0097	65.0795	0.824	1.61735
0:06:51.740	Exercise		1.66559	31.6652	10.9338	152.333	-	32.7747	32.6902	1.00258	66.0592	0.829333	1.66989
0:06:52.500	Exercise		1.58064	30.0502	10.3536	152.667	-	32.3289	32.1193	1.00653	62.4679	0.791333	1.59096
0:06:53.260	Exercise		1.70578	32.4294	11.1489	153	-	32.6136	32.0047	1.01902	66.7221	0.866333	1.73823
0:06:54.080	Exercise		1.92661	36.6276	12.5922	153	-	32.6627	31.8696	1.02488	73.7417	0.982	1.97455
0:06:55.100	Exercise		1.93534	36.7935	12.6493	153	-	34.2016	33.1875	1.03056	76.346	1.08267	1.99448
0:06:56.020	Exercise		1.93984	36.8791	12.6787	153	-	34.1524	33.6011	1.01641	76.3206	1.09133	1.97167
0:06:57.100	Exercise		1.82663	34.7269	11.9388	153	-	34.9119	34.5669	1.00998	73.9294	1.048	1.84486
0:06:57.900	Exercise		1.9015	36.1503	12.4011	153.333	-	34.4357	34.5169	0.997647	76.2969	1.01567	1.89703
0:06:58.660	Exercise		1.59187	30.2638	10.3593	153.667	-	35.1092	35.2352	0.996424	67.5985	0.831333	1.58618
0:06:59.320	Exercise		1.38746	26.3776	9.0095	154	-	36.9188	37.1744	0.993122	62.7607	0.783333	1.37792
0:07:00.160	Exercise		1.38089	26.2527	8.96683	154	-	36.1468	36.5816	0.988112	61.452	0.767	1.36448
0:07:00.920	Exercise		1.68958	32.1214	10.9713	154	-	35.1989	35.6059	0.988571	70.381	0.929	1.67027
0:07:01.700	Exercise		1.75861	33.4337	11.4195	154	-	34.3857	34.7934	0.988284	71.6445	0.923333	1.73801
0:07:02.480	Exercise		1.69014	32.1319	10.9512	154.333	-	35.1656	35.2033	0.99893	70.7109	0.903	1.68833
0:07:03.220	Exercise		1.7377	33.0361	11.2351	154.667	-	34.3556	34.3236	1.00093	70.8838	0.912667	1.73932
0:07:04.020	Exercise		1.85412	35.2494	11.962	155	-	34.4329	34.1407	1.00856	75.3343	0.944	1.86999
0:07:04.740	Exercise		1.9416	36.9126	12.5265	155	-	34.731	34.6009	1.00376	78.9255	0.989	1.9489
0:07:05.480	Exercise		1.89339	35.9959	12.1892	155.333	-	36.6551	36.4826	1.00473	80.894	1.01367	1.90234
0:07:06.280	Exercise		1.95167	37.1039	12.5375	155.667	-	37.6072	37.2064	1.01077	85.0026	1.05467	1.97269
0:07:06.980	Exercise		1.86074	35.3753	11.9278	156	-	38.2137	37.6722	1.01437	82.4199	1.049	1.88749
0:07:07.780	Exercise		1.7477	33.2262	11.1793	156.333	-	38.2116	37.4685	1.01983	78.2857	0.98	1.78236
0:07:08.540	Exercise		1.53211	29.1276	9.77943	156.667	-	38.4196	37.6679	1.01995	69.8521	0.915333	1.56268
0:07:09.340	Exercise		1.65891	31.5381	10.5439	157.333	-	37.7315	37.4176	1.00839	73.7712	0.950333	1.67282
0:07:10.100	Exercise		1.66287	31.6136	10.5468	157.667	-	37.5792	37.3758	1.00544	73.6677	0.949	1.67192
0:07:10.860	Exercise		1.80997	34.4102	11.4555	158	-	36.3967	36.7026	0.991665	77.4552	0.963333	1.79489
0:07:11.580	Exercise		1.70867	32.4842	10.8143	158	-	36.1907	36.254	0.998256	73.5187	0.906333	1.70569
0:07:12.320	Exercise		1.72619	32.8173	10.9252	158	-	36.1834	36.3711	0.99484	73.9511	0.926667	1.71728
0:07:13.120	Exercise		1.74018	33.0833	11.0138	158	-	36.8555	37.0572	0.994556	75.627	0.947667	1.73071
0:07:13.840	Exercise		1.71453	32.5956	10.8514	158	-	36.4521	36.8276	0.989803	73.7901	0.941	1.69705
0:07:14.620	Exercise		1.76417	33.5393	11.1656	158	-	35.9012	36.2232	0.991111	74.9196	0.931333	1.74849
0:07:15.360	Exercise		1.68673	32.0672	10.6531	158.333	-	35.1128	35.4264	0.991146	70.5021	0.900333	1.6718
0:07:16.140	Exercise		1.78188	33.8761	11.2304	158.667	-	35.0454	35.2765	0.993449	73.82	0.934667	1.77021
0:07:16.900	Exercise		1.69728	32.2677	10.6747	159	-	35.1995	35.4949	0.991678	71.014	0.907333	1.68316
0:07:17.660	Exercise		1.65312	31.4281	10.397	159	-	35.1138	35.3457	0.99344	69.4146	0.879333	1.64227
0:07:18.420	Exercise		1.49882	28.4946	9.42652	159	-	34.7961	35.2994	0.985742	63.5204	0.804667	1.47745
0:07:19.180	Exercise		1.49225	28.3698	9.38524	159	-	34.3497	34.9107	0.983928	62.6257	0.793333	1.46827
0:07:19.940	Exercise		1.60321	30.4793	10.0831	159	-	33.3173	34.131	0.976161	64.9927	0.808333	1.56499
0:07:20.660	Exercise		1.53855	29.25	9.67643	159	-	33.3032	34.1551	0.975057	62.9195	0.775667	1.50018
0:07:21.400	Exercise		1.76843	33.6204	11.1222	159	-	31.7262	32.7074	0.970003	67.7865	0.835667	1.71538
0:07:22.160	Exercise		1.69212	32.1697	10.6423	159	-	32.0374	33.0317	0.969898	65.4922	0.836	1.64119
0:07:22.960	Exercise		1.8381	34.9449	11.5604	159	-	31.8458	32.6464	0.975476	69.6171	0.904667	1.79302
0:07:23.740	Exercise		1.71359	32.5778	10.8	158.667	-	32.6817	33.7024	0.969716	66.568	0.907333	1.6617
0:07:24.860	Exercise		1.7181	32.6634	10.8511	158.333	-	32.7812	33.536	0.977492	66.8859	0.911667	1.67942
0:07:25.660	Exercise		1.96218	37.3038	12.4188	158	-	31.4956	32.5303	0.968192	72.021	1.01467	1.89977
0:07:26.720	Exercise		1.90075	36.1359	12.0301	158	-	31.7372	32.5972	0.973615	71.1647	0.945333	1.8506
0:07:27.460	Exercise		2.15555	40.98	13.6427	158	-	31.8696	33.0442	0.964452	79.4489	1.064	2.07892
0:07:28.280	Exercise		1.94145	36.9097	12.2877	158	-	33.5029	34.6356	0.967296	76.448	0.965333	1.87796
0:07:29.000	Exercise		2.01643	38.3352	12.7622	158	-	33.8717	34.9927	0.967967	79.2402	1.043	1.95184
0:07:29.840	Exercise		1.77986	33.8376	11.2649	158	-	34.925	35.5678	0.981929	73.3787	0.942	1.74769
0:07:30.600	Exercise		1.82163	34.6317	11.505	158.333	-	35.4077	36.0341	0.982614	75.8309	0.963667	1.78996
0:07:31.300	Exercise		1.74133	33.1052	10.9748	158.667	-	35.9509	36.4102	0.987388	74.295	0.915	1.71937
0:07:32.060	Exercise		1.8023	34.2642	11.3352	159	-	35.2809	35.8331	0.98459	75.182	0.933667	1.77452
0:07:32.840	Exercise		1.66097	31.5773	10.4463	159	-	35.1	34.8769	1.0064	69.3367	0.904667	1.67159
0:07:33.640	Exercise		1.60656	30.5429	10.1041	159	-	34.2265	34.137	1.00262	65.3645	0.907	1.61077
0:07:34.780	Exercise		1.55724	29.6054	9.79398	159	-	33.2295	33.432	0.993943	61.3118	0.923	1.54781
0:07:35.780	Exercise		1.55424	29.5484	9.79565	158.667	-	32.3167	33.1619	0.974512	59.6663	0.910333	1.51463
0:07:36.620	Exercise		1.56451	29.7436	9.88114	158.333	-	32.0698	32.8663	0.975763	60.3736	0.852333	1.5266
0:07:37.360	Exercise		1.46799	27.9086	9.29109	158	-	32.1413	33.1075	0.970817	58.395	0.75	1.42515
0:07:38.100	Exercise		1.62823	30.9549	10.3052	158	-	32.3297	33.6872	0.959702	64.213	0.799	1.56261
0:07:38.860	Exercise		1.91831	36.4698	12.1412	158	-	31.9309	33.6831	0.947978	72.7235	0.913	1.81852
0:07:39.620	Exercise		1.97423	37.5329	12.4951	158	-	32.8945	34.5259	0.952747	76.3087	0.966667	1.88094
0:07:40.380	Exercise		1.79169	34.0626	11.3398	158	-	32.9855	34.5054	0.955952	70.278	0.905333	1.71277
0:07:41.180	Exercise		1.70597	32.4329	10.7973	158	-	33.0958	34.4028	0.96201	67.6387	0.871333	1.64116
0:07:41.940	Exercise		1.87767	35.6972	11.884	158	-	32.2087	33.6352	0.957589	71.8664	0.908667	1.79804
0:07:42.660	Exercise		2.15859	41.0379	13.662	158	-	31.8415	33.0968	0.962072	80.4137	0.991333	2.07672
0:07:43.400	Exercise		1.76673	33.588	11.1818	158	-	33.4007	34.4705	0.968963	70.3297	0.894667	1.71189
0:07:44.240	Exercise		1.70883	32.4872	10.8154	158	-	33.8595	35.053	0.965951	68.9691	0.894	1.65064
0:07:45.000	Exercise		1.62442	30.8826	10.2812	158	-	35.4136	36.7394	0.963913	68.979	0.867333	1.5658
0:07:45.680	Exercise		2.00012	38.0251	12.659	158	-	34.3875	35.46	0.969754	80.4955	0.989333	1.93963
0:07:46.460	Exercise		2.2561	42.8916	14.3093	157.667	-	33.4317	34.235	0.976535	87.4665	1.046	2.20316
0:07:47.980	Exercise		2.17826	41.4118	13.8449	157.333	-	32.5837	33.1959	0.981557	82.2942	1.047	2.13809
0:07:48.800	Exercise		2.16145	41.0921	13.7672	157	-	32.0843	32.8576	0.976464	80.8665	1.011	2.11057
0:07:49.540	Exercise		1.89159	35.9619	12.0484	157	-	33.2586	33.7072	0.986691	73.7439	0.980333	1.86642
0:07:50.380	Exercise		1.82535	34.7024	11.6264	157	-	34.3401	34.7291	0.988799	73.6948	0.963667	1.8049
0:07:51.160	Exercise		1.99342	37.8978	12.697	157	-	35.4971	35.6362	0.996096	82.1161	1.04133	1.98564
0:07:51.840	Exercise		2.08221	39.5857	13.2907	156.667	-	36.8037	36.7169	1.00236	88.0725	1.10867	2.08713
0:07:52.660	Exercise		2.0719	39.3898	13.2249	156.667	-	37.5236	37.0901	1.01169	89.1846	1.12267	2.09612
0:07:53.440	Exercise		1.85974	35.3563	11.8707	156.667	-	37.9536	37.3576	1.01595	81.6801	1.06	1.88941
0:07:54.180	Exercise		1.5805	30.0476	10.0669	157	-	38.1949	37.4273	1.02051	71.7402	0.908333	1.61291
0:07:54.940	Exercise		1.58202	30.0764	10.0766	157	-	37.2383	36.789	1.01221	70.1926	0.896	1.60134
0:07:55.740	Exercise		1.66884	31.7269	10.6295	157	-	35.7705	35.3367	1.01228	70.976	0.906	1.68932
0:07:56.480	Exercise		1.9909	37.8497	12.6809	157	-	34.6646	34.3984	1.00774	80.3972	1.017	2.0063
0:07:57.220	Exercise		2.00638	38.1442	12.7795	157	-	35.8897	35.2383	1.01849	83.5813	1.04	2.04347
0:07:57.980	Exercise		2.27992	43.3445	14.5218	157	-	37.983	36.2197	1.04868	96.6792	1.381	2.39091
0:07:59.180	Exercise		2.1303	40.5001	13.5688	157	-	39.7743	37.6273	1.05706	94.8124	1.35433	2.25186
0:07:59.920	Exercise		2.19505	41.731	13.9812	157	-	40.4725	37.9755	1.06575	98.8231	1.42533	2.33938
0:08:00.700	Exercise		1.78802	33.9927	11.3886	157	-	42.6553	40.3143	1.05807	87.6415	1.10967	1.89184
0:08:01.460	Exercise		1.72097	32.7181	10.9616	157	-	42.3065	39.8888	1.06061	83.9819	1.08233	1.82529
0:08:02.240	Exercise		1.42559	27.1025	9.08021	157	-	43.6748	41.4967	1.05249	73.6357	0.932333	1.50042
0:08:02.980	Exercise		1.48623	28.2553	9.46642	157	-	40.4996	38.8404	1.04272	71.3757	0.919	1.54972
0:08:03.780	Exercise		1.43405	27.2632	9.13406	157	-	39.6963	38.1578	1.04032	68.4181	0.857333	1.49187
0:08:04.500	Exercise		1.60846	30.5791	10.245	157	-	35.9469	34.9586	1.02827	69.1112	0.881333	1.65394
0:08:05.280	Exercise		1.5247	28.9867	9.71147	157	-	35.535	34.7699	1.022	65.5643	0.829333	1.55825
0:08:06.060	Exercise		1.64912	31.352	10.5039	157	-	35.5227	35.178	1.0098	69.9651	0.885	1.66527
0:08:06.780	Exercise		1.70897	32.4899	10.8852	157	-	36.1289	35.7763	1.00986	73.1274	0.925	1.72581
0:08:07.560	Exercise		1.69676	32.2578	10.8074	157	-	36.1715	36.0231	1.00412	72.7585	0.920333	1.70375
0:08:08.340	Exercise		1.69902	32.3007	10.8218	157	-	35.1169	34.8401	1.00795	70.7408	0.919667	1.71252
0:08:09.120	Exercise		1.63636	31.1096	10.4227	157	-	35.1297	35.0174	1.00321	68.5614	0.891333	1.64161
0:08:09.900	Exercise		1.62405	30.8754	10.3662	156.667	-	34.7806	34.9687	0.99462	67.7614	0.865333	1.61531
0:08:10.640	Exercise		1.59633	30.3486	10.2111	156.333	-	36.0384	36.2896	0.993077	68.8055	0.878667	1.58528
0:08:11.420	Exercise		1.66261	31.6085	10.6577	156	-	35.3105	35.76	0.98743	70.1833	0.880667	1.64171
0:08:12.160	Exercise		1.69522	32.2285	10.8668	156	-	35.0763	35.2315	0.995595	70.5582	0.915667	1.68775
0:08:12.980	Exercise		1.61856	30.7712	10.3754	156	-	33.9725	34.2274	0.992551	66.3904	0.838333	1.60651
0:08:13.700	Exercise		1.77528	33.7505	11.38	156	-	32.6092	32.6396	0.999068	69.2942	0.875	1.77362
0:08:14.440	Exercise		1.96687	37.393	12.5813	156.333	-	32.8557	33.1363	0.991532	76.3037	0.940667	1.95022
0:08:15.200	Exercise		2.21064	40.5992	14.1105	156.667	-	34.0837	34.3329	0.992743	86.72	1.098	2.1946
0:08:15.980	Exercise		2.11153	40.3557	13.4492	157	-	36.3362	36.4619	0.996553	87.7185	1.149	2.10425
0:08:16.800	Exercise		2.03192	40.5516	12.9422	157	-	37.4918	36.9184	1.01553	86.9848	1.15933	2.06348
0:08:17.600	Exercise		1.83386	37.4129	11.6806	157	-	37.8918	37.1596	1.0197	80.4922	1.05333	1.86999
0:08:18.340	Exercise		1.73183	40.0198	11.0308	157	-	37.8167	37.1139	1.01894	76.7732	0.98	1.76463
0:08:19.100	Exercise		1.61085	38.7738	10.2602	157	-	37.7506	37.3708	1.01016	72.0039	0.926333	1.62723
0:08:19.920	Exercise		1.57315	42.7698	10.02	157	-	37.7826	37.365	1.01118	70.6307	0.908667	1.59073
0:08:20.660	Exercise		1.5594	41.6478	9.95364	156.667	-	37.4062	36.9528	1.01227	69.3354	0.907333	1.57854
0:08:21.460	Exercise		1.56816	41.2946	10.0309	156.333	-	36.397	35.9596	1.01216	68.4602	0.866	1.58724
0:08:22.200	Exercise		1.70338	40.1888	10.9191	156	-	34.2019	34.1057	1.00282	69.5398	0.887667	1.70818
0:08:22.960	Exercise		1.70322	40.0185	10.9415	155.667	-	33.8775	34.0078	0.996168	69.3818	0.855333	1.6967
0:08:23.680	Exercise		1.78376	40.3874	11.5082	155	-	33.8659	34.6609	0.977064	71.8899	0.901667	1.74285
0:08:24.460	Exercise		1.76596	39.4573	11.4425	154.333	-	35.8054	36.5472	0.979703	74.435	0.956667	1.73012
0:08:25.280	Exercise		1.60515	38.1028	10.423	154	-	36.1611	36.5326	0.98983	69.2479	0.89	1.58882
0:08:26.000	Exercise		1.52233	37.2687	9.88527	154	-	37.3296	36.9681	1.00978	67.7682	0.892	1.53722
0:08:26.840	Exercise		1.54554	32.1771	10.036	154	-	37.2823	36.9582	1.00877	68.941	0.877	1.55909
0:08:27.580	Exercise		1.80206	33.517	11.7017	154	-	37.0471	37.1094	0.998321	77.7734	1.017	1.79904
0:08:28.360	Exercise		1.85805	33.0693	12.0392	154.333	-	36.5673	36.8639	0.991955	79.2202	1.01167	1.84311
0:08:29.140	Exercise		1.79819	38.9487	11.6263	154.667	-	35.9014	36.0074	0.997055	75.7311	0.976	1.7929
0:08:29.900	Exercise		1.68523	42.7686	10.8725	155	-	36.0146	35.9556	1.00164	71.6864	0.939	1.688
0:08:30.720	Exercise		1.6947	46.3913	10.9335	155	-	35.1338	35.0096	1.00355	70.7343	0.91	1.70071
0:08:31.460	Exercise		1.72513	47.9512	11.106	155.333	-	35.3152	35.281	1.00097	72.4413	0.905667	1.7268
0:08:32.160	Exercise		1.75777	40.0947	11.2678	156	-	35.0691	35.3248	0.992762	73.0775	0.920333	1.74505
0:08:33.000	Exercise		1.89263	34.7686	12.0806	156.667	-	36.1787	36.5459	0.989951	79.707	1.02167	1.87361
0:08:33.780	Exercise		1.97583	33.7635	12.5849	157	-	37.1547	37.2927	0.996301	84.3209	1.113	1.96852
0:08:34.540	Exercise		2.09872	38.4943	13.3677	157	-	38.3027	38.0604	1.00637	91.5601	1.18	2.11208
0:08:35.320	Exercise		1.99518	43.9632	12.7082	157	-	39.2663	38.1834	1.02836	89.5168	1.15367	2.05177
0:08:36.100	Exercise		1.72286	42.952	10.9736	157	-	38.4759	37.5143	1.02563	76.3897	1.089	1.76702
0:08:37.160	Exercise		1.65264	42.1548	10.5264	157	-	37.1957	36.2436	1.02627	71.7718	1.00333	1.69605
0:08:37.900	Exercise		1.49911	41.7989	9.54845	157	-	36.4609	36.0671	1.01092	64.8674	0.915	1.51547
0:08:38.700	Exercise		1.64066	40.7666	10.4723	156.667	-	36.0721	35.464	1.01715	70.366	0.906	1.66879
0:08:39.480	Exercise		1.62617	39.6225	10.4019	156.333	-	34.8391	34.3969	1.01286	67.5465	0.893	1.64708
0:08:40.280	Exercise		1.76775	34.1115	11.3318	156	-	33.4562	33.0619	1.01193	70.1267	0.919333	1.78884
0:08:41.060	Exercise		1.63213	32.394	10.4624	156	-	33.2521	32.8627	1.01185	64.9919	0.873	1.65147
0:08:41.900	Exercise		1.55728	31.6591	10.004	155.667	-	33.2407	33.1218	1.00359	62.4856	0.839333	1.56288
0:08:42.960	Exercise		1.4355	34.0903	9.24143	155.333	-	33.2987	33.5885	0.991372	58.7203	0.774333	1.42312
0:08:43.700	Exercise		1.68905	37.0912	10.8971	155	-	30.8854	31.6566	0.97564	63.1711	0.826667	1.64791
0:08:44.520	Exercise		1.8419	39.0249	11.8832	155	-	30.0787	30.5711	0.983894	66.4061	0.869	1.81224
0:08:45.320	Exercise		1.87797	44.1051	12.1159	155	-	29.8673	30.204	0.988851	67.0938	0.878	1.85703
0:08:46.060	Exercise		1.93467	47.8278	12.4818	155	-	30.3965	30.932	0.982688	70.0882	0.894667	1.90118
0:08:46.820	Exercise		1.96831	46.6728	12.6715	155.333	-	31.902	32.8849	0.970113	74.366	0.925333	1.90949
0:08:47.560	Exercise		2.18244	44.2371	14.0199	155.667	-	32.2926	33.3889	0.967165	81.8496	1.03633	2.11078
0:08:48.340	Exercise		2.19033	42.1137	14.0406	156	-	33.1889	33.9876	0.9765	83.9708	1.07233	2.13886
0:08:49.120	Exercise		2.34975	41.9786	15.0625	156	-	33.5179	33.8701	0.989601	90.2571	1.13033	2.32531
0:08:49.820	Exercise		2.31417	40.6773	14.8028	156.333	-	35.1248	35.0357	1.00254	92.4396	1.19333	2.32006
0:08:50.680	Exercise		2.31675	41.1752	14.7878	156.667	-	36.4739	35.8151	1.01839	95.8553	1.21567	2.35936
0:08:51.420	Exercise		1.89449	37.9671	12.0412	157.333	-	37.329	36.451	1.02409	81.9595	1.05	1.94012
0:08:52.140	Exercise		1.63078	34.6006	10.3432	157.667	-	35.9679	34.6874	1.03692	70.0597	0.884667	1.69098
0:08:52.960	Exercise		1.53557	35.4027	9.71881	158	-	35.7002	34.8846	1.02338	66.4463	0.823	1.57147
0:08:53.660	Exercise		1.74077	36.6889	10.9943	158.333	-	34.8514	34.0394	1.02386	71.8066	0.928333	1.78229
0:08:54.480	Exercise		1.98457	41.8719	12.5078	158.667	-	34.487	34.0808	1.01192	79.96	0.999667	2.00823
0:08:55.220	Exercise		2.0878	40.749	13.1308	159	-	34.4598	33.8207	1.0189	83.0414	1.07767	2.12725
0:08:56.000	Exercise		2.36982	42.8166	14.9046	159	-	35.6757	34.8717	1.02306	95.8213	1.22367	2.42446
0:08:56.780	Exercise		2.42704	40.6932	15.2965	158.667	-	36.9791	35.7763	1.03362	100.923	1.30067	2.50863
0:08:57.540	Exercise		2.29978	43.7221	14.5249	158.333	-	38.1011	36.498	1.04392	98.7055	1.28267	2.40079
0:08:58.340	Exercise		2.06848	45	13.0916	158	-	38.2539	36.1953	1.05688	90.3057	1.16333	2.18613
0:08:59.100	Exercise		1.88587	35.8531	11.9359	158	-	38.4941	36.3382	1.05933	83.876	1.07067	1.99776
0:08:59.840	Exercise		1.81265	34.4611	11.4725	158	-	36.7645	34.5188	1.06506	77.9222	0.994667	1.93058
0:09:00.640	Exercise		1.72233	32.7439	10.9008	158	-	36.6733	34.6433	1.0586	74.5473	0.943	1.82325
0:09:01.380	Exercise		1.7191	32.6825	10.8804	158	-	35.9944	34.1604	1.05369	72.9699	0.947333	1.8114
0:09:02.180	Exercise		1.78481	33.9318	11.2963	158	-	35.948	34.3912	1.04527	75.4414	0.963	1.86561
0:09:02.940	Exercise		1.85268	35.222	11.7258	158	-	35.3634	33.9158	1.04268	76.6951	0.988	1.93175
0:09:03.700	Exercise		1.84503	35.0766	11.6774	158	-	35.6048	34.0647	1.04521	76.9622	0.983333	1.92844
0:09:04.480	Exercise		1.77633	33.7706	11.2426	158	-	35.6736	34.4329	1.03603	74.7414	0.946333	1.84034
0:09:05.220	Exercise		1.73263	32.9398	10.966	158	-	35.449	34.3796	1.03111	72.7932	0.921667	1.78653
0:09:06.800	Exercise		1.74907	33.2522	11.0467	158.333	-	34.7019	33.7962	1.0268	72.1659	0.906	1.79594
0:09:07.560	Exercise		1.78942	34.0194	11.2778	158.667	-	35.9917	35.154	1.02383	75.5825	0.973667	1.83206
0:09:08.360	Exercise		1.68851	32.101	10.5974	159.333	-	35.9004	35.1904	1.02018	71.6073	0.938333	1.72258
0:09:09.160	Exercise		1.80035	34.2272	11.2757	159.667	-	35.2717	34.7057	1.01631	74.9366	0.943667	1.82971
0:09:09.840	Exercise		1.92304	36.5597	12.019	160	-	33.637	33.2351	1.01209	75.9484	0.971	1.94629
0:09:10.680	Exercise		2.11103	40.1336	13.1665	160.333	-	33.7416	33.2584	1.01453	82.7844	1.03167	2.1417
0:09:11.420	Exercise		2.26059	42.977	14.0409	161	-	33.9675	33.702	1.00788	87.8958	1.13933	2.2784
0:09:12.180	Exercise		2.48184	47.1833	15.3516	161.667	-	34.7296	34.2517	1.01395	97.5666	1.23533	2.51647
0:09:12.960	Exercise		2.48484	47.2404	15.3385	162	-	35.5567	34.9755	1.01662	99.5264	1.28267	2.52614
0:09:13.740	Exercise		2.30362	43.795	14.2199	162	-	37.2355	36.0564	1.0327	97.1606	1.229	2.37895
0:09:14.460	Exercise		2.02041	38.4108	12.4717	162	-	38.1654	36.482	1.04614	88.4017	1.12733	2.11364
0:09:15.260	Exercise		1.97585	37.5637	12.1716	162.333	-	37.8619	35.7414	1.05933	86.1015	1.098	2.09308
0:09:16.040	Exercise		1.96746	37.4042	12.095	162.667	-	37.9824	35.7497	1.06245	85.7133	1.12367	2.09034
0:09:16.820	Exercise		1.8179	34.5609	11.13	163.333	-	38.6137	36.1723	1.06749	81.3695	1.04867	1.9406
0:09:18.380	Exercise		1.6765	31.8727	10.2434	163.667	-	38.9854	36.6873	1.06264	76.4403	0.993333	1.78152
0:09:19.180	Exercise		1.51844	28.8677	9.25879	164	-	37.6103	35.599	1.0565	68.8182	0.846333	1.60423
0:09:19.900	Exercise		1.62144	30.8258	9.88682	164	-	35.4164	34.0771	1.0393	68.8576	0.867333	1.68516
0:09:20.720	Exercise		1.68646	32.0619	10.2833	164	-	34.9496	33.9466	1.02955	70.7729	0.861333	1.73628
0:09:21.440	Exercise		1.91287	36.3664	11.6639	164	-	34.3842	33.8699	1.01519	76.9767	0.989333	1.94192
0:09:22.220	Exercise		1.89715	36.0675	11.568	164	-	35.1083	34.7539	1.0102	78.2974	0.964333	1.91649
0:09:22.940	Exercise		2.0621	39.2034	12.5738	164	-	34.1488	33.6449	1.01497	81.7102	1.042	2.09298
0:09:23.740	Exercise		1.9794	37.6311	12.045	164.333	-	35.0553	34.1097	1.02772	80.7773	1.02133	2.03427
0:09:24.500	Exercise		1.96602	37.3768	11.9394	164.667	-	35.038	33.8001	1.03663	79.8746	1.04667	2.03803
0:09:25.300	Exercise		1.91662	36.4376	11.6159	165	-	35.7875	34.5041	1.0372	79.6724	1.03533	1.98791
0:09:26.080	Exercise		1.96987	37.4501	11.9628	164.667	-	35.0833	34.1757	1.02656	80.094	1.05	2.02219
0:09:26.860	Exercise		1.97203	37.4911	12.0002	164.333	-	34.5335	33.968	1.01665	79.2745	1.02167	2.00486
0:09:27.620	Exercise		1.96279	37.3154	11.9682	164	-	35.194	34.697	1.01432	80.1597	1.04167	1.99091
0:09:28.420	Exercise		2.00987	38.2105	12.2553	164	-	35.0843	34.4359	1.01883	81.5962	1.06033	2.04771
0:09:29.200	Exercise		2.03764	38.7384	12.4246	164	-	34.7446	34.0138	1.02148	81.8783	1.064	2.08142
0:09:29.960	Exercise		2.01855	38.3756	12.2833	164.333	-	33.5975	33.006	1.01792	78.8118	1.03233	2.05473
0:09:30.780	Exercise		2.06359	39.2318	12.5573	164.333	-	33.746	33.1528	1.01789	80.939	1.03133	2.10051
0:09:31.500	Exercise		2.06664	39.2898	12.5759	164.333	-	34.4756	33.7752	1.02074	82.2729	1.07467	2.1095
0:09:32.320	Exercise		2.12733	40.4436	12.9716	164	-	35.1942	34.3753	1.02382	86.171	1.098	2.17802
0:09:33.080	Exercise		1.91473	36.4017	11.6752	164	-	35.5655	34.6058	1.02773	79.0917	1.036	1.96783
0:09:33.860	Exercise		2.02702	38.5364	12.3599	164	-	35.1534	34.1678	1.02885	82.43	1.06233	2.08549
0:09:34.640	Exercise		1.98396	37.7178	12.0973	164	-	35.2299	34.3858	1.02455	80.9711	1.05267	2.03266
0:09:35.420	Exercise		2.08824	39.7004	12.7332	164	-	34.8109	34.1207	1.02023	83.5901	1.10467	2.13048
0:09:36.240	Exercise		1.95796	37.2237	11.9388	164	-	34.546	33.9115	1.01871	78.8441	1.01333	1.9946
0:09:36.960	Exercise		1.98722	37.7799	12.1172	164	-	34.0766	33.4189	1.01968	78.9219	1.01433	2.02633
0:09:37.740	Exercise		1.93849	36.8534	11.82	164	-	35.0016	34.2384	1.02229	79.3314	0.995	1.9817
0:09:38.500	Exercise		2.02659	38.5283	12.3572	164	-	35.865	34.9178	1.02713	83.954	1.07267	2.08157
0:09:39.260	Exercise		2.03339	38.6576	12.3987	164	-	35.9363	34.8937	1.02988	84.2508	1.08533	2.09415
0:09:40.060	Exercise		2.09591	39.8461	12.7799	164	-	35.9632	34.942	1.02923	86.5537	1.115	2.15716
0:09:40.820	Exercise		2.16906	41.2369	13.226	164	-	36.1651	34.989	1.03361	89.7254	1.14533	2.24197
0:09:41.560	Exercise		2.07949	39.534	12.6798	164	-	35.7459	34.1491	1.04676	84.632	1.18333	2.17672
0:09:42.660	Exercise		2.15399	40.9504	13.1075	164.333	-	35.4563	33.5491	1.05685	86.5746	1.222	2.27645
0:09:43.440	Exercise		2.02197	38.4404	12.2791	164.667	-	34.717	32.8853	1.0557	79.9347	1.182	2.13459
0:09:44.280	Exercise		2.18206	41.484	13.2246	165	-	35.3547	33.5102	1.05504	88.2663	1.143	2.30217
0:09:45.000	Exercise		2.01129	38.2375	12.1897	165	-	34.773	32.9754	1.05451	81.0588	1.04967	2.12093
0:09:45.780	Exercise		2.18751	41.5876	13.2576	165	-	35.0456	32.8225	1.06773	88.2463	1.097	2.33567
0:09:46.520	Exercise		2.15434	40.957	13.083	164.667	-	34.9792	32.7604	1.06773	86.6333	1.10633	2.30025
0:09:47.300	Exercise		2.31814	44.071	14.0777	164.667	-	35.4674	33.0173	1.07421	93.5913	1.185	2.49015
0:09:48.060	Exercise		2.16398	41.1403	13.1416	164.667	-	36.0233	33.5186	1.07473	89.035	1.157	2.32569
0:09:48.860	Exercise		2.27456	43.2426	13.7852	165	-	36.3355	33.4909	1.08494	93.6365	1.227	2.46776
0:09:49.660	Exercise		2.12698	40.4368	12.8908	165	-	37.7259	34.5891	1.09069	90.9542	1.22267	2.31986
0:09:50.480	Exercise		2.03146	38.621	12.3119	165	-	38.1282	34.8973	1.09258	88.2603	1.17633	2.21954
0:09:51.260	Exercise		1.87122	35.5745	11.3407	165	-	38.0667	34.8418	1.09256	82.6706	1.04067	2.04442
0:09:51.940	Exercise		1.77275	33.7024	10.7223	165.333	-	36.9621	33.8774	1.09106	77.3436	0.942333	1.93417
0:09:52.680	Exercise		1.84779	35.1291	11.1762	165.333	-	35.7818	33.0708	1.08197	78.0332	0.943	1.99926
0:09:53.440	Exercise		1.81569	34.5188	10.9599	165.667	-	35.9748	33.4075	1.07685	76.5122	0.984333	1.95522
0:09:54.260	Exercise		1.86552	35.4662	11.2607	165.667	-	35.6742	33.2534	1.0728	77.8522	0.992	2.00133
0:09:54.980	Exercise		2.04104	38.8031	12.2954	166	-	35.3108	33.2517	1.06192	83.3719	1.06233	2.16743
0:09:55.740	Exercise		2.25319	42.8363	13.5734	166	-	35.0256	33.0157	1.06088	90.7083	1.108	2.39036
0:09:56.460	Exercise		2.4101	45.8194	14.5187	166	-	34.6916	32.7726	1.05855	95.0913	1.19267	2.55122
0:09:57.240	Exercise		2.19858	41.7982	13.2445	166	-	36.0725	33.7279	1.06952	90.4285	1.171	2.35142
0:09:58.080	Exercise		2.16939	41.2431	13.0686	166	-	36.4061	34.014	1.07033	90.2133	1.15633	2.32195
0:09:58.780	Exercise		2.30474	43.8164	13.884	166	-	38.6152	35.6945	1.08183	100.053	1.30333	2.49333
0:09:59.600	Exercise		2.5899	49.2376	15.6018	166	-	39.0975	35.7629	1.09324	112.674	1.42133	2.83138
0:10:00.360	Exercise		2.51624	47.8373	15.1581	166	-	41.3532	37.1943	1.11181	115.248	1.48267	2.79759
0:10:01.100	Exercise		2.16037	41.0717	13.0143	166	-	41.1093	36.7781	1.11776	100.092	1.27767	2.41479
0:10:01.900	Exercise		2.02227	38.4462	12.1824	166	-	40.6592	36.2792	1.12073	93.9508	1.15367	2.26642
0:10:02.580	Exercise		2.01302	38.2703	12.1266	166	-	39.6406	35.792	1.10753	90.8321	1.18533	2.22948
0:10:03.480	Exercise		2.20472	41.9148	13.2814	166	-	39.8696	35.9066	1.11037	99.5711	1.22867	2.44806
0:10:04.160	Exercise		1.95485	37.1645	11.7762	166	-	40.6742	36.8185	1.10472	90.2194	1.21333	2.15957
0:10:05.040	Exercise		1.95305	37.1302	11.7654	166	-	39.1057	35.4564	1.10292	87.9972	1.09033	2.15406
0:10:05.740	Exercise		1.78187	33.8758	10.7341	166	-	38.2083	35.0236	1.09093	79.0688	1.03633	1.94389
0:10:06.540	Exercise		1.83859	34.9541	11.0758	166	-	37.2148	34.1026	1.09126	80.2508	0.977	2.00637
0:10:07.240	Exercise		1.95043	37.0804	11.726	166.333	-	36.0748	33.2983	1.08338	81.5034	1.05333	2.11306
0:10:08.080	Exercise		2.14755	40.828	12.8853	166.667	-	35.3807	32.5178	1.08804	87.6383	1.08267	2.33663
0:10:08.780	Exercise		2.14589	40.7965	12.8754	166.667	-	34.7445	32.1513	1.08066	85.7923	1.09967	2.31897
0:10:09.560	Exercise		2.16922	41.24	13.0414	166.333	-	34.6962	32.0871	1.08131	87.0698	1.062	2.34561
0:10:10.280	Exercise		2.06741	39.3043	12.4543	166	-	35.0244	32.7684	1.06885	83.5299	1.08167	2.20974
0:10:11.120	Exercise		2.33514	44.3944	14.0671	166	-	34.8687	32.6587	1.06767	92.8512	1.17	2.49316
0:10:11.840	Exercise		2.18365	41.5142	13.1545	166	-	36.4122	34.019	1.07035	90.3675	1.19867	2.33726
0:10:12.680	Exercise		2.44507	46.4842	14.7293	166	-	37.2071	34.4473	1.08012	102.516	1.279	2.64097
0:10:13.380	Exercise		2.32106	44.1266	13.9823	166	-	39.1801	35.7049	1.09733	102.271	1.29967	2.54697
0:10:14.140	Exercise		2.36478	44.9577	14.2456	166	-	39.579	35.8722	1.10333	105.011	1.32467	2.60913
0:10:14.960	Exercise		2.32548	44.2106	14.0089	166	-	40.8574	36.8985	1.10729	106.103	1.37767	2.57498
0:10:15.720	Exercise		2.47628	47.0775	14.9173	166	-	43.2436	38.7919	1.11476	117.897	1.57	2.76045
0:10:16.540	Exercise		2.46058	46.7791	14.8228	166	-	45.5418	40.4771	1.12513	123.15	1.599	2.76846
0:10:17.300	Exercise		2.16824	41.2213	13.0617	166	-	46.3896	40.7533	1.1383	111.674	1.45	2.46811
0:10:18.060	Exercise		1.88133	35.7667	11.3333	166	-	44.5182	38.9401	1.14325	95.3316	1.18567	2.15083
0:10:18.780	Exercise		1.92257	36.5508	11.5818	166	-	41.6854	36.7541	1.13417	91.8241	1.132	2.18053
0:10:19.520	Exercise		1.82511	34.6979	10.9946	166	-	40.6013	35.962	1.129	85.9933	1.04133	2.06056
0:10:20.240	Exercise		1.81701	34.544	10.9239	166.333	-	38.9499	35.1011	1.10965	82.1763	1.03767	2.01625
0:10:21.060	Exercise		1.75343	33.3353	10.5206	166.667	-	36.9486	33.6736	1.09726	75.9912	0.976667	1.92397
0:10:21.840	Exercise		1.99518	37.9311	11.9472	167	-	35.1391	32.4586	1.08258	81.1021	1.06233	2.15994
0:10:22.600	Exercise		2.06182	39.1981	12.3462	167	-	34.6352	32.2215	1.07491	82.8926	1.03967	2.21627
0:10:23.320	Exercise		1.91749	36.4542	11.482	167	-	35.0938	32.7738	1.07079	78.7732	0.988	2.05323
0:10:24.100	Exercise		2.01256	38.2617	12.0513	167	-	34.9414	32.8559	1.06347	81.803	1.026	2.14031
0:10:24.860	Exercise		2.02665	38.5295	12.1357	167	-	34.6109	32.7956	1.05535	81.3178	1.048	2.13884
0:10:25.640	Exercise		2.10023	39.9283	12.5762	167	-	33.9403	32.3696	1.04852	82.4558	1.06267	2.20214
0:10:26.420	Exercise		1.86798	35.513	11.1855	167	-	35.0031	33.3573	1.04934	76.5588	0.986667	1.96015
0:10:27.180	Exercise		1.98782	37.7912	11.9031	167	-	34.6958	33.24	1.0438	80.6853	0.991667	2.07488
0:10:27.860	Exercise		1.98806	37.7958	11.9045	167	-	34.985	33.7808	1.03565	80.9248	1.02467	2.05893
0:10:28.720	Exercise		2.0655	39.268	12.3682	167	-	34.569	33.7583	1.02402	82.8776	1.04	2.1151
0:10:29.460	Exercise		2.03456	38.6798	12.1587	167.333	-	33.6708	33.1957	1.01431	79.4376	1.04633	2.06368
0:10:31.000	Exercise		2.12991	40.4925	12.7032	167.667	-	33.2507	32.8381	1.01256	82.2966	1.03267	2.15666
0:10:31.740	Exercise		2.14828	40.8418	12.7874	168	-	33.3692	32.4905	1.02704	82.8703	1.067	2.20638
0:10:32.580	Exercise		2.18158	41.475	12.9856	168	-	32.9542	32.1171	1.02606	82.7327	1.099	2.23845
0:10:33.640	Exercise		2.08278	39.5967	12.4222	167.667	-	32.669	32.0412	1.01959	78.5032	1.08067	2.12359
0:10:34.460	Exercise		2.11688	40.2449	12.6507	167.333	-	32.8645	32.3903	1.01464	80.1231	1.09333	2.14787
0:10:35.240	Exercise		1.94849	37.0434	11.6676	167	-	33.9925	33.3661	1.01877	76.3768	1.08433	1.98507
0:10:36.220	Exercise		2.01515	38.3108	12.0668	167	-	33.6648	33.021	1.01949	78.1624	1.09033	2.05443
0:10:37.000	Exercise		2.13284	40.5483	12.7715	167	-	32.1992	32.0687	1.00407	78.9987	1.102	2.14152
0:10:37.780	Exercise		2.15444	40.959	12.8752	167.333	-	31.6816	31.7864	0.996702	79.4297	1.02367	2.14734
0:10:38.540	Exercise		2.24481	42.6771	13.3886	167.667	-	31.3209	31.4234	0.996738	81.58	1.04233	2.23749
0:10:39.300	Exercise		2.1607	41.0779	12.8869	167.667	-	31.7485	31.705	1.00137	79.9662	1.013	2.16366
0:10:40.060	Exercise		2.2956	43.6426	13.7187	167.333	-	31.4235	31.1095	1.01009	83.4062	1.06567	2.31877
0:10:40.840	Exercise		2.42943	46.1869	14.5475	167	-	31.9076	31.2761	1.02019	89.1125	1.10667	2.47848
0:10:41.540	Exercise		2.37955	45.2386	14.2488	167	-	34.0143	33.0724	1.02848	92.6369	1.14033	2.44732
0:10:42.280	Exercise		1.36029	25.861	8.16174	166.667	-	35.8058	34.654	1.03324	58.7402	0.843	1.40551
0:10:43.700	Exercise		1.43486	27.2788	8.60918	166.667	-	34.018	33.3394	1.02035	58.3311	0.882333	1.46407
0:10:45.040	Exercise		1.53407	29.1649	9.20443	166.667	-	30.546	30.4948	1.00168	56.1799	0.868	1.53665
0:10:45.820	Exercise		2.73327	51.9633	16.3669	167	-	30.6976	30.6629	1.00113	94.9861	1.23433	2.73636
0:10:46.580	Exercise		2.42285	46.0619	14.5081	167	-	32.4284	32.4433	0.999541	89.6506	1.165	2.42174
0:10:47.380	Exercise		2.46099	46.7869	14.7365	167	-	33.4985	33.343	1.00466	93.6178	1.206	2.47247
0:10:48.140	Exercise		2.21598	42.1289	13.2693	167	-	34.9516	34.5905	1.01044	88.7331	1.13267	2.23912
0:10:48.880	Exercise		2.43644	46.3201	14.5895	167	-	34.7086	33.9289	1.02298	96.0354	1.20567	2.49243
0:10:49.640	Exercise		2.39891	45.6067	14.3647	167	-	35.6057	34.3307	1.03714	96.885	1.21633	2.488
0:10:50.400	Exercise		2.39396	45.5125	14.3351	167	-	35.9497	34.3876	1.04543	97.2403	1.25267	2.5027
0:10:51.200	Exercise		2.21984	42.2023	13.2925	167	-	36.5698	34.7778	1.05153	92.0805	1.21633	2.33422
0:10:52.020	Exercise		2.0992	39.9088	12.5701	167	-	37.0486	35.2234	1.05182	88.6738	1.17133	2.20798
0:10:52.780	Exercise		2.11529	40.2147	12.6664	167	-	37.6041	35.6496	1.05483	90.7368	1.16733	2.23127
0:10:53.520	Exercise		1.96689	37.3933	11.7778	167	-	38.3508	36.2705	1.05735	86.9018	1.091	2.0797
0:10:54.280	Exercise		1.98855	37.8051	11.9075	167	-	37.5013	35.3206	1.06174	86.2541	1.06333	2.11132
0:10:55.000	Exercise		1.83822	34.9471	11.0073	167	-	37.0331	34.713	1.06684	79.6529	0.990667	1.96108
0:10:55.760	Exercise		2.05833	39.1317	12.3008	167.333	-	35.4427	33.3355	1.06321	84.5307	1.05133	2.18844
0:10:56.520	Exercise		2.07447	39.4386	12.3726	167.667	-	35.381	33.3769	1.06005	84.4873	1.097	2.19903
0:10:57.340	Exercise		2.2029	41.8803	13.1125	168	-	35.2761	33.2235	1.06178	88.8002	1.153	2.339
0:10:58.100	Exercise		2.30549	43.8305	13.7231	168	-	36.3037	34.0053	1.06759	94.6912	1.24033	2.46131
0:10:58.880	Exercise		2.32939	44.285	13.8654	168	-	37.7212	34.7433	1.08571	99.1378	1.26667	2.52904
0:10:59.640	Exercise		2.45933	46.7552	14.6388	168	-	38.1454	35.2578	1.0819	105.528	1.297	2.66075
0:11:00.320	Exercise		2.26257	43.0146	13.4677	168	-	38.5082	35.4344	1.08675	98.7515	1.22333	2.45883
0:11:01.120	Exercise		2.33363	44.3656	13.8907	168	-	37.5608	34.5843	1.08606	99.3799	1.22033	2.53447
0:11:01.860	Exercise		2.21508	42.1118	13.185	168	-	37.3122	33.8462	1.10241	93.7415	1.217	2.44192
0:11:02.660	Exercise		2.24602	42.6999	13.3692	168	-	37.4037	33.9073	1.10312	95.1934	1.22567	2.47762
0:11:03.440	Exercise		2.13749	40.6367	12.698	168.333	-	37.6578	34.293	1.09812	91.5745	1.19	2.34722
0:11:04.200	Exercise		2.04243	38.8295	12.1093	168.667	-	38.1288	34.781	1.09625	89.1457	1.139	2.23902
0:11:04.960	Exercise		2.05639	39.0948	12.168	169	-	37.9015	34.7299	1.09132	89.3075	1.13133	2.24418
0:11:05.720	Exercise		2.10904	40.0959	12.455	169.333	-	37.4564	34.4229	1.08812	90.2676	1.15333	2.2949
0:11:06.500	Exercise		2.17004	41.2555	12.79	169.667	-	36.9085	34.0783	1.08305	91.3633	1.16733	2.35026
0:11:07.260	Exercise		2.17263	41.3047	12.7802	170	-	36.8443	34.0351	1.08254	91.53	1.148	2.35195
0:11:07.980	Exercise		2.22201	42.2435	13.0706	170	-	37.1016	34.1363	1.08687	94.0183	1.16933	2.41503
0:11:08.740	Exercise		2.27785	43.305	13.3991	170	-	37.4512	34.564	1.08353	96.886	1.205	2.46812
0:11:09.500	Exercise		2.18441	41.5286	12.8494	170	-	37.5854	34.6247	1.08551	93.3721	1.193	2.37119
0:11:10.280	Exercise		2.27845	43.3166	13.4027	170	-	37.3215	34.6698	1.07648	96.4083	1.22067	2.45272
0:11:11.020	Exercise		2.39599	45.5511	14.0941	170	-	37.3633	34.5579	1.08118	100.998	1.26733	2.5905
0:11:11.760	Exercise		2.5633	48.7319	15.0782	170	-	38.4787	35.2578	1.09135	110.016	1.39167	2.79745
0:11:12.560	Exercise		2.30665	43.8527	13.5685	170	-	39.8696	36.0039	1.10737	103.349	1.30733	2.55432
0:11:13.300	Exercise		2.21208	42.0547	13.0122	170	-	40.7623	36.6506	1.11219	101.45	1.295	2.46024
0:11:14.060	Exercise		2.13206	40.5334	12.5415	170	-	40.1187	36.1442	1.10996	96.9085	1.227	2.36651
0:11:14.840	Exercise		2.20206	41.8642	12.9533	170	-	39.4996	35.7148	1.10597	98.2508	1.25533	2.43542
0:11:15.600	Exercise		2.2633	43.0286	13.3136	170	-	38.8973	35.0157	1.11085	99.4095	1.25867	2.5142
0:11:16.340	Exercise		2.23676	42.524	13.1574	170	-	38.5145	34.6985	1.10998	97.4288	1.24367	2.48275
0:11:17.140	Exercise		2.23543	42.4987	13.1496	170	-	38.3377	34.422	1.11376	97.307	1.20733	2.48972
0:11:17.840	Exercise		2.13616	40.6114	12.5657	170	-	38.5096	34.7671	1.10765	93.5769	1.191	2.36611
0:11:18.640	Exercise		2.17534	41.3563	12.7961	170	-	38.8656	34.9664	1.11151	96.1518	1.193	2.41792
0:11:19.380	Exercise		2.17787	41.4044	12.7859	170.333	-	38.8966	35.1155	1.10767	95.9926	1.22533	2.41237
0:11:20.140	Exercise		2.07023	39.358	12.1303	170.667	-	38.6485	34.8406	1.10929	91.2922	1.16533	2.2965
0:11:20.940	Exercise		2.02081	38.4184	11.8176	171	-	37.5391	34.0695	1.10184	87.1402	1.11233	2.2266
0:11:21.680	Exercise		2.05545	39.077	12.0202	171	-	37.2495	33.8799	1.09946	87.6563	1.138	2.25988
0:11:22.480	Exercise		2.16065	41.0771	12.6354	171	-	36.7047	33.6206	1.09173	90.5872	1.15633	2.35886
0:11:23.240	Exercise		2.09464	39.8221	12.2494	171	-	36.9731	33.957	1.08882	88.6238	1.14167	2.28069
0:11:24.000	Exercise		2.10477	40.0146	12.3086	171	-	36.5161	33.82	1.07972	88.1283	1.126	2.27255
0:11:24.780	Exercise		2.00356	38.0905	11.7167	171	-	37.5403	34.6811	1.08244	86.4847	1.105	2.16874
0:11:25.540	Exercise		2.26055	42.9762	13.2196	171	-	36.9998	34.5421	1.07115	95.0129	1.203	2.42139
0:11:26.280	Exercise		2.29539	43.6385	13.4233	171	-	37.6732	35.1082	1.07306	98.0473	1.22	2.46309
0:11:27.020	Exercise		2.43625	46.3165	14.2194	171.333	-	37.2148	34.633	1.07455	102.14	1.28167	2.61787
0:11:27.800	Exercise		2.28212	43.3864	13.2939	171.667	-	38.4993	35.5534	1.08286	99.1362	1.266	2.47121
0:11:28.580	Exercise		2.18379	41.5169	12.6965	172	-	39.1439	36.1604	1.08251	96.6554	1.24567	2.36397
0:11:29.340	Exercise		2.13355	40.5619	12.4044	172	-	39.6184	36.628	1.08164	95.7984	1.224	2.30775
0:11:30.100	Exercise		1.97003	37.453	11.4537	172	-	39.6095	36.2359	1.0931	89.3023	1.141	2.15344
0:11:30.880	Exercise		2.01867	38.3778	11.7593	171.667	-	36.6778	33.4232	1.09738	84.1882	1.19467	2.21524
0:11:31.960	Exercise		1.93282	36.7456	11.281	171.333	-	35.3049	32.4455	1.08813	78.2886	1.12167	2.10316
0:11:32.740	Exercise		2.13507	40.5907	12.4615	171.333	-	33.9721	31.8213	1.06759	83.0054	1.14133	2.27938
0:11:33.440	Exercise		2.20401	41.9013	12.8639	171.333	-	34.801	32.9638	1.05573	88.1079	1.11233	2.32684
0:11:34.240	Exercise		2.38653	45.3713	13.9292	171.333	-	35.9555	33.8469	1.0623	97.6371	1.18867	2.53521
0:11:34.940	Exercise		2.08124	39.5674	12.171	171	-	38.0811	35.5213	1.07206	90.3186	1.17567	2.23122
0:11:35.800	Exercise		1.93435	36.7747	11.312	171	-	39.304	36.6535	1.07231	86.8387	1.15667	2.07423
0:11:36.860	Exercise		1.81224	34.4532	10.5979	171	-	39.3993	36.9217	1.0671	81.9897	1.115	1.93385
0:11:37.600	Exercise		1.89728	36.0699	11.0952	171	-	37.8395	35.6354	1.06185	82.9243	1.07267	2.01463
0:11:38.340	Exercise		1.93637	36.8132	11.3238	171	-	36.1774	34.3665	1.05269	81.6257	1.01567	2.03841
0:11:39.100	Exercise		1.99062	37.8445	11.6411	171	-	34.9086	33.4702	1.04298	81.1707	1.00067	2.07618
0:11:39.820	Exercise		2.11633	40.2343	12.3762	171	-	33.9648	32.6985	1.03873	83.4587	1.038	2.19828
0:11:40.580	Exercise		2.24748	42.7277	13.1431	171	-	33.5659	32.357	1.03736	87.1193	1.074	2.33144
0:11:41.320	Exercise		2.28419	43.4257	13.3579	171	-	33.1591	31.9832	1.03677	87.1149	1.103	2.36818
0:11:42.100	Exercise		2.3028	43.7795	13.4667	171	-	33.6403	32.5185	1.0345	89.0508	1.107	2.38225
0:11:42.820	Exercise		2.39801	45.5895	14.0234	171	-	34.2643	33.0311	1.03734	93.5504	1.18333	2.48754
0:11:43.600	Exercise		2.54919	48.4637	14.9075	171	-	35.5615	33.9285	1.04813	102.134	1.281	2.67189
0:11:44.360	Exercise		2.59178	49.2734	15.1862	170.667	-	36.5247	34.576	1.05636	105.837	1.364	2.73785
0:11:45.140	Exercise		2.46066	46.7805	14.4461	170.333	-	38.0627	35.5498	1.07068	104.93	1.34067	2.63459
0:11:45.900	Exercise		2.47966	47.1419	14.5862	170	-	39.8242	36.8127	1.08181	109.924	1.41667	2.68251
0:11:46.680	Exercise		2.45469	46.6671	14.4111	170.333	-	41.8309	38.1559	1.09631	113.855	1.46733	2.69111
0:11:47.460	Exercise		2.31046	43.9252	13.5379	170.667	-	42.851	38.4859	1.11342	110.282	1.40833	2.57252
0:11:48.200	Exercise		2.08258	39.5927	12.1788	171	-	43.1198	38.3246	1.12512	101.173	1.281	2.34315
0:11:48.960	Exercise		1.87736	35.6912	10.9787	171	-	42.3011	37.5128	1.12765	90.8845	1.141	2.117
0:11:49.720	Exercise		1.8653	35.4621	10.9082	171	-	42.0051	37.7252	1.11345	89.8224	1.12767	2.07692
0:11:50.460	Exercise		1.91583	36.4227	11.2037	171	-	40.2502	36.2873	1.10921	88.3936	1.12833	2.12506
0:11:51.260	Exercise		2.06412	39.2419	12.0709	171	-	39.0616	35.2906	1.10686	92.1196	1.15433	2.28469
0:11:51.980	Exercise		2.15625	40.9933	12.5851	171.333	-	38.5112	34.7454	1.10838	94.2394	1.21167	2.38994
0:11:52.780	Exercise		2.11807	40.2674	12.3383	171.667	-	38.7158	35.068	1.10402	93.2024	1.19833	2.33838
0:11:53.580	Exercise		2.16847	41.2256	12.6074	172	-	38.7365	35.2613	1.09856	95.1986	1.224	2.38218
0:11:54.300	Exercise		2.12712	40.4396	12.367	172	-	38.3437	35.0909	1.0927	92.7616	1.19267	2.3243
0:11:55.100	Exercise		2.1437	40.7548	12.4634	172	-	38.147	35.1615	1.08491	93.6106	1.139	2.32572
0:11:55.780	Exercise		2.25996	42.965	13.1393	172	-	37.4804	34.5906	1.08354	96.139	1.21067	2.44876
0:11:56.580	Exercise		2.32959	44.2887	13.5441	172	-	37.4928	34.6876	1.08087	98.9668	1.226	2.51798
0:11:57.340	Exercise		2.38097	45.2655	13.8428	172	-	37.1457	34.259	1.08426	99.6209	1.28333	2.58159
0:11:58.100	Exercise		2.1307	40.5075	12.3878	172	-	37.9875	35.0458	1.08394	92.3072	1.16933	2.30954
0:11:58.860	Exercise		2.07929	39.5303	12.0889	172	-	37.2212	34.4418	1.0807	88.572	1.141	2.24709
0:11:59.660	Exercise		1.9291	36.6749	11.2157	172	-	37.2181	34.6216	1.075	82.8787	1.077	2.07377
0:12:00.440	Exercise		1.89911	36.1047	11.0413	172	-	36.3201	34.0072	1.06801	80.0571	1.04033	2.02827
0:12:01.200	Exercise		1.93053	36.7022	11.224	172	-	35.7711	33.8276	1.05745	80.3277	1.02633	2.04145
0:12:01.960	Exercise		1.98109	37.6632	11.5179	172	-	35.4637	33.7819	1.04978	81.624	1.034	2.07971
0:12:02.720	Exercise		2.11174	40.1472	12.2776	172	-	34.7523	33.3058	1.04343	84.7552	1.07367	2.20346
0:12:03.480	Exercise		2.18472	41.5346	12.7018	172	-	34.5309	33.2083	1.03983	86.8077	1.09967	2.27173
0:12:04.240	Exercise		2.25145	42.8032	13.0898	172	-	34.45	33.2053	1.03748	88.8327	1.135	2.33584
0:12:05.020	Exercise		2.21287	42.0698	12.8655	172	-	35.4057	34.0338	1.04031	89.7213	1.136	2.30207
0:12:05.760	Exercise		2.1857	41.5531	12.7322	171.667	-	35.8901	34.4897	1.0406	89.9206	1.12833	2.27444
0:12:06.500	Exercise		2.18991	41.6332	12.7816	171.333	-	36.2915	34.7005	1.04585	90.8586	1.14933	2.29031
0:12:07.300	Exercise		2.17751	41.3976	12.734	171	-	36.1327	34.6464	1.0429	89.9604	1.14833	2.27093
0:12:08.060	Exercise		2.02417	38.4824	11.8373	171	-	36.5736	34.9685	1.0459	85.3123	1.089	2.11709
0:12:08.800	Exercise		1.99978	38.0187	11.6946	171	-	36.2884	34.8383	1.04162	83.8499	1.07033	2.08302
0:12:09.600	Exercise		1.93845	36.8526	11.336	171	-	35.9967	34.3312	1.04851	81.1614	1.02667	2.03249
0:12:10.340	Exercise		2.10952	40.105	12.3364	171	-	34.7389	33.3105	1.04288	84.6661	1.071	2.19998
0:12:11.080	Exercise		2.15494	40.9684	12.602	171	-	34.1135	32.7501	1.04163	85.1881	1.05067	2.24465
0:12:11.820	Exercise		2.29946	43.716	13.421	171.333	-	33.8748	32.7431	1.03456	89.2776	1.12933	2.37894
0:12:12.620	Exercise		2.40838	45.7866	14.0294	171.667	-	34.4845	33.2973	1.03565	94.2356	1.21333	2.49424
0:12:13.400	Exercise		2.36856	45.0296	13.7707	172	-	35.2063	33.9689	1.03643	94.5721	1.21767	2.45484
0:12:14.140	Exercise		2.44799	46.5397	14.2325	172	-	35.7414	34.3044	1.04189	98.7708	1.26133	2.55054
0:12:14.920	Exercise		2.36028	44.8722	13.7226	172	-	37.0245	35.284	1.04933	98.9721	1.23033	2.47671
0:12:15.640	Exercise		2.3931	45.4962	13.9134	172	-	37.3959	35.2572	1.06066	100.876	1.276	2.53827
0:12:16.420	Exercise		2.38857	45.4101	13.887	172	-	37.875	35.4657	1.06793	101.948	1.27867	2.55083
0:12:17.180	Exercise		2.34032	44.4927	13.6065	172	-	38.0244	35.2324	1.07925	100.26	1.281	2.52578
0:12:17.940	Exercise		2.30743	43.8675	13.4153	172	-	38.4641	35.6713	1.07829	99.9314	1.28733	2.48808
0:12:18.740	Exercise		2.1489	40.8536	12.4936	172	-	39.0204	36.1313	1.07996	95.3541	1.19367	2.32072
0:12:19.440	Exercise		2.0743	39.4354	12.0366	172.333	-	38.3843	35.6861	1.07561	90.7628	1.173	2.23114
0:12:20.280	Exercise		2.08779	39.6918	12.0914	172.667	-	38.0172	35.3327	1.07598	90.7033	1.15267	2.24642
0:12:21.040	Exercise		2.16536	41.1665	12.5165	173	-	37.4803	35.0004	1.07085	92.2674	1.196	2.31878
0:12:21.780	Exercise		2.08404	39.6205	12.0465	173	-	37.6219	35.2424	1.06752	89.8755	1.12833	2.22475
0:12:22.540	Exercise		2.25342	42.8406	13.0255	173	-	37.8399	35.548	1.06447	96.8418	1.205	2.3987
0:12:23.280	Exercise		2.27989	43.344	13.1786	173	-	38.3371	35.8087	1.07061	98.7777	1.25067	2.44088
0:12:24.060	Exercise		2.41458	45.9046	13.9571	173	-	38.625	36.0665	1.07094	104.539	1.335	2.58587
0:12:24.840	Exercise		2.30963	43.9094	13.3505	173	-	39.0692	36.2548	1.07763	101.512	1.29633	2.48892
0:12:25.580	Exercise		2.30445	43.8108	13.3205	173	-	39.4969	36.4504	1.08358	102.295	1.30633	2.49705
0:12:26.360	Exercise		2.36866	45.0317	13.6654	173.333	-	40.5981	37.105	1.09414	107.639	1.35067	2.59165
0:12:27.100	Exercise		2.26869	43.1311	13.0635	173.667	-	40.3848	36.7346	1.09937	103.097	1.29367	2.49412
0:12:27.840	Exercise		2.33017	44.2998	13.3918	174	-	39.9339	36.1168	1.10569	104.728	1.29167	2.57644
0:12:28.580	Exercise		2.23988	42.5833	12.8729	174	-	39.4582	35.6471	1.10691	99.7653	1.262	2.47935
0:12:29.380	Exercise		2.2323	42.4391	12.8293	174	-	39.8023	35.909	1.10842	100.035	1.288	2.47433
0:12:30.160	Exercise		2.22466	42.2939	12.7854	174	-	40.163	36.4395	1.10218	100.755	1.272	2.45198
0:12:30.860	Exercise		2.18985	41.6321	12.5613	174.333	-	39.6018	36.12	1.09639	98.0404	1.24733	2.40094
0:12:31.680	Exercise		2.17119	41.2774	12.4305	174.667	-	39.1402	36.0297	1.08633	96.3964	1.216	2.35864
0:12:32.440	Exercise		2.09672	39.8616	11.9813	175	-	38.7889	35.7128	1.08613	92.42	1.2	2.27732
0:12:33.200	Exercise		2.15717	41.0109	12.3267	175	-	39.0788	36.0287	1.08466	95.7699	1.20233	2.3398
0:12:33.940	Exercise		2.24998	42.7754	12.8571	175	-	39.4084	36.1747	1.08939	100.041	1.26667	2.45111
0:12:34.720	Exercise		2.29897	43.7067	13.137	175	-	39.6108	36.5201	1.08463	102.437	1.297	2.49353
0:12:35.480	Exercise		2.30534	43.8277	13.1734	175	-	39.7557	36.5295	1.08832	102.921	1.315	2.50894
0:12:36.240	Exercise		2.26932	43.1429	12.9675	175	-	39.7718	36.4944	1.0898	101.622	1.28733	2.47311
0:12:37.000	Exercise		2.28259	43.3952	13.0434	175	-	39.6422	36.2565	1.09338	101.665	1.30967	2.49574
0:12:37.800	Exercise		2.30031	43.7321	13.1446	175	-	39.5848	36.1701	1.09441	102.338	1.30633	2.51747
0:12:38.540	Exercise		2.28495	43.4402	13.0569	175	-	39.1536	35.852	1.09209	100.745	1.286	2.49538
0:12:39.300	Exercise		2.24275	42.6378	12.8157	175	-	39.0829	35.8328	1.0907	99.226	1.23467	2.44617
0:12:40.040	Exercise		2.27945	43.3356	13.0254	175	-	38.9682	35.6928	1.09177	100.199	1.26867	2.48863
0:12:40.820	Exercise		2.38338	45.3115	13.6193	175	-	39.0768	35.7703	1.09244	104.611	1.31267	2.6037
0:12:41.560	Exercise		2.41895	45.9876	13.8226	175	-	39.5804	36.0363	1.09835	107.019	1.36667	2.65685
0:12:42.340	Exercise		2.33126	44.3205	13.3215	175	-	40.4222	36.7545	1.09979	105.933	1.304	2.56389
0:12:43.040	Exercise		2.23628	42.5148	12.7787	175	-	41.1809	37.0206	1.11238	103.687	1.28767	2.48759
0:12:43.800	Exercise		2.20566	41.9327	12.6038	175	-	40.4747	36.2537	1.11643	100.869	1.25267	2.46246
0:12:44.580	Exercise		2.22111	42.2265	12.668	175.333	-	39.8894	35.6535	1.11881	99.6802	1.29533	2.485
0:12:45.380	Exercise		2.27217	43.1971	12.9345	175.667	-	39.6311	35.7718	1.10789	101.34	1.29233	2.5173
0:12:46.100	Exercise		2.25772	42.9224	12.8523	175.667	-	39.7773	36.1214	1.10121	101.006	1.29867	2.48623
0:12:46.900	Exercise		2.26489	43.0588	12.9176	175.333	-	39.4396	35.8446	1.1003	100.818	1.26333	2.49205
0:12:47.640	Exercise		2.24533	42.6869	12.8304	175	-	39.2831	35.5191	1.10597	99.3874	1.27967	2.48327
0:12:48.420	Exercise		2.26098	42.9845	12.8953	175.333	-	39.0226	35.3582	1.10363	99.4133	1.28	2.4953
0:12:49.220	Exercise		2.35161	44.7074	13.3868	175.667	-	39.0165	35.6175	1.09543	103.158	1.30233	2.57602
0:12:49.920	Exercise		2.35225	44.7196	13.3651	176	-	39.0693	35.826	1.09053	103.215	1.31367	2.5652
0:12:50.720	Exercise		2.38284	45.3011	13.5389	176	-	39.1503	35.9463	1.08913	104.603	1.33133	2.59523
0:12:51.520	Exercise		2.28951	43.5268	13.0086	176	-	39.5309	36.2798	1.08961	101.598	1.319	2.49468
0:12:52.260	Exercise		2.33335	44.3603	13.2577	176	-	39.2257	36.2101	1.08328	102.808	1.31233	2.52767
0:12:53.020	Exercise		2.40445	45.712	13.6616	176	-	39.5754	36.6264	1.08051	106.438	1.35867	2.59804
0:12:53.820	Exercise		2.42583	46.1185	13.7571	176.333	-	40.1889	37.1909	1.08061	108.881	1.37667	2.62138
0:12:54.540	Exercise		2.50215	47.5693	14.1631	176.667	-	40.5853	37.209	1.09074	112.75	1.44967	2.72919
0:12:55.340	Exercise		2.49614	47.4552	14.1025	177	-	42.1693	38.0441	1.10843	116.752	1.463	2.7668
0:12:56.080	Exercise		2.43594	46.3107	13.7624	177	-	42.1823	37.7072	1.11868	113.845	1.478	2.72504
0:12:56.880	Exercise		2.27094	43.1737	12.8302	177	-	42.7161	37.9258	1.12631	108.19	1.393	2.55778
0:12:57.660	Exercise		2.17463	41.3428	12.2861	177	-	41.7329	37.2357	1.12077	101.835	1.32333	2.43727
0:12:58.420	Exercise		2.16112	41.0859	12.2097	177	-	40.5376	36.249	1.11831	98.8769	1.26333	2.41679
0:12:59.180	Exercise		2.19153	41.6641	12.3815	177	-	39.8715	36.0833	1.10499	98.8498	1.241	2.42161
0:12:59.920	Exercise		2.18764	41.59	12.3595	177	-	39.0491	35.6054	1.09672	96.6184	1.243	2.39922
0:13:00.740	Exercise		2.29271	43.5877	12.9532	177	-	38.8674	35.7354	1.08764	100.407	1.28	2.49365
0:13:01.480	Exercise		2.23489	42.4883	12.6265	177	-	39.0252	35.9227	1.08637	98.2209	1.28533	2.4279
0:13:02.280	Exercise		2.25444	42.86	12.7369	177	-	38.9192	35.936	1.08301	99.0218	1.264	2.44159
0:13:03.040	Exercise		2.21055	42.0257	12.489	177	-	39.0421	36.2851	1.07598	97.5855	1.24567	2.37852
0:13:03.780	Exercise		2.23456	42.4822	12.6247	177	-	38.6165	35.9345	1.07464	97.7612	1.22733	2.40134
0:13:04.540	Exercise		2.21026	42.0201	12.4638	177.333	-	37.8068	35.1913	1.07432	94.8436	1.21067	2.37453
0:13:05.340	Exercise		2.21033	42.0215	12.4409	177.667	-	37.1686	34.5438	1.07599	93.3331	1.20233	2.37828
0:13:06.100	Exercise		2.21806	42.1684	12.461	178	-	36.3824	33.9849	1.07055	91.7797	1.19267	2.37453
0:13:06.880	Exercise		2.25892	42.9453	12.6906	178	-	36.796	34.4891	1.06689	94.3896	1.206	2.41002
0:13:07.640	Exercise		2.25605	42.8907	12.6745	178	-	37.2012	34.9878	1.06326	95.1984	1.21633	2.39878
0:13:08.400	Exercise		2.36907	45.0393	13.3094	178	-	37.4196	35.2156	1.06259	99.8279	1.286	2.51734
0:13:09.200	Exercise		2.32834	44.265	13.0806	178	-	37.538	35.3789	1.06103	98.6823	1.25967	2.47044
0:13:09.940	Exercise		2.45291	46.6332	13.8062	177.667	-	37.4602	35.144	1.0659	103.27	1.30633	2.61457
0:13:10.680	Exercise		2.35032	44.6829	13.2537	177.333	-	37.8859	35.2955	1.07339	100.52	1.26133	2.52282
0:13:11.460	Exercise		2.41223	45.8599	13.6284	177	-	38.219	35.4867	1.07699	103.469	1.32133	2.59796
0:13:12.240	Exercise		2.11749	40.2565	11.9632	177	-	37.9069	35.2836	1.07435	90.2233	1.305	2.27493
0:13:13.360	Exercise		2.21207	42.0545	12.4976	177	-	37.0709	34.6251	1.07064	92.0561	1.31867	2.36832
0:13:14.120	Exercise		2.25454	42.8619	12.7375	177	-	36.4734	34.1951	1.06663	92.3802	1.31067	2.40475
0:13:14.880	Exercise		2.35615	44.7937	13.3116	177	-	36.6254	34.2979	1.06786	97.4732	1.25567	2.51605
0:13:15.680	Exercise		2.24181	42.62	12.6418	177.333	-	37.4892	35.1722	1.06588	95.222	1.22667	2.3895
0:13:16.440	Exercise		2.23987	42.5831	12.6071	177.667	-	38.3938	36.0101	1.0662	97.3862	1.23133	2.38814
0:13:17.160	Exercise		2.33472	44.3862	13.1164	178	-	38.8358	36.2961	1.06997	101.972	1.29933	2.49808
0:13:17.980	Exercise		2.36292	44.9225	13.2998	177.667	-	38.8997	36.2904	1.0719	103.321	1.30467	2.53282
0:13:18.720	Exercise		2.43137	46.2237	13.685	177.667	-	38.1292	35.3663	1.07812	103.899	1.33667	2.62131
0:13:19.480	Exercise		2.35526	44.7768	13.2566	177.667	-	37.8816	35.1433	1.07792	100.594	1.27367	2.53878
0:13:20.260	Exercise		2.36736	45.0069	13.2998	178	-	37.6381	34.7796	1.08219	100.276	1.29233	2.56193
0:13:21.040	Exercise		2.18192	41.4815	12.258	178	-	37.6832	34.9892	1.077	93.4982	1.194	2.34992
0:13:21.780	Exercise		2.29799	43.688	12.9101	178	-	37.5884	34.8179	1.07957	97.7509	1.23767	2.48084
0:13:22.540	Exercise		2.33659	44.4219	13.1269	178	-	37.2825	34.6743	1.07522	98.395	1.256	2.51236
0:13:23.340	Exercise		2.36936	45.0449	13.311	178	-	36.7488	34.0717	1.07857	98.2495	1.26567	2.55553
0:13:24.100	Exercise		2.32372	44.1773	13.0546	178	-	35.8982	33.5033	1.07148	94.4987	1.228	2.48983
0:13:24.880	Exercise		2.31654	44.0406	13.0142	178	-	36.3108	33.8207	1.07363	95.5963	1.199	2.48709
0:13:25.600	Exercise		2.37223	45.0995	13.3272	178	-	36.3947	33.9146	1.07313	97.6287	1.245	2.54571
0:13:26.400	Exercise		2.39494	45.5312	13.4296	178.333	-	36.8355	34.2318	1.07606	99.5108	1.269	2.5771
0:13:27.180	Exercise		2.2873	43.4848	12.802	178.667	-	36.9969	34.3454	1.0772	95.7043	1.24367	2.46389
0:13:27.940	Exercise		2.36059	44.8782	13.1877	179	-	37.5542	34.8669	1.07707	99.7315	1.296	2.54253
0:13:28.740	Exercise		2.35672	44.8045	13.166	179	-	38.0769	35.1215	1.08415	100.915	1.3	2.55503
0:13:29.500	Exercise		2.49733	47.4777	13.9516	179	-	38.5113	35.6	1.08178	107.456	1.37167	2.70156
0:13:30.240	Exercise		2.40003	45.628	13.408	179	-	39.1714	36.1697	1.08299	105.386	1.33433	2.59921
0:13:31.020	Exercise		2.43577	46.3074	13.6076	179	-	39.8177	36.7853	1.08244	108.463	1.361	2.63656
0:13:31.760	Exercise		2.35322	44.7381	13.1465	179	-	40.0647	36.7266	1.09089	105.557	1.348	2.56711
0:13:32.540	Exercise		2.36212	44.9071	13.1962	179	-	39.6929	36.0289	1.10169	105.035	1.34133	2.60233
0:13:33.320	Exercise		2.38307	45.3055	13.3132	179	-	39.4648	35.7332	1.10443	105.124	1.36667	2.63194
0:13:34.100	Exercise		2.33594	44.4096	13.05	179	-	39.0855	35.5082	1.10075	102.475	1.32067	2.57128
0:13:34.860	Exercise		2.3755	45.1616	13.271	179	-	39.1974	35.8079	1.09466	104.195	1.354	2.60037
0:13:35.660	Exercise		2.28125	43.3697	12.7444	179	-	39.3661	35.9263	1.09574	101.085	1.29033	2.49966
0:13:36.400	Exercise		2.45864	46.7422	13.7099	179.333	-	39.1918	35.6012	1.10086	107.542	1.38467	2.70661
0:13:37.180	Exercise		2.4798	47.1444	13.8022	179.667	-	39.4942	35.9092	1.09984	109.122	1.405	2.72737
0:13:37.980	Exercise		2.55299	48.536	14.1833	180	-	39.9945	36.364	1.09984	113.29	1.45867	2.80788
0:13:38.720	Exercise		2.48254	47.1966	13.7919	180	-	40.118	36.2417	1.10696	110.779	1.42633	2.74806
0:13:39.500	Exercise		2.34811	44.6408	13.045	180	-	39.7852	35.7987	1.11136	104.696	1.337	2.60959
0:13:40.280	Exercise		2.28287	43.4005	12.6826	180	-	39.0085	35.225	1.10741	100.225	1.29167	2.52807
0:13:41.040	Exercise		2.23456	42.4821	12.4142	180	-	38.4556	34.9732	1.09957	97.0125	1.26067	2.45706
0:13:41.840	Exercise		2.21871	42.1807	12.3261	180	-	38.9962	35.6279	1.09454	97.6025	1.26833	2.42847
0:13:42.620	Exercise		2.302	43.7643	12.7889	180	-	38.666	35.4302	1.09133	100.091	1.30067	2.51225
0:13:43.380	Exercise		2.2992	43.711	12.7733	180	-	39.0577	35.9488	1.08648	100.975	1.30133	2.49803
0:13:44.160	Exercise		2.41443	45.9018	13.4135	180	-	38.7683	35.7452	1.08457	104.777	1.35033	2.61863
0:13:44.940	Exercise		2.39162	45.4681	13.2868	180	-	38.9542	35.8003	1.0881	104.337	1.34467	2.60232
0:13:45.700	Exercise		2.46008	46.7695	13.6671	180	-	38.8375	35.6248	1.09018	106.717	1.37533	2.68193
0:13:46.480	Exercise		2.41869	45.9827	13.4372	180	-	38.7428	35.2623	1.0987	104.88	1.35167	2.65743
0:13:47.260	Exercise		2.43379	46.2698	13.5211	180	-	38.7169	35.2166	1.09939	105.505	1.34733	2.6757
0:13:48.000	Exercise		2.34645	44.6094	13.0358	180	-	38.7707	35.1671	1.10247	102.158	1.31533	2.5869
0:13:48.800	Exercise		2.35035	44.6836	13.0575	180	-	38.2885	35.0244	1.09319	101.483	1.27167	2.56939
0:13:49.520	Exercise		2.36662	44.9928	13.1479	180	-	37.8285	34.6797	1.0908	100.818	1.28567	2.5815
0:13:50.300	Exercise		2.42914	46.1813	13.4952	180	-	37.5246	34.5913	1.0848	102.536	1.297	2.63513
0:13:51.080	Exercise		2.49703	47.4721	13.8724	180	-	37.6842	34.6016	1.08909	105.175	1.36733	2.71949
0:13:51.860	Exercise		2.47636	47.079	13.7575	180	-	38.8104	35.5965	1.09029	107.385	1.37133	2.69994
0:13:52.600	Exercise		2.41361	45.8861	13.4089	180	-	39.7159	36.1919	1.09737	106.955	1.388	2.64862
0:13:53.420	Exercise		1.86451	35.4469	10.3584	180	-	41.5522	37.4416	1.10979	88.3906	1.166	2.06921
0:13:54.240	Exercise		1.7763	33.7699	9.86833	180	-	39.6199	36.0941	1.09768	81.7211	1.03733	1.94981
0:13:54.860	Exercise		2.07766	39.4992	11.5425	180	-	36.7337	33.8107	1.08645	87.5803	1.12	2.25727
0:13:55.700	Exercise		2.51651	47.8424	13.9806	180	-	35.8637	33.5427	1.0692	101.692	1.28	2.69064
0:13:56.480	Exercise		2.62082	49.8254	14.5601	180	-	35.9974	33.5621	1.07256	105.355	1.37767	2.81098
0:13:57.220	Exercise		2.58743	49.1906	14.3746	180	-	36.548	34.0925	1.07203	105.939	1.34133	2.77379
0:13:57.980	Exercise		2.73679	52.0302	15.2044	180	-	36.6816	33.8497	1.08366	111.86	1.40433	2.96575
0:13:58.740	Exercise		2.71179	51.5549	15.0655	180	-	37.347	34.0862	1.09566	112.547	1.438	2.9712
0:13:59.520	Exercise		2.63457	50.0869	14.6365	180	-	38.425	34.8321	1.10315	112.407	1.44867	2.90633
0:14:00.300	Exercise		2.60183	49.4644	14.4546	180	-	38.8887	35.2076	1.10455	112.355	1.448	2.87386
0:14:01.060	Exercise		2.51301	47.7758	13.9611	180	-	39.398	35.5654	1.10776	110.278	1.409	2.78381
0:14:01.820	Exercise		2.46006	46.7693	13.6924	179.667	-	39.2808	35.2394	1.11468	107.904	1.37867	2.74219
0:14:02.600	Exercise		2.32993	44.2952	12.9922	179.333	-	40.3102	36.0595	1.11788	105.19	1.344	2.60458
0:14:03.360	Exercise		2.34134	44.5122	13.0801	179	-	39.8798	35.5868	1.12063	104.643	1.337	2.62378
0:14:04.120	Exercise		2.31434	43.9988	12.9293	179	-	39.6832	35.7933	1.10868	103.31	1.297	2.56585
0:14:05.680	Exercise		2.37571	45.1656	13.2721	179	-	38.5373	34.9311	1.10324	103.234	1.27267	2.62098
0:14:06.400	Exercise		2.39963	45.6204	13.4058	179	-	38.2546	34.6555	1.10385	103.478	1.27567	2.64885
0:14:07.160	Exercise		2.41653	45.9415	13.5001	179	-	38.3113	34.513	1.11005	103.881	1.32367	2.68247
0:14:07.980	Exercise		2.46297	46.8246	13.7596	179	-	38.1027	34.2814	1.11147	105.039	1.35133	2.73752
0:14:08.720	Exercise		2.57926	49.0354	14.4093	179	-	38.0115	34.4742	1.10261	109.138	1.41633	2.84391
0:14:09.500	Exercise		2.61553	49.725	14.6119	179	-	38.2222	34.5835	1.10521	111.248	1.42067	2.89073
0:14:10.280	Exercise		2.58391	49.1237	14.4352	179	-	38.8158	34.8187	1.1148	111.681	1.41267	2.88054
0:14:11.000	Exercise		2.48682	47.2779	13.8928	179	-	39.7985	35.5004	1.12107	110.453	1.38533	2.7879
0:14:11.760	Exercise		2.42784	46.1566	13.5633	179	-	39.8408	35.4807	1.12289	108.116	1.367	2.72619
0:14:12.560	Exercise		2.39651	45.561	13.3883	179	-	39.129	34.9828	1.11852	104.951	1.352	2.68054
0:14:13.320	Exercise		2.34176	44.5201	13.0824	179	-	38.4859	34.5101	1.11521	101.303	1.305	2.61154
0:14:14.080	Exercise		2.34229	44.5302	13.0854	179	-	37.9967	34.1835	1.11155	100.469	1.26133	2.60358
0:14:14.820	Exercise		2.44271	46.4394	13.6464	179	-	37.6126	33.8065	1.11259	103.07	1.326	2.71773
0:14:15.640	Exercise		2.4457	46.4962	13.6631	179	-	37.8633	34.188	1.1075	103.795	1.33533	2.70862
0:14:16.400	Exercise		2.49331	47.4013	13.9291	179	-	37.9836	34.3876	1.10457	105.795	1.37367	2.75404
0:14:17.160	Exercise		2.63849	50.1615	14.7402	179	-	38.5815	35.0894	1.09952	113.267	1.422	2.90107
0:14:17.900	Exercise		2.91074	55.3373	16.2611	179	-	39.9982	35.945	1.11276	127.997	1.59267	3.23896
0:14:18.640	Exercise		2.96097	56.2922	16.511	179.333	-	42.1035	37.2958	1.12891	136.051	1.721	3.34266
0:14:19.440	Exercise		2.77545	52.7651	15.4477	179.667	-	43.8822	38.3308	1.14483	133.074	1.69867	3.17741
0:14:20.200	Exercise		2.59037	49.2465	14.3909	180	-	44.5413	38.7264	1.15015	126.881	1.58833	2.97932
0:14:20.900	Exercise		2.39233	45.4815	13.2907	180	-	44.1881	38.4379	1.1496	117.215	1.46733	2.75021
0:14:21.700	Exercise		2.43727	46.336	13.5154	180.333	-	43.466	37.8016	1.14985	117.253	1.49233	2.80249
0:14:22.500	Exercise		2.44984	46.575	13.56	180.667	-	42.4042	36.7362	1.15429	115.084	1.47967	2.82783
0:14:23.220	Exercise		2.5875	49.192	14.2956	181	-	42.0701	36.4561	1.15399	119.968	1.55467	2.98596
0:14:24.040	Exercise		2.52369	47.9789	13.943	181	-	41.743	36.3887	1.14714	116.647	1.48633	2.89503
0:14:24.800	Exercise		2.50178	47.5624	13.7966	181.333	-	41.6232	36.5186	1.13978	115.325	1.48367	2.85149
0:14:25.540	Exercise		2.4339	46.272	13.3976	181.667	-	41.41	36.414	1.1372	112.258	1.40933	2.76784
0:14:26.300	Exercise		2.30347	43.7922	12.6333	182.333	-	42.4579	37.2609	1.13947	109.596	1.338	2.62475
0:14:27.000	Exercise		2.31853	44.0786	12.6927	182.667	-	41.6896	36.7366	1.13483	108.162	1.354	2.63113
0:14:27.800	Exercise		2.31855	44.0789	12.6697	183	-	40.984	36.4255	1.12514	106.629	1.323	2.60871
0:14:28.540	Exercise		2.51091	47.736	13.7208	183	-	39.6956	35.3467	1.12303	110.856	1.42733	2.81984
0:14:29.320	Exercise		2.2117	42.0475	12.0858	183	-	41.135	36.461	1.12819	102.074	1.32467	2.49522
0:14:30.140	Exercise		2.32848	44.2678	12.724	183	-	40.1212	35.908	1.11733	104.946	1.31133	2.60169
0:14:30.780	Exercise		2.33077	44.3112	12.7365	183	-	39.0688	35.1133	1.11265	102.492	1.291	2.59333
0:14:31.580	Exercise		2.62993	49.9986	14.345	183.333	-	37.8414	34.1939	1.10667	111.04	1.388	2.91046
0:14:32.380	Exercise		2.57715	48.9953	14.0317	183.667	-	38.5891	34.8437	1.10749	110.25	1.47	2.85418
0:14:33.180	Exercise		2.52313	47.9683	13.7127	184	-	39.4325	35.7895	1.10179	111.013	1.38767	2.77996
0:14:33.840	Exercise		2.55146	48.5068	13.8666	184	-	39.3923	35.6433	1.10518	111.94	1.41	2.81982
0:14:34.660	Exercise		2.58585	49.1606	14.0535	184	-	39.6987	35.7046	1.11186	114.276	1.416	2.87511
0:14:35.420	Exercise		2.70563	51.4378	14.7045	184	-	39.7288	35.4018	1.12222	118.485	1.552	3.03632
0:14:36.200	Exercise		2.75889	52.4504	14.994	184	-	40.3872	35.785	1.12861	122.597	1.58	3.11371
0:14:36.980	Exercise		2.65369	50.4504	14.4222	184	-	40.7992	35.9142	1.13602	119.442	1.53933	3.01465
0:14:37.740	Exercise		2.62435	49.8925	14.2627	184	-	40.9499	35.9933	1.13771	118.64	1.529	2.98575
0:14:38.520	Exercise		2.70532	51.432	14.7028	184	-	41.4446	36.5675	1.13337	123.202	1.601	3.06613
0:14:39.320	Exercise		2.72527	51.8112	14.8113	184	-	41.8646	36.913	1.13414	125.276	1.613	3.09085
0:14:40.060	Exercise		2.68217	50.9918	14.577	184	-	42.6432	37.5948	1.13429	125.657	1.604	3.04235
0:14:40.820	Exercise		2.46414	46.8468	13.3921	184	-	41.8703	36.93	1.13377	114.547	1.45033	2.79377
0:14:41.600	Exercise		2.43599	46.3116	13.2391	184	-	41.6503	36.729	1.13399	112.73	1.44033	2.76238
0:14:42.360	Exercise		2.39755	45.5808	13.0066	184.333	-	41.2762	36.2578	1.13841	110.335	1.397	2.7294
0:14:43.100	Exercise		2.51658	47.8438	13.6277	184.667	-	41.5153	36.4179	1.13997	116.049	1.444	2.86883
0:14:43.840	Exercise		2.41987	46.0052	13.0804	185	-	41.1363	36.3376	1.13206	110.84	1.413	2.73944
0:14:44.660	Exercise		2.46543	46.8712	13.3266	185	-	40.3244	35.9056	1.12307	110.61	1.423	2.76884
0:14:45.420	Exercise		2.45108	46.5985	13.2491	185	-	39.975	35.7684	1.11761	109.397	1.38	2.73934
0:14:46.120	Exercise		2.59894	49.4095	14.0483	185	-	39.2144	34.9195	1.12299	113.511	1.40967	2.91859
0:14:46.900	Exercise		2.62181	49.8442	14.1719	185	-	39.1999	34.9399	1.12193	114.37	1.42033	2.94147
0:14:47.660	Exercise		2.61166	49.6513	14.1171	185	-	38.9899	34.6082	1.12661	113.002	1.45633	2.94231
0:14:48.440	Exercise		2.67414	50.8392	14.4288	185.333	-	39.1236	34.6692	1.12848	115.995	1.46867	3.01773
0:14:49.180	Exercise		2.60513	49.5271	14.0312	185.667	-	39.6775	35.1445	1.12898	114.641	1.464	2.94114
0:14:49.960	Exercise		2.59214	49.2803	13.9363	186	-	39.9265	35.4774	1.1254	114.971	1.44267	2.91721
0:14:50.700	Exercise		2.6155	49.7244	14.0618	186	-	40.3329	35.8591	1.12476	116.864	1.47967	2.94182
0:14:51.460	Exercise		2.68363	51.0195	14.4281	186	-	40.5841	35.9135	1.13005	120.383	1.51133	3.03264
0:14:52.220	Exercise		2.70738	51.4711	14.5558	186	-	40.9758	35.9536	1.13969	122.304	1.54933	3.08556
0:14:52.980	Exercise		2.72155	51.7406	14.632	186	-	41.2651	36.0219	1.14556	123.673	1.56667	3.1177
0:14:53.740	Exercise		2.81774	53.5691	15.1491	186	-	42.3032	36.7263	1.15185	130.567	1.654	3.24562
0:14:54.500	Exercise		2.86108	54.3932	15.3822	186	-	43.1672	37.2734	1.15812	134.775	1.722	3.31349
0:14:55.280	Exercise		2.73356	51.9688	14.6965	186	-	44.4938	38.1795	1.16539	132.897	1.698	3.18565
0:14:56.040	Exercise		2.67268	50.8115	14.3693	186	-	43.8478	37.547	1.16781	128.462	1.64133	3.12119
0:14:56.800	Exercise		2.61013	49.6223	14.033	186	-	43.8326	37.6101	1.16545	125.879	1.58033	3.04197
0:14:57.540	Exercise		2.69897	51.3113	14.4846	186.333	-	42.9776	36.9356	1.16358	127.368	1.61267	3.14048
0:14:58.320	Exercise		2.65409	50.458	14.2183	186.667	-	43.2799	37.0979	1.16664	126.567	1.558	3.09637
0:14:59.020	Exercise		2.65628	50.4996	14.2047	187	-	42.8467	36.6137	1.17024	125.131	1.592	3.10848
0:14:59.840	Exercise		2.61853	49.782	14.0028	187	-	43.1824	36.8203	1.17279	124.593	1.55767	3.07098
0:15:00.580	Exercise		2.70303	51.3883	14.4547	187	-	43.5595	37.2251	1.17017	128.839	1.672	3.16299
0:15:01.360	Exercise		2.74372	52.1621	14.6723	187	-	44.4467	38.0735	1.16739	133.226	1.70133	3.20301
0:15:02.140	Exercise		2.65736	50.5202	14.2105	187	-	44.5972	38.041	1.17234	129.684	1.67133	3.11534
0:15:02.900	Exercise		2.40045	45.6358	12.8138	187.333	-	44.1224	37.5648	1.17457	116.995	1.52033	2.81949
0:15:03.700	Exercise		2.32501	44.2017	12.389	187.667	-	43.0852	36.8041	1.17066	111.677	1.398	2.72181
0:15:04.400	Exercise		2.40834	45.786	12.8103	188	-	41.8893	36.2731	1.15483	112.198	1.428	2.78123
0:15:05.200	Exercise		2.60109	49.4503	13.8356	188	-	41.9547	36.4832	1.14997	120.734	1.498	2.99118
0:15:05.940	Exercise		2.66243	50.6165	14.1619	188	-	42.6429	36.9665	1.15356	125.14	1.55267	3.07126
0:15:06.640	Exercise		2.6156	49.7263	13.9128	188	-	42.8088	36.943	1.15878	123.766	1.511	3.03091
0:15:07.400	Exercise		2.5931	49.2985	13.7931	188	-	43.2859	37.3456	1.15906	124.262	1.489	3.00557
0:15:08.100	Exercise		2.62388	49.8836	13.9568	188	-	42.1678	36.3347	1.16054	121.746	1.579	3.04511
0:15:09.000	Exercise		2.65038	50.3875	14.0978	188	-	42.6804	36.8936	1.15685	124.325	1.59767	3.0661
0:15:09.740	Exercise		2.67785	50.9098	14.2439	188	-	42.2688	36.5999	1.15489	124.173	1.628	3.09262
0:15:10.480	Exercise		2.62738	49.9502	13.9754	188	-	42.8947	37.4037	1.1468	124.274	1.54633	3.01309
0:15:11.240	Exercise		2.63675	50.1283	14.0253	188	-	42.7043	37.2795	1.14552	123.882	1.58133	3.02045
0:15:12.040	Exercise		2.67972	50.9453	14.2539	188	-	42.0521	36.744	1.14446	123.866	1.59567	3.06685
0:15:12.800	Exercise		2.72295	51.767	14.4838	188	-	41.9324	36.5979	1.14576	125.569	1.58767	3.11984
0:15:13.520	Exercise		2.75442	52.3653	14.6511	188	-	42.1425	36.668	1.1493	127.759	1.575	3.16565
0:15:14.260	Exercise		2.77965	52.8451	14.7854	188	-	42.2171	36.5278	1.15575	129.03	1.59067	3.21259
0:15:15.020	Exercise		2.79222	53.0841	14.8522	188	-	42.5794	36.78	1.15768	130.264	1.64933	3.2325
0:15:15.800	Exercise		2.80694	53.3638	14.9305	188	-	42.68	36.7455	1.1615	131.071	1.67467	3.26026
0:15:16.560	Exercise		2.73726	52.0392	14.5599	188	-	43.3661	37.1388	1.16768	129.975	1.66067	3.19624
0:15:17.320	Exercise		2.66201	50.6086	14.1596	188	-	44.1552	37.7183	1.17066	129.012	1.61967	3.11631
0:15:18.060	Exercise		2.67989	50.9486	14.2548	188	-	44.6392	38.1139	1.1712	131.001	1.65867	3.1387
0:15:18.840	Exercise		2.65388	50.454	14.1164	188	-	45.2728	38.8045	1.16669	131.425	1.67833	3.09625
0:15:19.620	Exercise		2.67031	50.7663	14.2038	188	-	44.5837	38.1782	1.16778	130.328	1.66433	3.11833
0:15:20.360	Exercise		2.61835	49.7785	13.9274	188	-	44.3663	38.1071	1.16425	127.642	1.60167	3.04842
0:15:21.100	Exercise		2.64505	50.2862	14.0694	188	-	44.0489	37.9343	1.16119	127.987	1.606	3.07141
0:15:21.880	Exercise		2.63889	50.1691	14.0367	188	-	44.4449	38.1688	1.16443	128.658	1.629	3.07281
0:15:22.640	Exercise		2.1188	40.2813	11.2503	188.333	-	46.58	39.6782	1.17394	110.41	1.357	2.48735
0:15:23.320	Exercise		1.79105	34.0504	9.5016	188.5	-	48.2315	40.6969	1.18514	98.4213	1.1775	2.12265
