# Supplementary material for: A Plyometric Warm-Up Protocol Improves Running Economy in Recreational Endurance Athletes
Source: Front Physiol. 2020 Mar 12;11:197. doi: 10.3389/fphys.2020.00197 (PMC7080849; doi:10.3389/fphys.2020.00197)
Supplement: Supplementary file 1 [file Data_Sheet_1.zip › Datasheet 1/Running economy /4/4 Plyometric .xls]

## Sheet: MetasoftStudio
CPET Results
Operator
Master data
Name
Director
Street
City
Zip
State
Country
Phone
Fax
e-Mail
Internet
Patient data
Administrative Data
ID		4
Title		Mr.
Last Name
First Name
Name Addition
Sex		male
Date of Birth		05/12/1998
Biological and Medical Baseline Data
Height		172 cm
Weight		52.6 kg
Mask		Blue, small
Ethnicity
Body Fat
Hip/Waist Ratio
BMI		18
Estimated Fitness Level
BSA		1.62 m2
Hct
Hb
Medication that changes the Heart Rate
Medication
Existing Medical Conditions
Normal Values
Maximum Oxygen Uptake		Wasserman weight algorithm, 2.77L/min
Maximum Relative Oxygen Uptake		Based on normal value of maximum oxygen uptake, 53ml/min/kg
Maximum Oxygen Pulse		Wasserman equation, 15ml
Maximum Heart Rate		Traditional formula for bicycle test, 180/min
Maximum Minute Ventilation		Not used, -
Maximum Breathing Frequency		Pollock et al. equation, 42/min
Maximum Work Rate		Based on normal maximum oxygen uptake, 247W
Maximum Arterial Blood Pressure		Japanese normal values, 188mmHg
Spirometry normal value set		European Coal and Steel Community (ECSC)
LBW		52.6 kg
IC
VC
TLC
FEV1
Attribution
Administrative Group
Attribution
Contact & Insurance Information
Contact Information
Street
Zip-Code
City
State
Country
Phone
Mobile Phone
e-Mail
Fax
Insurance Information
Prescribing Physician
Responsible Physician
Insurance Company
Insurance Number
Test data
Start Time		03/06/2019 1:05 PM
Duration		0:14:55
CPET device		MetaLyzer 3B-R3
Serial number		235021624
Firmware version		1.3.56
Flow Sensor		Default
Temperature		19.9°C
Barometric Pressure		1010mBar
Humidity		49%
Variable	Unit	Rest	Unloaded Pedalling	Warm Up	VT1	VT1 % Norm	VT1 % Max	VT2	VT2 % Norm	VT2 % Max	V'O2peak	V'O2peak % Norm	Normal	Absolute Maximum Values
V'O2	L/min	-	-	-	1.41	51	60	2.06	75	87	2.36	85	2.77	2.96
V'O2/kg	ml/min/kg	-	-	-	27	51	60	39	75	87	45	85	53	56
V'O2/HR	ml	-	-	-	10	64	77	12	76	91	13	83	15	17
HR	/min	-	-	-	144	80	78	176	98	96	184	102	180	186
V'E/V'O2		-	-	-	29.8	-	73	34.4	-	84	40.8	-	-	5608.5
V'E/V'CO2		-	-	-	32.3	-	87	33.3	-	90	37.1	-	-	457.1
V'E	L/min	-	-	-	59.8	-	55	81.9	-	76	107.9	-	-	143.4
V'CO2	L/min	-	-	-	1.52	-	59	2.13	-	82	2.60	-	-	3.17
RER		-	-	-	0.92	-	84	1.03	-	94	1.10	-	-	1.23
t	Phase	Marker	V'O2	V'O2/kg	V'O2/HR	HR	WR	V'E/V'O2	V'E/V'CO2	RER	V'E	VT	V'CO2
h:mm:ss.ms			L/min	ml/min/kg	ml	/min	W				L/min	L	L/min
0:00:03.220	Exercise		1.17428	22.3247	10.5316	111.5	-	56.0997	47.707	1.17592	76.7428	1.017	1.38086
0:00:03.920	Exercise		1.10196	20.9497	9.86827	111.667	-	58.1987	48.8798	1.19065	75.3764	0.965333	1.31204
0:00:04.640	Exercise		1.10611	21.0287	9.87598	112	-	61.1195	50.1657	1.21835	79.9538	0.932333	1.34763
0:00:05.320	Exercise		0.936522	17.8046	8.31233	112.667	-	64.8633	51.272	1.26508	72.8726	0.865333	1.18478
0:00:06.060	Exercise		0.89914	17.0939	7.88719	114	-	67.6133	51.3531	1.31664	73.2407	0.847333	1.18384
0:00:06.720	Exercise		0.650235	12.3619	5.63787	115.333	-	74.3316	54.8203	1.35591	60.6009	0.711333	0.881662
0:00:07.420	Exercise		0.652606	12.407	5.6098	116.333	-	76.596	54.9373	1.39424	62.419	0.723	0.909892
0:00:08.140	Exercise		0.557188	10.5929	4.7759	116.667	-	80.4084	56.9503	1.4119	56.9144	0.676667	0.786696
0:00:08.860	Exercise		0.685336	13.0292	5.84093	117.333	-	78.9622	55.3859	1.42567	66.4915	0.773667	0.977066
0:00:09.520	Exercise		0.634045	12.0541	5.38848	117.667	-	84.5248	58.2144	1.45196	66.0264	0.764667	0.920605
0:00:10.220	Exercise		0.759029	14.4302	6.43245	118	-	86.6243	58.2794	1.48636	78.4195	0.891333	1.12819
0:00:10.900	Exercise		0.857447	16.3013	7.2665	118	-	86.9759	58.3595	1.49035	87.0405	1.00567	1.27789
0:00:11.600	Exercise		0.891026	16.9397	7.5298	118.333	-	88.4705	58.3517	1.51616	91.0705	1.07133	1.35094
0:00:12.340	Exercise		0.888872	16.8987	7.49049	118.667	-	92.7324	59.8771	1.54871	94.5472	1.12333	1.37661
0:00:13.040	Exercise		0.823594	15.6577	6.90162	119.333	-	96.1071	60.9171	1.57767	91.0509	1.102	1.29936
0:00:13.780	Exercise		0.77245	14.6854	6.45502	119.667	-	101.134	61.7337	1.63823	90.1266	1.081	1.26545
0:00:14.500	Exercise		0.880491	16.7394	7.29689	120.667	-	83.7309	54.2399	1.54371	83.765	1.20133	1.35923
0:00:15.840	Exercise		0.781571	14.8588	6.44152	121.333	-	87.0824	54.729	1.59116	77.8099	1.14933	1.2436
0:00:16.640	Exercise		0.781113	14.8501	6.38512	122.333	-	85.054	53.4541	1.59116	76.0775	1.13633	1.24287
0:00:17.380	Exercise		0.528651	10.0504	4.29797	123	-	106.67	60.0365	1.77676	67.7751	0.857333	0.939285
0:00:18.120	Exercise		0.569295	10.8231	4.59109	124	-	81.7855	49.0895	1.66605	56.4005	0.825333	0.948472
0:00:19.520	Exercise		0.620097	11.7889	4.94758	125.333	-	74.7178	45.849	1.62965	56.1727	0.822	1.01054
0:00:20.260	Exercise		0.745275	14.1687	5.88375	126.667	-	69.2157	43.9181	1.57602	61.5332	0.890667	1.17457
0:00:20.980	Exercise		0.858483	16.321	6.68947	128.333	-	75.6219	47.392	1.59567	76.9258	0.922667	1.36985
0:00:21.680	Exercise		0.877344	16.6795	6.78358	129.333	-	75.7804	47.8928	1.58229	78.5992	0.934333	1.38821
0:00:22.400	Exercise		0.872622	16.5898	6.69531	130.333	-	77.6365	48.1408	1.6127	79.8611	0.949333	1.40727
0:00:23.120	Exercise		0.879963	16.7293	6.71727	131	-	76.3834	48.0986	1.58806	79.3283	0.943	1.39743
0:00:23.820	Exercise		0.907851	17.2595	6.89507	131.667	-	73.9443	46.9859	1.57376	79.2442	0.942	1.42874
0:00:24.540	Exercise		0.9025	17.1578	6.8199	132.333	-	71.866	46.3015	1.55213	76.9728	0.915	1.4008
0:00:25.260	Exercise		0.847048	16.1036	6.38478	132.667	-	71.8808	46.5459	1.5443	72.886	0.874667	1.3081
0:00:25.980	Exercise		0.768569	14.6116	5.77872	133	-	72.2399	46.7706	1.54456	67.6352	0.804	1.1871
0:00:26.680	Exercise		0.750422	14.2666	5.62816	133.333	-	70.8481	46.4201	1.52624	65.2797	0.776	1.14532
0:00:27.400	Exercise		0.748339	14.227	5.59855	133.667	-	72.2826	47.0712	1.5356	66.3199	0.781	1.14915
0:00:28.100	Exercise		0.574207	10.9165	4.28513	134	-	77.3405	51.1839	1.51103	56.2155	0.685667	0.867645
0:00:28.880	Exercise		0.717164	13.6343	5.35197	134	-	68.7152	48.5107	1.4165	61.3213	0.733333	1.01586
0:00:29.560	Exercise		0.858451	16.3204	6.40635	134	-	63.004	46.1342	1.36567	66.0129	0.797	1.17236
0:00:30.280	Exercise		1.1318	21.5171	8.44626	134	-	59.8052	43.1052	1.38742	79.9222	0.940667	1.57028
0:00:31.000	Exercise		0.834459	15.8642	6.24283	133.667	-	64.8099	45.1962	1.43397	66.0807	0.793	1.19659
0:00:31.720	Exercise		0.712442	13.5445	5.34331	133.333	-	65.0709	45.1917	1.43989	58.3588	0.700333	1.02584
0:00:32.440	Exercise		0.549013	10.4375	4.12792	133	-	66.1767	46.3657	1.42728	48.3314	0.58	0.783593
0:00:33.160	Exercise		0.865776	16.4596	6.50959	133	-	54.5907	41.2964	1.32192	59.1548	0.716333	1.14449
0:00:33.900	Exercise		1.00833	19.1698	7.58143	133	-	54.3237	40.8464	1.32995	66.782	0.801	1.34103
0:00:34.600	Exercise		1.20381	22.8861	9.05118	133	-	54.0905	41.1082	1.31581	77.1203	0.925	1.58398
0:00:35.320	Exercise		1.10568	21.0206	8.31339	133	-	57.8737	43.0497	1.34435	76.1036	0.904667	1.48642
0:00:36.040	Exercise		1.11164	21.1338	8.35818	133	-	59.3195	44.3933	1.33623	77.9413	0.935333	1.4854
0:00:36.760	Exercise		0.914567	17.3872	6.87644	133	-	60.9184	45.5793	1.33654	67.6055	0.818667	1.22235
0:00:37.500	Exercise		1.05933	20.1394	7.98493	132.667	-	58.6998	44.6629	1.31429	74.0743	0.897	1.39227
0:00:38.220	Exercise		1.09415	20.8013	8.26814	132.333	-	58.8088	45.356	1.2966	76.1292	0.930333	1.41868
0:00:38.960	Exercise		1.36033	25.8618	10.3055	132	-	58.9453	45.3397	1.30008	92.0767	1.115	1.76854
0:00:39.680	Exercise		1.13438	21.5661	8.59375	132	-	63.8409	48.4039	1.31892	84.2031	1.029	1.49615
0:00:40.420	Exercise		1.02588	19.5035	7.77184	132	-	62.9751	47.2492	1.33283	76.4966	0.926333	1.36733
0:00:41.140	Exercise		0.978984	18.6119	7.41655	132	-	62.2793	45.9557	1.3552	73.0972	0.868	1.32672
0:00:41.820	Exercise		1.08576	20.6418	8.22546	132	-	60.5752	44.8194	1.35154	77.7942	0.931667	1.46745
0:00:42.580	Exercise		1.13897	21.6535	8.62859	132	-	61.3435	45.6725	1.34312	81.7846	0.988333	1.52977
0:00:43.320	Exercise		1.10741	21.0534	8.38944	132	-	63.307	47.63	1.32914	81.6793	1.01633	1.4719
0:00:44.060	Exercise		1.16583	22.1641	8.83204	132	-	62.5396	47.2871	1.32255	84.6941	1.035	1.54187
0:00:44.780	Exercise		1.20989	23.0018	9.16586	132	-	64.2725	48.1906	1.33371	89.6544	1.08567	1.61365
0:00:45.500	Exercise		1.20569	22.9218	9.13399	132	-	62.6702	47.2583	1.32612	87.4522	1.059	1.59889
0:00:46.240	Exercise		1.12272	21.3446	8.50549	132	-	62.3411	47.2944	1.31815	81.7754	0.999333	1.47992
0:00:46.980	Exercise		1.02783	19.5404	7.78656	132	-	58.7822	45.8286	1.28265	72.2013	0.882333	1.31834
0:00:47.700	Exercise		1.03812	19.7361	7.86454	132	-	56.8067	44.7834	1.26848	70.7557	0.864667	1.31683
0:00:48.440	Exercise		1.05432	20.044	8.00747	131.667	-	54.4624	43.1807	1.26127	69.3121	0.839333	1.32978
0:00:49.160	Exercise		1.16164	22.0844	8.84496	131.333	-	54.2416	42.7571	1.2686	74.7926	0.914	1.47365
0:00:49.900	Exercise		1.26356	24.0221	9.64552	131	-	56.0853	43.2852	1.29572	82.8731	0.994	1.63722
0:00:50.600	Exercise		1.33198	25.3229	10.1678	131	-	57.2517	44.3719	1.29027	88.0533	1.075	1.71862
0:00:51.360	Exercise		1.17132	22.2684	8.94134	131	-	58.6203	44.6038	1.31424	80.5659	0.974667	1.5394
0:00:52.080	Exercise		0.899391	17.0987	6.84816	131.333	-	58.6746	44.7561	1.31098	64.3495	0.800333	1.17909
0:00:52.840	Exercise		0.922363	17.5354	7.00529	131.667	-	52.2833	40.696	1.28473	58.9517	0.791333	1.18499
0:00:53.820	Exercise		0.956008	18.1751	7.24249	132	-	50.6047	40.3063	1.2555	58.6183	0.824333	1.20027
0:00:54.640	Exercise		1.05359	20.0301	7.98171	132	-	48.0947	39.2707	1.2247	61.2367	0.834667	1.29032
0:00:55.340	Exercise		0.825087	15.6861	6.25066	132	-	49.3118	40.5011	1.21754	52.2046	0.652667	1.00458
0:00:56.080	Exercise		0.716582	13.6232	5.42865	132	-	50.7329	41.2704	1.22928	48.252	0.584	0.880881
0:00:56.820	Exercise		0.738233	14.0348	5.59267	132	-	48.9124	40.1933	1.21693	47.7324	0.591333	0.898377
0:00:57.900	Exercise		0.707875	13.4577	5.36269	132	-	49.145	41.0687	1.19665	46.8404	0.559667	0.847081
0:00:59.940	Exercise		0.928457	17.6513	7.03377	132	-	41.7221	38.1915	1.09245	50.4972	0.618333	1.01429
0:01:00.740	Exercise		0.864982	16.4445	6.55289	132	-	44.2454	41.0668	1.0774	49.9806	0.614667	0.931933
0:01:01.500	Exercise		0.899836	17.1072	6.79977	132.333	-	42.8166	39.3645	1.0877	49.6092	0.644667	0.978748
0:01:02.540	Exercise		0.815683	15.5073	6.16385	132.333	-	43.7269	39.3793	1.1104	46.9886	0.597667	0.905736
0:01:03.280	Exercise		0.737767	14.026	5.57507	132.333	-	44.4636	39.571	1.12364	43.936	0.568333	0.828986
0:01:04.400	Exercise		0.912961	17.3567	6.95148	131.333	-	42.5933	39.8039	1.07008	50.1151	0.642667	0.976939
0:01:06.520	Exercise		0.760092	14.4504	5.83191	130.333	-	43.975	40.9478	1.07393	44.706	0.570667	0.816286
0:01:07.560	Exercise		0.879507	16.7207	6.83555	128.667	-	39.1076	38.2077	1.02355	44.7428	0.622667	0.900221
0:01:09.700	Exercise		0.591229	11.2401	4.64316	127.333	-	41.143	39.8878	1.03147	35.2032	0.466	0.609835
0:01:10.820	Exercise		0.480773	9.14018	3.80559	126.333	-	41.4271	41.6	0.995844	31.2235	0.397667	0.478775
0:01:11.540	Exercise		0.215034	4.0881	1.70662	126	-	46.7368	51.7696	0.902784	23.01	0.255667	0.194129
0:01:12.260	Exercise		0.75877	14.4253	6.02199	126	-	31.5115	38.0185	0.828846	36.87	0.409667	0.628904
0:01:13.260	Exercise		1.24324	23.6357	9.86695	126	-	31.7465	37.6751	0.842637	51.7083	0.608333	1.0476
0:01:14.060	Exercise		1.63175	31.0218	12.9504	126	-	31.257	37.3459	0.836959	62.8687	0.763	1.36571
0:01:14.780	Exercise		1.54231	29.3215	12.2405	126	-	32.6716	38.0887	0.857776	61.7748	0.781333	1.32296
0:01:15.540	Exercise		1.6164	30.7301	12.7276	127	-	33.5221	39.059	0.858241	65.4824	0.834667	1.38726
0:01:16.580	Exercise		1.65849	31.5302	12.957	128	-	34.7284	39.6884	0.875026	69.0629	0.867333	1.45122
0:01:17.280	Exercise		1.85085	35.1873	14.3477	129	-	34.3346	39.7125	0.864578	74.0544	1.015	1.60021
0:01:18.280	Exercise		1.73533	32.9911	13.4175	129.333	-	34.6213	39.262	0.8818	70.346	0.986667	1.53021
0:01:19.500	Exercise		1.63334	31.0521	12.5641	130	-	33.4098	37.7684	0.884597	64.7221	0.918	1.44485
0:01:20.220	Exercise		1.43893	27.3561	10.9842	131	-	34.1128	37.394	0.912252	60.1474	0.783	1.31267
0:01:20.980	Exercise		1.23385	23.4573	9.37103	131.667	-	33.5587	36.9077	0.90926	52.8876	0.663333	1.12189
0:01:21.760	Exercise		1.31359	24.9732	9.92638	132.333	-	32.167	35.4751	0.90675	53.6274	0.679	1.1911
0:01:22.820	Exercise		1.06507	20.2486	8.0282	132.667	-	31.3128	34.5372	0.906641	45.1695	0.550333	0.965641
0:01:23.500	Exercise		1.2887	24.5001	9.71386	132.667	-	29.9655	33.3475	0.898583	50.5327	0.610667	1.15801
0:01:24.260	Exercise		1.27138	24.1707	9.60741	132.333	-	29.769	33.0188	0.901575	49.9859	0.593	1.14625
0:01:24.960	Exercise		1.46429	27.8382	11.0931	132	-	29.7306	33.2326	0.894624	55.4373	0.670667	1.30999
0:01:25.680	Exercise		1.59305	30.2861	12.0686	132	-	28.8369	32.7366	0.880878	57.9445	0.695	1.40328
0:01:26.420	Exercise		1.56178	29.6916	11.8316	132	-	29.2891	32.7486	0.89436	57.5265	0.703	1.39679
0:01:27.160	Exercise		1.62139	30.8249	12.2833	132	-	28.9613	32.4569	0.8923	58.8554	0.712333	1.44677
0:01:27.860	Exercise		1.54204	29.3164	11.6822	132	-	28.9618	32.3062	0.896477	56.6661	0.679667	1.38241
0:01:28.580	Exercise		1.71335	32.5732	12.9472	132.333	-	28.272	31.9106	0.885976	60.4457	0.725	1.51799
0:01:29.320	Exercise		1.64372	31.2495	12.3899	132.667	-	28.2105	31.3629	0.899487	58.1539	0.710667	1.47851
0:01:30.060	Exercise		1.57629	29.9675	11.8518	133	-	28.4325	31.081	0.914785	56.3906	0.701667	1.44197
0:01:31.160	Exercise		1.36499	25.9504	10.2631	133	-	29.2577	31.6605	0.924106	51.6172	0.636333	1.2614
0:01:31.880	Exercise		1.48013	28.1393	11.1288	133	-	29.9412	32.9946	0.907457	55.9975	0.690333	1.34315
0:01:32.620	Exercise		1.57189	29.8838	12.0605	130.333	-	29.9803	33.3031	0.900224	59.0172	0.714667	1.41505
0:01:33.340	Exercise		1.72304	32.7574	13.4263	128.333	-	29.9673	33.5101	0.894276	63.4183	0.775	1.54087
0:01:34.080	Exercise		1.73581	33.0001	13.7399	126.333	-	29.7468	33.0039	0.901312	63.4183	0.775	1.5645
0:01:34.820	Exercise		1.73391	32.964	13.5815	127.667	-	29.7403	32.9561	0.902421	63.2424	0.78	1.56471
0:01:35.560	Exercise		1.42212	27.0365	11.0815	128.333	-	30.0841	32.9917	0.911869	54.4587	0.671667	1.29679
0:01:36.300	Exercise		1.10293	20.9683	8.5059	129.667	-	30.6039	33.2738	0.919758	45.3268	0.564	1.01443
0:01:37.060	Exercise		0.919578	17.4825	7.03759	130.667	-	31.1908	33.5841	0.928737	39.8755	0.513	0.854046
0:01:38.140	Exercise		1.12806	21.4461	8.52441	132.333	-	29.7782	32.8421	0.906709	44.4052	0.591333	1.02283
0:01:39.600	Exercise		1.21262	23.0537	9.04943	134	-	29.2859	32.1066	0.912146	46.1371	0.625333	1.10609
0:01:40.740	Exercise		1.34015	25.4781	9.90259	135.333	-	29.7695	33.4446	0.890114	50.7969	0.671	1.19289
0:01:42.140	Exercise		1.46393	27.8313	10.7642	136	-	29.4722	33.4452	0.881209	54.2264	0.704667	1.29003
0:01:42.920	Exercise		1.68865	32.1036	12.4777	135.333	-	28.8266	33.5424	0.859408	60.0511	0.760333	1.45124
0:01:43.660	Exercise		1.7313	32.9144	12.8562	134.667	-	28.3587	32.8062	0.864432	60.6811	0.754333	1.49659
0:01:44.380	Exercise		1.7696	33.6425	13.1732	134.333	-	28.5752	32.7172	0.873399	62.458	0.756333	1.54556
0:01:45.100	Exercise		1.84424	35.0617	13.6949	134.667	-	29.9569	34.0951	0.878628	67.2473	0.807	1.6204
0:01:45.820	Exercise		1.97981	37.6391	14.6653	135	-	31.1044	34.9451	0.890091	73.5804	0.883	1.76222
0:01:46.540	Exercise		2.04263	38.8333	15.1306	135	-	33.0973	36.5218	0.906233	79.497	0.962667	1.8511
0:01:47.280	Exercise		1.98696	37.7749	14.7182	135	-	33.7567	36.6757	0.920412	78.8568	0.963667	1.82882
0:01:48.020	Exercise		1.81284	34.4646	13.4284	135	-	34.8709	37.0758	0.94053	74.8909	0.923667	1.70503
0:01:48.760	Exercise		1.59748	30.3704	11.8332	135	-	34.9806	36.7983	0.950604	67.7787	0.820333	1.51857
0:01:49.460	Exercise		1.45516	27.6647	10.779	135	-	35.9035	37.046	0.969161	64.1432	0.776333	1.41029
0:01:50.200	Exercise		1.56912	29.8311	11.6231	135	-	34.5072	35.695	0.966724	66.0436	0.799333	1.5169
0:01:50.940	Exercise		1.58786	30.1875	11.733	135.333	-	35.3181	36.0746	0.97903	67.7559	0.835667	1.55457
0:01:51.680	Exercise		1.62464	30.8868	11.9753	135.667	-	35.1904	35.6233	0.987848	68.9554	0.842667	1.6049
0:01:52.400	Exercise		1.3616	25.8859	10.0364	135.667	-	36.8603	36.9377	0.997906	61.9726	0.757333	1.35875
0:01:53.140	Exercise		1.25395	23.8394	9.24288	135.667	-	36.9794	37.0968	0.996835	58.1539	0.710667	1.24998
0:01:53.880	Exercise		1.25815	23.9191	9.2738	135.667	-	35.7664	36.3495	0.98396	56.6749	0.699	1.23797
0:01:54.620	Exercise		1.30263	24.7647	9.60166	135.667	-	35.3751	35.5962	0.993788	57.756	0.712333	1.29453
0:01:55.360	Exercise		1.45646	27.6894	10.762	135.333	-	34.6819	35.4475	0.978401	62.1884	0.767	1.425
0:01:56.100	Exercise		1.47549	28.0511	10.9295	135	-	35.4649	36.2625	0.978004	64.2259	0.777333	1.44303
0:01:56.800	Exercise		1.61047	30.6173	11.9294	135	-	35.6048	36.724	0.969524	69.2384	0.838	1.56139
0:01:57.540	Exercise		1.52194	28.9341	11.2736	135	-	36.2103	36.8401	0.982905	67.0075	0.811	1.49592
0:01:58.280	Exercise		1.60371	30.4888	11.8793	135	-	36.194	36.8377	0.982528	69.8283	0.853333	1.57569
0:01:59.000	Exercise		1.65455	31.4552	12.2559	135	-	35.6755	36.3732	0.980819	70.8102	0.865333	1.62281
0:01:59.740	Exercise		1.6362	31.1064	12.12	135	-	35.9255	36.7372	0.977905	70.5647	0.862333	1.60005
0:02:00.480	Exercise		1.54678	29.4064	11.4576	135	-	36.1155	36.5574	0.987914	67.6461	0.826667	1.52808
0:02:01.200	Exercise		1.34491	25.5687	9.96231	135	-	36.9933	36.7895	1.00554	61.5362	0.752	1.35236
0:02:01.940	Exercise		1.302	24.7528	9.64442	135	-	37.1319	36.7506	1.01037	60.0263	0.74	1.3155
0:02:02.700	Exercise		1.11265	21.1531	8.24187	135	-	36.8131	36.138	1.01868	52.533	0.653667	1.13344
0:02:03.440	Exercise		1.25968	23.9483	9.33097	135	-	35.0307	35.1265	0.997273	55.8083	0.688	1.25625
0:02:04.160	Exercise		1.2996	24.7073	9.65051	134.667	-	34.1272	34.092	1.00103	56.1354	0.686	1.30094
0:02:04.900	Exercise		1.5924	30.2738	11.8541	134.333	-	33.2478	33.6498	0.988054	64.7275	0.791	1.57338
0:02:05.640	Exercise		1.76612	33.5765	13.18	134	-	33.6224	33.7508	0.996195	71.1648	0.869667	1.7594
0:02:06.360	Exercise		1.96142	37.2894	14.6012	134.333	-	34.4188	34.5161	0.997182	79.2933	0.969	1.95589
0:02:07.100	Exercise		1.8975	36.0742	14.0904	134.667	-	36.5933	36.2114	1.01055	81.1167	1	1.91752
0:02:07.860	Exercise		1.83971	34.9755	13.6275	135	-	37.9472	37.133	1.02193	81.3846	1.01267	1.88005
0:02:08.600	Exercise		1.70825	32.4762	12.6537	135	-	39.2228	37.8159	1.03721	78.6832	0.97	1.77181
0:02:09.320	Exercise		1.60767	30.5641	11.9087	135	-	39.5461	37.7292	1.04816	75.1609	0.934333	1.68509
0:02:10.100	Exercise		1.48443	28.2211	10.9958	135	-	40.4573	38.385	1.05399	71.7478	0.883667	1.56457
0:02:10.820	Exercise		1.37903	26.2173	10.215	135	-	40.8722	38.787	1.05376	67.9478	0.844667	1.45317
0:02:11.560	Exercise		1.40144	26.6434	10.4067	134.667	-	40.3815	38.2391	1.05603	68.2732	0.841667	1.47996
0:02:12.320	Exercise		1.39579	26.536	10.3905	134.333	-	39.3256	37.1489	1.05859	66.4632	0.827	1.47758
0:02:13.060	Exercise		1.38645	26.3583	10.3466	134	-	39.1077	37.0449	1.05568	65.7935	0.818667	1.46365
0:02:13.800	Exercise		1.29664	24.651	9.67642	134	-	38.7483	36.6266	1.05793	61.9181	0.763667	1.37175
0:02:14.540	Exercise		1.34083	25.4911	10.1578	132	-	36.7254	35.1772	1.04401	60.9181	0.751333	1.39985
0:02:15.280	Exercise		1.29756	24.6685	10.1372	128	-	35.882	33.8077	1.06136	58.1319	0.723333	1.37718
0:02:16.040	Exercise		1.23852	23.5459	9.98803	124	-	35.581	33.6885	1.05617	55.8626	0.682	1.30809
0:02:16.740	Exercise		0.988505	18.7929	7.97181	124	-	39.2462	36.6488	1.07087	50.6981	0.613333	1.05857
0:02:18.240	Exercise		0.962278	18.2943	7.53743	127.667	-	37.1981	36.0183	1.03276	47.8007	0.573333	0.993799
0:02:18.980	Exercise		0.816324	15.5195	6.21567	131.333	-	38.66	37.4059	1.03353	43.3426	0.529667	0.843693
0:02:19.720	Exercise		0.974792	18.5322	7.29271	133.667	-	33.1154	33.6141	0.985164	43.8534	0.545667	0.960331
0:02:20.820	Exercise		1.02233	19.4358	7.49872	136.333	-	32.542	33.2076	0.979958	44.7386	0.561667	1.00184
0:02:21.920	Exercise		1.23401	23.4603	8.81436	140	-	31.0352	34.0254	0.912118	49.9901	0.615667	1.12556
0:02:22.620	Exercise		1.08656	20.657	7.5983	143	-	31.335	34.4546	0.909456	45.8423	0.559667	0.988176
0:02:23.360	Exercise		0.985752	18.7405	6.8455	144	-	30.2208	34.6122	0.873126	40.2787	0.553	0.860686
0:02:24.520	Exercise		0.707043	13.4419	4.91002	144	-	27.5201	30.1066	0.914087	30.1523	0.406	0.646299
0:02:25.240	Exercise		0.438794	8.34209	3.04718	144	-	24.7613	27.6752	0.89471	21.9877	0.284667	0.392593
0:02:26.680	Exercise		0.999944	19.0103	6.94405	144	-	19.5841	23.6395	0.828448	31.9152	0.372667	0.828401
0:02:28.480	Exercise		1.50161	28.5478	10.285	146	-	23.1636	27.4457	0.843977	46.3949	0.575333	1.26733
0:02:29.580	Exercise		1.46617	27.874	9.90657	148	-	23.2299	27.4958	0.84485	45.351	0.578333	1.2387
0:02:30.580	Exercise		1.57836	30.0068	10.6168	148.667	-	24.1126	28.8928	0.834553	49.3502	0.629333	1.31722
0:02:31.360	Exercise		1.77819	33.8058	12.0691	147.333	-	22.8182	27.9923	0.81516	50.9838	0.705333	1.44951
0:02:32.420	Exercise		2.03517	38.6915	13.9395	146	-	24.714	29.7919	0.829555	59.4231	0.937667	1.68829
0:02:33.480	Exercise		1.67209	31.7888	11.4527	146	-	26.5953	31.1014	0.855117	53.6925	0.838333	1.42983
0:02:34.240	Exercise		1.76203	33.4986	12.0687	146	-	27.3025	31.7543	0.859804	55.9591	1.02633	1.515
0:02:36.380	Exercise		1.99759	37.977	13.6821	146	-	27.1551	31.5658	0.860268	61.9506	1.15767	1.71846
0:02:37.500	Exercise		1.90818	36.2772	13.0697	146	-	26.4982	30.5918	0.866186	56.5974	1.35067	1.65284
0:02:38.860	Exercise		1.84339	35.0455	12.5972	146.333	-	27.7169	31.2255	0.887638	58.9119	1.085	1.63627
0:02:39.780	Exercise		1.54003	29.2782	10.5002	146.667	-	27.9726	31.0088	0.902084	51.6745	0.865667	1.38924
0:02:40.880	Exercise		1.14824	21.8298	7.82894	146.667	-	30.5931	33.3305	0.917872	44.8067	0.666667	1.05394
0:02:41.980	Exercise		1.38981	26.4223	9.47599	146.667	-	29.4213	32.6145	0.902091	50.0096	0.789667	1.25374
0:02:43.380	Exercise		1.63117	31.0109	11.1216	146.667	-	28.8689	32.2396	0.895449	56.8611	0.838	1.46063
0:02:44.100	Exercise		1.90617	36.2389	12.9966	146.667	-	28.4236	32.0037	0.888134	64.6432	0.889667	1.69293
0:02:44.840	Exercise		1.8577	35.3175	12.695	146.333	-	28.2743	31.4983	0.897644	64.531	0.774	1.66755
0:02:45.540	Exercise		1.93902	36.8635	13.2507	146.333	-	28.4499	31.7974	0.894723	67.0626	0.811667	1.73488
0:02:46.280	Exercise		1.77128	33.6745	12.1044	146.333	-	28.5399	31.7395	0.899191	62.5578	0.750333	1.59272
0:02:47.000	Exercise		1.81571	34.5192	12.408	146.333	-	28.8283	31.8869	0.904082	64.1274	0.783667	1.64155
0:02:47.740	Exercise		1.79985	34.2177	12.3277	146	-	28.6817	31.5247	0.909818	63.7495	0.757	1.63754
0:02:48.420	Exercise		2.02242	38.4491	13.8522	146	-	29.3779	31.9584	0.919254	71.3305	0.862	1.85912
0:02:49.180	Exercise		1.86648	35.4844	12.7841	146	-	31.1827	33.2894	0.936714	69.9182	0.859333	1.74836
0:02:49.960	Exercise		1.7857	33.9486	12.2588	145.667	-	32.2632	34.0891	0.946438	68.6937	0.892667	1.69005
0:02:51.000	Exercise		1.63929	31.1651	11.2795	145.333	-	32.5443	34.2568	0.950012	64.6415	0.824333	1.55734
0:02:51.720	Exercise		1.6638	31.6312	11.5009	144.667	-	30.8594	32.7083	0.943472	61.7671	0.853333	1.56975
0:02:52.740	Exercise		1.57064	29.8601	10.9326	143.667	-	30.4107	32.0499	0.948854	57.1138	0.879667	1.49031
0:02:53.880	Exercise		1.36721	25.9926	9.58325	142.667	-	30.086	32.0373	0.939091	49.422	0.858667	1.28393
0:02:54.860	Exercise		1.1952	22.7225	8.43672	141.667	-	30.899	32.9967	0.936425	45.8234	0.742	1.11922
0:02:55.700	Exercise		1.22642	23.316	8.69803	141	-	31.3196	33.976	0.921813	48.1262	0.713333	1.13053
0:02:56.780	Exercise		1.30956	24.8965	9.33177	140.333	-	31.6211	33.7501	0.936917	52.1861	0.697333	1.22695
0:02:57.500	Exercise		1.52184	28.9322	10.8703	140	-	31.1516	33.3611	0.933772	58.4481	0.762333	1.42105
0:02:58.280	Exercise		1.56807	29.8112	11.2272	139.667	-	30.32	32.4183	0.935274	58.664	0.759667	1.46657
0:02:59.340	Exercise		1.73584	33.0007	12.4582	139.333	-	28.8286	31.1906	0.924273	60.5106	0.832333	1.60439
0:03:00.440	Exercise		1.68966	32.1227	12.185	138.667	-	27.3297	29.8751	0.914798	55.7778	0.836667	1.54569
0:03:01.460	Exercise		1.44248	27.4235	10.4275	138.333	-	27.6465	30.3636	0.910517	48.6692	0.797333	1.3134
0:03:02.560	Exercise		1.46203	27.7953	10.5944	138	-	28.9542	31.9113	0.907336	51.7732	0.789667	1.32656
0:03:03.280	Exercise		1.64995	31.368	11.9562	138	-	30.054	32.6999	0.919084	59.0289	0.900333	1.51645
0:03:04.300	Exercise		1.96236	37.3072	14.2544	137.667	-	29.8898	32.1921	0.928483	69.0778	0.954333	1.82202
0:03:05.100	Exercise		1.71922	32.6849	12.5186	137.333	-	29.9071	31.7274	0.942627	61.6295	0.869	1.62059
0:03:05.860	Exercise		1.57795	29.9991	11.5179	137	-	29.9867	31.8916	0.94027	58.8208	0.736333	1.4837
0:03:06.560	Exercise		1.53267	29.1381	11.1873	137	-	29.251	31.1717	0.938385	56.6271	0.691333	1.43823
0:03:07.300	Exercise		1.67906	31.9213	12.2559	137	-	30.0017	31.7205	0.945814	62.1697	0.759	1.58808
0:03:08.060	Exercise		1.6428	31.232	11.9913	137	-	31.102	32.4408	0.958731	62.2876	0.801333	1.57501
0:03:09.100	Exercise		1.70669	32.4466	12.4274	137.333	-	32.1426	33.3645	0.96338	66.1586	0.843	1.64419
0:03:09.820	Exercise		1.93291	36.7473	14.0405	137.667	-	32.1084	33.572	0.956404	73.5745	0.920333	1.84864
0:03:10.540	Exercise		2.28854	43.5083	16.5437	138.333	-	32.5118	33.7627	0.962952	86.2961	1.045	2.20375
0:03:11.280	Exercise		2.31993	44.1051	16.6901	139	-	33.6148	34.4994	0.974359	89.7675	1.097	2.26044
0:03:12.020	Exercise		2.28373	43.4169	16.3513	139.667	-	34.9249	35.2399	0.991063	91.6568	1.10933	2.26332
0:03:12.720	Exercise		2.02919	38.5778	14.4598	140.333	-	37.6075	36.9328	1.01827	88.1079	1.07567	2.06626
0:03:13.480	Exercise		1.98318	37.7031	14.0319	141.333	-	38.6934	37.5091	1.03157	88.6391	1.07233	2.0458
0:03:14.200	Exercise		1.8554	35.2737	13.0051	142.667	-	40.5349	38.8976	1.04209	86.997	1.06267	1.93349
0:03:14.920	Exercise		1.84599	35.0948	12.8491	143.667	-	39.9349	38.1565	1.04661	85.7188	1.02867	1.93203
0:03:15.640	Exercise		1.69349	32.1955	11.7061	144.667	-	41.2358	39.141	1.05352	81.6211	0.997	1.78412
0:03:16.400	Exercise		1.70627	32.4386	11.7404	145.333	-	40.1911	37.7819	1.06377	80.3658	0.981667	1.81507
0:03:17.120	Exercise		1.61137	30.6344	11.0368	146	-	40.356	37.948	1.06346	76.7093	0.945667	1.71362
0:03:17.860	Exercise		1.53123	29.1108	10.464	146.333	-	39.7243	36.7839	1.07994	72.6105	0.887333	1.65363
0:03:18.600	Exercise		1.36923	26.0309	9.33564	146.667	-	40.2516	37.5456	1.07207	67.1323	0.804333	1.46791
0:03:19.280	Exercise		1.36208	25.895	9.28688	146.667	-	39.6051	37.09	1.06781	65.9639	0.790333	1.45444
0:03:20.020	Exercise		1.45282	27.6202	9.92817	146.333	-	37.9287	36.1181	1.05013	67.2303	0.798333	1.52565
0:03:20.740	Exercise		1.54309	29.3364	10.5691	146	-	36.3608	34.687	1.04826	67.8916	0.829667	1.61755
0:03:21.480	Exercise		1.66047	31.568	11.3472	146.333	-	34.7103	32.8385	1.057	69.4191	0.848333	1.75512
0:03:22.220	Exercise		1.79459	34.1177	12.2358	146.667	-	32.855	31.2876	1.0501	68.9265	0.996	1.88449
0:03:23.540	Exercise		1.43295	27.2424	9.74797	147	-	33.6318	32.1772	1.04521	56.6661	0.963	1.49773
0:03:24.740	Exercise		1.17259	22.2926	7.97679	147	-	33.6517	32.8652	1.02393	48.3612	0.782333	1.20065
0:03:25.460	Exercise		0.948023	18.0233	6.53809	145	-	34.4244	34.2213	1.00593	42.0215	0.644667	0.953649
0:03:26.760	Exercise		1.42657	27.1212	9.97603	143	-	29.9605	30.823	0.972019	52.2535	0.791	1.38666
0:03:27.900	Exercise		1.46781	27.9051	10.41	141	-	29.6827	30.7311	0.965886	51.5303	0.932	1.41774
0:03:28.940	Exercise		1.6281	30.9524	11.5468	141	-	29.9455	31.2268	0.958969	57.519	0.945	1.56129
0:03:29.760	Exercise		1.43301	27.2436	10.2602	139.667	-	31.2865	32.3956	0.965765	53.739	0.869	1.38395
0:03:31.040	Exercise		2.01265	38.2633	14.5493	138.333	-	31.0065	32.4177	0.956467	70.0726	1.316	1.92503
0:03:32.920	Exercise		2.01027	38.218	14.6735	137	-	32.126	33.8812	0.948193	72.5689	1.30833	1.90612
0:03:33.680	Exercise		2.14996	40.8737	15.6931	137	-	33.1891	34.99	0.948533	80.5679	1.25933	2.03931
0:03:34.420	Exercise		1.49182	28.3616	11.1053	134.333	-	37.8486	39.7647	0.951814	68.2583	0.833333	1.41993
0:03:35.120	Exercise		1.49155	28.3565	11.3282	131.667	-	37.2434	38.9274	0.956741	67.4482	0.816333	1.42703
0:03:35.860	Exercise		1.40263	26.6661	10.8731	129	-	36.372	37.8232	0.961632	62.7147	0.772	1.34882
0:03:36.640	Exercise		1.28759	24.4789	10.1652	126.667	-	35.7742	36.8726	0.970211	57.0746	0.746333	1.24923
0:03:37.700	Exercise		1.36609	25.9713	10.6173	128.667	-	34.9262	35.6675	0.979216	58.2608	0.795333	1.3377
0:03:38.820	Exercise		1.37358	26.1136	10.4059	132	-	35.1396	35.8796	0.979374	58.4333	0.827667	1.34524
0:03:39.900	Exercise		1.4504	27.5741	10.4596	138.667	-	34.6821	35.7259	0.970782	60.5533	0.850667	1.40802
0:03:40.960	Exercise		1.40579	26.7261	9.92324	141.667	-	34.8816	36.4153	0.957881	59.9726	0.789667	1.34658
0:03:41.660	Exercise		1.75009	33.2717	12.2099	143.333	-	33.4617	35.6703	0.938083	70.1871	0.869333	1.64173
0:03:42.380	Exercise		1.89449	36.0169	13.0956	144.667	-	34.4255	36.5086	0.94294	77.1218	0.933	1.78639
0:03:43.140	Exercise		1.95752	37.2153	13.4077	146	-	35.9386	38.0295	0.945021	82.1396	1.00333	1.8499
0:03:43.860	Exercise		1.81204	34.4494	12.2989	147.333	-	38.8253	40.2951	0.963525	81.931	1.019	1.74594
0:03:44.620	Exercise		1.72674	32.8278	11.6672	148	-	38.4395	39.7242	0.967658	78.484	0.933333	1.6709
0:03:45.260	Exercise		1.67665	31.8754	11.3032	148.333	-	39.7842	40.385	0.985124	78.4132	0.964333	1.6517
0:03:46.060	Exercise		1.70846	32.4801	11.4919	148.667	-	41.6196	41.7703	0.99639	83.025	1.003	1.70229
0:03:46.780	Exercise		1.76503	33.5556	11.8458	149	-	44.1822	43.3103	1.02013	89.3717	1.13	1.80056
0:03:47.540	Exercise		1.74511	33.1771	11.686	149.333	-	44.22	43.152	1.02475	88.8498	1.09533	1.78831
0:03:48.280	Exercise		1.61773	30.7552	10.8089	149.667	-	43.5571	42.2647	1.03058	82.1441	1.01267	1.66719
0:03:49.000	Exercise		1.47291	28.0022	9.8413	149.667	-	42.6075	41.3868	1.0295	74.4381	0.917667	1.51636
0:03:49.760	Exercise		1.54288	29.3323	10.3318	149.333	-	40.4501	39.0353	1.03625	74.1985	0.906333	1.5988
0:03:50.480	Exercise		1.51062	28.7191	10.1384	149	-	40.2383	38.3711	1.04866	72.363	0.9	1.58413
0:03:51.240	Exercise		1.44138	27.4027	9.6737	149	-	40.4208	38.6308	1.04634	70.0506	0.855667	1.50817
0:03:51.960	Exercise		1.03299	19.6385	6.9328	149	-	40.7955	39.1378	1.04236	51.8248	0.770667	1.07674
0:03:53.480	Exercise		1.13837	21.642	7.64007	149	-	38.6533	37.9884	1.0175	53.6853	0.798333	1.1583
0:03:54.880	Exercise		1.25615	23.8812	8.43054	149	-	38.0972	38.1288	0.999173	57.2317	0.879	1.25511
0:03:55.660	Exercise		1.8005	34.2301	12.0839	149	-	37.8907	38.1096	0.994255	79.7034	0.999667	1.79016
0:03:56.380	Exercise		1.78696	33.9726	11.9662	149.333	-	38.4158	38.5168	0.997379	80.1286	1.005	1.78228
0:03:57.140	Exercise		1.70051	32.3292	11.3368	150	-	39.0915	38.9544	1.00352	78.2645	0.956	1.7065
0:03:57.860	Exercise		1.65662	31.4946	10.9952	150.667	-	39.4263	39.1627	1.00673	76.8924	0.956333	1.66777
0:03:58.620	Exercise		1.52254	28.9455	10.083	151	-	40.3812	39.5047	1.02219	73.2707	0.895	1.55632
0:03:59.340	Exercise		1.65342	31.4339	10.9498	151	-	39.7132	38.5813	1.02934	77.2408	0.960667	1.70193
0:04:00.100	Exercise		1.44971	27.5609	9.6007	151	-	39.5487	38.112	1.0377	69.1228	0.844333	1.50435
0:04:00.820	Exercise		1.36605	25.9706	9.04672	151	-	39.2129	37.7223	1.03951	64.7841	0.831667	1.42003
0:04:01.660	Exercise		1.14354	21.7402	7.57308	151	-	37.8692	36.8554	1.02751	54.245	0.714	1.17499
0:04:02.680	Exercise		1.26193	23.9912	8.35718	151	-	37.1367	36.5375	1.0164	57.6963	0.767	1.28263
0:04:03.420	Exercise		1.29717	24.6611	8.59056	151	-	36.0183	36.2166	0.994525	57.8182	0.750333	1.29007
0:04:04.200	Exercise		1.50115	28.5391	9.96341	150.667	-	35.337	35.7997	0.987075	64.2303	0.827	1.48175
0:04:05.280	Exercise		1.58559	30.1444	10.5472	150.333	-	35.1043	35.732	0.982433	66.8451	0.860667	1.55774
0:04:06.020	Exercise		1.72676	32.8282	11.5118	150	-	35.5262	36.5301	0.972519	72.7291	0.92	1.67931
0:04:06.760	Exercise		1.67536	31.8509	11.1691	150	-	35.8612	36.7514	0.975776	71.7558	0.885	1.63477
0:04:07.500	Exercise		1.4822	28.1787	9.85942	150.333	-	35.8267	36.4216	0.983667	64.5782	0.810333	1.45799
0:04:08.280	Exercise		1.48118	28.1592	9.83081	150.667	-	35.367	35.6731	0.99142	63.3173	0.834	1.46847
0:04:09.380	Exercise		1.68652	32.063	11.169	151	-	34.6673	34.9038	0.993223	68.174	1.01133	1.67509
0:04:10.460	Exercise		1.98757	37.7865	13.1627	151	-	34.8211	35.3476	0.985107	79.1162	1.15	1.95797
0:04:11.200	Exercise		2.02872	38.5689	13.4352	151	-	36.1529	36.6703	0.985888	83.7942	1.15467	2.00009
0:04:11.940	Exercise		1.99393	37.9073	13.1757	151.333	-	37.9412	38.0416	0.99736	87.2246	1.08533	1.98866
0:04:12.700	Exercise		1.81758	34.5548	11.9841	151.667	-	40.3033	39.5951	1.01788	84.7246	1.06367	1.85009
0:04:13.460	Exercise		1.78929	34.0168	11.7716	152	-	39.2799	38.2259	1.02757	81.6503	1.03433	1.83862
0:04:14.220	Exercise		1.48703	28.2706	9.76171	152.333	-	41.5529	39.8159	1.04363	73.483	0.905	1.55191
0:04:14.980	Exercise		1.43674	27.3145	9.41099	152.667	-	40.81	39.3181	1.03794	70.5365	0.853333	1.49126
0:04:15.700	Exercise		1.41576	26.9156	9.25332	153	-	41.4733	39.9969	1.03691	70.6192	0.854333	1.46802
0:04:16.460	Exercise		1.48787	28.2865	9.72464	153	-	39.5805	38.5791	1.02596	70.5715	0.87	1.52649
0:04:17.200	Exercise		1.56095	29.6758	10.2023	153	-	38.4943	37.7782	1.01896	71.6603	0.891667	1.59054
0:04:17.940	Exercise		1.62785	30.9478	10.6396	153	-	38.6916	37.748	1.025	74.4601	0.934333	1.66855
0:04:18.720	Exercise		1.72289	32.7546	11.2607	153	-	39.6411	38.6655	1.02523	79.773	1.001	1.76636
0:04:19.460	Exercise		1.62118	30.821	10.596	153	-	41.3578	39.7894	1.03942	78.5245	0.985333	1.68509
0:04:20.200	Exercise		1.58376	30.1095	10.3514	153	-	40.9933	39.6043	1.03507	76.3993	0.958667	1.6393
0:04:20.980	Exercise		1.5524	29.5132	10.1243	153.333	-	40.5033	39.0045	1.03843	74.5753	0.918	1.61205
0:04:21.680	Exercise		1.53812	29.2418	10.0094	153.667	-	39.5237	38.5295	1.0258	72.4902	0.892333	1.5778
0:04:22.420	Exercise		1.59547	30.3322	10.3602	154	-	39.8889	38.7809	1.02857	75.6474	0.907333	1.64106
0:04:23.140	Exercise		1.114	21.1788	7.21816	154.333	-	39.9148	39.1007	1.02082	56.6769	0.668333	1.1372
0:04:23.620	Exercise		1.24542	23.6771	8.05226	154.667	-	38.8594	38.1041	1.01982	60.2282	0.733	1.2701
0:04:24.680	Exercise		1.09174	20.7555	7.05865	154.667	-	38.7046	37.828	1.02317	53.9793	0.663	1.11704
0:04:25.420	Exercise		1.551	29.4866	10.0497	154.333	-	39.1798	38.5412	1.01657	72.1715	0.911333	1.57669
0:04:26.140	Exercise		1.42261	27.0458	9.23771	154	-	39.9566	39.2251	1.01865	68.7341	0.832333	1.44914
0:04:26.860	Exercise		1.33084	25.3011	8.64179	154	-	38.6575	38.6898	0.999165	63.0464	0.782667	1.32972
0:04:27.660	Exercise		1.29145	24.5523	8.40424	153.667	-	36.3475	36.3805	0.999091	57.4208	0.789	1.29028
0:04:28.660	Exercise		1.20822	22.9699	7.87968	153.333	-	34.5112	34.1765	1.00979	51.4497	0.759667	1.22005
0:04:29.540	Exercise		1.47383	28.0196	9.63287	153	-	35.8418	35.9275	0.997614	62.6694	0.916667	1.47031
0:04:30.540	Exercise		1.51944	28.8867	9.93099	153	-	38.1776	38.8522	0.982635	68.5734	0.934667	1.49306
0:04:31.340	Exercise		1.65962	31.5518	10.8472	153	-	39.9846	41.649	0.960036	77.4407	1.00633	1.5933
0:04:32.100	Exercise		1.48312	28.1962	9.69361	153	-	41.218	42.974	0.959138	72.4123	0.924333	1.42252
0:04:32.840	Exercise		1.32819	25.2508	8.68099	153	-	41.1658	42.5278	0.967975	66.2489	0.824333	1.28566
0:04:33.580	Exercise		1.15195	21.9003	7.52912	153	-	41.0243	41.8727	0.979738	58.734	0.737	1.12861
0:04:34.360	Exercise		1.06349	20.2184	6.95089	153	-	40.676	39.964	1.01782	54.2706	0.709667	1.08243
0:04:35.420	Exercise		1.38382	26.3083	9.04456	153	-	37.717	37.4386	1.00744	61.7963	0.926667	1.39411
0:04:36.580	Exercise		1.42331	27.0591	9.30266	153	-	37.6409	37.2678	1.01001	62.7954	0.980667	1.43756
0:04:37.660	Exercise		1.49695	28.459	9.80532	152.667	-	37.8567	37.334	1.014	65.8903	1.029	1.5179
0:04:38.740	Exercise		1.24348	23.6403	8.16288	152.333	-	42.0814	40.0272	1.05132	63.1796	0.838333	1.30729
0:04:39.440	Exercise		1.3178	25.0533	8.66976	152	-	43.2964	40.7832	1.06162	68.2906	0.875333	1.39901
0:04:40.220	Exercise		1.34869	25.6404	8.87294	152	-	44.3522	42.3922	1.04623	71.5153	0.880333	1.41104
0:04:40.960	Exercise		1.45841	27.7265	9.59483	152	-	45.0265	42.9159	1.04918	77.1431	0.968	1.53014
0:04:41.700	Exercise		1.37679	26.1748	9.05784	152	-	47.132	44.7399	1.05347	76.5665	0.944333	1.45041
0:04:42.440	Exercise		1.3039	24.789	8.57829	152	-	48.7512	45.0348	1.08252	75.2422	0.928	1.4115
0:04:43.180	Exercise		1.34166	25.5068	8.80738	152.333	-	48.1133	43.9922	1.09368	76.0274	0.954	1.46734
0:04:43.960	Exercise		1.3928	26.479	9.10325	153	-	46.2721	41.7406	1.10856	75.8208	0.96	1.544
0:04:44.720	Exercise		1.42149	27.0244	9.25045	153.667	-	46.5236	41.9178	1.10988	77.5057	0.981333	1.57767
0:04:45.460	Exercise		1.42064	27.0084	9.22496	154	-	46.8358	42.2803	1.10775	78.0072	0.979333	1.57372
0:04:46.220	Exercise		1.43328	27.2486	9.28688	154.333	-	50.2186	44.6692	1.12423	83.3502	1.05533	1.61134
0:04:47.000	Exercise		1.29242	24.5708	8.35619	154.667	-	52.1809	46.0846	1.13228	78.7102	1.00567	1.46339
0:04:47.760	Exercise		1.23747	23.5261	7.98371	155	-	52.5372	45.9695	1.14287	76.2839	0.974667	1.41427
0:04:48.520	Exercise		1.10699	21.0454	7.12652	155.333	-	51.6817	45.8836	1.12636	68.3891	0.881	1.24687
0:04:49.320	Exercise		1.13043	21.491	7.26184	155.667	-	50.1881	44.2569	1.13402	68.1229	0.861333	1.28192
0:04:50.040	Exercise		1.03341	19.6465	6.61027	156.333	-	49.4746	43.8766	1.12759	62.619	0.784667	1.16525
0:04:50.780	Exercise		1.0539	20.0361	6.727	156.667	-	48.2911	43.4378	1.11173	62.4777	0.776667	1.17165
0:04:51.560	Exercise		1.06411	20.2302	6.77776	157	-	47.6377	43.4196	1.09715	62.3898	0.768	1.16748
0:04:52.260	Exercise		1.09774	20.8696	6.97716	157.333	-	46.2144	42.5743	1.0855	62.2298	0.779333	1.1916
0:04:53.040	Exercise		1.23351	23.4508	7.82355	157.667	-	44.2127	40.8958	1.08111	66.235	0.815333	1.33356
0:04:53.780	Exercise		1.3201	25.0969	8.35505	158	-	43.486	41.1347	1.05716	68.8816	0.864333	1.39556
0:04:54.520	Exercise		1.36059	25.8668	8.61135	158	-	43.1024	41.3999	1.04112	70.4284	0.860667	1.41655
0:04:55.240	Exercise		1.34932	25.6525	8.54001	158	-	42.9228	41.6207	1.03129	69.3206	0.875333	1.39154
0:04:56.060	Exercise		1.32057	25.106	8.35807	158	-	41.9368	40.6837	1.0308	66.6818	0.849667	1.36125
0:04:56.820	Exercise		1.31062	24.9168	8.29508	158	-	42.6027	41.1059	1.03641	67.0292	0.862333	1.35835
0:04:57.560	Exercise		1.27406	24.2217	8.06369	158	-	42.8562	41.3793	1.03569	65.9746	0.835333	1.31954
0:04:58.340	Exercise		1.28994	24.5237	8.16421	158	-	44.2215	42.5175	1.04008	68.8623	0.839	1.34164
0:04:59.020	Exercise		1.35167	25.6972	8.55488	158	-	43.7653	42.4535	1.0309	70.5957	0.888667	1.39344
0:04:59.840	Exercise		1.37036	26.0524	8.67315	158	-	45.5539	43.9255	1.03707	74.0642	0.916333	1.42116
0:05:00.580	Exercise		1.43271	27.2378	9.08693	157.667	-	45.935	43.7981	1.04879	77.0045	0.990667	1.50261
0:05:01.340	Exercise		1.43969	27.3705	9.15057	157.333	-	47.5536	44.7857	1.0618	80.1433	0.988	1.52867
0:05:02.060	Exercise		1.37952	26.2266	8.78676	157	-	46.9736	44.1415	1.06416	76.19	0.963333	1.46803
0:05:02.860	Exercise		1.33904	25.4571	8.54707	156.667	-	45.6119	42.9841	1.06113	72.5678	0.909333	1.4209
0:05:03.600	Exercise		1.28795	24.4858	8.23849	156.333	-	45.1465	42.604	1.05968	69.3304	0.892667	1.36481
0:05:04.380	Exercise		1.32122	25.1183	8.46937	156	-	44.6353	42.1733	1.05838	70.4489	0.884	1.39835
0:05:05.120	Exercise		1.26934	24.1319	8.13677	156	-	45.1373	42.6527	1.05825	68.5705	0.875667	1.34328
0:05:05.900	Exercise		1.14197	21.7105	7.32033	156	-	45.4619	42.7078	1.06449	63.2893	0.801333	1.21561
0:05:06.660	Exercise		1.07471	20.4317	6.9039	155.667	-	45.5891	42.5329	1.07186	60.2653	0.77	1.15193
0:05:07.420	Exercise		1.07901	20.5134	6.94638	155.333	-	44.4813	41.874	1.06226	59.3629	0.752	1.14619
0:05:08.180	Exercise		1.2725	24.192	8.20968	155	-	42.2495	39.8052	1.0614	65.6607	0.794667	1.35064
0:05:08.840	Exercise		1.38257	26.2845	8.91978	155	-	41.0674	39.1765	1.04827	68.3157	0.852667	1.4493
0:05:09.680	Exercise		1.42443	27.0805	9.18989	155	-	40.2504	38.5208	1.0449	68.7743	0.865667	1.48839
0:05:10.460	Exercise		1.48677	28.2656	9.61274	154.667	-	39.6528	38.3056	1.03517	70.189	0.899667	1.53906
0:05:11.160	Exercise		1.46619	27.8743	9.50015	154.333	-	39.7482	38.4465	1.03386	69.5129	0.891	1.51583
0:05:12.000	Exercise		1.40127	26.6401	9.09916	154	-	41.2712	39.6382	1.0412	69.2662	0.872333	1.459
0:05:12.740	Exercise		1.3388	25.4525	8.69351	154	-	41.865	40.2249	1.04077	67.3688	0.857	1.39339
0:05:13.460	Exercise		1.48357	28.2048	9.63358	154	-	41.5703	39.959	1.04032	73.4561	0.897667	1.54339
0:05:14.200	Exercise		1.64687	31.3093	10.6709	154.333	-	41.512	39.9005	1.04039	79.8565	1.00067	1.71338
0:05:15.000	Exercise		1.57285	29.902	10.1693	154.667	-	43.366	41.164	1.05349	79.489	1.01467	1.65698
0:05:15.760	Exercise		1.52354	28.9647	9.8293	155	-	44.7308	42.0869	1.06282	79.5382	1.00567	1.61925
0:05:16.480	Exercise		1.34819	25.6311	8.69803	155	-	46.5616	43.2343	1.07696	74.2552	0.931333	1.45195
0:05:17.260	Exercise		1.36336	25.9194	8.79587	155	-	45.7083	42.1215	1.08515	73.9006	0.918667	1.47945
0:05:18.000	Exercise		1.19468	22.7126	7.70764	155	-	47.4574	42.8173	1.10837	67.8807	0.874	1.32415
0:05:18.800	Exercise		1.25517	23.8625	8.09786	155	-	45.3324	40.9065	1.1082	68.3915	0.857	1.39097
0:05:19.520	Exercise		1.2704	24.152	8.17853	155.333	-	45.1868	40.9937	1.10229	68.8969	0.863333	1.40034
0:05:20.260	Exercise		1.47938	28.1252	9.50353	155.667	-	43.7548	40.2014	1.08839	76.3139	0.948667	1.61014
0:05:21.040	Exercise		1.53808	29.241	9.85946	156	-	43.9032	40.4284	1.08595	78.8026	1.00633	1.67027
0:05:21.820	Exercise		1.57728	29.9862	10.1107	156	-	44.3735	40.7625	1.08859	81.1626	1.046	1.717
0:05:22.580	Exercise		1.44568	27.4843	9.26715	156	-	46.4553	42.1837	1.10126	78.6404	0.986333	1.59207
0:05:23.300	Exercise		1.4011	26.6369	9.00064	155.667	-	48.5676	43.9294	1.10558	79.6261	0.990333	1.54903
0:05:24.060	Exercise		1.43574	27.2954	9.24294	155.333	-	47.3929	43.0145	1.10179	79.4327	1.00433	1.58188
0:05:24.860	Exercise		1.472	27.9849	9.4968	155	-	46.0641	42.0278	1.09604	79.1955	1.00133	1.61337
0:05:25.580	Exercise		1.44915	27.5504	9.34938	155	-	44.9491	41.0023	1.09626	76.4301	0.974667	1.58865
0:05:26.360	Exercise		1.28398	24.4103	8.28376	155	-	47.8448	43.2473	1.10631	73.0157	0.907667	1.42048
0:05:27.100	Exercise		1.30119	24.7375	8.37678	155.333	-	47.3041	42.6143	1.11005	72.9249	0.923333	1.44439
0:05:27.860	Exercise		1.30869	24.88	8.40699	155.667	-	47.2653	42.8998	1.10176	73.4283	0.913667	1.44186
0:05:28.600	Exercise		1.40523	26.7155	9.00791	156	-	44.7198	41.1637	1.08639	74.2149	0.939667	1.52663
0:05:29.380	Exercise		1.37212	26.0859	8.77687	156.333	-	44.967	41.6795	1.07888	73.2839	0.911	1.48034
0:05:30.100	Exercise		1.29421	24.6048	8.26092	156.667	-	42.8099	39.8911	1.07317	65.9771	0.898667	1.38891
0:05:31.100	Exercise		1.13763	21.6279	7.23069	157.333	-	42.3564	39.7681	1.06508	58.7578	0.800333	1.21167
0:05:31.880	Exercise		1.2709	24.1615	8.06065	157.667	-	37.8008	36.5263	1.03489	58.4021	0.811667	1.31524
0:05:32.640	Exercise		1.24878	23.741	7.90366	158	-	38.3902	37.5817	1.02151	59.314	0.751	1.27564
0:05:33.380	Exercise		1.48945	28.3165	9.42687	158	-	36.4033	35.8736	1.01477	65.7935	0.818667	1.51144
0:05:34.120	Exercise		1.40678	26.7448	8.92248	157.667	-	38.1252	37.6487	1.01265	65.1095	0.817	1.42458
0:05:34.900	Exercise		1.59973	30.4131	10.1678	157.333	-	37.7557	37.3807	1.01003	71.5828	0.921667	1.61577
0:05:35.700	Exercise		1.58501	30.1332	10.0956	157	-	39.407	38.8853	1.01342	73.5417	0.955667	1.60627
0:05:36.460	Exercise		1.6132	30.6691	10.2751	157	-	40.4636	39.64	1.02078	76.6646	0.969333	1.64671
0:05:37.180	Exercise		1.61915	30.7823	10.3131	157	-	41.1991	39.9915	1.0302	78.1886	0.980667	1.66804
0:05:37.960	Exercise		1.34956	25.657	8.59592	157	-	43.856	41.3785	1.05987	70.6674	0.886333	1.43036
0:05:38.720	Exercise		1.21562	23.1106	7.72638	157.333	-	45.3431	42.3007	1.07192	66.1133	0.866	1.30305
0:05:39.840	Exercise		0.967185	18.3876	6.13437	157.667	-	48.334	43.5047	1.11101	58.049	0.739667	1.07455
0:05:40.560	Exercise		1.20128	22.838	7.60305	158	-	42.9873	40.6309	1.058	62.941	0.802	1.27095
0:05:41.320	Exercise		1.23954	23.5653	7.86175	157.667	-	40.9949	39.6903	1.03287	62.0317	0.796333	1.28028
0:05:42.860	Exercise		1.36922	26.0307	8.72111	157	-	40.4157	39.4413	1.0247	66.3441	0.868	1.40304
0:05:43.620	Exercise		1.36826	26.0125	8.75218	156.333	-	38.7533	37.8677	1.02339	63.5902	0.866667	1.40026
0:05:44.680	Exercise		1.52346	28.9631	9.78668	155.667	-	36.5211	35.7411	1.02182	65.5994	0.948333	1.55671
0:05:45.700	Exercise		1.55833	29.6261	10.0538	155	-	36.5918	36.6366	0.998777	66.6222	0.999333	1.55643
0:05:46.540	Exercise		1.19535	22.7253	7.74526	154.333	-	37.3209	37.7392	0.988915	52.809	0.927667	1.1821
0:05:48.780	Exercise		1.24562	23.681	8.08845	154	-	38.1439	39.4154	0.967742	56.6761	0.890667	1.20544
0:05:49.540	Exercise		1.35974	25.8506	8.8295	154	-	36.41	38.2992	0.95067	59.2431	0.876333	1.29267
0:05:50.260	Exercise		2.02606	38.5183	13.1278	154.333	-	36.4008	38.2135	0.952564	85.2314	1.069	1.92995
0:05:51.040	Exercise		2.25776	42.9232	14.5662	155	-	37.2806	38.3765	0.971443	95.7544	1.19033	2.19328
0:05:51.780	Exercise		2.37162	45.0878	15.2353	155.667	-	39.6769	39.3484	1.00835	105.375	1.34567	2.39142
0:05:52.560	Exercise		2.28527	43.4462	14.6179	156.333	-	42.7994	41.0157	1.04349	108.992	1.40333	2.38465
0:05:53.360	Exercise		1.89994	36.1204	12.1015	157	-	45.8794	42.7914	1.07216	98.3519	1.26633	2.03704
0:05:54.100	Exercise		1.90657	36.2465	12.0669	158	-	45.3873	41.3319	1.09812	98.1399	1.21767	2.09364
0:05:54.800	Exercise		1.54805	29.4307	9.75664	158.667	-	46.6917	41.8734	1.11507	83.7994	1.04767	1.72619
0:05:55.620	Exercise		1.52066	28.9099	9.54388	159.333	-	45.8017	40.7586	1.12373	81.2749	1.00667	1.70881
0:05:56.340	Exercise		1.19766	22.7692	7.48538	160	-	46.6885	42.4231	1.10055	67.1212	0.862667	1.31808
0:05:57.120	Exercise		1.22248	23.241	7.59304	161	-	45.48	41.6071	1.09308	67.0795	0.841333	1.33627
0:05:57.880	Exercise		1.14419	21.7527	7.06291	162	-	45.1235	41.6849	1.08249	62.9003	0.803667	1.23858
0:05:58.640	Exercise		1.23015	23.3868	7.56238	162.667	-	41.5145	38.4121	1.08077	61.4706	0.851	1.3295
0:05:59.660	Exercise		1.27913	24.3181	7.84745	163	-	37.8908	35.3931	1.07057	58.4284	0.844667	1.3694
0:06:00.520	Exercise		1.39202	26.4643	8.54001	163	-	35.1369	33.0313	1.06375	57.9066	0.927	1.48076
0:06:01.540	Exercise		1.49895	28.4972	9.19604	163	-	34.1572	32.4155	1.05373	60.8	0.912	1.57949
0:06:02.380	Exercise		1.58594	30.151	9.72972	163	-	35.3101	33.8462	1.04325	66.1432	0.939	1.65454
0:06:03.120	Exercise		1.59022	30.2324	9.75596	163	-	38.0922	36.7076	1.03772	71.7869	0.922	1.65021
0:06:03.860	Exercise		1.47622	28.065	9.05655	163	-	41.357	39.9472	1.03529	72.6247	0.903667	1.52831
0:06:04.620	Exercise		1.40427	26.6971	8.61513	163	-	42.9956	41.373	1.03922	71.8473	0.902	1.45934
0:06:05.380	Exercise		1.41036	26.813	8.65254	163	-	43.4148	41.7239	1.04053	72.501	0.926333	1.46752
0:06:06.160	Exercise		1.40029	26.6214	8.59072	163	-	43.8249	42.1278	1.04028	72.7406	0.921	1.4567
0:06:06.900	Exercise		1.49563	28.434	9.1569	163.333	-	43.4768	41.4249	1.04953	76.6089	0.952333	1.56971
0:06:07.620	Exercise		1.51174	28.7403	9.2367	163.667	-	43.2316	40.9346	1.05611	77.1384	0.942667	1.59657
0:06:08.360	Exercise		1.55679	29.5968	9.49262	164	-	42.3591	40.1345	1.05543	77.4358	0.970333	1.64308
0:06:09.160	Exercise		1.40512	26.7133	8.55041	164.333	-	43.2647	40.9421	1.05673	72.1757	0.913	1.48483
0:06:09.900	Exercise		1.35646	25.7881	8.23758	164.667	-	42.3511	40.6681	1.04139	68.6314	0.883667	1.41259
0:06:10.680	Exercise		1.42923	27.1716	8.66198	165	-	42.2287	40.4122	1.04495	71.8303	0.901333	1.49347
0:06:11.420	Exercise		1.55498	29.5624	9.42412	165	-	41.1582	39.5862	1.03971	75.3732	0.954333	1.61673
0:06:12.180	Exercise		1.83901	34.9621	11.1455	165	-	43.2122	40.7581	1.06021	90.9376	1.14167	1.94973
0:06:12.940	Exercise		1.75791	33.4203	10.6756	164.667	-	45.9176	42.8391	1.07186	91.9894	1.17533	1.88424
0:06:13.720	Exercise		1.75132	33.295	10.6571	164.333	-	48.0274	44.0852	1.08942	95.2846	1.228	1.90792
0:06:14.500	Exercise		1.42453	27.0823	8.68614	164	-	50.1811	45.604	1.10037	82.5608	1.07333	1.5675
0:06:15.280	Exercise		1.35517	25.7638	8.2465	164.333	-	49.9827	44.5574	1.12176	79.0114	1.009	1.52018
0:06:16.020	Exercise		1.3451	25.5722	8.16861	164.667	-	49.0874	43.6952	1.1234	77.4004	0.98	1.51109
0:06:16.780	Exercise		1.40672	26.7438	8.5256	165	-	48.4154	42.4904	1.13944	79.4802	1.00633	1.60288
0:06:17.560	Exercise		1.51117	28.7296	9.15863	165	-	48.1221	42.6458	1.12841	83.8022	1.089	1.70523
0:06:18.360	Exercise		1.40634	26.7365	8.52326	165	-	49.1416	43.5598	1.12814	80.094	1.05	1.58655
0:06:19.140	Exercise		1.45477	27.6572	8.81678	165	-	48.5308	43.1665	1.12427	81.8931	1.04433	1.63555
0:06:19.860	Exercise		1.44361	27.4451	8.74917	165	-	47.0371	42.032	1.11908	79.3845	0.995667	1.61552
0:06:20.620	Exercise		1.51172	28.74	9.16196	165	-	45.5339	40.8806	1.11383	80.2236	1.01433	1.6838
0:06:21.420	Exercise		1.59621	30.3461	9.67398	165	-	45.8069	41.4847	1.10419	84.3983	1.07733	1.76251
0:06:22.160	Exercise		1.76924	33.6358	10.7227	165	-	46.172	41.5977	1.10996	92.6934	1.213	1.96379
0:06:22.980	Exercise		1.88183	35.7763	11.3821	165.333	-	48.0984	42.7324	1.12557	101.429	1.338	2.11814
0:06:23.800	Exercise		1.84599	35.0949	11.1428	165.667	-	49.893	43.4766	1.14758	102.726	1.39233	2.11843
0:06:24.600	Exercise		1.74896	33.2503	10.5359	166	-	52.7844	45.1082	1.17017	103.03	1.385	2.04659
0:06:25.400	Exercise		1.69016	32.1323	10.1613	166.333	-	54.2394	45.6906	1.1871	102.385	1.37633	2.00639
0:06:26.220	Exercise		1.67016	31.7521	10.021	166.667	-	53.8051	45.4094	1.18489	100.575	1.352	1.97895
0:06:27.020	Exercise		1.66322	31.6202	9.93956	167.333	-	54.8878	45.9636	1.19416	101.915	1.38133	1.98615
0:06:27.840	Exercise		1.61283	30.6621	9.60015	168	-	55.2105	45.9472	1.20161	99.757	1.341	1.93798
0:06:28.640	Exercise		1.56345	29.7234	9.26948	168.667	-	56.3989	46.4612	1.21389	98.8891	1.32933	1.89786
0:06:29.440	Exercise		1.45803	27.7192	8.62739	169	-	56.8576	46.453	1.22398	93.7	1.24933	1.7846
0:06:30.240	Exercise		1.40849	26.7773	8.31784	169.333	-	57.0936	46.8368	1.21899	91.1278	1.225	1.71693
0:06:31.060	Exercise		1.28329	24.3971	7.56359	169.667	-	58.8919	47.9447	1.22833	86.1996	1.16833	1.5763
0:06:31.880	Exercise		1.29902	24.6962	7.64129	170	-	56.1152	46.2261	1.21393	83.519	1.132	1.57692
0:06:32.680	Exercise		1.37015	26.0484	8.04391	170.333	-	54.1125	44.8591	1.20628	84.8542	1.14067	1.65277
0:06:33.480	Exercise		1.42911	27.1695	8.37372	170.667	-	50.856	42.6287	1.193	83.3912	1.121	1.70493
0:06:34.300	Exercise		1.34382	25.548	7.84333	171.333	-	51.0598	43.2754	1.17988	79.2397	1.074	1.58555
0:06:35.120	Exercise		1.33446	25.3699	7.77354	171.667	-	49.8333	42.7256	1.16636	77.1247	1.04533	1.55645
0:06:35.920	Exercise		1.37227	26.0888	7.97833	172	-	50.4672	43.6322	1.15665	79.8791	1.08267	1.58724
0:06:36.740	Exercise		1.46134	27.7821	8.49614	172	-	49.1238	42.6356	1.15218	82.4985	1.109	1.68372
0:06:37.540	Exercise		1.4396	27.3688	8.36977	172	-	48.3974	42.3671	1.14233	80.2972	1.08833	1.64451
0:06:38.360	Exercise		1.38934	26.4133	8.06193	172.333	-	47.6715	42.0175	1.13456	76.9441	1.03433	1.57629
0:06:39.160	Exercise		1.35664	25.7917	7.85701	172.667	-	47.133	41.8961	1.125	74.567	1.01067	1.52622
0:06:39.980	Exercise		1.43791	27.3367	8.31162	173	-	46.2682	41.289	1.12059	77.2416	1.03833	1.61131
0:06:40.780	Exercise		1.51778	28.855	8.77327	173	-	45.8398	41.2022	1.11256	80.1989	1.087	1.68861
0:06:41.600	Exercise		1.5293	29.0742	8.8399	173	-	46.8433	42.2277	1.1093	82.3497	1.107	1.69646
0:06:42.400	Exercise		1.39817	26.5811	8.08189	173	-	48.4596	43.8376	1.10543	78.379	1.06233	1.54558
0:06:43.220	Exercise		1.18741	22.5743	6.86362	173	-	50.6979	45.8814	1.10498	71.0034	0.946333	1.31206
0:06:44.000	Exercise		1.30947	24.8948	7.56917	173	-	47.4929	42.9979	1.10454	72.9068	0.979667	1.44636
0:06:44.820	Exercise		1.36612	25.9718	7.91189	172.667	-	46.6078	42.295	1.10197	74.3043	1.00633	1.50542
0:06:45.660	Exercise		1.45392	27.641	8.43666	172.333	-	44.1185	40.1602	1.09856	74.685	1.02033	1.59722
0:06:46.460	Exercise		1.3962	26.5438	8.11745	172	-	44.9347	41.2718	1.08875	73.1942	1.008	1.52012
0:06:47.300	Exercise		1.33196	25.3224	7.74396	172	-	46.2652	42.2871	1.09407	72.4407	0.964333	1.45726
0:06:48.060	Exercise		1.45576	27.6761	8.46373	172	-	45.6033	41.8197	1.09048	76.8775	1.05533	1.58747
0:06:48.940	Exercise		1.33802	25.4377	7.7792	172	-	46.3895	42.1941	1.09943	72.732	0.982333	1.47107
0:06:49.740	Exercise		1.48107	28.1571	8.62757	171.667	-	42.749	39.3644	1.08598	73.5353	1.036	1.60841
0:06:50.600	Exercise		1.48571	28.2454	8.67146	171.333	-	41.2886	38.2095	1.08059	70.5411	1.10433	1.60544
0:06:51.880	Exercise		1.57823	30.0044	9.22942	171	-	41.4662	37.9895	1.09152	74.1048	1.232	1.72267
0:06:53.020	Exercise		1.57981	30.0344	9.25669	170.667	-	42.5487	39.0512	1.08956	75.9601	1.25133	1.7213
0:06:53.860	Exercise		1.54561	29.3842	9.07402	170.333	-	44.8124	41.2351	1.08675	79.3539	1.13233	1.6797
0:06:54.660	Exercise		1.48251	28.1845	8.72062	170	-	44.5909	42.0222	1.06113	76.7343	1.03967	1.57313
0:06:55.460	Exercise		1.33512	25.3826	7.85366	170	-	45.2614	42.3992	1.0675	71.1416	0.956333	1.42525
0:06:56.280	Exercise		1.41728	26.9444	8.3206	170.333	-	45.2447	42.0497	1.07598	74.8363	1.006	1.52496
0:06:57.080	Exercise		1.48559	28.2432	8.70464	170.667	-	43.9193	40.9812	1.07169	75.8704	1.02833	1.5921
0:06:57.900	Exercise		1.52803	29.05	8.93585	171	-	44.2209	41.471	1.06631	78.2831	1.05233	1.62935
0:06:58.700	Exercise		1.51271	28.7588	8.84628	171	-	43.8654	41.1626	1.06566	77.068	1.036	1.61204
0:06:59.500	Exercise		1.51134	28.7326	8.85549	170.667	-	45.1401	42.0761	1.07282	78.8501	1.06833	1.62139
0:07:00.340	Exercise		1.54598	29.3913	9.05849	170.667	-	44.9948	41.6409	1.08054	80.1016	1.09433	1.6705
0:07:01.160	Exercise		1.45497	27.661	8.52521	170.667	-	44.6546	41.4323	1.07777	75.3395	1.04633	1.56813
0:07:02.000	Exercise		1.45496	27.6609	8.50856	171	-	44.5061	41.3029	1.07755	75.3872	1.021	1.5678
0:07:02.780	Exercise		1.50239	28.5625	8.78588	171	-	43.5023	40.2654	1.08039	75.8261	1.043	1.62316
0:07:03.640	Exercise		1.59066	30.2406	9.30208	171	-	43.2762	39.9367	1.08362	79.3903	1.08333	1.72366
0:07:04.460	Exercise		1.59412	30.3065	9.32235	171	-	43.4733	39.9141	1.08917	79.7624	1.098	1.73627
0:07:05.260	Exercise		1.53865	29.252	8.99797	171	-	44.3024	40.6402	1.09011	78.8782	1.06033	1.67731
0:07:06.060	Exercise		1.58946	30.2178	9.29507	171	-	45.0577	41.0709	1.09707	82.1658	1.12167	1.74375
0:07:06.920	Exercise		1.50912	28.6905	8.80809	171.333	-	45.8738	41.5584	1.10384	79.6897	1.097	1.66583
0:07:07.740	Exercise		1.58462	30.1258	9.23077	171.667	-	44.8643	40.4944	1.10792	81.3816	1.139	1.75562
0:07:08.580	Exercise		1.46475	27.847	8.516	172	-	45.2739	40.1244	1.12834	76.6835	1.065	1.65274
0:07:09.420	Exercise		1.47238	27.992	8.57695	171.667	-	43.6702	38.5484	1.13287	74.6675	1.037	1.66801
0:07:10.240	Exercise		1.37909	26.2185	8.04917	171.333	-	45.3351	39.6103	1.14453	72.9738	1.00533	1.57841
0:07:11.060	Exercise		1.4529	27.6216	8.49648	171	-	44.0813	39.6122	1.11282	74.4981	1.02633	1.61681
0:07:11.900	Exercise		1.40948	26.7962	8.24256	171	-	45.0941	40.9059	1.10239	74.0994	1.01233	1.55379
0:07:12.700	Exercise		1.39116	26.4479	8.13543	171	-	43.5336	40.1303	1.08481	70.7899	0.996667	1.50914
0:07:13.600	Exercise		1.32844	25.2556	7.76868	171	-	45.3081	41.5729	1.08985	70.8808	0.954667	1.4478
0:07:14.340	Exercise		1.47061	27.9584	8.60007	171	-	42.2344	39.0414	1.08178	72.332	1.019	1.59088
0:07:15.260	Exercise		1.62233	30.8427	9.48729	171	-	41.83	38.7583	1.07925	78.396	1.07167	1.7509
0:07:16.080	Exercise		1.69004	32.13	9.88325	171	-	40.3955	37.5662	1.07532	78.2606	1.128	1.81732
0:07:16.940	Exercise		1.5652	29.7567	9.15323	171	-	42.0025	38.8606	1.08085	76.1152	1.05667	1.69175
0:07:17.760	Exercise		1.36981	26.042	8.02622	170.667	-	43.3976	39.8685	1.08852	69.7352	0.976	1.49106
0:07:18.600	Exercise		1.24754	23.7175	7.32413	170.333	-	42.7894	38.8851	1.10041	63.5946	0.896667	1.37281
0:07:19.480	Exercise		1.25429	23.8458	7.37816	170	-	44.9668	40.6004	1.10755	67.1019	0.903	1.38918
0:07:20.200	Exercise		1.4603	27.7623	8.58998	170	-	41.6862	38.4673	1.08368	71.2768	0.986667	1.58249
0:07:21.120	Exercise		1.50099	28.5358	8.82933	170	-	43.7189	40.6599	1.07523	76.1795	1.039	1.61391
0:07:21.960	Exercise		1.60845	30.5788	9.48003	169.667	-	40.7149	38.4443	1.05906	75.646	1.07233	1.70344
0:07:22.760	Exercise		1.51582	28.8179	8.9517	169.333	-	41.8983	39.1657	1.06977	74.0506	1.01167	1.62158
0:07:23.580	Exercise		1.59386	30.3014	9.43109	169	-	39.7568	37.3633	1.06406	73.7513	1.02267	1.69596
0:07:24.460	Exercise		1.61491	30.7017	9.55567	169	-	39.7744	37.3093	1.06607	74.6167	1.03467	1.7216
0:07:25.260	Exercise		1.61719	30.745	9.58807	168.667	-	41.0189	38.7564	1.05838	76.636	1.07133	1.71159
0:07:26.100	Exercise		1.63053	30.9988	9.68635	168.333	-	42.0841	39.6004	1.06272	79.0759	1.089	1.7328
0:07:26.940	Exercise		1.4925	28.3745	8.88393	168	-	44.0623	41.1616	1.07047	76.1315	1.05733	1.59768
0:07:27.760	Exercise		1.57003	29.8485	9.34544	168	-	42.7119	39.6586	1.07699	77.4276	1.07533	1.69091
0:07:28.600	Exercise		1.44091	27.3937	8.57682	168	-	43.9077	40.2487	1.09091	73.6354	1.02267	1.5719
0:07:29.440	Exercise		1.40921	26.7911	8.38815	168	-	44.1764	39.9849	1.10483	72.7102	1.00133	1.55693
0:07:30.240	Exercise		1.35157	25.6952	8.04504	168	-	44.1198	39.8497	1.10716	70.1712	0.958667	1.4964
0:07:31.060	Exercise		1.38119	26.2584	8.22139	168	-	43.2328	39.2033	1.10278	70.1735	0.966	1.52316
0:07:31.920	Exercise		1.45663	27.6926	8.65326	168.333	-	42.2738	38.4466	1.09954	72.038	0.991667	1.60163
0:07:32.720	Exercise		1.49708	28.4615	8.87595	168.667	-	43.2744	39.094	1.10693	75.082	1.05	1.65716
0:07:33.580	Exercise		1.54745	29.4193	9.15653	169	-	43.8768	39.6639	1.10621	78.3579	1.07867	1.71181
0:07:34.400	Exercise		1.59984	30.4153	9.46652	169	-	45.1453	41.0985	1.09847	82.5982	1.14667	1.75737
0:07:35.220	Exercise		1.56563	29.7648	9.26408	169	-	45.6011	41.6152	1.09578	82.0188	1.11167	1.71558
0:07:36.020	Exercise		1.53693	29.2192	9.09426	169	-	45.0852	41.1665	1.09519	79.8332	1.09067	1.68323
0:07:36.860	Exercise		1.48006	28.138	8.75776	169	-	43.8279	40.1447	1.09175	75.3242	1.03733	1.61585
0:07:37.700	Exercise		1.51894	28.8771	8.9878	169	-	42.9057	39.279	1.09233	75.7195	1.03367	1.65918
0:07:38.480	Exercise		1.74348	33.146	10.3164	169	-	40.1405	37.3202	1.07557	80.377	1.11367	1.87524
0:07:39.360	Exercise		1.65726	31.5068	9.80626	169	-	41.1653	38.0559	1.0817	78.6985	1.08167	1.79266
0:07:40.180	Exercise		1.63939	31.1672	9.70055	169	-	40.2301	37.3469	1.0772	76.2499	1.06633	1.76595
0:07:41.000	Exercise		1.59571	30.3367	9.44207	169	-	40.5547	37.6451	1.07729	75.0105	1.049	1.71904
0:07:41.880	Exercise		1.58371	30.1086	9.37108	169	-	39.402	36.3061	1.08527	72.6984	1.01667	1.71876
0:07:42.700	Exercise		1.53717	29.2237	9.09566	169	-	40.7812	37.5284	1.08668	72.9845	1.02067	1.6704
0:07:43.520	Exercise		1.47556	28.0524	8.73112	169	-	42.0925	38.2911	1.09928	72.5625	0.999667	1.62205
0:07:44.360	Exercise		1.63645	31.1111	9.68311	169	-	41.1955	38.0533	1.08257	77.9544	1.065	1.77157
0:07:45.160	Exercise		1.67963	31.9321	9.93862	169	-	40.3833	37.0562	1.08979	78.3692	1.07067	1.83043
0:07:45.980	Exercise		1.51308	28.7658	8.95316	169	-	41.756	37.9052	1.10159	73.8046	1.00033	1.6668
0:07:46.800	Exercise		1.40273	26.6678	8.30017	169	-	42.2358	37.9949	1.11162	69.8697	0.947	1.5593
0:07:47.600	Exercise		1.24646	23.697	7.37551	169	-	45.452	40.1684	1.13154	67.1945	0.918	1.41042
0:07:48.440	Exercise		1.39984	26.6128	8.28305	169	-	41.1551	37.5602	1.09571	67.7686	0.960667	1.53381
0:07:49.560	Exercise		1.50281	28.5706	8.89237	169	-	40.1888	37.2762	1.07814	70.2271	1.02867	1.62024
0:07:50.440	Exercise		1.56109	29.6786	9.23724	169	-	38.9939	36.6707	1.06335	70.9679	1.01233	1.65999
0:07:51.220	Exercise		1.49737	28.4671	8.86017	169	-	42.0273	38.5258	1.09089	73.6843	0.986667	1.63346
0:07:51.980	Exercise		1.56499	29.7527	9.2603	169	-	42.2632	38.4889	1.09806	76.8955	1.02967	1.71846
0:07:52.860	Exercise		1.76738	33.6003	10.4578	169	-	42.1887	38.6877	1.09049	85.625	1.11467	1.92731
0:07:53.580	Exercise		1.84976	35.1666	10.9454	169	-	41.7918	38.6846	1.08032	87.7771	1.207	1.99834
0:07:54.480	Exercise		1.70791	32.4698	10.0861	169.333	-	43.2899	38.9317	1.11194	84.4075	1.16067	1.8991
0:07:55.360	Exercise		1.58142	30.0651	9.32076	169.667	-	45.0156	39.536	1.1386	81.775	1.11233	1.8006
0:07:56.060	Exercise		1.63967	31.1723	9.64509	170	-	46.5599	40.1706	1.15905	87.2415	1.15267	1.90046
0:07:56.880	Exercise		1.88905	35.9135	11.0903	170.333	-	48.3463	41.5542	1.16345	102.227	1.35067	2.19782
0:07:57.760	Exercise		1.91376	36.3833	11.2134	170.667	-	50.2653	43.0823	1.16673	106.409	1.50033	2.23283
0:07:58.600	Exercise		1.6127	30.6596	9.43097	171	-	52.2675	44.1822	1.183	94.1921	1.37	1.90782
0:07:59.500	Exercise		1.48587	28.2485	8.67239	171.333	-	52.3774	44.7538	1.17034	88.7738	1.16767	1.73898
0:08:00.160	Exercise		1.39019	26.4295	8.08251	172	-	46.735	40.8489	1.14409	74.9306	1.08333	1.59051
0:08:01.340	Exercise		1.3763	26.1655	7.97087	172.667	-	44.092	39.0676	1.12861	70.2134	1.061	1.55331
0:08:02.380	Exercise		1.34379	25.5473	7.75261	173.333	-	39.1037	35.2052	1.11074	60.6951	1.07267	1.49259
0:08:03.560	Exercise		0.873984	16.6157	5.0229	174	-	36.5633	32.9492	1.10969	40.0241	0.714333	0.969849
0:08:04.780	Exercise		1.17572	22.3521	6.73123	174.667	-	33.9082	31.6545	1.0712	48.9549	0.775667	1.25943
0:08:05.960	Exercise		1.3348	25.3764	7.62742	175	-	32.6144	32.2849	1.01021	53.0318	0.804	1.34842
0:08:06.820	Exercise		2.29953	43.7174	13.1402	175	-	33.314	32.9394	1.01137	87.0927	1.196	2.32568
0:08:07.680	Exercise		2.39672	45.565	13.6955	175	-	33.9841	34.0169	0.999037	92.0392	1.25167	2.39441
0:08:08.420	Exercise		2.42463	46.0957	13.8287	175.333	-	37.2578	36.2786	1.02699	101.005	1.36333	2.49007
0:08:09.260	Exercise		2.34878	44.6536	13.3706	175.667	-	39.5635	38.0479	1.03984	103.758	1.37933	2.44234
0:08:10.080	Exercise		2.1273	40.443	12.0869	176	-	40.682	38.2858	1.06259	97.0832	1.32633	2.26045
0:08:10.880	Exercise		2.01374	38.284	11.4417	176	-	39.9785	37.2514	1.07321	90.891	1.26033	2.16116
0:08:11.760	Exercise		1.96641	37.3843	11.1728	176	-	40.2208	36.584	1.09941	88.6801	1.33167	2.1619
0:08:12.820	Exercise		1.99838	37.9921	11.333	176.333	-	39.7667	36.1359	1.10048	88.4586	1.417	2.19918
0:08:13.780	Exercise		2.00895	38.193	11.3714	176.667	-	39.6562	35.9895	1.10188	88.9841	1.37533	2.21362
0:08:14.580	Exercise		2.05838	39.1328	11.6293	177	-	38.117	34.9346	1.0911	88.4079	1.27967	2.24589
0:08:15.440	Exercise		2.13552	42.0274	12.0651	177	-	37.5954	34.3801	1.09352	90.8341	1.24	2.33523
0:08:16.240	Exercise		2.12271	40.1432	11.9927	177	-	36.994	33.877	1.09201	88.7487	1.25033	2.31802
0:08:17.120	Exercise		2.13301	38.6297	12.0509	177	-	37.1181	33.9487	1.09336	89.8352	1.21333	2.33215
0:08:17.880	Exercise		1.96792	34.8643	11.1182	177	-	37.9746	34.613	1.09712	85.3928	1.15333	2.15904
0:08:18.680	Exercise		2.10504	32.9246	11.8929	177	-	37.9025	34.457	1.1	90.5239	1.214	2.31553
0:08:19.540	Exercise		2.0395	30.6246	11.5226	177	-	39.4491	35.7722	1.10279	91.0051	1.24233	2.24914
0:08:20.340	Exercise		2.24969	29.9077	12.7101	177	-	38.8238	35.1278	1.10522	97.8021	1.34633	2.48639
0:08:21.160	Exercise		2.19067	29.6464	12.3534	177.333	-	39.4272	35.4889	1.11097	96.9124	1.324	2.43378
0:08:22.000	Exercise		2.17209	29.813	12.2257	177.667	-	38.8882	34.9575	1.11244	95.0093	1.298	2.41634
0:08:22.800	Exercise		2.11393	32.3837	11.876	178	-	39.2468	35.1589	1.11627	93.3417	1.29533	2.35972
0:08:23.660	Exercise		2.10497	32.3807	11.8257	178	-	40.1237	35.9841	1.11504	95.1968	1.27667	2.34713
0:08:24.420	Exercise		2.12438	33.9119	11.9347	178	-	40.277	36.0298	1.11788	96.0496	1.319	2.37479
0:08:25.280	Exercise		2.07546	33.5734	11.6599	178	-	40.323	35.9177	1.12265	94.4263	1.26633	2.33001
0:08:26.080	Exercise		2.00421	30.5161	11.2596	178	-	39.5737	35.0096	1.13037	89.6907	1.24467	2.2655
0:08:26.920	Exercise		1.96033	28.9417	11.0131	178	-	39.5326	34.9438	1.13132	88.1252	1.194	2.21776
0:08:27.720	Exercise		1.69252	29.3828	9.49075	178.333	-	39.9368	35.3501	1.12975	77.8216	1.09567	1.91212
0:08:28.620	Exercise		1.76299	34.2597	9.88594	178.333	-	37.8631	34.1029	1.11026	76.8248	1.09833	1.95738
0:08:29.700	Exercise		1.73945	35.3242	9.73571	178.667	-	36.2147	33.0178	1.09682	72.5959	1.08867	1.90786
0:08:30.620	Exercise		2.0487	34.1862	11.4666	178.667	-	34.9751	31.8964	1.09652	81.5682	1.18467	2.24644
0:08:31.440	Exercise		2.24963	32.0386	12.5912	178.667	-	34.3456	31.638	1.08558	86.3474	1.369	2.44215
0:08:32.620	Exercise		2.44018	32.2186	13.6833	178.333	-	34.9329	32.2995	1.08153	94.7951	1.429	2.63914
0:08:33.420	Exercise		2.52224	32.7971	14.1434	178.333	-	35.5414	32.7938	1.08378	99.1122	1.50733	2.73355
0:08:34.260	Exercise		2.10898	33.4177	11.8261	178.333	-	37.734	34.3994	1.09694	89.3775	1.31367	2.31342
0:08:35.300	Exercise		1.82883	35.9815	10.236	178.667	-	37.194	33.7357	1.10251	78.5388	1.07533	2.01631
0:08:35.780	Exercise		1.77596	37.5633	9.94006	178.667	-	36.8926	34.0844	1.08239	75.8084	1.061	1.92228
0:08:36.680	Exercise		2.0248	39.8997	11.3117	179	-	36.4718	33.7454	1.08079	84.9677	1.10033	2.18839
0:08:37.480	Exercise		2.31246	37.9312	12.9188	179	-	36.733	33.7698	1.08775	95.092	1.34933	2.51538
0:08:38.340	Exercise		2.25927	32.754	12.6216	179	-	37.5145	34.3776	1.09125	95.3963	1.291	2.46544
0:08:39.120	Exercise		2.21734	31.419	12.3874	179	-	37.5353	34.3318	1.09331	93.8692	1.27033	2.42424
0:08:39.920	Exercise		2.19862	28.5001	12.2828	179	-	37.6304	34.4446	1.09249	93.4554	1.25533	2.40198
0:08:40.760	Exercise		2.14433	31.1912	12.0018	178.667	-	37.3567	34.0106	1.09838	90.733	1.22933	2.35529
0:08:41.560	Exercise		2.08414	30.9158	11.6868	178.333	-	37.427	33.9915	1.10107	88.5436	1.20967	2.29479
0:08:42.380	Exercise		1.79427	33.6075	10.0801	178	-	38.4014	34.9122	1.09994	79.9064	1.04567	1.97359
0:08:43.120	Exercise		1.70393	31.029	9.57261	178	-	37.1487	33.9474	1.0943	74.2147	0.979	1.86461
0:08:43.940	Exercise		1.66527	29.6062	9.37298	177.667	-	35.3648	32.6196	1.08416	69.8958	0.914667	1.80541
0:08:44.740	Exercise		1.79315	27.2909	10.1118	177.333	-	34.0134	31.4706	1.0808	72.3384	0.918	1.93804
0:08:45.420	Exercise		1.951	32.1113	11.0434	176.667	-	33.3329	31.5879	1.05524	75.1527	1.06933	2.05878
0:08:46.680	Exercise		2.05271	35.0172	11.6411	176.333	-	33.2641	31.9533	1.04102	78.6938	1.08833	2.13692
0:08:47.420	Exercise		2.31993	35.7029	13.1814	176	-	32.9289	31.765	1.03664	86.0821	1.27933	2.40494
0:08:48.240	Exercise		2.51574	36.7809	14.294	176	-	33.5851	32.0889	1.04663	95.4954	1.24967	2.63304
0:08:49.040	Exercise		2.45499	37.4204	13.9488	176	-	34.2481	32.3995	1.05705	94.6189	1.29267	2.59506
0:08:49.880	Exercise		2.32687	41.4912	13.2209	176	-	35.3721	33.1179	1.06807	93.1238	1.23967	2.48525
0:08:50.640	Exercise		2.21518	41.6413	12.5863	176	-	35.5085	33.0607	1.07404	89.3872	1.19967	2.37919
0:08:51.460	Exercise		2.20807	44.672	12.5459	176	-	35.9692	33.1021	1.08661	90.416	1.18433	2.39932
0:08:52.240	Exercise		2.13963	43.9956	12.157	176	-	36.4753	33.3857	1.09254	88.6358	1.205	2.33764
0:08:53.080	Exercise		2.16582	44.0447	12.3291	175.667	-	36.089	32.741	1.10226	88.0934	1.27733	2.38729
0:08:54.100	Exercise		1.99707	36.0168	11.3685	175.667	-	36.0546	32.9256	1.09503	81.3725	1.25067	2.18685
0:08:55.020	Exercise		1.81999	31.0035	10.3802	175.333	-	36.0108	32.8332	1.09678	74.9488	1.147	1.99613
0:08:55.860	Exercise		1.86218	29.1934	10.6208	175.333	-	35.0157	32.4828	1.07798	75.3638	1.06833	2.00739
0:08:56.860	Exercise		1.92984	33.0944	11.0276	175	-	32.9587	30.806	1.06988	73.9816	1.02667	2.0647
0:08:57.720	Exercise		2.20246	37.7295	12.5855	175	-	31.4596	29.807	1.05545	80.237	1.05533	2.32458
0:08:58.440	Exercise		2.1434	39.6921	12.248	175	-	31.815	30.3727	1.04749	78.8889	1.062	2.24518
0:08:59.300	Exercise		2.25215	45.0537	12.8694	175	-	32.4257	31.202	1.03922	84.3757	1.07067	2.34047
0:09:00.020	Exercise		2.14046	46.1414	12.2312	175	-	32.6553	31.341	1.04194	80.6739	1.078	2.23022
0:09:00.860	Exercise		2.11895	43.7221	12.1314	174.667	-	32.5915	31.0812	1.04859	79.9999	1.053	2.22191
0:09:01.680	Exercise		2.10469	39.3247	12.0728	174.333	-	32.4399	30.7244	1.05583	79.0054	1.06033	2.22221
0:09:02.440	Exercise		2.2106	35.8531	12.7046	174	-	32.442	30.8114	1.05292	82.6176	1.09133	2.32759
0:09:03.240	Exercise		2.32419	34.4611	13.3574	174	-	32.2354	30.4413	1.05893	85.8223	1.13367	2.46116
0:09:04.060	Exercise		2.31982	32.7439	13.3323	174	-	34.1789	31.9204	1.07075	89.9132	1.21867	2.48396
0:09:04.880	Exercise		2.3949	45.5305	13.7638	174	-	35.2476	32.8791	1.07204	95.553	1.23533	2.56743
0:09:05.580	Exercise		2.37635	45.1778	13.6572	174	-	37.1609	34.3856	1.08071	99.3617	1.29433	2.56815
0:09:06.420	Exercise		2.40058	45.6385	13.7965	174	-	37.4583	34.7163	1.07898	100.892	1.32433	2.59019
0:09:07.260	Exercise		2.22153	42.2344	12.7674	174	-	38.5375	35.1695	1.09576	96.3602	1.291	2.43427
0:09:08.000	Exercise		2.15185	40.9096	12.3433	174.333	-	38.2361	34.7672	1.09977	93.0263	1.24633	2.36654
0:09:08.840	Exercise		2.1315	40.5228	12.2032	174.667	-	37.5382	33.9991	1.10409	90.8447	1.20767	2.35337
0:09:09.660	Exercise		2.21073	42.0291	12.6327	175	-	36.8544	33.4895	1.10048	92.5294	1.20533	2.43285
0:09:10.360	Exercise		2.26144	42.9931	12.9225	175	-	37.083	33.7674	1.09819	94.7597	1.252	2.48348
0:09:11.240	Exercise		2.25843	42.9358	12.8808	175.333	-	37.446	34.3071	1.09149	95.7449	1.23367	2.46506
0:09:12.000	Exercise		2.27419	43.2356	12.9461	175.667	-	37.25	34.2052	1.08902	95.2877	1.29767	2.47663
0:09:12.820	Exercise		2.35152	44.7058	13.3609	176	-	38.4817	35.1406	1.09508	101.392	1.33933	2.5751
0:09:13.620	Exercise		2.42274	46.0598	13.7656	176	-	39.2458	35.4828	1.10605	105.623	1.443	2.67968
0:09:14.460	Exercise		2.4598	46.7642	13.9497	176.333	-	40.4446	36.2756	1.11493	110.206	1.48033	2.74249
0:09:15.240	Exercise		2.35055	44.6873	13.305	176.667	-	40.7182	36.2909	1.12199	106.62	1.40733	2.6373
0:09:16.000	Exercise		2.18838	41.6042	12.3405	177.333	-	41.1894	36.2759	1.13545	101.219	1.31533	2.48479
0:09:16.800	Exercise		2.01493	38.3067	11.3411	177.667	-	40.7147	35.429	1.14919	92.9385	1.22767	2.31554
0:09:17.620	Exercise		1.92668	36.6288	10.824	178	-	40.746	35.3959	1.15115	89.4056	1.181	2.21789
0:09:18.380	Exercise		2.08037	39.5507	11.6875	178	-	39.1571	34.2623	1.14286	92.6542	1.192	2.37757
0:09:19.120	Exercise		2.15914	41.0482	12.1073	178.333	-	39.0569	34.3649	1.13653	95.3587	1.245	2.45393
0:09:19.980	Exercise		2.22897	42.3759	12.4756	178.667	-	38.547	33.9241	1.13627	97.2746	1.23367	2.53272
0:09:20.680	Exercise		2.17703	41.3884	12.1622	179	-	38.6185	33.9626	1.13709	95.2283	1.22933	2.47547
0:09:21.460	Exercise		2.27047	43.1647	12.6606	179.333	-	38.2797	33.5386	1.14136	97.9917	1.27367	2.59143
0:09:22.340	Exercise		2.19274	41.6871	12.2045	179.667	-	38.4672	33.7172	1.14088	95.6335	1.22033	2.50165
0:09:23.000	Exercise		2.14564	40.7917	11.9202	180	-	38.7843	34.2164	1.1335	94.238	1.23133	2.43209
0:09:23.840	Exercise		2.10038	39.9312	11.6688	180	-	38.4301	34.2264	1.12282	92.1581	1.16	2.35835
0:09:24.620	Exercise		2.1789	41.424	12.105	180	-	37.6312	33.8668	1.11115	92.8071	1.236	2.4211
0:09:25.400	Exercise		2.27509	43.2526	12.6394	180	-	36.7694	32.9896	1.11458	94.6381	1.24067	2.53576
0:09:26.200	Exercise		2.15053	40.8847	11.9474	180	-	36.4154	32.7159	1.11308	89.2048	1.17933	2.39372
0:09:27.000	Exercise		2.0414	38.8099	11.3411	180	-	36.1492	32.522	1.11153	84.7841	1.111	2.26908
0:09:27.760	Exercise		1.93992	36.8807	10.7574	180.333	-	35.8469	32.3086	1.10951	80.6214	1.04767	2.15237
0:09:28.540	Exercise		2.05738	39.1137	11.3877	180.667	-	35.5334	32.4025	1.09662	84.1869	1.094	2.25617
0:09:29.340	Exercise		2.10354	39.9912	11.6218	181	-	35.1215	31.9021	1.10092	84.6839	1.12867	2.31582
0:09:30.160	Exercise		2.18165	41.4762	12.0533	181	-	35.5263	32.847	1.08157	88.3103	1.177	2.35961
0:09:30.940	Exercise		2.17793	41.4056	12.055	180.667	-	35.5583	32.7872	1.08452	88.6477	1.13933	2.36201
0:09:31.660	Exercise		2.23067	42.4082	12.3697	180.333	-	35.8222	33.1725	1.07988	91.1116	1.171	2.40885
0:09:32.480	Exercise		2.14725	40.8222	11.9291	180	-	35.6679	32.7591	1.08879	87.7919	1.12833	2.33791
0:09:33.260	Exercise		2.07761	39.4982	11.5423	180	-	36.3516	33.403	1.08827	86.7285	1.11467	2.261
0:09:33.980	Exercise		2.03001	38.5933	11.2778	180	-	35.8497	33.1309	1.08206	83.9793	1.07933	2.1966
0:09:34.800	Exercise		2.00664	38.149	11.148	180	-	34.5604	31.8775	1.08416	80.6513	1.02767	2.17552
0:09:35.560	Exercise		2.03545	38.6968	11.3081	180	-	33.6468	31.3689	1.07262	79.3876	1.04867	2.18326
0:09:36.360	Exercise		2.08899	39.7146	11.6055	180	-	33.4564	31.1643	1.07355	81.0681	1.04433	2.24263
0:09:37.120	Exercise		2.18674	41.573	12.1711	179.667	-	33.9944	31.9778	1.06306	85.4182	1.11	2.32464
0:09:37.900	Exercise		2.178	41.4069	12.145	179.333	-	34.5729	32.4059	1.06687	86.2934	1.13033	2.32365
0:09:38.720	Exercise		2.14945	40.8641	12.0081	179	-	34.9138	32.8697	1.06219	86.0389	1.127	2.28312
0:09:39.480	Exercise		2.18965	41.6283	12.2327	179	-	34.9034	32.9183	1.0603	87.5166	1.13633	2.32169
0:09:40.240	Exercise		2.23024	42.4	12.4594	179	-	34.774	32.5996	1.0667	88.5608	1.15867	2.379
0:09:41.080	Exercise		1.98961	37.8253	11.1151	179	-	35.571	33.004	1.07778	81.4179	1.10133	2.14436
0:09:41.920	Exercise		2.02329	38.4656	11.3244	178.667	-	35.3225	32.7852	1.07739	81.7521	1.14467	2.17987
0:09:42.960	Exercise		2.20739	41.9655	12.3779	178.333	-	36.8028	33.9342	1.08453	91.7864	1.253	2.39399
0:09:43.740	Exercise		2.60311	49.4887	14.6242	178	-	39.7589	36.1065	1.10115	113.89	1.578	2.86642
0:09:44.620	Exercise		2.63016	50.0031	14.7762	178	-	43.1502	38.6265	1.11711	124.349	1.64933	2.93819
0:09:45.360	Exercise		2.48287	47.2028	13.9487	178	-	45.0016	39.6914	1.13379	122.59	1.626	2.81504
0:09:46.140	Exercise		2.23223	42.4378	12.5406	178	-	44.5587	39.2586	1.135	110.649	1.42467	2.53358
0:09:46.940	Exercise		2.01713	38.3484	11.3534	177.667	-	44.8217	38.8678	1.15319	101.215	1.349	2.32612
0:09:47.760	Exercise		1.80211	34.2607	10.1623	177.333	-	44.6796	38.6996	1.15452	91.5217	1.19767	2.08058
0:09:48.500	Exercise		1.80673	34.3486	10.2075	177	-	42.2595	36.897	1.14534	87.1838	1.159	2.06932
0:09:49.340	Exercise		1.85881	35.3386	10.5018	177	-	40.1889	35.6638	1.12688	85.8128	1.11233	2.09467
0:09:50.100	Exercise		1.94135	36.9079	10.9681	177	-	38.8365	35.0523	1.10796	86.2127	1.14767	2.15094
0:09:50.900	Exercise		1.94109	36.9028	10.9666	177	-	38.2437	34.8784	1.09649	85.3156	1.10867	2.12838
0:09:51.680	Exercise		1.8264	34.7223	10.3186	177	-	38.6953	35.6807	1.08449	81.5651	1.07833	1.98071
0:09:52.480	Exercise		1.70885	32.4876	9.65451	177	-	38.7759	36.2671	1.06918	77.5541	0.989	1.82706
0:09:53.200	Exercise		1.76617	33.5773	9.97834	177	-	37.0792	35.2083	1.05314	76.6878	0.986	1.86002
0:09:54.000	Exercise		1.86863	35.5252	10.5572	177	-	34.4132	33.0615	1.04089	75.4176	0.977333	1.94503
0:09:54.820	Exercise		2.0256	38.5094	11.444	177	-	33.2125	32.0924	1.0349	78.1763	1.03267	2.09629
0:09:55.580	Exercise		2.04054	38.7936	11.5502	176.667	-	33.1482	32.3988	1.02313	78.6336	1.03	2.08774
0:09:56.360	Exercise		2.01736	38.3529	11.4406	176.333	-	33.5808	32.9558	1.01896	78.8259	1.02433	2.05562
0:09:57.160	Exercise		2.03885	38.7615	11.5844	176	-	33.0777	32.5039	1.01765	78.6246	1.01233	2.07484
0:09:57.900	Exercise		2.09871	39.8994	11.9245	176	-	32.7511	32.092	1.02054	79.919	1.029	2.14181
0:09:58.680	Exercise		2.11783	40.2629	12.0331	176	-	32.6021	32.0039	1.01869	80.2297	1.033	2.15741
0:09:59.480	Exercise		2.08112	39.565	11.8245	176	-	33.0247	32.379	1.01994	79.7126	1.045	2.12262
0:10:00.260	Exercise		2.01831	38.371	11.4677	176	-	33.8381	33.426	1.01233	79.2803	1.03933	2.0432
0:10:01.040	Exercise		2.00937	38.201	11.4169	176	-	33.6471	33.123	1.01582	78.7831	1.01533	2.04117
0:10:01.800	Exercise		2.03416	38.6723	11.5578	176	-	33.1608	32.5987	1.01724	78.6279	1.01333	2.06924
0:10:02.580	Exercise		2.13443	40.5785	12.1274	176	-	32.9723	32.3144	1.02036	81.5506	1.051	2.17789
0:10:03.360	Exercise		2.24623	42.704	12.7627	176	-	33.3994	32.7882	1.01864	86.0991	1.11933	2.2881
0:10:04.140	Exercise		2.17561	41.3615	12.3614	176	-	34.177	33.2781	1.02701	85.4325	1.11067	2.23438
0:10:04.920	Exercise		1.91931	36.4888	10.9052	176	-	35.5498	34.218	1.03892	79.5074	1.01533	1.99401
0:10:05.660	Exercise		1.91342	36.3768	10.8717	176	-	35.4018	33.9345	1.04324	79.1116	1.00167	1.99615
0:10:06.420	Exercise		2.01198	38.2505	11.4317	176	-	34.8846	33.7937	1.03228	81.56	1.03267	2.07692
0:10:07.200	Exercise		2.22602	42.3197	12.6478	176	-	33.9311	32.9369	1.03018	86.9043	1.10033	2.29321
0:10:07.940	Exercise		2.32202	44.1449	13.1933	176	-	33.9153	32.722	1.03647	89.8481	1.166	2.40669
0:10:08.760	Exercise		2.31897	44.0869	13.176	176	-	35.3223	33.9395	1.04074	93.0074	1.207	2.41345
0:10:09.540	Exercise		2.32619	44.2242	13.2421	175.667	-	35.6741	33.9886	1.04959	93.8812	1.24067	2.44155
0:10:10.320	Exercise		2.17292	41.3103	12.3696	175.667	-	36.4731	34.3224	1.06266	90.3297	1.17433	2.30908
0:10:11.100	Exercise		1.96037	37.2693	11.1596	175.667	-	36.021	33.6971	1.06896	80.7154	1.15067	2.09556
0:10:12.160	Exercise		2.04559	38.8895	11.6227	176	-	34.7702	32.8924	1.05709	80.8829	1.19367	2.16237
0:10:13.020	Exercise		2.20807	41.9785	12.5458	176	-	34.6558	33.1393	1.04576	86.4794	1.25067	2.30911
0:10:13.760	Exercise		2.4882	47.3042	14.1375	176	-	34.4501	32.9379	1.04591	96.5591	1.28267	2.60244
0:10:14.560	Exercise		2.50956	47.7103	14.2589	176	-	35.9725	33.9273	1.06028	101.367	1.316	2.66085
0:10:15.360	Exercise		2.49127	47.3626	14.1549	176	-	37.3497	34.7232	1.07564	104.14	1.352	2.67971
0:10:16.100	Exercise		2.62315	49.8697	14.9042	176	-	39.3221	35.8366	1.09726	114.429	1.46067	2.87828
0:10:16.860	Exercise		2.46842	46.9281	14.0251	176	-	41.1045	36.7843	1.11745	112.836	1.42867	2.75832
0:10:17.640	Exercise		2.34349	44.5531	13.3153	176	-	42.0609	37.2787	1.12828	109.743	1.41433	2.64412
0:10:18.420	Exercise		2.10239	39.9693	11.9454	176	-	42.0989	37.093	1.13495	99.6816	1.28467	2.38611
0:10:19.180	Exercise		2.0051	38.1197	11.371	176.333	-	41.6283	36.8329	1.13019	94.55	1.22867	2.26615
0:10:19.980	Exercise		1.95591	37.1845	11.0712	176.667	-	40.5086	35.9384	1.12717	90.4092	1.16467	2.20463
0:10:20.740	Exercise		1.96872	37.4281	11.1227	177	-	39.3281	35.2445	1.11587	88.707	1.13233	2.19683
0:10:21.480	Exercise		1.96908	37.4349	11.1247	177	-	38.2998	34.4988	1.11018	86.6963	1.10667	2.18603
0:10:22.280	Exercise		1.9377	36.8384	10.9475	177	-	37.7838	34.3879	1.09875	84.3978	1.08667	2.12905
0:10:23.060	Exercise		1.97618	37.57	11.1649	177	-	37.0874	34.1289	1.08669	84.4754	1.08767	2.14749
0:10:23.800	Exercise		2.02116	38.425	11.419	177	-	36.9795	34.0992	1.08447	86.1145	1.09033	2.19188
0:10:24.560	Exercise		2.03921	38.7683	11.521	177	-	36.1704	33.5233	1.07896	85.2291	1.07	2.20023
0:10:25.320	Exercise		1.97481	37.5439	11.1571	177	-	35.6134	32.8692	1.08349	81.508	1.05	2.13969
0:10:26.120	Exercise		1.95513	37.1698	11.046	177	-	34.2249	32.0993	1.06622	78.0924	1.006	2.0846
0:10:26.880	Exercise		2.03853	38.7553	11.5171	177	-	34.0359	32.1913	1.0573	80.6641	1.02967	2.15534
0:10:27.620	Exercise		2.09552	39.8388	11.8391	177	-	33.1725	31.7453	1.04496	80.7947	1.03133	2.18974
0:10:28.420	Exercise		2.16487	41.1572	12.2309	177	-	33.263	31.9532	1.04099	83.014	1.08633	2.25361
0:10:29.240	Exercise		2.06499	39.2584	11.6666	177	-	32.3922	31.1213	1.04084	78.1159	1.002	2.14932
0:10:29.940	Exercise		2.11716	40.2503	11.984	176.667	-	32.9568	31.6157	1.04242	81.2931	1.01633	2.20698
0:10:30.680	Exercise		2.08391	39.618	11.818	176.333	-	33.3529	31.753	1.05039	80.9385	1.01933	2.18891
0:10:31.520	Exercise		2.22842	42.3655	12.6615	176	-	34.688	32.8526	1.05587	88.2194	1.16333	2.35292
0:10:32.320	Exercise		2.21879	42.1824	12.6068	176	-	35.2929	33.5093	1.05323	89.6557	1.13767	2.33689
0:10:32.960	Exercise		2.27411	43.234	12.9211	176	-	36.105	34.2748	1.0534	93.6267	1.17033	2.39554
0:10:33.760	Exercise		2.11868	40.2791	12.038	176	-	35.8074	34.225	1.04624	87.2127	1.10667	2.21664
0:10:34.600	Exercise		2.01746	38.3547	11.4628	176	-	35.6938	33.9173	1.05238	82.6389	1.11967	2.12313
0:10:35.400	Exercise		1.95071	37.0858	11.0836	176	-	35.4216	33.7895	1.0483	80.2396	1.037	2.04494
0:10:36.100	Exercise		2.05361	39.042	11.6682	176	-	34.5205	33.0056	1.0459	82.1179	1.05333	2.14786
0:10:36.920	Exercise		2.12018	40.3075	12.0465	176	-	34.1869	32.5839	1.04919	83.8976	1.05833	2.22448
0:10:37.680	Exercise		2.14776	40.832	12.2032	176	-	34.5475	32.9169	1.04954	85.6152	1.08	2.25416
0:10:38.380	Exercise		2.04401	38.8594	11.6357	175.667	-	36.0355	34.2605	1.05181	84.9085	1.08667	2.1499
0:10:39.240	Exercise		2.11286	40.1685	12.0505	175.333	-	36.565	34.8699	1.04861	88.4115	1.14133	2.21557
0:10:40.020	Exercise		2.33225	44.3394	13.3272	175	-	36.5996	34.9237	1.04799	96.2919	1.26833	2.44417
0:10:40.760	Exercise		2.71664	51.6471	15.5236	175	-	37.799	35.6641	1.05986	113.962	1.45533	2.87926
0:10:41.540	Exercise		2.92208	55.5528	16.7294	174.667	-	41.4105	38.1848	1.08448	132.189	1.702	3.16892
0:10:42.340	Exercise		2.67427	50.8416	15.34	174.333	-	44.516	39.8241	1.11781	129.852	1.73067	2.98933
0:10:43.160	Exercise		2.28197	43.3835	13.0897	174.333	-	46.754	40.9361	1.14212	117.593	1.55333	2.60629
0:10:43.920	Exercise		2.06626	39.2825	11.8524	174.333	-	46.012	39.9617	1.1514	106.066	1.38933	2.3791
0:10:44.700	Exercise		2.02189	38.439	11.5978	174.333	-	45.729	39.772	1.14978	103.729	1.32533	2.32473
0:10:45.460	Exercise		2.0509	38.9905	11.7642	174.333	-	45.5059	39.4846	1.1525	104.701	1.32567	2.36366
0:10:46.200	Exercise		1.95811	37.2265	11.2106	174.667	-	44.923	39.1137	1.14852	99.1576	1.27567	2.24894
0:10:47.020	Exercise		1.96784	37.4114	11.2448	175	-	42.963	38.0475	1.12919	95.7374	1.23167	2.22207
0:10:47.780	Exercise		1.93385	36.7653	11.0506	175	-	42.069	37.5633	1.11995	92.4457	1.20033	2.16582
0:10:48.540	Exercise		2.00226	38.0658	11.4415	175	-	40.8316	36.9362	1.10546	93.1229	1.17967	2.21343
0:10:49.300	Exercise		2.05833	39.1318	11.7619	175	-	40.3184	36.4557	1.10596	94.2592	1.20433	2.27643
0:10:50.080	Exercise		2.07231	39.3976	11.8418	175	-	39.8641	36.3167	1.09768	93.7845	1.20867	2.27474
0:10:50.860	Exercise		1.92966	36.6856	11.0267	175	-	39.5828	36.0748	1.09724	87.458	1.137	2.11731
0:10:51.640	Exercise		1.75241	33.3158	10.0138	175	-	38.0939	34.8253	1.09386	77.9296	1.00433	1.91688
0:10:52.400	Exercise		1.76325	33.522	10.0757	175	-	35.9233	33.1839	1.08255	74.5155	0.960333	1.90882
0:10:53.180	Exercise		1.97791	37.6029	11.3024	175	-	34.4517	32.333	1.06553	79.6237	0.998667	2.10753
0:10:53.900	Exercise		2.14367	40.7542	12.2495	175	-	34.4533	32.7374	1.05242	85.3377	1.07033	2.25603
0:10:54.660	Exercise		2.14447	40.7693	12.2541	175	-	34.738	33.3419	1.04187	85.9755	1.07833	2.23426
0:10:55.440	Exercise		2.18254	41.4932	12.448	175.333	-	34.1486	32.9501	1.03637	85.9039	1.08767	2.26193
0:10:56.180	Exercise		2.15688	41.0053	12.2782	175.667	-	34.0111	32.9291	1.03286	84.2144	1.117	2.22775
0:10:57.060	Exercise		2.0798	39.5399	11.817	176	-	34.1443	32.7909	1.04127	82.2917	1.05067	2.16564
0:10:57.760	Exercise		1.99453	37.9188	11.3325	176	-	34.3848	33.1478	1.03732	79.7572	1.02767	2.06896
0:10:58.520	Exercise		2.11484	40.2062	12.0162	176	-	33.9929	32.6233	1.04198	83.6847	1.02167	2.20363
0:10:59.260	Exercise		1.91568	36.4198	10.8846	176	-	35.1568	33.7399	1.04199	78.2298	1.03533	1.99613
0:11:00.160	Exercise		1.87488	35.6441	10.6326	176.333	-	34.6646	33.6083	1.03143	75.3561	1.047	1.9338
0:11:01.260	Exercise		1.80016	34.2236	10.1896	176.667	-	34.5039	34.0712	1.0127	72.82	0.979333	1.82302
0:11:01.940	Exercise		2.38807	45.4005	13.4919	177	-	33.3453	33.2267	1.00357	90.7384	1.17633	2.39659
0:11:02.740	Exercise		2.52943	48.088	14.2905	177	-	34.9916	34.5377	1.01314	100.036	1.24967	2.56267
0:11:03.520	Exercise		2.35574	44.7859	13.3092	177	-	36.3619	35.4076	1.02695	96.1509	1.31967	2.41923
0:11:04.420	Exercise		1.90459	36.2089	10.7604	177	-	35.7066	34.9451	1.02179	77.0155	1.231	1.94609
0:11:05.780	Exercise		2.12815	40.4592	12.0235	177	-	34.784	34.0428	1.02177	82.8548	1.35133	2.17449
0:11:06.600	Exercise		2.3645	44.9526	13.3588	177	-	35.2565	34.6824	1.01655	92.5935	1.44467	2.40364
0:11:07.400	Exercise		2.84997	54.1819	16.1015	177	-	36.9578	35.8575	1.03069	116.23	1.53533	2.93742
0:11:08.160	Exercise		2.59531	49.3405	14.6628	177	-	38.9514	37.1517	1.04844	112.172	1.45767	2.72103
0:11:08.940	Exercise		2.4862	47.2662	14.0464	177	-	40.2171	37.6179	1.06909	111.069	1.44333	2.65799
0:11:09.740	Exercise		2.32874	44.2727	13.1567	177	-	41.1713	38.0928	1.08082	107.169	1.36667	2.51695
0:11:10.460	Exercise		2.11915	40.2881	11.9726	177	-	41.7422	38.3573	1.08825	99.6578	1.28133	2.30616
0:11:11.260	Exercise		1.9936	37.9012	11.2633	177	-	40.7557	37.6138	1.08353	92.4505	1.18867	2.16013
0:11:12.060	Exercise		1.85823	35.3276	10.4985	177	-	39.9315	36.8838	1.08263	85.1911	1.11633	2.01177
0:11:12.820	Exercise		1.86741	35.5021	10.5503	177	-	38.4139	35.9478	1.0686	82.7237	1.084	1.99552
0:11:13.620	Exercise		1.90633	36.2421	10.7702	177	-	37.5985	35.419	1.06154	82.8535	1.06733	2.02364
0:11:14.380	Exercise		2.04679	38.9124	11.5638	177	-	36.9399	35.074	1.0532	86.7866	1.118	2.15568
0:11:15.140	Exercise		2.07484	39.4456	11.7222	177	-	37.1937	35.5058	1.04754	88.4413	1.13	2.17347
0:11:15.920	Exercise		2.1428	40.7376	12.1062	177	-	37.0181	35.4739	1.04353	90.6954	1.14833	2.23607
0:11:16.660	Exercise		2.13894	40.6642	12.0844	177	-	36.7931	35.2443	1.04394	89.9744	1.149	2.23293
0:11:17.440	Exercise		2.21228	42.0586	12.4988	177	-	36.1767	34.6033	1.04547	91.4062	1.15733	2.31288
0:11:18.200	Exercise		2.25153	42.8048	12.7205	177	-	36.1606	34.5275	1.0473	92.4979	1.202	2.35802
0:11:19.000	Exercise		2.19341	41.6999	12.3922	177	-	36.3227	34.7102	1.04646	90.8491	1.17033	2.29532
0:11:19.760	Exercise		2.07524	39.4532	11.7245	177	-	36.1113	34.66	1.04187	85.9288	1.126	2.16214
0:11:20.560	Exercise		2.08271	39.5953	11.7446	177.333	-	35.734	34.4266	1.03798	85.8127	1.085	2.16181
0:11:21.280	Exercise		2.08862	39.7075	11.7558	177.667	-	35.7116	34.4662	1.03613	85.7877	1.103	2.16409
0:11:22.080	Exercise		2.02892	38.5726	11.3984	178	-	35.944	34.1933	1.0512	84.2195	1.074	2.1328
0:11:22.860	Exercise		1.71793	32.6602	9.65128	178	-	39.1203	36.5025	1.07172	78.2872	1.01733	1.84113
0:11:23.620	Exercise		1.04176	19.8053	5.85257	178	-	61.8566	56.4522	1.09573	75.71	0.967333	1.14149
0:11:24.380	Exercise		0.425326	8.08605	2.39396	177.667	-	163.814	148.169	1.10559	80.7648	1.04867	0.470235
0:11:25.420	Exercise		0	0	0	177.333	-	-	-	0	82.7672	1.07467	0
0:11:26.180	Exercise		0	0	0	177	-	-	-	0	84.813	1.12033	0
0:11:26.980	Exercise		0	0	0	177	-	-	-	0	82.3092	1.05067	0
0:11:27.720	Exercise		0	0	0	177	-	-	-	0	85.8606	1.096	0
0:11:28.480	Exercise		0	0	0	176.667	-	-	-	0	84.0874	1.06467	0
0:11:29.260	Exercise		0	0	0	176.667	-	-	-	0	80.6984	1.04867	0
0:11:30.060	Exercise		0	0	0	176.667	-	-	-	0	74.4652	0.967667	0
0:11:30.820	Exercise		0	0	0	177	-	-	-	0	72.5972	0.899333	0
0:11:31.500	Exercise		0	0	0	176.667	-	-	-	0	74.3193	0.920667	0
0:11:32.300	Exercise		0	0	0	176.667	-	-	-	0	71.5914	0.894333	0
0:11:33.080	Exercise		0	0	0	176.667	-	-	-	0	70.5406	0.916667	0
0:11:33.840	Exercise		0	0	0	177	-	-	-	0	67.1267	0.857667	0
0:11:34.600	Exercise		0	0	0	177	-	-	-	0	74.7968	0.955667	0
0:11:35.580	Exercise		0	0	0	176.667	-	-	-	0	77.0984	1.01767	0
0:11:36.420	Exercise		0.0175594	0.33383	0.099581	176.333	-	4012.51	-	0	81.4696	1.06533	0
0:11:37.160	Exercise		0.0175504	0.333659	0.0997184	176	-	3743.68	-	0	76.8124	0.995667	0
0:11:37.920	Exercise		0.0120744	0.229552	0.0686047	176	-	5608.48	-	0	78.5302	1.046	0
0:11:39.040	Exercise		0.132277	2.51477	0.752999	175.667	-	466.819	457.087	1.02129	70.7858	1.128	0.135093
0:11:40.400	Exercise		0.767937	14.5996	4.37987	175.333	-	73.7676	72.8225	1.01298	63.428	1.34733	0.777904
0:11:42.280	Exercise		1.08681	20.6618	6.22219	174.667	-	46.1591	45.4933	1.01463	56.2554	1.33033	1.10271
0:11:43.460	Exercise		1.64698	31.3114	9.44731	174.333	-	35.3402	34.7461	1.0171	65.2399	1.33533	1.67514
0:11:44.400	Exercise		1.53986	29.2748	8.86673	173.667	-	36.2389	35.3043	1.02647	64.1298	1.109	1.58062
0:11:45.420	Exercise		1.7861	33.9562	10.3044	173.333	-	34.2852	33.52	1.02283	70.5516	1.09067	1.82687
0:11:46.260	Exercise		1.75707	33.4044	10.1565	173	-	32.921	32.1687	1.02339	67.4444	1.01167	1.79816
0:11:47.120	Exercise		1.94837	37.0413	11.2623	173	-	31.9772	31.618	1.01136	72.0801	1.06167	1.97051
0:11:48.080	Exercise		1.88801	35.8937	10.9133	173	-	32.3283	32.5268	0.993898	70.8127	1.043	1.87649
0:11:48.920	Exercise		1.93167	36.7238	11.1657	173	-	31.9075	32.8122	0.972427	71.8521	1.01267	1.87841
0:11:49.680	Exercise		2.11333	40.1774	12.2158	173	-	31.586	32.6444	0.967578	77.7582	1.01733	2.04482
0:11:50.440	Exercise		2.1757	41.3631	12.6006	172.667	-	32.0187	32.6317	0.981213	80.3047	1.08667	2.13483
0:11:51.380	Exercise		2.17828	41.4123	12.6644	172	-	32.1609	33.0241	0.973861	80.1806	1.14033	2.12135
0:11:52.260	Exercise		2.07098	39.3722	12.0874	171.333	-	32.0052	32.7811	0.976332	76.4072	1.08667	2.02196
0:11:53.020	Exercise		1.78675	33.9686	10.4488	171	-	32.5351	33.7825	0.963075	68.706	0.935667	1.72077
0:11:53.840	Exercise		1.78949	34.0207	10.4648	171	-	32.2755	33.2293	0.971297	69.378	0.859667	1.73812
0:11:54.400	Exercise		2.04903	38.955	11.9827	171	-	32.9333	34.2237	0.962297	78.9137	0.994	1.97178
0:11:55.200	Exercise		2.39817	45.5926	14.0244	171	-	32.5275	33.6204	0.967494	89.7157	1.10333	2.32022
0:11:55.960	Exercise		2.43454	46.2839	14.2649	170.667	-	33.9594	34.6922	0.978878	94.0644	1.18933	2.38311
0:11:56.680	Exercise		2.19586	41.7463	12.8915	170.333	-	35.2489	35.6743	0.988078	88.9797	1.10667	2.16968
0:11:57.440	Exercise		2.11939	40.2925	12.4915	169.667	-	36.5966	36.7408	0.996077	89.1405	1.10867	2.11107
0:11:58.200	Exercise		2.0809	39.5609	12.2888	169.333	-	36.409	36.4717	0.998281	86.9419	1.12	2.07732
0:11:59.000	Exercise		2.04957	38.9653	12.1277	169	-	35.9969	35.9808	1.00045	85.4874	1.05133	2.05049
0:11:59.640	Exercise		1.91058	36.3227	11.3052	169	-	36.248	36.1776	1.00195	80.6867	1.01633	1.91429
0:12:00.460	Exercise		1.85312	35.2304	10.9869	168.667	-	36.4223	36.4277	0.999852	79.1162	0.980333	1.85285
0:12:01.220	Exercise		1.76334	33.5236	10.4546	168.667	-	36.6902	36.7444	0.998525	75.8904	0.976333	1.76074
0:12:01.960	Exercise		1.99021	37.8367	11.7997	168.667	-	34.8983	35.1914	0.991671	81.3708	0.983333	1.97363
0:12:02.640	Exercise		1.98108	37.6631	11.7224	169	-	35.0086	35.2574	0.992944	81.1738	0.989	1.9671
0:12:03.420	Exercise		2.25346	42.8414	13.3341	169	-	35.8072	35.7836	1.00066	92.3094	1.144	2.25494
0:12:04.200	Exercise		1.79618	34.1478	10.6283	169	-	37.2247	36.9642	1.00705	76.6868	1.124	1.80883
0:12:05.380	Exercise		1.68999	32.129	9.99992	169	-	35.4243	34.9844	1.01257	68.4816	1.14467	1.71124
0:12:06.760	Exercise		1.59957	30.4101	9.46492	169	-	34.0291	34.018	1.00033	62.9549	1.06367	1.60009
0:12:07.560	Exercise		1.78745	33.982	10.5766	169	-	32.559	33.0005	0.986622	67.1036	1.085	1.76354
0:12:08.580	Exercise		2.06913	39.337	12.2434	169	-	33.2124	34.2753	0.96899	78.6562	1.14	2.00496
0:12:09.400	Exercise		2.08152	39.5726	12.2924	169.333	-	33.3209	34.3535	0.969941	79.3858	1.14	2.01895
0:12:10.180	Exercise		2.35405	44.7538	13.8746	169.667	-	34.0648	34.8987	0.976107	91.2865	1.18467	2.2978
0:12:10.920	Exercise		2.39791	45.5876	14.1053	170	-	35.4623	36.1095	0.982075	96.4083	1.22067	2.35492
0:12:11.680	Exercise		2.50832	47.6866	14.7548	170	-	36.9213	37.2889	0.99014	104.08	1.30667	2.48359
0:12:12.440	Exercise		2.41617	45.9347	14.2127	170	-	38.6811	38.6026	1.00203	104.93	1.31733	2.42108
0:12:13.180	Exercise		2.22722	42.3426	13.0757	170.333	-	39.7764	39.0057	1.01976	100.164	1.24633	2.27123
0:12:13.920	Exercise		2.14862	40.8483	12.5896	170.667	-	40.1258	38.7905	1.03442	97.8906	1.20733	2.22258
0:12:14.660	Exercise		2.07992	39.5422	12.1633	171	-	39.2096	37.3771	1.04903	93.0287	1.16733	2.18189
0:12:15.440	Exercise		1.91018	36.3152	11.1489	171.333	-	39.3071	37.4803	1.04874	86.4568	1.09467	2.00329
0:12:16.200	Exercise		1.96472	37.352	11.4449	171.667	-	38.9932	37.4129	1.04224	87.7839	1.13133	2.0477
0:12:16.980	Exercise		2.0494	38.962	11.9151	172	-	40.077	38.6168	1.03781	93.7292	1.164	2.12689
0:12:17.680	Exercise		2.04841	38.9432	11.9094	172	-	39.1824	37.5363	1.04385	91.9599	1.132	2.13825
0:12:18.420	Exercise		1.83731	34.9298	10.6613	172.333	-	38.6074	36.8526	1.04762	82.3677	1.03733	1.92479
0:12:19.260	Exercise		1.70806	32.4727	9.8732	173	-	36.6448	34.919	1.04942	73.7008	0.955333	1.79248
0:12:20.020	Exercise		1.69512	32.2265	9.76074	173.667	-	35.9058	34.3615	1.04494	72.4018	0.903667	1.7713
0:12:20.660	Exercise		1.90199	36.1595	10.931	174	-	35.1447	34.0957	1.03077	78.7432	0.953	1.96051
0:12:21.420	Exercise		1.98698	37.7753	11.4194	174	-	34.6184	33.6811	1.02783	80.4074	0.996333	2.04228
0:12:22.240	Exercise		2.11603	40.2288	12.1379	174.333	-	34.6035	33.9596	1.01896	84.6375	1.06767	2.15616
0:12:22.940	Exercise		2.03801	38.7454	11.668	174.667	-	33.9574	33.3689	1.01764	80.621	1.017	2.07396
0:12:23.700	Exercise		2.10458	40.011	12.0262	175	-	35.0726	34.9981	1.00213	85.4084	1.06067	2.10906
0:12:24.480	Exercise		2.19553	41.7401	12.5459	175	-	35.9371	35.6752	1.00734	90.2741	1.143	2.21165
0:12:25.220	Exercise		2.17455	41.3412	12.426	175	-	37.3371	36.7153	1.01694	92.5646	1.172	2.21138
0:12:25.980	Exercise		2.17547	41.3587	12.4076	175.333	-	37.8539	36.7203	1.03087	93.7229	1.18667	2.24262
0:12:26.760	Exercise		2.12742	40.4452	12.1105	175.667	-	37.8055	36.487	1.03614	91.8011	1.16233	2.20429
0:12:27.500	Exercise		2.19166	41.6664	12.4526	176	-	37.5755	36.2917	1.03537	93.6287	1.19567	2.26918
0:12:28.280	Exercise		2.15262	40.9244	12.2308	176	-	37.057	35.8473	1.03375	91.1429	1.154	2.22527
0:12:29.040	Exercise		2.19516	41.7332	12.4725	176	-	37.5438	36.225	1.03641	93.6852	1.197	2.27508
0:12:29.800	Exercise		2.16697	41.1971	12.3123	176	-	37.7281	36.3495	1.03793	93.1229	1.17967	2.24915
0:12:30.560	Exercise		2.24233	42.6298	12.7405	176	-	38.0223	36.5069	1.04151	96.5289	1.23333	2.33541
0:12:31.340	Exercise		2.17079	41.2699	12.3107	176.333	-	38.3297	36.7645	1.04257	94.3794	1.21633	2.26322
0:12:32.120	Exercise		2.12138	40.3303	12.0078	176.667	-	38.5742	36.6657	1.05205	93.1066	1.189	2.2318
0:12:32.860	Exercise		1.95849	37.2336	11.0649	177	-	38.7677	36.8413	1.05229	87.2992	1.10533	2.0609
0:12:33.620	Exercise		2.0546	39.0609	11.6079	177	-	37.8748	36.0513	1.05058	89.0987	1.13733	2.15853
0:12:34.420	Exercise		2.2801	43.3479	12.8577	177.333	-	38.4217	36.742	1.04572	98.9943	1.25167	2.38434
0:12:35.140	Exercise		2.50639	47.6501	14.1073	177.667	-	40.4143	37.9376	1.06528	112.406	1.45667	2.67002
0:12:35.960	Exercise		2.42151	46.0363	13.604	178	-	42.5589	39.295	1.08306	114.461	1.44533	2.62265
0:12:36.700	Exercise		2.22421	42.2853	12.4956	178	-	43.5214	39.4547	1.10307	108.204	1.36633	2.45346
0:12:37.420	Exercise		1.92306	36.5601	10.8037	178	-	42.6353	38.6816	1.10221	93.3101	1.187	2.11962
0:12:38.260	Exercise		1.9996	38.0151	11.2337	178	-	40.7151	37.284	1.09203	92.7336	1.17967	2.18361
0:12:39.000	Exercise		1.91958	36.4938	10.7841	178	-	39.4669	36.6824	1.07591	86.7717	1.13467	2.06528
0:12:39.780	Exercise		2.17717	41.3911	12.2084	178.333	-	38.2417	35.7277	1.07037	94.4427	1.216	2.33037
0:12:40.580	Exercise		2.13712	40.6296	11.9615	178.667	-	38.3486	36.098	1.06235	93.0366	1.209	2.27036
0:12:41.340	Exercise		2.19185	41.6702	12.245	179	-	38.5378	36.4164	1.05825	95.5504	1.24167	2.31954
0:12:42.120	Exercise		2.14639	40.8058	11.991	179	-	38.8589	36.8701	1.05394	94.6766	1.20967	2.26216
0:12:42.880	Exercise		2.23441	42.4793	12.4828	179	-	39.3798	37.0932	1.06165	99.1643	1.278	2.37216
0:12:43.660	Exercise		2.27161	43.1865	12.6905	179	-	39.6591	37.0618	1.07008	101.463	1.28467	2.4308
0:12:44.400	Exercise		2.25014	42.7784	12.5706	179	-	39.8043	37.2988	1.06718	100.662	1.30633	2.4013
0:12:45.220	Exercise		2.1918	41.6692	12.2447	179	-	39.2491	36.7426	1.06822	97.322	1.24067	2.34132
0:12:45.960	Exercise		2.2046	41.9126	12.2933	179.333	-	38.7178	36.253	1.06799	96.3614	1.261	2.35449
0:12:46.760	Exercise		2.13674	40.6223	11.8928	179.667	-	38.5001	36.0179	1.06891	93.3563	1.212	2.28399
0:12:47.560	Exercise		2.04054	38.7935	11.3363	180	-	38.8555	36.5275	1.06373	90.378	1.17333	2.17059
0:12:48.300	Exercise		1.99085	37.8489	11.0603	180	-	38.9827	36.8451	1.05802	88.8898	1.13467	2.10635
0:12:49.060	Exercise		2.16996	41.2541	12.0554	180	-	38.3763	36.3052	1.05705	95.0702	1.16067	2.29375
0:12:49.760	Exercise		2.19361	41.7036	12.1867	180	-	37.9592	35.7452	1.06194	94.5193	1.20967	2.32948
0:12:50.620	Exercise		2.20911	41.9983	12.2728	180	-	37.6485	35.416	1.06304	94.3245	1.21767	2.34837
0:12:51.400	Exercise		2.04008	38.7847	11.3338	180	-	37.3749	34.8248	1.07323	86.9804	1.167	2.18946
0:12:52.180	Exercise		2.19536	41.737	12.1965	180	-	37.5239	35.2812	1.06356	93.877	1.17567	2.33491
0:12:52.880	Exercise		2.3196	44.0988	12.8866	180	-	37.7594	35.3968	1.06675	98.905	1.25833	2.47442
0:12:53.700	Exercise		2.30996	43.9156	12.8331	180	-	38.9037	36.499	1.06588	101.184	1.28733	2.46215
0:12:54.480	Exercise		2.2489	42.7547	12.4939	180	-	38.8015	36.104	1.07471	98.2539	1.287	2.41692
0:12:55.240	Exercise		2.08806	39.697	11.6004	180	-	39.3405	36.5799	1.07547	93.3189	1.20267	2.24565
0:12:56.020	Exercise		2.15655	40.999	11.9587	180.333	-	38.6032	35.9732	1.07311	94.52	1.20767	2.31421
0:12:56.780	Exercise		2.14796	40.8357	11.8891	180.667	-	38.6604	36.2763	1.06572	94.3113	1.205	2.28912
0:12:57.540	Exercise		2.12741	40.4451	11.7753	180.667	-	36.7987	34.7977	1.0575	89.8641	1.11767	2.24975
0:12:58.260	Exercise		2.16469	41.1539	11.9817	180.667	-	36.8346	34.8122	1.05809	91.0368	1.16	2.29045
0:12:59.080	Exercise		2.0099	38.2111	11.1249	180.667	-	36.3417	34.5246	1.05263	83.1732	1.18233	2.11569
0:13:00.180	Exercise		2.15263	40.9245	11.893	181	-	37.1822	35.1737	1.0571	89.6818	1.33933	2.27555
0:13:01.000	Exercise		2.13677	40.623	11.8054	181	-	36.935	35.2535	1.0477	88.6518	1.312	2.2387
0:13:01.800	Exercise		2.33967	44.4805	12.9264	181	-	37.1578	35.4251	1.04891	97.6493	1.31267	2.45411
0:13:02.600	Exercise		2.2467	42.713	12.4127	181	-	37.4491	35.7671	1.04703	95.0291	1.25633	2.35236
0:13:03.380	Exercise		2.18887	41.6136	12.0932	181	-	37.9621	36.2922	1.04601	94.0787	1.23333	2.28959
0:13:04.160	Exercise		2.10991	40.1123	11.657	181	-	38.1653	36.3778	1.04914	91.8015	1.17233	2.21358
0:13:04.900	Exercise		2.22374	42.2764	12.2859	181	-	38.2397	36.5166	1.04719	96.4083	1.22067	2.32867
0:13:05.660	Exercise		2.33359	44.3649	12.8928	181	-	37.9739	35.9745	1.05558	99.9887	1.266	2.46329
0:13:06.440	Exercise		2.40305	45.6853	13.301	180.667	-	38.0263	35.9201	1.05863	102.553	1.32167	2.54395
0:13:07.220	Exercise		2.38818	45.4027	13.2432	180.333	-	38.2322	35.9465	1.06359	102.582	1.31	2.54004
0:13:07.960	Exercise		2.32799	44.2583	12.9333	180	-	38.6667	36.3381	1.06408	101.2	1.303	2.47717
0:13:08.760	Exercise		2.33623	44.415	12.979	180	-	38.6085	36.0853	1.06992	101.29	1.315	2.49958
0:13:09.560	Exercise		2.22148	42.2334	12.3415	180	-	39.0016	36.4192	1.07091	97.6302	1.27933	2.379
0:13:10.320	Exercise		2.23859	42.5587	12.4366	180	-	39.0081	36.3641	1.07271	98.6039	1.25867	2.40135
0:13:11.060	Exercise		2.14712	40.8198	11.9285	180	-	39.3563	36.6218	1.07467	95.7837	1.22267	2.30744
0:13:11.860	Exercise		2.24623	42.7041	12.4791	180	-	39.2293	36.6305	1.07094	99.5018	1.25867	2.40559
0:13:12.600	Exercise		2.24955	42.7671	12.4975	180	-	39.2401	36.7122	1.06886	99.3644	1.29	2.40445
0:13:13.400	Exercise		2.32443	44.1908	12.9135	180	-	39.1178	36.6728	1.06667	102.208	1.30467	2.4794
0:13:14.160	Exercise		2.29495	43.6302	12.7497	180	-	39.5301	36.9474	1.0699	101.898	1.31267	2.45537
0:13:14.920	Exercise		2.25476	42.8662	12.5264	180	-	40.0741	37.2317	1.07634	101.536	1.308	2.4269
0:13:15.720	Exercise		2.07964	39.537	11.5536	180	-	41.9594	38.6159	1.08658	98.162	1.29667	2.25971
0:13:16.540	Exercise		2.28117	43.3683	12.6732	180	-	41.5117	38.1238	1.08887	105.922	1.35867	2.48389
0:13:17.240	Exercise		2.41945	45.9971	13.4414	180	-	42.2869	38.4704	1.09921	113.629	1.44567	2.65947
0:13:18.020	Exercise		2.59816	49.3947	14.4342	180	-	42.1763	38.369	1.09923	121.079	1.51633	2.85597
0:13:18.800	Exercise		2.36981	45.0534	13.1656	180	-	43.5722	39.2467	1.11021	114.242	1.49767	2.63099
0:13:19.600	Exercise		2.32207	44.1458	12.9004	180	-	43.9575	39.5845	1.11047	113.364	1.44567	2.57859
0:13:20.320	Exercise		2.29703	43.6697	12.7377	180.333	-	43.3443	38.9085	1.114	110.855	1.41367	2.5589
0:13:21.100	Exercise		2.21938	42.1935	12.2844	180.667	-	43.2002	38.5928	1.11938	107.169	1.36667	2.48433
0:13:21.900	Exercise		2.14275	40.7366	11.8384	181	-	43.3125	38.6954	1.11932	104.214	1.31567	2.39842
0:13:22.600	Exercise		2.05282	39.0269	11.3415	181	-	42.9015	38.5098	1.11404	99.2951	1.27367	2.28692
0:13:23.420	Exercise		2.17078	41.2695	11.9932	181	-	42.3499	38.1863	1.10903	103.558	1.28267	2.40746
0:13:24.140	Exercise		2.18276	41.4974	12.0595	181	-	40.8802	37.0431	1.10358	100.533	1.281	2.40886
0:13:24.900	Exercise		2.26057	42.9767	12.4894	181	-	40.4913	36.7675	1.10128	102.922	1.30133	2.48952
0:13:25.700	Exercise		2.1674	41.2054	11.9746	181	-	39.9785	36.6498	1.09082	97.7307	1.27	2.36425
0:13:26.480	Exercise		2.15437	40.9576	11.9026	181	-	39.4756	36.2316	1.08954	96.229	1.239	2.34726
0:13:27.220	Exercise		2.04443	38.8674	11.2744	181.333	-	39.0175	36.0573	1.0821	91.0446	1.16267	2.21227
0:13:28.000	Exercise		2.10129	39.9485	11.5667	181.667	-	38.1914	35.5786	1.07344	91.727	1.151	2.2556
0:13:28.740	Exercise		1.93318	36.7525	10.6219	182	-	37.8332	35.2949	1.07192	84.4146	1.078	2.07221
0:13:29.520	Exercise		1.98609	37.7584	10.9126	182	-	37.354	35.131	1.06328	85.5617	1.08333	2.11177
0:13:30.280	Exercise		1.99205	37.8718	10.9454	182	-	37.0176	34.9299	1.05977	85.1141	1.07767	2.11112
0:13:31.020	Exercise		2.18097	41.4632	11.9833	182	-	36.8751	35.4385	1.04054	91.8934	1.15367	2.26938
0:13:31.780	Exercise		2.19478	41.7258	12.0592	182	-	37.3119	35.9649	1.03745	93.1724	1.18933	2.27698
0:13:32.580	Exercise		2.29274	43.5882	12.5975	182	-	37.612	36.416	1.03284	97.6234	1.23433	2.36803
0:13:33.300	Exercise		2.32386	44.1799	12.7919	181.667	-	38.6564	37	1.04477	101.032	1.299	2.42789
0:13:34.100	Exercise		2.38966	45.4307	13.1782	181.333	-	39.2618	37.1125	1.05791	105.314	1.31967	2.52805
0:13:34.840	Exercise		2.53199	48.1366	13.9889	181	-	38.6495	36.5336	1.05792	109.044	1.404	2.67863
0:13:37.120	Exercise		2.81763	53.5671	15.567	181	-	38.6305	36.7149	1.05217	120.122	1.534	2.96463
0:13:37.900	Exercise		2.95509	56.1804	16.3265	181	-	38.9864	37.219	1.04749	126.193	1.65433	3.09541
0:13:38.700	Exercise		2.95104	56.1035	16.3041	181	-	41.4514	39.1429	1.05898	133.509	1.719	3.12509
0:13:39.440	Exercise		2.84053	54.0025	15.6935	181	-	45.0594	41.4537	1.08698	139.084	1.80567	3.08761
0:13:40.240	Exercise		2.71364	51.59	14.9925	181	-	48.7128	43.7935	1.11233	143.373	1.846	3.01845
0:13:41.020	Exercise		2.50219	47.5702	13.8243	181	-	50.7139	44.2301	1.14659	137.977	1.793	2.869
0:13:41.780	Exercise		2.25993	42.9644	12.4858	181	-	50.0939	43.3872	1.15458	124.382	1.603	2.60926
0:13:42.560	Exercise		2.13033	40.5005	11.7698	181	-	47.9573	41.3318	1.1603	113.338	1.46067	2.47181
0:13:43.340	Exercise		1.99106	37.8529	11.0004	181	-	46.0243	40.0582	1.14894	102.714	1.33533	2.28761
0:13:44.120	Exercise		2.06417	39.2428	11.4043	181	-	44.1209	38.6687	1.141	102.457	1.296	2.35522
0:13:44.840	Exercise		2.06585	39.2747	11.4135	181	-	43.4258	38.4906	1.12822	100.915	1.297	2.33073
0:13:45.660	Exercise		2.12872	40.4701	11.7609	181	-	42.9686	38.318	1.12137	102.872	1.299	2.38708
0:13:46.400	Exercise		2.06806	39.3167	11.4258	181	-	42.6044	38.3603	1.11064	99.1124	1.297	2.29686
0:13:47.200	Exercise		2.2684	43.1254	12.5326	181	-	42.3338	38.2327	1.10727	107.522	1.34733	2.51173
0:13:47.920	Exercise		2.29626	43.6551	12.6865	181	-	42.0319	38.2793	1.09803	107.905	1.36433	2.52137
0:13:48.680	Exercise		2.3595	44.8574	13.0359	181	-	42.2685	38.5614	1.09614	111.121	1.405	2.58633
0:13:49.480	Exercise		2.13773	40.6413	11.8107	181	-	42.1167	38.5511	1.09249	100.09	1.43333	2.33545
0:13:50.560	Exercise		2.23434	42.478	12.3444	181	-	41.8376	38.2149	1.0948	103.346	1.50833	2.44616
0:13:51.360	Exercise		2.25916	42.9498	12.4586	181.333	-	42.3758	38.7613	1.09325	105.428	1.566	2.46983
0:13:52.200	Exercise		2.43155	46.2272	13.3847	181.667	-	41.7207	38.0606	1.09617	112.166	1.50667	2.66538
0:13:52.980	Exercise		2.34301	44.5439	12.8737	182	-	42.4817	38.9267	1.09133	110.256	1.481	2.55699
0:13:53.780	Exercise		2.35823	44.8332	12.9573	182	-	41.8776	38.3087	1.09316	109.838	1.42733	2.57792
0:13:54.540	Exercise		2.3519	44.7129	12.9225	182	-	42.0665	38.6312	1.08893	110.018	1.42967	2.56105
0:13:55.320	Exercise		2.37893	45.2267	13.071	182	-	41.3334	37.6746	1.09712	109.599	1.40033	2.60996
0:13:56.080	Exercise		2.33223	44.3389	12.8144	182	-	41.1319	37.5162	1.09638	107.199	1.36967	2.557
0:13:56.840	Exercise		2.35249	44.7242	12.9258	182	-	41.1163	37.2082	1.10503	108.196	1.35833	2.59958
0:13:57.580	Exercise		2.32799	44.2583	12.7911	182	-	41.0132	37.1857	1.10293	106.671	1.37233	2.56761
0:13:58.400	Exercise		2.28508	43.4426	12.5554	182	-	40.6382	36.8248	1.10355	104.055	1.33867	2.52171
0:13:59.160	Exercise		2.28217	43.3873	12.5394	182	-	40.602	37.0888	1.09472	103.562	1.368	2.49835
0:13:59.960	Exercise		2.25385	42.8489	12.3838	182	-	40.4691	36.948	1.0953	102.39	1.319	2.46864
0:14:00.720	Exercise		2.26934	43.1434	12.4689	182	-	40.7646	37.1801	1.09641	103.898	1.31367	2.48813
0:14:01.440	Exercise		2.24545	42.6892	12.3376	182	-	40.1706	36.4586	1.10181	101.682	1.27533	2.47407
0:14:02.220	Exercise		2.30978	43.9122	12.6911	182	-	39.5006	35.8974	1.10037	102.719	1.28833	2.54162
0:14:02.980	Exercise		2.22394	42.2802	12.2195	182	-	39.6638	36.1384	1.09755	99.1193	1.30833	2.44089
0:14:03.820	Exercise		2.13523	40.5937	11.732	182	-	39.1258	35.827	1.09208	94.8739	1.20567	2.33183
0:14:04.520	Exercise		2.1462	40.8023	11.7708	182.333	-	39.4287	36.5002	1.08023	95.8565	1.22867	2.3184
0:14:05.300	Exercise		2.24029	42.591	12.2868	182.333	-	39.2621	36.3343	1.08058	99.5537	1.23633	2.42081
0:14:06.060	Exercise		2.35855	44.8394	12.9118	182.667	-	39.6754	36.858	1.07644	105.058	1.31767	2.53884
0:14:06.780	Exercise		2.26274	43.0179	12.3873	182.667	-	39.9798	36.954	1.08188	101.681	1.30533	2.44802
0:14:07.620	Exercise		2.2357	42.5038	12.2392	182.667	-	39.4181	36.5567	1.07827	99.3442	1.27533	2.4107
0:14:08.380	Exercise		2.1602	41.0685	11.8259	182.667	-	39.0339	36.1359	1.0802	95.4304	1.237	2.33345
0:14:09.120	Exercise		2.24639	42.7071	12.2978	182.667	-	38.9791	36.1952	1.07692	98.9356	1.25267	2.41918
0:14:09.900	Exercise		2.30379	43.7982	12.589	183	-	38.9337	36.1559	1.07683	101.068	1.27967	2.48078
0:14:10.660	Exercise		2.37127	45.0812	12.9578	183	-	39.4514	36.7324	1.07402	105.031	1.31733	2.5468
0:14:11.380	Exercise		2.36117	44.8891	12.9025	183	-	39.5229	36.9111	1.07076	104.537	1.342	2.52824
0:14:12.220	Exercise		2.34834	44.6453	12.8325	183	-	39.8272	37.0656	1.07451	104.745	1.34467	2.52331
0:14:12.980	Exercise		2.31284	43.9703	12.6385	183	-	39.8442	36.894	1.07996	103.16	1.34967	2.49778
0:14:13.740	Exercise		2.28391	43.4203	12.4804	183	-	39.9324	36.7046	1.08794	102.569	1.29933	2.48475
0:14:14.500	Exercise		2.27638	43.2772	12.4392	183	-	39.9291	36.5561	1.09227	102.164	1.30533	2.48642
0:14:15.280	Exercise		2.33004	44.2974	12.7325	183	-	39.4998	36.3867	1.08556	103.117	1.34	2.52939
0:14:16.080	Exercise		2.39182	45.4719	13.0701	183	-	39.2216	36.1517	1.08491	105.217	1.32833	2.59492
0:14:16.780	Exercise		2.42496	46.1019	13.2511	183	-	39.4478	36.5213	1.08013	107.066	1.35167	2.61928
0:14:17.560	Exercise		2.43219	46.2394	13.2907	183	-	39.9327	36.7889	1.08546	108.623	1.36033	2.64004
0:14:18.340	Exercise		2.39976	45.6227	13.1134	183	-	40.4173	37.2311	1.08558	108.165	1.394	2.60512
0:14:19.100	Exercise		2.35498	44.7715	12.8687	183	-	40.8598	37.5356	1.08856	107.597	1.36233	2.56354
0:14:19.840	Exercise		2.32274	44.1585	12.6695	183.333	-	41.2712	37.7875	1.09219	107.143	1.36767	2.53687
0:14:20.640	Exercise		2.29287	43.5908	12.4839	183.667	-	41.5918	37.8462	1.09897	106.748	1.35033	2.51979
0:14:21.380	Exercise		2.34413	44.5651	12.7398	184	-	41.3383	37.6238	1.09873	108.086	1.39167	2.57556
0:14:22.160	Exercise		2.35955	44.8584	12.8236	184	-	41.3066	37.4618	1.10263	108.941	1.367	2.60171
0:14:22.900	Exercise		2.42571	46.1161	13.1832	184	-	41.4286	37.7553	1.09729	111.77	1.42733	2.6617
0:14:23.680	Exercise		2.34926	44.6628	12.7677	184	-	41.8445	38.1491	1.09687	109.677	1.38867	2.57683
0:14:24.440	Exercise		2.34171	44.5192	12.7267	184	-	41.9383	38.3766	1.09281	109.381	1.40967	2.55904
0:14:25.220	Exercise		2.29742	43.6771	12.486	184	-	41.8721	38.18	1.0967	107.571	1.362	2.51958
0:14:25.960	Exercise		2.35247	44.7237	12.762	184.333	-	41.0922	37.2042	1.1045	108.144	1.357	2.59831
0:14:26.700	Exercise		2.30294	43.782	12.4708	184.667	-	41.2262	37.3226	1.10459	106.417	1.33533	2.5438
0:14:27.480	Exercise		2.3434	44.5512	12.6899	184.667	-	40.5338	36.7201	1.10386	106.36	1.34667	2.58677
0:14:28.240	Exercise		2.31315	43.9762	12.5261	184.667	-	40.5688	36.8059	1.10224	105.112	1.343	2.54964
0:14:29.000	Exercise		2.35802	44.8293	12.7922	184.333	-	39.7018	35.9628	1.10397	104.796	1.35	2.60318
0:14:29.800	Exercise		2.32597	44.2199	12.6183	184.333	-	39.934	36.1773	1.10384	104.166	1.32967	2.5675
0:14:30.540	Exercise		2.37466	45.1457	12.9058	184	-	39.9913	36.5442	1.09433	106.458	1.334	2.59866
0:14:31.260	Exercise		2.4938	47.4107	13.5533	184	-	40.6667	37.1111	1.09581	113.198	1.38333	2.73273
0:14:32.000	Exercise		2.48795	47.2995	13.5215	184	-	41.7655	37.8778	1.10264	115.591	1.425	2.74331
0:14:32.760	Exercise		2.40516	45.7255	13.0715	184	-	41.8608	37.5609	1.11448	112.152	1.408	2.68049
0:14:33.520	Exercise		2.26122	42.989	12.2892	184	-	42.0949	37.7931	1.11382	106.656	1.339	2.5186
0:14:34.260	Exercise		2.29235	43.5808	12.4584	184	-	41.3958	37.2337	1.11178	106.364	1.33533	2.5486
0:14:35.020	Exercise		2.38643	45.3694	12.9697	184	-	41.4121	37.5435	1.10304	110.508	1.36233	2.63234
0:14:35.740	Exercise		2.33096	44.3149	12.6683	184	-	41.6683	37.816	1.10187	108.705	1.352	2.56842
0:14:36.500	Exercise		2.28616	43.463	12.4248	184	-	41.7688	38.1485	1.0949	106.971	1.34167	2.50311
0:14:37.280	Exercise		2.2028	41.8783	11.9717	184	-	41.4358	37.7284	1.09826	102.648	1.29967	2.41925
0:14:38.020	Exercise		2.29524	43.6358	12.4741	184	-	40.2448	36.6965	1.09669	103.556	1.33333	2.51718
0:14:38.820	Exercise		2.19777	41.7826	11.9444	184	-	39.567	35.6127	1.11104	98.4507	1.23367	2.4418
0:14:39.540	Exercise		2.24978	42.7714	12.227	184	-	39.208	35.4539	1.10589	99.701	1.24933	2.488
0:14:40.280	Exercise		2.2928	43.5894	12.4383	184.333	-	38.8984	35.2919	1.10219	101.078	1.224	2.52711
0:14:41.000	Exercise		2.44566	46.4954	13.2436	184.667	-	38.9466	35.6284	1.09314	107.034	1.308	2.67343
0:14:41.740	Exercise		2.55358	48.5471	13.8031	185	-	39.82	36.2263	1.0992	113.575	1.37533	2.80689
0:14:42.460	Exercise		2.53177	48.1326	13.6853	185	-	41.2102	37.2695	1.10574	115.919	1.441	2.79947
0:14:43.240	Exercise		2.43376	46.2692	13.1555	185	-	41.7127	37.6438	1.10809	113.211	1.39433	2.69682
0:14:43.960	Exercise		2.38228	45.2905	12.8772	185	-	41.7457	37.7216	1.10668	110.931	1.39133	2.63642
0:14:44.720	Exercise		2.35237	44.7218	12.7155	185	-	41.3911	37.2194	1.11208	109.048	1.34433	2.61603
0:14:45.460	Exercise		2.41998	46.0073	13.0575	185.333	-	41.307	36.8251	1.12171	111.335	1.40967	2.71452
0:14:46.240	Exercise		1.95333	37.1356	10.5207	185.667	-	41.4871	36.7695	1.1283	91.6856	1.24	2.20395
0:14:47.180	Exercise		1.75988	33.4578	9.46172	186	-	41.2937	36.5445	1.12996	81.9988	1.266	1.98859
0:14:48.300	Exercise		1.79559	34.1366	9.65369	186	-	39.355	34.9363	1.12648	78.4172	1.45667	2.02269
0:14:49.660	Exercise		1.9964	37.9543	10.7141	186.333	-	38.604	34.4788	1.11964	84.1181	1.71833	2.23525
0:14:50.880	Exercise		2.02389	38.477	10.8617	186.333	-	37.8072	33.8362	1.11736	83.3177	1.76433	2.26141
0:14:52.120	Exercise		1.93562	36.7989	10.388	186.333	-	38.5705	34.6939	1.11174	81.7016	1.67033	2.15191
0:14:53.340	Exercise		1.82652	34.7248	9.83765	185.667	-	39.1654	34.9014	1.12217	78.5047	1.62233	2.04968
0:14:54.600	Exercise		1.72756	32.8434	9.33817	185	-	39.5213	35.376	1.11718	75.0079	1.60433	1.92999
0:14:55.980	Exercise		1.62927	30.9747	8.83072	184.5	-	39.4531	35.3177	1.11709	70.8375	1.5555	1.82004
