# Supplementary material for: A Plyometric Warm-Up Protocol Improves Running Economy in Recreational Endurance Athletes
Source: Front Physiol. 2020 Mar 12;11:197. doi: 10.3389/fphys.2020.00197 (PMC7080849; doi:10.3389/fphys.2020.00197)
Supplement: Supplementary file 1 [file Data_Sheet_1.zip › Datasheet 1/Running economy /4/4 Resistance.xls]

## Sheet: MetasoftStudio
CPET Results
Operator
Master data
Name
Director
Street
City
Zip
State
Country
Phone
Fax
e-Mail
Internet
Patient data
Administrative Data
ID		4
Title		Mr.
Last Name
First Name
Name Addition
Sex		male
Date of Birth		05/12/1998
Biological and Medical Baseline Data
Height		172 cm
Weight		52.6 kg
Mask		Blue, small
Ethnicity
Body Fat
Hip/Waist Ratio
BMI		18
Estimated Fitness Level
BSA		1.62 m2
Hct
Hb
Medication that changes the Heart Rate
Medication
Existing Medical Conditions
Normal Values
Maximum Oxygen Uptake		Wasserman weight algorithm, 2.77L/min
Maximum Relative Oxygen Uptake		Based on normal value of maximum oxygen uptake, 53ml/min/kg
Maximum Oxygen Pulse		Wasserman equation, 15ml
Maximum Heart Rate		Traditional formula for bicycle test, 180/min
Maximum Minute Ventilation		Not used, -
Maximum Breathing Frequency		Pollock et al. equation, 42/min
Maximum Work Rate		Based on normal maximum oxygen uptake, 247W
Maximum Arterial Blood Pressure		Japanese normal values, 188mmHg
Spirometry normal value set		European Coal and Steel Community (ECSC)
LBW		52.6 kg
IC
VC
TLC
FEV1
Attribution
Administrative Group
Attribution
Contact & Insurance Information
Contact Information
Street
Zip-Code
City
State
Country
Phone
Mobile Phone
e-Mail
Fax
Insurance Information
Prescribing Physician
Responsible Physician
Insurance Company
Insurance Number
Test data
Start Time		07/06/2019 1:11 PM
Duration		0:14:47
CPET device		MetaLyzer 3B-R3
Serial number		235021624
Firmware version		1.3.56
Flow Sensor		Default
Temperature		21.1°C
Barometric Pressure		998mBar
Humidity		46%
Variable	Unit	Rest	Unloaded Pedalling	Warm Up	VT1	VT1 % Norm	VT1 % Max	VT2	VT2 % Norm	VT2 % Max	V'O2peak	V'O2peak % Norm	Normal	Absolute Maximum Values
V'O2	L/min	-	-	-	-	-	-	2.48	90	93	2.67	96	2.77	3.04
V'O2/kg	ml/min/kg	-	-	-	-	-	-	47	90	93	51	96	53	58
V'O2/HR	ml	-	-	-	-	-	-	13	87	92	14	94	15	17
HR	/min	-	-	-	-	-	-	186	103	101	185	103	180	187
V'E/V'O2		-	-	-	-	-	-	38.7	-	103	37.6	-	-	47.9
V'E/V'CO2		-	-	-	-	-	-	35.3	-	102	34.5	-	-	42.7
V'E	L/min	-	-	-	-	-	-	106.5	-	95	112.0	-	-	124.4
V'CO2	L/min	-	-	-	-	-	-	2.71	-	93	2.91	-	-	3.17
RER		-	-	-	-	-	-	1.10	-	101	1.09	-	-	1.18
t	Phase	Marker	V'O2	V'O2/kg	V'O2/HR	HR	WR	V'E/V'O2	V'E/V'CO2	RER	V'E	VT	V'CO2
h:mm:ss.ms			L/min	ml/min/kg	ml	/min	W				L/min	L	L/min
0:00:04.000	Exercise		0.309641	5.88671	2.89384	107	-	38.5296	37.3335	1.03204	23.014	0.299	0.319561
0:00:05.480	Exercise		0.226799	4.31178	2.11304	107.333	-	46.4888	43.7674	1.06218	22.2527	0.273667	0.240901
0:00:06.520	Exercise		0.240005	4.56284	2.23608	107.333	-	39.4436	38.8308	1.01578	20.9867	0.262333	0.243793
0:00:09.040	Exercise		0.140651	2.67397	1.31041	107.333	-	52.4874	48.8245	1.07502	19.1942	0.234	0.151203
0:00:10.380	Exercise		0.190327	3.61838	1.77323	107.333	-	91.6715	79.6454	1.151	27.5107	0.393667	0.219065
0:00:12.160	Exercise		0.41032	7.80075	3.79926	108	-	64.3977	57.5984	1.11805	37.1219	0.499667	0.458757
0:00:13.140	Exercise		0.407572	7.74852	3.75066	108.667	-	62.043	56.5867	1.09642	35.8825	0.487667	0.446872
0:00:13.900	Exercise		0.731563	13.908	6.67079	109.667	-	35.1122	37.0535	0.947608	35.6569	0.515	0.693235
0:00:16.000	Exercise		0.556198	10.5741	5.04107	110.333	-	36.1563	40.0814	0.902073	30.1651	0.432	0.501731
0:00:17.120	Exercise		0.822435	15.6356	7.38714	111.333	-	33.4275	37.4363	0.892917	35.8147	0.619667	0.734366
0:00:19.100	Exercise		1.01502	19.2969	9.06265	112	-	29.1192	32.8894	0.885368	39.7224	0.562667	0.898663
0:00:19.860	Exercise		1.02409	19.4693	9.03607	113.333	-	28.4502	32.4853	0.875786	38.7216	0.581667	0.896881
0:00:20.620	Exercise		0.810757	15.4136	7.07056	114.667	-	29.4717	33.9477	0.86815	35.2128	0.448	0.703859
0:00:21.700	Exercise		0.447945	8.51607	3.8616	116	-	37.3747	42.7825	0.873598	28.0602	0.357	0.391324
0:00:22.780	Exercise		1.08924	20.708	9.30974	117	-	28.087	32.8951	0.853834	41.4443	0.55	0.93003
0:00:24.260	Exercise		0.994084	18.8989	8.44831	117.667	-	26.2582	30.755	0.853786	37.2787	0.480333	0.848735
0:00:24.960	Exercise		0.960644	18.2632	8.11812	118.333	-	26.5271	31.0113	0.855402	36.4698	0.478	0.821737
0:00:26.380	Exercise		0.614729	11.6869	5.16579	119	-	32.3869	36.8238	0.87951	30.0636	0.426333	0.540661
0:00:28.180	Exercise		0.603846	11.48	5.03205	120	-	32.7573	37.4068	0.875704	29.5128	0.436667	0.52879
0:00:29.260	Exercise		0.586424	11.1487	4.83316	121.333	-	30.9083	35.2113	0.877797	27.686	0.417	0.514761
0:00:34.700	Exercise		0.741602	14.0989	6.06214	122.333	-	28.164	32.3889	0.869557	30.5781	0.454333	0.644865
0:00:36.440	Exercise		1.45111	27.5876	11.7976	123	-	28.345	31.8121	0.891015	51.131	0.736333	1.29296
0:00:38.220	Exercise		1.41659	26.9314	11.5483	122.667	-	28.1072	31.6132	0.889098	49.7362	0.722	1.25949
0:00:39.300	Exercise		1.22615	23.3109	10.0231	122.333	-	27.5058	31.1774	0.882237	42.9947	0.668	1.08176
0:00:41.480	Exercise		1.10652	21.0364	9.09466	121.667	-	24.6604	29.2756	0.84235	34.5279	0.686667	0.932075
0:00:43.220	Exercise		1.41667	26.9329	11.6439	121.667	-	24.3068	28.6713	0.847776	40.273	0.993333	1.20102
0:00:44.700	Exercise		1.64148	31.2069	13.4181	122.333	-	24.0015	28.1567	0.852426	45.3159	1.10267	1.39924
0:00:46.140	Exercise		1.56842	29.8178	12.7169	123.333	-	25.5848	29.7583	0.859753	46.6445	1.03067	1.34845
0:00:47.260	Exercise		1.38261	26.2854	11.1202	124.333	-	27.7166	32.0249	0.865471	45.3749	0.926333	1.19661
0:00:48.680	Exercise		1.29799	24.6765	10.3839	125	-	29.9364	33.8853	0.883463	46.3109	0.894667	1.14672
0:00:50.140	Exercise		1.36096	25.8737	10.8012	126	-	28.0735	31.5079	0.891	44.9355	0.961667	1.21261
0:00:53.760	Exercise		1.41307	26.8645	11.1558	126.667	-	26.9749	30.2522	0.891668	43.9116	1.09133	1.25999
0:00:55.880	Exercise		1.34327	25.5374	10.5769	127	-	25.9266	29.2669	0.885867	40.0905	1.09667	1.18996
0:00:57.420	Exercise		1.21879	23.1709	9.57165	127.333	-	27.2268	30.5262	0.891917	38.6015	1.026	1.08706
0:00:59.140	Exercise		1.25837	23.9235	9.85671	127.667	-	27.8226	31.0945	0.894778	41.3636	0.937667	1.12596
0:01:00.300	Exercise		0.95369	18.131	7.4507	128	-	28.858	31.9384	0.903553	35.432	0.645	0.86171
0:01:01.380	Exercise		1.11656	21.2274	8.72314	128	-	28.5019	31.5352	0.903812	39.7072	0.725333	1.00916
0:01:03.820	Exercise		1.06635	20.2728	8.35262	127.667	-	28.6165	31.5623	0.906668	37.888	0.74	0.966826
0:01:05.280	Exercise		1.3229	25.1501	10.3621	127.667	-	28.2041	31.2721	0.901893	43.1258	1.068	1.19311
0:01:06.820	Exercise		1.36781	26.004	10.7139	127.667	-	27.77	31.212	0.889723	43.7988	1.08467	1.21697
0:01:08.540	Exercise		1.45788	27.7163	11.3897	128	-	27.7859	31.3682	0.885799	46.3789	1.13767	1.29139
0:01:09.960	Exercise		1.43299	27.2431	11.2244	127.667	-	28.828	32.4856	0.887409	47.1806	1.15733	1.27165
0:01:11.500	Exercise		1.5545	29.5532	12.2081	127.333	-	28.8199	32.2049	0.89489	50.3349	1.30967	1.39111
0:01:13.260	Exercise		1.52902	29.0688	12.0395	127	-	29.1825	32.1903	0.906561	49.7267	1.40233	1.38615
0:01:15.060	Exercise		1.56784	29.8069	12.3452	127	-	29.545	31.9497	0.924734	51.4781	1.43767	1.44984
0:01:16.560	Exercise		1.46869	27.9218	11.5645	127	-	30.5739	32.3491	0.945125	50.3957	1.32133	1.38809
0:01:18.240	Exercise		1.41839	26.9656	11.1684	127	-	31.2075	32.4312	0.962268	50.4789	1.16967	1.36487
0:01:19.480	Exercise		1.33547	25.3891	10.488	127.333	-	30.9794	32.2427	0.960819	47.6126	1.09867	1.28314
0:01:21.160	Exercise		1.34466	25.5638	10.5325	127.667	-	29.7472	31.3642	0.948445	46.2402	1.067	1.27533
0:01:22.620	Exercise		1.4382	27.3421	11.2359	128	-	28.5085	30.2828	0.941407	46.9187	1.14167	1.35393
0:01:24.060	Exercise		1.60119	30.4408	12.4445	128.667	-	26.6393	28.4445	0.936538	47.8895	1.31733	1.49957
0:01:26.340	Exercise		1.68976	32.1248	13.0316	129.667	-	26.5024	28.164	0.941003	50.1944	1.33567	1.59007
0:01:27.680	Exercise		1.64194	31.2156	12.5659	130.667	-	27.0302	28.7565	0.93997	49.7661	1.331	1.54337
0:01:29.140	Exercise		1.78601	33.9546	13.5647	131.667	-	29.2321	30.4732	0.959273	57.5931	1.54033	1.71327
0:01:31.420	Exercise		1.6928	32.1825	12.7598	132.667	-	29.9375	30.8537	0.970306	55.9703	1.523	1.64253
0:01:32.820	Exercise		1.49992	28.5155	11.1934	134	-	30.5139	31.1949	0.978169	50.9106	1.42567	1.46717
0:01:34.400	Exercise		1.22184	23.2289	9.05066	135	-	28.712	30.0805	0.954506	41.1098	0.982	1.16625
0:01:36.520	Exercise		1.4008	26.6313	10.3253	135.667	-	26.2424	28.2841	0.927813	43.2582	0.958667	1.29969
0:01:37.900	Exercise		1.63002	30.989	11.9854	136	-	24.4646	26.7517	0.914509	46.581	1.00067	1.49067
0:01:39.320	Exercise		1.78479	33.9315	13.1235	136	-	24.3572	26.8063	0.90864	50.1134	1.08667	1.62173
0:01:40.700	Exercise		1.6917	32.1617	12.4696	135.667	-	25.1157	27.666	0.907817	48.6025	1.14467	1.53576
0:01:42.140	Exercise		1.96947	37.4424	14.5887	135	-	26.5165	29.0015	0.914315	58.3093	1.37967	1.80072
0:01:43.580	Exercise		1.9592	37.2471	14.5846	134.333	-	28.0461	30.2938	0.925804	60.9194	1.469	1.81383
0:01:45.040	Exercise		1.96119	37.2851	14.6723	133.667	-	29.2639	31.12	0.940357	63.7642	1.441	1.84422
0:01:46.240	Exercise		1.69751	32.2721	12.7313	133.333	-	30.014	31.2075	0.961756	57.7215	1.22733	1.63259
0:01:47.660	Exercise		1.55874	29.6338	11.7198	133	-	31.115	31.4744	0.988581	55.7	1.114	1.54094
0:01:49.060	Exercise		1.43417	27.2657	10.7833	133	-	31.8339	31.7192	1.00362	52.5419	1.09867	1.43936
0:01:50.440	Exercise		1.4051	26.7128	10.5646	133	-	32.5222	32.2403	1.00874	52.7547	1.07633	1.41738
0:01:51.560	Exercise		1.47155	27.9762	11.0366	133.333	-	31.5518	31.6297	0.99754	53.1159	1.144	1.46793
0:01:52.980	Exercise		1.46534	27.8582	10.9626	133.667	-	31.0835	31.2525	0.994593	52.2338	1.125	1.45742
0:01:54.360	Exercise		1.44856	27.5391	10.7833	134.333	-	31.0158	31.2272	0.993229	51.0994	1.19233	1.43875
0:01:55.760	Exercise		1.22013	23.1964	9.08288	134.333	-	33.5839	33.7376	0.995445	48.3928	0.939667	1.21458
0:01:56.640	Exercise		1.30867	24.8796	9.74195	134.333	-	33.8619	33.5576	1.00907	52.2148	0.951667	1.32054
0:01:58.060	Exercise		1.33201	25.3234	9.91573	134.333	-	33.6803	33.436	1.00731	52.7634	0.961667	1.34175
0:01:59.460	Exercise		1.5382	29.2434	11.4223	134.667	-	31.3782	30.9917	1.01247	54.8665	1.197	1.55738
0:02:00.920	Exercise		1.47613	28.0634	10.9343	135	-	30.7278	30.9493	0.992843	51.4154	1.22233	1.46557
0:02:02.340	Exercise		1.45187	27.6021	10.7546	135	-	30.3186	30.7267	0.986718	49.9649	1.21	1.43259
0:02:03.820	Exercise		1.45496	27.6609	10.8042	134.667	-	30.6759	31.1987	0.983245	51.0467	1.146	1.43059
0:02:05.000	Exercise		1.5924	30.2738	11.8541	134.333	-	31.5562	32.009	0.985854	57.3027	1.17	1.56987
0:02:06.080	Exercise		1.58016	30.0411	11.7923	134	-	31.6814	32.0601	0.988186	57.2252	1.15033	1.5615
0:02:07.480	Exercise		1.53214	29.1281	11.4339	134	-	31.3857	32.0056	0.980632	54.8101	1.174	1.50246
0:02:08.920	Exercise		1.35995	25.8546	10.1489	134	-	31.3063	31.8361	0.983358	49.0719	1.08767	1.33732
0:02:10.100	Exercise		1.20776	22.9613	9.01317	134	-	31.3644	31.8522	0.984685	44.8922	0.922	1.18927
0:02:11.220	Exercise		1.19037	22.6306	8.90552	133.667	-	31.2142	31.8294	0.980672	44.6085	0.862	1.16736
0:02:12.640	Exercise		1.37791	26.196	10.3343	133.333	-	29.1205	29.7787	0.977895	47.6197	0.915	1.34745
0:02:13.800	Exercise		1.59536	30.33	11.9952	133	-	28.5936	29.6011	0.965966	52.4859	1.10033	1.54106
0:02:15.280	Exercise		1.79337	34.0945	13.484	133	-	28.2842	29.1927	0.96888	57.4749	1.226	1.73756
0:02:16.740	Exercise		1.60247	30.4651	12.0486	133	-	28.9448	29.8763	0.968819	52.708	1.2	1.5525
0:02:18.140	Exercise		1.66196	31.5962	12.4959	133	-	28.6463	29.356	0.975822	54.0746	1.20433	1.62178
0:02:19.520	Exercise		1.53777	29.2353	11.5622	133	-	28.8206	29.5751	0.974489	50.5198	1.17333	1.49854
0:02:20.920	Exercise		1.66995	31.748	12.556	133	-	28.9928	29.6095	0.979172	55.086	1.18933	1.63516
0:02:22.060	Exercise		1.66377	31.6306	12.5095	133	-	29.9912	30.1876	0.993494	56.5681	1.22133	1.65294
0:02:23.440	Exercise		1.72639	32.8212	12.9479	133.333	-	30.3248	30.1834	1.00468	59.3653	1.219	1.73448
0:02:24.640	Exercise		1.56741	29.7986	11.6971	134	-	30.6824	30.3177	1.01203	54.6957	1.19267	1.58626
0:02:26.000	Exercise		1.62492	30.8921	12.0663	134.667	-	30.4286	30.2619	1.00551	56.4017	1.16733	1.63387
0:02:27.180	Exercise		1.57828	30.0053	11.6621	135.333	-	30.4625	30.2632	1.00659	55.1621	1.12133	1.58867
0:02:28.320	Exercise		1.6227	30.8499	11.9316	136	-	29.5805	29.5611	1.00066	55.0535	1.124	1.62377
0:02:29.700	Exercise		1.46404	27.8335	10.7387	136.333	-	30.4336	30.4926	0.998065	51.7867	1.03133	1.46121
0:02:30.800	Exercise		1.54877	29.4443	11.3602	136.333	-	30.0606	30.3466	0.990576	53.7018	1.08233	1.53417
0:02:32.220	Exercise		1.37696	26.1779	10.1496	135.667	-	31.099	31.3379	0.992379	49.937	1.01067	1.36646
0:02:33.620	Exercise		1.585	30.133	11.683	135.667	-	29.4898	29.7534	0.99114	53.7645	1.10233	1.57095
0:02:34.760	Exercise		1.54075	29.2919	11.3569	135.667	-	30.0212	30.2509	0.992406	53.4096	1.075	1.52905
0:02:35.880	Exercise		1.82999	34.7907	13.4229	136.333	-	29.9787	30.4819	0.983494	62.3585	1.19767	1.79979
0:02:37.320	Exercise		1.74315	33.1396	12.7547	136.667	-	31.4623	31.9893	0.983525	62.4811	1.178	1.71443
0:02:38.660	Exercise		1.76559	33.5663	12.8562	137.333	-	33.1622	33.7064	0.983856	66.2837	1.23433	1.73709
0:02:39.740	Exercise		1.54107	29.298	11.1942	137.667	-	36.1165	36.1925	0.997902	63.8144	1.12667	1.53784
0:02:40.760	Exercise		1.41471	26.8956	10.2268	138.333	-	36.6899	36.3649	1.00894	59.6806	1.10533	1.42735
0:02:42.020	Exercise		1.35076	25.6799	9.76453	138.333	-	35.9087	35.4882	1.01185	56.2791	1.04233	1.36676
0:02:43.100	Exercise		1.43724	27.3239	10.3897	138.333	-	35.0423	34.8383	1.00585	57.9821	1.096	1.44565
0:02:44.180	Exercise		1.2817	24.3669	9.28767	138	-	38.1153	38.0585	1.00149	57.5336	0.954333	1.28361
0:02:45.040	Exercise		1.31152	24.9339	9.50379	138	-	35.4685	35.6876	0.99386	53.9304	1.04767	1.30347
0:02:47.100	Exercise		1.31251	24.9527	9.51098	138	-	32.5729	33.6241	0.968737	49.5853	1.045	1.27148
0:02:48.480	Exercise		1.38279	26.2888	10.0202	138	-	30.3986	31.7738	0.956717	47.9594	1.16567	1.32294
0:02:49.660	Exercise		1.45357	27.6344	10.5077	138.333	-	30.6774	32.5594	0.942197	51.5187	1.071	1.36955
0:02:51.160	Exercise		1.62479	30.8896	11.7739	138	-	30.3177	32.0137	0.947022	56.5828	1.11267	1.53872
0:02:52.560	Exercise		1.66772	31.7058	12.1436	137.333	-	30.0219	31.3218	0.958499	57.0681	1.174	1.59851
0:02:53.920	Exercise		1.7423	33.1236	12.811	136	-	30.0827	31.5511	0.953459	59.3735	1.22833	1.66121
0:02:55.140	Exercise		1.613	30.6655	11.9482	135	-	30.6831	32.0253	0.958089	56.0564	1.22967	1.5454
0:02:56.520	Exercise		1.5041	28.595	11.1967	134.333	-	31.3426	33.0394	0.948644	53.8392	1.15767	1.42685
0:02:57.800	Exercise		1.56631	29.7778	11.6889	134	-	30.9435	32.1268	0.963169	55.8036	1.09533	1.50863
0:02:58.760	Exercise		1.8693	35.5381	13.9154	134.333	-	31.9004	32.547	0.980134	66.2268	1.446	1.83217
0:03:00.900	Exercise		2.18359	41.5131	16.2148	134.667	-	32.4327	32.7924	0.989031	78.9542	1.39767	2.15964
0:03:01.660	Exercise		2.20533	41.9265	16.2956	135.333	-	33.6061	33.9507	0.989849	83.139	1.32633	2.18295
0:03:02.400	Exercise		1.65722	31.506	12.1854	136	-	35.1554	35.092	1.00181	68.7644	0.942667	1.66021
0:03:03.420	Exercise		1.52395	28.9724	11.1237	137	-	36.193	35.5519	1.01803	64.4893	0.995	1.55142
0:03:04.520	Exercise		1.3773	26.1843	10.0046	137.667	-	36.8795	35.7274	1.03225	59.6634	0.968667	1.42171
0:03:05.360	Exercise		1.15506	21.9593	8.34982	138.333	-	37.7989	36.2384	1.04306	52.9786	0.818667	1.2048
0:03:06.460	Exercise		1.33331	25.3481	9.61521	138.667	-	33.6729	32.9568	1.02173	54.1234	0.844667	1.36228
0:03:07.880	Exercise		1.37955	26.2271	9.90105	139.333	-	31.1512	30.8158	1.01088	51.2997	0.887333	1.39456
0:03:09.020	Exercise		1.60843	30.5785	11.4615	140.333	-	29.3606	29.8322	0.98419	54.6374	1.06133	1.583
0:03:10.460	Exercise		1.47198	27.9845	10.415	141.333	-	28.6159	29.1833	0.980558	49.1264	1.01	1.44337
0:03:11.820	Exercise		1.56485	29.75	10.9943	142.333	-	28.173	29.1351	0.966978	50.9251	1.07233	1.51318
0:03:13.040	Exercise		1.73853	33.0518	12.1859	142.667	-	27.5608	28.7266	0.959418	54.8335	1.14133	1.66797
0:03:14.440	Exercise		2.09388	39.8077	14.6085	143.333	-	30.0608	31.1808	0.964081	69.3269	1.564	2.01867
0:03:16.260	Exercise		2.18054	41.455	15.1777	143.667	-	32.3577	32.927	0.982712	76.9796	1.726	2.14284
0:03:17.460	Exercise		2.14856	40.8472	14.8518	144.667	-	35.2277	34.7141	1.0148	81.5656	1.99867	2.18035
0:03:19.260	Exercise		2.19017	41.6382	15.07	145.333	-	37.8614	36.0361	1.05065	89.1119	2.07333	2.3011
0:03:20.780	Exercise		2.35559	44.783	16.0974	146.333	-	39.243	36.4167	1.07761	99.5022	2.029	2.53841
0:03:21.920	Exercise		2.22499	42.3002	15.136	147	-	41.5122	37.5097	1.10671	99.4016	2.034	2.46241
0:03:23.760	Exercise		2.00551	38.1276	13.5813	147.667	-	43.5809	38.4814	1.13252	95.7445	1.65267	2.27128
0:03:24.900	Exercise		1.85434	35.2537	12.5012	148.333	-	42.1851	37.2681	1.13194	85.656	1.66	2.099
0:03:26.820	Exercise		1.82805	34.7538	12.2688	149	-	40.7634	35.6601	1.14311	82.4778	1.492	2.08966
0:03:28.320	Exercise		2.00955	38.2045	13.4269	149.667	-	39.0578	34.1634	1.14326	85.2218	1.82267	2.29745
0:03:30.100	Exercise		2.10917	40.0983	14.03	150.333	-	40.1582	35.0333	1.14629	91.5133	1.93433	2.41772
0:03:31.280	Exercise		2.17687	41.3854	14.4483	150.667	-	41.4794	36.009	1.15192	98.4971	1.72933	2.50758
0:03:32.040	Exercise		1.82633	34.7211	12.0682	151.333	-	44.0561	37.6458	1.17028	90.6901	1.27667	2.13731
0:03:32.760	Exercise		1.52169	28.9296	10.0332	151.667	-	44.1994	37.3123	1.18458	77.7133	1.07033	1.80257
0:03:33.840	Exercise		1.65319	31.4294	10.8524	152.333	-	40.8675	34.9766	1.16842	76.1738	1.27367	1.93162
0:03:35.320	Exercise		1.52005	28.8982	9.95664	152.667	-	38.7922	33.7202	1.15041	66.1497	1.326	1.74869
0:03:36.440	Exercise		1.63725	31.1264	10.701	153	-	37.2814	32.6864	1.14058	69.6703	1.16233	1.86741
0:03:37.140	Exercise		1.51355	28.7746	9.87095	153.333	-	37.4222	33.0387	1.13268	67.1148	0.922667	1.71436
0:03:37.900	Exercise		1.57096	29.8661	10.2454	153.333	-	36.7096	32.5465	1.12791	69.5722	0.841667	1.7719
0:03:38.620	Exercise		1.70936	32.4973	11.148	153.333	-	36.9712	33.0959	1.11709	74.7751	0.93	1.90951
0:03:39.380	Exercise		1.59584	30.3391	10.4303	153	-	35.8759	32.2358	1.11292	69.0409	0.843333	1.77604
0:03:40.100	Exercise		1.62868	30.9635	10.645	153	-	35.8598	32.4948	1.10355	70.0848	0.864	1.79734
0:03:40.840	Exercise		1.59855	30.3906	10.4708	152.667	-	34.5257	31.3258	1.10215	67.0825	0.812333	1.76184
0:03:41.560	Exercise		1.61496	30.7026	10.6015	152.333	-	34.8016	31.6929	1.09809	67.7869	0.842667	1.77337
0:03:42.340	Exercise		1.52795	29.0484	10.0523	152	-	33.8849	30.59	1.10771	63.4661	0.781667	1.69252
0:03:43.060	Exercise		1.43275	27.2385	9.42596	152	-	34.3428	31.1566	1.10227	60.7883	0.755667	1.57927
0:03:43.800	Exercise		1.45675	27.6949	9.60496	151.667	-	34.1818	31.0771	1.09991	61.3783	0.763	1.60229
0:03:44.580	Exercise		1.56006	29.659	10.3088	151.333	-	33.3495	30.9869	1.07625	63.0395	0.824333	1.67901
0:03:45.660	Exercise		1.63666	31.1153	10.8388	151	-	33.4191	31.3457	1.06615	65.2443	0.890667	1.74492
0:03:46.760	Exercise		1.56351	29.7246	10.3773	150.667	-	32.6204	31.1011	1.04885	60.299	0.934	1.63989
0:03:48.200	Exercise		1.58912	30.2114	10.5706	150.333	-	32.0174	30.7979	1.0396	60.4401	0.910333	1.65204
0:03:48.980	Exercise		1.48132	28.1619	9.89743	149.667	-	30.499	30.0016	1.01658	53.6718	0.91	1.50588
0:03:50.440	Exercise		1.81361	34.4792	12.1719	149	-	28.7198	28.8295	0.996195	60.5393	1.03133	1.80671
0:03:51.900	Exercise		1.782	33.8783	12.0135	148.333	-	28.5496	28.9745	0.985335	57.9583	1.17833	1.75587
0:03:53.360	Exercise		1.79786	34.1799	12.1477	148	-	28.5803	28.87	0.989968	60.1056	0.992333	1.77983
0:03:54.320	Exercise		1.81505	34.5066	12.2638	148	-	29.779	29.7205	1.00197	62.6221	1.052	1.81862
0:03:55.600	Exercise		1.0828	20.5856	7.29978	148.333	-	29.6956	29.221	1.01624	41.2274	0.654333	1.10039
0:03:56.860	Exercise		1.4829	28.1921	9.97469	148.667	-	28.2093	28.3289	0.995778	49.431	0.936667	1.47664
0:03:58.820	Exercise		1.36831	26.0135	9.18331	149	-	27.3375	27.9729	0.977284	44.7281	0.879667	1.33723
0:04:00.280	Exercise		1.70639	32.4409	11.4267	149.333	-	29.0738	29.5373	0.984306	56.5923	1.16733	1.67961
0:04:01.440	Exercise		1.63046	30.9973	10.8939	149.667	-	30.3609	30.9402	0.981275	57.7462	1.00867	1.59993
0:04:02.200	Exercise		1.41117	26.8283	9.42874	149.667	-	31.348	31.5962	0.992143	52.9915	0.871667	1.40008
0:04:03.580	Exercise		1.3365	25.4088	8.9498	149.333	-	31.2246	31.4225	0.993701	50.6213	0.82	1.32809
0:04:04.680	Exercise		1.29178	24.5586	8.66969	149	-	31.5252	31.4792	1.00146	48.3068	0.917333	1.29367
0:04:05.840	Exercise		1.35217	25.7066	9.07495	149	-	30.483	31.1044	0.980021	48.4358	0.966333	1.32515
0:04:07.200	Exercise		1.41962	26.989	9.54904	148.667	-	30.2808	31.389	0.964697	49.9479	1.03333	1.36951
0:04:08.420	Exercise		1.35763	25.8104	9.13202	148.667	-	29.3306	31.5146	0.930697	46.8241	0.962667	1.26354
0:04:09.560	Exercise		1.5319	29.1235	10.3042	148.667	-	28.9231	31.902	0.906622	51.5547	1.02433	1.38885
0:04:11.000	Exercise		1.48111	28.158	9.94035	149	-	27.8045	31.3478	0.886968	48.5088	0.953333	1.3137
0:04:12.180	Exercise		1.67904	31.9208	11.2435	149.333	-	27.0018	30.2624	0.892258	52.6643	1.035	1.49813
0:04:13.540	Exercise		1.68498	32.0339	11.2582	149.667	-	26.3529	29.4311	0.895409	51.7314	1.01667	1.50875
0:04:14.760	Exercise		1.96634	37.3828	13.1381	149.667	-	25.2107	28.2095	0.893697	56.5462	1.16767	1.75731
0:04:16.140	Exercise		2.15866	41.0392	14.4231	149.667	-	25.484	28.0567	0.908302	62.0298	1.27267	1.96071
0:04:17.260	Exercise		2.35546	44.7807	15.7381	149.667	-	27.4802	29.4845	0.932022	71.3065	1.561	2.19534
0:04:18.760	Exercise		2.49195	47.3755	16.5762	150.333	-	29.5587	30.8084	0.959439	80.511	1.692	2.39088
0:04:19.980	Exercise		2.16287	41.1192	14.3237	151	-	30.8497	31.6362	0.975139	73.4872	1.56467	2.1091
0:04:21.360	Exercise		1.96035	37.269	12.897	152	-	31.3016	31.0269	1.00885	67.9609	1.483	1.9777
0:04:23.000	Exercise		1.83352	34.8577	11.9577	153.333	-	31.1273	30.2839	1.02785	63.9288	1.34267	1.88458
0:04:24.300	Exercise		1.91007	36.3131	12.3762	154.333	-	30.94	29.9441	1.03326	65.8319	1.40767	1.9736
0:04:25.520	Exercise		1.75575	33.3792	11.3274	155	-	31.5696	30.4653	1.03625	63.2869	1.15967	1.81939
0:04:26.520	Exercise		1.67888	31.9179	10.8315	155	-	31.2563	30.0014	1.04183	60.3827	1.09967	1.74911
0:04:27.600	Exercise		1.36996	26.045	8.81951	155.333	-	33.4258	31.8807	1.04847	54.687	0.885333	1.43636
0:04:28.460	Exercise		1.33655	25.4097	8.58596	155.667	-	31.3573	30.8592	1.01614	51.6656	0.762667	1.35812
0:04:29.560	Exercise		1.62023	30.8028	10.3861	156	-	30.6032	31.3734	0.975451	59.524	0.862333	1.58045
0:04:30.580	Exercise		2.01691	38.3443	12.9566	155.667	-	28.8503	29.8382	0.96689	66.7794	1.11933	1.95013
0:04:32.020	Exercise		1.97786	37.6019	12.733	155.333	-	28.6408	29.5603	0.968895	63.8984	1.269	1.91634
0:04:33.220	Exercise		1.6382	31.1444	10.569	155	-	30.4165	31.4575	0.966909	56.7541	1.18	1.58399
0:04:34.360	Exercise		1.89671	36.0591	12.2368	155	-	30.3959	31.2775	0.971816	64.9007	1.28933	1.84325
0:04:35.600	Exercise		2.03553	38.6983	13.1608	154.667	-	31.6268	32.3421	0.977881	71.4074	1.46267	1.99051
0:04:37.120	Exercise		2.1142	40.194	13.6989	154.333	-	30.7762	31.3528	0.981608	71.441	1.614	2.07532
0:04:38.860	Exercise		1.87445	35.6359	12.1455	154.333	-	31.8208	32.5308	0.978174	65.5443	1.60033	1.83354
0:04:40.420	Exercise		1.78009	33.842	11.5092	154.667	-	32.2876	32.9666	0.979403	63.6312	1.48833	1.74342
0:04:41.600	Exercise		1.81703	34.5442	11.7228	155	-	31.9036	32.2779	0.988405	64.2841	1.466	1.79596
0:04:43.300	Exercise		1.81521	34.5097	11.711	155	-	31.2241	31.1722	1.00166	63.3282	1.37133	1.81823
0:04:44.620	Exercise		1.80036	34.2273	11.6152	155	-	30.0072	29.947	1.00201	60.5556	1.335	1.80398
0:04:46.100	Exercise		1.81075	34.4248	11.7074	154.667	-	29.7344	29.8877	0.994873	60.6306	1.286	1.80146
0:04:47.600	Exercise		2.10274	39.9761	13.6542	154	-	30.3718	29.9479	1.01415	70.4439	1.54167	2.1325
0:04:49.320	Exercise		2.29004	43.5369	14.935	153.333	-	33.1187	31.8238	1.04069	81.8782	1.95367	2.38322
0:04:50.940	Exercise		2.04359	38.8515	13.2989	153.667	-	34.1845	32.2472	1.06008	75.2831	1.99867	2.16636
0:04:52.660	Exercise		1.86675	35.4896	12.0956	154.333	-	35.7722	33.1909	1.07777	72.4111	1.851	2.01193
0:04:53.980	Exercise		1.69319	32.1899	10.877	155.667	-	34.8773	32.3154	1.07928	65.3098	1.50333	1.82742
0:04:55.180	Exercise		1.80389	34.2944	11.5142	156.667	-	35.8803	32.9403	1.08925	71.5553	1.50833	1.96489
0:04:56.700	Exercise		1.68806	32.0925	10.6839	158	-	35.6877	32.9862	1.0819	67.1426	1.40133	1.82631
0:04:58.200	Exercise		1.49472	28.4167	9.42048	158.667	-	36.9032	33.7857	1.09227	62.859	1.17567	1.63264
0:04:59.320	Exercise		1.363	25.9125	8.57231	159	-	36.2231	33.2642	1.08895	57.9515	0.972667	1.48424
0:05:00.500	Exercise		1.57314	29.9077	9.95661	158	-	34.8077	32.8947	1.05816	63.448	1.05133	1.66463
0:05:02.040	Exercise		1.84812	35.1353	11.7965	156.667	-	34.059	32.9361	1.03409	70.6856	1.315	1.91113
0:05:03.580	Exercise		2.00812	38.1772	12.9556	155	-	35.3088	34.4706	1.02432	77.3487	1.72833	2.05695
0:05:05.440	Exercise		1.93676	36.8205	12.5221	154.667	-	37.6087	36.4042	1.03309	79.9228	1.62467	2.00084
0:05:06.680	Exercise		1.94202	36.9206	12.5292	155	-	38.5858	36.6235	1.05358	82.0539	1.65967	2.04608
0:05:08.260	Exercise		1.74885	33.2481	11.2346	155.667	-	38.4946	35.9885	1.06964	75.0891	1.392	1.87063
0:05:09.700	Exercise		1.84036	34.9879	11.7972	156	-	35.8622	33.9641	1.05589	72.9825	1.505	1.94321
0:05:11.340	Exercise		1.97481	37.5439	12.659	156	-	33.34	32.3687	1.03001	72.2519	1.62267	2.03407
0:05:13.240	Exercise		2.02387	38.4766	12.9735	156	-	32.5247	31.9036	1.01947	72.1157	1.651	2.06327
0:05:14.460	Exercise		1.99412	37.911	12.7828	156	-	32.4062	31.8405	1.01776	71.0571	1.59	2.02954
0:05:16.020	Exercise		1.70644	32.4418	10.9154	156.333	-	34.2138	33.421	1.02372	66.7051	1.15433	1.74692
0:05:17.160	Exercise		1.77636	33.7711	11.3385	156.667	-	31.3807	31.032	1.01124	63.5268	1.17533	1.79633
0:05:18.740	Exercise		1.63447	31.0736	10.4106	157	-	29.6212	29.5676	1.00181	56.2778	1.03067	1.63743
0:05:20.240	Exercise		1.6819	31.9753	10.7127	157	-	27.5105	27.7713	0.99061	52.9329	1.144	1.66611
0:05:21.780	Exercise		1.78284	33.8943	11.3557	157	-	27.2805	27.9404	0.976381	55.3971	1.18	1.74073
0:05:23.560	Exercise		1.9441	36.9601	12.3828	157	-	27.2348	28.0474	0.971025	59.4824	1.31067	1.88777
0:05:24.860	Exercise		2.17436	41.3376	13.8494	157	-	27.4716	28.3502	0.969007	65.7384	1.57633	2.10697
0:05:26.620	Exercise		2.12187	40.3397	13.5151	157	-	28.7545	29.5206	0.974049	68.2286	1.36167	2.0668
0:05:27.540	Exercise		2.05052	38.9833	13.0606	157	-	29.6049	30.1052	0.983382	68.9783	1.20067	2.01644
0:05:28.660	Exercise		1.76372	33.5308	11.2101	157.333	-	29.9448	30.1133	0.994404	61.5392	1.01567	1.75385
0:05:30.160	Exercise		1.97007	37.4537	12.4951	157.667	-	28.6152	28.8262	0.992678	64.4512	1.149	1.95564
0:05:31.320	Exercise		2.20272	41.8769	13.9119	158.333	-	28.9327	28.8643	1.00237	71.018	1.40333	2.20794
0:05:32.720	Exercise		2.31169	43.9486	14.5695	158.667	-	30.6616	30.0433	1.02058	78.4634	1.49	2.35928
0:05:33.820	Exercise		2.01087	38.2295	12.6205	159.333	-	32.2426	31.0578	1.03815	72.2969	1.39533	2.08758
0:05:35.040	Exercise		1.74768	33.2259	10.9458	159.667	-	33.324	31.7994	1.04794	65.8847	1.241	1.83147
0:05:36.120	Exercise		1.59855	30.3907	9.99095	160	-	33.2011	31.6624	1.0486	61.3005	1.073	1.67624
0:05:37.020	Exercise		1.89716	36.0676	11.8326	160.333	-	31.8406	30.6026	1.04045	69.6211	1.088	1.97391
0:05:38.080	Exercise		1.74742	33.221	10.8536	161	-	31.7918	30.7623	1.03347	64.5423	1.034	1.80591
0:05:39.260	Exercise		2.04229	38.8268	12.6327	161.667	-	30.9023	30.1395	1.02531	70.7464	1.33433	2.09398
0:05:41.060	Exercise		1.85106	35.1913	11.4029	162.333	-	31.0881	30.3072	1.02577	63.7025	1.49	1.89876
0:05:42.600	Exercise		1.99625	37.9516	12.272	162.667	-	30.3229	29.5708	1.02543	66.2208	1.67633	2.04703
0:05:44.060	Exercise		1.94263	36.9321	11.918	163	-	30.1925	29.6967	1.0167	64.7804	1.52233	1.97506
0:05:45.320	Exercise		1.92319	36.5625	11.8229	162.667	-	30.5848	30.1622	1.01401	65.5605	1.40067	1.95014
0:05:46.480	Exercise		1.85572	35.2798	11.4315	162.333	-	31.5835	31.0848	1.01604	66.6504	1.19367	1.88548
0:05:47.580	Exercise		1.57123	29.8713	9.69897	162	-	32.6137	31.3771	1.03941	59.0855	1.085	1.63316
0:05:48.960	Exercise		1.46605	27.8718	9.03114	162.333	-	32.601	30.8531	1.05665	56.4267	0.941333	1.54911
0:05:49.840	Exercise		1.26113	23.9758	7.75284	162.667	-	32.3656	30.5474	1.05952	49.5249	0.819	1.3362
0:05:50.920	Exercise		1.49135	28.3526	9.14937	163	-	28.9324	28.299	1.02238	52.4358	0.813	1.52473
0:05:52.280	Exercise		1.84256	35.0296	11.281	163.333	-	27.2356	27.5273	0.989403	58.6384	0.998667	1.82303
0:05:53.460	Exercise		2.27961	43.3386	13.9001	164	-	26.7689	27.0994	0.987805	68.5697	1.30833	2.25181
0:05:54.640	Exercise		2.22519	42.304	13.5133	164.667	-	27.4426	27.5615	0.995686	68.517	1.324	2.21559
0:05:55.760	Exercise		2.16	41.0646	13.0909	165	-	28.151	27.8299	1.01154	68.2583	1.319	2.18493
0:05:56.940	Exercise		2.01161	38.2436	12.167	165.333	-	28.9518	28.5783	1.01307	66.4512	1.16533	2.0379
0:05:58.040	Exercise		1.98922	37.8179	12.0074	165.667	-	28.7148	28.4637	1.00882	64.8774	1.20433	2.00677
0:05:59.400	Exercise		1.7907	34.0437	10.7873	166	-	28.4553	28.2401	1.00762	58.9886	1.05733	1.80434
0:06:00.460	Exercise		1.71134	32.535	10.3093	166	-	27.8068	27.8439	0.998667	54.9922	1.06933	1.70906
0:06:01.580	Exercise		1.83043	34.7991	11.0267	166	-	27.9836	28.2394	0.990941	58.871	1.10833	1.81385
0:06:02.800	Exercise		2.14785	40.8336	12.9388	166	-	28.3429	28.9322	0.979629	68.2695	1.32967	2.10409
0:06:03.960	Exercise		2.14965	40.868	12.9497	166	-	29.6437	29.9755	0.988934	70.679	1.46333	2.12587
0:06:05.320	Exercise		2.17406	41.3319	13.0967	166	-	30.2753	30.4279	0.994985	72.7002	1.52167	2.16316
0:06:06.580	Exercise		2.03148	38.6212	12.2378	166	-	31.3517	31.0773	1.00883	70.5911	1.473	2.04941
0:06:07.740	Exercise		2.06723	39.3009	12.4532	166	-	31.7931	31.3416	1.0144	72.9739	1.44933	2.097
0:06:08.900	Exercise		2.04004	38.784	12.3141	165.667	-	33.1687	31.6265	1.04876	74.3651	1.59833	2.13952
0:06:10.780	Exercise		1.96461	37.35	11.8827	165.333	-	34.3	32.0672	1.06963	74.086	1.59233	2.1014
0:06:12.220	Exercise		1.83375	34.8621	11.1136	165	-	34.4421	31.8186	1.08245	69.9016	1.49267	1.98494
0:06:13.360	Exercise		1.763	33.5171	10.6848	165	-	35.0891	32.7277	1.07215	68.7908	1.42967	1.8902
0:06:14.860	Exercise		1.72657	32.8245	10.4641	165	-	35.177	33.0663	1.06383	67.6222	1.414	1.83678
0:06:16.040	Exercise		1.82265	34.6511	11.0241	165.333	-	34.3225	32.3308	1.0616	69.2788	1.48433	1.93493
0:06:17.540	Exercise		1.82316	34.6608	11.005	165.667	-	33.6674	31.686	1.06253	68.8484	1.32767	1.93716
0:06:18.620	Exercise		1.91993	36.5005	11.5658	166	-	32.722	30.6318	1.06824	71.0507	1.24367	2.05094
0:06:19.520	Exercise		1.89918	36.1061	11.4409	166	-	33.3814	31.3867	1.06355	72.4631	1.151	2.01988
0:06:20.620	Exercise		1.83207	34.8302	11.0366	166	-	32.3438	30.8003	1.05011	68.1817	1.1	1.92388
0:06:22.020	Exercise		1.71817	32.6649	10.3297	166.333	-	32.312	31.2551	1.03382	64.5921	1.025	1.77628
0:06:22.880	Exercise		1.99792	37.9834	12.0116	166.333	-	30.5603	29.8525	1.02371	68.8265	1.27567	2.04529
0:06:24.680	Exercise		2.17136	41.2806	13.0543	166.333	-	29.968	29.4555	1.0174	72.675	1.37633	2.20914
0:06:25.900	Exercise		2.16735	41.2044	13.0826	165.667	-	28.6513	28.618	1.00116	68.2984	1.586	2.16987
0:06:27.380	Exercise		2.18105	41.4649	13.1653	165.667	-	29.1741	29.2978	0.995779	69.4368	1.722	2.17185
0:06:29.300	Exercise		2.15276	40.927	12.9945	165.667	-	30.5725	30.5658	1.00022	71.1187	1.931	2.15323
0:06:30.840	Exercise		2.30296	43.7824	13.8732	166	-	32.6265	32.0633	1.01756	80.3527	2.21867	2.34341
0:06:32.400	Exercise		2.35778	44.8248	14.2321	165.667	-	35.0816	33.835	1.03684	88.8703	2.079	2.44465
0:06:33.580	Exercise		2.2623	43.0094	13.6557	165.667	-	37.0771	35.1278	1.05549	90.5379	1.958	2.38783
0:06:35.140	Exercise		2.06516	39.2616	12.4658	165.667	-	39.6067	36.7561	1.07755	88.9952	1.77967	2.22532
0:06:36.680	Exercise		1.89847	36.0926	11.4366	166	-	39.228	36.2101	1.08334	81.5753	1.654	2.0567
0:06:38.240	Exercise		1.95415	37.1512	11.7484	166.333	-	37.5045	34.7729	1.07856	80.3916	1.63	2.10766
0:06:39.800	Exercise		1.8901	35.9334	11.3406	166.667	-	35.6826	33.0584	1.07938	74.3608	1.548	2.04013
0:06:41.340	Exercise		1.8399	34.9791	10.9954	167.333	-	35.2198	32.9971	1.06736	71.7769	1.48167	1.96384
0:06:42.900	Exercise		1.86527	35.4615	11.1249	167.667	-	34.0529	32.3502	1.05263	69.9217	1.57233	1.96345
0:06:44.880	Exercise		2.16118	41.0871	12.8642	168	-	33.4245	32.3268	1.03396	78.6747	1.75967	2.23457
0:06:46.440	Exercise		2.50838	47.6878	14.9012	168.333	-	33.537	32.0821	1.04535	90.4468	2.05967	2.62213
0:06:47.700	Exercise		2.68115	50.9724	15.8962	168.667	-	34.6531	32.5357	1.06508	99.2914	2.24067	2.85564
0:06:49.580	Exercise		2.37776	45.2046	14.0696	169	-	36.8239	33.8266	1.08861	93.5124	2.26167	2.58845
0:06:51.160	Exercise		2.23734	42.5349	13.2126	169.333	-	37.5247	33.9075	1.10668	89.9464	2.162	2.47602
0:06:52.400	Exercise		2.00607	38.1382	11.8004	170	-	38.5231	34.4255	1.11903	83.7101	1.87467	2.24485
0:06:53.980	Exercise		2.0216	38.4335	11.8222	171	-	37.3409	33.7046	1.10789	82.4566	1.704	2.23971
0:06:55.560	Exercise		2.01096	38.2312	11.7143	171.667	-	36.6	33.3864	1.09626	80.5694	1.665	2.20453
0:06:57.100	Exercise		1.96179	37.2965	11.3837	172.333	-	34.952	32.4432	1.07733	75.5368	1.561	2.1135
0:06:58.680	Exercise		1.87787	35.701	10.8547	173	-	33.5879	31.3634	1.07092	70.0034	1.45467	2.01106
0:07:00.220	Exercise		1.80464	34.3087	10.3914	173.667	-	33.4195	31.7508	1.05256	67.2782	1.39033	1.89948
0:07:01.800	Exercise		2.00713	38.1583	11.5352	174	-	33.1179	31.6383	1.04677	73.4399	1.51767	2.10099
0:07:03.360	Exercise		2.14488	40.7772	12.3269	174	-	32.8968	31.2424	1.05296	77.3547	1.63933	2.25846
0:07:04.980	Exercise		2.05508	39.0699	11.8108	174	-	32.3321	30.7145	1.05267	72.6138	1.695	2.16331
0:07:06.960	Exercise		2.15545	40.9781	12.3876	174	-	31.4431	29.9792	1.04883	73.5522	1.833	2.2607
0:07:08.480	Exercise		2.15554	40.9799	12.412	173.667	-	31.6211	30.3025	1.04352	73.6125	1.94433	2.24934
0:07:10.060	Exercise		2.30477	43.817	13.2968	173.333	-	31.9418	30.4601	1.04865	79.658	1.89933	2.41689
0:07:11.300	Exercise		2.12542	40.4072	12.2857	173	-	33.3592	31.4381	1.06111	77.2622	1.74933	2.2553
0:07:12.860	Exercise		1.98601	37.7569	11.4799	173	-	33.6596	31.5818	1.06579	73.5349	1.58367	2.11668
0:07:14.460	Exercise		2.00212	38.0632	11.5507	173.333	-	33.2869	31.2513	1.06514	73.2583	1.595	2.13253
0:07:16.000	Exercise		1.92291	36.5573	11.0724	173.667	-	32.6928	30.8565	1.05951	69.7044	1.46767	2.03735
0:07:17.500	Exercise		1.72574	32.8087	9.91804	174	-	31.604	29.791	1.06086	63.5503	1.01567	1.83076
0:07:17.940	Exercise		1.90736	36.2616	10.9409	174.333	-	31.2821	30.4009	1.02899	68.7872	1.086	1.96265
0:07:19.160	Exercise		1.96563	37.3693	11.2536	174.667	-	31.8996	31.4844	1.01319	71.7833	1.13833	1.99155
0:07:20.700	Exercise		2.18743	41.5862	12.4996	175	-	32.9925	32.4366	1.01714	79.2902	1.60333	2.22492
0:07:22.260	Exercise		1.94696	37.0144	11.1255	175	-	34.8508	34.0553	1.02336	74.8288	1.54467	1.99244
0:07:23.840	Exercise		1.83337	34.8549	10.4964	174.667	-	35.5783	34.5899	1.02858	71.9855	1.534	1.88576
0:07:25.420	Exercise		1.81653	34.5348	10.4199	174.333	-	34.1326	33.1572	1.02942	68.6148	1.49433	1.86997
0:07:26.980	Exercise		2.33268	44.3475	13.4062	174	-	31.05	30.3559	1.02286	80.7183	1.40233	2.38602
0:07:28.560	Exercise		2.27769	43.3021	13.0902	174	-	28.8047	28.7574	1.00164	73.5852	1.32833	2.28144
0:07:30.100	Exercise		2.15638	40.9959	12.393	174	-	28.0763	28.3763	0.989427	68.6657	1.21733	2.13358
0:07:31.320	Exercise		1.84778	35.129	10.6194	174	-	27.742	28.5542	0.971556	58.5553	1.156	1.79522
0:07:32.460	Exercise		2.04384	38.8562	11.7462	174	-	27.8767	28.6536	0.972885	65.4627	1.11067	1.98842
0:07:33.600	Exercise		2.29571	43.6446	13.1685	174.333	-	27.2495	28.6058	0.952586	71.1661	1.19033	2.18686
0:07:34.960	Exercise		2.24637	42.7066	12.8855	174.333	-	27.595	28.9522	0.953123	70.7341	1.16467	2.14106
0:07:35.860	Exercise		2.10772	40.0707	12.0902	174.333	-	27.7933	29.2645	0.949728	66.7889	1.17167	2.00176
0:07:37.000	Exercise		2.26257	43.0146	13.0033	174	-	27.5555	28.7587	0.958164	69.9183	1.32967	2.16791
0:07:38.780	Exercise		2.26901	43.137	13.0403	174	-	27.207	28.3638	0.959214	69.3048	1.318	2.17646
0:07:39.680	Exercise		2.58821	49.2056	14.8748	174	-	27.2651	28.2737	0.964331	78.6138	1.407	2.49589
0:07:40.840	Exercise		2.45413	46.6565	14.1313	173.667	-	28.2735	29.3593	0.963019	78.6501	1.22267	2.36338
0:07:42.000	Exercise		2.51102	47.738	14.4867	173.333	-	28.8616	29.866	0.966368	81.3587	1.31833	2.42657
0:07:43.020	Exercise		2.51545	47.8223	14.5402	173	-	29.7031	30.2893	0.980647	82.9257	1.45467	2.46677
0:07:44.260	Exercise		2.51556	47.8244	14.5408	173	-	30.5213	30.4198	1.00334	84.1736	1.639	2.52396
0:07:45.540	Exercise		2.43162	46.2285	14.0286	173.333	-	30.702	30.0963	1.02013	81.5499	1.70333	2.48056
0:07:47.000	Exercise		2.34295	44.5428	13.4911	173.667	-	30.9193	29.9394	1.03273	78.5143	1.862	2.41963
0:07:48.920	Exercise		2.33312	44.356	13.4088	174	-	31.2228	30.08	1.03799	78.4915	2.00233	2.42177
0:07:50.500	Exercise		2.36497	44.9614	13.5918	174	-	32.5861	31.2297	1.04343	82.8281	2.06967	2.46769
0:07:51.680	Exercise		2.04879	38.9503	11.7521	174.333	-	32.7663	31.4763	1.04098	72.7394	1.86767	2.13275
0:07:54.120	Exercise		2.17023	41.2592	12.425	174.667	-	31.1334	30.1027	1.03424	75.6725	1.34433	2.24454
0:07:54.700	Exercise		2.3275	44.249	13.3	175	-	29.0679	28.6955	1.01298	75.121	1.449	2.35771
0:07:56.300	Exercise		2.66493	50.664	15.2281	175	-	29.2744	29.0557	1.00752	86.4947	1.46867	2.68498
0:07:57.840	Exercise		2.47558	47.0643	14.1462	175	-	31.1326	30.6113	1.01703	83.0094	2.013	2.51774
0:07:59.760	Exercise		2.37525	45.1568	13.5729	175	-	32.9208	31.9565	1.03018	84.694	1.87667	2.44692
0:08:00.980	Exercise		2.33269	44.3478	13.3297	175	-	33.8504	32.5305	1.04057	85.4612	1.89367	2.42733
0:08:02.540	Exercise		2.11741	40.255	12.0765	175.333	-	35.2161	33.4473	1.05289	81.5036	1.692	2.2294
0:08:04.120	Exercise		2.13212	40.5346	12.1604	175.333	-	33.8539	32.2458	1.04987	79.1564	1.634	2.23845
0:08:05.660	Exercise		2.07062	39.3655	11.8096	175.333	-	33.0604	31.4135	1.05243	75.2525	1.59433	2.17919
0:08:07.220	Exercise		2.08309	39.6026	11.9034	175	-	32.4155	30.6519	1.05754	75.3789	1.382	2.20295
0:08:08.380	Exercise		1.95393	37.147	11.1866	174.667	-	33.6093	31.5739	1.06446	73.5244	1.348	2.07989
0:08:09.580	Exercise		1.83914	34.9647	10.5496	174.333	-	35.0233	32.6891	1.07141	72.4856	1.293	1.97047
0:08:11.140	Exercise		1.88639	35.863	10.8413	174	-	35.6234	33.2411	1.07167	74.3219	1.50267	2.02158
0:08:12.740	Exercise		2.10872	40.0897	12.1423	173.667	-	35.4595	33.0604	1.07257	81.3663	1.77733	2.26174
0:08:14.640	Exercise		2.07398	39.4294	11.9653	173.333	-	36.0332	33.5608	1.07367	81.2099	1.80533	2.22678
0:08:15.900	Exercise		2.02577	38.5128	11.7097	173	-	36.2904	33.7716	1.07459	80.0322	1.76867	2.17687
0:08:17.460	Exercise		1.94154	36.9114	11.2228	173	-	36.492	33.8281	1.07875	77.7117	1.631	2.09443
0:08:19.060	Exercise		1.98943	37.8218	11.5218	172.667	-	35.3022	33.1142	1.06607	77.0923	1.618	2.12088
0:08:20.660	Exercise		2.0862	39.6616	12.0822	172.667	-	34.1291	32.5886	1.04727	78.0611	1.63833	2.18482
0:08:22.220	Exercise		1.92245	36.5485	11.1554	172.333	-	34.2271	32.8644	1.04147	72.6612	1.525	2.00217
0:08:23.760	Exercise		2.00372	38.0935	11.627	172.333	-	33.4017	32.1453	1.03909	73.7888	1.54867	2.08204
0:08:25.300	Exercise		1.91045	36.3204	11.1073	172	-	35.6177	33.8403	1.05253	74.8319	1.588	2.0108
0:08:26.860	Exercise		1.94245	36.9286	11.2933	172	-	37.5962	35.4306	1.06112	79.9214	1.66967	2.06117
0:08:28.440	Exercise		1.98293	37.6983	11.5287	172	-	40.0676	36.9696	1.0838	86.4992	1.76733	2.1491
0:08:30.000	Exercise		2.12094	40.322	12.331	172	-	39.5771	36.3089	1.09001	92.3952	1.57367	2.31184
0:08:30.780	Exercise		2.12947	40.4842	12.3806	172	-	38.2355	35.3943	1.08027	91.0659	1.35967	2.30041
0:08:31.600	Exercise		2.02344	38.4684	11.7642	172	-	37.2392	34.5707	1.07719	86.6696	1.10267	2.17963
0:08:32.300	Exercise		2.0078	38.1711	11.6732	172	-	37.0095	34.2891	1.07934	85.446	1.10467	2.16709
0:08:33.120	Exercise		2.14763	40.8295	12.4621	172.333	-	36.6472	33.6997	1.08746	90.0232	1.14533	2.33548
0:08:33.900	Exercise		2.10729	40.0626	12.2044	172.667	-	37.1952	34.179	1.08825	89.1857	1.18867	2.29326
0:08:34.700	Exercise		1.95933	37.2496	11.3038	173.333	-	37.0206	34.2661	1.08038	83.8274	1.069	2.11683
0:08:35.420	Exercise		2.01571	38.3215	11.6068	173.667	-	36.5145	33.7552	1.08174	84.8025	1.09033	2.18048
0:08:36.220	Exercise		1.99773	37.9797	11.4812	174	-	37.0048	33.6046	1.10118	85.0377	1.102	2.19987
0:08:37.040	Exercise		2.23602	42.5099	12.8261	174.333	-	37.2245	33.5878	1.10828	93.5465	1.30633	2.47812
0:08:38.180	Exercise		2.10377	39.9956	12.0445	174.667	-	37.8367	34.188	1.10673	88.7941	1.39067	2.3283
0:08:39.340	Exercise		1.98807	37.796	11.3604	175	-	37.39	34.2928	1.09031	83.2887	1.33933	2.16762
0:08:40.480	Exercise		1.82447	34.6858	10.4256	175	-	38.6945	35.9067	1.07764	79.9523	1.23067	1.96613
0:08:41.280	Exercise		1.91184	36.3467	10.9248	175	-	37.5131	35.2737	1.06349	82.7056	1.084	2.03321
0:08:41.980	Exercise		1.55432	29.5497	8.88181	175	-	36.3341	34.964	1.03918	66.7601	0.934667	1.61522
0:08:43.100	Exercise		1.61198	30.646	9.19379	175.333	-	31.9959	31.4503	1.01735	60.8335	0.946333	1.63994
0:08:44.220	Exercise		1.51037	28.7142	8.59792	175.667	-	30.9572	31.028	0.997718	54.6686	0.995	1.50692
0:08:45.260	Exercise		1.84754	35.1244	10.4974	176	-	30.3165	30.4822	0.994566	64.018	1.15133	1.8375
0:08:46.340	Exercise		1.86862	35.5251	10.6172	176	-	29.9634	30.4191	0.985021	63.9521	1.15667	1.84063
0:08:47.480	Exercise		1.99501	37.928	11.3353	176	-	28.6581	29.4453	0.973264	64.7659	1.22833	1.94168
0:08:48.680	Exercise		2.0156	38.3194	11.4523	176	-	28.8111	29.7375	0.968846	65.5693	1.25933	1.95281
0:08:49.800	Exercise		2.09525	39.8336	11.9048	176	-	30.341	31.07	0.976536	71.1146	1.35767	2.04608
0:08:50.920	Exercise		1.86063	35.3733	10.5918	175.667	-	32.2654	32.6582	0.987974	67.7482	1.26467	1.83826
0:08:52.260	Exercise		1.86481	35.4526	10.6358	175.333	-	32.4784	32.8156	0.989723	68.4777	1.24633	1.84564
0:08:53.300	Exercise		1.92439	36.5853	11.0175	174.667	-	30.8596	31.4269	0.981948	67.9259	1.14533	1.88965
0:08:54.200	Exercise		2.11818	40.2695	12.1502	174.333	-	29.8141	30.3912	0.981012	71.8371	1.191	2.07796
0:08:55.260	Exercise		2.2662	43.0837	13.0242	174	-	29.366	30.0022	0.978795	75.235	1.24733	2.21815
0:08:56.300	Exercise		2.28924	43.5217	13.1565	174	-	28.9879	29.5698	0.980322	75.1946	1.22567	2.24419
0:08:57.160	Exercise		2.20751	41.9679	12.7112	173.667	-	28.4203	29.1499	0.97497	70.4378	1.31733	2.15226
0:08:58.980	Exercise		2.11697	40.2466	12.2133	173.333	-	28.4371	29.0589	0.978605	67.9545	1.262	2.07168
0:09:00.000	Exercise		1.95566	37.1799	11.3262	172.667	-	27.9422	28.6091	0.976689	61.4116	1.307	1.91008
0:09:01.220	Exercise		1.88974	35.9266	10.9656	172.333	-	28.9292	29.634	0.976216	63.0523	1.083	1.84479
0:09:02.120	Exercise		1.82673	34.7286	10.6411	171.667	-	29.4078	30.1961	0.973895	61.1749	1.18167	1.77904
0:09:03.640	Exercise		1.92188	36.5376	11.2172	171.333	-	30.8875	31.6353	0.976363	68.7763	1.052	1.87645
0:09:04.280	Exercise		2.25929	42.9522	13.2122	171	-	28.8182	29.4099	0.979881	73.573	1.25167	2.21383
0:09:05.560	Exercise		2.45008	46.5795	14.328	171	-	28.2394	28.8339	0.979383	78.6386	1.19833	2.39957
0:09:06.560	Exercise		2.35546	44.7806	13.7746	171	-	28.0575	28.4685	0.985564	73.8361	1.37233	2.32146
0:09:07.660	Exercise		2.42763	46.1526	14.1966	171	-	30.1388	30.3505	0.993025	80.9489	1.49767	2.41069
0:09:08.920	Exercise		2.24724	42.7233	13.1418	171	-	31.4178	31.4191	0.999959	77.792	1.55833	2.24715
0:09:10.480	Exercise		2.16705	41.1987	12.6728	171	-	32.6966	32.7674	0.997842	77.8662	1.59933	2.16238
0:09:11.940	Exercise		2.23555	42.501	13.0734	171	-	33.2442	33.2704	0.999213	81.6627	1.60133	2.23379
0:09:13.300	Exercise		2.52168	47.9407	14.7467	171	-	33.6071	33.4263	1.00541	93.5936	1.52333	2.53532
0:09:14.060	Exercise		2.46708	46.9026	14.4273	171	-	34.7304	34.2738	1.01332	95.4774	1.40367	2.49994
0:09:14.900	Exercise		1.89132	35.9567	11.0604	171	-	36.0699	35.0968	1.02772	78.428	1.10633	1.94376
0:09:15.860	Exercise		1.73528	32.9901	10.1478	171	-	35.7603	34.4358	1.03847	71.6728	1.073	1.80203
0:09:16.760	Exercise		2.00517	38.1211	11.7033	171.333	-	34.4693	33.4425	1.0307	78.0644	1.25633	2.06673
0:09:17.820	Exercise		2.35519	44.7755	13.7196	171.667	-	34.198	33.3151	1.0265	90.2486	1.339	2.41762
0:09:18.580	Exercise		2.19658	41.76	12.7461	172.333	-	34.904	34.2178	1.02005	85.9444	1.33433	2.24063
0:09:19.620	Exercise		2.16215	41.1056	12.5221	172.667	-	35.305	34.5519	1.0218	85.4193	1.354	2.20928
0:09:20.760	Exercise		2.10786	40.0733	12.1841	173	-	35.7274	35.16	1.01614	84.6035	1.31067	2.14188
0:09:21.480	Exercise		2.50695	47.6606	14.4632	173.333	-	35.5043	34.5461	1.02774	99.5333	1.36167	2.57648
0:09:22.200	Exercise		2.38311	45.3062	13.7223	173.667	-	35.9313	34.1599	1.05186	97.2279	1.207	2.50669
0:09:23.000	Exercise		2.42922	46.183	13.9611	174	-	35.5947	33.1216	1.07467	97.7594	1.24667	2.61061
0:09:23.780	Exercise		2.15708	41.0091	12.3733	174.333	-	35.6695	32.9775	1.08163	88.1258	1.13467	2.33316
0:09:24.520	Exercise		2.04344	38.8487	11.6991	174.667	-	35.1977	32.7897	1.07344	83.2976	1.05467	2.19351
0:09:25.280	Exercise		1.87937	35.7294	10.7392	175	-	35.2593	32.7951	1.07514	78.0602	0.953	2.02058
0:09:25.980	Exercise		2.02148	38.4312	11.5513	175	-	34.905	32.7401	1.06612	82.2522	1.013	2.15515
0:09:26.740	Exercise		1.98697	37.775	11.3541	175	-	35.3888	33.0645	1.0703	82.0086	1.01	2.12664
0:09:27.500	Exercise		2.28718	43.4826	13.0696	175	-	34.6006	32.8076	1.05465	90.9513	1.10867	2.41218
0:09:28.180	Exercise		2.23548	42.4996	12.7742	175	-	35.0217	33.1595	1.05616	90.1036	1.09833	2.36102
0:09:28.940	Exercise		2.29435	43.6189	13.1106	175	-	35.0723	33.2483	1.05486	92.1847	1.133	2.42022
0:09:29.720	Exercise		2.07921	39.5287	11.8586	175.333	-	35.9379	33.4483	1.07443	85.8958	1.107	2.23397
0:09:30.500	Exercise		2.06367	39.2333	11.7477	175.667	-	36.2911	33.8616	1.07175	86.2772	1.09133	2.21174
0:09:31.220	Exercise		2.01415	38.2919	11.4441	176	-	37.1268	34.5038	1.07602	86.4709	1.065	2.16727
0:09:31.940	Exercise		2.12054	40.3145	12.0485	176	-	37.7356	35.4201	1.06537	91.9115	1.113	2.25917
0:09:32.680	Exercise		2.13444	40.5786	12.1275	176	-	37.0157	34.6199	1.0692	90.6884	1.118	2.28214
0:09:33.440	Exercise		1.96	37.2625	11.1364	176	-	36.9852	34.5726	1.06979	84.1721	1.03767	2.09679
0:09:34.160	Exercise		1.91772	36.4586	10.8962	176	-	35.8191	33.6067	1.06583	80.2693	0.998333	2.04398
0:09:34.920	Exercise		1.98425	37.7234	11.2742	176	-	35.3746	33.2486	1.06394	81.7702	1.017	2.11113
0:09:35.680	Exercise		2.14485	40.7765	12.1866	176	-	34.3376	32.371	1.06075	84.9193	1.085	2.27515
0:09:36.460	Exercise		2.06622	39.2817	11.7399	176	-	34.2807	31.7302	1.08038	82.1017	1.049	2.2323
0:09:37.220	Exercise		1.73257	32.9386	9.84416	176	-	32.0297	29.9122	1.07079	64.8949	0.994	1.85522
0:09:38.720	Exercise		1.78502	33.9356	10.1421	176	-	31.9553	29.9921	1.06546	67.0697	0.963	1.90186
0:09:39.360	Exercise		2.09083	39.7497	11.8797	176	-	32.0168	30.8388	1.0382	76.5303	1.14933	2.1707
0:09:40.220	Exercise		2.57051	48.869	14.6052	176	-	33.5089	32.2611	1.03868	97.8032	1.207	2.66993
0:09:40.940	Exercise		2.67272	50.8122	15.1859	176	-	33.8878	32.6305	1.03853	101.613	1.32533	2.77571
0:09:41.720	Exercise		2.39486	45.5297	13.6072	176	-	34.1386	32.6897	1.04432	93.3411	1.16033	2.50101
0:09:42.460	Exercise		2.38342	45.3122	13.5422	176	-	35.2925	33.6111	1.05002	95.7008	1.18967	2.50265
0:09:43.180	Exercise		2.26434	43.0482	12.8656	176	-	36.247	34.1003	1.06295	93.859	1.147	2.40689
0:09:43.920	Exercise		2.22053	42.2155	12.6167	176	-	37.2086	34.7883	1.06957	94.1147	1.17933	2.37502
0:09:44.720	Exercise		2.11837	40.2732	12.0362	176	-	38.5961	35.707	1.08091	93.0418	1.18767	2.28977
0:09:45.480	Exercise		2.07284	39.4076	11.7775	176	-	38.7277	35.4786	1.09158	91.6653	1.159	2.26267
0:09:46.200	Exercise		2.02665	38.5294	11.515	176	-	39.2235	35.7112	1.09835	91.0702	1.13267	2.22597
0:09:46.960	Exercise		1.88725	35.8793	10.723	176	-	38.3394	35.0445	1.09402	84.0369	1.036	2.06469
0:09:47.700	Exercise		1.87874	35.7175	10.6747	176	-	37.2034	34.4129	1.08109	81.5763	1.00567	2.03108
0:09:48.420	Exercise		1.93497	36.7865	10.9942	176	-	36.158	33.8983	1.06666	81.7482	0.999	2.06396
0:09:49.160	Exercise		2.01111	38.234	11.4268	176	-	36.7728	34.2352	1.07412	85.5381	1.06333	2.16018
0:09:49.940	Exercise		2.04019	38.7869	11.592	176	-	37.0826	34.6679	1.06965	87.1314	1.09333	2.18229
0:09:50.680	Exercise		2.02389	38.4769	11.4994	176	-	37.4416	35.0129	1.06936	87.3615	1.086	2.16427
0:09:51.400	Exercise		2.06292	39.219	11.7211	176	-	35.6644	33.8041	1.05503	85.2536	1.051	2.17645
0:09:52.160	Exercise		2.01537	38.315	11.4293	176.333	-	35.2581	33.0579	1.06656	82.739	1.02	2.1495
0:09:52.900	Exercise		2.00401	38.0991	11.3435	176.667	-	34.3926	32.2085	1.06781	80.2963	1.01667	2.13991
0:09:53.680	Exercise		1.86826	35.5182	10.5551	177	-	35.2452	32.4558	1.08594	76.561	1.029	2.02882
0:09:54.600	Exercise		2.01585	38.3242	11.389	177	-	34.277	32.3774	1.05867	80.2396	1.037	2.13412
0:09:55.100	Exercise		2.14413	40.7629	12.1137	177	-	34.5697	32.622	1.05971	85.0842	1.11767	2.27215
0:09:55.920	Exercise		2.34763	44.6318	13.2385	177.333	-	34.1023	32.6308	1.04509	91.7837	1.12733	2.4535
0:09:56.660	Exercise		2.42516	46.1057	13.6757	177.333	-	34.95	33.2132	1.05229	96.2773	1.20367	2.55198
0:09:57.360	Exercise		2.39797	45.5888	13.497	177.667	-	35.8465	33.8947	1.05758	97.4771	1.21867	2.53606
0:09:58.180	Exercise		2.49586	47.4499	14.048	177.667	-	36.5207	34.4666	1.0596	102.891	1.262	2.64461
0:09:58.880	Exercise		2.38092	45.2646	13.376	178	-	37.4471	34.9398	1.07176	100.677	1.25867	2.55177
0:09:59.620	Exercise		2.44098	46.4065	13.7134	178	-	37.2247	34.7159	1.07227	102.383	1.28	2.61739
0:10:00.440	Exercise		2.38944	45.4267	13.4238	178	-	37.5362	34.7959	1.07875	101.33	1.25367	2.57762
0:10:01.120	Exercise		2.4667	46.8953	13.8578	178	-	38.3922	35.2961	1.08772	106.341	1.31567	2.68307
0:10:01.860	Exercise		2.42337	46.0717	13.589	178.333	-	39.062	35.5644	1.09834	106.481	1.29733	2.6617
0:10:02.640	Exercise		2.34562	44.5935	13.1285	178.667	-	40.0945	36.1283	1.10978	105.322	1.345	2.60312
0:10:03.420	Exercise		2.18526	41.5449	12.2082	179	-	40.3151	36.1709	1.11457	99.1755	1.28933	2.43563
0:10:04.200	Exercise		2.03076	38.6077	11.3451	179	-	41.2594	36.5556	1.12868	95.0643	1.214	2.29207
0:10:04.940	Exercise		1.94958	37.0642	10.8915	179	-	40.2953	35.6771	1.12944	89.9319	1.13867	2.20194
0:10:05.700	Exercise		1.73087	32.9063	9.66968	179	-	40.185	35.1229	1.14413	80.9282	1.02467	1.98034
0:10:06.480	Exercise		1.69404	32.2061	9.46392	179	-	37.3973	33.1255	1.12896	73.5002	1.043	1.9125
0:10:07.760	Exercise		1.67124	31.7726	9.33652	179	-	36.6191	33.0429	1.10823	70.7575	1.066	1.85212
0:10:08.660	Exercise		1.81182	34.4453	10.1219	179	-	34.9167	32.0894	1.08811	71.7953	1.21167	1.97145
0:10:09.740	Exercise		1.91402	36.3881	10.6928	179	-	33.747	31.7233	1.06379	73.0763	1.24033	2.03612
0:10:10.840	Exercise		1.88895	35.9116	10.5528	179	-	34.4752	32.1797	1.07133	73.8342	1.22033	2.02369
0:10:11.680	Exercise		2.10737	40.0641	11.773	179	-	34.9019	33.0572	1.0558	83.1974	1.242	2.22497
0:10:12.680	Exercise		2.2787	43.3212	12.7301	179	-	36.9288	34.8768	1.05884	94.8699	1.27433	2.41277
0:10:13.460	Exercise		2.47596	47.0715	13.8322	179	-	37.8039	35.9322	1.05209	104.682	1.36033	2.60493
0:10:14.220	Exercise		2.24406	42.6627	12.5367	179	-	40.6574	38.064	1.06813	102.719	1.28833	2.39695
0:10:14.940	Exercise		1.91205	36.3508	10.6818	179	-	43.6855	40.3552	1.08252	94.83	1.20833	2.06984
0:10:15.760	Exercise		1.90505	36.2176	10.6427	179	-	42.4652	39.3044	1.08042	92.5242	1.146	2.05825
0:10:16.460	Exercise		2.04889	38.9523	11.4463	179	-	41.6443	39.0531	1.06635	96.7399	1.22033	2.18483
0:10:17.220	Exercise		2.36053	44.8769	13.1873	179	-	40.9042	38.0931	1.0738	108.573	1.301	2.53473
0:10:17.920	Exercise		2.27399	43.2317	12.7038	179	-	41.5227	38.447	1.08	105.925	1.326	2.4559
0:10:18.720	Exercise		2.1731	41.3136	12.1402	179	-	41.2767	37.7492	1.09345	101.412	1.24667	2.37617
0:10:19.440	Exercise		2.16367	41.1344	12.0875	179	-	41.7996	38.0944	1.09726	101.733	1.29733	2.37412
0:10:20.220	Exercise		2.15904	41.0465	12.0617	179	-	42.7331	38.642	1.10587	103.955	1.28033	2.38762
0:10:20.940	Exercise		2.14034	40.6908	11.935	179.333	-	42.4278	38.2316	1.10976	102.194	1.29267	2.37526
0:10:21.720	Exercise		1.93716	36.8281	10.782	179.667	-	43.0377	38.7338	1.11112	94.8521	1.18967	2.15241
0:10:22.480	Exercise		1.93363	36.7609	10.7424	180	-	41.8382	37.8347	1.10581	92.3805	1.15867	2.13823
0:10:23.200	Exercise		1.91089	36.3288	10.6161	180	-	42.8644	39.0348	1.09811	93.3904	1.17133	2.09837
0:10:23.980	Exercise		1.98316	37.7027	11.0176	180	-	42.1969	38.3502	1.1003	95.3751	1.17467	2.18208
0:10:24.700	Exercise		2.01388	38.2867	11.1882	180	-	43.0214	39.2022	1.09743	98.1211	1.23067	2.21008
0:10:25.460	Exercise		2.04597	38.8967	11.3665	180	-	42.4686	38.8208	1.09396	98.4673	1.22467	2.23821
0:10:26.220	Exercise		2.00332	38.0859	11.1296	180	-	42.1366	38.6837	1.08926	95.7805	1.21333	2.18214
0:10:26.980	Exercise		2.10831	40.0819	11.7128	180	-	42.3098	38.7637	1.09148	100.57	1.274	2.30118
0:10:27.740	Exercise		2.09674	39.862	11.6486	180	-	42.6437	38.7346	1.10092	100.78	1.27667	2.30834
0:10:28.500	Exercise		2.182	41.4828	12.1222	180	-	42.4728	38.6221	1.0997	104.043	1.318	2.39955
0:10:29.260	Exercise		1.92423	36.5823	10.6902	180	-	43.275	39.0412	1.10845	94.8491	1.17967	2.1329
0:10:29.980	Exercise		1.89927	36.1078	10.5515	180	-	43.8155	39.4432	1.11085	94.7955	1.179	2.10981
0:10:30.740	Exercise		1.7992	34.2054	9.99558	180	-	44.7867	40.2845	1.11176	92.0616	1.15467	2.00028
0:10:31.520	Exercise		1.85017	35.1744	10.2787	180	-	44.4097	39.9128	1.11267	93.5386	1.18433	2.05863
0:10:32.260	Exercise		1.88979	35.9277	10.4989	180	-	43.1769	39.1489	1.10289	92.8717	1.186	2.08424
0:10:33.040	Exercise		1.82614	34.7176	10.1452	180	-	43.3056	39.221	1.10415	90.5582	1.13633	2.01633
0:10:33.780	Exercise		1.81544	34.5141	10.0858	180	-	42.6684	38.8992	1.0969	88.9378	1.116	1.99135
0:10:34.520	Exercise		1.74036	33.0867	9.66867	180	-	44.3829	40.4208	1.09802	88.9177	1.09667	1.91095
0:10:35.260	Exercise		1.8253	34.7015	10.1406	180	-	42.9327	39.4952	1.08704	89.841	1.12733	1.98417
0:10:36.040	Exercise		1.91097	36.3302	10.6165	180	-	42.6799	39.6605	1.07613	92.9331	1.17667	2.05645
0:10:36.800	Exercise		1.96201	37.3006	10.9001	180	-	41.836	39.1565	1.06843	93.3042	1.19733	2.09627
0:10:37.560	Exercise		1.94774	37.0292	10.8208	180	-	42.917	40.3596	1.06336	95.1763	1.183	2.07115
0:10:38.280	Exercise		2.01218	38.2544	11.1788	180	-	42.5693	40.0465	1.063	97.1454	1.21767	2.13894
0:10:39.060	Exercise		2.0426	38.8327	11.3478	180	-	42.4802	39.989	1.0623	98.3072	1.227	2.16985
0:10:39.820	Exercise		2.05693	39.1052	11.4274	180	-	42.2118	39.4714	1.06943	98.0004	1.263	2.19974
0:10:40.600	Exercise		1.94956	37.0638	10.8309	180	-	42.0461	39.1864	1.07298	93.2417	1.19133	2.09183
0:10:41.360	Exercise		1.78642	33.9624	9.92456	180	-	42.6049	39.3086	1.08386	87.4835	1.10767	1.93623
0:10:42.100	Exercise		1.86018	35.3647	10.3343	180	-	40.4202	37.3171	1.08316	86.5621	1.096	2.01487
0:10:42.880	Exercise		2.05882	39.1412	11.4379	180	-	40.2926	37.2222	1.08249	94.3284	1.19433	2.22865
0:10:43.640	Exercise		2.15678	41.0033	11.9821	180	-	40.6598	37.7703	1.0765	99.0672	1.25433	2.32177
0:10:44.380	Exercise		2.15375	40.9458	11.9653	180	-	42.1243	39.014	1.07972	102.195	1.283	2.32545
0:10:45.140	Exercise		2.08258	39.5928	11.5699	180	-	43.3472	39.8747	1.08709	101.647	1.287	2.26395
0:10:45.920	Exercise		2.16186	41.1	12.0103	180	-	43.4803	39.7783	1.09307	105.269	1.345	2.36306
0:10:46.680	Exercise		2.07379	39.4257	11.5211	180	-	44.2826	40.4271	1.09537	103.103	1.31733	2.27157
0:10:47.440	Exercise		1.93581	36.8024	10.7545	180	-	44.8024	40.6001	1.10351	98.0961	1.24267	2.13617
0:10:48.200	Exercise		1.84944	35.1604	10.2746	180	-	44.4493	40.2527	1.10425	93.4765	1.19433	2.04225
0:10:48.980	Exercise		1.72276	32.7521	9.57088	180	-	45.1727	40.9538	1.10302	89.1947	1.12933	1.90023
0:10:49.720	Exercise		1.72562	32.8065	9.5868	180	-	45.1282	41.4598	1.08848	89.2474	1.13	1.87831
0:10:50.480	Exercise		1.71171	32.5421	9.50952	180	-	44.0369	40.7361	1.08103	86.8487	1.09033	1.85041
0:10:51.240	Exercise		1.84479	35.0721	10.2488	180	-	42.4627	39.6812	1.0701	89.7022	1.13633	1.97411
0:10:52.000	Exercise		1.92074	36.5159	10.6708	180	-	40.9173	38.4848	1.06321	90.0614	1.13067	2.04214
0:10:52.740	Exercise		1.94643	37.0043	10.8336	179.667	-	41.1991	38.7647	1.0628	91.5641	1.15933	2.06866
0:10:53.520	Exercise		1.86621	35.4792	10.4064	179.333	-	42.1422	39.2756	1.07299	89.9222	1.14833	2.00241
0:10:54.300	Exercise		1.99556	37.9384	11.1484	179	-	41.5443	38.8002	1.07072	94.2883	1.19267	2.13669
0:10:55.020	Exercise		2.10514	40.0217	11.7606	179	-	42.9742	40.1135	1.07132	101.759	1.29767	2.25527
0:10:55.820	Exercise		2.25575	42.885	12.602	179	-	43.9671	40.9877	1.07269	110.568	1.398	2.41973
0:10:56.580	Exercise		2.05106	38.9935	11.4584	179	-	46.7664	42.7154	1.09484	107.099	1.37967	2.24558
0:10:57.340	Exercise		1.89353	35.9988	10.5784	179	-	47.0157	42.2316	1.11328	100.496	1.26167	2.10804
0:10:58.080	Exercise		1.70223	32.3617	9.50964	179	-	47.9011	42.2877	1.13274	93.0085	1.16767	1.92819
0:10:58.840	Exercise		1.62844	30.959	9.09746	179	-	47.46	42.2622	1.12299	88.8587	1.10567	1.82872
0:10:59.580	Exercise		1.66776	31.7065	9.31709	179	-	45.1943	40.9784	1.10288	86.7464	1.09833	1.83934
0:11:00.360	Exercise		1.73764	33.035	9.7075	179	-	43.2101	39.8405	1.08458	86.4568	1.09467	1.88461
0:11:01.120	Exercise		1.75734	33.4095	9.81755	179	-	41.3133	38.5232	1.07243	83.7749	1.07967	1.88462
0:11:01.900	Exercise		1.68147	31.9671	9.39369	179	-	41.5971	38.7317	1.07398	81.2147	1.03767	1.80587
0:11:02.660	Exercise		1.74346	33.1457	9.74001	179	-	40.2421	37.879	1.06239	81.5337	1.03233	1.85223
0:11:03.400	Exercise		1.66732	31.6981	9.31463	179	-	40.3844	37.7034	1.07111	78.8037	0.989333	1.78588
0:11:04.160	Exercise		1.74984	33.267	9.77567	179	-	40.3916	37.9253	1.06503	82.1491	1.03133	1.86364
0:11:04.920	Exercise		1.71529	32.6101	9.58264	179	-	40.7465	38.3769	1.06175	81.1625	1.037	1.82121
0:11:05.700	Exercise		1.81232	34.4547	10.1247	179	-	41.5023	39.1481	1.06014	86.5884	1.09633	1.9213
0:11:06.440	Exercise		1.83417	34.8702	10.2468	179	-	40.5586	38.3919	1.05643	85.6675	1.094	1.93768
0:11:07.220	Exercise		1.81964	34.594	10.1656	179	-	39.2518	36.7249	1.0688	82.7974	1.04833	1.94484
0:11:07.980	Exercise		1.68054	31.9494	9.38848	179	-	38.0048	35.5811	1.06812	75.2416	0.952667	1.79501
0:11:08.720	Exercise		1.5706	29.8593	8.7743	179	-	38.1724	35.6099	1.07196	71.5263	0.89	1.68362
0:11:09.460	Exercise		1.71235	32.5542	9.56622	179	-	37.7658	36.4058	1.03736	76.2412	0.948667	1.77632
0:11:10.220	Exercise		2.06557	39.2693	11.561	178.667	-	36.9943	36.1681	1.02284	87.8842	1.10333	2.11275
0:11:10.980	Exercise		2.25312	42.8349	12.6343	178.333	-	36.8694	36.2271	1.01773	94.4386	1.19633	2.29307
0:11:11.740	Exercise		2.1991	41.8079	12.3545	178	-	36.7461	35.7765	1.0271	92.1756	1.16767	2.2587
0:11:12.500	Exercise		2.15334	40.938	12.0974	178	-	37.4613	36.3105	1.03169	91.9372	1.17467	2.22158
0:11:13.280	Exercise		1.98616	37.7597	11.1582	178	-	38.8582	37.3743	1.03971	88.6598	1.112	2.06502
0:11:14.000	Exercise		1.98795	37.7937	11.1682	178	-	39.9933	38.3662	1.04241	90.8888	1.14967	2.07226
0:11:14.780	Exercise		1.91516	36.4099	10.7593	178	-	40.8666	38.8451	1.05204	89.6503	1.134	2.01483
0:11:15.560	Exercise		2.06088	39.1803	11.578	178	-	39.9973	38.2399	1.04596	93.8139	1.18667	2.15559
0:11:16.280	Exercise		2.09665	39.8603	11.7789	178	-	40.4522	38.4083	1.05321	96.3979	1.19833	2.20822
0:11:17.020	Exercise		2.08083	39.5595	11.6901	178	-	39.9704	38.0398	1.05075	94.8524	1.16933	2.18643
0:11:17.780	Exercise		2.05369	39.0435	11.5376	178	-	39.4191	37.3653	1.05496	92.3276	1.169	2.16657
0:11:18.560	Exercise		2.06486	39.2559	11.6003	178	-	39.2313	37.2455	1.05332	92.3803	1.16967	2.17495
0:11:19.300	Exercise		2.06075	39.1777	11.5772	178	-	39.5779	37.7587	1.04818	92.9331	1.17667	2.16003
0:11:20.060	Exercise		2.10428	40.0054	11.7997	178.333	-	40.0989	38.2419	1.04856	95.8495	1.20333	2.20647
0:11:20.820	Exercise		2.12706	40.4383	11.9052	178.667	-	40.5735	38.6099	1.05086	97.5724	1.24667	2.23523
0:11:21.600	Exercise		2.10367	39.9937	11.7523	179	-	41.6323	39.3914	1.05689	98.8508	1.263	2.22334
0:11:22.360	Exercise		2.03867	38.7581	11.3892	179	-	42.8059	40.1734	1.06553	98.5377	1.259	2.17227
0:11:23.120	Exercise		1.8934	35.9963	10.5777	179	-	43.4712	40.833	1.06461	93.7785	1.17733	2.01573
0:11:23.860	Exercise		1.91429	36.3934	10.6944	179	-	43.6785	40.5395	1.07743	94.9866	1.20267	2.06252
0:11:24.640	Exercise		1.81552	34.5156	10.1426	179	-	42.5976	39.9614	1.06597	87.69	1.21967	1.93529
0:11:25.680	Exercise		1.87647	35.6743	10.4831	179	-	42.0033	38.9252	1.07908	88.7913	1.282	2.02486
0:11:26.500	Exercise		1.93699	36.8249	10.8212	179	-	40.2491	38.3021	1.05083	87.7556	1.29033	2.03545
0:11:27.320	Exercise		2.11341	40.1789	11.8068	179	-	40.6519	39.2031	1.03696	96.8304	1.27733	2.19152
0:11:28.060	Exercise		2.12557	40.4101	11.8747	179	-	40.4332	40.244	1.0047	97.1366	1.24967	2.13556
0:11:28.820	Exercise		2.17537	41.3568	12.1529	179	-	40.9001	40.523	1.00931	100.443	1.261	2.19561
0:11:29.580	Exercise		2.23601	42.5097	12.4685	179.333	-	40.1994	39.5774	1.01572	101.254	1.28267	2.27116
0:11:30.340	Exercise		2.25133	42.8009	12.5306	179.667	-	40.9993	39.7297	1.03196	103.881	1.292	2.32328
0:11:31.060	Exercise		2.13772	40.641	11.8762	180	-	42.3509	40.6834	1.04099	102.112	1.27	2.22533
0:11:31.820	Exercise		2.03295	38.6492	11.2941	180	-	43.0885	41.0428	1.04984	99.0778	1.24267	2.13428
0:11:32.600	Exercise		1.9876	37.787	11.0422	180	-	43.5379	41.5259	1.04845	97.9089	1.23967	2.0839
0:11:33.340	Exercise		1.92695	36.6341	10.7053	180	-	41.9848	40.1825	1.04485	92.0868	1.18567	2.01338
0:11:34.140	Exercise		1.85528	35.2715	10.3071	180	-	40.865	38.9551	1.04903	87.048	1.116	1.94624
0:11:34.900	Exercise		1.77307	33.7086	9.85041	180	-	39.6431	37.6716	1.05233	81.4702	1.04933	1.86586
0:11:35.660	Exercise		1.65873	31.5348	9.21516	180	-	40.9716	39.165	1.04613	79.141	1.01933	1.73524
0:11:36.460	Exercise		1.48462	28.2247	8.24787	180	-	40.3946	39.6391	1.01906	71.7306	0.878333	1.51291
0:11:37.160	Exercise		1.66596	31.6723	9.25536	180	-	37.8917	38.355	0.987922	74.8354	0.920333	1.64584
0:11:37.920	Exercise		1.9564	37.1939	10.8689	180	-	35.7829	36.3502	0.984393	82.0066	0.984	1.92586
0:11:38.660	Exercise		2.26509	43.0626	12.5838	180	-	37.3789	37.5744	0.994797	96.0397	1.216	2.25331
0:11:39.440	Exercise		2.25975	42.961	12.5541	180	-	39.4711	38.8475	1.01605	100.568	1.27333	2.29602
0:11:40.200	Exercise		2.07495	39.4478	11.5275	180	-	43.2679	41.4009	1.0451	100.86	1.31067	2.16853
0:11:41.000	Exercise		1.94441	36.966	10.7823	180.333	-	43.7745	41.5306	1.05403	96.0171	1.26833	2.04947
0:11:42.040	Exercise		1.87396	35.6266	10.3725	180.667	-	41.5038	39.7445	1.04427	87.4149	1.306	1.95691
0:11:43.180	Exercise		1.95518	37.1707	10.8021	181	-	39.5029	38.705	1.02062	87.1654	1.264	1.99549
0:11:43.920	Exercise		1.98375	37.7138	10.9801	180.667	-	39.0212	38.2582	1.01995	87.4263	1.25667	2.02331
0:11:44.720	Exercise		2.07587	39.4652	11.5113	180.333	-	39.618	38.8193	1.02058	93.6255	1.18433	2.11858
0:11:45.460	Exercise		2.22423	42.2858	12.3568	180	-	38.2549	37.3282	1.02482	96.4714	1.22033	2.27945
0:11:46.200	Exercise		2.32049	44.1158	12.8916	180	-	37.9237	36.9784	1.02556	99.5743	1.239	2.37981
0:11:46.960	Exercise		2.27288	43.2107	12.6271	180	-	38.1405	37.0729	1.0288	98.2616	1.22267	2.33834
0:11:47.700	Exercise		2.17689	41.3857	12.0938	180	-	38.071	36.8232	1.03389	94.2495	1.19333	2.25066
0:11:48.480	Exercise		2.19476	41.7255	12.1931	180	-	38.0174	36.8322	1.03218	94.9148	1.191	2.26538
0:11:49.220	Exercise		2.22915	42.3793	12.3842	180	-	38.3603	37.3245	1.02775	96.787	1.236	2.29101
0:11:50.000	Exercise		2.1754	41.3574	12.0855	180	-	38.766	37.84	1.02447	95.9153	1.19233	2.22863
0:11:50.720	Exercise		2.13758	40.6384	11.8755	180	-	38.53	37.472	1.02823	93.8422	1.177	2.19794
0:11:51.480	Exercise		2.08165	39.5752	11.5647	180	-	37.6629	36.3796	1.03528	89.8823	1.12733	2.15508
0:11:52.260	Exercise		2.11984	40.3012	11.7769	180	-	37.096	35.8326	1.03526	90.0109	1.13967	2.19459
0:11:53.000	Exercise		1.97479	37.5435	10.971	180	-	37.6642	36.3326	1.03665	85.5628	1.10167	2.04716
0:11:53.800	Exercise		1.85758	35.3151	10.3199	180	-	37.7627	36.7398	1.02784	81.6388	1.023	1.90929
0:11:54.520	Exercise		1.67764	31.8943	9.32022	180	-	38.0446	37.27	1.02078	75.4248	0.936333	1.71251
0:11:55.240	Exercise		1.8607	35.3746	10.3372	180	-	35.7158	35.621	1.00266	78.0562	0.969	1.86565
0:11:56.040	Exercise		1.93587	36.8035	10.7748	179.667	-	34.5634	34.5479	1.00045	78.2991	0.99	1.93674
0:11:56.800	Exercise		1.91039	36.3193	10.6527	179.333	-	33.6584	33.9979	0.990013	75.479	0.972333	1.89131
0:11:57.560	Exercise		1.97471	37.5421	11.0319	179	-	33.3603	33.8595	0.985258	77.4552	0.963333	1.9456
0:11:58.280	Exercise		2.13656	40.619	11.9361	179	-	33.4734	34.2935	0.976085	83.1987	1.02567	2.08546
0:11:59.020	Exercise		2.42425	46.0884	13.5685	178.667	-	33.7248	34.4803	0.978089	93.3411	1.16033	2.37113
0:11:59.800	Exercise		2.44782	46.5366	13.7261	178.333	-	34.2122	34.7951	0.983248	95.5646	1.16433	2.40682
0:12:00.480	Exercise		2.34091	44.504	13.1512	178	-	34.8518	35.1313	0.992045	93.0242	1.171	2.32229
0:12:01.300	Exercise		2.34127	44.5109	13.1532	178	-	35.0733	35.1307	0.998366	93.6525	1.169	2.33745
0:12:02.060	Exercise		2.25612	42.8921	12.6748	178	-	35.7246	35.7947	0.998039	91.9001	1.171	2.2517
0:12:02.780	Exercise		2.3705	45.0665	13.3174	178	-	35.7249	35.6481	1.00215	96.3666	1.188	2.3756
0:12:03.520	Exercise		2.36009	44.8686	13.2589	178	-	36.0772	35.5452	1.01497	96.8263	1.19367	2.39541
0:12:04.280	Exercise		2.41563	45.9246	13.571	178	-	36.4226	35.713	1.01987	99.3568	1.258	2.46363
0:12:05.060	Exercise		2.40333	45.6907	13.5018	178	-	37.2554	36.3771	1.02414	100.807	1.288	2.46135
0:12:05.820	Exercise		2.37438	45.1403	13.3143	178.333	-	37.9954	36.9258	1.02897	101.486	1.29667	2.44315
0:12:06.580	Exercise		2.30781	43.8747	12.9168	178.667	-	38.0709	36.5347	1.04205	99.2276	1.257	2.40484
0:12:07.340	Exercise		2.11551	40.2189	11.8185	179	-	37.8746	36.1814	1.0468	91.4915	1.159	2.21451
0:12:08.100	Exercise		2.06072	39.1772	11.5124	179	-	37.1961	35.8903	1.03638	88.0181	1.115	2.1357
0:12:08.860	Exercise		1.99885	38.0009	11.146	179.333	-	37.0337	36.2286	1.02222	85.6027	1.06467	2.04327
0:12:09.580	Exercise		2.08578	39.6536	11.6092	179.667	-	36.4539	35.8807	1.01598	87.6128	1.08967	2.1191
0:12:10.340	Exercise		2.09434	39.8163	11.6352	180	-	36.1129	35.3739	1.02089	87.2108	1.08467	2.1381
0:12:11.100	Exercise		1.91671	36.4394	10.6484	180	-	35.8241	35.0325	1.0226	80.2425	0.998	1.96002
0:12:11.820	Exercise		2.09037	39.7408	11.6131	180	-	34.643	33.832	1.02397	83.9947	1.04467	2.14048
0:12:12.580	Exercise		2.09815	39.8887	11.6564	180	-	33.9131	33.285	1.01887	82.5436	1.04367	2.13774
0:12:13.380	Exercise		2.32329	44.169	12.9072	180	-	33.1001	32.3566	1.02298	88.4042	1.10667	2.37667
0:12:14.080	Exercise		2.29092	43.5536	12.7273	180	-	33.4688	32.7528	1.02186	88.2802	1.09533	2.341
0:12:14.820	Exercise		2.35665	44.8033	13.0925	180	-	33.9032	33.2389	1.01999	91.5041	1.13533	2.40376
0:12:15.620	Exercise		2.40155	45.6568	13.3419	180	-	34.2563	33.7113	1.01617	93.6518	1.18467	2.44038
0:12:16.360	Exercise		2.24329	42.648	12.4627	180	-	34.6564	34.0617	1.01746	88.9283	1.145	2.28246
0:12:17.140	Exercise		1.95136	37.0981	10.8409	180	-	35.7685	34.7445	1.02947	81.0735	1.03533	2.00887
0:12:17.920	Exercise		2.05572	39.0822	11.4207	180	-	35.2323	34.4618	1.02236	83.0848	1.12267	2.10169
0:12:19.000	Exercise		2.04991	38.9716	11.3884	180	-	36.3152	35.567	1.02104	85.0075	1.15867	2.09303
0:12:19.800	Exercise		2.36	44.867	13.1111	180	-	34.8342	34.7401	1.00271	93.4015	1.20167	2.3664
0:12:20.440	Exercise		2.37297	45.1134	13.1831	180	-	34.8389	34.8526	0.999606	94.1036	1.18533	2.37203
0:12:21.260	Exercise		2.46901	46.9393	13.7167	180	-	33.5141	33.6896	0.994789	94.4705	1.16033	2.45614
0:12:22.000	Exercise		2.41066	45.83	13.3925	180	-	34.6949	34.8455	0.995679	94.8306	1.22	2.40024
0:12:22.760	Exercise		2.28605	43.461	12.7003	180	-	36.597	36.1339	1.01282	95.1326	1.19433	2.31535
0:12:23.520	Exercise		2.39436	45.5201	13.302	180	-	38.7724	37.6045	1.03106	102.939	1.467	2.46872
0:12:24.660	Exercise		2.51105	47.7385	13.9503	180	-	40.3387	38.3699	1.05131	111.499	1.573	2.63989
0:12:25.400	Exercise		2.20958	42.0072	12.2754	180	-	42	39.7282	1.05718	102.493	1.523	2.33592
0:12:26.280	Exercise		2.11257	40.1629	11.7365	180	-	41.6655	39.2525	1.06147	99.5056	1.24767	2.24243
0:12:26.840	Exercise		1.99136	37.8585	11.0631	180	-	39.8846	37.5551	1.06203	90.3655	1.18933	2.11488
0:12:27.700	Exercise		2.26525	43.0657	12.5847	180	-	38.0363	35.934	1.0585	97.8302	1.20733	2.39778
0:12:28.420	Exercise		1.50046	28.5258	8.33588	180	-	37.9897	35.8241	1.06045	68.1395	0.881	1.59116
0:12:29.180	Exercise		1.59018	30.2316	8.83434	180	-	33.9053	33.3896	1.01544	65.5963	0.808667	1.61474
0:12:30.720	Exercise		1.83319	34.8515	10.1844	180	-	30.3307	31.2763	0.969765	66.975	0.848	1.77776
0:12:32.960	Exercise		2.8009	53.2491	15.5606	180	-	31.1635	31.9963	0.973972	98.562	1.25867	2.728
0:12:33.740	Exercise		2.72021	51.715	15.1123	180	-	32.3491	33.1831	0.974869	99.073	1.288	2.65185
0:12:34.520	Exercise		2.62314	49.8696	14.573	180	-	33.9763	34.3346	0.989564	100.201	1.30267	2.59576
0:12:35.300	Exercise		2.27046	43.1647	12.5904	180.333	-	33.9849	33.9821	1.00008	87.2625	1.244	2.27065
0:12:36.360	Exercise		2.32665	44.2329	12.8781	180.667	-	34.7147	34.519	1.00567	90.6063	1.32633	2.33985
0:12:37.200	Exercise		2.34505	44.5827	12.9561	181	-	35.5173	35.4212	1.00271	93.224	1.35133	2.35142
0:12:37.960	Exercise		2.45104	46.5978	13.5417	181	-	37.8433	37.6734	1.00451	103.665	1.36833	2.46209
0:12:38.740	Exercise		2.41383	45.8903	13.3361	181	-	37.9851	37.6375	1.00923	102.863	1.32567	2.43612
0:12:39.520	Exercise		2.2575	42.9183	12.4724	181	-	38.4386	37.8105	1.01661	97.9487	1.26233	2.295
0:12:40.280	Exercise		2.22774	42.3525	12.308	181	-	38.4064	37.8835	1.0138	96.733	1.24667	2.25849
0:12:41.060	Exercise		2.14888	40.8532	11.8723	181	-	39.0804	38.2549	1.02158	95.2004	1.22167	2.19525
0:12:41.820	Exercise		2.1253	40.405	11.742	181	-	38.9479	38.0712	1.02303	94.1536	1.19167	2.17425
0:12:42.560	Exercise		2.08192	39.5802	11.5023	181	-	39.1489	38.1036	1.02743	92.7901	1.184	2.13903
0:12:43.360	Exercise		2.07802	39.506	11.4807	181	-	38.5424	37.5145	1.0274	91.3289	1.17033	2.13495
0:12:44.140	Exercise		2.08844	39.7043	11.5384	181	-	38.1737	36.7713	1.03814	90.8049	1.18	2.16809
0:12:44.900	Exercise		2.21124	42.0389	12.2168	181	-	37.0628	35.8255	1.03454	93.328	1.18167	2.28762
0:12:45.640	Exercise		2.2348	42.4867	12.347	181	-	36.7193	35.59	1.03173	93.4333	1.183	2.30571
0:12:46.420	Exercise		2.23453	42.4815	12.3455	181	-	36.3703	35.5901	1.02192	92.6435	1.173	2.28351
0:12:47.180	Exercise		2.28569	43.4542	12.6281	181	-	35.9883	35.2499	1.02095	93.5287	1.195	2.33357
0:12:47.940	Exercise		2.27392	43.2305	12.5631	181	-	35.7731	34.9898	1.02239	92.6156	1.18333	2.32483
0:12:49.480	Exercise		2.35622	44.7951	13.0178	181	-	35.819	34.9859	1.02381	95.668	1.22233	2.41233
0:12:50.240	Exercise		2.34321	44.5477	12.9459	181	-	36.1889	35.2917	1.02542	96.1713	1.21767	2.40278
0:12:50.980	Exercise		2.37239	45.1024	13.1071	181	-	36.6641	35.7718	1.02494	98.4515	1.236	2.43157
0:12:51.740	Exercise		2.31009	43.918	12.7629	181	-	37.289	36.4301	1.02358	97.514	1.23467	2.36455
0:12:52.520	Exercise		2.38138	45.2733	13.1568	181	-	38.6439	37.5283	1.02973	103.199	1.33	2.45217
0:12:53.300	Exercise		2.33228	44.34	12.8856	181	-	40.3125	39.0964	1.0311	105.296	1.34467	2.40483
0:12:54.040	Exercise		2.41498	45.9122	13.3424	181	-	40.5533	39.0071	1.03964	109.212	1.39467	2.51071
0:12:54.820	Exercise		2.33517	44.3949	12.9015	181	-	40.2255	38.5658	1.04304	105.307	1.33333	2.43567
0:12:55.580	Exercise		2.39188	45.473	13.2148	181	-	39.6152	37.6633	1.05183	106.025	1.35467	2.51584
0:12:56.340	Exercise		2.3383	44.4544	12.9188	181	-	39.4762	37.3274	1.05757	103.675	1.31333	2.47291
0:12:57.100	Exercise		2.25043	42.7838	12.4333	181	-	39.6028	37.4026	1.05882	100.491	1.273	2.38281
0:12:57.860	Exercise		2.22545	42.3089	12.2953	181	-	39.2368	36.9453	1.06203	98.5899	1.25967	2.36348
0:12:58.640	Exercise		2.25537	42.8778	12.4606	181	-	39.3843	37.1669	1.05966	100.199	1.26867	2.38993
0:12:59.380	Exercise		2.29655	43.6606	12.6881	181	-	38.7917	36.5429	1.06154	100.363	1.28167	2.43787
0:13:00.160	Exercise		2.29425	43.6169	12.6754	181	-	38.8813	36.8093	1.05629	100.679	1.26333	2.42339
0:13:00.900	Exercise		2.15367	40.9442	11.8987	181	-	38.8727	36.8809	1.05401	95.0919	1.204	2.26998
0:13:01.660	Exercise		2.12426	40.3851	11.7362	181	-	38.754	36.9454	1.04895	93.6966	1.18633	2.22825
0:13:02.440	Exercise		2.10796	40.0754	11.6462	181	-	38.1563	36.397	1.04833	91.7024	1.17167	2.20985
0:13:03.200	Exercise		2.19345	41.7006	12.1185	181	-	37.8229	36.1982	1.04488	94.2331	1.204	2.2919
0:13:03.960	Exercise		2.17039	41.2621	11.9911	181	-	39.2446	37.5721	1.04452	96.646	1.21333	2.267
0:13:04.700	Exercise		2.18009	41.4465	12.0447	181	-	40.5511	38.748	1.04654	99.7781	1.26333	2.28154
0:13:05.480	Exercise		2.19144	41.6624	12.0852	181.333	-	41.1218	39.2169	1.04857	101.489	1.285	2.29789
0:13:06.240	Exercise		2.13802	40.6468	11.7689	181.667	-	40.5484	38.5714	1.05126	97.9638	1.25167	2.24761
0:13:07.000	Exercise		2.13392	40.5688	11.7248	182	-	39.2558	37.6771	1.0419	95.2388	1.19567	2.22333
0:13:07.740	Exercise		2.1672	41.2015	11.9077	182	-	37.9496	36.614	1.03648	93.6176	1.18533	2.24626
0:13:08.520	Exercise		2.28419	43.4257	12.5505	182	-	37.6854	36.5081	1.03225	97.2646	1.25233	2.35785
0:13:09.320	Exercise		2.25753	42.9188	12.404	182	-	38.3824	37.0687	1.03544	97.7307	1.27	2.33754
0:13:10.080	Exercise		2.23469	42.4847	12.2785	182	-	39.5956	38.1673	1.03742	99.9873	1.25167	2.31832
0:13:10.780	Exercise		2.243	42.6425	12.3242	182	-	39.6509	38.0619	1.04175	100.44	1.25733	2.33663
0:13:11.580	Exercise		2.25329	42.8382	12.3807	182	-	39.4652	37.6457	1.04833	100.333	1.26667	2.3622
0:13:12.360	Exercise		2.22709	42.3401	12.2368	182	-	39.7908	37.832	1.05178	99.8017	1.285	2.3424
0:13:13.100	Exercise		2.20203	41.8637	12.0991	182	-	39.9064	37.6758	1.0592	99.351	1.24667	2.3324
0:13:13.840	Exercise		2.2428	42.6388	12.3231	182	-	40.1331	38.081	1.05389	101.583	1.264	2.36366
0:13:14.600	Exercise		2.29269	43.5873	12.5972	182	-	38.9613	36.9869	1.05338	100.7	1.275	2.41508
0:13:15.380	Exercise		2.18049	41.4542	11.9807	182	-	38.5143	36.7345	1.04845	95.2505	1.217	2.28614
0:13:16.140	Exercise		2.31056	43.9271	12.6954	182	-	37.8738	36.0052	1.0519	98.883	1.252	2.43048
0:13:16.880	Exercise		2.33004	44.2974	12.8024	182	-	38.0825	36.1792	1.05261	100.204	1.258	2.45262
0:13:17.640	Exercise		2.39887	45.6058	13.1565	182.333	-	38.7075	36.8415	1.05065	104.227	1.31967	2.52037
0:13:18.420	Exercise		2.24182	42.6202	12.2728	182.667	-	39.2644	37.4019	1.0498	99.2943	1.26867	2.35346
0:13:19.180	Exercise		2.23513	42.4929	12.2138	183	-	39.1672	37.2839	1.05051	99.0247	1.242	2.34802
0:13:19.900	Exercise		2.3	43.7263	12.5683	183	-	39.5067	37.6906	1.04819	102.347	1.28367	2.41083
0:13:20.680	Exercise		2.30649	43.8496	12.6038	183	-	40.0155	38.2414	1.04639	103.879	1.29133	2.41349
0:13:21.420	Exercise		2.28569	43.4542	12.4901	183	-	40.6125	38.743	1.04825	104.201	1.31933	2.39599
0:13:22.180	Exercise		2.33459	44.3839	12.7573	183	-	39.783	37.5089	1.06063	104.45	1.29967	2.47613
0:13:22.920	Exercise		2.31811	44.0705	12.6673	183	-	39.2132	36.5643	1.07245	102.181	1.30433	2.48605
0:13:23.720	Exercise		2.30273	43.7782	12.5832	183	-	39.6452	36.8264	1.07654	102.573	1.30933	2.47899
0:13:24.480	Exercise		2.29178	43.5699	12.5234	183	-	40.2107	37.6507	1.06799	103.435	1.32033	2.4476
0:13:25.220	Exercise		2.3082	43.8822	12.6131	183	-	40.6157	37.9746	1.06955	105.122	1.331	2.46873
0:13:26.000	Exercise		2.28139	43.3725	12.4666	183	-	40.491	38.0332	1.06462	103.96	1.29233	2.42882
0:13:27.480	Exercise		2.24854	42.7479	12.2871	183	-	40.1048	37.6426	1.06541	101.561	1.28467	2.39562
0:13:28.260	Exercise		2.28089	43.3629	12.4639	183	-	39.5006	37.4985	1.05339	101.68	1.264	2.40267
0:13:29.000	Exercise		2.3539	44.7509	12.8628	183	-	39.2009	37.2792	1.05155	103.648	1.31233	2.47524
0:13:29.760	Exercise		2.31342	43.9813	12.6416	183	-	39.3432	37.3028	1.0547	102.487	1.28667	2.43996
0:13:30.520	Exercise		2.26346	43.0316	12.3462	183.333	-	38.8632	36.9076	1.05299	99.3328	1.25833	2.3834
0:13:31.280	Exercise		2.26595	43.0788	12.3373	183.667	-	39.0543	37.2243	1.04916	99.9649	1.255	2.37734
0:13:32.020	Exercise		2.35039	44.6842	12.7739	184	-	39.2078	37.6639	1.04099	103.727	1.29067	2.44674
0:13:32.760	Exercise		2.49165	47.3697	13.5416	184	-	40.2529	38.4309	1.04741	111.971	1.381	2.60977
0:13:33.500	Exercise		2.44258	46.4369	13.2749	184	-	40.4571	38.0861	1.06225	110.296	1.384	2.59464
0:13:34.280	Exercise		2.45377	46.6496	13.3357	184	-	40.7598	37.9431	1.07424	111.491	1.399	2.63593
0:13:35.020	Exercise		2.35897	44.8472	12.8205	184	-	40.7908	37.7098	1.0817	107.597	1.36233	2.55169
0:13:35.780	Exercise		2.37614	45.1738	12.9138	184	-	40.7741	37.899	1.07586	108.355	1.36033	2.5564
0:13:36.540	Exercise		2.32356	44.1741	12.628	184	-	41.4089	38.3011	1.08114	107.486	1.37333	2.51209
0:13:37.320	Exercise		2.40209	45.667	13.0548	184	-	41.834	38.7854	1.0786	111.862	1.41633	2.5909
0:13:38.060	Exercise		2.35864	44.8411	12.8187	184	-	42.6716	39.3413	1.08465	112.02	1.41833	2.5583
0:13:38.820	Exercise		2.24874	42.7517	12.2214	184	-	42.8148	39.6907	1.07871	107.852	1.342	2.42574
0:13:39.560	Exercise		2.20237	41.8701	11.9694	184	-	41.6949	38.5736	1.08092	103.201	1.30667	2.38058
0:13:40.340	Exercise		2.17884	41.4229	11.8415	184	-	40.4655	37.4668	1.08004	99.5411	1.26033	2.35323
0:13:41.100	Exercise		2.25518	42.8742	12.2564	184	-	40.2581	37.2049	1.08207	102.06	1.304	2.44025
0:13:41.860	Exercise		2.18945	41.6245	11.8992	184	-	40.2854	37.4242	1.07645	99.6729	1.25133	2.35684
0:13:42.600	Exercise		2.07597	39.4671	11.2824	184	-	41.5957	38.7399	1.07372	97.7246	1.23733	2.22901
0:13:43.380	Exercise		2.00918	38.1974	10.9195	184	-	39.7439	37.3494	1.06411	91.3286	1.146	2.13799
0:13:44.120	Exercise		1.94781	37.0305	10.5859	184	-	38.9398	36.9731	1.05319	87.2202	1.10433	2.05141
0:13:44.880	Exercise		2.0682	39.3193	11.2402	184	-	36.475	34.9727	1.04296	87.0103	1.08267	2.15704
0:13:45.620	Exercise		2.13425	40.575	11.6202	183.667	-	36.3629	35.0053	1.03878	89.1802	1.10967	2.21702
0:13:46.360	Exercise		2.16447	41.1496	11.7848	183.667	-	36.4016	35.193	1.03434	90.266	1.13267	2.2388
0:13:47.140	Exercise		2.25229	42.8192	12.2629	183.667	-	36.2237	35.2416	1.02787	92.9595	1.177	2.31506
0:13:47.900	Exercise		2.30801	43.8786	12.5663	183.667	-	35.5498	34.8176	1.02103	93.32	1.19233	2.35656
0:13:48.660	Exercise		2.53945	48.2786	13.8516	183.333	-	35.2716	34.2722	1.02916	100.938	1.27867	2.6135
0:13:49.420	Exercise		2.69712	51.2761	14.7384	183	-	36.8923	35.6394	1.03516	110.773	1.41533	2.79194
0:13:50.200	Exercise		2.70502	51.4262	14.7815	183	-	38.6075	36.9598	1.04458	115.704	1.47833	2.8256
0:13:50.960	Exercise		2.33595	44.4096	12.7647	183	-	40.9044	38.9903	1.04909	106.632	1.38567	2.45062
0:13:51.760	Exercise		2.17093	41.2724	11.863	183	-	41.301	39.3519	1.04953	101.371	1.24667	2.27845
0:13:52.420	Exercise		2.23441	42.4793	12.2099	183	-	42.0334	39.9069	1.05329	105.44	1.318	2.35348
0:13:53.220	Exercise		2.38022	45.2514	13.0067	183	-	42.0203	39.8523	1.0544	111.83	1.36333	2.50972
0:13:53.960	Exercise		2.447	46.5209	13.3716	183	-	41.8133	38.973	1.07288	113.409	1.47233	2.62533
0:13:54.760	Exercise		2.38426	45.3281	13.0287	183	-	42.1287	38.9442	1.08177	111.937	1.40267	2.57923
0:13:55.480	Exercise		2.03797	38.7447	11.1365	183	-	43.2656	39.6773	1.09044	98.904	1.32733	2.22228
0:13:56.400	Exercise		2.2134	42.0798	12.0951	183	-	38.779	36.5834	1.06002	96.3914	1.31467	2.34624
0:13:58.120	Exercise		2.38601	45.3614	13.0383	183	-	35.6413	34.1585	1.04341	95.2908	1.33867	2.48958
0:13:58.900	Exercise		3.03603	57.7192	16.5903	183	-	33.4379	32.5272	1.028	112.428	1.484	3.12103
0:13:59.660	Exercise		2.94418	55.973	16.0884	183	-	34.65	33.6661	1.02922	113.389	1.43567	3.03022
0:14:00.400	Exercise		2.89813	55.0976	15.808	183.333	-	35.3749	34.1585	1.03561	114.094	1.41967	3.00133
0:14:01.140	Exercise		2.75883	52.4493	15.0209	183.667	-	36.0216	34.2293	1.05236	110.853	1.391	2.90329
0:14:01.920	Exercise		2.67484	50.8525	14.5372	184	-	36.3083	34.1333	1.06372	108.492	1.37367	2.84529
0:14:02.680	Exercise		2.53738	48.2391	13.7901	184	-	36.6432	34.4579	1.06342	104.573	1.29867	2.6983
0:14:03.380	Exercise		2.48746	47.29	13.5188	184	-	36.375	34.2295	1.06268	101.984	1.27667	2.64337
0:14:04.180	Exercise		2.47778	47.1062	13.4662	184	-	36.7455	34.4577	1.06639	102.653	1.27367	2.64229
0:14:04.920	Exercise		2.60867	49.5946	14.1776	184	-	36.822	34.2932	1.07374	107.548	1.34767	2.80104
0:14:05.640	Exercise		2.64431	50.2721	14.3713	184	-	37.2773	34.5924	1.07762	110.465	1.33767	2.84956
0:14:06.360	Exercise		2.3613	44.8916	12.8331	184	-	37.9666	35.3918	1.07275	101.038	1.27767	2.53308
0:14:07.200	Exercise		2.28536	43.4478	12.4204	184	-	37.319	34.9993	1.06628	96.9949	1.193	2.43683
0:14:07.860	Exercise		2.35906	44.849	12.821	184	-	35.8582	33.7586	1.0622	95.8115	1.22967	2.50578
0:14:08.680	Exercise		2.82414	53.6909	15.3486	184	-	34.6126	32.6161	1.06121	109.583	1.33367	2.99701
0:14:09.400	Exercise		2.93945	55.8831	15.9753	184	-	35.1317	32.7304	1.07337	114.672	1.448	3.15511
0:14:10.140	Exercise		2.92564	55.6205	15.9002	184	-	36.0255	33.2397	1.08381	117.078	1.44333	3.17083
0:14:10.900	Exercise		2.81523	53.5215	15.3002	184	-	37.2254	33.8469	1.09982	116.371	1.448	3.09624
0:14:11.640	Exercise		2.6592	50.5551	14.4522	184	-	37.6704	34.2218	1.10077	111.546	1.41233	2.92717
0:14:12.420	Exercise		2.61856	49.7825	14.2313	184	-	38.4927	35.0717	1.09754	112.379	1.397	2.87399
0:14:13.140	Exercise		2.5667	48.7966	13.9495	184	-	37.5257	34.1411	1.09914	107.702	1.36233	2.82116
0:14:13.920	Exercise		2.43611	46.3139	13.2397	184	-	37.0498	33.8294	1.0952	101.841	1.266	2.66802
0:14:14.660	Exercise		2.49776	47.486	13.5748	184	-	35.7918	32.7353	1.09337	100.983	1.25533	2.73098
0:14:15.380	Exercise		2.48499	47.2432	13.5054	184	-	36.6765	33.9111	1.08155	103.032	1.24767	2.68764
0:14:16.100	Exercise		2.70807	51.4841	14.7177	184	-	36.668	33.7219	1.08737	110.991	1.367	2.94466
0:14:16.880	Exercise		2.60115	49.4515	14.1367	184	-	36.9891	34.153	1.08304	107.906	1.329	2.81715
0:14:17.600	Exercise		2.64384	50.2631	14.3687	184	-	36.8794	34.0779	1.08221	108.887	1.37733	2.86119
0:14:18.380	Exercise		2.7272	51.848	14.8218	184	-	37.0506	34.2499	1.08177	112.526	1.41133	2.95021
0:14:19.140	Exercise		2.83889	53.9712	15.4287	184	-	37.8398	34.84	1.0861	118.904	1.49133	3.08332
0:14:19.860	Exercise		2.78375	52.923	15.1291	184	-	37.9909	34.8196	1.09108	117.335	1.45933	3.03729
0:14:20.620	Exercise		2.59791	49.3899	14.0935	184.333	-	38.2492	35.0968	1.08982	111.049	1.369	2.83126
0:14:21.360	Exercise		2.58009	49.0511	13.9716	184.667	-	37.6277	34.308	1.09676	108.656	1.352	2.82975
0:14:22.100	Exercise		2.57714	48.995	13.9305	185	-	37.1925	33.8157	1.09986	107.634	1.31533	2.83449
0:14:22.820	Exercise		2.65056	50.3908	14.3273	185	-	37.4691	33.9916	1.1023	110.995	1.36833	2.92172
0:14:23.580	Exercise		2.60196	49.4669	14.0646	185	-	37.3576	34.0505	1.09712	108.992	1.33133	2.85467
0:14:24.300	Exercise		2.59867	49.4044	14.0469	185	-	37.6661	34.2468	1.09984	109.363	1.37167	2.85813
0:14:25.080	Exercise		2.52502	48.0042	13.6488	185	-	37.628	34.4947	1.09083	106.493	1.33567	2.75438
0:14:25.840	Exercise		2.50176	47.562	13.523	185	-	37.7017	34.5883	1.09001	105.802	1.327	2.72695
0:14:26.560	Exercise		2.57346	48.925	13.9106	185	-	37.6274	34.7623	1.08242	108.41	1.34833	2.78556
0:14:27.320	Exercise		2.65411	50.4584	14.3465	185	-	37.5513	34.5819	1.08587	111.346	1.37267	2.88201
0:14:28.060	Exercise		2.67807	50.914	14.4761	185	-	37.6915	34.7351	1.08511	112.513	1.4	2.90601
0:14:28.800	Exercise		2.5172	47.8555	13.6065	185	-	37.4398	34.5027	1.08512	105.816	1.31667	2.73147
0:14:29.560	Exercise		2.51789	47.8687	13.6102	185	-	37.1183	34.2891	1.08251	104.93	1.31733	2.72564
0:14:30.320	Exercise		2.54865	48.4534	13.7765	185	-	36.6791	34.1501	1.07406	105.06	1.30667	2.73739
0:14:31.040	Exercise		2.73979	52.0872	14.783	185.333	-	36.5965	34.2761	1.0677	112.17	1.357	2.92526
0:14:31.740	Exercise		2.80995	53.421	15.1344	185.667	-	36.6759	34.2742	1.07007	114.863	1.401	3.00684
0:14:32.520	Exercise		2.83481	53.8937	15.2409	186	-	37.1158	34.5223	1.07513	117.022	1.42733	3.04777
0:14:33.240	Exercise		2.79535	53.1436	15.0288	186	-	37.9632	34.9459	1.08634	117.602	1.475	3.03671
0:14:34.000	Exercise		2.75394	52.3564	14.8062	186	-	39.2877	36.0432	1.09002	119.774	1.48967	3.00185
0:14:34.760	Exercise		2.75412	52.3596	14.8071	186	-	40.2778	36.7324	1.09652	122.508	1.52367	3.01995
0:14:35.480	Exercise		2.77011	52.6636	14.893	186	-	40.6461	36.9715	1.09939	124.383	1.51933	3.04542
0:14:36.200	Exercise		2.75117	52.3036	14.7912	186	-	40.2843	36.3633	1.10783	122.828	1.474	3.04783
0:14:36.920	Exercise		2.66464	50.6585	14.326	186	-	39.9547	35.9625	1.11101	118.064	1.46567	2.96044
0:14:37.720	Exercise		2.63589	50.112	14.1461	186.333	-	39.8427	35.6975	1.11612	116.513	1.46	2.94197
0:14:38.460	Exercise		2.67079	50.7754	14.3078	186.667	-	40.119	36.0562	1.11268	118.641	1.48667	2.97173
0:14:39.180	Exercise		2.62414	49.8885	14.0328	187	-	40.7623	36.3696	1.12078	118.647	1.46267	2.94108
0:14:39.940	Exercise		2.31891	44.0858	12.4006	187	-	40.2079	36.0401	1.11564	103.797	1.41567	2.58708
0:14:40.980	Exercise		1.95169	37.1044	10.4183	187.333	-	40.2026	35.6717	1.12702	86.9412	1.47667	2.19959
0:14:42.480	Exercise		1.67589	31.8611	8.94604	187.333	-	38.6479	34.594	1.11719	71.8194	1.467	1.87228
0:14:43.700	Exercise		1.66903	31.7306	8.90941	187.333	-	38.7095	34.879	1.10982	71.2102	1.553	1.85233
0:14:44.940	Exercise		1.76339	33.5246	9.42991	187	-	37.9515	34.6972	1.09379	73.8915	1.527	1.92878
0:14:46.200	Exercise		1.87296	35.6075	10.0337	186.667	-	38.4222	35.1857	1.09198	79.0109	1.61433	2.04524
0:14:47.380	Exercise		1.90489	36.2146	10.2139	186.5	-	38.4132	35.1054	1.09423	80.2614	1.6305	2.08438
