# Supplementary material for: A Plyometric Warm-Up Protocol Improves Running Economy in Recreational Endurance Athletes
Source: Front Physiol. 2020 Mar 12;11:197. doi: 10.3389/fphys.2020.00197 (PMC7080849; doi:10.3389/fphys.2020.00197)
Supplement: Supplementary file 1 [file Data_Sheet_1.zip › Datasheet 1/Running economy /5/5 Control .xls]

## Sheet: MetasoftStudio
CPET Results
Operator
Master data
Name
Director
Street
City
Zip
State
Country
Phone
Fax
e-Mail
Internet
Patient data
Administrative Data
ID		5
Title		miss
Last Name
First Name
Name Addition
Sex		female
Date of Birth		28/02/1999
Biological and Medical Baseline Data
Height		165 cm
Weight		51.8 kg
Mask		Blue, small
Ethnicity
Body Fat
Hip/Waist Ratio
BMI		19
Estimated Fitness Level
BSA		1.56 m2
Hct
Hb
Medication that changes the Heart Rate
Medication
Existing Medical Conditions
Normal Values
Maximum Oxygen Uptake		Wasserman weight algorithm, 1.96L/min
Maximum Relative Oxygen Uptake		Based on normal value of maximum oxygen uptake, 38ml/min/kg
Maximum Oxygen Pulse		Wasserman equation, 11ml
Maximum Heart Rate		Traditional formula for bicycle test, 180/min
Maximum Minute Ventilation		Not used, -
Maximum Breathing Frequency		Pollock et al. equation, 39/min
Maximum Work Rate		Based on normal maximum oxygen uptake, 166W
Maximum Arterial Blood Pressure		Japanese normal values, 159mmHg
Spirometry normal value set		European Coal and Steel Community (ECSC)
LBW		51.8 kg
IC
VC
TLC
FEV1
Attribution
Administrative Group
Attribution
Contact & Insurance Information
Contact Information
Street
Zip-Code
City
State
Country
Phone
Mobile Phone
e-Mail
Fax
Insurance Information
Prescribing Physician
Responsible Physician
Insurance Company
Insurance Number
Test data
Start Time		03/06/2019 2:00 PM
Duration		0:15:11
CPET device		MetaLyzer 3B-R3
Serial number		235021624
Firmware version		1.3.56
Flow Sensor		Default
Temperature		20.7°C
Barometric Pressure		1010mBar
Humidity		50%
Variable	Unit	Rest	Unloaded Pedalling	Warm Up	VT1	VT1 % Norm	VT1 % Max	VT2	VT2 % Norm	VT2 % Max	V'O2peak	V'O2peak % Norm	Normal	Absolute Maximum Values
V'O2	L/min	-	-	-	-	-	-	2.27	116	96	2.37	121	1.96	2.55
V'O2/kg	ml/min/kg	-	-	-	-	-	-	44	116	96	46	121	38	49
V'O2/HR	ml	-	-	-	-	-	-	12	108	98	12	110	11	13
HR	/min	-	-	-	-	-	-	194	108	98	198	110	180	199
V'E/V'O2		-	-	-	-	-	-	27.8	-	86	32.4	-	-	34.3
V'E/V'CO2		-	-	-	-	-	-	27.5	-	92	29.7	-	-	31.3
V'E	L/min	-	-	-	-	-	-	69.6	-	83	84.3	-	-	92.2
V'CO2	L/min	-	-	-	-	-	-	2.30	-	89	2.58	-	-	2.81
RER		-	-	-	-	-	-	1.01	-	93	1.09	-	-	1.11
t	Phase	Marker	V'O2	V'O2/kg	V'O2/HR	HR	WR	V'E/V'O2	V'E/V'CO2	RER	V'E	VT	V'CO2
h:mm:ss.ms			L/min	ml/min/kg	ml	/min	W				L/min	L	L/min
0:00:04.820	Exercise		0.319427	6.16654	2.85203	112	-	23.3998	26.2653	0.890899	12.2056	0.3715	0.284577
0:00:06.820	Exercise		0.405835	7.83466	3.61278	112.333	-	22.3783	26.1669	0.855216	13.736	0.425	0.347077
0:00:08.740	Exercise		0.501331	9.67821	4.41054	113.667	-	22.5651	27.3314	0.825611	16.1227	0.482667	0.413905
0:00:10.280	Exercise		0.505181	9.75254	4.39288	115	-	23.1693	28.5503	0.811525	16.5901	0.489	0.409967
0:00:12.180	Exercise		0.645406	12.4596	5.53205	116.667	-	23.795	29.9688	0.793992	20.1546	0.605	0.512447
0:00:14.220	Exercise		0.683494	13.1949	5.82523	117.333	-	23.1373	29.4144	0.786597	20.4553	0.634667	0.537634
0:00:15.900	Exercise		0.901396	17.4015	7.61743	118.333	-	21.288	27.2185	0.782117	26.4288	0.525667	0.704997
0:00:16.600	Exercise		0.678011	13.089	5.69757	119	-	21.2263	27.3861	0.775075	21.8374	0.422333	0.52551
0:00:18.380	Exercise		0.895643	17.2904	7.44302	120.333	-	21.9711	28.4793	0.771476	26.7683	0.543667	0.690967
0:00:20.500	Exercise		1.03064	19.8966	8.47103	121.667	-	22.6725	29.1204	0.778578	27.741	0.913333	0.802435
0:00:22.560	Exercise		1.01823	19.657	8.2783	123	-	22.8264	29.1632	0.782712	28.1477	0.826333	0.796981
0:00:23.900	Exercise		0.904208	17.4557	7.27245	124.333	-	24.5845	31.2186	0.787494	27.7485	0.724	0.712058
0:00:25.360	Exercise		0.436482	8.42629	3.48257	125.333	-	31.0752	39.2968	0.790784	19.5551	0.47	0.345163
0:00:27.520	Exercise		0.711687	13.7391	5.64831	126	-	25.8963	32.5862	0.794701	23.363	0.682	0.565579
0:00:30.160	Exercise		0.813162	15.6981	6.45366	126	-	23.5549	29.9828	0.785612	23.6145	0.762333	0.63883
0:00:32.080	Exercise		1.0019	19.3417	7.95159	126	-	22.7381	29.1035	0.781282	26.7835	0.963667	0.782766
0:00:34.120	Exercise		1.07317	20.7176	8.51725	126	-	23.2997	30.1552	0.772659	29.4316	0.957333	0.829197
0:00:36.020	Exercise		1.06626	20.5841	8.46236	126	-	24.1026	30.99	0.777753	30.1583	0.974	0.829285
0:00:37.900	Exercise		0.988978	19.0922	7.82832	126.333	-	24.662	31.5379	0.781981	28.9065	0.921667	0.773362
0:00:39.860	Exercise		0.993483	19.1792	7.8227	127	-	24.7712	31.7793	0.779474	29.2849	0.902	0.774394
0:00:41.580	Exercise		1.05111	20.2917	8.23324	127.667	-	23.506	30.3372	0.774823	29.5856	0.873333	0.814424
0:00:43.240	Exercise		1.05808	20.4262	8.24476	128.333	-	22.5243	29.2362	0.770425	28.7894	0.836333	0.815169
0:00:45.100	Exercise		1.1287	21.7895	8.74959	129	-	21.6766	28.0602	0.772503	29.189	0.89	0.871922
0:00:47.100	Exercise		1.16916	22.5706	8.99351	130	-	22.0326	28.5559	0.77156	30.3297	0.955667	0.902075
0:00:48.920	Exercise		1.21255	23.4082	9.25607	131	-	22.4072	29.0306	0.771848	31.6462	1.018	0.9359
0:00:50.900	Exercise		1.18271	22.8323	8.98263	131.667	-	22.8311	29.4818	0.774414	31.7331	0.966	0.91591
0:00:52.600	Exercise		0.983174	18.9802	7.46715	131.667	-	22.983	29.5633	0.777418	27.9598	0.750667	0.764337
0:00:53.900	Exercise		0.770445	14.8735	5.86633	131.333	-	21.1236	27.0394	0.781213	23.3833	0.473667	0.601882
0:00:54.800	Exercise		0.739674	14.2794	5.66077	130.667	-	19.0968	25.1897	0.758119	21.54	0.418333	0.560761
0:00:56.240	Exercise		0.784951	15.1535	6.03808	130	-	18.6212	25.2579	0.737243	21.2705	0.460333	0.578699
0:00:58.220	Exercise		1.10663	21.3634	8.55639	129.333	-	19.1242	26.212	0.729594	26.2172	0.747	0.807388
0:01:00.020	Exercise		1.14006	22.0088	8.83764	129	-	18.823	26.0407	0.722831	26.0783	0.813	0.824067
0:01:01.860	Exercise		1.44806	27.9549	11.2253	129	-	18.9956	26.081	0.728331	32.4273	0.949	1.05467
0:01:03.500	Exercise		1.48025	28.5763	11.4158	129.667	-	20.6481	27.246	0.757841	34.8019	1.18267	1.1218
0:01:06.640	Exercise		1.5124	29.1969	11.6041	130.333	-	21.5769	27.7512	0.777512	36.6768	1.306	1.17591
0:01:08.740	Exercise		1.45474	28.0837	11.0486	131.667	-	22.8158	28.758	0.793373	36.9191	1.426	1.15415
0:01:10.740	Exercise		1.32237	25.5284	9.94265	133	-	23.2977	29.288	0.795471	35.1196	1.173	1.05191
0:01:12.660	Exercise		1.39951	27.0175	10.3924	134.667	-	23.1262	28.9695	0.798297	36.7746	1.201	1.11722
0:01:14.620	Exercise		1.27765	24.6651	9.3945	136	-	21.849	27.3598	0.798583	33.3673	0.881333	1.02031
0:01:15.780	Exercise		1.26318	24.3857	9.24277	136.667	-	20.9964	26.2024	0.801315	32.7593	0.756333	1.0122
0:01:17.040	Exercise		1.48976	28.7598	10.8215	137.667	-	21.4854	26.44	0.812611	37.9759	0.916333	1.21059
0:01:19.440	Exercise		1.77789	34.3222	12.8213	138.667	-	22.8318	27.7453	0.822908	45.6258	1.30533	1.46304
0:01:21.300	Exercise		1.76379	34.0501	12.5985	140	-	23.5729	28.1623	0.837036	45.8737	1.53767	1.47636
0:01:23.160	Exercise		1.60267	30.9395	11.3664	141	-	24.609	28.8385	0.853337	44.336	1.304	1.36761
0:01:24.760	Exercise		1.35258	26.1115	9.57011	141.333	-	24.7047	28.7261	0.86001	38.3451	1.12	1.16323
0:01:26.580	Exercise		1.29523	25.0045	9.16439	141.333	-	24.3861	28.6753	0.850424	36.6041	1.05033	1.1015
0:01:28.340	Exercise		1.42481	27.506	10.129	140.667	-	24.0756	27.6496	0.870737	38.2996	1.38	1.24064
0:01:32.040	Exercise		1.78571	34.4731	12.6946	140.667	-	23.4551	26.9983	0.868763	46.3264	1.50167	1.55136
0:01:33.460	Exercise		1.81873	35.1107	12.8988	141	-	23.5855	27.0835	0.870846	47.3958	1.51667	1.58384
0:01:35.160	Exercise		1.82001	35.1353	12.8471	141.667	-	23.5578	27.356	0.861157	48.2912	1.284	1.56731
0:01:36.860	Exercise		1.63201	31.5059	11.493	142	-	24.9878	28.5899	0.874008	45.924	1.28567	1.42639
0:01:38.500	Exercise		1.59488	30.7892	11.2315	142	-	25.7272	29.0787	0.884745	46.2163	1.28367	1.41106
0:01:40.160	Exercise		1.40343	27.0932	9.86014	142.333	-	26.3232	29.5704	0.890187	42.1075	1.174	1.24931
0:01:41.880	Exercise		1.36313	26.3153	9.55467	142.667	-	25.9761	29.2064	0.889397	40.9351	1.06667	1.21237
0:01:43.240	Exercise		1.39165	26.8657	9.73179	143	-	25.9566	28.8976	0.898229	41.76	1.06667	1.25002
0:01:44.800	Exercise		1.46399	28.2624	10.2377	143	-	26.3329	28.8781	0.911864	44.409	1.09167	1.33496
0:01:46.320	Exercise		1.46048	28.1946	10.2132	143	-	26.7851	28.9863	0.924062	44.7299	1.148	1.34958
0:01:47.860	Exercise		1.46764	28.3328	10.2632	143	-	27.0976	29.0555	0.932614	45.3116	1.17733	1.36874
0:01:49.480	Exercise		1.38773	26.7901	9.7044	143	-	27.0902	28.9	0.93738	42.8413	1.17567	1.30083
0:01:51.280	Exercise		1.32146	25.5108	9.24098	143	-	27.0345	28.8403	0.937388	40.8798	1.142	1.23872
0:01:52.900	Exercise		1.33001	25.6759	9.32252	142.667	-	27.0143	28.8145	0.937525	41.1066	1.14333	1.24692
0:01:54.500	Exercise		1.40294	27.0837	9.85669	142.333	-	27.1237	29.0167	0.934762	43.4303	1.163	1.31141
0:01:56.100	Exercise		1.37755	26.5937	9.70107	142	-	27.2442	29.2271	0.932158	42.7302	1.18333	1.2841
0:01:57.900	Exercise		1.36037	26.2619	9.58006	142	-	26.968	28.9554	0.931365	41.8422	1.16867	1.267
0:01:59.540	Exercise		1.36333	26.3191	9.60092	142	-	26.6024	28.6579	0.928274	41.4696	1.148	1.26554
0:02:01.100	Exercise		1.44911	27.975	10.205	142	-	26.5095	28.5244	0.929363	43.7945	1.17233	1.34675
0:02:02.720	Exercise		1.45839	28.1542	10.2945	141.667	-	26.5199	28.4443	0.932344	44.2198	1.14867	1.35972
0:02:04.220	Exercise		1.38639	26.7643	9.80937	141.333	-	27.172	28.9239	0.939429	43.2385	1.11833	1.30242
0:02:05.760	Exercise		1.33979	25.8646	9.47963	141.333	-	26.9627	28.6279	0.941832	41.5695	1.09933	1.26186
0:02:07.500	Exercise		1.21668	23.4881	8.56819	142	-	26.5443	28.4834	0.93192	37.1421	1.10367	1.13385
0:02:09.680	Exercise		1.29873	25.0719	9.082	143	-	25.2393	27.5955	0.914617	37.5324	1.137	1.18784
0:02:11.300	Exercise		1.44645	27.9237	10.0448	144	-	24.8779	27.3442	0.909805	40.9055	1.197	1.31598
0:02:12.880	Exercise		1.63693	31.601	11.2892	145	-	24.9118	27.2934	0.912742	46.1564	1.236	1.49409
0:02:14.500	Exercise		1.65733	31.9949	11.3776	145.667	-	25.7013	27.7525	0.926089	48.0658	1.26533	1.53484
0:02:16.040	Exercise		1.56341	30.9313	10.6839	146.333	-	26.3348	28.0922	0.937442	46.3039	1.29933	1.46561
0:02:17.980	Exercise		1.51653	31.2694	10.34	146.667	-	26.6389	28.2302	0.943632	45.5991	1.26267	1.43105
0:02:19.540	Exercise		1.44346	30.0026	9.79722	147.333	-	26.6336	28.0789	0.948529	43.7744	1.18267	1.36916
0:02:20.980	Exercise		1.46675	32.8223	9.88819	148.333	-	26.5254	28.0421	0.945914	44.6978	1.11133	1.38742
0:02:22.460	Exercise		1.46535	34.0416	9.79074	149.667	-	26.9154	28.3616	0.949009	45.332	1.108	1.39063
0:02:23.940	Exercise		1.50054	33.8892	9.93736	151	-	27.0314	28.5004	0.948457	46.3736	1.149	1.4232
0:02:25.440	Exercise		1.5012	30.5326	9.89802	151.667	-	27.1158	28.3548	0.956302	46.5718	1.14333	1.4356
0:02:26.880	Exercise		1.4832	29.8839	9.75792	152	-	27.353	28.5808	0.957039	46.6386	1.10667	1.41948
0:02:28.220	Exercise		1.34294	29.7706	8.83515	152	-	27.6501	28.8961	0.95688	42.8128	1.08533	1.28503
0:02:30.100	Exercise		1.38865	29.5747	9.13588	152	-	26.8155	27.9812	0.958342	42.1181	1.24267	1.33081
0:02:32.500	Exercise		1.47142	30.331	9.65922	152.333	-	25.7675	27.1985	0.947388	42.4926	1.33667	1.39401
0:02:34.060	Exercise		1.72141	30.9718	11.2756	152.667	-	25.6538	27.1419	0.945174	49.4219	1.35267	1.62703
0:02:35.360	Exercise		1.69486	33.0617	11.1017	152.667	-	26.062	27.7477	0.939252	49.907	1.253	1.5919
0:02:37.080	Exercise		1.64592	30.0725	10.8047	152.333	-	26.9452	28.1147	0.958401	50.3257	1.21267	1.57745
0:02:38.460	Exercise		1.60315	30.6104	10.5471	152	-	27.3429	28.2424	0.96815	49.4657	1.265	1.55209
0:02:40.000	Exercise		1.51348	29.4284	9.95709	152	-	28.1245	28.5542	0.984952	47.9918	1.27367	1.4907
0:02:41.960	Exercise		1.50394	31.0416	9.9161	151.667	-	28.7318	29.0823	0.987949	48.6677	1.28433	1.48582
0:02:43.320	Exercise		1.4882	31.4222	9.83391	151.333	-	28.8019	28.916	0.996054	48.4776	1.24333	1.48233
0:02:44.740	Exercise		1.55266	33.4169	10.2599	151.333	-	29.0011	29.1479	0.994963	51.4594	1.15233	1.54484
0:02:46.000	Exercise		1.49474	34.3781	9.85542	151.667	-	29.2972	29.3301	0.998878	50.025	1.15567	1.49306
0:02:47.500	Exercise		1.45341	32.6721	9.54097	152.333	-	29.6547	29.6597	0.999834	49.5209	1.11067	1.45317
0:02:48.800	Exercise		1.4498	32.3536	9.47579	153	-	29.371	29.4954	0.99578	48.663	1.15233	1.44368
0:02:50.280	Exercise		1.48416	32.3024	9.65828	153.667	-	29.318	29.3722	0.998156	49.8888	1.12667	1.48142
0:02:51.580	Exercise		1.46027	33.1551	9.46182	154.333	-	29.6585	29.811	0.994885	49.5275	1.147	1.45281
0:02:52.980	Exercise		1.45152	31.3075	9.38482	154.667	-	29.8547	29.9192	0.997844	49.724	1.12067	1.44839
0:02:54.340	Exercise		1.42098	30.2358	9.16758	155	-	29.8791	29.9395	0.997982	48.5775	1.143	1.41811
0:02:55.820	Exercise		1.43942	32.575	9.30657	154.667	-	28.9058	29.061	0.994659	47.7275	1.123	1.43173
0:02:57.220	Exercise		1.42059	34.7338	9.2246	154	-	27.7078	28.0585	0.987503	45.2841	1.101	1.40284
0:02:58.720	Exercise		1.44444	35.3122	9.46138	152.667	-	26.6135	27.4161	0.970724	44.1958	1.106	1.40215
0:03:00.340	Exercise		1.47956	33.0842	9.75534	151.667	-	26.8361	27.8127	0.964885	45.1804	1.18833	1.4276
0:03:01.960	Exercise		1.50259	29.0075	9.95091	151	-	27.2261	28.4031	0.958559	46.3844	1.22	1.44032
0:03:03.460	Exercise		1.49532	28.8673	9.92471	150.667	-	27.6433	28.9148	0.956026	47.1504	1.16767	1.42957
0:03:04.820	Exercise		1.35958	26.2467	9.04376	150.333	-	27.396	28.6614	0.955849	42.6556	1.13567	1.29955
0:03:06.920	Exercise		1.56174	30.1494	10.3885	150.333	-	26.5918	27.7141	0.959503	46.0463	1.468	1.49849
0:03:09.720	Exercise		1.62719	31.413	10.8	150.667	-	26.3708	27.6171	0.954874	47.5252	1.483	1.55377
0:03:11.020	Exercise		1.80482	34.842	11.9261	151.333	-	26.156	27.5176	0.950518	52.4224	1.44733	1.71551
0:03:12.480	Exercise		1.54002	29.7301	10.1317	152	-	26.9905	28.7868	0.937598	47.8399	1.098	1.44392
0:03:13.860	Exercise		1.494	28.8417	9.76471	153	-	27.3561	29.0103	0.942978	47.0155	1.10167	1.40881
0:03:15.240	Exercise		1.50445	29.0434	9.76914	154	-	28.1565	29.893	0.94191	48.5611	1.12767	1.41705
0:03:16.660	Exercise		1.54063	29.7419	9.93956	155	-	28.1698	29.8347	0.944193	49.4083	1.184	1.45465
0:03:18.180	Exercise		1.58217	30.5439	10.1639	155.667	-	28.3025	29.7727	0.950617	50.622	1.24767	1.50404
0:03:19.680	Exercise		1.60915	31.0647	10.3151	156	-	28.5004	29.6501	0.961223	51.9257	1.233	1.54675
0:03:20.960	Exercise		1.48437	28.6557	9.49488	156.333	-	29.0224	30.0322	0.966376	49.2219	1.154	1.43446
0:03:22.420	Exercise		1.47594	28.493	9.42089	156.667	-	28.939	30.006	0.96444	48.7342	1.16533	1.42345
0:03:24.020	Exercise		1.47193	28.4157	9.3555	157.333	-	28.3314	29.6268	0.956275	47.4465	1.18933	1.40757
0:03:25.480	Exercise		1.59281	30.7492	10.1024	157.667	-	27.9869	29.2475	0.9569	50.1726	1.29133	1.52416
0:03:27.060	Exercise		1.59057	30.7061	10.0457	158.333	-	27.9829	29.262	0.956288	50.2761	1.25533	1.52105
0:03:28.520	Exercise		1.59977	30.8836	10.0826	158.667	-	28.4348	29.5082	0.963625	51.1786	1.29533	1.54158
0:03:30.040	Exercise		1.59085	30.7114	10.0054	159	-	28.5534	29.3978	0.971279	51.2112	1.27433	1.54516
0:03:31.540	Exercise		1.55114	29.9448	9.75559	159	-	28.5549	29.2925	0.97482	49.9072	1.28	1.51208
0:03:33.140	Exercise		1.47718	28.517	9.30997	158.667	-	28.6877	29.4408	0.974419	47.943	1.24033	1.43939
0:03:34.700	Exercise		1.45305	28.0511	9.17714	158.333	-	28.4626	29.4853	0.965315	47.1208	1.17733	1.40265
0:03:36.060	Exercise		1.5667	30.2452	9.91583	158	-	28.407	29.4	0.966227	51.1351	1.11067	1.51379
0:03:37.140	Exercise		1.7062	32.9382	10.7987	158	-	27.2736	28.3607	0.96167	53.0525	1.172	1.6408
0:03:38.800	Exercise		1.7818	34.3977	11.3011	157.667	-	27.0397	28.1333	0.961128	54.4751	1.246	1.71254
0:03:40.320	Exercise		1.62285	31.3292	10.3366	157	-	27.3274	28.5855	0.955988	50.1592	1.243	1.55143
0:03:41.640	Exercise		1.55572	30.0332	9.95129	156.333	-	27.7538	28.9175	0.959758	49.1479	1.18533	1.49311
0:03:43.160	Exercise		1.45964	28.1784	9.35668	156	-	28.0637	29.0281	0.96678	46.9092	1.136	1.41115
0:03:44.700	Exercise		1.5039	29.0329	9.6404	156	-	27.4169	28.3142	0.968309	46.6711	1.23567	1.45624
0:03:46.420	Exercise		1.56048	30.125	9.98172	156.333	-	27.2888	28.065	0.972344	48.2144	1.233	1.51732
0:03:47.800	Exercise		1.64741	31.8034	10.5154	156.667	-	26.8564	27.8176	0.965449	50.0042	1.25	1.59049
0:03:49.240	Exercise		1.70189	32.855	10.8171	157.333	-	26.5545	27.5619	0.96345	51.1251	1.241	1.63968
0:03:50.800	Exercise		1.69973	32.8133	10.7578	158	-	27.0033	28.1207	0.960263	51.7163	1.28	1.63219
0:03:52.260	Exercise		1.66001	32.0466	10.4623	158.667	-	28.0425	28.8145	0.973207	52.5845	1.255	1.61554
0:03:53.560	Exercise		1.57106	30.3294	9.88089	159	-	29.3828	29.9171	0.982143	52.467	1.19833	1.54301
0:03:54.920	Exercise		1.51818	29.3086	9.54832	159	-	29.1919	29.6673	0.983973	50.9733	1.103	1.49385
0:03:56.160	Exercise		1.45952	28.176	9.17936	159	-	28.4627	29.1459	0.976559	47.981	1.073	1.42531
0:03:57.600	Exercise		1.48937	28.7523	9.34749	159.333	-	28.4878	29.3191	0.971647	49.3221	1.03033	1.44714
0:03:58.720	Exercise		1.59614	30.8135	9.9967	159.667	-	27.9904	28.9158	0.967998	51.3044	1.11467	1.54506
0:04:00.120	Exercise		1.74662	33.7185	10.9164	160	-	28.0352	28.9491	0.968431	55.7123	1.18933	1.69148
0:04:01.480	Exercise		1.76574	34.0877	11.0589	159.667	-	27.52	28.3073	0.972188	54.6134	1.30633	1.71663
0:04:03.040	Exercise		1.68978	32.6211	10.6053	159.333	-	28.2651	29.1327	0.970216	54.0102	1.24467	1.63945
0:04:04.300	Exercise		1.66449	32.133	10.4905	158.667	-	28.8008	29.508	0.976034	54.4306	1.20733	1.6246
0:04:05.520	Exercise		1.64626	31.781	10.3974	158.333	-	29.1134	29.7294	0.979282	54.52	1.191	1.61215
0:04:07.000	Exercise		1.64555	31.7673	10.4369	157.667	-	29.0159	29.4479	0.985329	53.7677	1.286	1.62141
0:04:08.680	Exercise		1.54365	29.8003	9.79062	157.667	-	28.7665	29.4174	0.977873	49.9116	1.30533	1.5095
0:04:10.240	Exercise		1.53309	29.5964	9.72365	157.667	-	28.2869	29.0905	0.972377	48.7967	1.294	1.49075
0:04:11.780	Exercise		1.5888	30.6718	10.0345	158.333	-	27.9633	28.9517	0.965859	50.1166	1.26867	1.53456
0:04:13.240	Exercise		1.70619	32.938	10.7307	159	-	27.7148	28.7594	0.963677	52.9991	1.336	1.64421
0:04:14.780	Exercise		1.69916	32.8024	10.6198	160	-	27.7809	28.9767	0.958733	52.9926	1.31833	1.62904
0:04:16.260	Exercise		1.71607	33.1287	10.6809	160.667	-	27.2747	28.2784	0.964506	52.4438	1.33933	1.65516
0:04:17.840	Exercise		1.69839	32.7875	10.5272	161.333	-	27.2955	28.0626	0.972664	52.1549	1.29567	1.65196
0:04:19.260	Exercise		1.74756	33.7367	10.8097	161.667	-	27.7555	28.2435	0.982721	54.6402	1.28233	1.71737
0:04:20.520	Exercise		1.68146	32.4606	10.3794	162	-	29.2155	29.4659	0.991501	55.5245	1.24933	1.66717
0:04:21.900	Exercise		1.65534	31.9564	10.1972	162.333	-	29.5755	29.6918	0.996083	55.6147	1.203	1.64886
0:04:23.160	Exercise		1.65643	31.9775	10.1622	163	-	29.5839	29.5616	1.00075	55.6609	1.204	1.65768
0:04:24.420	Exercise		1.66339	32.1117	10.1633	163.667	-	29.6591	29.4537	1.00697	56.2274	1.17467	1.67499
0:04:25.660	Exercise		1.60107	30.9088	9.76264	164	-	30.2251	29.942	1.00945	55.0867	1.185	1.61621
0:04:27.040	Exercise		1.55889	30.0945	9.50545	164	-	30.2355	29.9556	1.00934	53.6917	1.179	1.57346
0:04:28.380	Exercise		1.65336	31.9182	10.0815	164	-	29.2918	29.1378	1.00529	54.1807	1.35667	1.6621
0:04:30.280	Exercise		1.67513	32.3384	10.2142	164	-	28.8986	28.9237	0.999132	54.4338	1.301	1.67367
0:04:31.500	Exercise		1.6545	31.9401	10.0884	164	-	28.9358	29.0942	0.994557	53.7783	1.31167	1.64549
0:04:32.920	Exercise		1.52464	29.4331	9.29656	164	-	29.0509	29.3507	0.989785	50.9659	1.09967	1.50906
0:04:34.180	Exercise		1.59099	30.714	9.70114	164	-	28.7423	29.1216	0.986977	52.4026	1.13067	1.57027
0:04:35.400	Exercise		1.61818	31.239	9.86694	164	-	28.5111	29.0765	0.980555	52.582	1.17467	1.58671
0:04:37.000	Exercise		1.65366	31.924	10.0833	164	-	28.5419	29.334	0.972996	53.3052	1.257	1.60901
0:04:38.480	Exercise		1.59087	30.7117	9.7004	164	-	28.4808	29.3213	0.971334	51.0273	1.285	1.54526
0:04:39.940	Exercise		1.57643	30.433	9.61237	164	-	28.1158	29.1605	0.964175	50.1354	1.242	1.51995
0:04:41.460	Exercise		1.52321	29.4056	9.28785	164	-	27.0968	28.3286	0.956516	46.7772	1.224	1.45697
0:04:43.220	Exercise		1.65302	31.9116	10.059	164.333	-	26.8279	27.9747	0.959005	49.2494	1.44667	1.58526
0:04:45.320	Exercise		1.70595	32.9334	10.36	164.667	-	26.5522	27.6173	0.961432	50.5542	1.38467	1.64016
0:04:46.600	Exercise		1.7777	34.3186	10.774	165	-	26.9123	27.9545	0.962716	53.4355	1.37567	1.71142
0:04:48.060	Exercise		1.59731	30.8361	9.66113	165.333	-	26.6554	27.8509	0.957073	48.9479	1.10633	1.52874
0:04:49.400	Exercise		1.62482	31.3671	9.80774	165.667	-	26.9816	28.3104	0.95306	49.9337	1.18	1.54855
0:04:50.860	Exercise		1.54039	29.7373	9.27946	166	-	27.1495	28.7032	0.945869	47.9701	1.12333	1.45701
0:04:52.280	Exercise		1.50078	28.9726	9.02272	166.333	-	26.9706	28.7038	0.93962	46.1914	1.164	1.41016
0:04:53.960	Exercise		1.62307	31.3334	9.73841	166.667	-	26.2564	28.0079	0.937466	48.4754	1.19133	1.52157
0:04:55.320	Exercise		1.76381	34.0505	10.5618	167	-	26.2888	27.925	0.941408	52.4497	1.242	1.66047
0:04:56.600	Exercise		1.91331	36.9366	11.457	167	-	27.2628	28.8399	0.945316	59.0556	1.23367	1.80869
0:04:57.740	Exercise		1.76679	34.108	10.5585	167.333	-	28.0672	29.3327	0.956857	56.5466	1.17033	1.69057
0:04:59.060	Exercise		1.78777	34.5129	10.6626	167.667	-	28.1084	29.0628	0.967162	57.1083	1.19933	1.72906
0:05:00.400	Exercise		1.74925	33.7694	10.4122	168	-	27.6683	28.3775	0.97501	54.552	1.27667	1.70554
0:05:01.980	Exercise		1.80253	34.7979	10.7294	168	-	27.8975	28.4204	0.981601	56.5429	1.30133	1.76937
0:05:03.240	Exercise		1.71542	33.1163	10.2109	168	-	28.3594	28.717	0.987545	55.1168	1.227	1.69406
0:05:04.460	Exercise		1.67673	32.3694	9.98056	168	-	28.8736	29.12	0.99154	55.4199	1.139	1.66255
0:05:05.680	Exercise		1.61389	31.1561	9.60646	168	-	28.958	29.2148	0.991211	53.3762	1.15733	1.5997
0:05:07.180	Exercise		1.62744	31.4178	9.68716	168	-	28.7925	29.1066	0.98921	53.4241	1.17167	1.60988
0:05:08.440	Exercise		1.65975	32.0415	9.87947	168	-	29.0593	29.2412	0.993778	54.7586	1.208	1.64942
0:05:09.680	Exercise		1.68891	32.6045	10.0531	168	-	29.3033	29.5345	0.992173	55.9209	1.25233	1.6757
0:05:11.260	Exercise		1.72209	33.245	10.2709	167.667	-	29.7199	29.8699	0.994979	57.4743	1.315	1.71345
0:05:12.600	Exercise		1.5956	30.8032	9.53548	167.333	-	29.5862	29.8332	0.991722	53.2362	1.27167	1.5824
0:05:14.000	Exercise		1.57734	30.4505	9.42632	167.333	-	29.3717	29.6255	0.991432	52.75	1.183	1.56382
0:05:15.300	Exercise		1.60996	37.7504	9.62127	167.333	-	28.3635	28.7455	0.986711	51.9928	1.183	1.58857
0:05:16.700	Exercise		1.71218	35.4572	10.2322	167.333	-	28.0393	28.5559	0.981908	54.3083	1.24133	1.6812
0:05:18.120	Exercise		1.71783	36	10.2864	167	-	27.9897	28.4359	0.984309	54.1945	1.27667	1.69088
0:05:19.540	Exercise		1.69219	33.4123	10.1329	167	-	28.7992	29.1695	0.987303	55.1504	1.23767	1.67071
0:05:20.760	Exercise		1.67685	33.8852	10.041	167	-	29.3301	29.5171	0.993664	55.9315	1.19333	1.66623
0:05:21.980	Exercise		1.67653	34.3833	10.0191	167.333	-	29.4942	29.7308	0.992043	56.1971	1.199	1.66319
0:05:23.400	Exercise		1.68843	36.8653	10.0702	167.667	-	29.2484	29.4749	0.992318	56.0949	1.20367	1.67546
0:05:24.640	Exercise		1.70334	38.0139	10.1389	168	-	28.8442	29.1237	0.990404	55.4541	1.263	1.68699
0:05:26.100	Exercise		1.68807	37.054	10.0481	168	-	28.7325	28.8694	0.995256	54.5971	1.29	1.68007
0:05:27.700	Exercise		1.61178	35.0568	9.57495	168.333	-	28.0321	28.3476	0.988873	50.7315	1.31633	1.59385
0:05:29.320	Exercise		1.61166	34.5555	9.55531	168.667	-	27.8458	28.3038	0.983817	50.35	1.325	1.58558
0:05:30.840	Exercise		1.6468	37.4346	9.76365	168.667	-	27.9788	28.648	0.976639	51.9627	1.271	1.60833
0:05:32.140	Exercise		1.6738	39.5256	9.92369	168.667	-	29.0341	29.49	0.98454	55.1069	1.219	1.64792
0:05:33.340	Exercise		1.59985	30.6783	9.48526	168.667	-	29.5913	29.9131	0.989243	54.1384	1.147	1.58264
0:05:34.660	Exercise		1.61849	28.2808	9.57689	169	-	29.1491	29.424	0.990657	53.5366	1.21233	1.60337
0:05:36.280	Exercise		1.68762	27.414	9.98594	169	-	28.6005	28.9605	0.987568	54.3124	1.29367	1.66664
0:05:37.660	Exercise		1.73002	37.877	10.2368	169	-	28.6229	28.9046	0.990253	55.439	1.34833	1.71316
0:05:39.060	Exercise		1.68662	40.5899	9.96034	169.333	-	28.9172	29.3121	0.986527	55.0021	1.27133	1.66389
0:05:40.440	Exercise		1.6612	40.3594	9.79096	169.667	-	29.0408	29.527	0.983532	54.5674	1.24233	1.63384
0:05:41.760	Exercise		1.56578	38.0797	9.21045	170	-	28.7357	29.3098	0.980412	51.3791	1.15867	1.53511
0:05:43.120	Exercise		1.70977	36.5613	10.0575	170	-	28.0533	28.6407	0.979488	54.3501	1.22567	1.6747
0:05:44.500	Exercise		1.7068	36.444	10.0203	170.333	-	28.0431	28.6768	0.977902	54.0958	1.25	1.66908
0:05:45.920	Exercise		1.79247	36.3884	10.5027	170.667	-	28.0706	28.7347	0.976889	56.6455	1.28867	1.75104
0:05:47.220	Exercise		1.74687	37.988	10.2156	171	-	28.677	29.1121	0.985056	56.5879	1.255	1.72076
0:05:48.500	Exercise		1.61552	37.8675	9.44748	171	-	28.8847	29.2921	0.986091	53.1856	1.17433	1.59305
0:05:49.900	Exercise		1.64381	38.0325	9.6129	171	-	28.9294	29.2238	0.989924	53.9781	1.21	1.62724
0:05:51.260	Exercise		1.76225	39.0085	10.3056	171	-	28.4747	28.7748	0.989571	55.6276	1.47033	1.74387
0:05:53.520	Exercise		1.8268	39.4117	10.6623	171.333	-	28.126	28.3598	0.991755	56.9535	1.47167	1.81174
0:05:54.840	Exercise		1.7563	39.5766	10.2309	171.667	-	28.2832	28.6944	0.985669	55.0493	1.47467	1.73113
0:05:56.340	Exercise		1.65719	38.1959	9.61619	172.333	-	27.5809	28.4161	0.970609	51.703	1.24167	1.60848
0:05:57.860	Exercise		1.68281	36.7538	9.746	172.667	-	27.5633	28.5158	0.966596	52.3155	1.27	1.6266
0:05:59.220	Exercise		1.77245	40	10.2454	173	-	26.8916	27.8379	0.966006	53.7328	1.275	1.7122
0:06:00.620	Exercise		1.39515	39.5484	8.04895	173.333	-	28.3683	29.2095	0.971198	45.9673	1.036	1.35497
0:06:01.920	Exercise		1.57977	40.0391	9.09659	173.667	-	27.0195	27.8813	0.969089	48.8767	1.13667	1.53094
0:06:03.420	Exercise		1.5479	40.398	8.89599	174	-	26.7945	27.7333	0.966151	47.5305	1.13033	1.49551
0:06:04.920	Exercise		1.8265	35.2606	10.4971	174	-	26.2067	27.0151	0.970075	53.7061	1.32433	1.77184
0:06:06.360	Exercise		1.78976	34.5513	10.286	174	-	26.8346	27.5253	0.974905	54.1968	1.265	1.74484
0:06:07.640	Exercise		1.75605	33.9006	10.0923	174	-	27.5078	27.9751	0.983298	54.7699	1.22	1.72672
0:06:08.940	Exercise		1.76037	33.9839	10.1365	173.667	-	27.6883	28.2805	0.979062	55.1011	1.24767	1.72351
0:06:10.460	Exercise		1.69348	32.6927	9.77008	173.333	-	28.2744	28.9811	0.975615	54.1408	1.24567	1.65219
0:06:11.800	Exercise		1.74359	33.66	10.0786	173	-	28.0886	28.8193	0.974645	55.3038	1.25833	1.69938
0:06:13.060	Exercise		1.77235	34.2152	10.2448	173	-	28.0626	28.763	0.975651	56.0656	1.27567	1.72919
0:06:14.580	Exercise		1.73379	33.4709	10.0219	173	-	27.6224	28.3798	0.973313	53.8061	1.31	1.68752
0:06:16.240	Exercise		1.74722	33.7301	10.0995	173	-	27.5114	28.3419	0.970699	53.7545	1.36133	1.69602
0:06:17.640	Exercise		1.75821	33.9423	10.1631	173	-	27.94	28.6907	0.973836	55.1311	1.32167	1.71221
0:06:18.940	Exercise		1.70091	32.8362	9.81296	173.333	-	28.5047	29.251	0.974486	54.8426	1.242	1.65752
0:06:20.320	Exercise		1.60741	31.0311	9.25573	173.667	-	28.3612	29.0295	0.976976	52.0388	1.16167	1.5704
0:06:21.660	Exercise		1.66639	32.1698	9.57698	174	-	27.7557	28.5935	0.970698	52.4074	1.226	1.61757
0:06:23.160	Exercise		1.78267	34.4146	10.2453	174	-	27.9151	28.6613	0.973966	55.8606	1.31933	1.73626
0:06:24.580	Exercise		1.80273	34.8018	10.3407	174.333	-	28.5534	29.0899	0.981555	57.6373	1.34667	1.76948
0:06:25.880	Exercise		1.58331	30.5659	9.06476	174.667	-	29.7245	30.2004	0.984242	53.2522	1.239	1.55836
0:06:27.360	Exercise		1.64046	31.6691	9.37406	175	-	28.8013	29.3771	0.9804	53.5901	1.21667	1.60831
0:06:28.680	Exercise		1.71793	33.1647	9.79808	175.333	-	28.4025	29.3951	0.966231	55.1026	1.25767	1.65992
0:06:30.000	Exercise		2.06223	39.8115	11.7395	175.667	-	27.7467	28.576	0.970979	63.2773	1.50433	2.00239
0:06:31.700	Exercise		1.94842	37.6143	11.0706	176	-	28.6157	29.3176	0.976059	61.659	1.504	1.90178
0:06:33.120	Exercise		1.90378	36.7525	10.8169	176	-	28.9702	29.3849	0.985887	61.1971	1.458	1.87691
0:06:34.360	Exercise		1.7391	33.5734	9.88126	176	-	29.4124	29.6801	0.990979	57.9839	1.222	1.72341
0:06:35.520	Exercise		1.73244	33.4448	9.8434	176	-	29.5179	29.6002	0.997221	58.5141	1.14233	1.72762
0:06:36.640	Exercise		1.70976	33.0069	9.71453	176	-	29.6329	29.8071	0.994156	57.9342	1.14767	1.69976
0:06:37.940	Exercise		1.80428	34.8317	10.2322	176.333	-	29.5497	29.7064	0.994724	60.4248	1.224	1.79476
0:06:39.180	Exercise		1.7582	33.9422	9.97091	176.333	-	29.4002	29.4797	0.997305	58.5143	1.235	1.75347
0:06:40.440	Exercise		1.85014	35.7169	10.4923	176.333	-	29.5664	29.5138	1.00178	61.792	1.255	1.85344
0:06:41.600	Exercise		1.74822	33.7494	9.93307	176	-	29.9545	29.686	1.00905	59.7529	1.165	1.76403
0:06:42.700	Exercise		1.77564	34.2787	10.0889	176	-	30.297	30.0171	1.00933	61.5149	1.14767	1.7922
0:06:43.800	Exercise		1.73712	33.5352	9.87001	176	-	30.3825	29.9367	1.01489	60.4965	1.12867	1.76299
0:06:44.960	Exercise		1.75185	33.8196	9.95371	176	-	30.4116	29.9178	1.0165	60.9485	1.144	1.78077
0:06:46.080	Exercise		1.71024	33.0162	9.7357	175.667	-	29.7575	29.339	1.01427	58.0329	1.17033	1.73464
0:06:47.460	Exercise		1.70777	32.9686	9.74014	175.333	-	28.9583	28.7988	1.00554	56.3974	1.16967	1.71723
0:06:48.720	Exercise		1.72265	33.2558	9.84372	175	-	28.8388	28.7912	1.00165	56.6224	1.17433	1.7255
0:06:49.840	Exercise		1.80061	34.7609	10.2892	175	-	28.9215	29.0025	0.99721	59.2184	1.194	1.79559
0:06:51.100	Exercise		1.78196	34.4007	10.1826	175	-	29.6221	29.7102	0.997035	59.7908	1.229	1.77667
0:06:52.440	Exercise		1.93833	37.4195	11.0762	175	-	29.8074	29.7865	1.0007	63.7107	1.546	1.93969
0:06:54.360	Exercise		1.89045	36.4952	10.8026	175	-	30.0425	29.8634	1.006	62.6245	1.54667	1.90179
0:06:55.680	Exercise		1.8966	36.6139	10.8377	175	-	29.633	29.5061	1.0043	62.1688	1.50033	1.90476
0:06:56.940	Exercise		1.64854	31.8251	9.43822	174.667	-	29.1001	29.1342	0.998832	54.8397	1.15	1.64662
0:06:58.140	Exercise		1.69097	32.6443	9.69965	174.333	-	28.7079	29.1627	0.984402	55.7557	1.11333	1.6646
0:06:59.280	Exercise		1.69567	32.735	9.74524	174	-	29.1661	29.6302	0.984338	57.0003	1.088	1.66911
0:07:00.380	Exercise		1.73593	33.5122	9.97662	174	-	29.053	29.6693	0.97923	57.9783	1.10667	1.69988
0:07:01.580	Exercise		1.64163	31.6918	9.43468	174	-	29.4441	30.1266	0.977347	55.715	1.08733	1.60445
0:07:02.800	Exercise		1.68181	32.4674	9.66559	174	-	28.5688	29.3893	0.97208	54.9569	1.14533	1.63486
0:07:04.140	Exercise		1.60838	31.0499	9.24359	174	-	28.594	29.6659	0.963869	52.5278	1.157	1.55027
0:07:05.560	Exercise		1.65153	31.8829	9.49157	174	-	27.0981	28.3532	0.955734	50.8503	1.201	1.57843
0:07:07.060	Exercise		1.73664	33.5258	9.99983	173.667	-	26.9396	28.3374	0.95067	52.5097	1.32067	1.65097
0:07:08.680	Exercise		1.8674	36.0502	10.7735	173.333	-	26.9575	28.2361	0.954715	56.1551	1.39067	1.78284
0:07:10.040	Exercise		1.89487	36.5804	10.953	173	-	27.8234	28.9014	0.962703	58.977	1.35767	1.82419
0:07:11.260	Exercise		1.81759	35.0886	10.4861	173.333	-	28.5972	29.4782	0.970113	58.9385	1.21933	1.76327
0:07:12.420	Exercise		1.75972	33.9715	10.1328	173.667	-	28.8223	29.5021	0.976957	57.9624	1.15233	1.71917
0:07:13.620	Exercise		1.86256	35.9567	10.7043	174	-	28.3997	28.8462	0.984521	59.233	1.346	1.83373
0:07:15.600	Exercise		1.81901	35.116	10.4541	174	-	28.3761	28.6622	0.990016	57.588	1.38867	1.80085
0:07:16.960	Exercise		1.81961	35.1277	10.4575	174	-	28.2447	28.5527	0.989215	57.2884	1.39967	1.79999
0:07:18.200	Exercise		1.76354	34.0452	10.1159	174.333	-	29.032	29.3746	0.988339	58.2566	1.18867	1.74297
0:07:19.300	Exercise		1.71512	33.1104	9.81938	174.667	-	28.868	29.265	0.986435	56.8523	1.11533	1.69185
0:07:20.500	Exercise		1.71368	33.0827	9.79247	175	-	29.1264	29.699	0.98072	57.0486	1.15133	1.68064
0:07:21.860	Exercise		1.67886	32.4104	9.59347	175	-	28.5167	29.4154	0.969451	54.3388	1.21067	1.62757
0:07:23.340	Exercise		1.70206	32.8583	9.72606	175	-	28.2731	29.1574	0.969674	54.3673	1.25367	1.65044
0:07:24.660	Exercise		1.77042	34.1781	10.1167	175	-	28.2071	29.0231	0.971885	56.4661	1.24567	1.72065
0:07:25.860	Exercise		1.793	34.614	10.2457	175	-	28.7098	29.3232	0.97908	58.541	1.19333	1.7555
0:07:27.020	Exercise		1.82735	35.277	10.442	175	-	28.965	29.5899	0.978882	60.097	1.20733	1.78876
0:07:28.280	Exercise		1.85689	35.8472	10.6108	175	-	28.0391	28.6216	0.979648	58.7278	1.26933	1.81909
0:07:29.800	Exercise		1.8794	36.2819	10.7395	175	-	28.3837	28.8416	0.984122	59.9646	1.30433	1.84956
0:07:30.980	Exercise		1.8379	35.4807	10.5023	175	-	28.5521	28.9137	0.987495	59.2108	1.266	1.81492
0:07:32.180	Exercise		1.74206	33.6304	9.95461	175	-	29.7326	29.9425	0.99299	58.9585	1.18533	1.72984
0:07:33.420	Exercise		1.66604	32.163	9.52025	175	-	29.458	29.6937	0.992064	56.0504	1.15767	1.65282
0:07:34.700	Exercise		1.6813	32.4574	9.60741	175	-	29.5076	29.8523	0.988452	56.5829	1.16867	1.66188
0:07:35.900	Exercise		1.78237	34.4088	10.185	175	-	28.3038	28.667	0.987333	56.9439	1.26233	1.7598
0:07:37.460	Exercise		1.90626	36.8004	10.8722	175.333	-	28.5486	28.8391	0.989928	61.1496	1.30867	1.88706
0:07:38.620	Exercise		1.87185	36.1362	10.6557	175.667	-	28.9568	29.0751	0.995932	60.9316	1.304	1.86424
0:07:39.820	Exercise		1.80535	34.8522	10.2383	176.333	-	30.2284	30.1562	1.0024	61.5727	1.26667	1.80967
0:07:41.180	Exercise		1.74633	33.7129	9.88488	176.667	-	29.7084	29.6118	1.00326	58.6131	1.25367	1.75202
0:07:42.480	Exercise		1.77994	34.3619	10.0562	177	-	29.4352	29.4352	1	59.2517	1.244	1.77994
0:07:43.620	Exercise		1.80208	34.7892	10.1813	177	-	29.3024	29.1859	1.00399	59.9074	1.21467	1.80927
0:07:44.840	Exercise		1.82921	35.3129	10.3345	177	-	30.0216	29.7865	1.00789	61.8893	1.278	1.84365
0:07:46.220	Exercise		1.77788	34.3221	10.0445	177	-	30.3015	30.0038	1.00992	60.76	1.27033	1.79552
0:07:47.400	Exercise		1.73015	33.4006	9.77488	177	-	30.2826	30.0992	1.00609	59.1701	1.25733	1.74069
0:07:48.680	Exercise		1.63238	31.5131	9.22248	177	-	30.1651	30.2702	0.996527	56.2915	1.14967	1.62671
0:07:49.900	Exercise		1.70594	32.9333	9.6381	177	-	29.5078	29.7724	0.991109	57.349	1.178	1.69078
0:07:51.100	Exercise		1.74106	33.6112	9.8365	177	-	29.1142	29.5971	0.983686	57.8109	1.169	1.71266
0:07:52.320	Exercise		1.86065	35.92	10.5122	177	-	29.025	29.546	0.982366	61.2486	1.21767	1.82784
0:07:53.480	Exercise		1.82633	35.2574	10.3183	177	-	29.0441	29.5966	0.981333	60.2096	1.21	1.79224
0:07:54.720	Exercise		1.79097	34.5748	10.1185	177	-	30.0686	30.6347	0.98152	61.0972	1.21433	1.75787
0:07:55.900	Exercise		1.96321	37.8998	11.0916	177	-	29.3668	29.7186	0.988163	63.9158	1.46967	1.93997
0:07:57.820	Exercise		2.01531	38.9055	11.3859	177	-	29.9218	30.1509	0.992403	66.9083	1.45833	2
0:07:58.900	Exercise		2.01801	38.9577	11.3798	177.333	-	29.495	29.4636	1.00106	66.2138	1.42467	2.02015
0:08:00.040	Exercise		1.78333	34.4273	10.0375	177.667	-	30.1833	29.9037	1.00935	61.5908	1.14233	1.80001
0:08:01.160	Exercise		1.74421	33.672	9.79893	178	-	29.9817	29.6232	1.0121	59.8322	1.143	1.76532
0:08:02.340	Exercise		1.80243	34.7959	10.126	178	-	30.2679	30.0278	1.008	62.1388	1.18	1.81684
0:08:03.460	Exercise		1.77577	34.2814	9.95761	178.333	-	30.5827	30.3821	1.0066	61.9375	1.169	1.7875
0:08:04.560	Exercise		1.84766	35.6691	10.3414	178.667	-	30.6171	30.419	1.00651	64.3307	1.19367	1.85969
0:08:05.680	Exercise		1.77159	34.2005	9.89713	179	-	30.612	30.4032	1.00687	61.821	1.173	1.78375
0:08:06.880	Exercise		1.80115	34.7713	10.0623	179	-	30.3416	30.0889	1.0084	62.1925	1.18733	1.81627
0:08:08.000	Exercise		1.75201	33.8226	9.78777	179	-	30.6018	30.2939	1.01016	61.0263	1.18567	1.76981
0:08:09.180	Exercise		1.81451	35.0292	10.1369	179	-	31.0101	30.5344	1.01558	63.8979	1.206	1.84279
0:08:10.280	Exercise		1.76968	34.1636	9.88646	179	-	31.5538	31.113	1.01417	63.3385	1.21633	1.79475
0:08:11.460	Exercise		1.78667	34.4916	9.98137	179	-	31.4171	30.832	1.01898	63.8081	1.197	1.82057
0:08:12.560	Exercise		1.87091	36.118	10.452	179	-	30.6591	30.0913	1.01887	64.3387	1.32767	1.90622
0:08:14.060	Exercise		1.87293	36.1569	10.4633	179	-	30.7421	29.9483	1.0265	64.5982	1.325	1.92257
0:08:15.220	Exercise		1.85596	37.4839	10.3685	179	-	30.8686	30.2171	1.02156	64.2197	1.33467	1.89597
0:08:16.360	Exercise		1.7314	39.0582	9.67263	179	-	31.5009	30.7332	1.02498	61.9898	1.19833	1.77465
0:08:17.540	Exercise		1.70524	39.2687	9.54428	178.667	-	31.1761	30.4914	1.02246	60.1863	1.234	1.74354
0:08:18.940	Exercise		1.70195	41.5961	9.54365	178.333	-	30.2478	29.7369	1.01718	58.2627	1.237	1.73119
0:08:20.200	Exercise		1.67695	40.7878	9.42108	178	-	29.5218	29.4723	1.00168	55.821	1.273	1.67977
0:08:21.660	Exercise		1.7106	41.9657	9.61011	178	-	28.4882	28.8851	0.986259	55.0464	1.25533	1.68709
0:08:23.060	Exercise		1.71545	41.8655	9.63736	178	-	28.5997	29.2775	0.976849	55.4127	1.25633	1.67574
0:08:24.300	Exercise		1.77416	40.2681	9.96717	178	-	28.695	29.4266	0.975135	57.4373	1.267	1.73004
0:08:25.640	Exercise		1.92484	35.338	10.7935	178.333	-	28.901	29.4697	0.980701	62.047	1.39233	1.8877
0:08:27.120	Exercise		1.86898	35.0154	10.4607	178.667	-	29.045	29.463	0.985813	60.4967	1.40233	1.84246
0:08:28.480	Exercise		1.87236	36.5602	10.4406	179.333	-	29.1546	29.4096	0.991328	61.0116	1.36767	1.85612
0:08:29.700	Exercise		1.78822	41.739	9.95299	179.667	-	29.4469	29.5589	0.99621	59.7067	1.21967	1.78144
0:08:30.820	Exercise		1.86846	41.6819	10.3803	180	-	29.3721	29.4089	0.998749	62.1731	1.22767	1.86612
0:08:32.040	Exercise		1.85896	43.2975	10.3275	180	-	28.9036	29.0695	0.994293	60.6906	1.25567	1.84835
0:08:33.460	Exercise		1.88403	37.3627	10.4668	180	-	28.628	28.9861	0.987647	60.7651	1.28133	1.86076
0:08:34.640	Exercise		1.79499	39.0742	9.97215	180	-	28.4933	28.8264	0.988446	57.7307	1.26233	1.77425
0:08:36.000	Exercise		1.79781	36.5789	9.98784	180	-	28.7879	29.1748	0.986738	58.9793	1.17567	1.77397
0:08:37.080	Exercise		1.80526	41.9448	10.0292	180	-	28.1991	28.639	0.984639	57.1596	1.31633	1.77753
0:08:39.040	Exercise		1.91859	40.4111	10.6786	179.667	-	28.0248	28.5151	0.982807	60.3038	1.32867	1.8856
0:08:40.240	Exercise		1.96516	41.1661	10.9582	179.333	-	27.9228	28.3851	0.983712	61.2247	1.388	1.93316
0:08:41.400	Exercise		1.89084	40.5094	10.5634	179	-	28.6591	29.1767	0.982262	61.4331	1.22133	1.8573
0:08:42.620	Exercise		1.90375	40.3701	10.6355	179	-	28.826	29.6208	0.973165	62.1205	1.235	1.85266
0:08:43.820	Exercise		1.8975	42.0831	10.6006	179	-	29.1124	29.852	0.975224	62.4417	1.24867	1.85049
0:08:45.000	Exercise		1.93912	42.4254	10.8331	179	-	29.2482	29.8591	0.979542	63.9562	1.272	1.89945
0:08:46.200	Exercise		1.86972	39.8772	10.4454	179	-	29.6944	30.1594	0.984582	62.6459	1.266	1.8409
0:08:47.460	Exercise		1.8001	37.4952	10.0564	179	-	29.6251	30.1768	0.981717	60.2986	1.24567	1.76719
0:08:48.720	Exercise		1.86317	38.1968	10.4088	179	-	29.2015	29.805	0.979754	61.0061	1.33133	1.82545
0:08:50.140	Exercise		2.0308	40.3136	11.3452	179	-	28.8199	29.0836	0.990935	64.1737	1.63667	2.01239
0:08:52.300	Exercise		2.00212	40.4141	11.185	179	-	29.3213	29.4766	0.994731	64.2807	1.66	1.99157
0:08:53.600	Exercise		1.94933	38.6148	10.8901	179	-	29.5085	29.5631	0.998155	63.3922	1.555	1.94573
0:08:54.840	Exercise		1.70489	37.5248	9.52455	179	-	29.5773	29.9095	0.988894	57.3243	1.19667	1.68596
0:08:56.060	Exercise		1.64271	36.4877	9.17718	179	-	27.994	28.9274	0.967733	52.3432	1.18567	1.58971
0:08:57.780	Exercise		1.76073	38.1681	9.83647	179	-	27.2039	28.6352	0.950017	54.2188	1.23533	1.67272
0:08:59.040	Exercise		1.86411	39.7691	10.3947	179.333	-	27.1413	28.9017	0.939091	56.8392	1.31067	1.75057
0:09:00.300	Exercise		2.16886	38.6013	12.0716	179.667	-	27.8296	29.1756	0.953867	66.4607	1.56833	2.0688
0:09:02.180	Exercise		2.06529	39.8705	11.4739	180	-	28.5198	29.4557	0.968226	65.0793	1.517	1.99967
0:09:03.400	Exercise		1.97507	38.1287	10.9523	180.333	-	29.1085	29.8204	0.976128	63.4702	1.52867	1.92792
0:09:04.780	Exercise		1.80816	34.9066	10.0083	180.667	-	28.9184	29.7402	0.972366	59.1364	1.24367	1.75819
0:09:05.980	Exercise		1.82382	35.209	10.0764	181	-	28.7372	29.6202	0.970189	59.4695	1.21333	1.76945
0:09:07.100	Exercise		1.83145	35.3563	10.1185	181	-	28.4406	29.193	0.974226	59.4993	1.156	1.78425
0:09:08.280	Exercise		1.8654	36.0116	10.3061	181	-	28.7768	29.4208	0.978108	61.0141	1.198	1.82457
0:09:09.520	Exercise		1.92251	37.1142	10.6216	181	-	28.7853	29.6188	0.971861	62.2517	1.297	1.86842
0:09:10.860	Exercise		1.9442	37.5328	10.7217	181.333	-	28.7625	29.6125	0.971297	62.7135	1.32933	1.88839
0:09:12.100	Exercise		1.89353	36.5547	10.4231	181.667	-	28.7134	29.571	0.970999	60.8978	1.34333	1.83862
0:09:13.500	Exercise		1.89768	36.6347	10.4268	182	-	28.5275	29.2332	0.975861	60.6323	1.344	1.85187
0:09:14.860	Exercise		1.82776	35.285	10.0426	182	-	28.6394	29.4805	0.971467	58.6065	1.348	1.77561
0:09:16.240	Exercise		1.85243	35.7612	10.1596	182.333	-	28.5945	29.4637	0.970501	59.3222	1.34467	1.79779
0:09:17.580	Exercise		1.93791	37.4114	10.609	182.667	-	28.2772	29.4107	0.961462	60.8116	1.45633	1.86322
0:09:19.200	Exercise		2.0331	39.2491	11.1098	183	-	28.0895	29.1198	0.964621	63.4756	1.43567	1.96117
0:09:20.380	Exercise		1.98133	38.2496	10.8072	183.333	-	27.9735	28.8651	0.969112	61.8577	1.38467	1.92013
0:09:21.680	Exercise		1.82561	35.2435	9.93981	183.667	-	28.2707	29.1345	0.970351	58.384	1.24133	1.77148
0:09:23.040	Exercise		1.90599	36.7952	10.3587	184	-	27.5784	28.4733	0.968568	59.3792	1.25467	1.84608
0:09:24.200	Exercise		1.89083	36.5026	10.2763	184	-	27.1196	28.226	0.960804	57.7731	1.281	1.81672
0:09:25.720	Exercise		2.01673	38.933	10.9407	184.333	-	26.7215	27.8572	0.959228	60.1617	1.38133	1.93451
0:09:27.240	Exercise		1.86976	36.0957	10.1434	184.333	-	26.612	27.93	0.95281	55.6039	1.36967	1.78152
0:09:28.640	Exercise		2.01564	38.912	10.915	184.667	-	26.826	28.322	0.947181	60.2382	1.40667	1.90918
0:09:29.940	Exercise		1.99107	38.4376	10.782	184.667	-	27.3817	28.8069	0.950526	61.1909	1.32067	1.89256
0:09:31.140	Exercise		2.16365	41.7692	11.6954	185	-	27.6703	28.9066	0.95723	66.354	1.47333	2.07111
0:09:32.680	Exercise		2.12268	40.9783	11.4739	185	-	28.2601	29.1199	0.970473	66.5794	1.45433	2.06
0:09:33.920	Exercise		2.10853	40.7052	11.3975	185	-	28.6887	29.3485	0.977519	67.166	1.449	2.06113
0:09:35.080	Exercise		1.99568	38.5266	10.7874	185	-	29.6946	29.9797	0.990489	66.1223	1.38767	1.97669
0:09:36.480	Exercise		1.9592	37.8225	10.5903	185	-	29.6792	29.8466	0.994391	64.9367	1.37733	1.94821
0:09:37.760	Exercise		1.77398	34.2468	9.5891	185	-	29.0445	29.3163	0.990731	57.9484	1.299	1.75754
0:09:39.120	Exercise		1.84148	35.5498	9.95394	185	-	28.5641	29.1234	0.980794	59.5385	1.23567	1.80611
0:09:40.240	Exercise		1.90622	36.7996	10.3039	185	-	28.4636	29.1337	0.976999	61.2317	1.26433	1.86237
0:09:41.500	Exercise		2.07001	39.9615	11.1892	185	-	28.5713	29.1979	0.978539	66.3216	1.33033	2.02558
0:09:42.740	Exercise		2.02778	39.1463	10.961	185	-	28.7715	29.288	0.982367	65.3104	1.34967	1.99202
0:09:43.960	Exercise		1.98478	38.3163	10.7286	185	-	29.1239	29.6527	0.982166	64.97	1.30567	1.94939
0:09:45.120	Exercise		1.98233	38.269	10.7153	185	-	29.6659	30.1282	0.984657	66.3174	1.27167	1.95192
0:09:46.200	Exercise		1.94984	37.6416	10.5397	185	-	29.7184	29.9631	0.991832	65.7128	1.21833	1.93391
0:09:47.300	Exercise		1.98112	38.2456	10.7088	185	-	29.9047	29.9377	0.998899	67.1006	1.23	1.97894
0:09:48.420	Exercise		1.81061	34.9539	9.78711	185	-	30.5034	30.3669	1.00449	63.1882	1.14333	1.81875
0:09:49.460	Exercise		1.80388	34.8239	9.7507	185	-	29.4025	29.3899	1.00043	60.9505	1.10933	1.80465
0:09:50.580	Exercise		1.86867	36.0748	10.1009	185	-	28.4203	28.6093	0.993394	60.8488	1.132	1.85633
0:09:51.780	Exercise		2.05835	39.7364	11.1262	185	-	28.0263	28.4123	0.986414	65.2306	1.24533	2.03038
0:09:52.900	Exercise		2.30236	44.4471	12.4452	185	-	28.4282	28.8159	0.986546	71.9549	1.59333	2.27138
0:09:54.780	Exercise		2.169	41.8726	11.7243	185	-	28.8233	29.2252	0.986247	69.1471	1.502	2.13917
0:09:55.920	Exercise		2.09447	40.4338	11.3215	185	-	28.6489	29.1147	0.984002	66.5884	1.45633	2.06096
0:09:57.060	Exercise		1.78054	34.3734	9.62455	185	-	28.0259	28.7641	0.974337	57.3144	1.11333	1.73485
0:09:58.280	Exercise		1.87255	36.1496	10.1219	185	-	26.9599	27.898	0.966375	57.9885	1.11267	1.80958
0:09:59.380	Exercise		1.97885	38.2018	10.6965	185	-	26.3643	27.0816	0.973513	59.3994	1.18333	1.92644
0:10:00.660	Exercise		2.03468	39.2796	10.9983	185	-	27.8055	28.4987	0.975675	64.1094	1.22533	1.98519
0:10:01.740	Exercise		2.23186	43.0861	12.0641	185	-	28.5509	29.1049	0.980964	70.7242	1.45433	2.18937
0:10:03.120	Exercise		2.24913	43.4195	12.1356	185.333	-	29.4054	29.9197	0.982811	72.7842	1.57667	2.21047
0:10:04.640	Exercise		2.1576	41.6526	11.6208	185.667	-	28.9035	29.2262	0.988959	68.4299	1.624	2.13378
0:10:06.020	Exercise		1.99524	38.5181	10.7271	186	-	28.7926	28.9558	0.994365	63.679	1.47167	1.98399
0:10:07.300	Exercise		1.96642	37.9617	10.5721	186	-	28.8732	28.9457	0.997494	63.5955	1.343	1.96149
0:10:08.460	Exercise		2.07011	39.9635	11.1296	186	-	29.395	29.2615	1.00456	67.8328	1.399	2.07955
0:10:09.740	Exercise		2.11836	40.8951	11.3687	186.333	-	29.5933	29.1842	1.01402	69.6033	1.44967	2.14806
0:10:11.060	Exercise		2.15078	41.5208	11.522	186.667	-	29.778	29.2101	1.01944	71.0484	1.461	2.19259
0:10:12.180	Exercise		2.06126	39.7927	11.0228	187	-	29.5336	28.8726	1.02289	68.0697	1.36267	2.10845
0:10:13.360	Exercise		2.03755	39.3349	10.896	187	-	29.8312	29.2892	1.01851	67.9432	1.36633	2.07525
0:10:14.700	Exercise		1.94659	37.5789	10.4096	187	-	29.1989	28.6772	1.01819	63.788	1.32167	1.98199
0:10:15.920	Exercise		2.05057	39.5864	10.9461	187.333	-	29.5645	29.026	1.01855	67.1617	1.47933	2.08861
0:10:17.340	Exercise		2.01089	38.8204	10.7152	187.667	-	30.215	29.7014	1.01729	67.6304	1.41733	2.04567
0:10:18.500	Exercise		2.0412	39.4054	10.8574	188	-	29.0064	28.6758	1.01153	65.1727	1.57333	2.06473
0:10:20.480	Exercise		2.08932	40.3343	11.1134	188	-	29.3766	28.9841	1.01354	67.8854	1.502	2.11761
0:10:21.600	Exercise		2.18276	42.1383	11.6104	188	-	29.2345	28.6698	1.0197	70.607	1.49633	2.22576
0:10:22.640	Exercise		2.09109	40.3684	11.1228	188	-	30.8471	30.0782	1.02556	72.2445	1.344	2.14454
0:10:23.840	Exercise		1.96856	38.003	10.471	188	-	30.226	29.7523	1.01592	67.111	1.27	1.9999
0:10:25.020	Exercise		1.92844	37.2286	10.2577	188	-	29.3291	29.2378	1.00312	63.685	1.287	1.93446
0:10:26.280	Exercise		2.06749	39.9129	10.9973	188	-	28.7834	28.9261	0.995068	66.0576	1.45267	2.05729
0:10:27.860	Exercise		2.0623	39.8128	10.9697	188	-	28.4228	28.6337	0.992636	64.9741	1.47167	2.04712
0:10:29.140	Exercise		2.1293	41.1061	11.306	188.333	-	28.7476	28.8636	0.99598	68.0012	1.44233	2.12074
0:10:30.200	Exercise		2.0327	39.2414	10.774	188.667	-	29.2452	29.2947	0.998313	67.0314	1.27267	2.02927
0:10:31.300	Exercise		2.03981	39.3785	10.7926	189	-	29.4174	29.5439	0.995717	67.4271	1.30833	2.03107
0:10:32.680	Exercise		2.01313	38.8635	10.6515	189	-	29.0336	29.2665	0.992043	65.5932	1.322	1.99711
0:10:33.860	Exercise		2.07037	39.9686	10.9544	189	-	28.6083	28.9094	0.989586	65.7292	1.45633	2.04881
0:10:35.320	Exercise		2.1637	41.7703	11.4482	189	-	28.7942	29.0444	0.991383	68.4921	1.59333	2.14506
0:10:36.940	Exercise		2.13938	41.3007	11.3194	189	-	29.2777	29.4505	0.994135	68.5031	1.68133	2.12683
0:10:38.300	Exercise		2.16142	41.7263	11.4361	189	-	29.3463	29.1378	1.00716	68.6215	1.90333	2.17689
0:10:40.520	Exercise		2.09232	40.3922	11.051	189.333	-	29.3574	29.0468	1.01069	67.1998	1.67567	2.11469
0:10:41.740	Exercise		2.09654	40.4738	11.0733	189.333	-	28.3135	28.1367	1.00628	65.3787	1.56433	2.10972
0:10:42.960	Exercise		1.8019	34.7858	9.51709	189.333	-	27.2155	27.5966	0.98619	56.3323	1.11233	1.77702
0:10:44.080	Exercise		1.93941	37.4403	10.2433	189.333	-	26.739	27.3204	0.978718	59.5589	1.11367	1.89813
0:10:45.120	Exercise		1.99531	38.5195	10.5386	189.333	-	27.4786	28.0331	0.980221	62.5689	1.164	1.95585
0:10:46.320	Exercise		2.11196	40.7715	11.1547	189.333	-	28.5156	28.8441	0.988611	67.8332	1.28367	2.08791
0:10:47.500	Exercise		2.13067	41.1326	11.2734	189	-	28.7712	29.0103	0.991757	68.2911	1.407	2.1131
0:10:48.840	Exercise		2.18849	42.2487	11.5793	189	-	29.0607	29.1711	0.996217	70.0108	1.57233	2.18021
0:10:50.420	Exercise		2.15648	41.6309	11.41	189	-	29.4408	29.3683	1.00247	69.9863	1.551	2.1618
0:10:51.560	Exercise		2.17579	42.0036	11.5121	189	-	30.0031	29.6101	1.01327	72.2955	1.484	2.20466
0:10:52.640	Exercise		2.01702	38.9385	10.672	189	-	30.3409	29.6243	1.02419	68.7907	1.30467	2.06581
0:10:53.840	Exercise		2.09365	40.418	11.0775	189	-	30.1789	29.4462	1.02488	70.7768	1.34233	2.14575
0:10:54.980	Exercise		2.03753	39.3346	10.7996	188.667	-	29.7488	29.1353	1.02106	67.7219	1.372	2.08043
0:10:56.300	Exercise		2.18242	42.1318	11.5881	188.333	-	29.199	28.7298	1.01633	70.1672	1.56833	2.21807
0:10:57.960	Exercise		2.09592	40.4618	11.1485	188	-	29.2003	28.7219	1.01666	67.44	1.55667	2.13083
0:10:59.200	Exercise		2.05998	39.768	10.9573	188	-	29.4624	29.005	1.01577	67.3668	1.45333	2.09246
0:11:00.300	Exercise		1.93049	37.2682	10.2504	188.333	-	29.6269	29.2298	1.01359	64.2521	1.311	1.95672
0:11:01.660	Exercise		2.04526	39.4838	10.8406	188.667	-	28.9164	28.8881	1.00098	65.747	1.43333	2.04727
0:11:03.200	Exercise		2.05269	39.6271	10.8608	189	-	28.1426	28.2431	0.996444	63.8726	1.50667	2.04539
0:11:04.560	Exercise		1.94018	37.4552	10.2655	189	-	28.0274	28.263	0.991665	60.5472	1.41333	1.92401
0:11:05.880	Exercise		1.78504	34.4602	9.42803	189.333	-	27.6167	28.0179	0.985682	55.6238	1.266	1.75948
0:11:07.300	Exercise		1.93388	37.3335	10.1962	189.667	-	27.1828	27.8926	0.974554	59.2182	1.28233	1.88467
0:11:08.480	Exercise		2.25089	43.4535	11.8261	190.333	-	27.1335	27.792	0.976306	67.1793	1.58467	2.19756
0:11:10.240	Exercise		2.46235	47.5358	12.9144	190.667	-	27.7478	28.1448	0.985892	75.0194	1.61367	2.42761
0:11:11.340	Exercise		2.36791	45.7125	12.3974	191	-	28.5097	28.6071	0.996594	74.4289	1.54867	2.35984
0:11:12.420	Exercise		2.05773	39.7246	10.7735	191	-	28.8266	28.761	1.00228	67.2682	1.21833	2.06243
0:11:13.500	Exercise		2.02546	39.1016	10.6045	191	-	28.3734	28.517	0.994964	65.3283	1.197	2.01526
0:11:14.640	Exercise		2.04882	39.5524	10.7268	191	-	28.4436	28.5655	0.995733	65.8289	1.255	2.04007
0:11:15.860	Exercise		2.12026	44.6653	11.1008	191	-	28.7859	28.7274	1.00204	68.281	1.35667	2.12458
0:11:17.080	Exercise		2.22762	43.2498	11.6629	191	-	29.0693	28.7092	1.01254	71.0587	1.62333	2.25556
0:11:18.900	Exercise		2.2046	44.9279	11.5424	191	-	29.5819	29.0018	1.02	71.7303	1.58567	2.24869
0:11:20.020	Exercise		2.16559	43.1382	11.3382	191	-	29.9574	29.1661	1.02713	71.2105	1.61867	2.22435
0:11:21.340	Exercise		2.13268	44.8713	11.1658	191	-	29.5426	28.5975	1.03305	69.1977	1.609	2.20316
0:11:23.340	Exercise		2.14387	44.2551	11.2244	191	-	29.2411	28.3201	1.03252	68.6711	1.653	2.21358
0:11:24.560	Exercise		2.19712	46.2486	11.4832	191.333	-	29.2508	28.3199	1.03287	70.2498	1.691	2.26934
0:11:25.880	Exercise		2.13719	45.83	11.1505	191.667	-	29.8588	29.0462	1.02798	70.7562	1.46767	2.19698
0:11:27.080	Exercise		2.13867	47.1296	11.1583	191.667	-	29.8462	29.0432	1.02765	70.8531	1.453	2.1978
0:11:28.260	Exercise		2.06418	44.8789	10.7884	191.333	-	29.5204	28.9162	1.02089	67.991	1.38767	2.10731
0:11:29.560	Exercise		2.24388	44.6082	11.7276	191.333	-	29.5992	28.8676	1.02534	72.527	1.70933	2.30075
0:11:31.540	Exercise		2.18906	41.3667	11.4212	191.667	-	29.7978	29.0735	1.02491	71.339	1.68133	2.24359
0:11:32.720	Exercise		2.08089	42.3126	10.8568	191.667	-	29.4297	28.8579	1.01981	66.6348	1.77867	2.12212
0:11:34.640	Exercise		2.08441	40.7192	10.8941	191.333	-	28.5028	28.1937	1.01096	65.8345	1.476	2.10727
0:11:35.800	Exercise		2.15857	45.0445	11.3014	191	-	28.0825	27.9688	1.00406	66.886	1.53667	2.16735
0:11:37.060	Exercise		2.28317	44.6022	11.9538	191	-	28.4998	28.3519	1.00522	72.4557	1.41267	2.29508
0:11:38.160	Exercise		2.20695	49.2869	11.5547	191	-	29.2234	28.9621	1.00902	71.7979	1.41567	2.22687
0:11:39.360	Exercise		2.10395	45.5266	11.0154	191	-	29.4686	29.1473	1.01102	69.379	1.354	2.12714
0:11:40.580	Exercise		2.11488	45.0676	11.0727	191	-	29.3121	29.0087	1.01046	69.0745	1.40433	2.137
0:11:41.820	Exercise		2.04547	42.7543	10.7093	191	-	28.4964	28.3875	1.00384	65.3319	1.33567	2.05331
0:11:43.040	Exercise		2.16144	43.8515	11.3164	191	-	27.8107	27.8423	0.998864	66.8508	1.42833	2.15898
0:11:44.440	Exercise		2.13064	43.2419	11.1552	191	-	27.5171	27.6934	0.993631	65.3687	1.39667	2.11707
0:11:45.680	Exercise		2.24046	42.1199	11.7302	191	-	27.8451	27.9766	0.995296	68.7107	1.56433	2.22992
0:11:47.160	Exercise		2.31555	42.2031	12.1233	191	-	29.1903	28.9068	1.00981	73.7299	1.72967	2.33827
0:11:48.700	Exercise		2.32215	43.4173	12.1578	191	-	29.8732	29.1011	1.02653	75.6262	1.74067	2.38376
0:11:49.880	Exercise		2.16209	46.2812	11.3198	191	-	31.5779	30.4438	1.03725	74.8344	1.64267	2.24263
0:11:51.160	Exercise		2.10731	45.8419	11.033	191	-	31.7547	30.5287	1.04016	73.2246	1.67167	2.19194
0:11:52.940	Exercise		1.90447	44.8649	9.97102	191	-	32.2391	31.2344	1.03217	67.5509	1.581	1.96572
0:11:54.200	Exercise		1.9774	43.0727	10.3529	191	-	30.5558	29.9342	1.02077	66.6462	1.54167	2.01846
0:11:55.440	Exercise		1.85622	41.4752	9.71842	191	-	29.2517	29.0576	1.00668	61.1202	1.29	1.86862
0:11:56.740	Exercise		2.19124	43.6436	11.4724	191	-	28.0502	28.0132	1.00132	67.5019	1.61	2.19412
0:11:58.660	Exercise		2.17298	43.8662	11.3769	191	-	28.7976	28.6438	1.00537	68.5418	1.65467	2.18465
0:11:59.940	Exercise		2.20203	44.895	11.5088	191.333	-	28.7023	28.5477	1.00542	69.2028	1.661	2.21396
0:12:01.220	Exercise		2.08762	40.7793	10.9109	191.333	-	28.9336	28.7576	1.00612	67.3422	1.39733	2.10039
0:12:02.400	Exercise		2.14203	40.8978	11.1758	191.667	-	28.7341	28.6231	1.00388	68.6796	1.387	2.15033
0:12:03.580	Exercise		2.14417	41.8796	11.187	191.667	-	29.0658	28.9606	1.00363	69.5632	1.38333	2.15196
0:12:04.800	Exercise		2.17877	45.6494	11.3478	192	-	29.5449	29.1815	1.01245	71.655	1.41667	2.2059
0:12:05.960	Exercise		2.14921	41.4906	11.1938	192	-	29.3251	28.8809	1.01538	70.2691	1.397	2.18227
0:12:07.160	Exercise		2.11943	40.9156	11.0196	192.333	-	29.4603	28.9119	1.01897	69.6823	1.38533	2.15963
0:12:08.380	Exercise		2.13531	41.2223	11.0829	192.667	-	29.2086	28.8086	1.01388	69.4154	1.41867	2.16496
0:12:09.640	Exercise		2.26516	43.729	11.7366	193	-	29.4215	28.8457	1.01996	72.7596	1.71333	2.31037
0:12:11.600	Exercise		2.19989	42.469	11.3984	193	-	29.3752	28.7819	1.02061	70.6991	1.67533	2.24524
0:12:12.840	Exercise		2.18728	42.2256	11.3331	193	-	29.0782	28.5508	1.01847	69.8341	1.61367	2.22769
0:12:14.020	Exercise		2.03061	39.201	10.5213	193	-	28.8698	28.5194	1.01229	66.0524	1.28033	2.05556
0:12:15.100	Exercise		2.17166	41.9239	11.2521	193	-	28.5076	28.2712	1.00836	69.4981	1.31867	2.18982
0:12:16.260	Exercise		2.23581	43.1624	11.5845	193	-	28.1333	27.9092	1.00803	69.9696	1.42533	2.25376
0:12:17.760	Exercise		2.27115	43.8445	11.7676	193	-	27.8714	27.7055	1.00599	69.3768	1.644	2.28474
0:12:19.480	Exercise		2.20753	42.6165	11.4183	193.333	-	28.1016	27.9241	1.00636	67.5494	1.764	2.22156
0:12:20.980	Exercise		2.17485	41.9855	11.2299	193.667	-	28.5239	28.3568	1.00589	67.5494	1.764	2.18766
0:12:22.480	Exercise		2.1114	40.7606	10.9022	193.667	-	28.7783	28.5867	1.0067	66.6021	1.64233	2.12555
0:12:23.920	Exercise		2.11156	40.7638	10.9031	193.667	-	28.6787	28.4791	1.00701	66.4225	1.63067	2.12636
0:12:25.400	Exercise		2.11286	40.7888	10.9098	193.667	-	28.3656	28.1747	1.00678	65.613	1.66333	2.12718
0:12:27.060	Exercise		2.20563	42.5798	11.3692	194	-	28.2782	28.0504	1.00812	68.1384	1.70133	2.22354
0:12:28.440	Exercise		2.19554	42.385	11.3172	194	-	28.5419	28.2756	1.00942	68.4321	1.70867	2.21621
0:12:29.920	Exercise		2.22032	42.8632	11.4449	194	-	28.9329	28.4265	1.01781	69.8206	1.80167	2.25987
0:12:31.780	Exercise		2.1811	42.1061	11.2428	194	-	28.8989	28.2212	1.02401	68.8859	1.69433	2.23348
0:12:33.000	Exercise		2.03873	39.3578	10.5089	194	-	28.6577	27.934	1.02591	64.4206	1.54733	2.09155
0:12:34.380	Exercise		1.98825	38.3832	10.2487	194	-	27.8974	27.4657	1.01572	62.1639	1.33667	2.0195
0:12:35.660	Exercise		2.035	39.2857	10.4897	194	-	27.7666	27.5909	1.00637	63.3675	1.32967	2.04796
0:12:36.800	Exercise		2.35678	45.4978	12.1484	194	-	27.5229	27.3788	1.00527	71	1.66667	2.36919
0:12:38.920	Exercise		2.34805	45.3291	12.1033	194	-	27.5918	27.3842	1.00758	71.1119	1.619	2.36585
0:12:40.100	Exercise		2.25946	43.6189	11.6467	194	-	27.3573	27.1929	1.00605	68.0518	1.57067	2.27312
0:12:41.280	Exercise		2.05423	39.657	10.5888	194	-	27.107	27.1447	0.998613	62.9254	1.25133	2.05138
0:12:42.500	Exercise		2.07001	39.9616	10.6702	194	-	27.2357	27.4089	0.993684	63.4645	1.28967	2.05694
0:12:43.760	Exercise		2.14754	41.4583	11.0698	194	-	27.3192	27.5484	0.991679	65.53	1.37533	2.12967
0:12:45.060	Exercise		2.16993	41.8906	11.1852	194	-	27.4983	27.7802	0.989853	66.5306	1.39633	2.14791
0:12:46.280	Exercise		2.3155	44.7007	11.9356	194	-	27.536	27.8255	0.989596	70.0096	1.613	2.29141
0:12:48.000	Exercise		2.34861	45.3399	12.1062	194	-	27.7053	27.8552	0.994618	71.5862	1.58167	2.33597
0:12:49.160	Exercise		2.24206	43.2831	11.557	194	-	28.0076	28.0259	0.999349	69.1006	1.578	2.2406
0:12:50.500	Exercise		2.04	39.3822	10.5155	194	-	27.837	27.7168	1.00434	63.8594	1.30033	2.04885
0:12:51.680	Exercise		2.21915	42.8408	11.4389	194	-	27.4841	27.5495	0.997625	67.0807	1.58633	2.21388
0:12:53.600	Exercise		2.31231	44.6392	11.9191	194	-	27.2866	27.2196	1.00246	69.4353	1.577	2.31799
0:12:54.800	Exercise		2.26717	43.7677	11.6864	194	-	27.6102	27.4462	1.00598	68.8191	1.59267	2.28071
0:12:56.040	Exercise		2.10168	40.5729	10.8334	194	-	28.198	27.7305	1.01686	66.5115	1.32133	2.13711
0:12:57.180	Exercise		2.16671	41.8283	11.1686	194	-	28.4951	28.0164	1.01708	68.7063	1.42033	2.20372
0:12:58.540	Exercise		2.36572	45.6703	12.1945	194	-	28.6032	28.1325	1.01673	73.9851	1.68633	2.40531
0:13:00.260	Exercise		2.34911	45.3495	12.1088	194	-	28.4557	27.9747	1.01719	73.037	1.69867	2.3895
0:13:01.460	Exercise		2.31899	44.7682	11.9536	194	-	27.9036	27.4949	1.01486	71.2228	1.57433	2.35346
0:13:02.640	Exercise		2.14715	41.4508	11.0678	194	-	27.8439	27.5162	1.01191	67.1517	1.31267	2.17272
0:13:03.780	Exercise		2.30841	44.564	11.899	194	-	27.8218	27.4024	1.01531	70.6602	1.581	2.34375
0:13:05.740	Exercise		2.2778	43.9729	11.7412	194	-	28.0655	27.5874	1.01733	70.1727	1.618	2.31727
0:13:07.020	Exercise		2.31101	44.6142	11.9124	194	-	27.7097	27.2185	1.01805	70.1565	1.651	2.35272
0:13:08.220	Exercise		2.1698	41.888	11.1845	194	-	27.6171	27.2232	1.01447	66.8231	1.39467	2.20119
0:13:09.500	Exercise		2.22086	42.8737	11.4477	194	-	27.658	27.5055	1.00555	68.3966	1.41267	2.23318
0:13:10.740	Exercise		2.24092	43.261	11.5511	194	-	27.8374	27.653	1.00667	68.4687	1.61967	2.25586
0:13:12.640	Exercise		2.33234	45.0259	12.0224	194	-	27.135	27.1487	0.999496	69.4863	1.61433	2.33117
0:13:13.860	Exercise		2.31416	44.6749	11.9287	194	-	26.9064	26.9355	0.99892	68.3568	1.616	2.31166
0:13:15.160	Exercise		2.4426	47.1544	12.5691	194.333	-	26.5189	26.5415	0.999149	70.8203	1.687	2.44052
0:13:17.120	Exercise		2.36993	45.7516	12.1743	194.667	-	27.1429	26.9206	1.00826	70.2967	1.69567	2.38951
0:13:18.380	Exercise		2.35003	45.3674	12.0514	195	-	27.4603	27.0081	1.01674	70.5369	1.69167	2.38937
0:13:19.660	Exercise		2.29227	44.2523	11.7552	195	-	28.1628	27.503	1.02399	70.8693	1.61667	2.34727
0:13:21.280	Exercise		2.22826	43.0166	11.4465	194.667	-	28.3572	27.7001	1.02372	69.2423	1.64667	2.28112
0:13:22.700	Exercise		2.3174	44.7374	11.9044	194.667	-	28.2041	27.4837	1.02621	70.6349	1.92833	2.37814
0:13:24.660	Exercise		2.31124	44.6186	11.8728	194.667	-	28.1409	27.3828	1.02769	70.823	1.76367	2.37523
0:13:25.920	Exercise		2.34024	45.1783	12.0012	195	-	28.294	27.5216	1.02807	72.2544	1.72267	2.40592
0:13:27.180	Exercise		2.21239	42.7101	11.3456	195	-	28.1814	27.4137	1.028	69.1002	1.47367	2.27434
0:13:28.500	Exercise		2.31763	44.742	11.8853	195	-	28.584	27.8392	1.02675	72.2621	1.73	2.37964
0:13:30.360	Exercise		2.3272	44.9267	11.9344	195	-	28.6908	27.8462	1.03033	72.9393	1.70233	2.39779
0:13:31.540	Exercise		2.26581	43.7415	11.6195	195	-	29.218	28.3015	1.03238	72.513	1.65467	2.33918
0:13:32.780	Exercise		2.27863	43.989	11.6853	195	-	28.3673	27.4518	1.03335	70.8413	1.64467	2.35462
0:13:34.780	Exercise		2.34388	45.2487	12.0199	195	-	27.8641	27.0303	1.03085	71.555	1.65	2.41618
0:13:35.940	Exercise		2.38408	46.0246	12.226	195	-	27.1036	26.4477	1.0248	70.7547	1.66	2.4432
0:13:37.240	Exercise		2.38855	46.1109	12.249	195	-	27.2089	26.7136	1.01854	71.1132	1.67233	2.43283
0:13:39.260	Exercise		2.36299	45.6176	12.1179	195	-	26.9525	26.5238	1.01616	69.6516	1.682	2.40119
0:13:40.500	Exercise		2.40467	46.4222	12.3316	195	-	27.0075	26.5251	1.01819	71.0143	1.68467	2.4484
0:13:41.740	Exercise		2.25193	43.4735	11.5483	195	-	27.0957	26.5611	1.02013	68.1882	1.36933	2.29725
0:13:42.880	Exercise		2.42087	46.7349	12.4147	195	-	27.1021	26.3802	1.02737	71.8305	1.663	2.48712
0:13:44.980	Exercise		2.38785	46.0975	12.2454	195	-	27.6871	26.8266	1.03208	72.2599	1.69267	2.46444
0:13:46.260	Exercise		2.36363	45.6299	12.1212	195	-	27.7036	26.7124	1.0371	71.4626	1.72033	2.45133
0:13:47.480	Exercise		2.21176	42.6982	11.3424	195	-	28.3602	27.3981	1.03512	69.5862	1.46067	2.28943
0:13:48.760	Exercise		2.35113	45.3886	12.0571	195	-	27.7111	26.8996	1.03017	71.1885	1.69833	2.42206
0:13:50.780	Exercise		2.38329	46.0095	12.222	195	-	27.8169	27.049	1.02839	72.4113	1.705	2.45094
0:13:51.960	Exercise		2.33668	45.1096	11.983	195	-	27.6934	26.9286	1.0284	70.7916	1.67633	2.40304
0:13:53.260	Exercise		2.31936	44.7754	11.8942	195	-	27.2689	26.6598	1.02285	69.3276	1.64167	2.37235
0:13:55.280	Exercise		2.36835	45.721	12.1454	195	-	27.8765	27.1078	1.02836	71.9844	1.73833	2.43551
0:13:56.520	Exercise		2.46273	47.5431	12.6294	195	-	28.7274	27.816	1.03276	76.6448	1.87167	2.54342
0:13:57.860	Exercise		2.42856	46.8834	12.4542	195	-	30.6549	29.2143	1.04931	80.7647	1.841	2.54832
0:13:59.420	Exercise		2.33428	45.0633	11.9706	195	-	31.0003	29.5237	1.05001	78.8408	1.75267	2.45102
0:14:00.580	Exercise		2.3775	45.8978	12.1923	195	-	31.5055	30.0709	1.04771	82.0021	1.66367	2.49092
0:14:01.620	Exercise		2.29486	44.3023	11.7685	195	-	31.8233	30.2096	1.05342	80.4306	1.565	2.41744
0:14:02.960	Exercise		2.33206	45.0205	11.9593	195	-	31.4022	29.6251	1.05999	80.0959	1.68033	2.47195
0:14:04.440	Exercise		2.16384	41.773	11.0777	195.333	-	31.2284	29.2101	1.0691	73.918	1.67767	2.31336
0:14:05.720	Exercise		2.17004	41.8926	11.0905	195.667	-	31.0094	29.0366	1.06794	73.8094	1.63067	2.31747
0:14:06.960	Exercise		2.33126	45.0051	11.8942	196	-	31.335	29.2999	1.06946	79.4683	1.783	2.49319
0:14:08.520	Exercise		2.34912	45.3497	11.9853	196	-	31.1252	29.1408	1.0681	79.4339	1.81067	2.50908
0:14:09.860	Exercise		2.36609	45.6775	12.0719	196	-	30.9654	28.9913	1.06809	78.9762	1.992	2.5272
0:14:11.540	Exercise		2.24754	43.3889	11.4671	196	-	30.8421	28.941	1.06569	75.3309	1.80433	2.39518
0:14:12.880	Exercise		2.25994	43.6282	11.5107	196.333	-	30.8604	28.8898	1.06821	75.9664	1.75767	2.41409
0:14:14.100	Exercise		2.14733	41.4542	10.9186	196.667	-	31.228	29.3709	1.06323	74.0489	1.525	2.2831
0:14:15.260	Exercise		2.14724	41.4525	10.8997	197	-	31.1082	29.3355	1.06043	74.1224	1.457	2.277
0:14:16.420	Exercise		2.28783	44.1666	11.6134	197	-	30.844	29.0297	1.0625	77.4255	1.62533	2.43081
0:14:17.940	Exercise		2.37128	45.7776	12.037	197	-	31.3426	29.2153	1.07281	81.4159	1.65267	2.54394
0:14:19.000	Exercise		2.38648	46.071	12.1141	197	-	31.5085	29.2011	1.07902	81.9873	1.738	2.57505
0:14:20.320	Exercise		2.32143	44.8153	11.7839	197	-	32.8911	30.135	1.09146	83.6134	1.65867	2.53375
0:14:21.540	Exercise		2.29073	44.2225	11.6281	197	-	33.3026	30.2994	1.09912	83.0446	1.76967	2.51778
0:14:22.840	Exercise		2.2873	44.1565	11.6107	197	-	34.0041	30.8432	1.10248	84.8797	1.721	2.52171
0:14:23.980	Exercise		2.2514	43.4634	11.4284	197	-	33.2305	30.227	1.09937	82.0392	1.63533	2.47512
0:14:25.140	Exercise		2.18533	42.1879	11.0931	197	-	31.9839	29.4269	1.08689	76.9324	1.57433	2.37523
0:14:26.560	Exercise		2.17841	42.0542	11.0579	197	-	31.4034	28.9105	1.08623	75.4913	1.535	2.36625
0:14:27.680	Exercise		2.23035	43.0569	11.3024	197.333	-	31.9811	29.6012	1.0804	78.5947	1.55767	2.40967
0:14:28.760	Exercise		2.30881	44.5716	11.6803	197.667	-	32.563	29.9818	1.08609	83.1362	1.505	2.50758
0:14:29.820	Exercise		2.48852	48.041	12.5683	198	-	32.9709	30.3254	1.08724	89.2547	1.78367	2.70561
0:14:31.400	Exercise		2.47908	47.8587	12.5417	197.667	-	32.6487	29.9067	1.09169	88.3015	1.727	2.70637
0:14:32.420	Exercise		2.43246	46.9587	12.3266	197.333	-	32.6691	30.0871	1.08582	87.1755	1.62833	2.64121
0:14:33.360	Exercise		2.21748	42.8085	11.2563	197	-	32.1222	29.9205	1.07359	79.8862	1.329	2.38066
0:14:34.400	Exercise		2.25108	43.4572	11.4268	197	-	31.227	29.232	1.06825	78.6532	1.355	2.40471
0:14:35.540	Exercise		2.36252	45.6086	11.9925	197	-	30.7013	28.82	1.06528	80.0431	1.53467	2.51674
0:14:36.840	Exercise		2.38889	46.1175	12.1058	197.333	-	30.4587	28.541	1.06719	79.8261	1.62733	2.5494
0:14:38.080	Exercise		2.34506	45.2714	11.8838	197.333	-	30.7542	28.7474	1.06981	79.0579	1.641	2.50876
0:14:39.280	Exercise		2.33258	45.0304	11.8006	197.667	-	30.2309	28.1579	1.07362	77.9549	1.509	2.5043
0:14:40.340	Exercise		2.32936	44.9684	11.7843	197.667	-	29.8939	27.8545	1.07322	77.1111	1.485	2.49991
0:14:41.560	Exercise		2.37834	45.9138	12.0118	198	-	30.3153	28.3454	1.0695	79.66	1.51733	2.54362
0:14:42.720	Exercise		2.37703	45.8887	12.0052	198	-	31.0441	29.0576	1.06837	80.8177	1.65667	2.53954
0:14:44.040	Exercise		2.38406	46.0244	12.0407	198	-	31.6199	29.4236	1.07464	82.4479	1.68067	2.56201
0:14:45.240	Exercise		2.36249	45.608	11.9318	198	-	31.6008	29.3216	1.07773	81.6786	1.675	2.54613
0:14:46.420	Exercise		2.39204	46.1784	12.081	198	-	32.1111	29.6255	1.0839	84.0514	1.67167	2.59273
0:14:47.620	Exercise		2.40766	46.48	12.1599	198	-	32.8103	30.0898	1.09041	86.6599	1.62833	2.62535
0:14:48.640	Exercise		2.44808	47.2603	12.3641	198	-	33.5862	30.668	1.09516	89.5942	1.75	2.68103
0:14:49.980	Exercise		2.31439	44.6793	11.6692	198.333	-	33.0224	30.0319	1.09958	83.5161	1.69633	2.54484
0:14:51.340	Exercise		2.28418	44.0961	11.5169	198.333	-	32.6059	29.6722	1.09887	81.4104	1.691	2.51001
0:14:52.420	Exercise		2.33718	45.1192	11.7643	198.667	-	32.5685	29.6256	1.09934	83.0835	1.71767	2.56934
0:14:53.740	Exercise		2.37102	45.7726	11.9547	198.333	-	33.4719	30.4391	1.09964	86.9798	1.64433	2.60726
0:14:54.780	Exercise		2.40806	46.4877	12.1211	198.667	-	34.3069	31.2512	1.09778	90.3328	1.685	2.64352
0:14:55.820	Exercise		2.32917	44.9648	11.7437	198.333	-	34.3367	31.2306	1.09946	88.1809	1.54767	2.56083
0:14:56.900	Exercise		2.47664	47.8116	12.4873	198.333	-	34.2305	30.9696	1.10529	92.2401	1.77967	2.73742
0:14:58.320	Exercise		2.31247	44.6423	11.6595	198.333	-	33.6364	30.3089	1.10979	85.1945	1.65533	2.56635
0:14:59.380	Exercise		2.33372	45.0525	11.7667	198.333	-	33.5556	30.2503	1.10926	85.8776	1.634	2.58871
0:15:00.400	Exercise		2.3059	44.5154	11.6264	198.333	-	33.1636	30.0529	1.10351	84.8355	1.46067	2.54458
0:15:01.420	Exercise		2.55133	49.2534	12.8855	198	-	33.0844	30.0126	1.10235	92.0281	1.73933	2.81246
0:15:02.880	Exercise		2.42079	46.7334	12.2057	198.333	-	32.9727	29.901	1.10273	87.3326	1.674	2.66948
0:15:03.940	Exercise		2.3963	46.2607	12.0619	198.667	-	33.3563	30.2461	1.10283	87.5594	1.653	2.64271
0:15:04.920	Exercise		2.27398	43.8992	11.427	199	-	33.8422	30.8138	1.09828	85.4919	1.44233	2.49747
0:15:05.920	Exercise		2.17564	42.0007	10.9329	199	-	32.8611	30.0293	1.0943	79.7124	1.39667	2.3808
0:15:07.120	Exercise		2.30423	44.4832	11.5985	198.667	-	32.1034	29.4976	1.08834	80.8712	1.68833	2.50778
0:15:08.900	Exercise		2.21213	42.7053	11.1536	198.333	-	31.7648	29.152	1.08963	76.7681	1.70067	2.4104
0:15:10.060	Exercise		2.13402	41.1973	10.7779	198	-	31.9926	29.278	1.09272	74.1503	1.81667	2.33187
0:15:11.680	Exercise		1.93193	37.2959	9.75721	198	-	31.9847	29.0736	1.10013	68.1822	1.5365	2.12537
