# Supplementary material for: A Plyometric Warm-Up Protocol Improves Running Economy in Recreational Endurance Athletes
Source: Front Physiol. 2020 Mar 12;11:197. doi: 10.3389/fphys.2020.00197 (PMC7080849; doi:10.3389/fphys.2020.00197)
Supplement: Supplementary file 1 [file Data_Sheet_1.zip › Datasheet 1/Running economy /5/5 Plyometric .xls]

## Sheet: MetasoftStudio
CPET Results
Operator
Master data
Name
Director
Street
City
Zip
State
Country
Phone
Fax
e-Mail
Internet
Patient data
Administrative Data
ID		5
Title		miss
Last Name
First Name
Name Addition
Sex		female
Date of Birth		28/02/1999
Biological and Medical Baseline Data
Height		165 cm
Weight		51.8 kg
Mask		Blue, small
Ethnicity
Body Fat
Hip/Waist Ratio
BMI		19
Estimated Fitness Level
BSA		1.56 m2
Hct
Hb
Medication that changes the Heart Rate
Medication
Existing Medical Conditions
Normal Values
Maximum Oxygen Uptake		Wasserman weight algorithm, 1.96L/min
Maximum Relative Oxygen Uptake		Based on normal value of maximum oxygen uptake, 38ml/min/kg
Maximum Oxygen Pulse		Wasserman equation, 11ml
Maximum Heart Rate		Traditional formula for bicycle test, 180/min
Maximum Minute Ventilation		Not used, -
Maximum Breathing Frequency		Pollock et al. equation, 39/min
Maximum Work Rate		Based on normal maximum oxygen uptake, 166W
Maximum Arterial Blood Pressure		Japanese normal values, 159mmHg
Spirometry normal value set		European Coal and Steel Community (ECSC)
LBW		51.8 kg
IC
VC
TLC
FEV1
Attribution
Administrative Group
Attribution
Contact & Insurance Information
Contact Information
Street
Zip-Code
City
State
Country
Phone
Mobile Phone
e-Mail
Fax
Insurance Information
Prescribing Physician
Responsible Physician
Insurance Company
Insurance Number
Test data
Start Time		05/06/2019 2:08 PM
Duration		0:15:04
CPET device		MetaLyzer 3B-R3
Serial number		235021624
Firmware version		1.3.56
Flow Sensor		Default
Temperature		21.1°C
Barometric Pressure		1003mBar
Humidity		44%
Variable	Unit	Rest	Unloaded Pedalling	Warm Up	VT1	VT1 % Norm	VT1 % Max	VT2	VT2 % Norm	VT2 % Max	V'O2peak	V'O2peak % Norm	Normal	Absolute Maximum Values
V'O2	L/min	-	-	-	2.15	110	88	2.20	112	90	2.44	124	1.96	2.63
V'O2/kg	ml/min/kg	-	-	-	41	110	88	42	112	90	47	124	38	51
V'O2/HR	ml	-	-	-	12	110	95	12	112	96	13	116	11	14
HR	/min	-	-	-	179	99	93	181	101	94	193	107	180	193
V'E/V'O2		-	-	-	29.2	-	86	28.2	-	83	34.0	-	-	35.5
V'E/V'CO2		-	-	-	29.6	-	97	28.6	-	94	30.6	-	-	32.9
V'E	L/min	-	-	-	69.7	-	77	68.6	-	75	90.8	-	-	96.6
V'CO2	L/min	-	-	-	2.12	-	78	2.17	-	80	2.71	-	-	2.87
RER		-	-	-	0.99	-	89	0.98	-	89	1.11	-	-	1.14
t	Phase	Marker	V'O2	V'O2/kg	V'O2/HR	HR	WR	V'E/V'O2	V'E/V'CO2	RER	V'E	VT	V'CO2
h:mm:ss.ms			L/min	ml/min/kg	ml	/min	W				L/min	L	L/min
0:00:03.840	Exercise		0.328409	6.33993	3.36829	97.5	-	25.3232	29.5779	0.856152	15.0822	0.321	0.281168
0:00:05.260	Exercise		0.339951	6.56276	3.45713	98.3333	-	26.3726	31.4227	0.839285	15.346	0.346333	0.285316
0:00:06.800	Exercise		0.413912	7.99057	4.1117	100.667	-	28.0476	34.4741	0.813585	17.4273	0.431333	0.336752
0:00:08.300	Exercise		0.524625	10.1279	5.07702	103.333	-	29.0952	36.7863	0.790925	20.9242	0.532333	0.414939
0:00:10.060	Exercise		0.548584	10.5904	5.1591	106.333	-	30.0511	38.547	0.779596	22.0756	0.568667	0.427674
0:00:11.660	Exercise		0.698716	13.4887	6.4299	108.667	-	27.9099	36.1494	0.77207	24.7532	0.678667	0.539458
0:00:13.480	Exercise		0.679928	13.126	6.12548	111	-	26.8331	34.9779	0.767146	23.1584	0.678667	0.521604
0:00:15.360	Exercise		0.767803	14.8225	6.79472	113	-	26.5728	34.6291	0.767354	25.2938	0.744667	0.589177
0:00:16.980	Exercise		0.684147	13.2075	5.9664	114.667	-	28.5296	36.7184	0.776983	24.3755	0.722667	0.53157
0:00:18.840	Exercise		0.717012	13.8419	6.18114	116	-	28.6332	36.4084	0.786445	25.3874	0.752667	0.56389
0:00:20.720	Exercise		0.588252	11.3562	5.0278	117	-	29.912	37.4856	0.79796	22.4529	0.665667	0.469402
0:00:22.340	Exercise		0.690979	13.3394	5.85575	118	-	27.1176	34.0055	0.797447	23.9668	0.66	0.55102
0:00:23.840	Exercise		0.718617	13.8729	6.02193	119.333	-	25.1084	31.6172	0.794138	23.1952	0.648333	0.570681
0:00:25.820	Exercise		1.01816	19.6555	8.43776	120.667	-	23.1798	29.7529	0.779076	28.5571	0.829667	0.793221
0:00:27.640	Exercise		0.981078	18.9397	8.01971	122.333	-	23.0489	30.1398	0.764735	27.2491	0.846333	0.750264
0:00:29.440	Exercise		1.04761	20.2241	8.49413	123.333	-	23.385	30.9931	0.754523	29.4577	0.855333	0.790446
0:00:31.060	Exercise		1.0011	19.3262	8.0517	124.333	-	23.675	31.4665	0.752387	28.4899	0.856667	0.753211
0:00:33.100	Exercise		1.1301	21.8166	9.06497	124.667	-	23.2779	31.0225	0.750357	31.0435	0.943667	0.847978
0:00:34.960	Exercise		1.29886	25.0745	10.3357	125.667	-	22.9568	30.6563	0.748844	34.3421	1.093	0.972642
0:00:36.800	Exercise		1.45467	28.0825	11.4541	127	-	23.3672	31.1807	0.749412	38.9044	1.14033	1.09015
0:00:38.400	Exercise		1.52698	29.4784	11.8677	128.667	-	24.6935	32.4373	0.761269	42.9174	1.186	1.16244
0:00:39.960	Exercise		1.46305	28.2441	11.2831	129.667	-	26.4206	33.648	0.785206	43.8827	1.20867	1.14879
0:00:41.780	Exercise		1.30657	25.2233	9.99922	130.667	-	27.4418	34.2424	0.801401	40.9766	1.152	1.04708
0:00:43.480	Exercise		1.25513	24.2303	9.53262	131.667	-	26.5304	32.7997	0.808859	37.9334	1.17867	1.01522
0:00:45.600	Exercise		1.20837	23.3277	9.0628	133.333	-	25.1628	31.3746	0.802011	34.5576	1.19867	0.969128
0:00:48.220	Exercise		1.30936	25.2773	9.74712	134.333	-	23.7029	29.9305	0.79193	35.1109	1.24067	1.03692
0:00:50.000	Exercise		1.42128	27.4377	10.4762	135.667	-	23.9889	30.6734	0.782076	38.6577	1.22	1.11154
0:00:51.560	Exercise		1.45635	28.1148	10.6562	136.667	-	24.8168	31.846	0.779274	41.383	1.137	1.13489
0:00:53.180	Exercise		1.41479	27.3125	10.2769	137.667	-	25.7248	32.5931	0.78927	41.8887	1.098	1.11665
0:00:54.720	Exercise		1.31408	25.3683	9.47653	138.667	-	25.5437	31.7019	0.805745	38.7619	1.07433	1.05881
0:00:56.580	Exercise		1.40801	27.1817	10.1054	139.333	-	25.0992	31.0607	0.808069	40.6781	1.09733	1.13777
0:00:58.080	Exercise		1.50831	29.1179	10.7736	140	-	25.5112	31.4319	0.811634	43.7241	1.20033	1.22419
0:00:59.700	Exercise		1.54911	29.9056	11.0651	140	-	26.0602	32.1435	0.810745	45.9137	1.19267	1.25593
0:01:01.260	Exercise		1.40712	27.1645	10.027	140.333	-	26.2053	32.0542	0.817532	42.0292	1.174	1.15036
0:01:03.140	Exercise		1.2471	24.0753	8.86566	140.667	-	26.3335	32.1734	0.818487	37.9957	1.06133	1.02074
0:01:04.760	Exercise		1.29553	25.0103	9.20994	140.667	-	25.652	31.2146	0.821795	38.3421	1.08067	1.06466
0:01:06.360	Exercise		1.33637	25.7986	9.52279	140.333	-	25.7375	31.4265	0.818975	39.728	1.07267	1.09445
0:01:08.000	Exercise		1.65306	31.9124	11.7795	140.333	-	25.9023	30.8401	0.839892	47.5942	1.435	1.38839
0:01:10.360	Exercise		1.5881	30.6584	11.2898	140.667	-	26.2833	31.0385	0.846797	46.6367	1.37167	1.3448
0:01:11.860	Exercise		1.64047	31.6694	11.6621	140.667	-	26.2617	30.7074	0.855226	48.1418	1.37	1.40297
0:01:13.360	Exercise		1.41471	27.311	10.0334	141	-	26.5267	31.4013	0.844765	43.1901	1.09833	1.1951
0:01:14.940	Exercise		1.49463	28.8539	10.5752	141.333	-	26.5733	31.5227	0.84299	45.3299	1.163	1.25996
0:01:16.480	Exercise		1.47753	28.5238	10.4052	142	-	26.5824	31.5697	0.842025	44.6054	1.20533	1.24412
0:01:18.240	Exercise		1.5765	30.4344	11.1021	142	-	25.7417	30.2644	0.85056	46.0879	1.20533	1.34091
0:01:19.680	Exercise		1.58097	30.5207	11.1075	142.333	-	25.7142	30.2068	0.851273	46.3462	1.17233	1.34584
0:01:21.080	Exercise		1.43614	27.7246	10.09	142.333	-	25.4352	29.8653	0.851664	41.9179	1.12	1.22311
0:01:23.240	Exercise		1.42895	27.5859	10.016	142.667	-	25.6066	30.7239	0.833444	41.9004	1.13633	1.19095
0:01:24.980	Exercise		1.52692	29.4773	10.6778	143	-	25.4406	30.5747	0.83208	43.8763	1.256	1.27052
0:01:26.600	Exercise		1.74069	33.6041	12.0881	144	-	26.1647	31.2678	0.836794	51.0422	1.337	1.4566
0:01:28.200	Exercise		1.71207	33.0515	11.8074	145	-	26.849	31.4437	0.853875	51.4393	1.35367	1.46189
0:01:29.720	Exercise		1.61111	31.1026	11.035	146	-	28.3181	32.3362	0.875739	51.2905	1.30333	1.41091
0:01:31.180	Exercise		1.55178	29.9571	10.5803	146.667	-	29.0977	32.6211	0.89199	51.048	1.247	1.38417
0:01:32.600	Exercise		1.49909	28.9399	10.1748	147.333	-	29.5297	32.8463	0.899026	50.3852	1.186	1.34772
0:01:33.960	Exercise		1.45372	28.0641	9.84461	147.667	-	29.42	32.878	0.894825	48.9706	1.137	1.30082
0:01:35.360	Exercise		1.5217	29.3765	10.2587	148.333	-	28.7356	32.212	0.892077	49.5753	1.22067	1.35748
0:01:37.080	Exercise		1.53481	29.6296	10.3239	148.667	-	28.6797	32.0961	0.893557	49.669	1.26567	1.37144
0:01:38.580	Exercise		1.60554	30.9949	10.7754	149	-	28.0346	31.2097	0.898264	50.2987	1.36967	1.4422
0:01:40.280	Exercise		1.64547	31.7659	11.0188	149.333	-	28.1893	31.1351	0.905387	51.8447	1.36733	1.48979
0:01:41.840	Exercise		1.63226	31.5108	10.906	149.667	-	28.5647	31.0233	0.92075	52.1374	1.362	1.50291
0:01:43.300	Exercise		1.63717	31.6056	10.9145	150	-	28.9738	31.1199	0.931039	53.0309	1.36467	1.52427
0:01:44.920	Exercise		1.62992	31.4656	10.842	150.333	-	29.0197	31.0475	0.934688	53.0492	1.32867	1.52347
0:01:46.360	Exercise		1.60909	31.0636	10.6798	150.667	-	28.8713	31.0893	0.928656	52.0563	1.33867	1.49429
0:01:47.940	Exercise		1.55353	29.9909	10.2883	151	-	28.6429	31.071	0.921853	50.1899	1.26967	1.43213
0:01:49.480	Exercise		1.56947	30.2987	10.3939	151	-	28.494	31.0572	0.917469	50.2834	1.30167	1.43994
0:01:51.020	Exercise		1.5932	30.7567	10.551	151	-	28.0844	30.6565	0.916102	50.1584	1.334	1.45953
0:01:52.740	Exercise		1.62802	31.429	10.7816	151	-	27.9634	30.4957	0.916962	51.0417	1.33233	1.49284
0:01:54.200	Exercise		1.51935	29.3311	10.0619	151	-	28.2729	30.8441	0.916638	48.4976	1.26033	1.3927
0:01:55.720	Exercise		1.70967	33.0052	11.3223	151	-	28.5609	30.714	0.9299	54.0679	1.48633	1.58982
0:01:57.820	Exercise		1.73597	33.5129	11.4712	151.333	-	28.66	30.559	0.93786	54.5505	1.63733	1.62809
0:01:59.700	Exercise		1.72735	33.3464	11.3641	152	-	28.798	30.5017	0.944145	54.6752	1.59667	1.63086
0:02:01.120	Exercise		1.56631	30.2377	10.2597	152.667	-	28.9381	30.6822	0.943157	51.2081	1.25367	1.47728
0:02:02.360	Exercise		1.38926	26.8198	9.06042	153.333	-	29.141	31.0906	0.937295	46.9838	1.041	1.30215
0:02:03.700	Exercise		1.49003	28.7651	9.67554	154	-	28.5737	30.7665	0.92873	49.075	1.08733	1.38384
0:02:05.120	Exercise		1.54524	29.8309	9.99077	154.667	-	28.3876	30.8285	0.920821	50.0422	1.16667	1.42289
0:02:06.560	Exercise		1.5725	30.3571	10.1452	155	-	28.0704	30.3086	0.926155	50.4907	1.145	1.45638
0:02:07.800	Exercise		1.66907	32.2215	10.7451	155.333	-	28.1319	30.0867	0.935027	53.8024	1.13133	1.56063
0:02:08.940	Exercise		1.64813	31.8171	10.5875	155.667	-	28.0085	29.7307	0.942073	53.3322	1.071	1.55265
0:02:10.180	Exercise		1.66338	32.1115	10.6627	156	-	28.7268	30.6687	0.93668	54.7809	1.12733	1.55805
0:02:11.520	Exercise		1.67392	32.315	10.7532	155.667	-	28.2659	30.1548	0.937359	53.814	1.19233	1.56906
0:02:12.940	Exercise		1.66003	32.047	10.664	155.667	-	28.557	30.4864	0.936713	53.4772	1.26833	1.55498
0:02:14.460	Exercise		1.7413	33.6158	11.2101	155.333	-	28.0536	29.9568	0.936469	54.7181	1.34267	1.63067
0:02:15.940	Exercise		1.60224	30.1817	10.3148	155.333	-	28.0245	29.9886	0.934502	50.5424	1.29033	1.4973
0:02:17.540	Exercise		1.61976	29.2767	10.4726	154.667	-	27.5346	29.6328	0.929196	50.1679	1.29733	1.50507
0:02:19.120	Exercise		1.55413	27.866	10.07	154.333	-	27.502	29.6298	0.928187	48.1868	1.27433	1.44253
0:02:20.700	Exercise		1.70019	28.3156	11.0402	154	-	27.8432	29.9267	0.930378	52.854	1.38	1.58182
0:02:22.240	Exercise		1.76335	28.2885	11.4504	154	-	28.2745	30.0319	0.941482	55.4452	1.429	1.66017
0:02:23.760	Exercise		1.75546	28.968	11.3991	154	-	28.8785	30.3886	0.950307	56.5165	1.398	1.66823
0:02:25.160	Exercise		1.58159	28.9807	10.2701	154	-	28.9835	30.3413	0.955249	51.8482	1.24267	1.51081
0:02:26.560	Exercise		1.54799	28.6333	10.0519	154	-	28.7873	30.2632	0.951234	50.4986	1.225	1.4725
0:02:28.140	Exercise		1.54212	25.9255	10.0138	154	-	28.523	30.1354	0.946496	49.7353	1.24567	1.45961
0:02:29.680	Exercise		1.53197	26.808	9.96943	153.667	-	27.9312	29.5312	0.945819	47.8033	1.373	1.44897
0:02:31.860	Exercise		1.57115	28.4058	10.2466	153.333	-	27.432	29.1686	0.940465	48.506	1.292	1.47761
0:02:33.160	Exercise		1.60434	33.2318	10.4859	153	-	27.2289	29.0638	0.936866	49.2203	1.28033	1.50305
0:02:34.600	Exercise		1.7126	32.7193	11.1934	153	-	27.5537	29.5743	0.931675	53.0971	1.294	1.59558
0:02:36.300	Exercise		1.55776	31.7745	10.2036	152.667	-	27.9297	29.895	0.93426	48.733	1.343	1.45535
0:02:38.180	Exercise		1.58562	30.9489	10.4089	152.333	-	27.4167	29.487	0.929789	48.6703	1.34833	1.47429
0:02:39.640	Exercise		1.52439	29.2177	10.0289	152	-	27.4109	29.5824	0.926595	47.2089	1.25333	1.41249
0:02:41.140	Exercise		1.60795	29.0336	10.5555	152.333	-	27.1833	29.4574	0.922799	49.6586	1.202	1.48382
0:02:42.540	Exercise		1.62767	28.7297	10.6616	152.667	-	27.6861	29.8985	0.926003	51.0686	1.22467	1.50723
0:02:43.960	Exercise		1.73099	29.9741	11.3137	153	-	28.3982	30.3477	0.93576	55.2699	1.302	1.6198
0:02:45.380	Exercise		1.78079	28.856	11.6138	153.333	-	28.9427	30.6766	0.94348	57.8466	1.321	1.68014
0:02:46.660	Exercise		1.69241	28.0581	10.9897	154	-	29.4296	30.9202	0.951792	56.2338	1.26	1.61082
0:02:48.000	Exercise		1.67592	27.9883	10.8357	154.667	-	29.1245	30.5267	0.954069	55.2371	1.23767	1.59894
0:02:49.420	Exercise		1.67326	28.6516	10.8185	154.667	-	29.8164	31.1033	0.958626	55.9876	1.32233	1.60403
0:02:50.920	Exercise		1.71743	28.1906	11.0802	155	-	29.667	30.7326	0.965327	57.0164	1.35367	1.65789
0:02:52.280	Exercise		1.62173	28.0216	10.4403	155.333	-	30.0447	31.0502	0.967617	54.8185	1.29533	1.56921
0:02:53.680	Exercise		1.56622	27.432	10.0184	156.333	-	28.7036	29.706	0.966255	50.9763	1.21933	1.51337
0:02:55.240	Exercise		1.68739	27.7879	10.7706	156.667	-	28.523	29.4641	0.968062	54.3545	1.25733	1.6335
0:02:56.480	Exercise		1.79921	27.4245	11.4843	156.667	-	28.2564	29.2024	0.967608	56.8302	1.366	1.74093
0:02:58.060	Exercise		1.82917	27.8849	11.7005	156.333	-	28.9808	29.9131	0.968835	59.0756	1.40267	1.77216
0:02:59.560	Exercise		1.71376	28.5629	11.0092	155.667	-	29.2285	30.1232	0.9703	55.6794	1.43467	1.66286
0:03:01.120	Exercise		1.63091	31.4848	10.4994	155.333	-	29.1432	29.9435	0.973273	53.4133	1.30733	1.58732
0:03:02.480	Exercise		1.68727	32.5727	10.9091	154.667	-	28.7265	29.53	0.972793	54.5193	1.29767	1.64136
0:03:03.860	Exercise		1.62211	31.315	10.5105	154.333	-	28.6899	29.7602	0.964037	52.6622	1.23833	1.56378
0:03:05.360	Exercise		1.68816	32.59	10.9621	154	-	28.8272	29.9547	0.962361	54.8869	1.27033	1.62462
0:03:06.660	Exercise		1.6444	31.7451	10.7011	153.667	-	28.4376	29.8204	0.953628	52.8438	1.25133	1.56814
0:03:08.140	Exercise		1.70052	32.8285	11.0903	153.333	-	28.1018	29.5929	0.949614	53.7046	1.307	1.61484
0:03:09.780	Exercise		1.73908	33.5729	11.3418	153.333	-	28.1228	29.8547	0.94199	54.6663	1.367	1.6382
0:03:11.180	Exercise		1.72294	33.2615	11.2122	153.667	-	28.556	30.2547	0.943853	55.3738	1.29167	1.62621
0:03:12.400	Exercise		1.66617	32.1655	10.8193	154	-	28.8698	30.7374	0.939239	54.5475	1.21867	1.56494
0:03:13.820	Exercise		1.59394	30.771	10.3503	154	-	28.8267	30.6398	0.940827	52.454	1.161	1.49962
0:03:15.180	Exercise		1.68884	32.603	10.9665	154	-	28.3421	30.2588	0.936657	54.0672	1.25533	1.58186
0:03:16.580	Exercise		1.7115	33.0405	11.1136	154	-	28.9815	30.6235	0.946383	55.8327	1.29033	1.61973
0:03:17.980	Exercise		1.72273	33.2573	11.1865	154	-	28.8276	30.4168	0.947755	55.9573	1.28	1.63272
0:03:19.300	Exercise		1.70546	32.9239	11.0744	154	-	29.4567	30.4784	0.966476	55.6654	1.47667	1.64828
0:03:21.720	Exercise		1.65848	32.0171	10.7694	154	-	28.7128	29.9336	0.959214	52.9909	1.42067	1.59084
0:03:23.160	Exercise		1.65856	32.0186	10.7466	154.333	-	28.6939	30.1225	0.952575	53.1025	1.38733	1.5799
0:03:24.400	Exercise		1.58795	30.6555	10.2669	154.667	-	28.4644	30.7782	0.924823	51.8827	1.118	1.46858
0:03:25.620	Exercise		1.69009	32.6273	10.8804	155.333	-	28.2338	30.6674	0.920644	54.5821	1.145	1.55597
0:03:26.940	Exercise		1.77838	34.3316	11.3998	156	-	28.2761	30.7173	0.920526	57.1884	1.193	1.63704
0:03:28.160	Exercise		1.77591	34.284	11.3356	156.667	-	28.5953	30.7816	0.928975	57.5748	1.22067	1.64978
0:03:29.440	Exercise		1.77577	34.2813	11.2867	157.333	-	28.2793	30.3503	0.931762	56.748	1.25133	1.6546
0:03:30.940	Exercise		1.6793	32.419	10.651	157.667	-	28.5533	30.5352	0.935092	54.4046	1.21367	1.5703
0:03:32.200	Exercise		1.7301	33.3996	10.95	158	-	27.6244	29.4744	0.937234	54.3205	1.19833	1.62151
0:03:33.440	Exercise		1.66987	32.2368	10.5688	158	-	28.061	29.8304	0.940683	53.7154	1.128	1.57081
0:03:34.720	Exercise		1.74397	33.6674	11.0378	158	-	27.9863	29.6996	0.942311	55.5609	1.18467	1.64336
0:03:36.040	Exercise		1.72684	33.3367	10.9294	158	-	28.2263	29.9504	0.942435	55.4589	1.189	1.62743
0:03:37.300	Exercise		1.80294	34.8058	11.411	158	-	28.3198	29.9694	0.944958	57.3719	1.30867	1.7037
0:03:38.860	Exercise		1.77155	34.1999	11.2124	158	-	28.4905	30.1664	0.944445	56.6319	1.324	1.67314
0:03:40.280	Exercise		1.75216	33.8256	11.0896	158	-	28.1462	29.8376	0.943314	55.1108	1.36967	1.65284
0:03:41.780	Exercise		1.73757	33.5439	10.9973	158	-	28.1257	29.8684	0.941654	54.7643	1.338	1.63619
0:03:43.260	Exercise		1.75588	33.8973	11.1132	158	-	27.7207	29.3765	0.943636	54.7217	1.303	1.65691
0:03:44.580	Exercise		1.74355	33.6592	11.0119	158.333	-	28.5706	30.2738	0.943738	55.9696	1.30933	1.64545
0:03:46.000	Exercise		1.7677	34.1256	11.1645	158.333	-	27.7088	29.3725	0.943358	54.9906	1.31767	1.66758
0:03:47.600	Exercise		1.79017	34.5594	11.2826	158.667	-	28.2104	29.7726	0.947529	56.7296	1.31167	1.69624
0:03:48.800	Exercise		1.74308	33.6502	10.9858	158.667	-	28.5609	30.0893	0.949204	55.9837	1.30033	1.65454
0:03:50.240	Exercise		1.76947	34.1597	11.1288	159	-	29.1905	30.6862	0.95126	58.1083	1.296	1.68323
0:03:51.640	Exercise		1.78641	34.4867	11.2353	159	-	28.5916	30.1682	0.94774	57.2502	1.33533	1.69305
0:03:53.000	Exercise		1.8639	35.9826	11.6981	159.333	-	28.1216	29.4969	0.953374	58.805	1.32533	1.77699
0:03:54.300	Exercise		1.91351	36.9403	11.9594	160	-	29.2281	30.209	0.96753	61.8427	1.50567	1.85138
0:03:56.120	Exercise		1.92155	37.0955	11.9598	160.667	-	29.9596	30.6773	0.976606	63.766	1.48167	1.87659
0:03:57.320	Exercise		1.82884	35.3057	11.3358	161.333	-	29.9824	30.5483	0.981473	60.8146	1.464	1.79495
0:03:58.760	Exercise		1.68331	32.4963	10.4122	161.667	-	29.3085	29.8314	0.982471	55.7918	1.24433	1.6538
0:04:00.160	Exercise		1.59413	30.7746	9.84028	162	-	28.5448	29.2732	0.975117	51.647	1.21067	1.55446
0:04:01.540	Exercise		1.61321	31.1431	9.95811	162	-	28.1439	29.1678	0.964894	51.727	1.17767	1.55658
0:04:02.860	Exercise		1.58016	30.5051	9.73406	162.333	-	26.9122	28.4561	0.945744	48.7934	1.121	1.49443
0:04:04.300	Exercise		1.65902	32.0275	10.1989	162.667	-	26.5383	28.5423	0.92979	49.9436	1.21567	1.54254
0:04:05.960	Exercise		1.75369	33.8551	10.7589	163	-	25.9456	28.1833	0.920602	51.3841	1.25767	1.61445
0:04:07.300	Exercise		1.81485	35.0357	11.134	163	-	26.4705	28.7539	0.920588	53.5979	1.38867	1.67073
0:04:09.020	Exercise		1.90761	36.8265	11.7032	163	-	26.4691	28.539	0.927474	56.4026	1.37433	1.76926
0:04:10.400	Exercise		1.94418	37.5323	11.9275	163	-	27.1773	29.0442	0.935721	58.9982	1.379	1.81921
0:04:11.600	Exercise		1.91536	36.9761	11.7507	163	-	27.9341	29.6353	0.942596	60.0184	1.32667	1.80541
0:04:13.020	Exercise		2.03286	39.2443	12.4715	163	-	28.7065	30.1109	0.95336	64.1959	1.583	1.93804
0:04:15.060	Exercise		1.97671	38.1604	12.1271	163	-	28.9752	30.1788	0.960117	63.1556	1.54667	1.89787
0:04:16.240	Exercise		1.8846	36.3823	11.5384	163.333	-	29.503	30.6542	0.962443	61.4814	1.50567	1.81382
0:04:17.660	Exercise		1.67481	32.3323	10.2331	163.667	-	29.5046	30.4883	0.967735	56.0982	1.20867	1.62078
0:04:18.960	Exercise		1.73129	33.4225	10.5352	164.333	-	28.8112	29.9164	0.963056	56.4842	1.23167	1.66733
0:04:20.180	Exercise		1.91212	36.9134	11.612	164.667	-	28.2245	29.3128	0.962872	61.4244	1.18633	1.84112
0:04:21.180	Exercise		1.94826	37.6112	11.7838	165.333	-	28.3025	29.2989	0.965989	62.4678	1.22767	1.882
0:04:22.560	Exercise		1.9414	37.4787	11.7187	165.667	-	28.6265	29.3721	0.974617	62.7573	1.25833	1.89212
0:04:23.860	Exercise		1.86539	36.0115	11.2373	166	-	28.9955	29.4121	0.985837	60.5714	1.34533	1.83897
0:04:25.180	Exercise		1.84073	35.5354	11.0888	166	-	29.2607	29.7262	0.984342	60.5802	1.29833	1.81191
0:04:26.420	Exercise		1.73016	33.4007	10.4226	166	-	29.7304	30.358	0.979328	58.3824	1.21067	1.69439
0:04:27.600	Exercise		1.80142	34.7764	10.8519	166	-	28.7986	29.681	0.970268	58.8905	1.20933	1.74786
0:04:28.880	Exercise		1.83994	35.5201	11.084	166	-	28.8379	29.7215	0.97027	60.1107	1.22767	1.78524
0:04:30.100	Exercise		1.94977	37.6404	11.7456	166	-	29.104	30.0019	0.970073	63.8828	1.289	1.89142
0:04:31.240	Exercise		1.85006	35.7154	11.1449	166	-	30.1101	30.9867	0.97171	62.8421	1.268	1.79772
0:04:32.520	Exercise		1.75113	33.8056	10.549	166	-	29.9776	31.008	0.966769	59.2987	1.255	1.69294
0:04:33.940	Exercise		1.65453	31.9408	9.96706	166	-	29.5068	30.7251	0.960347	55.4583	1.203	1.58892
0:04:35.160	Exercise		1.74027	33.5959	10.4835	166	-	28.5613	29.8262	0.957593	55.7107	1.33567	1.66647
0:04:36.940	Exercise		1.76716	34.115	10.6455	166	-	28.8077	30.0588	0.958381	57.286	1.29333	1.69361
0:04:38.140	Exercise		1.84996	35.7135	11.1443	166	-	28.5104	29.8265	0.955875	58.8176	1.39433	1.76833
0:04:39.540	Exercise		1.85837	35.8759	11.195	166	-	27.999	29.4895	0.949456	58.7747	1.25533	1.76444
0:04:40.800	Exercise		1.91518	36.9726	11.5372	166	-	27.52	29.1246	0.944906	58.9679	1.356	1.80967
0:04:42.300	Exercise		1.98888	38.3954	11.9812	166	-	27.6948	29.0701	0.952691	61.7696	1.33	1.89479
0:04:43.460	Exercise		1.90895	36.8523	11.4997	166	-	28.5589	29.6761	0.962351	61.1016	1.33633	1.83708
0:04:44.780	Exercise		1.86026	35.9124	11.2064	166	-	28.8128	29.727	0.969248	60.3502	1.28733	1.80306
0:04:46.160	Exercise		1.84941	35.7029	11.141	166	-	29.1533	30.229	0.964416	60.5846	1.30833	1.7836
0:04:47.360	Exercise		2.06731	39.9094	12.4787	165.667	-	28.9919	29.7162	0.975625	65.7931	1.61733	2.01692
0:04:49.460	Exercise		1.98248	38.2717	11.9908	165.333	-	29.3982	29.9606	0.981229	64.3378	1.52967	1.94526
0:04:50.720	Exercise		1.88853	36.4581	11.4456	165	-	29.1679	29.4496	0.990435	61.1412	1.45367	1.87047
0:04:51.920	Exercise		1.59977	30.8836	9.69559	165	-	28.6855	29.3274	0.978113	52.9756	1.07667	1.56476
0:04:53.120	Exercise		1.80442	34.8343	10.9359	165	-	27.9513	28.84	0.969184	57.762	1.13533	1.74881
0:04:54.260	Exercise		1.81617	35.0612	11.0071	165	-	27.7676	28.9115	0.960433	57.6421	1.151	1.74431
0:04:55.520	Exercise		1.8529	35.7703	11.2071	165.333	-	28.0396	29.5037	0.950378	59.2066	1.17567	1.76096
0:04:56.700	Exercise		1.78197	34.4009	10.7563	165.667	-	28.0631	29.6385	0.946845	57.2593	1.137	1.68725
0:04:57.840	Exercise		1.78611	34.4809	10.7597	166	-	28.0078	29.6787	0.943699	57.078	1.16533	1.68555
0:04:59.220	Exercise		1.56986	30.3062	9.45698	166	-	27.4696	29.0744	0.944803	49.7085	1.087	1.48321
0:05:00.680	Exercise		1.79415	34.6361	10.8081	166	-	26.077	27.7848	0.938536	52.427	1.33833	1.68387
0:05:02.500	Exercise		1.90699	36.8145	11.4879	166	-	25.9118	27.6193	0.938178	55.4506	1.32267	1.7891
0:05:03.660	Exercise		2.19483	42.3712	13.2218	166	-	26.3292	27.953	0.94191	64.3353	1.415	2.06733
0:05:04.820	Exercise		1.95799	37.799	11.7951	166	-	27.762	29.1773	0.951496	61.8054	1.195	1.86302
0:05:05.980	Exercise		1.89652	36.6124	11.4248	166	-	28.3254	29.4543	0.961673	61.1675	1.18267	1.82384
0:05:07.140	Exercise		1.90157	36.7098	11.4552	166	-	28.9084	29.8073	0.969842	62.4627	1.20067	1.84422
0:05:08.280	Exercise		1.82552	35.2416	10.9971	166	-	29.0713	29.8957	0.972424	60.2279	1.21167	1.77518
0:05:09.620	Exercise		1.82403	35.213	10.9882	166	-	28.5658	29.602	0.964995	58.8082	1.26333	1.76018
0:05:11.040	Exercise		1.71432	33.0951	10.3066	166.333	-	28.6123	29.9036	0.956817	55.2557	1.28233	1.64029
0:05:12.460	Exercise		1.86022	35.9115	11.1613	166.667	-	28.0743	29.231	0.960432	58.641	1.316	1.78661
0:05:13.680	Exercise		1.89212	36.5275	11.3301	167	-	28.344	29.2955	0.967519	60.1054	1.33667	1.83066
0:05:15.060	Exercise		1.95547	31.0803	11.7094	167	-	28.1769	28.9808	0.972261	61.6636	1.35267	1.90123
0:05:16.420	Exercise		1.83668	33.0537	10.9981	167	-	29.1221	29.8833	0.974529	60.0919	1.31033	1.7899
0:05:17.620	Exercise		1.75668	33.1628	10.4981	167.333	-	29.0001	29.7879	0.973553	57.4609	1.26967	1.71022
0:05:19.060	Exercise		1.73076	32.6678	10.3226	167.667	-	28.524	29.3626	0.971439	55.7958	1.25	1.68133
0:05:20.480	Exercise		1.75525	32.3717	10.4479	168	-	27.8925	29.0138	0.961352	54.9583	1.319	1.68741
0:05:21.940	Exercise		1.78106	32.3654	10.6015	168	-	27.6477	29.1415	0.94874	55.2993	1.31467	1.68976
0:05:23.340	Exercise		1.90962	32.5952	11.3443	168.333	-	28.015	29.485	0.950142	59.6137	1.40367	1.81441
0:05:24.720	Exercise		1.96912	32.883	11.6746	168.667	-	28.0233	29.438	0.951941	61.5397	1.39367	1.87448
0:05:26.020	Exercise		1.9194	32.5883	11.3574	169	-	28.7249	29.8904	0.961007	61.7968	1.33567	1.84456
0:05:27.240	Exercise		1.81594	31.1155	10.7452	169	-	28.0598	29.2301	0.959962	57.7806	1.219	1.74324
0:05:28.520	Exercise		1.78998	31.1132	10.5916	169	-	27.8464	28.9136	0.96309	56.777	1.17933	1.72391
0:05:29.760	Exercise		1.93911	31.7915	11.474	169	-	27.6484	28.8707	0.957663	60.5854	1.25133	1.85702
0:05:30.960	Exercise		2.04743	32.3127	12.1149	169	-	28.1054	29.3658	0.95708	64.3526	1.361	1.95955
0:05:32.340	Exercise		1.58914	30.8851	9.40318	169	-	28.9539	30.3103	0.955248	53.4368	1.03633	1.51802
0:05:33.320	Exercise		1.46494	31.2451	8.6683	169	-	28.3451	29.429	0.96317	48.3265	1.023	1.41099
0:05:35.700	Exercise		1.42005	32.5796	8.40264	169	-	27.774	28.8522	0.96263	46.4062	0.959333	1.36698
0:05:36.980	Exercise		1.96203	33.3981	11.6096	169	-	26.898	27.9054	0.963901	58.4958	1.47233	1.8912
0:05:38.680	Exercise		2.10256	32.5602	12.4412	169	-	27.0755	28.0109	0.966607	62.8438	1.52967	2.03235
0:05:40.140	Exercise		2.09062	32.0695	12.395	168.667	-	27.3001	28.0714	0.972522	63.1009	1.50767	2.03317
0:05:41.360	Exercise		1.97253	30.2273	11.718	168.333	-	27.9799	28.7468	0.973322	62.0504	1.30267	1.9199
0:05:42.500	Exercise		1.89388	33.0072	11.2507	168.333	-	28.1599	28.9549	0.972545	60.4334	1.22533	1.84188
0:05:43.800	Exercise		1.8878	32.9498	11.1925	168.667	-	27.8225	28.6879	0.969836	59.4138	1.24167	1.83085
0:05:45.140	Exercise		1.88492	34.6036	11.1754	168.667	-	27.243	28.0541	0.971086	57.8966	1.27367	1.83042
0:05:46.460	Exercise		1.96778	33.7233	11.6898	168.333	-	26.9118	27.7412	0.970102	59.687	1.277	1.90895
0:05:47.660	Exercise		1.96154	31.1876	11.6527	168.333	-	27.0768	27.8762	0.971325	59.8428	1.28033	1.90529
0:05:49.000	Exercise		1.97008	31.7337	11.6803	168.667	-	27.223	27.9421	0.974265	60.6631	1.24233	1.91938
0:05:50.160	Exercise		2.02064	34.0203	11.9564	169	-	27.6454	28.0954	0.983981	62.6744	1.32467	1.98827
0:05:51.480	Exercise		2.04152	35.2665	12.08	169	-	27.9623	28.3041	0.987924	64.1498	1.30767	2.01687
0:05:52.680	Exercise		2.05007	33.9054	12.1306	169	-	29.0112	29.2928	0.990387	66.4969	1.36367	2.03036
0:05:53.860	Exercise		1.97855	31.9921	11.7074	169	-	29.4635	29.8821	0.985991	65.6178	1.29033	1.95083
0:05:55.020	Exercise		1.90385	32.4867	11.2654	169	-	30.1592	30.513	0.988406	64.5567	1.30233	1.88177
0:05:56.320	Exercise		1.85124	34.2173	10.9541	169	-	29.6903	30.1795	0.983792	62.0224	1.26533	1.82124
0:05:57.540	Exercise		2.04861	26.9334	12.1219	169	-	28.9976	29.4702	0.983962	65.326	1.58867	2.01575
0:05:59.680	Exercise		2.07403	30	12.2723	169	-	28.4982	28.9785	0.983428	65.3384	1.50967	2.03965
0:06:00.820	Exercise		2.09262	30	12.3824	169	-	28.3875	28.7613	0.987006	65.8473	1.47167	2.06543
0:06:01.940	Exercise		1.75473	33.8751	10.383	169	-	28.8117	29.2305	0.985674	58.0543	1.115	1.72959
0:06:03.140	Exercise		1.78551	34.4693	10.5651	169	-	29.4031	29.8841	0.983904	59.9111	1.164	1.75677
0:06:04.320	Exercise		1.86442	35.9927	11.0321	169	-	29.1596	29.8189	0.977889	61.5284	1.237	1.8232
0:06:05.560	Exercise		1.97982	38.2204	11.7149	169	-	29.3483	30.1552	0.97324	65.4847	1.27767	1.92684
0:06:06.660	Exercise		2.00957	38.7948	11.8675	169.333	-	29.1041	29.7903	0.976965	65.9532	1.272	1.96328
0:06:07.800	Exercise		1.92017	37.0689	11.3173	169.667	-	29.6387	30.1273	0.983784	64.4162	1.236	1.88903
0:06:09.020	Exercise		1.90443	36.7651	11.2025	170	-	28.8274	29.2354	0.986044	61.8731	1.27767	1.87785
0:06:10.400	Exercise		1.82664	35.2633	10.7449	170	-	28.8293	29.3571	0.982021	59.5483	1.245	1.7938
0:06:11.580	Exercise		1.91128	36.8974	11.2428	170	-	28.5921	29.1861	0.97965	61.6571	1.26667	1.87239
0:06:12.740	Exercise		1.95621	37.7646	11.5071	170	-	28.7434	29.2338	0.983227	63.0455	1.33167	1.92339
0:06:14.260	Exercise		2.00657	38.737	11.8034	170	-	28.3662	28.8846	0.982052	63.1661	1.456	1.97056
0:06:15.800	Exercise		1.84642	35.6452	10.8613	170	-	28.45	29.1327	0.976565	58.5806	1.39433	1.80315
0:06:17.060	Exercise		1.82753	35.2804	10.7502	170	-	28.1831	29.1165	0.967941	58.1433	1.26133	1.76894
0:06:18.220	Exercise		1.86092	35.9251	10.9466	170	-	28.3088	29.4546	0.961099	59.8481	1.20233	1.78853
0:06:19.420	Exercise		2.00205	38.6496	11.7768	170	-	28.5164	29.5318	0.965616	64.4142	1.26667	1.93321
0:06:20.600	Exercise		2.01768	38.9513	11.8687	170	-	29.4717	30.3093	0.972364	67.1282	1.26133	1.96192
0:06:21.620	Exercise		1.97629	38.1522	11.6252	170	-	30.0049	30.5481	0.982218	67.0444	1.24633	1.94114
0:06:22.780	Exercise		1.87109	36.1214	11.0064	170	-	29.8559	30.2504	0.986958	63.4187	1.20867	1.84669
0:06:24.060	Exercise		1.74606	33.7076	10.2709	170	-	29.423	29.9367	0.98284	58.1633	1.23367	1.71609
0:06:25.460	Exercise		1.86034	35.9139	10.9432	170	-	28.9212	29.6561	0.975219	60.5501	1.29233	1.81424
0:06:26.640	Exercise		1.9506	37.6564	11.4741	170	-	28.9133	29.8428	0.968853	63.4216	1.30033	1.88984
0:06:27.780	Exercise		2.07878	40.1309	12.2281	170	-	29.2609	30.1229	0.971384	68.3198	1.313	2.0193
0:06:28.920	Exercise		1.91637	36.9956	11.2728	170	-	29.5505	30.2577	0.976627	63.9676	1.25533	1.87158
0:06:30.180	Exercise		1.86955	36.0917	10.9974	170	-	29.1172	29.756	0.978532	61.3648	1.27533	1.82941
0:06:31.540	Exercise		1.84941	35.7029	10.8789	170	-	28.9384	29.5853	0.978136	60.4042	1.26333	1.80898
0:06:32.700	Exercise		1.88808	36.4494	11.1063	170	-	28.9451	29.8294	0.970357	61.5358	1.287	1.83211
0:06:33.960	Exercise		1.92769	37.214	11.3616	169.667	-	29.4124	30.3436	0.969312	63.8263	1.28933	1.86853
0:06:35.180	Exercise		1.94429	37.5345	11.482	169.333	-	28.9756	29.992	0.966113	63.0397	1.35433	1.8784
0:06:36.580	Exercise		1.89935	36.667	11.2166	169.333	-	28.665	29.676	0.965931	61.2623	1.294	1.83464
0:06:37.780	Exercise		1.83859	35.4941	10.8578	169.333	-	28.1947	29.4338	0.957903	58.6955	1.23267	1.76119
0:06:38.980	Exercise		1.85635	35.8369	10.9412	169.667	-	27.5731	28.9112	0.953715	58.346	1.17333	1.77043
0:06:40.200	Exercise		2.03758	39.3356	12.033	169.333	-	27.5523	28.7961	0.956806	62.5005	1.415	1.94957
0:06:42.000	Exercise		2.10668	40.6695	12.441	169.333	-	27.5585	28.5839	0.964127	64.3397	1.47467	2.03111
0:06:43.240	Exercise		2.06029	39.7739	12.1671	169.333	-	28.249	29.1751	0.96826	64.5233	1.46967	1.9949
0:06:44.440	Exercise		1.93765	37.4064	11.4204	169.667	-	29.0403	29.8319	0.973463	63.6586	1.24067	1.88623
0:06:45.520	Exercise		1.91462	36.9617	11.2625	170	-	29.7122	30.5594	0.972276	64.1691	1.269	1.86154
0:06:46.820	Exercise		1.94568	37.5614	11.4452	170	-	29.4246	30.4278	0.967029	64.3476	1.30567	1.88153
0:06:48.120	Exercise		1.87243	36.1472	11.0143	170	-	28.8023	29.8657	0.964391	60.8867	1.26033	1.80575
0:06:49.260	Exercise		1.815	35.0386	10.6556	170.333	-	28.0731	29.3008	0.958101	58.1766	1.15967	1.73895
0:06:50.420	Exercise		1.87551	36.2068	10.9893	170.667	-	27.2868	28.6855	0.951239	58.4708	1.15433	1.78406
0:06:51.680	Exercise		1.99795	38.5705	11.6839	171	-	27.2421	28.7572	0.947312	61.6364	1.23133	1.89268
0:06:52.860	Exercise		2.05287	39.6306	12.0051	171	-	27.6961	29.2642	0.946416	63.9819	1.293	1.94287
0:06:54.060	Exercise		2.05466	39.6653	12.0156	171	-	28.4331	29.9064	0.950736	65.4759	1.33633	1.95344
0:06:55.360	Exercise		2.17712	42.0293	12.7069	171.333	-	28.5992	29.6587	0.964275	68.2907	1.63167	2.09934
0:06:57.400	Exercise		2.24374	43.3154	13.0703	171.667	-	28.6974	29.5632	0.970713	70.7854	1.59367	2.17802
0:06:58.440	Exercise		2.13663	41.2477	12.4223	172	-	28.5548	29.2915	0.97485	67.5142	1.495	2.0829
0:06:59.680	Exercise		1.83142	35.3557	10.6478	172	-	28.538	29.4229	0.969924	59.8828	1.132	1.77634
0:07:00.820	Exercise		1.86956	36.0918	10.8695	172	-	28.1752	29.1218	0.967496	59.9639	1.18467	1.80879
0:07:02.000	Exercise		1.92277	37.1192	11.1789	172	-	28.0354	28.8855	0.97057	61.3125	1.192	1.86619
0:07:03.180	Exercise		1.97055	38.0416	11.4567	172	-	27.7673	28.8204	0.963459	61.4436	1.31533	1.89855
0:07:04.740	Exercise		1.93905	37.4334	11.2517	172.333	-	27.3286	28.4912	0.959194	59.0126	1.41133	1.85993
0:07:06.400	Exercise		1.91975	37.0609	11.1183	172.667	-	27.4099	28.6943	0.955237	58.4162	1.45133	1.83382
0:07:07.700	Exercise		1.93806	37.4142	11.2026	173	-	27.4329	28.6786	0.956566	59.6878	1.318	1.85388
0:07:08.820	Exercise		1.94885	37.6226	11.265	173	-	27.39	28.5643	0.958891	60.7369	1.18867	1.86873
0:07:09.940	Exercise		1.93734	37.4003	11.1985	173	-	27.3976	28.4682	0.962391	60.6211	1.15733	1.86448
0:07:11.140	Exercise		2.17198	41.9302	12.5307	173.333	-	27.1751	28.2019	0.963588	65.7092	1.41533	2.0929
0:07:12.820	Exercise		2.11359	40.8029	12.1704	173.667	-	27.8965	28.8609	0.966585	65.6473	1.414	2.04297
0:07:13.940	Exercise		2.15002	41.5063	12.3565	174	-	28.3963	29.3051	0.96899	67.8645	1.43467	2.08335
0:07:15.080	Exercise		1.98431	38.3072	11.4041	174	-	29.972	30.7177	0.975724	67.1893	1.254	1.93614
0:07:16.180	Exercise		2.01286	38.8582	11.5681	174	-	30.1878	30.7645	0.981254	68.3481	1.29767	1.97512
0:07:17.360	Exercise		2.02068	39.0093	11.6131	174	-	30.1635	30.5904	0.986043	68.2588	1.345	1.99248
0:07:18.640	Exercise		2.03138	39.2158	11.6523	174.333	-	29.7742	30.283	0.983199	67.4225	1.399	1.99725
0:07:19.920	Exercise		2.01137	38.8296	11.5155	174.667	-	29.3485	29.8698	0.982548	65.6169	1.43467	1.97627
0:07:21.300	Exercise		2.01906	38.9779	11.5375	175	-	29.4068	30.13	0.975999	66.1507	1.40567	1.9706
0:07:22.480	Exercise		1.99858	38.5827	11.4205	175	-	29.5487	30.2018	0.978376	65.7977	1.40533	1.95537
0:07:23.780	Exercise		2.02229	39.0404	11.556	175	-	29.7778	30.4479	0.977993	67.5413	1.32833	1.97779
0:07:24.860	Exercise		2.0602	39.7722	11.7502	175.333	-	29.3185	29.8065	0.983629	67.5333	1.36367	2.02647
0:07:26.140	Exercise		2.09292	40.4039	11.9142	175.667	-	29.3678	29.8357	0.984317	68.5624	1.391	2.0601
0:07:27.460	Exercise		2.06733	39.9098	11.7462	176	-	29.643	30.2016	0.981502	68.2392	1.41233	2.02908
0:07:28.600	Exercise		1.92817	37.2233	10.9555	176	-	29.7888	30.4735	0.977532	64.2322	1.36133	1.88485
0:07:29.980	Exercise		2.01878	38.9726	11.4703	176	-	28.9219	29.7066	0.973584	64.9197	1.431	1.96545
0:07:31.480	Exercise		1.984	38.3012	11.2727	176	-	28.2837	28.9742	0.97617	61.9675	1.52467	1.93672
0:07:33.040	Exercise		2.11939	40.9148	12.042	176	-	28.1422	28.8164	0.976602	65.1877	1.69333	2.0698
0:07:34.660	Exercise		2.06627	39.8894	11.7402	176	-	28.4637	29.0475	0.979902	64.8775	1.54067	2.02474
0:07:35.840	Exercise		2.07558	40.0691	11.7931	176	-	28.5176	29.2645	0.974479	65.4949	1.496	2.02261
0:07:37.220	Exercise		2.03962	39.375	11.5888	176	-	28.671	29.3088	0.978239	65.0329	1.42867	1.99524
0:07:38.640	Exercise		2.01917	38.98	11.4725	176	-	28.4435	29.1329	0.976337	63.6333	1.47767	1.97139
0:07:40.020	Exercise		1.95735	37.7867	11.1213	176	-	28.1208	28.8314	0.975354	61.1566	1.44033	1.90911
0:07:41.460	Exercise		2.07021	39.9655	11.7626	176	-	27.8237	28.702	0.969399	63.0988	1.65267	2.00686
0:07:43.500	Exercise		2.11181	40.7686	11.9989	176	-	28.1292	29.1	0.966638	65.1755	1.626	2.04136
0:07:44.720	Exercise		2.2275	43.002	12.6563	176	-	28.4985	29.496	0.966181	69.6529	1.625	2.15217
0:07:45.920	Exercise		1.93114	37.2807	10.9932	175.667	-	28.9459	30.1137	0.96122	63.02	1.27433	1.85625
0:07:47.140	Exercise		1.91014	36.8753	10.8943	175.333	-	28.3753	29.8279	0.951301	61.3221	1.24	1.81712
0:07:48.360	Exercise		1.90731	36.8206	10.8989	175	-	27.7002	29.3363	0.944228	59.9539	1.21233	1.80093
0:07:49.560	Exercise		1.95214	37.6861	11.1551	175	-	27.0971	28.9398	0.936327	60.1842	1.18933	1.82784
0:07:50.700	Exercise		2.01318	38.8644	11.5039	175	-	26.7078	28.4526	0.938679	61.2651	1.17667	1.88973
0:07:51.820	Exercise		2.00009	38.6118	11.4291	175	-	26.9428	28.649	0.940446	61.8092	1.12367	1.88098
0:07:52.840	Exercise		2.07046	39.9702	11.8538	174.667	-	27.7946	29.4994	0.942209	65.6086	1.172	1.9508
0:07:53.920	Exercise		2.07976	40.1498	11.907	174.667	-	28.4846	30.178	0.943886	67.053	1.236	1.96305
0:07:55.160	Exercise		2.15646	41.6306	12.3462	174.667	-	28.9998	30.5355	0.949709	70.0519	1.34233	2.04801
0:07:56.300	Exercise		2.0935	40.415	11.9628	175	-	28.8371	30.1826	0.955424	67.6189	1.34333	2.00018
0:07:57.500	Exercise		2.05394	39.6514	11.7368	175	-	29.4309	30.5168	0.964417	67.947	1.305	1.98086
0:07:58.620	Exercise		2.07756	40.1074	11.8718	175	-	29.0583	30.0161	0.96809	67.557	1.35367	2.01127
0:07:59.920	Exercise		2.04271	39.4345	11.6726	175	-	29.0011	29.8587	0.971278	66.1764	1.374	1.98404
0:08:01.260	Exercise		2.0343	39.2722	11.6025	175.333	-	28.6885	29.632	0.968159	65.2515	1.36367	1.96952
0:08:02.400	Exercise		1.92678	37.1966	10.9893	175.333	-	28.7001	29.5631	0.970809	62.0914	1.31633	1.87054
0:08:03.760	Exercise		2.12948	41.1096	12.1223	175.667	-	28.08	28.922	0.97089	66.5883	1.41167	2.06749
0:08:05.100	Exercise		2.15925	41.6844	12.2918	175.667	-	28.3533	29.0802	0.975003	67.8488	1.47433	2.10528
0:08:06.320	Exercise		2.21668	42.7931	12.5948	176	-	28.637	29.3662	0.975169	70.311	1.482	2.16164
0:08:07.560	Exercise		2.08784	40.3057	11.8627	176	-	29.3989	30.0055	0.979785	68.2782	1.42533	2.04563
0:08:08.860	Exercise		2.09295	40.4044	11.8918	176	-	29.1015	29.6701	0.980834	67.9716	1.38567	2.05284
0:08:10.000	Exercise		2.02966	39.1826	11.5322	176	-	29.308	29.7917	0.983765	66.549	1.35667	1.99671
0:08:11.240	Exercise		2.01295	38.8601	11.4372	176	-	29.5795	30.0114	0.985606	66.8309	1.32033	1.98398
0:08:12.420	Exercise		1.94894	37.6244	11.0526	176.333	-	29.7631	30.1515	0.987117	65.2094	1.30367	1.92383
0:08:13.600	Exercise		2.04902	39.5564	11.5982	176.667	-	29.3594	29.7196	0.987879	66.8613	1.43633	2.02419
0:08:15.180	Exercise		1.94167	35.8294	10.9699	177	-	29.422	29.7452	0.989136	63.5396	1.427	1.92057
0:08:16.520	Exercise		2.02321	33.4247	11.4522	176.667	-	28.975	29.2695	0.98994	64.6509	1.54433	2.00286
0:08:17.920	Exercise		2.03412	32.9198	11.5139	176.667	-	29.262	29.6103	0.988237	66.1685	1.43367	2.01019
0:08:19.100	Exercise		2.15468	32.8562	12.2193	176.333	-	28.9674	29.3467	0.987077	69.579	1.39867	2.12683
0:08:20.180	Exercise		2.11281	32.3736	11.9593	176.667	-	29.1458	29.5099	0.987661	68.8679	1.36067	2.08674
0:08:21.500	Exercise		2.17383	33.0232	12.3047	176.667	-	28.5771	28.8753	0.989674	68.8158	1.48033	2.15138
0:08:23.060	Exercise		2.16863	33.1168	12.2522	177	-	28.8388	29.0215	0.993705	68.4386	1.671	2.15498
0:08:24.600	Exercise		2.08589	34.2501	11.7847	177	-	28.9974	29.1609	0.994393	66.288	1.645	2.07419
0:08:25.980	Exercise		1.83051	37.1592	10.3419	177	-	29.9856	30.1373	0.994965	61.0272	1.43167	1.82129
0:08:27.300	Exercise		1.8138	36.0807	10.2475	177	-	29.0975	29.4623	0.987617	59.295	1.31	1.79134
0:08:28.580	Exercise		1.89382	36.1459	10.6995	177	-	28.5043	29.2315	0.97512	60.6985	1.30133	1.8467
0:08:29.840	Exercise		2.16208	34.5216	12.2151	177	-	27.9533	28.806	0.9704	67.5437	1.36867	2.09808
0:08:30.960	Exercise		2.15912	36.0706	12.1984	177	-	28.2922	29.2104	0.968569	68.0603	1.40533	2.09126
0:08:32.320	Exercise		2.24281	35.8872	12.6712	177	-	28.5138	29.1429	0.978415	70.3745	1.57767	2.1944
0:08:33.980	Exercise		1.93539	36.3713	10.955	176.667	-	28.4136	28.9375	0.981897	60.7379	1.522	1.90035
0:08:35.500	Exercise		2.02405	34.6523	11.4785	176.333	-	28.6067	28.9507	0.98812	64.102	1.48867	2
0:08:36.620	Exercise		1.89479	34.7068	10.7658	176	-	28.6571	28.9606	0.989521	60.7647	1.35333	1.87493
0:08:38.060	Exercise		2.17274	34.8506	12.3451	176	-	28.4779	28.8238	0.988001	68.503	1.48833	2.14667
0:08:39.460	Exercise		2.09329	37.0384	11.8937	176	-	28.7609	29.183	0.985539	66.6222	1.495	2.06302
0:08:40.680	Exercise		2.1324	37.9375	12.1159	176	-	28.8856	29.3324	0.984768	68.1305	1.50133	2.09992
0:08:42.040	Exercise		2.09839	36.5027	11.9227	176	-	29.2339	29.6718	0.98524	68.222	1.42833	2.06742
0:08:43.240	Exercise		2.09117	36.7519	11.9042	175.667	-	29.1347	29.596	0.984413	67.6246	1.45367	2.05858
0:08:44.560	Exercise		2.17991	36.6313	12.4093	175.667	-	28.6485	29.0406	0.986497	68.4305	1.648	2.15047
0:08:46.620	Exercise		2.19764	37.4348	12.534	175.333	-	28.6901	28.9792	0.990023	69.2961	1.59767	2.17571
0:08:47.700	Exercise		2.06564	36.095	11.7589	175.667	-	28.2418	28.4754	0.991796	64.9728	1.41	2.04869
0:08:48.820	Exercise		1.94225	34.7509	11.0775	175.333	-	27.8987	28.2883	0.986226	61.9502	1.149	1.9155
0:08:49.960	Exercise		1.97859	35.9686	11.2848	175.333	-	27.3807	27.9334	0.980216	61.5582	1.20067	1.93945
0:08:51.220	Exercise		2.08824	39.2046	11.9328	175	-	27.3521	27.9322	0.979231	64.0783	1.32567	2.04487
0:08:52.560	Exercise		2.09345	38.6509	11.9626	175	-	27.7954	28.424	0.977885	64.6222	1.44633	2.04715
0:08:54.000	Exercise		2.00024	37.6318	11.43	175	-	28.2367	29.0677	0.971411	62.7462	1.442	1.94306
0:08:55.360	Exercise		1.94378	32.913	11.1073	175	-	28.6982	29.6582	0.967632	62.0816	1.41933	1.88087
0:08:56.680	Exercise		1.89006	31.7126	10.8003	175	-	29.2601	30.351	0.964055	62.0847	1.31833	1.82212
0:08:57.840	Exercise		1.97711	33.9909	11.2978	175	-	29.1545	30.2166	0.96485	64.7057	1.319	1.90761
0:08:59.040	Exercise		2.06004	35.9867	11.7716	175	-	29.5665	30.5746	0.967028	68.3621	1.32067	1.99212
0:09:00.160	Exercise		1.99955	41.8698	11.426	175	-	29.211	30.0362	0.972526	64.5903	1.50467	1.94461
0:09:02.540	Exercise		2.07393	40.0372	11.8285	175.333	-	28.4781	29.5518	0.963668	65.3692	1.49233	1.99858
0:09:03.680	Exercise		2.169	41.8725	12.3707	175.333	-	27.7518	29.0614	0.954939	66.3703	1.54733	2.07126
0:09:04.860	Exercise		2.32496	44.8835	13.2351	175.667	-	27.446	28.9568	0.947825	71.0273	1.41733	2.20366
0:09:06.140	Exercise		2.22666	42.9858	12.6755	175.667	-	28.1325	29.3512	0.95848	69.858	1.394	2.13421
0:09:07.280	Exercise		2.15965	41.692	12.2707	176	-	28.3713	29.2789	0.968999	68.4882	1.36667	2.0927
0:09:08.460	Exercise		2.07833	40.1223	11.8087	176	-	28.9054	29.6652	0.974385	67.4415	1.31833	2.0251
0:09:09.660	Exercise		2.16353	41.7669	12.2928	176	-	29.4617	30.1266	0.977932	71.1078	1.39	2.11578
0:09:10.800	Exercise		2.16885	41.8697	12.323	176	-	29.8958	30.3775	0.984143	71.9148	1.46367	2.13446
0:09:12.140	Exercise		2.17903	42.0663	12.3809	176	-	29.9165	30.1785	0.991317	71.9814	1.526	2.16011
0:09:13.500	Exercise		2.11944	40.9159	12.0423	176	-	30.2674	30.2787	0.999627	70.9876	1.495	2.11865
0:09:14.620	Exercise		2.06056	39.7792	11.6856	176.333	-	30.4452	30.3227	1.00404	69.5401	1.47133	2.06888
0:09:15.980	Exercise		1.9862	38.3435	11.2426	176.667	-	30.5096	30.4044	1.00346	67.6867	1.375	1.99307
0:09:17.180	Exercise		1.98609	38.3414	11.2208	177	-	30.0238	30.0381	0.999527	66.7185	1.35533	1.98515
0:09:18.300	Exercise		1.93376	37.3313	10.9252	177	-	29.8726	30.1269	0.99156	65.1782	1.26633	1.91744
0:09:19.480	Exercise		2.16325	41.7615	12.1988	177.333	-	29.2844	29.622	0.9886	70.016	1.51233	2.13859
0:09:21.220	Exercise		2.08129	40.1793	11.7146	177.667	-	29.0006	29.3851	0.986914	66.9364	1.46533	2.05405
0:09:22.380	Exercise		2.09286	40.4027	11.7576	178	-	28.8041	29.2028	0.98635	66.9469	1.44667	2.06429
0:09:23.520	Exercise		1.94383	37.5257	10.9204	178	-	28.3778	28.978	0.97929	62.4203	1.23833	1.90357
0:09:24.800	Exercise		1.98003	38.2246	11.103	178.333	-	28.68	29.5993	0.968942	63.7785	1.31367	1.91854
0:09:26.100	Exercise		2.09306	40.4065	11.7149	178.667	-	28.6947	29.4402	0.974675	66.7397	1.43867	2.04005
0:09:27.400	Exercise		2.11903	40.9079	11.8381	179	-	29.2401	29.9753	0.975473	68.8736	1.43467	2.06705
0:09:28.560	Exercise		2.19998	42.4707	12.2904	179	-	29.166	29.73	0.981029	71.4803	1.407	2.15824
0:09:29.660	Exercise		2.14478	41.405	11.982	179	-	29.3025	30.1278	0.972606	70.2331	1.36933	2.08603
0:09:30.920	Exercise		2.08826	40.3139	11.6663	179	-	29.326	30.0605	0.975565	68.626	1.338	2.03723
0:09:32.080	Exercise		2.09818	40.5054	11.7217	179	-	29.3323	30.0253	0.976921	68.7949	1.36633	2.04975
0:09:33.240	Exercise		2.11057	40.7446	11.7909	179	-	29.4311	30.0304	0.980042	69.4421	1.365	2.06845
0:09:34.460	Exercise		2.14262	41.3634	11.97	179	-	29.994	30.683	0.977543	71.7269	1.38433	2.09451
0:09:35.560	Exercise		2.11059	40.745	11.791	179	-	30.0663	30.5689	0.983557	70.7216	1.402	2.07589
0:09:36.820	Exercise		2.13837	41.2813	11.9462	179	-	29.5808	29.9475	0.987755	70.3396	1.42967	2.11219
0:09:38.140	Exercise		2.04911	39.558	11.4475	179	-	29.5864	29.6224	0.998785	67.4925	1.41533	2.04662
0:09:39.340	Exercise		2.16604	41.8154	12.1008	179	-	29.6388	29.6298	1.0003	70.8084	1.54267	2.16669
0:09:40.760	Exercise		2.10943	40.7225	11.7845	179	-	30.7485	30.5088	1.00786	71.6119	1.52767	2.126
0:09:42.000	Exercise		2.22051	42.8669	12.4051	179	-	30.0494	29.7619	1.00966	72.6572	1.76367	2.24195
0:09:43.820	Exercise		2.18091	42.1024	12.1838	179	-	30.233	29.8553	1.01265	72.5061	1.589	2.2085
0:09:44.900	Exercise		2.1878	42.2355	12.2452	178.667	-	29.9757	29.6636	1.01052	72.3119	1.547	2.21082
0:09:46.060	Exercise		2.00869	38.7778	11.2637	178.333	-	30.7183	30.5932	1.00409	69.4704	1.288	2.0169
0:09:47.160	Exercise		2.06026	39.7734	11.5745	178	-	30.4966	30.5769	0.997374	70.5028	1.32333	2.05485
0:09:48.280	Exercise		2.14688	41.4455	12.0611	178	-	29.6599	30.0668	0.986468	71.0471	1.388	2.11783
0:09:49.600	Exercise		2.23963	43.236	12.5822	178	-	28.956	29.5577	0.979642	71.4736	1.554	2.19403
0:09:51.140	Exercise		2.19915	42.4546	12.3548	178	-	28.6088	29.31	0.976076	69.2518	1.57367	2.14654
0:09:52.400	Exercise		2.10648	40.6657	11.8342	178	-	29.1558	29.9362	0.97393	68.054	1.47633	2.05157
0:09:53.560	Exercise		2.07352	40.0294	11.649	178	-	29.2909	30.042	0.975001	67.9436	1.35733	2.02169
0:09:54.740	Exercise		2.09605	40.4642	11.7755	178	-	29.2848	30.0137	0.975714	68.6274	1.364	2.04514
0:09:55.980	Exercise		2.18823	42.2439	12.2705	178.333	-	29.0537	29.5628	0.982781	70.4254	1.48067	2.15055
0:09:57.360	Exercise		2.2744	43.9074	12.7299	178.667	-	29.091	29.4086	0.989198	72.0134	1.773	2.24983
0:09:59.360	Exercise		2.28189	44.052	12.748	179	-	29.3269	29.4094	0.997195	73.0653	1.71233	2.27549
0:10:00.460	Exercise		2.26577	43.7407	12.6579	179	-	29.3344	29.4217	0.997032	73.1892	1.56733	2.25904
0:10:01.540	Exercise		1.95285	37.6998	10.9098	179	-	29.6449	29.7633	0.996023	65.6589	1.21733	1.94508
0:10:02.700	Exercise		1.94486	37.5456	10.8651	179	-	29.2326	29.6605	0.985573	64.5285	1.21067	1.9168
0:10:03.840	Exercise		2.01306	38.8621	11.2461	179	-	28.6983	29.2463	0.981261	64.7798	1.331	1.97534
0:10:05.280	Exercise		2.11049	40.7431	11.7905	179	-	28.11	28.6745	0.980313	66.2922	1.37033	2.06894
0:10:06.460	Exercise		2.14813	41.4697	12.0007	179	-	28.3921	28.9406	0.981048	67.83	1.428	2.10742
0:10:07.660	Exercise		2.19123	42.3018	12.2415	179	-	28.8855	29.4053	0.982321	70.3167	1.442	2.15249
0:10:08.980	Exercise		2.25362	43.5061	12.59	179	-	29.5621	29.9955	0.98555	73.4529	1.54833	2.22105
0:10:10.260	Exercise		2.23459	43.1387	12.4837	179	-	29.8282	30.1687	0.988712	73.2023	1.60967	2.20936
0:10:11.620	Exercise		2.26121	43.6527	12.609	179.333	-	29.7465	29.807	0.997973	74.0302	1.57533	2.25662
0:10:12.820	Exercise		2.10288	40.5962	11.7044	179.667	-	29.7365	29.732	1.00015	69.2995	1.47467	2.10321
0:10:14.100	Exercise		2.05941	39.757	11.4412	180	-	29.4628	29.4676	0.999835	67.7661	1.37633	2.05907
0:10:15.280	Exercise		2.07758	40.1077	11.5421	180	-	28.8536	28.96	0.996328	66.9579	1.375	2.06995
0:10:16.520	Exercise		2.14097	41.3315	11.8943	180	-	28.7601	28.8795	0.995868	68.7775	1.375	2.13212
0:10:17.700	Exercise		2.20475	42.5628	12.2486	180	-	28.8182	28.7646	1.00187	70.9175	1.38367	2.20886
0:10:18.800	Exercise		2.14055	41.3233	11.8919	180	-	29.3075	29.293	1.0005	70.1146	1.368	2.14161
0:10:20.040	Exercise		2.25028	43.4417	12.4784	180.333	-	29.1416	29.154	0.999572	72.0816	1.59567	2.24931
0:10:21.880	Exercise		2.1606	41.7104	11.959	180.667	-	28.8057	28.9637	0.994542	68.4099	1.596	2.14881
0:10:23.140	Exercise		2.08513	40.2535	11.5201	181	-	28.2473	28.5331	0.989985	65.2321	1.48333	2.06425
0:10:24.300	Exercise		1.90107	36.7002	10.5032	181	-	26.8318	27.6786	0.969405	58.0993	1.18	1.84291
0:10:25.540	Exercise		1.95341	37.7106	10.7923	181	-	26.4336	27.6673	0.955413	58.923	1.16433	1.86631
0:10:26.700	Exercise		2.21195	42.7018	12.2207	181	-	26.6935	27.9184	0.956128	66.0312	1.361	2.11491
0:10:28.020	Exercise		2.44775	47.2538	13.5235	181	-	27.6063	28.4216	0.971316	73.6918	1.73433	2.37754
0:10:30.000	Exercise		2.37048	45.7621	13.0966	181	-	27.9562	28.4516	0.982586	72.0871	1.78433	2.3292
0:10:31.320	Exercise		2.21168	42.6965	12.2192	181	-	28.2809	28.6365	0.987582	68.5449	1.646	2.18421
0:10:32.540	Exercise		2.06991	39.9597	11.436	181	-	28.0541	28.2975	0.9914	65.138	1.327	2.05211
0:10:33.680	Exercise		2.26698	43.7641	12.5248	181	-	27.5114	27.8697	0.987146	69.2271	1.45333	2.23784
0:10:35.140	Exercise		2.35108	45.3876	12.9894	181	-	27.8563	28.0232	0.994046	72.3131	1.52667	2.33708
0:10:36.380	Exercise		2.29649	44.3337	12.6878	181	-	28.7667	28.8599	0.99677	72.7569	1.565	2.28907
0:10:37.580	Exercise		2.20708	42.6077	12.1938	181	-	29.7935	29.804	0.999648	72.4785	1.55267	2.2063
0:10:39.020	Exercise		2.17333	41.9563	12.0074	181	-	29.8457	29.8767	0.998963	71.625	1.52567	2.17108
0:10:40.240	Exercise		2.28579	44.1272	12.6287	181	-	29.6148	29.776	0.994585	73.7278	1.75933	2.27341
0:10:41.960	Exercise		2.27614	43.941	12.5754	181	-	29.4888	29.5393	0.99829	73.638	1.627	2.27225
0:10:43.120	Exercise		2.30222	44.4443	12.7194	181	-	29.8296	29.8445	0.999501	75.4974	1.59333	2.30107
0:10:44.200	Exercise		2.17424	41.9737	12.0124	181	-	29.9702	29.8898	1.00269	72.7112	1.387	2.18008
0:10:45.400	Exercise		2.13629	41.2412	11.8027	181	-	30.0468	30.3589	0.98972	71.5774	1.395	2.11433
0:10:46.640	Exercise		2.19327	42.3412	12.1175	181	-	29.3932	29.9952	0.979931	71.5502	1.45467	2.14926
0:10:47.860	Exercise		2.09795	40.501	11.5909	181	-	28.8912	29.8494	0.967899	67.5451	1.403	2.03061
0:10:49.140	Exercise		2.17328	41.9551	12.0071	181	-	28.4696	29.2361	0.973782	68.5394	1.48033	2.1163
0:10:50.540	Exercise		2.13671	41.2492	11.805	181	-	28.6317	29.1974	0.980628	67.8449	1.46533	2.09532
0:10:51.760	Exercise		2.36694	45.6938	13.077	181	-	28.3536	28.5208	0.994139	72.9981	1.78567	2.35307
0:10:53.720	Exercise		2.31451	44.6817	12.7874	181	-	28.7218	28.6659	1.00195	72.6674	1.69033	2.31902
0:10:54.940	Exercise		2.31579	44.7065	12.7944	181	-	28.7808	28.7239	1.00198	72.9206	1.67467	2.32038
0:10:56.120	Exercise		2.25244	43.4834	12.4444	181	-	29.0736	29.1002	0.999084	71.9426	1.60467	2.25038
0:10:57.860	Exercise		2.29698	44.3433	12.6905	181	-	28.9846	29.0134	0.99901	72.8215	1.67933	2.29471
0:10:59.200	Exercise		2.28965	44.2017	12.65	181	-	29.0679	29.0653	1.00009	72.7199	1.69867	2.28986
0:11:00.420	Exercise		2.16861	41.865	11.9813	181	-	29.2897	29.1706	1.00409	70.5538	1.444	2.17747
0:11:01.560	Exercise		2.14793	41.4659	11.867	181	-	29.2813	29.2492	1.0011	70.3526	1.35833	2.15029
0:11:02.680	Exercise		2.20165	42.5029	12.1638	181	-	28.6488	28.6583	0.99967	70.2004	1.41867	2.20093
0:11:04.100	Exercise		2.13976	41.3082	11.8219	181	-	29.0078	28.9855	1.00077	69.1095	1.41367	2.14141
0:11:05.280	Exercise		2.13435	41.2038	11.7703	181.333	-	28.9668	28.9455	1.00073	68.865	1.40867	2.13592
0:11:06.400	Exercise		2.29145	44.2365	12.6135	181.667	-	28.6875	28.8666	0.993797	72.5938	1.52433	2.27724
0:11:07.960	Exercise		2.33832	45.1414	12.8479	182	-	28.6159	28.9129	0.98973	73.857	1.53167	2.31431
0:11:09.100	Exercise		2.31692	44.7282	12.7303	182	-	28.5754	28.9178	0.988159	73.1056	1.526	2.28949
0:11:10.240	Exercise		2.11158	40.7642	11.6021	182	-	28.9888	29.1587	0.994174	68.4137	1.368	2.09928
0:11:11.580	Exercise		2.20492	42.566	12.0928	182.333	-	28.7092	28.9716	0.990943	69.8466	1.53667	2.18495
0:11:13.120	Exercise		2.2433	43.307	12.2809	182.667	-	28.4606	28.5768	0.995936	70.1502	1.60233	2.23419
0:11:14.380	Exercise		2.24295	43.3002	12.2565	183	-	28.2508	28.4538	0.992867	69.8811	1.54433	2.22695
0:11:15.600	Exercise		2.31366	40.9317	12.62	183.333	-	28.1365	27.967	1.00606	71.1986	1.68067	2.32768
0:11:17.580	Exercise		2.24034	43.0042	12.1979	183.667	-	28.136	27.9983	1.00492	69.3319	1.58533	2.25136
0:11:18.740	Exercise		2.32726	42.5598	12.6482	184	-	27.8932	27.7496	1.00517	71.2124	1.62833	2.33931
0:11:19.960	Exercise		2.23456	41.8068	12.1443	184	-	27.3786	27.6406	0.99052	67.8683	1.461	2.21338
0:11:21.520	Exercise		2.32433	41.1713	12.6322	184	-	27.0898	27.4267	0.987714	69.4221	1.54833	2.29578
0:11:22.800	Exercise		2.29242	41.3874	12.4588	184	-	27.3203	27.6943	0.986495	69.0106	1.55733	2.26146
0:11:24.060	Exercise		2.39568	42.4155	13.02	184	-	27.1805	27.4638	0.989684	71.3447	1.64933	2.37096
0:11:25.760	Exercise		2.374	41.2585	12.9256	183.667	-	27.8277	28.1747	0.987684	72.6599	1.586	2.34476
0:11:26.860	Exercise		2.44131	41.287	13.3162	183.333	-	28.2421	28.4499	0.992694	75.4411	1.673	2.42348
0:11:28.180	Exercise		2.32473	39.8491	12.7034	183	-	29.2746	29.3285	0.998161	74.9116	1.57333	2.32045
0:11:29.580	Exercise		2.3107	43.3182	12.6268	183	-	29.3182	29.1874	1.00448	74.4244	1.60467	2.32106
0:11:30.760	Exercise		2.1428	42.2598	11.7093	183	-	29.5305	29.3877	1.00486	69.9565	1.50833	2.15321
0:11:32.080	Exercise		2.19179	40.1717	11.977	183	-	29.1655	29.1395	1.00089	70.7283	1.497	2.19375
0:11:33.400	Exercise		2.10925	40.2396	11.526	183	-	28.5806	28.792	0.992658	66.4029	1.56267	2.09377
0:11:35.040	Exercise		2.33331	41.6713	12.7503	183	-	28.6104	28.8113	0.993029	73.3607	1.59967	2.31704
0:11:36.120	Exercise		2.31039	44.0767	12.6251	183	-	29.3733	29.3199	1.00182	74.8574	1.54133	2.3146
0:11:37.240	Exercise		2.55306	42.6053	13.9512	183	-	30.6808	30.0998	1.0193	85.89	1.636	2.60234
0:11:38.480	Exercise		2.35828	40.6168	12.8868	183	-	30.9946	30.1778	1.02707	80.3096	1.60267	2.42211
0:11:39.720	Exercise		2.3345	40.8278	12.7568	183	-	31.2744	30.083	1.03961	80.2261	1.601	2.42696
0:11:40.840	Exercise		2.21467	39.4878	12.102	183	-	31.3083	29.9254	1.04621	76.7576	1.48967	2.31702
0:11:41.980	Exercise		2.27151	41.7266	12.4126	183	-	31.8617	30.2391	1.05366	80.1381	1.48633	2.3934
0:11:43.060	Exercise		2.23993	41.1321	12.2401	183	-	31.875	30.367	1.04966	79.2085	1.46033	2.35117
0:11:44.160	Exercise		2.18181	43.2522	11.9225	183	-	31.7509	30.2971	1.04799	77.3279	1.38267	2.28651
0:11:45.200	Exercise		2.18612	44.7018	11.946	183	-	31.2974	30.1388	1.03844	76.6304	1.344	2.27016
0:11:46.220	Exercise		2.24902	44.8291	12.2897	183	-	31.1743	30.0415	1.03771	78.3219	1.37367	2.33382
0:11:47.320	Exercise		2.39737	41.7392	13.1004	183	-	31.6504	30.38	1.04182	84.0358	1.48333	2.49762
0:11:48.380	Exercise		2.37461	40.6816	12.976	183	-	32.4293	30.7315	1.05525	84.7024	1.585	2.5058
0:11:49.600	Exercise		2.324	36.7657	12.6995	183	-	32.7967	31.0515	1.0562	83.9633	1.56133	2.45462
0:11:50.680	Exercise		2.23117	38.1738	12.17	183.333	-	32.7407	31.0297	1.05514	80.6033	1.53667	2.3542
0:11:51.820	Exercise		2.14842	35.8343	11.6974	183.667	-	31.4827	30.1657	1.04366	74.9795	1.47067	2.24221
0:11:53.160	Exercise		2.26074	42.3018	12.2866	184	-	30.8489	29.558	1.04367	76.2627	1.684	2.35948
0:11:54.720	Exercise		2.27227	41.9495	12.3493	184	-	30.4269	29.1021	1.04552	75.85	1.62733	2.37571
0:11:55.780	Exercise		2.32556	42.5102	12.6389	184	-	30.8777	29.3279	1.05284	78.8535	1.61167	2.44845
0:11:56.940	Exercise		2.11237	40.7793	11.4803	184	-	31.462	29.7691	1.05687	74.4278	1.345	2.2325
0:11:57.980	Exercise		2.11851	40.8978	11.5136	184	-	31.1391	29.7146	1.04794	73.7462	1.36533	2.22006
0:11:59.120	Exercise		2.16937	41.8796	11.79	184	-	31.0475	29.8592	1.0398	75.4178	1.34667	2.2557
0:12:00.160	Exercise		2.36464	40	12.8513	184	-	29.9433	29.1027	1.02889	77.8354	1.59433	2.43295
0:12:01.820	Exercise		2.30231	44.4461	12.5126	184	-	30.0699	29.2607	1.02765	76.134	1.588	2.36598
0:12:03.020	Exercise		2.29352	44.2764	12.4874	183.667	-	30.1511	29.4006	1.02553	75.9047	1.61867	2.35206
0:12:04.120	Exercise		2.09356	40.4162	11.4194	183.333	-	31.0595	30.2985	1.02512	72.3651	1.41967	2.14614
0:12:05.360	Exercise		2.15106	41.5262	11.7544	183	-	31.2868	30.5108	1.02543	74.9567	1.40967	2.20577
0:12:06.420	Exercise		2.19669	42.4072	11.982	183.333	-	31.2662	30.5273	1.02421	76.3392	1.43567	2.24987
0:12:07.520	Exercise		2.07727	40.1018	11.31	183.667	-	30.61	30.0692	1.01799	70.2654	1.51467	2.11463
0:12:09.660	Exercise		2.18142	42.1123	11.8555	184	-	28.7276	29.2443	0.982333	68.9524	1.57967	2.14288
0:12:10.900	Exercise		2.27684	43.9545	12.3742	184	-	28.2114	29.3327	0.961772	70.341	1.65833	2.1898
0:12:12.080	Exercise		2.62925	50.7577	14.2894	184	-	28.0651	29.3835	0.955134	80.8381	1.65167	2.51128
0:12:13.340	Exercise		2.54836	49.1962	13.8498	184	-	29.7998	30.3803	0.980892	82.6387	1.77667	2.49967
0:12:14.800	Exercise		2.40538	46.4359	13.0727	184	-	30.8005	30.8765	0.997539	80.9624	1.69567	2.39946
0:12:15.900	Exercise		2.27584	43.9351	12.3687	184	-	31.002	30.855	1.00477	77.3275	1.64433	2.28669
0:12:17.220	Exercise		2.16344	41.7652	11.7791	183.667	-	31.413	31.2916	1.00388	75.4764	1.446	2.17183
0:12:18.280	Exercise		2.28286	44.0706	12.4519	183.333	-	30.9899	30.8093	1.00586	77.3377	1.68933	2.29623
0:12:19.980	Exercise		2.31822	44.7534	12.6679	183	-	31.4731	31.3854	1.0028	80.1416	1.60733	2.32471
0:12:21.020	Exercise		2.3837	46.0174	13.0257	183	-	30.9193	31.015	0.996915	81.0454	1.58933	2.37635
0:12:22.020	Exercise		2.1999	42.4691	12.0213	183	-	30.731	30.6955	1.00116	75.9711	1.30767	2.20245
0:12:23.080	Exercise		2.27658	43.9495	12.4403	183	-	30.8566	30.5306	1.01068	78.7244	1.33733	2.30089
0:12:24.080	Exercise		2.27371	43.8939	12.4246	183	-	30.7663	29.9716	1.02651	78.2672	1.35567	2.33399
0:12:25.140	Exercise		2.24998	43.4358	12.295	183	-	30.675	29.9017	1.02586	77.4382	1.32433	2.30816
0:12:26.160	Exercise		2.2685	43.7935	12.3962	183	-	30.9794	30.2059	1.02561	78.6403	1.354	2.32659
0:12:27.180	Exercise		2.31424	44.6764	12.6461	183	-	31.5324	30.7954	1.02393	81.1916	1.42267	2.36962
0:12:28.300	Exercise		2.31347	44.6615	12.6419	183	-	32.1108	31.356	1.02407	82.451	1.45433	2.36915
0:12:29.340	Exercise		2.1994	42.4594	12.0186	183	-	31.6581	30.8883	1.02492	77.4517	1.42567	2.25421
0:12:30.500	Exercise		2.16437	41.7833	11.8272	183	-	31.1554	30.5051	1.02132	75.3501	1.37033	2.21051
0:12:31.580	Exercise		2.07432	40.0449	11.3145	183.333	-	30.2518	29.9241	1.01095	70.1508	1.36533	2.09705
0:12:32.860	Exercise		2.08588	40.2679	11.3569	183.667	-	29.0067	29.0263	0.999325	67.7427	1.34767	2.08447
0:12:34.100	Exercise		2.17424	41.9738	11.8165	184	-	28.6292	28.78	0.99476	69.4853	1.38233	2.16285
0:12:35.180	Exercise		2.32835	44.9488	12.6312	184.333	-	28.4921	28.5001	0.999719	73.6503	1.45067	2.32769
0:12:36.420	Exercise		2.49961	48.2551	13.5358	184.667	-	30.0447	29.6725	1.01254	82.9121	1.52833	2.53097
0:12:37.440	Exercise		2.43204	46.9505	13.1461	185	-	31.1551	30.3709	1.02582	83.316	1.59	2.49483
0:12:38.640	Exercise		2.39832	46.2996	12.9639	185	-	32.5738	31.4667	1.03518	85.9637	1.57867	2.4827
0:12:39.740	Exercise		2.29914	44.3849	12.4278	185	-	32.691	31.3756	1.04192	82.6615	1.587	2.39552
0:12:40.900	Exercise		2.25724	43.5761	12.2013	185	-	32.7719	31.3662	1.04482	81.898	1.48833	2.35841
0:12:41.920	Exercise		2.22112	42.8789	11.9845	185.333	-	32.4357	30.7946	1.05329	80.2296	1.41133	2.33949
0:12:42.920	Exercise		2.23496	43.1459	12.0375	185.667	-	31.975	30.3265	1.05436	79.7841	1.38067	2.35645
0:12:44.020	Exercise		2.23606	43.1672	12.0218	186	-	31.6006	29.9812	1.05401	78.5587	1.43233	2.35684
0:12:45.220	Exercise		2.26645	43.7539	12.1852	186	-	30.9715	29.5457	1.04826	77.6959	1.49167	2.37582
0:12:46.380	Exercise		2.24845	43.4064	12.0884	186	-	30.9415	29.6099	1.04497	76.5097	1.58767	2.34956
0:12:47.780	Exercise		2.26102	43.6491	12.156	186	-	30.4437	29.2582	1.04052	75.5223	1.626	2.35264
0:12:49.120	Exercise		2.28341	44.0812	12.2764	186	-	30.6447	29.5775	1.03608	76.798	1.62067	2.3658
0:12:50.220	Exercise		2.36358	45.629	12.6847	186.333	-	30.9444	29.9347	1.03373	80.3469	1.60533	2.44331
0:12:51.400	Exercise		2.31413	44.6744	12.3971	186.667	-	31.3356	30.349	1.03251	80.191	1.50433	2.38937
0:12:52.500	Exercise		2.29273	44.2612	12.2606	187	-	31.3193	30.3004	1.03363	79.3912	1.50733	2.36983
0:12:53.640	Exercise		2.34107	45.1944	12.5191	187	-	30.9391	29.8489	1.03652	79.5744	1.604	2.42658
0:12:55.080	Exercise		2.37497	45.8488	12.7004	187	-	31.159	29.8821	1.04273	81.1454	1.63567	2.47645
0:12:56.180	Exercise		2.40022	46.3363	12.8354	187	-	31.429	30.0989	1.04419	82.7206	1.63533	2.50629
0:12:57.260	Exercise		2.28676	44.1459	12.2287	187	-	31.1098	29.8443	1.0424	78.7856	1.484	2.38373
0:12:58.480	Exercise		2.25818	43.5943	12.0758	187	-	30.7609	29.4692	1.04383	76.9734	1.476	2.35716
0:12:59.640	Exercise		2.3648	45.6525	12.646	187	-	30.3329	29.0452	1.04433	78.6312	1.641	2.46964
0:13:01.040	Exercise		2.36987	45.7503	12.6731	187	-	30.5958	29.2754	1.0451	79.7137	1.593	2.47675
0:13:02.120	Exercise		2.43249	46.9593	13.008	187	-	30.7394	29.4964	1.04214	81.7818	1.68033	2.535
0:13:03.380	Exercise		2.26805	43.7847	12.1286	187	-	30.4144	29.3109	1.03765	76.1481	1.53	2.35343
0:13:04.680	Exercise		2.36072	45.5738	12.6242	187	-	29.654	28.6686	1.03437	76.1603	1.78167	2.44187
0:13:06.420	Exercise		2.31688	44.7275	12.3898	187	-	29.3281	28.3745	1.03361	74.3915	1.663	2.39475
0:13:07.540	Exercise		2.31259	44.6446	12.3448	187.333	-	28.9521	28.1523	1.02841	73.5807	1.599	2.37829
0:13:08.740	Exercise		2.27915	43.9991	12.1447	187.667	-	29.4096	28.6043	1.02815	74.5717	1.42367	2.34331
0:13:09.860	Exercise		2.3067	44.531	12.2697	188	-	29.8501	28.883	1.03348	76.5435	1.43367	2.38394
0:13:10.920	Exercise		2.58954	49.9912	13.7742	188	-	30.8359	29.39	1.04919	87.0091	1.75033	2.71693
0:13:12.460	Exercise		2.51943	48.6376	13.425	187.667	-	31.453	29.6847	1.05957	86.769	1.66033	2.66951
0:13:13.440	Exercise		2.56031	49.4269	13.6429	187.667	-	31.4551	29.7506	1.05729	88.2236	1.65233	2.707
0:13:14.440	Exercise		2.39132	46.1644	12.7424	187.667	-	32.0381	30.1487	1.06267	85.2009	1.42867	2.54118
0:13:15.480	Exercise		2.41542	46.6298	12.8708	187.667	-	31.9918	30.1909	1.05965	85.5409	1.49	2.55951
0:13:16.580	Exercise		2.42119	46.7412	12.9245	187.333	-	31.9751	29.9157	1.06884	85.5218	1.51967	2.58787
0:13:17.640	Exercise		2.3518	45.4016	12.5765	187	-	32.0374	29.8772	1.0723	83.2518	1.51633	2.52184
0:13:18.760	Exercise		2.31593	44.7091	12.3847	187	-	32.2414	29.9152	1.07776	82.8956	1.451	2.49602
0:13:19.740	Exercise		2.34123	45.1976	12.52	187	-	32.6738	30.4099	1.07445	84.7238	1.483	2.51553
0:13:20.800	Exercise		2.37261	45.8034	12.6878	187	-	32.9004	30.6157	1.07463	86.3332	1.50267	2.54967
0:13:21.900	Exercise		2.34848	45.3375	12.5364	187.333	-	32.7018	30.5162	1.07162	84.4197	1.59533	2.51669
0:13:23.160	Exercise		2.37547	45.8585	12.6579	187.667	-	31.9555	29.8312	1.07121	83.295	1.624	2.54462
0:13:24.320	Exercise		2.36138	45.5865	12.5605	188	-	31.4032	29.4172	1.06751	80.9794	1.70867	2.5208
0:13:25.720	Exercise		2.42541	46.8226	12.9011	188	-	31.2043	29.2645	1.06628	82.7938	1.67667	2.58617
0:13:26.840	Exercise		2.40056	46.3428	12.7689	188	-	31.4647	29.623	1.06217	82.9844	1.60367	2.54981
0:13:27.860	Exercise		2.25673	43.5662	12.0039	188	-	31.1074	29.4649	1.05574	78.1672	1.413	2.38253
0:13:28.980	Exercise		2.2852	44.1158	12.1553	188	-	31.0619	29.672	1.04684	79.0438	1.412	2.39225
0:13:30.060	Exercise		2.24794	43.3966	11.9572	188	-	30.889	29.668	1.04115	77.3912	1.401	2.34045
0:13:31.120	Exercise		2.32422	44.8691	12.3629	188	-	30.9193	29.7195	1.04037	80.1263	1.39633	2.41805
0:13:32.120	Exercise		2.17271	41.9443	11.557	188	-	30.5189	29.3011	1.04156	74.7289	1.278	2.26301
0:13:33.140	Exercise		2.19746	42.422	11.6886	188	-	30.4493	29.3117	1.03881	75.4378	1.274	2.28274
0:13:34.160	Exercise		2.24436	43.3275	11.9381	188	-	30.7981	29.6502	1.03872	77.4352	1.34133	2.33125
0:13:35.240	Exercise		2.36966	45.7464	12.6046	188	-	31.377	29.8407	1.05148	82.3253	1.487	2.49166
0:13:36.400	Exercise		2.5327	48.8939	13.4718	188	-	32.1765	30.1797	1.06616	88.7914	1.752	2.70028
0:13:37.740	Exercise		2.40621	46.4519	12.799	188	-	32.8641	30.574	1.0749	86.3756	1.70433	2.58644
0:13:38.820	Exercise		2.41386	46.5996	12.817	188.333	-	32.8663	30.5489	1.07586	86.5107	1.736	2.59697
0:13:40.040	Exercise		2.28851	44.1798	12.1514	188.333	-	32.5408	30.1908	1.07784	81.9798	1.572	2.46665
0:13:41.200	Exercise		2.32571	44.8979	12.3271	188.667	-	32.5294	30.0663	1.08192	83.3206	1.565	2.51624
0:13:42.220	Exercise		2.30323	44.4639	12.2079	188.667	-	32.3538	29.7845	1.08626	82.1848	1.54367	2.50191
0:13:43.440	Exercise		2.309	44.5752	12.2169	189	-	32.3779	29.823	1.08567	82.6109	1.51533	2.50681
0:13:44.520	Exercise		2.29928	44.3877	12.1655	189	-	32.1977	29.6938	1.08432	81.725	1.52967	2.49316
0:13:45.600	Exercise		2.35228	45.4108	12.4459	189	-	32.3109	30.0344	1.0758	83.9085	1.52867	2.53058
0:13:46.720	Exercise		2.42726	46.8583	12.82	189.333	-	31.9668	29.8273	1.07173	84.8019	1.69367	2.60137
0:13:48.180	Exercise		2.50966	48.4491	13.232	189.667	-	32.2539	30.0187	1.07446	88.1566	1.76067	2.69654
0:13:49.260	Exercise		2.47316	47.7444	13.0166	190	-	32.493	30.1388	1.07811	87.4393	1.77867	2.66634
0:13:50.440	Exercise		2.34828	45.3336	12.3594	190	-	33.3082	30.787	1.08189	86.0406	1.58367	2.54059
0:13:51.500	Exercise		2.38177	45.9801	12.5356	190	-	32.7224	30.4863	1.07335	85.8111	1.56933	2.55647
0:13:52.560	Exercise		2.34112	45.1954	12.3217	190	-	32.9299	30.8282	1.06817	85.6566	1.44033	2.50073
0:13:53.480	Exercise		2.28789	44.1677	12.0415	190	-	32.3287	30.465	1.06117	82.7499	1.35633	2.42785
0:13:54.460	Exercise		2.28061	44.0272	12.0032	190	-	32.0931	30.3814	1.05634	81.9771	1.34367	2.4091
0:13:55.520	Exercise		2.35156	45.3969	12.3766	190	-	32.0782	30.3702	1.05624	84.0892	1.399	2.48381
0:13:56.480	Exercise		2.51323	48.518	13.2275	190	-	32.0904	30.1416	1.06465	88.6527	1.59533	2.67572
0:13:57.740	Exercise		2.51769	48.6041	13.251	190	-	32.1978	30.0696	1.07078	88.5647	1.70033	2.69589
0:13:59.040	Exercise		2.44454	47.1918	12.866	190	-	32.3019	29.9456	1.07869	85.9464	1.77233	2.6369
0:14:00.200	Exercise		2.39068	46.1521	12.5825	190	-	32.6335	30.1846	1.08113	85.0362	1.74433	2.58464
0:14:01.440	Exercise		2.43475	47.0028	12.8144	190	-	33.0303	30.4136	1.08604	87.9942	1.673	2.64422
0:14:02.480	Exercise		2.40874	46.5008	12.6776	190	-	32.7371	30.1252	1.0867	86.2689	1.67567	2.61758
0:14:03.720	Exercise		2.40853	46.4967	12.6765	190	-	33.0596	30.4287	1.08646	87.2876	1.64033	2.61677
0:14:04.840	Exercise		2.27572	43.9328	11.9775	190	-	32.1258	29.5051	1.08882	80.031	1.665	2.47786
0:14:06.260	Exercise		2.39679	46.2701	12.6147	190	-	32.1556	29.5939	1.08656	83.787	1.79633	2.60426
0:14:07.620	Exercise		2.38183	45.9812	12.5359	190	-	31.9856	29.3495	1.08982	82.9008	1.77733	2.59575
0:14:08.740	Exercise		2.49802	48.2244	13.1475	190	-	32.8717	30.1297	1.09101	89.4693	1.75167	2.72536
0:14:09.820	Exercise		2.31998	44.7872	12.2319	189.667	-	32.954	30.1841	1.09177	84.1729	1.57	2.53287
0:14:10.980	Exercise		2.36384	45.634	12.4851	189.333	-	32.6365	29.98	1.08861	84.9143	1.57433	2.5733
0:14:12.080	Exercise		2.48353	47.9446	13.1172	189.333	-	32.4057	29.9724	1.08118	87.427	1.81233	2.68515
0:14:13.640	Exercise		2.49347	48.1365	13.1697	189.333	-	32.5879	30.1548	1.08068	88.6594	1.72467	2.69465
0:14:14.620	Exercise		2.41987	46.7156	12.7585	189.667	-	32.5307	30.2697	1.0747	86.2737	1.64467	2.60062
0:14:15.660	Exercise		2.17561	42.0003	11.4707	189.667	-	31.9152	30.0148	1.06331	77.8092	1.338	2.31336
0:14:16.740	Exercise		2.25533	43.5391	11.8701	190	-	31.2842	29.7056	1.05314	78.7607	1.38233	2.37518
0:14:17.780	Exercise		2.34806	45.3293	12.3582	190	-	31.2732	29.7621	1.05077	81.6903	1.42433	2.46728
0:14:18.800	Exercise		2.42822	46.8769	12.7801	190	-	31.7119	29.9452	1.059	84.6827	1.588	2.57148
0:14:20.180	Exercise		2.42978	46.9069	12.7883	190	-	32.2783	30.3137	1.06481	86.0053	1.63467	2.58724
0:14:21.260	Exercise		2.33115	45.0029	12.2692	190	-	32.4586	30.4563	1.06574	83.1357	1.60267	2.48441
0:14:22.320	Exercise		2.24107	43.264	11.7951	190	-	32.228	30.253	1.06528	80.4319	1.41133	2.38738
0:14:23.340	Exercise		2.18448	42.1715	11.4973	190	-	31.7158	29.8906	1.06106	77.5917	1.34467	2.31787
0:14:24.380	Exercise		2.22992	43.0487	11.7159	190.333	-	31.8759	30.0698	1.06006	79.2912	1.39067	2.36386
0:14:25.480	Exercise		2.32653	44.9137	12.2021	190.667	-	32.0506	30.3972	1.05439	82.6704	1.469	2.45308
0:14:26.540	Exercise		2.40954	46.5162	12.6154	191	-	32.2774	30.5497	1.05655	85.9883	1.50733	2.5458
0:14:27.540	Exercise		2.42698	46.8529	12.7067	191	-	31.9693	30.2544	1.05668	86.1242	1.453	2.56455
0:14:28.520	Exercise		2.35994	45.5587	12.3557	191	-	31.5181	29.8309	1.05656	83.0793	1.37533	2.49341
0:14:29.520	Exercise		2.31535	44.6978	12.1222	191	-	30.7945	29.1828	1.05523	79.7365	1.361	2.44322
0:14:30.620	Exercise		2.31319	44.6562	12.111	191	-	30.7282	29.0138	1.05909	79.2949	1.39	2.44988
0:14:31.680	Exercise		2.36701	45.6952	12.3711	191.333	-	31.1573	29.3541	1.06143	81.8012	1.463	2.51241
0:14:32.740	Exercise		2.42767	46.8662	12.6661	191.667	-	31.5378	29.5973	1.06556	84.2823	1.57233	2.58684
0:14:34.000	Exercise		2.51199	48.494	13.0833	192	-	32.3303	30.1444	1.07252	88.3328	1.78667	2.69415
0:14:35.360	Exercise		2.50027	48.2678	12.9997	192.333	-	32.9431	30.6126	1.07613	89.7078	1.75967	2.69061
0:14:36.340	Exercise		2.48033	47.8828	12.8737	192.667	-	33.458	30.8044	1.08614	90.8661	1.66067	2.69399
0:14:37.360	Exercise		2.40471	46.423	12.4596	193	-	33.4457	30.7272	1.08847	89.0127	1.493	2.61746
0:14:38.380	Exercise		2.40393	46.4079	12.4556	193	-	33.9444	30.9072	1.09827	90.1852	1.51267	2.64016
0:14:39.360	Exercise		2.49793	48.2226	12.9427	193	-	34.3818	31.2848	1.09899	93.8604	1.69433	2.74521
0:14:40.660	Exercise		2.48472	47.9676	12.8742	193	-	34.0889	30.7308	1.10928	92.6786	1.673	2.75624
0:14:41.680	Exercise		2.49266	48.1208	12.9153	193	-	33.6846	30.2148	1.11484	91.4432	1.76067	2.77891
0:14:42.860	Exercise		2.48395	47.9527	12.8702	193	-	33.7186	30.0166	1.12333	91.5902	1.68333	2.79029
0:14:43.980	Exercise		2.50688	48.3954	12.989	193	-	34.4176	30.482	1.12911	93.6926	1.82033	2.83055
0:14:45.180	Exercise		2.52407	48.7273	13.0781	193	-	35.1743	30.9858	1.13518	96.5231	1.79567	2.86527
0:14:46.220	Exercise		2.51659	48.5829	13.0393	193	-	35.2672	30.9449	1.13968	96.639	1.76467	2.8681
0:14:47.280	Exercise		2.44795	47.2576	12.6837	193	-	35.1967	30.9329	1.13784	94.2634	1.675	2.78537
0:14:48.380	Exercise		2.43345	46.9777	12.6085	193	-	34.9747	30.8	1.13554	93.2129	1.65633	2.76328
0:14:49.420	Exercise		2.37939	45.9341	12.3284	193	-	35.294	31.0003	1.1385	91.9829	1.65467	2.70894
0:14:50.520	Exercise		2.43605	47.0279	12.622	193	-	35.5138	31.1696	1.13937	94.7237	1.66133	2.77557
0:14:51.540	Exercise		2.36333	45.6241	12.2452	193	-	35.0867	30.7487	1.14108	90.8887	1.64267	2.69674
0:14:52.680	Exercise		2.44362	47.1741	12.6612	193	-	34.714	30.6783	1.13155	92.8943	1.65833	2.76508
0:14:53.740	Exercise		2.4405	47.1139	12.6451	193	-	34.2075	30.4116	1.12482	91.5499	1.63433	2.74512
0:14:54.760	Exercise		2.48861	48.0428	12.8944	193	-	34.5176	30.8098	1.12035	94.2103	1.63267	2.78811
0:14:55.800	Exercise		2.40349	46.3994	12.4533	193	-	34.2634	30.6158	1.11914	90.8242	1.54367	2.68984
0:14:56.800	Exercise		2.31852	44.7591	12.0131	193	-	34.468	30.7932	1.11934	88.3331	1.511	2.59521
0:14:57.840	Exercise		2.4492	47.2819	12.6902	193	-	34.3232	30.7069	1.11777	91.4911	1.774	2.73764
0:14:59.460	Exercise		2.35119	45.3898	12.1823	193	-	34.5644	30.8828	1.11921	87.9956	1.88333	2.63148
0:15:00.780	Exercise		1.61918	31.2584	8.41863	192.333	-	34.4509	30.9835	1.11191	60.4834	1.85267	1.80039
0:15:04.660	Exercise		1.28286	24.7657	6.68159	192	-	34.3041	30.9665	1.10778	48.393	1.589	1.42113
