# Supplementary material for: A Plyometric Warm-Up Protocol Improves Running Economy in Recreational Endurance Athletes
Source: Front Physiol. 2020 Mar 12;11:197. doi: 10.3389/fphys.2020.00197 (PMC7080849; doi:10.3389/fphys.2020.00197)
Supplement: Supplementary file 1 [file Data_Sheet_1.zip › Datasheet 1/Running economy /5/5 Resistance.xls]

## Sheet: MetasoftStudio
CPET Results
Operator
Master data
Name
Director
Street
City
Zip
State
Country
Phone
Fax
e-Mail
Internet
Patient data
Administrative Data
ID		5
Title		miss
Last Name
First Name
Name Addition
Sex		female
Date of Birth		28/02/1999
Biological and Medical Baseline Data
Height		165 cm
Weight		51.8 kg
Mask		Blue, small
Ethnicity
Body Fat
Hip/Waist Ratio
BMI		19
Estimated Fitness Level
BSA		1.56 m2
Hct
Hb
Medication that changes the Heart Rate
Medication
Existing Medical Conditions
Normal Values
Maximum Oxygen Uptake		Wasserman weight algorithm, 1.96L/min
Maximum Relative Oxygen Uptake		Based on normal value of maximum oxygen uptake, 38ml/min/kg
Maximum Oxygen Pulse		Wasserman equation, 11ml
Maximum Heart Rate		Traditional formula for bicycle test, 180/min
Maximum Minute Ventilation		Not used, -
Maximum Breathing Frequency		Pollock et al. equation, 39/min
Maximum Work Rate		Based on normal maximum oxygen uptake, 166W
Maximum Arterial Blood Pressure		Japanese normal values, 159mmHg
Spirometry normal value set		European Coal and Steel Community (ECSC)
LBW		51.8 kg
IC
VC
TLC
FEV1
Attribution
Administrative Group
Attribution
Contact & Insurance Information
Contact Information
Street
Zip-Code
City
State
Country
Phone
Mobile Phone
e-Mail
Fax
Insurance Information
Prescribing Physician
Responsible Physician
Insurance Company
Insurance Number
Test data
Start Time		07/06/2019 2:12 PM
Duration		0:15:34
CPET device		MetaLyzer 3B-R3
Serial number		235021624
Firmware version		1.3.56
Flow Sensor		Default
Temperature		20.7°C
Barometric Pressure		997mBar
Humidity		52%
Variable	Unit	Rest	Unloaded Pedalling	Warm Up	VT1	VT1 % Norm	VT1 % Max	VT2	VT2 % Norm	VT2 % Max	V'O2peak	V'O2peak % Norm	Normal	Absolute Maximum Values
V'O2	L/min	-	-	-	-	-	-	2.26	115	89	2.54	130	1.96	2.91
V'O2/kg	ml/min/kg	-	-	-	-	-	-	44	115	89	49	130	38	56
V'O2/HR	ml	-	-	-	-	-	-	13	118	97	13	121	11	16
HR	/min	-	-	-	-	-	-	176	98	91	192	107	180	193
V'E/V'O2		-	-	-	-	-	-	25.6	-	80	31.8	-	-	33.7
V'E/V'CO2		-	-	-	-	-	-	26.3	-	92	28.5	-	-	31.0
V'E	L/min	-	-	-	-	-	-	64.0	-	73	88.3	-	-	94.9
V'CO2	L/min	-	-	-	-	-	-	2.19	-	77	2.84	-	-	2.98
RER		-	-	-	-	-	-	0.97	-	87	1.12	-	-	1.14
t	Phase	Marker	V'O2	V'O2/kg	V'O2/HR	HR	WR	V'E/V'O2	V'E/V'CO2	RER	V'E	VT	V'CO2
h:mm:ss.ms			L/min	ml/min/kg	ml	/min	W				L/min	L	L/min
0:00:05.380	Exercise		0.923296	17.8242	8.92074	103.5	-	22.8352	28.8703	0.790958	26.0567	0.7545	0.730288
0:00:07.580	Exercise		0.824441	15.9159	7.90199	104.333	-	23.3695	29.4512	0.793497	24.0365	0.725667	0.654192
0:00:09.560	Exercise		0.91017	17.5708	8.55959	106.333	-	24.1359	30.2388	0.798176	26.3756	0.861667	0.726475
0:00:11.500	Exercise		0.761367	14.6982	7.07152	107.667	-	25.3698	31.6489	0.801601	25.3843	0.602333	0.610312
0:00:12.420	Exercise		0.974078	18.8046	8.88217	109.667	-	25.8118	31.8891	0.809425	31.2723	0.734667	0.788443
0:00:15.360	Exercise		1.07588	20.7699	9.69264	111	-	26.1686	31.3906	0.833646	34.2115	0.813333	0.896905
0:00:17.400	Exercise		1.06697	20.5978	9.41442	113.333	-	26.8416	31.7332	0.845852	33.0815	1.07233	0.902497
0:00:19.300	Exercise		1.02206	19.731	8.91335	114.667	-	28.2889	32.6221	0.867171	33.5341	1.045	0.886305
0:00:21.000	Exercise		0.954877	18.4339	8.18466	116.667	-	29.9264	33.556	0.891834	33.1566	1.04233	0.851591
0:00:23.300	Exercise		0.899018	17.3556	7.6188	118	-	29.7571	33.1346	0.89807	31.3329	0.985	0.807381
0:00:25.200	Exercise		0.903774	17.4474	7.57352	119.333	-	28.6705	32.0163	0.895497	30.2825	0.997667	0.809326
0:00:27.140	Exercise		0.901652	17.4064	7.51377	120	-	27.8575	31.7765	0.876669	29.852	0.908	0.790451
0:00:28.800	Exercise		0.879528	16.9793	7.26882	121	-	28.2279	32.4393	0.870176	29.8461	0.856333	0.765343
0:00:30.400	Exercise		0.940171	18.15	7.74866	121.333	-	27.1058	31.7334	0.854172	30.1708	0.927	0.803068
0:00:32.900	Exercise		1.00988	19.4957	8.27769	122	-	25.9849	30.9724	0.838969	30.552	1.02067	0.847257
0:00:35.020	Exercise		1.1458	22.1196	9.34074	122.667	-	24.9177	30.2989	0.822397	32.9556	1.07733	0.9423
0:00:36.540	Exercise		1.26777	24.4743	10.224	124	-	24.6015	30.5066	0.806431	36.1979	1.04067	1.02237
0:00:38.180	Exercise		1.28107	24.7312	10.2486	125	-	24.956	30.9426	0.806524	36.8837	1.081	1.03322
0:00:40.460	Exercise		1.15019	22.2044	9.12849	126	-	24.6137	30.7274	0.801036	33.1752	0.982	0.921343
0:00:42.020	Exercise		1.0833	20.9132	8.55239	126.667	-	24.4277	31.0016	0.78795	31.2458	0.940667	0.853588
0:00:43.740	Exercise		1.17781	22.7377	9.24982	127.333	-	23.1401	29.9719	0.772058	32.0959	0.954667	0.909338
0:00:45.920	Exercise		1.36758	26.4011	10.6842	128	-	23.6429	30.4332	0.776879	37.0845	1.124	1.06244
0:00:47.560	Exercise		1.41839	27.382	10.9953	129	-	23.7426	30.1849	0.786572	38.5305	1.143	1.11567
0:00:49.180	Exercise		1.23677	23.8759	9.53809	129.667	-	23.7755	30.1316	0.789057	36.4504	0.745	0.975884
0:00:50.000	Exercise		1.77434	34.2536	13.6138	130.333	-	23.7737	28.7091	0.828089	48.5968	1.091	1.46931
0:00:53.300	Exercise		1.70067	32.8314	12.9822	131	-	23.8674	28.406	0.840224	47.2553	1.021	1.42894
0:00:54.720	Exercise		1.70243	32.8654	12.9298	131.667	-	24.4651	29.304	0.834871	46.7486	1.32033	1.42131
0:00:56.200	Exercise		1.33577	25.7871	10.1195	132	-	25.0449	30.2751	0.827243	39.2982	0.968333	1.10501
0:00:57.740	Exercise		1.39769	26.9824	10.5885	132	-	25.0846	30.5131	0.822092	40.7224	1.03567	1.14903
0:00:59.300	Exercise		1.38975	26.8291	10.5284	132	-	25.0748	30.4846	0.82254	40.4838	1.03433	1.14312
0:01:00.800	Exercise		1.4443	27.8823	10.9417	132	-	25.1391	30.5669	0.822427	41.8744	1.08333	1.18783
0:01:02.400	Exercise		1.48794	28.7248	11.2723	132	-	25.2114	30.403	0.829239	43.1031	1.11033	1.23386
0:01:03.940	Exercise		1.4411	27.8205	10.9174	132	-	25.9465	30.9497	0.838343	43.0613	1.09367	1.20814
0:01:05.380	Exercise		1.34418	25.9495	10.1832	132	-	26.0753	30.8556	0.845074	40.7423	1.03067	1.13593
0:01:06.960	Exercise		1.23477	23.8373	9.378	131.667	-	26.2258	31.0279	0.845234	38.0512	0.966667	1.04367
0:01:08.520	Exercise		1.27804	24.6726	9.70663	131.667	-	25.5448	30.3448	0.841817	38.1159	1.00367	1.07588
0:01:10.120	Exercise		1.06198	20.5016	8.08616	131.333	-	25.8005	30.783	0.838141	34.0458	0.737667	0.890091
0:01:11.080	Exercise		1.23317	23.8063	9.3896	131.333	-	23.9355	28.542	0.838604	36.0723	0.792333	1.03414
0:01:13.660	Exercise		1.32047	25.4916	10.0799	131	-	23.2708	27.7264	0.839304	37.4565	0.801667	1.10827
0:01:15.120	Exercise		1.55288	29.9783	11.854	131	-	23.5894	27.9625	0.843609	42.7203	1.01033	1.31002
0:01:16.340	Exercise		1.26783	24.4754	9.65351	131.333	-	25.4213	29.7724	0.853855	38.6196	0.870333	1.08254
0:01:17.740	Exercise		1.46795	28.3387	11.149	131.667	-	23.6114	27.4805	0.859207	40.6258	0.980667	1.26127
0:01:19.800	Exercise		1.54401	29.8072	11.6676	132.333	-	22.8486	26.7051	0.855589	40.6391	1.09167	1.32104
0:01:21.440	Exercise		1.75185	33.8195	13.2049	132.667	-	22.6018	26.5054	0.852722	44.7688	1.246	1.49384
0:01:22.980	Exercise		1.5831	30.5618	11.8733	133.333	-	23.92	28.0423	0.852998	43.4397	1.12267	1.35038
0:01:24.460	Exercise		1.482	28.61	11.0597	134	-	24.6262	28.6376	0.859926	42.026	1.09433	1.27441
0:01:26.140	Exercise		1.37704	26.5838	10.2003	135	-	24.2198	28.1577	0.86015	38.7257	1.03767	1.18446
0:01:27.820	Exercise		1.43312	27.6665	10.5377	136	-	23.4589	27.4795	0.853687	38.8251	1.074	1.22344
0:01:29.440	Exercise		1.47862	28.5448	10.7929	137	-	23.4326	27.6077	0.848771	40.034	1.07033	1.25501
0:01:30.960	Exercise		1.50087	28.9743	10.8759	138	-	23.9837	28.1293	0.852624	41.3623	1.11	1.27968
0:01:32.660	Exercise		1.45168	28.0248	10.4438	139	-	24.2984	28.1297	0.863801	40.3463	1.14533	1.25396
0:01:34.600	Exercise		1.56568	30.2256	11.2102	139.667	-	24.4361	28.0825	0.870154	43.3573	1.22467	1.36239
0:01:36.100	Exercise		1.74421	33.6721	12.3996	140.667	-	24.5752	27.9688	0.878667	48.1886	1.30333	1.53258
0:01:37.600	Exercise		1.80383	34.8231	12.7329	141.667	-	25.5899	28.7999	0.88854	51.846	1.313	1.60278
0:01:39.160	Exercise		1.65029	31.8588	11.5674	142.667	-	26.0712	28.9247	0.901349	48.5469	1.266	1.48748
0:01:40.800	Exercise		1.54944	29.912	10.8353	143	-	26.4355	29.0654	0.909515	46.5902	1.19167	1.40924
0:01:42.220	Exercise		1.51225	29.1939	10.5751	143	-	26.2294	28.6952	0.91407	45.6989	1.09067	1.3823
0:01:43.500	Exercise		1.5332	29.5985	10.7217	143	-	26.6029	28.9101	0.920193	46.9853	1.09167	1.41084
0:01:45.000	Exercise		1.51268	29.2023	10.6029	142.667	-	26.7758	29.2159	0.916483	46.5431	1.10967	1.38635
0:01:46.540	Exercise		1.47376	28.451	10.3543	142.333	-	26.8165	29.2905	0.915538	45.2312	1.14067	1.34928
0:01:48.040	Exercise		1.4875	28.7163	10.4754	142	-	26.6008	29.1795	0.911626	45.2534	1.14633	1.35605
0:01:49.560	Exercise		1.44024	27.8038	10.1664	141.667	-	27.1333	29.7145	0.913134	44.7875	1.12967	1.31513
0:01:51.080	Exercise		1.48827	28.7311	10.5055	141.667	-	26.7433	29.2626	0.913909	45.413	1.16533	1.36015
0:01:52.660	Exercise		1.48893	28.7437	10.5349	141.333	-	26.7331	29.5069	0.905996	45.3433	1.17867	1.34896
0:01:54.240	Exercise		1.60991	31.0794	11.3909	141.333	-	25.7739	28.4644	0.905479	46.939	1.24133	1.45774
0:01:55.840	Exercise		1.56964	30.302	11.1322	141	-	26.512	29.2003	0.907936	47.107	1.235	1.42513
0:01:57.380	Exercise		1.47058	28.3895	10.4296	141	-	26.545	28.8875	0.918908	44.3064	1.21067	1.35133
0:01:59.180	Exercise		1.36974	26.4429	9.71447	141	-	27.4008	29.4716	0.929737	42.8479	1.16067	1.2735
0:02:00.740	Exercise		1.38752	26.786	9.84053	141	-	26.7992	28.7617	0.931766	42.4527	1.16033	1.29284
0:02:02.320	Exercise		1.478	28.5329	10.4823	141	-	26.6878	28.912	0.923072	45.0078	1.165	1.3643
0:02:03.840	Exercise		1.58775	30.6516	11.2606	141	-	25.8263	28.1698	0.916809	46.5003	1.21867	1.45566
0:02:05.460	Exercise		1.60201	30.9268	11.3349	141.333	-	26.2524	28.6324	0.916879	47.6485	1.227	1.46885
0:02:06.960	Exercise		1.57195	30.3466	11.0961	141.667	-	26.7973	28.7242	0.932916	47.5773	1.25633	1.4665
0:02:08.600	Exercise		1.54469	29.8203	10.8526	142.333	-	27.8322	29.3315	0.948885	48.001	1.38	1.46574
0:02:10.760	Exercise		1.50992	29.149	10.5835	142.667	-	28.2974	29.5144	0.958764	48.0307	1.304	1.44765
0:02:12.060	Exercise		1.47467	28.4685	10.3124	143	-	28.0938	29.4885	0.952702	46.9768	1.21933	1.40492
0:02:13.500	Exercise		1.32709	25.6195	9.28036	143	-	27.6431	29.4325	0.939202	42.7944	1.00867	1.24641
0:02:15.020	Exercise		1.48529	28.6735	10.3866	143	-	26.7841	28.5999	0.936512	45.8915	1.08167	1.39099
0:02:16.320	Exercise		1.55002	29.9232	10.8393	143	-	26.6749	28.3878	0.939662	47.3266	1.13967	1.4565
0:02:17.860	Exercise		1.61879	31.2508	11.3202	143	-	27.2305	28.8084	0.945225	50.0857	1.201	1.53012
0:02:19.360	Exercise		1.48031	28.5774	10.3518	143	-	28.0551	29.6861	0.945058	47.2403	1.19133	1.39898
0:02:20.860	Exercise		1.51325	29.2133	10.5822	143	-	28.38	29.9528	0.947488	48.5207	1.25333	1.43379
0:02:22.520	Exercise		1.51681	29.2821	10.6071	143	-	27.837	29.5676	0.941469	47.6783	1.25867	1.42803
0:02:24.120	Exercise		1.53617	29.6559	10.7425	143	-	27.4867	29.1946	0.941498	47.6051	1.274	1.44631
0:02:25.680	Exercise		1.57138	30.3354	10.9631	143.333	-	27.337	29.0068	0.942435	48.5228	1.25533	1.48092
0:02:27.180	Exercise		1.49144	28.7923	10.3813	143.667	-	28.1263	29.5959	0.950345	47.6872	1.19667	1.41738
0:02:28.640	Exercise		1.47123	28.402	10.2168	144	-	27.9256	29.3301	0.952115	46.7772	1.18333	1.40078
0:02:30.240	Exercise		1.40989	27.2179	9.79087	144	-	27.782	29.1983	0.951496	44.7192	1.16033	1.3415
0:02:31.860	Exercise		1.51644	29.275	10.5309	144	-	27.4225	28.8055	0.951989	47.0567	1.23833	1.44364
0:02:33.380	Exercise		1.56588	30.2294	10.8742	144	-	27.7429	29.2363	0.94892	48.9602	1.27767	1.4859
0:02:34.940	Exercise		1.50956	29.1421	10.4589	144.333	-	28.5153	30.1922	0.944459	48.7585	1.229	1.42572
0:02:36.400	Exercise		1.52563	29.4523	10.5458	144.667	-	27.7379	29.5706	0.938023	48.1086	1.19633	1.43108
0:02:37.860	Exercise		1.53462	29.6259	10.5836	145	-	26.6772	28.6663	0.930611	46.8563	1.14033	1.42813
0:02:39.320	Exercise		1.61427	31.1635	11.1329	145	-	25.8053	27.6606	0.932926	47.5472	1.16233	1.50599
0:02:40.800	Exercise		1.57037	30.316	10.8301	145	-	26.435	28.3494	0.932474	47.6126	1.124	1.46433
0:02:42.120	Exercise		1.55918	30.1	10.753	145	-	26.9417	28.7489	0.93714	48.1068	1.13567	1.46117
0:02:43.580	Exercise		1.64837	31.8217	11.342	145.333	-	27.4329	28.8584	0.950602	50.6473	1.34367	1.56694
0:02:45.840	Exercise		1.6135	31.1486	11.0766	145.667	-	27.1703	28.4682	0.95441	48.8854	1.395	1.53994
0:02:47.440	Exercise		1.62282	31.3287	11.1407	145.667	-	27.1254	28.4265	0.954228	49.2426	1.35767	1.54854
0:02:48.780	Exercise		1.53194	29.574	10.5408	145.333	-	26.8558	28.4896	0.942653	47.0362	1.149	1.44408
0:02:50.260	Exercise		1.56034	30.1224	10.761	145	-	27.3064	29.2341	0.934059	48.648	1.15967	1.45745
0:02:51.740	Exercise		1.48461	28.6604	10.2623	144.667	-	27.6119	29.6685	0.93068	46.7073	1.177	1.3817
0:02:53.320	Exercise		1.57909	30.4843	10.9406	144.333	-	27.3557	29.454	0.928762	48.7214	1.27	1.4666
0:02:54.960	Exercise		1.4536	28.0618	10.0712	144.333	-	27.0707	29.0853	0.930737	44.7986	1.184	1.35292
0:02:56.500	Exercise		1.57435	30.3928	10.8826	144.667	-	26.5087	28.4493	0.931787	47.1823	1.247	1.46696
0:02:58.080	Exercise		1.48276	28.6248	10.2259	145	-	26.4191	28.4799	0.927639	44.6658	1.171	1.37547
0:02:59.680	Exercise		1.58259	30.5519	10.9144	145	-	26.4746	28.6111	0.925324	47.5778	1.20633	1.46441
0:03:01.080	Exercise		1.58454	30.5895	10.9278	145	-	26.9764	28.9249	0.932635	48.7192	1.17433	1.47779
0:03:02.440	Exercise		1.62918	31.4513	11.2357	145	-	27.2992	28.8963	0.944728	50.5439	1.19933	1.53913
0:03:03.960	Exercise		1.66063	32.0584	11.4526	145	-	27.6189	29.0323	0.951318	51.8489	1.24767	1.57978
0:03:05.420	Exercise		1.58138	30.5285	10.906	145	-	28.1493	29.5277	0.953317	50.204	1.27067	1.50755
0:03:07.000	Exercise		1.48278	28.6251	10.2261	145	-	28.4352	29.9378	0.949811	47.6928	1.242	1.40836
0:03:08.660	Exercise		1.3173	25.4306	9.06402	145.333	-	28.0823	29.7064	0.945331	42.2053	1.166	1.24529
0:03:10.400	Exercise		1.42076	27.4278	9.75351	145.667	-	26.5959	28.6006	0.929907	43.2041	1.14833	1.32117
0:03:11.820	Exercise		1.61556	31.1885	11.0403	146.333	-	25.4843	27.6431	0.921907	46.8269	1.19233	1.4894
0:03:13.280	Exercise		1.82198	35.1733	12.3944	147	-	25.4683	27.4798	0.926804	52.4028	1.25767	1.68862
0:03:14.720	Exercise		1.79735	34.6979	12.1717	147.667	-	26.166	27.9471	0.936268	52.8476	1.308	1.6828
0:03:16.280	Exercise		1.68725	32.5724	11.4003	148	-	27.2648	28.6372	0.952075	51.6482	1.31733	1.60639
0:03:17.880	Exercise		1.66941	32.2279	11.2544	148.333	-	27.8598	29.0783	0.958097	52.1014	1.34167	1.59945
0:03:19.360	Exercise		1.6905	32.6351	11.3711	148.667	-	28.2071	29.2157	0.965477	53.3	1.36667	1.63214
0:03:20.900	Exercise		1.59701	30.8302	10.6942	149.333	-	28.8563	29.9339	0.964001	51.6556	1.335	1.53952
0:03:22.540	Exercise		1.56208	30.156	10.4371	149.667	-	28.3914	29.5032	0.962318	49.8457	1.306	1.50322
0:03:24.080	Exercise		1.43138	27.6327	9.54251	150	-	28.5299	29.7487	0.959029	46.3829	1.20433	1.37273
0:03:25.580	Exercise		1.5459	29.8435	10.306	150	-	27.485	28.8194	0.953698	48.2249	1.21067	1.47432
0:03:27.060	Exercise		1.55552	30.0293	10.3701	150	-	27.2156	28.6667	0.949382	48.0229	1.21567	1.47678
0:03:28.640	Exercise		1.71226	33.0552	11.4151	150	-	27.0316	28.4506	0.950126	52.026	1.305	1.62686
0:03:30.100	Exercise		1.70985	33.0088	11.3738	150.333	-	27.4851	28.7914	0.95463	53.0056	1.27	1.63228
0:03:31.400	Exercise		1.74544	33.6958	11.5848	150.667	-	28.3036	29.3978	0.962779	55.707	1.27233	1.68047
0:03:32.760	Exercise		1.67514	32.3387	11.0937	151	-	28.7372	29.7256	0.966747	54.7936	1.18567	1.61944
0:03:34.000	Exercise		1.67189	32.2759	11.0721	151	-	28.8452	29.658	0.972596	54.7225	1.213	1.62608
0:03:35.400	Exercise		1.62198	31.3124	10.7416	151	-	28.8278	29.6476	0.972348	53.4225	1.15433	1.57713
0:03:36.660	Exercise		1.63173	31.5006	10.8062	151	-	29.0905	29.8664	0.974019	54.1322	1.16967	1.58934
0:03:37.900	Exercise		1.64662	31.7881	10.9048	151	-	28.8066	29.5925	0.973443	54.3633	1.12967	1.60289
0:03:39.140	Exercise		1.7167	33.141	11.3438	151.333	-	28.8005	29.4982	0.976347	56.4863	1.15467	1.6761
0:03:40.340	Exercise		1.67449	32.326	11.0406	151.667	-	28.8679	29.2002	0.98862	55.3464	1.13733	1.65543
0:03:41.600	Exercise		1.63949	31.6504	10.7861	152	-	29.4346	29.8705	0.985409	55.2653	1.13567	1.61557
0:03:42.840	Exercise		1.58998	30.6945	10.4375	152.333	-	29.4372	29.9559	0.982684	53.4688	1.15533	1.56245
0:03:44.240	Exercise		1.46767	28.3335	9.61358	152.667	-	28.6199	29.7512	0.961973	48.0776	1.14	1.41186
0:03:45.940	Exercise		1.3554	26.1661	8.8396	153.333	-	27.1163	28.3577	0.956225	41.8886	1.17467	1.29607
0:03:48.020	Exercise		1.24991	24.1295	8.13389	153.667	-	26.2563	27.8658	0.942243	37.9828	1.059	1.17772
0:03:49.400	Exercise		1.63523	31.5681	10.6183	154	-	25.2195	26.9343	0.936337	46.4246	1.28933	1.53112
0:03:51.080	Exercise		1.91048	36.8819	12.3789	154.333	-	25.2978	27.1381	0.93219	54.4539	1.28067	1.78093
0:03:52.320	Exercise		2.11733	40.8752	13.6602	155	-	25.9262	27.4836	0.943331	61.0796	1.422	1.99735
0:03:53.660	Exercise		1.84092	35.5391	11.8008	156	-	27.3129	28.6844	0.952187	56.9338	1.23233	1.7529
0:03:54.980	Exercise		1.79033	34.5623	11.4276	156.667	-	28.0504	28.9353	0.969416	56.8722	1.231	1.73557
0:03:56.220	Exercise		1.80467	34.8392	11.4704	157.333	-	27.9328	28.7203	0.972578	57.0305	1.24033	1.75518
0:03:57.580	Exercise		1.81137	34.9685	11.4886	157.667	-	28.1562	28.6411	0.983071	57.8014	1.224	1.7807
0:03:58.800	Exercise		1.92145	37.0937	12.1355	158.333	-	28.2146	28.5446	0.98844	60.1603	1.45667	1.89924
0:04:00.760	Exercise		1.88176	36.3274	11.8598	158.667	-	28.5389	28.7828	0.991525	59.9737	1.37733	1.86581
0:04:01.940	Exercise		1.87688	36.2333	11.8291	158.667	-	28.5976	28.6193	0.999242	59.9447	1.37667	1.87546
0:04:03.160	Exercise		1.6665	32.1719	10.5253	158.333	-	29.017	29.0994	0.997171	55.4433	1.12667	1.66179
0:04:04.420	Exercise		1.63167	31.4994	10.327	158	-	28.9955	29.3265	0.988716	54.0743	1.15133	1.61326
0:04:05.780	Exercise		1.61606	31.198	10.2498	157.667	-	28.3807	29.3161	0.968091	52.4825	1.142	1.56449
0:04:07.080	Exercise		1.69674	32.7557	10.8073	157	-	27.67	28.8561	0.958894	53.281	1.21167	1.627
0:04:08.520	Exercise		1.78576	34.474	11.4227	156.333	-	27.243	28.4012	0.959221	55.114	1.22767	1.71293
0:04:09.800	Exercise		1.81554	35.049	11.6381	156	-	27.5232	28.7178	0.9584	56.3053	1.27967	1.74001
0:04:11.180	Exercise		1.70873	32.987	10.9534	156	-	27.6046	29.0012	0.951843	53.4774	1.22067	1.62644
0:04:12.640	Exercise		1.94796	37.6055	12.4869	156	-	27.5345	28.7604	0.957375	59.0664	1.56633	1.86493
0:04:14.740	Exercise		1.99077	38.4319	12.7614	156	-	27.6484	28.7197	0.9627	60.8257	1.51433	1.91652
0:04:15.920	Exercise		2.04488	39.4764	13.1082	156	-	28.0212	28.8176	0.972365	63.5116	1.47233	1.98836
0:04:17.120	Exercise		1.6561	31.9711	10.616	156	-	28.853	29.5559	0.976218	54.9461	1.10467	1.61672
0:04:18.360	Exercise		1.69393	32.7013	10.8585	156	-	28.5741	29.2349	0.977395	55.2112	1.16767	1.65563
0:04:19.740	Exercise		1.77638	34.293	11.387	156	-	28.2523	28.9711	0.975188	56.9178	1.21767	1.7323
0:04:20.980	Exercise		1.69306	32.6846	10.853	156	-	28.5388	29.1616	0.978642	54.8757	1.205	1.6569
0:04:22.320	Exercise		1.70931	32.9983	10.9571	156	-	28.345	29.0969	0.974159	55.2439	1.171	1.66514
0:04:23.560	Exercise		1.61122	31.1046	10.3283	156	-	28.0992	28.7552	0.977186	52.0673	1.10367	1.57446
0:04:24.800	Exercise		1.65595	31.9682	10.6151	156	-	27.4543	28.1113	0.976627	52.5075	1.07333	1.61725
0:04:26.000	Exercise		1.60652	31.014	10.3203	155.667	-	27.6674	28.3379	0.976341	51.5312	1.04767	1.56851
0:04:27.220	Exercise		1.64578	31.7717	10.5951	155.333	-	28.1017	28.9908	0.969332	53.2596	1.094	1.5953
0:04:28.500	Exercise		1.7155	33.1178	11.0678	155	-	27.6502	28.6405	0.965422	54.2259	1.14967	1.65619
0:04:29.820	Exercise		1.77835	34.3311	11.4732	155	-	28.0699	28.908	0.971006	56.7101	1.20233	1.72679
0:04:31.040	Exercise		1.76864	34.1435	11.4351	154.667	-	27.8478	28.5827	0.974292	55.9122	1.209	1.72317
0:04:32.400	Exercise		1.78368	34.4339	11.5573	154.333	-	28.1582	28.9776	0.971725	56.731	1.25567	1.73324
0:04:33.820	Exercise		1.72996	33.397	11.2335	154	-	27.4885	28.3778	0.968663	53.881	1.22633	1.67575
0:04:35.140	Exercise		1.77266	34.2212	11.5108	154	-	28.1929	29.0969	0.968933	56.5466	1.23933	1.71759
0:04:36.360	Exercise		1.77763	34.3172	11.543	154	-	28.7928	29.5516	0.974324	58.1252	1.20567	1.73199
0:04:37.560	Exercise		1.70285	32.8735	11.0575	154	-	29.425	30.2959	0.971253	57.0485	1.18333	1.6539
0:04:38.880	Exercise		1.72071	33.2184	11.1735	154	-	28.4247	29.302	0.970057	55.742	1.175	1.66919
0:04:40.160	Exercise		1.65615	31.9719	10.7542	154	-	27.6133	28.6094	0.965184	52.4128	1.12967	1.59849
0:04:41.440	Exercise		1.71998	33.2043	11.1687	154	-	27.4948	28.4713	0.965701	54.1508	1.13667	1.66099
0:04:42.660	Exercise		1.73846	33.561	11.2887	154	-	27.5925	28.5472	0.966559	54.7605	1.161	1.68032
0:04:43.980	Exercise		1.79504	34.6532	11.6561	154	-	27.8399	28.7182	0.969417	56.8012	1.198	1.74014
0:04:45.240	Exercise		1.73926	33.5764	11.2695	154.333	-	28.0302	28.8883	0.970295	55.6185	1.16633	1.68759
0:04:46.440	Exercise		1.65455	31.9412	10.6975	154.667	-	28.5742	29.4033	0.971803	54.0493	1.14933	1.6079
0:04:47.820	Exercise		1.69434	32.7092	10.9312	155	-	28.4369	29.3407	0.969196	54.9905	1.163	1.64214
0:04:49.060	Exercise		1.69701	32.7608	10.9485	155	-	28.2219	29.0579	0.971231	54.4507	1.19567	1.64819
0:04:50.400	Exercise		1.7459	33.7047	11.2639	155	-	28.0658	28.813	0.974068	55.7566	1.18833	1.70063
0:04:51.660	Exercise		1.7507	33.7974	11.2706	155.333	-	28.8359	29.3051	0.983988	57.3998	1.195	1.72267
0:04:52.820	Exercise		1.79362	34.6258	11.5222	155.667	-	29.6438	29.7505	0.996413	60.42	1.2	1.78718
0:04:53.980	Exercise		1.754	33.861	11.2436	156	-	30.057	29.9957	1.00204	60.1676	1.16333	1.75758
0:04:55.140	Exercise		1.59223	30.7381	10.2066	156	-	29.7286	29.5705	1.00535	54.2996	1.12267	1.60075
0:04:56.580	Exercise		1.58	30.5019	10.1066	156.333	-	29.1701	29.0547	1.00397	52.9709	1.10833	1.58627
0:04:57.780	Exercise		1.56962	30.3016	10.0189	156.667	-	28.6502	28.7875	0.995232	51.487	1.13767	1.56214
0:04:59.140	Exercise		1.62105	31.2944	10.3252	157	-	27.9094	28.4931	0.979514	51.8165	1.135	1.58784
0:05:00.540	Exercise		1.62947	31.457	10.3788	157	-	27.0817	27.9974	0.967292	50.3895	1.159	1.57618
0:05:01.920	Exercise		1.72546	33.3101	10.9902	157	-	26.8306	27.8407	0.963717	52.7238	1.181	1.66286
0:05:03.180	Exercise		1.77064	34.1823	11.278	157	-	26.8723	27.7575	0.96811	53.9254	1.224	1.71418
0:05:04.640	Exercise		1.78759	34.5095	11.3618	157.333	-	26.5827	27.4379	0.968831	53.6965	1.25167	1.73187
0:05:06.140	Exercise		1.68252	32.481	10.6488	158	-	26.3848	27.2917	0.96677	50.1313	1.258	1.62661
0:05:07.700	Exercise		1.80295	34.806	11.3631	158.667	-	26.0352	27.0657	0.961929	52.4838	1.36333	1.73431
0:05:09.320	Exercise		1.78048	34.3722	11.198	159	-	26.5994	27.6754	0.961119	53.3054	1.291	1.71125
0:05:10.560	Exercise		1.89227	36.5303	11.9011	159	-	27.2413	28.27	0.963612	58.0083	1.293	1.82341
0:05:11.780	Exercise		1.76741	34.1199	11.0925	159.333	-	28.3334	29.1962	0.970448	57.2	1.15633	1.71518
0:05:12.960	Exercise		1.79155	34.5859	11.2206	159.667	-	28.4384	29.2994	0.970614	58.035	1.17933	1.7389
0:05:14.220	Exercise		1.76296	34.0339	11.0185	160	-	28.1807	28.9512	0.973388	56.556	1.18467	1.71604
0:05:15.560	Exercise		1.77947	34.3527	11.1217	160	-	28.0902	28.6945	0.978942	56.5372	1.24267	1.742
0:05:16.920	Exercise		1.76076	33.9915	11.0047	160	-	28.3496	28.8693	0.981998	56.2111	1.286	1.72906
0:05:18.340	Exercise		1.71361	33.0813	10.7101	160	-	28.3654	28.7986	0.984957	54.8699	1.26167	1.68784
0:05:19.700	Exercise		1.73753	33.5431	10.8596	160	-	28.7606	29.1641	0.986163	56.8345	1.19267	1.71349
0:05:20.760	Exercise		1.78203	34.4022	11.1377	160	-	28.7612	29.0495	0.990077	58.2691	1.196	1.76435
0:05:22.080	Exercise		1.80965	34.9352	11.3103	160	-	29.3355	29.5113	0.994041	60.4255	1.18567	1.79886
0:05:23.260	Exercise		1.77117	34.1925	11.0698	160	-	28.9184	29.3463	0.985419	58.0911	1.21733	1.74535
0:05:24.540	Exercise		1.80035	34.7558	11.2522	160	-	28.1162	28.5466	0.984924	57.5589	1.19433	1.77321
0:05:25.820	Exercise		1.84905	35.6959	11.5566	160	-	27.6885	28.389	0.975323	58.1372	1.20633	1.80342
0:05:27.000	Exercise		1.91811	37.0292	11.9882	160	-	27.4419	27.9957	0.980219	59.5421	1.24167	1.88017
0:05:28.300	Exercise		1.91632	36.9945	11.977	160	-	27.894	28.5582	0.976745	60.3946	1.253	1.87175
0:05:29.560	Exercise		1.85512	35.8132	11.6187	159.667	-	28.0858	28.6441	0.98051	58.7521	1.27233	1.81897
0:05:30.900	Exercise		1.76667	34.1057	11.0879	159.333	-	28.1388	28.5718	0.984842	56.4315	1.20933	1.73989
0:05:32.160	Exercise		1.76066	33.9897	11.0734	159	-	27.7904	28.3866	0.979	55.5455	1.209	1.72369
0:05:33.480	Exercise		1.9737	38.1024	12.4132	159	-	27.417	27.938	0.981351	59.9384	1.48167	1.9369
0:05:35.600	Exercise		2.02052	39.0061	12.7076	159	-	28.0219	28.8175	0.97239	62.7766	1.468	1.96473
0:05:36.700	Exercise		2.02144	39.024	12.7135	159	-	28.475	29.1782	0.975901	63.8977	1.452	1.97273
0:05:37.920	Exercise		1.71228	33.0557	10.7917	158.667	-	29.834	30.607	0.974746	58.6342	1.11833	1.66904
0:05:39.040	Exercise		1.68908	32.6078	10.6904	158	-	29.1332	29.907	0.974125	56.5011	1.11567	1.64538
0:05:40.260	Exercise		1.67862	32.4059	10.6692	157.333	-	28.5713	29.5316	0.967481	55.0414	1.11933	1.62404
0:05:41.600	Exercise		1.67431	32.3226	10.6644	157	-	27.8727	29.0689	0.958849	53.4625	1.133	1.60541
0:05:42.860	Exercise		1.60424	30.9699	10.2181	157	-	27.815	29.1494	0.954222	51.2715	1.11033	1.5308
0:05:44.160	Exercise		1.61228	31.125	10.2693	157	-	27.6414	29.1755	0.947419	51.4661	1.074	1.5275
0:05:45.360	Exercise		1.67193	32.2767	10.6493	157	-	27.127	28.6787	0.945896	52.4101	1.06967	1.58147
0:05:46.540	Exercise		1.83539	35.4323	11.6904	157	-	27.2029	28.73	0.946848	57.1684	1.137	1.73784
0:05:47.740	Exercise		1.88446	36.3796	12.0029	157	-	27.5454	28.785	0.956936	59.1889	1.17067	1.80331
0:05:48.920	Exercise		1.83404	35.4062	11.657	157.333	-	28.4746	29.5039	0.965114	59.4246	1.18833	1.77006
0:05:50.140	Exercise		1.75474	33.8753	11.1294	157.667	-	28.3982	29.2586	0.970594	56.8141	1.17167	1.70314
0:05:51.460	Exercise		1.76969	34.1639	11.2006	158	-	27.9594	28.8116	0.970424	56.4218	1.17033	1.71735
0:05:52.660	Exercise		1.80957	34.9338	11.4289	158.333	-	27.2185	28.1756	0.966031	56.1576	1.17133	1.7481
0:05:53.900	Exercise		1.93547	37.3643	12.224	158.333	-	27.6112	28.4656	0.969984	60.6892	1.20567	1.87738
0:05:55.040	Exercise		1.89885	36.6573	11.9927	158.333	-	27.9244	28.6712	0.973953	59.9592	1.245	1.84939
0:05:56.420	Exercise		1.86628	36.0286	11.8119	158	-	27.6465	28.3599	0.974847	58.4588	1.22667	1.81934
0:05:57.700	Exercise		1.78778	34.5132	11.3151	158	-	27.4023	28.0812	0.975827	55.7661	1.185	1.74457
0:05:58.880	Exercise		1.82481	35.2281	11.5495	158	-	26.9065	27.6252	0.973984	55.8759	1.18733	1.77734
0:06:00.260	Exercise		1.79464	34.6455	11.3825	157.667	-	27.0837	27.9092	0.97042	55.3139	1.18733	1.74155
0:06:01.580	Exercise		1.77273	34.2226	11.2674	157.333	-	26.4454	27.5007	0.961629	53.2977	1.196	1.70471
0:06:02.920	Exercise		1.73993	33.5893	11.0823	157	-	26.626	27.787	0.958215	53.0185	1.141	1.66723
0:06:04.140	Exercise		1.75829	33.9438	11.1993	157	-	26.6577	27.875	0.956329	53.5305	1.15767	1.6815
0:06:05.480	Exercise		1.71795	33.165	10.9656	156.667	-	26.4082	27.7422	0.951916	51.8235	1.156	1.63534
0:06:06.960	Exercise		1.85058	35.7255	11.8374	156.333	-	24.8503	26.4741	0.938661	51.9284	1.25867	1.73707
0:06:09.380	Exercise		1.88506	36.3912	12.0837	156	-	24.3055	26.1378	0.929899	51.6959	1.26633	1.75292
0:06:10.760	Exercise		2.01065	38.8157	12.8888	156	-	24.3181	26.3356	0.923392	55.1501	1.26967	1.85662
0:06:12.000	Exercise		1.83062	35.3401	11.7097	156.333	-	25.6987	27.7181	0.927145	53.7386	1.156	1.69725
0:06:13.260	Exercise		1.93292	37.3151	12.3378	156.667	-	26.3988	28.5595	0.924345	57.9565	1.20433	1.78668
0:06:14.500	Exercise		1.88252	36.342	11.9652	157.333	-	26.8424	28.875	0.929605	57.424	1.19967	1.75
0:06:15.760	Exercise		2.0112	38.8262	12.756	157.667	-	26.6554	28.5313	0.93425	60.6571	1.23933	1.87896
0:06:16.940	Exercise		1.95628	37.7659	12.3554	158.333	-	27.1496	28.4898	0.952958	60.2377	1.21733	1.86425
0:06:18.140	Exercise		1.93586	37.3718	12.2008	158.667	-	28.0367	28.9905	0.967102	61.3653	1.24633	1.87217
0:06:19.420	Exercise		1.91601	36.9885	12.0251	159.333	-	28.771	29.4538	0.976817	61.34	1.42133	1.87159
0:06:21.260	Exercise		1.88885	36.4643	11.83	159.667	-	28.4804	29.027	0.981168	59.6094	1.47633	1.85328
0:06:22.700	Exercise		1.88963	36.4794	11.8102	160	-	28.0799	28.6185	0.981178	58.8404	1.466	1.85407
0:06:24.000	Exercise		1.84404	35.5992	11.5252	160	-	27.5503	28.2227	0.976177	57.136	1.29933	1.80011
0:06:25.360	Exercise		1.81707	35.0786	11.3567	160	-	27.8901	28.7269	0.970871	57.537	1.208	1.76414
0:06:26.500	Exercise		1.86049	35.9168	11.6039	160.333	-	27.8636	28.668	0.971938	58.6323	1.243	1.80828
0:06:27.840	Exercise		1.79923	34.7342	11.1985	160.667	-	28.2992	29.0106	0.975475	57.6784	1.22833	1.7551
0:06:29.220	Exercise		1.80159	34.7798	11.1669	161.333	-	27.5783	28.1243	0.980588	56.2811	1.22867	1.76662
0:06:30.440	Exercise		1.80459	34.8376	11.1624	161.667	-	27.2063	27.8316	0.977532	55.6002	1.231	1.76404
0:06:31.840	Exercise		1.93713	37.3963	11.933	162.333	-	26.6157	27.306	0.974719	57.8216	1.32933	1.88816
0:06:33.400	Exercise		1.99883	38.5875	12.2879	162.667	-	27.0919	27.7869	0.974986	60.4953	1.37333	1.94884
0:06:34.580	Exercise		2.00396	38.6866	12.2943	163	-	27.5931	28.122	0.98119	62.0645	1.32033	1.96627
0:06:35.740	Exercise		1.98555	38.331	12.1813	163	-	28.7367	28.8219	0.997045	64.5073	1.247	1.97968
0:06:36.880	Exercise		1.91781	37.0233	11.7657	163	-	28.8854	28.7441	1.00492	62.9315	1.20267	1.92723
0:06:38.020	Exercise		1.91403	36.9505	11.7425	163	-	28.9118	28.5958	1.01105	63.1074	1.16967	1.93518
0:06:39.080	Exercise		1.79309	34.6156	11.0005	163	-	28.1436	27.9241	1.00786	57.9222	1.11833	1.80718
0:06:40.380	Exercise		1.77202	34.2088	10.8491	163.333	-	27.1632	27.2907	0.995325	54.9601	1.15933	1.76373
0:06:41.900	Exercise		1.73147	33.4261	10.5793	163.667	-	26.3583	26.8872	0.980327	52.0337	1.17167	1.69741
0:06:43.160	Exercise		1.79035	34.5628	10.9168	164	-	25.8204	26.7593	0.964914	52.6572	1.17933	1.72753
0:06:44.440	Exercise		1.75759	33.9303	10.717	164	-	25.75	26.8983	0.957308	51.8497	1.13267	1.68255
0:06:45.840	Exercise		1.89849	36.6504	11.5762	164	-	25.597	26.7445	0.957095	55.0512	1.228	1.81703
0:06:47.180	Exercise		1.88659	36.4206	11.5036	164	-	25.7762	27.0731	0.952096	54.8629	1.26733	1.79621
0:06:48.600	Exercise		1.89135	36.5126	11.5326	164	-	25.4879	26.8898	0.947868	54.2783	1.28733	1.79275
0:06:50.120	Exercise		1.80955	34.9334	11.0338	164	-	25.0831	26.7863	0.936416	51.1342	1.28167	1.69449
0:06:51.700	Exercise		1.88884	36.4641	11.5173	164	-	24.6654	26.3191	0.937165	52.252	1.32867	1.77016
0:06:53.180	Exercise		1.93004	37.2595	11.7685	164	-	24.7581	26.4136	0.937324	53.4227	1.36433	1.80907
0:06:54.720	Exercise		1.91472	36.9638	11.6751	164	-	24.5406	26.1159	0.939679	52.4407	1.385	1.79923
0:06:56.480	Exercise		1.75943	33.9658	10.7282	164	-	24.2388	26.0667	0.929874	48.2393	1.242	1.63605
0:06:57.860	Exercise		1.82693	35.2689	11.1172	164.333	-	23.7246	25.8839	0.916577	49.0657	1.23467	1.67452
0:06:59.300	Exercise		1.95875	37.8137	11.8952	164.667	-	23.9205	26.234	0.911813	52.8605	1.26733	1.78601
0:07:00.800	Exercise		2.14384	41.3869	13.0193	164.667	-	24.4597	26.5453	0.921435	58.1801	1.459	1.97541
0:07:02.380	Exercise		2.1263	41.0483	12.9128	164.667	-	25.7634	27.5295	0.935849	60.4957	1.52433	1.9899
0:07:03.840	Exercise		2.01758	38.9495	12.2278	165	-	26.943	28.3986	0.948744	60.4044	1.439	1.91417
0:07:05.120	Exercise		1.9629	37.8938	11.8485	165.667	-	27.3605	28.5643	0.957856	59.9276	1.387	1.88018
0:07:06.560	Exercise		1.99247	38.4646	12.0028	166	-	27.0078	28.0216	0.963821	60.2768	1.34267	1.92038
0:07:07.860	Exercise		1.97705	38.167	11.9099	166	-	27.1853	28.0437	0.969392	60.2469	1.33467	1.91654
0:07:09.120	Exercise		2.13082	41.1355	12.7849	166.667	-	27.595	28.0488	0.983822	64.6718	1.586	2.09635
0:07:11.220	Exercise		2.11251	40.782	12.6245	167.333	-	27.811	28.0947	0.989902	64.7297	1.559	2.09117
0:07:12.460	Exercise		2.09845	40.5107	12.4908	168	-	27.6866	27.9396	0.990947	64.0425	1.55167	2.07946
0:07:13.740	Exercise		1.89302	36.5449	11.268	168	-	27.631	27.9951	0.986995	59.2781	1.22433	1.8684
0:07:14.940	Exercise		1.90016	36.6826	11.3105	168	-	27.1026	27.5119	0.985123	58.4712	1.20767	1.87189
0:07:16.180	Exercise		1.91255	36.9218	11.3842	168	-	26.927	27.4516	0.980887	58.4712	1.20767	1.876
0:07:17.460	Exercise		1.9906	38.4285	11.8488	168	-	26.4244	27.0265	0.977721	59.422	1.25433	1.94625
0:07:18.740	Exercise		1.98654	38.3502	11.8247	168	-	26.6134	27.2829	0.97546	59.6904	1.26	1.93779
0:07:19.980	Exercise		2.06178	39.8026	12.2725	168	-	26.5045	27.1678	0.975584	61.6183	1.27267	2.01144
0:07:21.180	Exercise		2.04066	39.3949	12.1468	168	-	26.4783	27.1381	0.975688	60.7834	1.29667	1.99104
0:07:22.600	Exercise		2.0761	40.0791	12.3577	168	-	26.5225	27.0797	0.979423	61.8521	1.312	2.03338
0:07:23.820	Exercise		2.05596	39.6903	12.2378	168	-	26.9085	27.326	0.984719	62.3292	1.281	2.02454
0:07:24.920	Exercise		2.08324	40.2169	12.4002	168	-	27.5709	27.8007	0.991734	64.2853	1.35167	2.06602
0:07:26.460	Exercise		2.01023	38.8075	11.9657	168	-	27.6558	27.9401	0.989828	62.1692	1.36167	1.98978
0:07:27.840	Exercise		1.99066	38.4298	11.8727	167.667	-	27.0881	27.4671	0.986202	60.1652	1.388	1.9632
0:07:29.100	Exercise		1.92138	37.0923	11.4823	167.333	-	26.88	27.5624	0.975243	58.3408	1.255	1.87381
0:07:30.340	Exercise		2.01172	38.8364	12.0463	167	-	26.214	26.9315	0.973357	59.3424	1.29333	1.95813
0:07:31.780	Exercise		1.94626	37.5725	11.6542	167	-	25.9142	26.9067	0.963116	56.9728	1.255	1.87447
0:07:33.080	Exercise		1.95454	37.7325	11.7038	167	-	25.5219	26.5797	0.960202	56.2801	1.267	1.87675
0:07:34.400	Exercise		2.09482	40.4405	12.5188	167.333	-	25.7707	27.0166	0.953883	59.9296	1.45167	1.99821
0:07:36.260	Exercise		2.17074	41.9062	12.9725	167.333	-	26.1137	27.2106	0.959689	62.8561	1.467	2.08324
0:07:37.440	Exercise		2.11685	40.8658	12.6505	167.333	-	26.6327	27.6724	0.962428	62.5809	1.45267	2.03731
0:07:38.740	Exercise		1.91692	37.0063	11.4557	167.333	-	26.9716	27.8969	0.966833	58.6433	1.21667	1.85334
0:07:40.000	Exercise		1.97084	38.0471	11.7545	167.667	-	26.674	27.6764	0.963779	59.4313	1.24733	1.89946
0:07:41.220	Exercise		1.97811	38.1875	11.7745	168	-	26.881	27.9012	0.963436	60.0348	1.26	1.90579
0:07:42.520	Exercise		2.00003	38.6105	11.9049	168	-	26.9963	28.2004	0.9573	60.6556	1.311	1.91463
0:07:43.900	Exercise		1.96993	38.0295	11.7491	167.667	-	26.9643	28.1911	0.95648	59.506	1.34133	1.8842
0:07:45.280	Exercise		2.07544	40.0665	12.3784	167.667	-	26.1253	27.3105	0.956602	60.3405	1.42	1.98537
0:07:46.760	Exercise		2.09166	40.3796	12.4751	167.667	-	26.2936	27.2107	0.966294	60.7237	1.527	2.02116
0:07:48.460	Exercise		2.06779	39.9188	12.3083	168	-	26.5244	27.314	0.971091	60.7365	1.485	2.00801
0:07:49.740	Exercise		2.02015	38.999	12.0486	167.667	-	26.9735	27.7249	0.972897	60.4909	1.45167	1.9654
0:07:51.140	Exercise		2.0398	39.3784	12.19	167.333	-	26.3917	27.1787	0.971044	60.0604	1.389	1.98074
0:07:52.640	Exercise		2.03176	39.2232	12.1662	167	-	26.3461	27.0481	0.974045	59.5337	1.42767	1.97903
0:07:54.060	Exercise		2.00512	38.7089	12.0067	167	-	26.3758	26.9488	0.978736	59.0497	1.37967	1.96248
0:07:55.360	Exercise		1.94871	37.6199	11.6689	167	-	26.5828	27.1334	0.979707	57.9655	1.35433	1.90917
0:07:56.860	Exercise		1.993	38.4748	11.9341	167	-	26.7681	27.4461	0.975296	59.8061	1.33367	1.94376
0:07:58.100	Exercise		2.04746	39.5262	12.2602	167	-	26.2857	27.0691	0.97106	59.6973	1.46233	1.9882
0:07:59.860	Exercise		1.99986	38.6073	11.9752	167	-	26.5916	27.4577	0.968457	59.0325	1.45233	1.93677
0:08:01.380	Exercise		1.9754	38.1351	11.8052	167.333	-	26.4899	27.3366	0.969029	58.008	1.47067	1.91422
0:08:02.720	Exercise		1.95324	37.7073	11.6495	167.667	-	26.9962	27.9897	0.964505	58.8601	1.38267	1.88391
0:08:04.100	Exercise		1.97533	38.1339	11.7579	168	-	26.7947	28.0221	0.956199	59.11	1.377	1.88881
0:08:05.580	Exercise		1.99741	38.5599	11.8893	168	-	26.905	28.0566	0.958956	59.9544	1.38933	1.91542
0:08:06.900	Exercise		1.94675	37.5821	11.5878	168	-	27.2866	28.4169	0.960224	59.463	1.35	1.86932
0:08:08.200	Exercise		2.06678	39.8991	12.3022	168	-	27.2117	28.2546	0.963091	62.3312	1.47367	1.99049
0:08:09.900	Exercise		1.95233	37.6897	11.598	168.333	-	27.1618	28.4347	0.955237	58.9375	1.43633	1.86493
0:08:11.340	Exercise		2.01909	38.9785	11.9709	168.667	-	27.0414	28.4334	0.951043	60.5777	1.459	1.92024
0:08:12.600	Exercise		2.07031	39.9674	12.2504	169	-	27.2878	28.5267	0.95657	62.2192	1.565	1.9804
0:08:14.600	Exercise		2.15346	41.5726	12.7424	169	-	27.4798	28.7681	0.95522	65.4734	1.49733	2.05703
0:08:15.720	Exercise		2.1143	40.8166	12.5106	169	-	26.9804	28.1219	0.95941	63.1732	1.48433	2.02848
0:08:17.080	Exercise		1.94769	37.6002	11.5248	169	-	26.5757	28.0761	0.946558	58.4222	1.263	1.8436
0:08:18.540	Exercise		1.94516	37.5514	11.5098	169	-	25.9714	27.5574	0.942446	56.6078	1.33867	1.83321
0:08:19.980	Exercise		1.9043	36.7626	11.2681	169	-	25.8184	27.4355	0.941059	55.287	1.30067	1.79206
0:08:21.320	Exercise		1.8878	36.4441	11.1704	169	-	26.0006	27.7475	0.937044	55.4479	1.25467	1.76896
0:08:22.620	Exercise		2.04335	39.447	12.0908	169	-	25.5184	27.1863	0.93865	58.1435	1.39533	1.91799
0:08:24.380	Exercise		2.05076	39.59	12.1347	169	-	25.2668	27.0045	0.935652	57.4235	1.47467	1.9188
0:08:26.020	Exercise		1.88846	36.4568	11.1743	169	-	24.8229	26.3177	0.943201	52.2416	1.40233	1.7812
0:08:27.480	Exercise		1.83887	35.4995	10.8809	169	-	24.3277	25.9926	0.935948	50.4633	1.26867	1.72109
0:08:28.920	Exercise		1.96577	37.9492	11.6318	169	-	24.155	25.8989	0.932666	53.4548	1.289	1.8334
0:08:30.360	Exercise		2.24829	43.4032	13.3035	169	-	24.9158	26.611	0.936298	61.8873	1.51833	2.10506
0:08:31.900	Exercise		2.2725	43.8707	13.4468	169	-	26.0314	27.3249	0.952662	65.4261	1.50267	2.16493
0:08:33.100	Exercise		2.03263	39.2399	12.0274	169	-	26.9745	27.9703	0.964397	60.5992	1.51233	1.96026
0:08:35.020	Exercise		2.033	39.2472	12.0296	169	-	27.2338	27.9387	0.974769	61.5887	1.42533	1.98171
0:08:36.260	Exercise		2.0258	39.108	11.987	169	-	27.0593	27.8387	0.972004	60.6956	1.48667	1.96908
0:08:37.660	Exercise		2.24316	43.3043	13.2731	169	-	26.7918	27.5206	0.973518	66.1517	1.57367	2.18376
0:08:39.380	Exercise		2.10563	40.6492	12.4594	169	-	26.6111	27.4368	0.969905	61.9459	1.50867	2.04226
0:08:40.700	Exercise		1.98176	38.2579	11.7033	169.333	-	26.4636	27.2283	0.971916	58.4177	1.40833	1.9261
0:08:42.060	Exercise		1.95477	37.7368	11.5212	169.667	-	26.023	27.0523	0.961951	57.3492	1.27433	1.88039
0:08:43.380	Exercise		2.03025	39.1941	11.9427	170	-	25.8016	27.1268	0.951147	58.9679	1.28967	1.93107
0:08:44.640	Exercise		2.14799	41.467	12.6352	170	-	25.8928	27.4478	0.943346	62.1411	1.37167	2.0263
0:08:46.040	Exercise		2.27496	43.9182	13.3821	170	-	25.9882	27.246	0.953837	64.635	1.68833	2.16994
0:08:48.500	Exercise		2.20231	42.5155	12.9547	170	-	26.2661	27.3209	0.961395	63.5139	1.61367	2.11729
0:08:49.680	Exercise		2.19133	42.3037	12.8902	170	-	26.046	27.0231	0.963844	62.9018	1.55467	2.1121
0:08:50.980	Exercise		1.97969	38.2179	11.6452	170	-	25.9491	27.1954	0.954172	58.5091	1.18033	1.88896
0:08:52.140	Exercise		2.03203	39.2284	11.9531	170	-	25.5178	26.8689	0.949717	58.9508	1.196	1.92986
0:08:53.340	Exercise		2.10449	40.6273	12.3794	170	-	25.6765	27.0804	0.948158	61.2408	1.224	1.99539
0:08:54.580	Exercise		2.15146	41.534	12.6557	170	-	26.3026	27.4797	0.957167	63.493	1.32433	2.05931
0:08:55.900	Exercise		2.27199	43.8609	13.3647	170	-	26.3444	27.2566	0.966531	66.0521	1.53467	2.19595
0:08:57.600	Exercise		2.19616	42.3969	12.9186	170	-	26.6933	27.4081	0.973922	64.859	1.49767	2.13889
0:08:58.820	Exercise		2.03241	39.2357	11.9553	170	-	26.8586	27.5773	0.97394	60.7289	1.424	1.97944
0:09:00.200	Exercise		1.8905	36.4961	11.1206	170	-	26.7747	27.8404	0.961721	57.4254	1.21467	1.81813
0:09:01.420	Exercise		2.00232	38.6548	11.7553	170.333	-	25.9961	27.2994	0.95226	58.4995	1.30667	1.90673
0:09:02.860	Exercise		2.11323	40.796	12.3822	170.667	-	25.7476	27.256	0.944659	61.0208	1.32933	1.99628
0:09:04.140	Exercise		2.19474	42.3695	12.8347	171	-	25.8939	27.2148	0.951462	62.6618	1.54733	2.08821
0:09:05.960	Exercise		2.12847	41.0901	12.4472	171	-	26.3963	27.6069	0.956149	62.1021	1.511	2.03513
0:09:07.340	Exercise		1.99903	38.5912	11.6902	171	-	26.4002	27.5103	0.95965	58.5002	1.47133	1.91836
0:09:08.740	Exercise		1.7269	33.3379	10.0988	171	-	26.0524	27.4233	0.950007	51.1056	1.20333	1.64057
0:09:10.200	Exercise		1.83987	35.5187	10.7595	171	-	24.8111	26.5702	0.933795	51.8272	1.208	1.71806
0:09:11.540	Exercise		2.01827	38.9628	11.8028	171	-	24.0868	25.9594	0.927863	54.8216	1.27167	1.87268
0:09:12.920	Exercise		2.25799	43.5905	13.2046	171	-	24.0151	25.849	0.929053	60.4894	1.39067	2.09779
0:09:14.340	Exercise		2.20408	42.5499	12.8894	171	-	24.8338	26.436	0.939396	60.745	1.45567	2.07051
0:09:15.860	Exercise		2.1213	40.9518	12.4053	171	-	25.4169	26.8275	0.947422	59.8393	1.455	2.00977
0:09:17.300	Exercise		2.12665	41.055	12.4124	171.333	-	26.0113	27.1701	0.95735	60.7591	1.60767	2.03595
0:09:19.160	Exercise		1.97383	38.1048	11.498	171.667	-	26.1106	27.2455	0.958348	57.0056	1.50133	1.89162
0:09:20.660	Exercise		2.00793	38.7631	11.674	172	-	25.7426	26.9399	0.955557	57.0033	1.54467	1.91869
0:09:22.220	Exercise		2.063	39.8263	11.9942	172	-	24.9798	26.1698	0.954527	56.6324	1.59933	1.96919
0:09:24.380	Exercise		2.08615	40.2732	12.1053	172.333	-	24.7088	25.9783	0.951135	56.62	1.607	1.98421
0:09:25.900	Exercise		1.96868	38.0054	11.4016	172.667	-	24.5358	25.9108	0.946935	53.503	1.48167	1.86421
0:09:27.360	Exercise		1.87942	36.2822	10.8637	173	-	24.1533	25.6944	0.940022	50.4509	1.43667	1.76669
0:09:29.780	Exercise		1.77838	34.3318	10.2797	173	-	24.0201	25.7992	0.931039	47.7018	1.378	1.65574
0:09:31.360	Exercise		2.05631	39.6971	11.8862	173	-	23.2348	25.3126	0.917914	53.1126	1.43367	1.88751
0:09:32.600	Exercise		2.11607	40.8508	12.2081	173.333	-	22.9335	25.5966	0.895961	54.8227	1.25433	1.89592
0:09:33.940	Exercise		2.48509	47.9748	14.3096	173.667	-	22.9815	25.2555	0.909963	62.8026	1.589	2.26134
0:09:36.300	Exercise		2.2344	43.1351	12.8414	174	-	23.4684	25.5054	0.920134	57.779	1.55767	2.05594
0:09:37.760	Exercise		2.13642	41.2437	12.2783	174	-	23.4929	25.2761	0.929451	55.383	1.536	1.9857
0:09:39.200	Exercise		2.00799	38.7644	11.5402	174	-	23.107	25.0775	0.921424	52.343	1.268	1.85021
0:09:40.660	Exercise		2.22993	43.0488	12.8157	174	-	23.1689	25.0129	0.926278	56.934	1.556	2.06553
0:09:42.880	Exercise		2.13902	41.2938	12.2932	174	-	23.476	25.4076	0.923976	55.5416	1.50167	1.9764
0:09:44.280	Exercise		2.22251	42.9056	12.773	174	-	23.5837	25.2676	0.933356	57.0426	1.775	2.07439
0:09:46.540	Exercise		2.14633	41.4348	12.3352	174	-	23.9764	25.6862	0.933434	56.9734	1.48833	2.00345
0:09:47.860	Exercise		2.22861	43.0235	12.7836	174.333	-	23.7206	25.3628	0.935253	58.2655	1.55333	2.08432
0:09:49.340	Exercise		2.01487	38.897	11.5355	174.667	-	23.7311	25.3476	0.936228	53.4742	1.36067	1.88637
0:09:51.220	Exercise		1.97408	38.1096	11.2804	175	-	22.9147	24.6916	0.928038	50.5356	1.373	1.83202
0:09:52.800	Exercise		1.98074	38.2383	11.3185	175	-	22.5687	24.5189	0.92046	50.0567	1.34633	1.8232
0:09:54.240	Exercise		2.24089	43.2604	12.8051	175	-	22.5645	24.5973	0.917357	55.6387	1.579	2.05569
0:09:56.540	Exercise		2.357	45.502	13.4686	175	-	23.0941	25.0704	0.921167	60.0449	1.54067	2.17119
0:09:57.760	Exercise		2.46939	47.6716	14.084	175.333	-	23.4718	25.2109	0.931019	63.7226	1.59267	2.29905
0:09:59.100	Exercise		2.24302	43.3016	12.7686	175.667	-	23.831	25.4822	0.935203	60.112	1.3	2.09768
0:10:00.440	Exercise		2.40477	46.4241	13.6634	176	-	24.1391	25.3874	0.95083	64.021	1.54367	2.28652
0:10:02.160	Exercise		2.46828	47.6502	14.0243	176	-	25.811	26.6117	0.969911	70.1033	1.57867	2.39401
0:10:03.280	Exercise		2.5235	48.7163	14.311	176.333	-	27.2256	27.3717	0.994661	75.2717	1.65033	2.51003
0:10:04.520	Exercise		2.3424	45.2201	13.2589	176.667	-	29.0768	28.5613	1.01805	75.2183	1.52367	2.38468
0:10:05.820	Exercise		2.24776	43.393	12.6992	177	-	29.6642	28.9128	1.02599	73.7867	1.49467	2.30618
0:10:06.940	Exercise		2.15907	41.6809	12.1981	177	-	29.6089	28.8776	1.02532	71.0749	1.432	2.21374
0:10:08.160	Exercise		2.13153	41.1491	12.0425	177	-	27.8832	27.5285	1.01288	66.2118	1.40667	2.15899
0:10:09.720	Exercise		2.11399	40.8106	11.921	177.333	-	25.8835	25.9351	0.99801	60.6181	1.47933	2.10979
0:10:11.420	Exercise		2.20554	42.5779	12.4139	177.667	-	24.8048	24.973	0.993266	59.581	1.76067	2.19068
0:10:13.580	Exercise		2.24656	43.3699	12.6211	178	-	25.0658	25.1793	0.99549	61.2332	1.79167	2.23643
0:10:15.100	Exercise		2.23438	43.1348	12.5527	178	-	25.0133	25.0851	0.997139	60.6989	1.81733	2.22799
0:10:16.920	Exercise		2.16198	41.737	12.1459	178	-	25.0303	25.0605	0.998792	58.9893	1.74267	2.15936
0:10:18.980	Exercise		2.18935	42.2654	12.2997	178	-	24.9292	25.0279	0.996058	59.5583	1.72233	2.18072
0:10:20.420	Exercise		2.20057	42.482	12.3627	178	-	24.7254	24.7386	0.99947	59.2474	1.76367	2.1994
0:10:22.420	Exercise		2.11497	40.8294	11.8818	178	-	24.8368	24.864	0.998906	57.941	1.54167	2.11265
0:10:23.880	Exercise		2.1136	40.8031	11.8742	178	-	24.3993	24.486	0.99646	56.9028	1.53667	2.10612
0:10:25.380	Exercise		2.23592	43.1644	12.5613	178	-	25.1373	25.1415	0.999832	61.6125	1.64067	2.23554
0:10:27.280	Exercise		2.30553	44.5083	12.9524	178	-	25.2988	25.2435	1.00219	63.9277	1.64367	2.31058
0:10:28.600	Exercise		2.33988	45.1713	13.1454	178	-	26.4293	26.0492	1.01459	67.6238	1.684	2.37401
0:10:29.980	Exercise		2.26523	43.7303	12.726	178	-	27.489	26.972	1.01917	69.154	1.44633	2.30865
0:10:31.080	Exercise		2.26438	43.7138	12.7212	178	-	28.3014	27.5559	1.02705	71.1654	1.44733	2.32563
0:10:32.300	Exercise		2.24701	43.3786	12.6236	178	-	28.9926	28.1597	1.02958	72.6078	1.40133	2.31347
0:10:33.460	Exercise		2.13995	41.3118	12.0222	178	-	28.6723	27.7645	1.03269	68.287	1.419	2.20992
0:10:34.840	Exercise		2.1708	41.9073	12.1955	178	-	28.2001	27.4938	1.02569	66.9859	1.672	2.22657
0:10:37.240	Exercise		2.20012	42.4734	12.3602	178	-	27.1835	27.034	1.00553	65.3788	1.68967	2.21229
0:10:38.500	Exercise		2.41109	46.5462	13.5455	178	-	27.2474	27.2866	0.998564	71.8982	1.66933	2.40763
0:10:39.560	Exercise		2.53463	48.9312	14.2395	178	-	28.3167	28.3645	0.998312	79.3458	1.50867	2.53036
0:10:40.680	Exercise		2.42828	46.8781	13.642	178	-	29.5135	29.0167	1.01712	79.2406	1.50667	2.46986
0:10:41.940	Exercise		2.22844	43.02	12.5193	178	-	30.2982	29.497	1.02716	74.6595	1.50533	2.28897
0:10:43.200	Exercise		2.1143	40.8166	11.8559	178.333	-	29.4788	28.8693	1.02111	69.4238	1.40867	2.15893
0:10:44.340	Exercise		2.21067	42.677	12.3731	178.667	-	28.8611	28.1155	1.02652	70.6706	1.48167	2.26929
0:10:45.740	Exercise		2.32073	44.8017	12.965	179	-	28.0918	27.5063	1.02128	72.1371	1.496	2.37013
0:10:46.960	Exercise		2.33864	45.1474	13.065	179	-	27.9097	27.2506	1.02419	72.0881	1.52267	2.3952
0:10:48.160	Exercise		2.36574	45.6706	13.2164	179	-	27.3119	26.5757	1.0277	70.9051	1.62267	2.43127
0:10:50.040	Exercise		2.37296	45.8099	13.2567	179	-	27.3391	26.4644	1.03305	71.424	1.57033	2.45138
0:10:51.140	Exercise		2.40581	46.4442	13.4403	179	-	28.146	27.0968	1.03872	74.6325	1.55333	2.49896
0:10:52.180	Exercise		2.22134	42.883	12.4097	179	-	29.299	28.2556	1.03693	72.9963	1.32833	2.30337
0:10:53.320	Exercise		2.22647	42.9821	12.4384	179	-	29.1384	28.2744	1.03056	72.6115	1.35167	2.29451
0:10:54.500	Exercise		2.13719	41.2584	11.9619	178.667	-	28.7238	28.073	1.02318	68.7546	1.344	2.18673
0:10:55.700	Exercise		2.18208	42.1252	12.2132	178.667	-	28.0894	27.6305	1.01661	68.419	1.38267	2.21833
0:10:56.960	Exercise		2.2303	43.0559	12.5063	178.333	-	27.764	27.2891	1.0174	68.5794	1.48333	2.26911
0:10:58.420	Exercise		2.24206	43.283	12.5488	178.667	-	27.6333	27.0104	1.02306	68.4629	1.515	2.29376
0:10:59.700	Exercise		2.18106	42.1054	12.2074	178.667	-	28.267	27.5998	1.02417	68.2348	1.49267	2.23378
0:11:00.920	Exercise		2.1149	40.8282	11.8151	179	-	28.7727	28.2257	1.01938	67.8224	1.401	2.15589
0:11:02.140	Exercise		2.16637	41.8218	12.1026	179	-	28.1158	27.7214	1.01422	67.4531	1.48433	2.19719
0:11:03.720	Exercise		2.25951	43.6198	12.5995	179.333	-	27.862	27.3864	1.01737	69.6202	1.504	2.29875
0:11:04.880	Exercise		2.305	44.498	12.8293	179.667	-	28.1602	27.4183	1.02706	71.6547	1.52967	2.36737
0:11:06.060	Exercise		2.44282	47.1587	13.5712	180	-	28.9359	27.8791	1.03791	77.0921	1.73267	2.53542
0:11:08.000	Exercise		2.42307	46.7774	13.4615	180	-	29.4895	28.2043	1.04557	78.0965	1.69333	2.53348
0:11:09.060	Exercise		2.39921	46.3168	13.3043	180.333	-	29.3663	27.9602	1.05029	77.0973	1.67167	2.51987
0:11:10.240	Exercise		2.1023	40.585	11.6364	180.667	-	29.8392	28.3755	1.05158	70.6573	1.28367	2.21075
0:11:11.280	Exercise		2.14059	41.3242	11.8265	181	-	28.9951	27.9108	1.03885	69.5983	1.33067	2.22375
0:11:12.520	Exercise		2.16866	41.866	11.9815	181	-	29.1644	28.1647	1.0355	71.1082	1.30267	2.24564
0:11:13.560	Exercise		2.2217	42.89	12.2746	181	-	29.3426	28.3614	1.03459	72.808	1.37633	2.29856
0:11:14.700	Exercise		2.27714	43.9602	12.5809	181	-	29.705	28.6191	1.03794	75.464	1.38933	2.36354
0:11:15.840	Exercise		2.23407	43.1288	12.3429	181	-	29.8792	28.84	1.03604	74.3311	1.41233	2.31458
0:11:16.980	Exercise		2.23223	43.0932	12.3327	181	-	29.8077	28.7401	1.03715	73.99	1.42967	2.31515
0:11:18.180	Exercise		2.18941	42.2667	12.0962	181	-	30.0013	28.7285	1.0443	73.0517	1.428	2.28641
0:11:19.360	Exercise		2.15144	41.5335	11.8864	181	-	29.976	28.7662	1.04206	71.8581	1.40467	2.24192
0:11:20.500	Exercise		2.16661	41.8264	11.9702	181	-	29.3355	28.2408	1.03876	70.9655	1.37967	2.25059
0:11:21.680	Exercise		2.151	41.525	11.884	181	-	28.9882	28.157	1.02952	69.9865	1.32033	2.2145
0:11:22.760	Exercise		2.13206	41.1594	11.7793	181	-	28.4399	27.783	1.02364	68.0644	1.31933	2.18246
0:11:24.000	Exercise		2.10145	40.5685	11.6102	181	-	28.433	27.9669	1.01667	66.9887	1.33267	2.13647
0:11:25.280	Exercise		1.86772	36.0563	10.3189	181	-	28.0541	27.7885	1.00956	58.9017	1.304	1.88557
0:11:26.760	Exercise		1.99874	38.5858	11.0428	181	-	27.0229	27.2718	0.990873	60.2959	1.38167	1.9805
0:11:28.140	Exercise		2.02203	39.0353	11.1714	181	-	26.2549	26.8665	0.977236	59.2715	1.38033	1.976
0:11:29.480	Exercise		2.27371	43.8939	12.5619	181	-	26.1589	26.8953	0.972621	66.0507	1.447	2.21145
0:11:30.720	Exercise		2.28157	44.0458	12.6054	181	-	26.763	27.3061	0.980107	68.1507	1.38433	2.23619
0:11:31.820	Exercise		2.36188	45.5961	13.0491	181	-	27.2354	27.4796	0.991111	71.4484	1.44467	2.34089
0:11:33.140	Exercise		2.41767	46.6733	13.3328	181.333	-	27.3039	27.1419	1.00597	72.4479	1.621	2.43211
0:11:34.900	Exercise		2.16364	41.7691	11.9318	181.333	-	27.4743	27.1991	1.01012	65.6624	1.52067	2.18553
0:11:36.100	Exercise		2.17228	41.936	11.9575	181.667	-	27.3303	26.7789	1.02059	65.8458	1.464	2.21702
0:11:37.280	Exercise		2.07421	40.0427	11.4387	181.333	-	27.696	27.248	1.01644	64.7702	1.27367	2.10831
0:11:38.440	Exercise		2.35014	45.3694	12.9365	181.667	-	27.8708	27.3088	1.02058	72.6728	1.459	2.3985
0:11:39.720	Exercise		2.3365	45.1062	12.8851	181.333	-	28.8278	28.2292	1.0212	74.6598	1.472	2.38605
0:11:40.840	Exercise		2.31743	44.738	12.7799	181.333	-	29.3689	28.4411	1.03262	75.2037	1.516	2.39303
0:11:42.080	Exercise		2.17868	42.0595	12.0369	181	-	29.7744	28.8528	1.03194	72.0123	1.45167	2.24828
0:11:43.360	Exercise		2.1728	41.9459	12.0044	181	-	29.3411	28.5637	1.02722	70.8069	1.44533	2.23194
0:11:44.520	Exercise		2.25926	43.6151	12.4821	181	-	28.7581	28.1094	1.02308	71.9542	1.484	2.3114
0:11:45.800	Exercise		2.34354	45.242	12.9477	181	-	28.8194	28.041	1.02776	74.7542	1.492	2.40859
0:11:46.960	Exercise		2.40291	46.3882	13.2757	181	-	29.5652	28.5488	1.0356	78.4917	1.51733	2.48846
0:11:48.020	Exercise		2.3138	44.668	12.7834	181	-	30.1585	28.9936	1.04018	77.5064	1.44467	2.40677
0:11:49.160	Exercise		2.2612	43.6526	12.4928	181	-	30.0533	28.7216	1.04637	75.6823	1.41067	2.36604
0:11:50.320	Exercise		2.13664	41.2479	11.8046	181	-	29.8395	28.3797	1.05144	71.0873	1.39633	2.24655
0:11:51.560	Exercise		2.22429	42.9399	12.2889	181	-	29.8581	28.4259	1.05038	73.5785	1.47867	2.33636
0:11:52.780	Exercise		2.27534	43.9254	12.5709	181	-	29.8248	28.3777	1.051	74.5167	1.61233	2.39137
0:11:54.240	Exercise		2.27603	43.9388	12.5747	181	-	29.6064	28.2331	1.04864	73.9162	1.62967	2.38674
0:11:55.540	Exercise		2.18123	42.1087	12.051	181	-	29.8323	28.4406	1.04893	72.0378	1.489	2.28796
0:11:56.580	Exercise		2.1292	41.1042	11.7635	181	-	30.1247	28.8765	1.04323	71.8023	1.34967	2.22124
0:11:57.660	Exercise		2.22612	42.9754	12.2764	181.333	-	30.6088	29.2018	1.04818	76.084	1.379	2.33339
0:11:58.820	Exercise		2.3991	46.3146	13.206	181.667	-	30.2782	28.6415	1.05715	79.7353	1.61833	2.53619
0:12:00.300	Exercise		2.32076	44.8023	12.7514	182	-	30.0494	28.1646	1.06692	76.6062	1.606	2.47606
0:12:01.480	Exercise		2.29574	44.3192	12.6139	182	-	29.9948	28.1239	1.06652	75.9631	1.54	2.44845
0:12:02.540	Exercise		2.1642	41.78	11.8912	182	-	30.0869	28.226	1.06593	72.7538	1.37133	2.30688
0:12:03.700	Exercise		2.26808	43.7852	12.462	182	-	30.3854	28.6547	1.0604	76.7822	1.40567	2.40507
0:12:04.780	Exercise		2.15976	41.6942	11.8668	182	-	30.0313	28.4139	1.05692	72.2945	1.40033	2.2827
0:12:06.040	Exercise		2.16119	41.7218	11.8747	182	-	30.0034	28.6679	1.04659	72.2773	1.4	2.26187
0:12:07.200	Exercise		2.12935	41.1071	11.6783	182.333	-	30.1027	28.7904	1.04558	71.4383	1.40167	2.22641
0:12:08.320	Exercise		2.27464	43.912	12.4752	182.333	-	30.6207	29.2942	1.04529	77.2766	1.45933	2.37765
0:12:09.440	Exercise		2.28803	44.1705	12.5257	182.667	-	30.7295	29.302	1.04872	77.6344	1.52633	2.3995
0:12:10.760	Exercise		2.25802	43.5912	12.3615	182.667	-	30.3109	29.0366	1.04388	75.5179	1.537	2.35712
0:12:12.000	Exercise		2.15371	41.5775	11.7904	182.667	-	29.779	28.5983	1.04128	71.2106	1.44933	2.24263
0:12:13.120	Exercise		2.15914	41.6823	11.8201	182.667	-	29.6484	28.5855	1.03718	71.575	1.36333	2.23942
0:12:14.200	Exercise		2.35887	45.538	12.9135	182.667	-	29.6681	28.4617	1.04239	76.9555	1.58933	2.45885
0:12:15.860	Exercise		2.36593	45.6744	12.9286	183	-	29.2645	28.0677	1.04264	76.0793	1.60133	2.46682
0:12:17.040	Exercise		2.33919	45.158	12.7824	183	-	29.217	28.0431	1.04186	75.2359	1.572	2.43711
0:12:18.100	Exercise		2.09713	40.485	11.4597	183	-	29.1181	28.1924	1.03284	68.7041	1.295	2.16599
0:12:19.260	Exercise		2.1142	40.8147	11.553	183	-	29.1688	28.3969	1.02718	69.3507	1.3	2.17167
0:12:20.420	Exercise		2.16023	41.7033	11.8045	183	-	28.6044	27.9449	1.0236	69.3286	1.32467	2.21121
0:12:21.540	Exercise		2.23885	43.2211	12.2342	183	-	28.1644	27.4772	1.02501	70.4321	1.375	2.29485
0:12:22.780	Exercise		2.22911	43.033	12.1809	183	-	28.4645	27.9222	1.01942	71.1675	1.328	2.27241
0:12:23.800	Exercise		2.13769	41.2681	11.6601	183.333	-	28.6836	28.2636	1.01486	69.2857	1.252	2.16946
0:12:24.820	Exercise		2.13525	41.221	11.6257	183.667	-	29.0554	28.9429	1.00389	70.3536	1.21867	2.14355
0:12:25.900	Exercise		2.26062	43.6413	12.286	184	-	28.9481	28.778	1.00591	73.5017	1.313	2.27398
0:12:27.020	Exercise		2.44318	47.1656	13.2781	184	-	29.6084	29.1535	1.0156	79.7915	1.54167	2.4813
0:12:28.320	Exercise		2.42045	46.7269	13.1546	184	-	30.3127	29.5334	1.02639	80.9262	1.54233	2.48432
0:12:29.360	Exercise		2.32097	44.8064	12.5912	184.333	-	31.0482	29.9771	1.03573	79.7127	1.50033	2.4039
0:12:30.440	Exercise		2.21517	42.764	12.0172	184.333	-	30.9581	29.8558	1.03692	76.5843	1.37733	2.29696
0:12:31.560	Exercise		2.17892	42.0642	11.7992	184.667	-	30.4648	29.3681	1.03734	73.9789	1.402	2.26029
0:12:32.780	Exercise		2.09258	40.3973	11.3317	184.667	-	30.208	29.2401	1.0331	70.6271	1.37167	2.16184
0:12:33.940	Exercise		2.23711	43.1874	12.0925	185	-	29.4585	28.5423	1.0321	72.5911	1.56267	2.30892
0:12:35.500	Exercise		2.19866	42.4451	11.8846	185	-	28.4922	27.827	1.02391	69.2954	1.50033	2.25122
0:12:36.740	Exercise		2.25562	43.5448	12.1926	185	-	27.5583	27.0996	1.01693	68.6901	1.515	2.2938
0:12:37.960	Exercise		2.06625	39.889	11.1689	185	-	26.5099	26.3508	1.00604	61.7813	1.27	2.07872
0:12:39.200	Exercise		2.2532	43.4981	12.1795	185	-	26.8428	26.6398	1.00762	67.1374	1.45267	2.27037
0:12:40.660	Exercise		2.29387	44.2832	12.3993	185	-	27.2914	26.9098	1.01418	69.4237	1.46567	2.3264
0:12:41.800	Exercise		2.3344	45.0656	12.6184	185	-	28.252	27.8112	1.01585	72.8904	1.51267	2.3714
0:12:42.980	Exercise		2.2181	42.8205	11.9897	185	-	28.6753	28.1837	1.01744	70.9713	1.38733	2.25679
0:12:44.180	Exercise		2.20717	42.6094	11.9306	185	-	28.7324	28.2792	1.01603	70.7838	1.38367	2.24254
0:12:45.320	Exercise		2.29042	44.2166	12.3807	185	-	28.2328	27.7533	1.01728	72.3081	1.36233	2.33
0:12:46.380	Exercise		2.32484	44.881	12.5667	185	-	28.5552	28.0795	1.01694	74.2006	1.36733	2.36422
0:12:47.500	Exercise		2.38532	46.0487	12.8936	185	-	29.2837	28.7839	1.01736	78.0777	1.36667	2.42673
0:12:48.480	Exercise		2.34514	45.273	12.6764	185	-	29.697	29.0498	1.02228	77.9226	1.35533	2.39739
0:12:49.520	Exercise		2.31618	44.7138	12.5199	185	-	29.7209	28.9393	1.02701	77.2634	1.32067	2.37874
0:12:50.580	Exercise		2.52658	48.7756	13.6572	185	-	29.2172	28.3988	1.02882	81.2513	1.57433	2.59939
0:12:52.060	Exercise		2.3198	44.7838	12.5169	185.333	-	28.79	27.9995	1.02823	73.8103	1.51333	2.38529
0:12:53.280	Exercise		1.80656	34.8756	9.7301	185.667	-	28.7179	28.058	1.02352	58.1867	1.32867	1.84904
0:12:54.720	Exercise		1.94244	37.4989	10.4432	186	-	26.1041	26.0862	1.00069	57.5063	1.21767	1.94378
0:12:55.900	Exercise		2.20521	42.5716	11.856	186	-	25.9918	26.2237	0.991157	64.1181	1.35767	2.18571
0:12:57.120	Exercise		2.90619	56.1041	15.6247	186	-	26.4083	26.4125	0.999842	84.1665	1.63367	2.90573
0:12:58.220	Exercise		2.63015	50.775	14.1406	186	-	28.333	27.8227	1.01834	81.8986	1.59833	2.67839
0:12:59.420	Exercise		2.56033	49.4272	13.7652	186	-	29.513	28.6152	1.03137	83.1988	1.569	2.64066
0:13:00.520	Exercise		2.45587	47.4107	13.2036	186	-	29.5055	28.5751	1.03256	79.6614	1.59333	2.53584
0:13:01.840	Exercise		2.39386	46.2135	12.8702	186	-	29.3048	28.3296	1.03442	76.7068	1.685	2.47626
0:13:03.480	Exercise		2.34361	45.2435	12.6001	186	-	29.3403	28.303	1.03665	75.1824	1.68633	2.42951
0:13:04.640	Exercise		2.44241	47.1507	13.1312	186	-	29.6024	28.3601	1.0438	78.5392	1.813	2.54939
0:13:06.080	Exercise		2.48932	48.0563	13.3834	186	-	30.1997	28.6373	1.05456	82.3252	1.65833	2.62513
0:13:07.160	Exercise		2.47886	47.8543	13.3272	186	-	30.0891	28.3868	1.05997	81.6525	1.664	2.62751
0:13:08.360	Exercise		2.31573	44.7053	12.4502	186	-	30.0503	28.2053	1.06541	77.2262	1.456	2.46722
0:13:09.480	Exercise		2.43324	46.9737	13.0819	186	-	28.7279	27.2825	1.05298	76.5475	1.65867	2.56215
0:13:11.200	Exercise		2.50789	48.4149	13.4592	186.333	-	28.2914	26.9113	1.05128	76.9974	1.834	2.63651
0:13:12.800	Exercise		2.48272	47.929	13.3003	186.667	-	28.6931	27.2055	1.05468	76.7109	2.018	2.61848
0:13:14.240	Exercise		2.43046	46.92	12.9971	187	-	29.6387	27.8743	1.0633	77.8349	1.93267	2.5843
0:13:15.680	Exercise		2.40145	46.36	12.842	187	-	30.1578	28.2607	1.06713	78.8217	1.77367	2.56265
0:13:16.880	Exercise		2.51705	48.5916	13.4601	187	-	29.5382	27.7414	1.06477	80.3134	1.939	2.68007
0:13:18.720	Exercise		2.55089	49.2451	13.6411	187	-	29.6219	27.7996	1.06555	81.4473	1.993	2.71811
0:13:20.220	Exercise		2.54513	49.1338	13.6103	187	-	29.7978	27.8771	1.0689	81.3521	2.125	2.72049
0:13:21.640	Exercise		2.38379	46.0191	12.7475	187	-	30.1362	28.137	1.07105	77.9679	1.83167	2.55316
0:13:22.960	Exercise		2.36567	45.6693	12.6506	187	-	30.1672	28.2841	1.06658	78.1014	1.66967	2.52317
0:13:24.100	Exercise		2.33238	45.0266	12.4726	187	-	30.8248	29.0379	1.06154	79.4263	1.51867	2.4759
0:13:25.120	Exercise		2.32068	44.8008	12.4101	187	-	31.88	30.0617	1.06049	82.3964	1.41033	2.46105
0:13:26.060	Exercise		2.32107	44.8084	12.4122	187	-	32.4792	30.6464	1.05981	84.0966	1.39033	2.45989
0:13:27.080	Exercise		2.30375	44.474	12.3195	187	-	31.8908	29.9644	1.06429	82.072	1.37367	2.45186
0:13:28.140	Exercise		2.41428	46.6077	12.9106	187	-	31.2481	29.0913	1.07414	83.3425	1.519	2.59328
0:13:29.360	Exercise		2.45599	47.4129	13.1336	187	-	30.6323	28.3815	1.0793	83.0791	1.52467	2.65076
0:13:30.400	Exercise		2.4322	46.9537	13.0064	187	-	30.6345	28.4602	1.0764	82.408	1.50233	2.61801
0:13:31.440	Exercise		2.33783	45.1319	12.5018	187	-	30.6664	28.79	1.06518	80.0546	1.37867	2.4902
0:13:32.460	Exercise		2.29676	44.3389	12.2603	187.333	-	30.6127	28.8228	1.0621	78.7823	1.339	2.43938
0:13:33.460	Exercise		2.36374	45.632	12.5954	187.667	-	30.0264	28.2017	1.0647	79.1181	1.399	2.51667
0:13:34.640	Exercise		2.44691	47.2377	13.0155	188	-	30.3926	28.305	1.07376	82.2598	1.501	2.62739
0:13:35.760	Exercise		2.39043	46.1473	12.715	188	-	30.132	28.1117	1.07187	78.7143	1.69533	2.56222
0:13:37.480	Exercise		2.45186	47.3332	13.0418	188	-	30.7731	28.6452	1.07429	82.5203	1.681	2.634
0:13:38.500	Exercise		2.4733	47.7471	13.1558	188	-	30.9224	28.9305	1.06885	83.8013	1.64833	2.64358
0:13:39.520	Exercise		2.51547	48.5613	13.3802	188	-	31.3595	29.0984	1.07771	86.9307	1.55567	2.71094
0:13:40.720	Exercise		2.48694	48.0105	13.205	188.333	-	31.0373	28.7904	1.07804	84.3313	1.7	2.68103
0:13:42.220	Exercise		2.44918	47.2814	13.0045	188.333	-	30.6882	28.3471	1.08259	82.0987	1.704	2.65144
0:13:43.320	Exercise		2.45463	47.3866	13.0104	188.667	-	30.6658	28.2578	1.08522	82.2111	1.70633	2.6638
0:13:44.520	Exercise		2.41884	46.6958	12.8207	188.667	-	31.2479	28.6011	1.09254	83.042	1.60333	2.64268
0:13:45.700	Exercise		2.43997	47.1037	12.9099	189	-	31.7481	29.0608	1.09247	84.4538	1.74	2.6656
0:13:47.040	Exercise		2.38023	45.9504	12.6161	188.667	-	32.4072	29.69	1.09152	84.4427	1.66433	2.59807
0:13:48.100	Exercise		2.40664	46.4603	12.7786	188.333	-	32.3786	29.9341	1.08166	85.6695	1.59267	2.60318
0:13:49.100	Exercise		2.32087	44.8044	12.345	188	-	32.5761	30.1325	1.0811	84.4014	1.38167	2.50908
0:13:50.000	Exercise		2.43307	46.9704	12.919	188.333	-	32.1874	29.8643	1.07779	87.2739	1.40267	2.62234
0:13:51.000	Exercise		2.54239	49.081	13.4994	188.333	-	32.1708	29.7574	1.0811	90.1557	1.552	2.74859
0:13:52.260	Exercise		2.45761	47.4441	13.0492	188.333	-	32.0833	29.6336	1.08266	86.7825	1.575	2.66076
0:13:53.300	Exercise		2.45062	47.3093	13.0122	188.333	-	31.8891	29.5069	1.08073	85.4178	1.692	2.64847
0:13:54.600	Exercise		2.35104	45.3868	12.4834	188.333	-	31.8914	29.3221	1.08762	82.0794	1.66433	2.55704
0:13:55.960	Exercise		2.39813	46.296	12.7334	188.333	-	31.8872	29.229	1.09094	83.3735	1.739	2.61622
0:13:57.080	Exercise		2.34941	45.3554	12.4969	188	-	31.5732	28.9085	1.09218	80.8951	1.73433	2.56597
0:13:58.500	Exercise		2.46011	47.4924	13.0625	188.333	-	31.6281	29.0303	1.08948	84.5893	1.79633	2.68025
0:13:59.820	Exercise		2.36937	45.7407	12.5585	188.667	-	31.2493	28.8343	1.08375	80.8221	1.71633	2.56781
0:14:00.940	Exercise		2.41776	46.6749	12.7924	189	-	31.6508	29.1992	1.08396	83.8949	1.639	2.62076
0:14:02.040	Exercise		2.34708	45.3103	12.4184	189	-	31.0796	28.9131	1.07493	80.4207	1.54933	2.52294
0:14:03.300	Exercise		2.46761	47.6373	13.0792	188.667	-	31.1778	29.0093	1.07475	83.7579	1.76767	2.65208
0:14:04.800	Exercise		2.45168	47.3298	13.0178	188.333	-	31.4865	29.3342	1.07337	84.0667	1.76167	2.63157
0:14:05.880	Exercise		2.50595	48.3775	13.3295	188	-	32.1833	29.8661	1.07758	88.0595	1.71133	2.70038
0:14:06.900	Exercise		2.4652	47.5908	13.1128	188	-	32.3784	30.0815	1.07636	87.927	1.56167	2.65344
0:14:08.000	Exercise		2.49504	48.1668	13.2715	188	-	32.7545	30.3442	1.07943	89.9343	1.57733	2.69323
0:14:09.040	Exercise		2.47691	47.8167	13.175	188	-	32.0228	29.6578	1.07974	86.6769	1.696	2.67443
0:14:10.500	Exercise		2.37581	45.8651	12.6373	188	-	31.4502	29.1763	1.07794	81.8219	1.659	2.56098
0:14:11.720	Exercise		2.33172	45.014	12.4028	188	-	30.2986	28.2482	1.07259	77.4634	1.63667	2.50097
0:14:12.880	Exercise		2.4056	46.4401	12.7957	188	-	30.1026	28.144	1.06959	79.2304	1.674	2.57302
0:14:14.340	Exercise		2.45444	47.3831	13.0324	188.333	-	30.4639	28.3531	1.07445	81.8447	1.66633	2.63717
0:14:15.440	Exercise		2.48784	48.0279	13.1865	188.667	-	30.9931	28.8293	1.07506	84.5763	1.63033	2.67457
0:14:16.440	Exercise		2.37951	45.9364	12.59	189	-	31.6705	29.36	1.0787	83.6272	1.45667	2.56676
0:14:17.480	Exercise		2.45315	47.358	12.9796	189	-	31.804	29.6815	1.07151	85.9186	1.56633	2.62856
0:14:18.760	Exercise		2.55981	49.4173	13.544	189	-	31.588	29.5477	1.06905	87.5334	1.88867	2.73658
0:14:20.500	Exercise		2.48519	47.9765	13.1491	189	-	31.0218	29.1141	1.06552	83.6176	1.846	2.64803
0:14:21.600	Exercise		2.42649	46.8434	12.8386	189	-	30.278	28.3707	1.06723	80.2683	1.7	2.58961
0:14:22.740	Exercise		2.23528	43.1522	11.8269	189	-	29.3029	27.5157	1.06495	73.1706	1.37367	2.38047
0:14:23.880	Exercise		2.3548	45.4594	12.4593	189	-	29.6787	27.9124	1.06328	77.709	1.43067	2.50381
0:14:24.920	Exercise		2.47293	47.74	13.0843	189	-	30.4593	28.6708	1.06238	83.4424	1.48	2.62719
0:14:25.940	Exercise		2.47676	47.8139	13.1046	189	-	31.6977	29.6897	1.06763	86.9802	1.47833	2.64427
0:14:26.940	Exercise		2.36748	45.7043	12.5264	189	-	31.7294	29.5747	1.07286	83.5389	1.42867	2.53996
0:14:28.000	Exercise		2.35502	45.4637	12.4604	189	-	31.7065	29.5285	1.07376	82.516	1.51433	2.52872
0:14:29.280	Exercise		2.38861	46.1121	12.6381	189	-	31.5246	29.2764	1.07679	83.205	1.51567	2.57203
0:14:30.260	Exercise		2.46564	47.5992	13.0457	189	-	31.5216	29.2021	1.07943	85.3918	1.603	2.66148
0:14:31.420	Exercise		2.53796	48.9953	13.4047	189.333	-	31.2736	28.8952	1.08231	86.8202	1.67833	2.74686
0:14:32.840	Exercise		2.53545	48.947	13.3679	189.667	-	31.1174	28.7422	1.08264	86.0737	1.727	2.74498
0:14:33.920	Exercise		2.55333	49.2921	13.4386	190	-	30.9959	28.6666	1.08125	86.3635	1.72233	2.7608
0:14:35.060	Exercise		2.51237	48.5013	13.223	190	-	31.5039	29.0176	1.08568	87.0588	1.585	2.72763
0:14:36.120	Exercise		2.52148	48.6771	13.2709	190	-	31.8457	29.2105	1.09022	87.5981	1.728	2.74895
0:14:37.520	Exercise		2.40387	46.4068	12.652	190	-	32.3285	29.5707	1.09326	85.1051	1.658	2.62806
0:14:38.620	Exercise		2.35274	45.4197	12.3828	190	-	32.0532	29.4074	1.08997	82.659	1.64267	2.56442
0:14:39.740	Exercise		2.36641	45.6835	12.433	190.333	-	31.3293	28.9128	1.08358	81.9937	1.503	2.56419
0:14:40.820	Exercise		2.37165	45.7848	12.4387	190.667	-	30.8593	28.7206	1.07446	80.7858	1.531	2.54825
0:14:42.040	Exercise		2.44662	47.2321	12.8095	191	-	30.5155	28.541	1.06918	81.6592	1.68	2.61588
0:14:43.500	Exercise		2.43452	46.9985	12.7462	191	-	31.0294	28.9649	1.07128	82.6439	1.67567	2.60805
0:14:44.540	Exercise		2.49351	48.1373	13.055	191	-	30.9669	28.7796	1.076	84.6243	1.645	2.68303
0:14:45.620	Exercise		2.34554	45.2807	12.2803	191	-	30.9774	28.7014	1.0793	81.0942	1.38433	2.53154
0:14:46.580	Exercise		2.33448	45.0672	12.2224	191	-	30.6087	28.5291	1.0729	79.9452	1.356	2.50465
0:14:47.600	Exercise		2.43334	46.9756	12.74	191	-	30.9722	28.7801	1.07617	83.5113	1.47633	2.61867
0:14:48.840	Exercise		2.39598	46.2544	12.5444	191	-	31.5423	29.1601	1.08169	83.4893	1.519	2.59171
0:14:49.880	Exercise		2.46301	47.5485	12.8954	191	-	31.14	28.8079	1.08095	84.3609	1.58533	2.6624
0:14:51.000	Exercise		2.52849	48.8125	13.2381	191	-	30.3843	28.0826	1.08196	83.9668	1.69333	2.73573
0:14:52.600	Exercise		2.56653	49.5468	13.4373	191	-	30.0881	27.8171	1.08164	84.2111	1.735	2.77606
0:14:53.700	Exercise		2.46581	47.6025	12.8875	191.333	-	30.2344	27.8854	1.08424	81.5416	1.68	2.67353
0:14:54.820	Exercise		2.39181	46.1739	12.479	191.667	-	30.7305	28.2348	1.08839	81.3572	1.49133	2.60323
0:14:55.900	Exercise		2.50829	48.4226	13.0867	191.667	-	31.2979	28.7337	1.08924	86.0274	1.64667	2.73214
0:14:57.160	Exercise		2.50095	48.2808	13.0484	191.667	-	31.5708	28.7607	1.09771	86.6254	1.62667	2.74531
0:14:58.220	Exercise		2.50655	48.3889	13.0776	191.667	-	31.9572	29.1353	1.09685	87.9275	1.618	2.74931
0:14:59.240	Exercise		2.40702	46.4675	12.5365	192	-	31.5645	28.6793	1.1006	84.3965	1.44333	2.64917
0:15:00.240	Exercise		2.54366	49.1055	13.2482	192	-	31.0628	28.2987	1.09768	86.689	1.62633	2.79212
0:15:01.700	Exercise		2.54197	49.0728	13.2394	192	-	31.0951	28.1622	1.10414	86.513	1.66767	2.80669
0:15:02.800	Exercise		2.51557	48.5631	13.1019	192	-	31.1249	28.272	1.10091	85.4584	1.71833	2.76941
0:15:03.920	Exercise		2.4319	46.9478	12.6661	192	-	31.7021	28.75	1.10268	84.9033	1.566	2.68161
0:15:05.020	Exercise		2.494	48.1467	12.9896	192	-	31.9219	29.0005	1.10073	87.2849	1.63833	2.74523
0:15:06.180	Exercise		2.53435	48.9258	13.1998	192	-	32.0559	28.8811	1.10993	88.3411	1.79167	2.81294
0:15:07.620	Exercise		2.53655	48.9682	13.2112	192	-	32.2808	28.9827	1.1138	88.9821	1.80467	2.8252
0:15:08.720	Exercise		2.53405	48.9198	13.1982	192	-	31.8685	28.6722	1.11148	87.5554	1.85433	2.81653
0:15:10.040	Exercise		2.54972	49.2223	13.2798	192	-	31.5562	28.4769	1.10813	87.6993	1.74433	2.82543
0:15:11.220	Exercise		2.61966	50.5726	13.6441	192	-	31.3682	28.3092	1.10805	89.565	1.745	2.90273
0:15:12.260	Exercise		2.51164	48.4873	13.0815	192	-	30.7034	27.5612	1.11401	84.7255	1.60333	2.79799
0:15:13.460	Exercise		2.57199	49.6523	13.3726	192.333	-	30.6764	27.4854	1.1161	85.9884	1.74667	2.87059
0:15:14.960	Exercise		2.4913	48.0947	12.9306	192.667	-	30.2893	27.1304	1.11644	82.18	1.761	2.78138
0:15:16.160	Exercise		2.52851	48.813	13.1011	193	-	31.2217	28.027	1.11399	85.6644	1.83567	2.81673
0:15:17.360	Exercise		2.54454	49.1224	13.1842	193	-	32.0393	28.6207	1.11944	88.9919	1.71633	2.84848
0:15:18.440	Exercise		2.62225	50.6226	13.5868	193	-	32.4873	28.8536	1.12593	92.3735	1.85167	2.95248
0:15:19.800	Exercise		2.63368	50.8433	13.646	193	-	32.202	28.451	1.13184	92.2116	1.794	2.98091
0:15:20.900	Exercise		2.58944	49.9892	13.4168	193	-	32.1263	28.379	1.13205	90.9244	1.69267	2.93137
0:15:21.860	Exercise		2.54792	49.1876	13.2016	193	-	32.4859	28.7586	1.12961	91.2127	1.556	2.87814
0:15:22.880	Exercise		2.51419	48.5365	13.0269	193	-	32.0685	28.5348	1.12384	88.772	1.56933	2.82555
0:15:24.120	Exercise		2.53995	49.0337	13.1603	193	-	31.6696	28.2295	1.12186	87.557	1.77133	2.84946
0:15:25.580	Exercise		2.52073	48.6627	13.0834	192.667	-	31.941	28.3899	1.12508	87.6891	1.76	2.83602
0:15:26.580	Exercise		2.6025	50.2414	13.5312	192.333	-	33.0681	29.163	1.13391	93.3525	1.84333	2.951
0:15:27.760	Exercise		2.57414	49.6938	13.407	192	-	33.6854	29.5212	1.14106	94.9111	1.66667	2.93723
0:15:28.760	Exercise		2.54259	49.0847	13.2427	192	-	32.9242	28.8813	1.13998	91.6994	1.65333	2.89851
0:15:29.840	Exercise		2.39926	46.3177	12.4961	192	-	32.2133	28.348	1.13635	85.3607	1.52267	2.7264
0:15:30.980	Exercise		2.19065	42.2906	11.4096	192	-	30.8635	27.5883	1.11872	74.8035	1.49767	2.45072
0:15:32.420	Exercise		2.43926	47.0899	12.7045	192	-	29.7326	27.0945	1.09737	78.7656	1.81767	2.67677
0:15:34.100	Exercise		2.4293	46.8977	12.6526	192	-	28.9664	26.6697	1.08612	75.9387	1.963	2.6385
