# Supplementary material for: A Plyometric Warm-Up Protocol Improves Running Economy in Recreational Endurance Athletes
Source: Front Physiol. 2020 Mar 12;11:197. doi: 10.3389/fphys.2020.00197 (PMC7080849; doi:10.3389/fphys.2020.00197)
Supplement: Supplementary file 1 [file Data_Sheet_1.zip › Datasheet 1/Running economy /6/6 Control .xls]

## Sheet: MetasoftStudio
CPET Results
Operator
Master data
Name
Director
Street
City
Zip
State
Country
Phone
Fax
e-Mail
Internet
Patient data
Administrative Data
ID		6
Title		Mr.
Last Name
First Name
Name Addition
Sex		male
Date of Birth		10/02/1999
Biological and Medical Baseline Data
Height		178 cm
Weight		71.3 kg
Mask		Blue, medium
Ethnicity
Body Fat
Hip/Waist Ratio
BMI		23
Estimated Fitness Level
BSA		1.88 m2
Hct
Hb
Medication that changes the Heart Rate
Medication
Existing Medical Conditions
Normal Values
Maximum Oxygen Uptake		Wasserman weight algorithm, 3.27L/min
Maximum Relative Oxygen Uptake		Based on normal value of maximum oxygen uptake, 46ml/min/kg
Maximum Oxygen Pulse		Wasserman equation, 18ml
Maximum Heart Rate		Traditional formula for bicycle test, 180/min
Maximum Minute Ventilation		Not used, -
Maximum Breathing Frequency		Pollock et al. equation, 42/min
Maximum Work Rate		Based on normal maximum oxygen uptake, 297W
Maximum Arterial Blood Pressure		Japanese normal values, 188mmHg
Spirometry normal value set		European Coal and Steel Community (ECSC)
LBW		71.3 kg
IC
VC
TLC
FEV1
Attribution
Administrative Group
Attribution
Contact & Insurance Information
Contact Information
Street
Zip-Code
City
State
Country
Phone
Mobile Phone
e-Mail
Fax
Insurance Information
Prescribing Physician
Responsible Physician
Insurance Company
Insurance Number
Test data
Start Time		20/05/2019 10:49 AM
Duration		0:19:45
CPET device		MetaLyzer 3B-R3
Serial number		235021624
Firmware version		1.3.56
Flow Sensor		Default
Temperature		20.7°C
Barometric Pressure		1011mBar
Humidity		46%
Variable	Unit	Rest	Unloaded Pedalling	Warm Up	VT1	VT1 % Norm	VT1 % Max	VT2	VT2 % Norm	VT2 % Max	V'O2peak	V'O2peak % Norm	Normal	Absolute Maximum Values
V'O2	L/min	-	-	-	2.08	64	58	-	-	-	3.59	110	3.27	3.81
V'O2/kg	ml/min/kg	-	-	-	29	64	58	-	-	-	50	110	46	53
V'O2/HR	ml	-	-	-	17	95	81	-	-	-	21	117	18	22
HR	/min	-	-	-	121	67	71	-	-	-	169	94	180	170
V'E/V'O2		-	-	-	22.6	-	73	-	-	-	31.1	-	-	33.2
V'E/V'CO2		-	-	-	26.0	-	91	-	-	-	28.4	-	-	33.2
V'E	L/min	-	-	-	52.4	-	43	-	-	-	121.0	-	-	130.4
V'CO2	L/min	-	-	-	1.81	-	46	-	-	-	3.94	-	-	4.16
RER		-	-	-	0.87	-	79	-	-	-	1.10	-	-	1.11
t	Phase	Marker	V'O2	V'O2/kg	V'O2/HR	HR	WR	V'E/V'O2	V'E/V'CO2	RER	V'E	VT	V'CO2
h:mm:ss.ms			L/min	ml/min/kg	ml	/min	W				L/min	L	L/min
0:00:04.380	Exercise		0.790507	11.087	8.8821	89	-	34.0414	36.1523	0.94161	32.8395	0.9415	0.744349
0:00:06.100	Exercise		0.722003	10.1263	8.02226	90	-	36.0227	37.8426	0.951909	32.6175	0.839	0.687282
0:00:07.380	Exercise		0.705362	9.89288	7.6393	92.3333	-	34.725	35.8411	0.968859	30.3944	0.875667	0.683397
0:00:10.060	Exercise		0.743432	10.4268	7.85315	94.6667	-	33.5954	34.8156	0.964953	30.8539	0.892333	0.717377
0:00:11.800	Exercise		0.995783	13.9661	10.2658	97	-	32.0337	32.6498	0.981131	36.2104	1.42767	0.976993
0:00:14.920	Exercise		1.11963	15.7031	11.3476	98.6667	-	32.4898	33.1706	0.979476	41.1202	1.47367	1.09665
0:00:16.920	Exercise		1.10246	15.4623	11.0986	99.3333	-	33.8454	34.2607	0.987877	42.2279	1.46067	1.08909
0:00:18.520	Exercise		0.86729	12.164	8.73111	99.3333	-	34.265	35.7158	0.95938	35.5425	1.03733	0.832061
0:00:20.220	Exercise		0.891959	12.5099	9.00968	99	-	33.7591	36.213	0.932238	36.213	1.009	0.831518
0:00:21.940	Exercise		0.956604	13.4166	9.66267	99	-	31.0598	33.939	0.915164	35.5356	1.03733	0.87545
0:00:23.780	Exercise		1.10491	15.4967	11.1984	98.6667	-	30.4443	33.594	0.90624	39.1123	1.21467	1.00132
0:00:25.840	Exercise		1.08856	15.2673	11.0701	98.3333	-	29.9784	33.1757	0.903624	38.6677	1.08933	0.983649
0:00:27.180	Exercise		0.972122	13.6343	9.91961	98	-	31.438	35.0553	0.896812	37.7311	0.894667	0.871811
0:00:28.320	Exercise		0.766399	10.7489	7.8204	98	-	30.124	34.8879	0.863451	31.0697	0.661667	0.661748
0:00:29.700	Exercise		0.934401	13.1052	9.56724	97.6667	-	27.5943	33.0284	0.835469	33.0573	0.772667	0.780663
0:00:31.560	Exercise		1.08004	15.1479	11.0963	97.3333	-	25.7576	31.4953	0.817824	34.064	0.927333	0.883286
0:00:33.300	Exercise		1.15566	16.2084	11.914	97	-	25.0832	31.4029	0.798754	34.6367	1.04233	0.923087
0:00:35.120	Exercise		1.31965	18.5084	13.558	97.3333	-	24.3501	31.0667	0.7838	37.6551	1.15933	1.03434
0:00:37.120	Exercise		1.37854	19.3344	14.0191	98.3333	-	24.649	31.2351	0.789145	39.4361	1.22867	1.08787
0:00:38.920	Exercise		1.41552	19.853	14.2025	99.6667	-	25.1622	31.6675	0.794576	41.1827	1.258	1.12473
0:00:40.640	Exercise		1.31709	18.4725	13.0405	101	-	25.8387	32.2128	0.802126	39.8288	1.168	1.05647
0:00:42.400	Exercise		1.33931	18.7841	13.1305	102	-	25.1969	32.1465	0.783814	39.5865	1.15233	1.04977
0:00:44.160	Exercise		1.16151	16.2905	11.2768	103	-	25.0681	32.3707	0.774408	35.0283	1.00733	0.899483
0:00:45.820	Exercise		1.09553	15.3651	10.5678	103.667	-	23.9071	31.6673	0.754947	32.4679	0.879333	0.827067
0:00:47.300	Exercise		1.21051	16.9777	11.6395	104	-	22.6047	30.6383	0.737792	33.4974	0.928333	0.893106
0:00:49.200	Exercise		1.66167	23.3054	15.9266	104.333	-	21.4889	28.9767	0.741595	41.0433	1.30767	1.23229
0:00:51.920	Exercise		1.7511	24.5596	16.7302	104.667	-	21.7191	29.2062	0.743647	42.879	1.504	1.3022
0:00:53.800	Exercise		1.72654	24.2152	16.4433	105	-	22.084	29.4036	0.751064	43.0544	1.486	1.29674
0:00:55.620	Exercise		1.38602	19.4392	13.2002	105	-	23.0026	30.7689	0.747593	37.2749	1.175	1.03618
0:00:57.600	Exercise		1.42585	19.998	13.5796	105	-	23.6817	31.0986	0.761505	39.5591	1.161	1.0858
0:00:59.140	Exercise		1.49565	20.9768	14.2896	104.667	-	23.6431	30.8695	0.765905	40.9694	1.242	1.14552
0:01:01.160	Exercise		1.64633	23.0902	15.7795	104.333	-	23.3709	30.3648	0.769671	44.0334	1.347	1.26713
0:01:03.200	Exercise		1.54875	21.7216	14.8918	104	-	23.1895	30.3469	0.764147	41.0917	1.34933	1.18347
0:01:05.060	Exercise		1.51213	21.208	14.5397	104	-	23.3413	30.2142	0.772528	40.6365	1.29333	1.16816
0:01:06.900	Exercise		1.52806	21.4314	14.6929	104	-	23.7767	30.4309	0.781333	41.9166	1.276	1.19392
0:01:08.680	Exercise		1.55879	21.8625	14.9884	104	-	24.2444	30.637	0.791346	43.2661	1.34367	1.23354
0:01:10.660	Exercise		1.538	21.5708	14.7885	104	-	24.5094	30.8052	0.795625	43.1695	1.34067	1.22367
0:01:12.500	Exercise		1.47147	20.6377	14.1942	103.667	-	24.7363	31.0193	0.797447	42.0358	1.26767	1.17342
0:01:14.140	Exercise		1.15533	16.2038	11.2168	103	-	24.8339	31.1583	0.797024	34.5003	1.00967	0.920827
0:01:15.940	Exercise		1.27318	17.8567	12.4011	102.667	-	23.8339	30.4731	0.782131	36.2382	1.04533	0.995794
0:01:17.700	Exercise		1.18751	16.6551	11.6043	102.333	-	22.8181	29.5986	0.770919	32.2245	1.06833	0.915473
0:01:20.300	Exercise		1.56815	21.9937	15.3239	102.333	-	20.9295	27.3437	0.765424	37.525	1.356	1.2003
0:01:22.620	Exercise		1.58382	22.2134	15.4268	102.667	-	21.1992	27.67	0.766145	38.3482	1.366	1.21343
0:01:24.320	Exercise		1.87794	26.3386	18.1152	103.667	-	21.8293	28.4626	0.766946	46.4358	1.45067	1.44028
0:01:26.040	Exercise		1.80321	25.2905	17.1735	105	-	23.7153	30.674	0.773141	48.5874	1.41833	1.39414
0:01:27.880	Exercise		1.65367	23.1932	15.6499	105.667	-	25.1861	32.3687	0.7781	48.6807	1.177	1.28672
0:01:28.940	Exercise		1.37078	19.2255	12.8913	106.333	-	24.687	31.2009	0.791228	40.4834	1.036	1.0846
0:01:31.080	Exercise		1.72944	24.2558	16.163	107	-	24.1662	30.2994	0.797582	48.3606	1.252	1.37937
0:01:33.000	Exercise		1.86144	26.1072	17.289	107.667	-	23.4678	29.4199	0.797685	49.251	1.504	1.48485
0:01:34.540	Exercise		1.93363	27.1197	17.7942	108.667	-	23.8838	29.8656	0.79971	51.5319	1.63767	1.54635
0:01:37.020	Exercise		1.69074	23.7131	15.4641	109.333	-	24.9379	30.9808	0.804948	48.6231	1.27967	1.36096
0:01:38.200	Exercise		1.48974	20.8939	13.5431	110	-	24.5787	30.324	0.810537	44.8205	0.928667	1.20749
0:01:39.060	Exercise		1.8858	26.4488	17.1437	110	-	23.4598	29.1926	0.803619	53.5026	0.982	1.51547
0:01:40.460	Exercise		2.11975	29.73	19.2122	110.333	-	23.2921	28.821	0.808166	57.9064	1.15367	1.71311
0:01:42.040	Exercise		1.81202	25.414	16.3737	110.667	-	24.2934	30.0804	0.807618	51.6356	1.15267	1.46342
0:01:43.160	Exercise		1.9424	27.2426	17.4467	111.333	-	26.339	31.5674	0.834375	59.046	1.273	1.62069
0:01:44.420	Exercise		1.79426	25.165	16.068	111.667	-	27.2794	31.9562	0.853649	57.0408	1.198	1.53167
0:01:45.860	Exercise		2.07897	29.158	18.5622	112	-	26.7568	31.2945	0.855001	63.2222	1.415	1.77752
0:01:47.200	Exercise		1.59224	22.3316	14.2165	112	-	26.8931	31.4023	0.856405	50.1463	1.16367	1.36361
0:01:48.600	Exercise		1.31459	18.4375	11.7374	112	-	26.9518	31.5055	0.855464	43.0517	0.960333	1.12459
0:01:49.880	Exercise		1.34884	18.9178	12.0792	111.667	-	23.6943	28.6527	0.826948	38.5349	0.996333	1.11542
0:01:52.160	Exercise		1.49373	20.9499	13.4167	111.333	-	23.6998	29.4637	0.804374	42.7553	0.988333	1.20152
0:01:53.220	Exercise		1.57867	22.1412	14.1796	111.333	-	23.0084	28.7722	0.799674	42.671	1.14267	1.26242
0:01:55.280	Exercise		2.33381	32.7323	20.8998	111.667	-	25.1735	30.5606	0.823723	66.8769	1.399	1.92242
0:01:56.320	Exercise		2.45624	34.4494	21.9307	112	-	25.9785	30.6852	0.846613	71.5156	1.57767	2.07949
0:01:57.540	Exercise		2.26219	31.7277	20.1981	112	-	27.1918	31.6221	0.859897	69.0795	1.552	1.94525
0:01:59.780	Exercise		1.62834	22.8379	14.5388	112	-	28.5276	32.8696	0.8679	53.0628	1.36467	1.41324
0:02:01.260	Exercise		1.23167	17.2744	10.997	112	-	28.8029	33.1612	0.868572	42.768	0.997	1.06979
0:02:02.240	Exercise		1.88961	26.5022	16.8215	112.333	-	26.2983	30.5946	0.859573	57.7725	1.21567	1.62426
0:02:03.720	Exercise		2.08111	29.1881	18.4714	112.667	-	24.0193	27.9526	0.859287	57.1019	1.36433	1.78827
0:02:06.240	Exercise		2.00618	28.1372	17.7538	113	-	23.2453	27.2631	0.852626	51.8397	1.693	1.71052
0:02:08.420	Exercise		1.70776	23.9518	15.1577	112.667	-	22.9411	26.9454	0.851392	43.4796	1.71833	1.45397
0:02:10.860	Exercise		1.69765	23.81	15.1576	112	-	22.9483	27.402	0.837468	43.4424	1.647	1.42173
0:02:13.080	Exercise		1.69135	23.7216	15.2374	111	-	22.6239	27.0939	0.835018	42.4873	1.71067	1.41231
0:02:15.700	Exercise		1.68625	26.2344	15.3296	110	-	22.1054	26.729	0.827022	41.5695	1.64567	1.39457
0:02:18.020	Exercise		1.66722	25.3309	15.249	109.333	-	22.0687	26.3939	0.836128	40.8542	1.71033	1.39401
0:02:20.640	Exercise		1.65694	23.7153	15.2479	108.667	-	21.928	26.2336	0.835875	40.346	1.70933	1.385
0:02:23.360	Exercise		1.63498	21.7622	15.0921	108.333	-	22.4133	26.4301	0.848023	40.0596	1.99467	1.3865
0:02:27.280	Exercise		1.58909	22.1057	14.7594	107.667	-	22.1343	26.3284	0.840703	38.6608	1.88467	1.33595
0:02:29.760	Exercise		1.6728	23.9643	15.5851	107.333	-	22.0321	26.3838	0.835062	40.584	1.85033	1.39689
0:02:32.040	Exercise		1.57492	24.4174	14.7649	106.667	-	21.5623	26.471	0.814565	38.2985	1.50033	1.28288
0:02:34.340	Exercise		1.60868	23.8619	15.1286	106.333	-	21.821	26.6987	0.817305	39.2945	1.59367	1.31478
0:02:37.120	Exercise		1.65583	22.5301	15.5234	106.667	-	22.2706	27.2579	0.817032	41.3852	1.56033	1.35286
0:02:39.000	Exercise		1.79493	22.6659	16.6712	107.667	-	22.7886	27.5747	0.826434	45.5389	1.67033	1.48339
0:02:41.120	Exercise		1.86585	23.3943	17.0657	109.333	-	23.2127	27.8694	0.832911	48.4941	1.59067	1.55409
0:02:43.040	Exercise		1.77711	20.6479	16.1067	110.333	-	23.6651	27.9582	0.846445	46.8829	1.651	1.50423
0:02:45.380	Exercise		1.59851	19.7531	14.401	111	-	23.316	27.4909	0.848134	41.6507	1.61667	1.35575
0:02:48.320	Exercise		1.55413	18.9535	13.9593	111.333	-	22.9665	27.3079	0.841021	39.8613	1.62567	1.30706
0:02:50.500	Exercise		1.65849	21.9826	14.8521	111.667	-	22.6386	27.0938	0.835564	41.5891	1.74867	1.38577
0:02:53.060	Exercise		1.8053	24.7677	16.2152	111.333	-	23.2864	27.8559	0.83596	46.7938	1.673	1.50916
0:02:54.880	Exercise		1.82846	26.6134	16.5721	110.333	-	24.1586	28.6437	0.843417	49.3222	1.62833	1.54215
0:02:56.620	Exercise		1.64187	27.6494	15.1093	108.667	-	25.6002	29.8813	0.856729	47.7426	1.42133	1.40664
0:02:58.420	Exercise		1.59332	26.9078	14.8908	107	-	25.9689	29.9981	0.865684	46.9023	1.443	1.37931
0:03:00.440	Exercise		1.5326	25.3667	14.55	105.333	-	25.6893	29.3544	0.875144	44.5774	1.45567	1.34124
0:03:02.520	Exercise		1.46404	26.6361	14.0324	104.333	-	25.1242	28.6975	0.875483	41.6041	1.467	1.28175
0:03:04.780	Exercise		1.44135	27.045	13.8591	104	-	24.4797	28.1411	0.869891	39.8267	1.49033	1.25381
0:03:07.200	Exercise		1.46767	28.1664	14.1122	104	-	24.2647	28.232	0.859478	40.0252	1.542	1.26143
0:03:09.460	Exercise		1.55722	21.8403	14.9732	104	-	23.7783	27.919	0.851689	41.5403	1.565	1.32626
0:03:11.580	Exercise		1.62786	22.8311	15.7028	103.667	-	23.9611	28.1121	0.852342	43.6304	1.60367	1.38749
0:03:13.820	Exercise		1.54288	21.6393	14.9794	103	-	24.1766	28.1706	0.85822	41.8757	1.55633	1.32413
0:03:16.160	Exercise		1.39369	19.5469	13.7535	101.333	-	24.7176	28.687	0.861632	38.9101	1.48267	1.20085
0:03:18.440	Exercise		1.30116	18.2491	12.9684	100.333	-	24.2878	28.3179	0.857683	35.5702	1.524	1.11599
0:03:21.760	Exercise		1.50994	21.1772	14.9499	101	-	23.0724	27.4968	0.839093	38.898	1.62867	1.26698
0:03:23.960	Exercise		1.7213	24.1417	16.6042	103.667	-	22.7598	27.3721	0.831496	43.3494	1.766	1.43125
0:03:26.080	Exercise		1.8723	26.2595	17.5528	106.667	-	22.6186	27.347	0.827093	46.9382	1.73867	1.54857
0:03:28.440	Exercise		1.75706	24.6432	16.1692	108.667	-	23.5425	28.175	0.83558	45.998	1.688	1.46816
0:03:30.580	Exercise		1.7048	23.9102	15.4514	110.333	-	23.4504	27.906	0.840335	44.5808	1.64667	1.4326
0:03:32.740	Exercise		1.62783	22.8308	14.6213	111.333	-	23.6195	27.9508	0.845037	42.9813	1.612	1.37558
0:03:35.220	Exercise		1.87445	26.2896	16.7362	112	-	23.9438	27.9212	0.85755	49.7146	1.74867	1.60744
0:03:37.020	Exercise		1.67419	23.4809	14.9927	111.667	-	24.6308	28.2215	0.872769	45.5586	1.792	1.46118
0:03:40.220	Exercise		2.07585	29.1143	18.6453	111.333	-	25.1491	28.5671	0.880352	57.8984	1.729	1.82748
0:03:41.460	Exercise		1.84288	25.8468	16.6525	110.667	-	24.693	28.2473	0.874172	51.0811	1.55767	1.61099
0:03:43.580	Exercise		1.94483	27.2767	17.6802	110	-	23.9698	28.0017	0.856014	52.8295	1.44567	1.6648
0:03:45.580	Exercise		1.65693	23.2388	15.2012	109	-	23.0896	27.2869	0.846178	43.4456	1.42367	1.40205
0:03:47.560	Exercise		1.62597	22.8046	15.0553	108	-	22.9177	27.1775	0.843259	42.254	1.43933	1.37111
0:03:49.720	Exercise		1.66494	23.3512	15.5119	107.333	-	22.8616	27.1129	0.8432	43.004	1.47967	1.40388
0:03:51.780	Exercise		1.66251	23.3172	15.5861	106.667	-	23.1962	27.5041	0.843372	43.333	1.54467	1.40212
0:03:53.980	Exercise		1.693	23.7447	15.8718	106.667	-	23.2112	27.5643	0.842073	44.1584	1.544	1.42563
0:03:56.020	Exercise		1.67714	23.5223	15.6742	107	-	23.6657	28.0294	0.844319	44.5369	1.56233	1.41604
0:03:58.100	Exercise		1.66005	23.2826	15.3708	108	-	24.0462	28.5035	0.843622	44.8377	1.54933	1.40046
0:04:00.200	Exercise		1.64408	23.0586	15.1296	108.667	-	24.0568	28.4717	0.844939	44.198	1.617	1.38915
0:04:02.640	Exercise		1.67126	23.4398	15.2859	109.333	-	23.8147	28.3522	0.839959	44.4958	1.611	1.40379
0:04:04.660	Exercise		1.7179	24.0939	15.6172	110	-	23.2443	27.7543	0.837504	44.7423	1.581	1.43874
0:04:06.620	Exercise		1.7324	24.2973	15.6072	111	-	23.2923	27.9187	0.834292	45.4862	1.506	1.44533
0:04:08.600	Exercise		1.76305	24.7272	15.7885	111.667	-	23.7212	28.1364	0.843078	46.9561	1.55467	1.48639
0:04:10.620	Exercise		1.78488	25.0334	15.8892	112.333	-	24.1305	28.4277	0.848837	48.2408	1.586	1.51507
0:04:12.540	Exercise		1.79459	25.1696	15.9756	112.333	-	24.1969	28.3044	0.854881	48.5774	1.60233	1.53416
0:04:14.540	Exercise		1.78534	25.0399	15.8932	112.333	-	23.7711	27.8415	0.8538	47.7186	1.53667	1.52432
0:04:16.420	Exercise		1.78784	25.0749	16.0105	111.667	-	23.7855	27.675	0.859458	47.6995	1.567	1.53657
0:04:18.460	Exercise		1.81442	25.4477	16.3462	111	-	23.9886	27.7618	0.864087	48.6039	1.627	1.56782
0:04:20.580	Exercise		1.78308	25.0081	16.1608	110.333	-	24.4158	28.1353	0.867802	48.6139	1.62733	1.54736
0:04:22.460	Exercise		1.74189	24.4304	15.8835	109.667	-	24.4851	28.2662	0.866234	47.7792	1.58367	1.50888
0:04:24.440	Exercise		1.64678	23.0964	15.108	109	-	24.411	28.2746	0.863353	45.572	1.442	1.42175
0:04:26.280	Exercise		1.67831	23.5387	15.5399	108	-	24.0296	27.78	0.864997	45.5601	1.48067	1.45173
0:04:28.320	Exercise		1.63245	22.8955	15.2092	107.333	-	23.912	27.649	0.864842	43.8172	1.55767	1.41181
0:04:31.000	Exercise		1.68478	23.6294	15.6967	107.333	-	23.5529	27.554	0.85479	44.1757	1.671	1.44013
0:04:33.180	Exercise		1.72427	24.1832	15.9654	108	-	23.014	27.2053	0.845938	44.041	1.71767	1.45862
0:04:35.400	Exercise		1.85432	26.0072	17.0643	108.667	-	22.7689	27.0546	0.841592	46.9151	1.699	1.56058
0:04:37.520	Exercise		1.81448	25.4485	16.6977	108.667	-	23.0322	27.2051	0.846613	46.5299	1.66933	1.53616
0:04:39.640	Exercise		1.84058	25.8146	16.99	108.333	-	23.6166	27.7613	0.850702	48.4838	1.64333	1.56579
0:04:41.520	Exercise		1.78484	25.0329	16.4755	108.333	-	23.5875	27.4133	0.860437	46.9897	1.63367	1.53575
0:04:43.820	Exercise		1.79172	25.1293	16.4882	108.667	-	23.9706	27.6877	0.865749	47.9177	1.63933	1.55118
0:04:45.840	Exercise		1.72432	24.1841	15.8195	109	-	24.1682	27.7386	0.871285	46.5868	1.612	1.50238
0:04:47.780	Exercise		1.76907	24.8116	16.23	109	-	24.4696	28.0964	0.870915	48.5124	1.57867	1.54071
0:04:49.680	Exercise		1.7499	24.5427	16.0541	109	-	24.5316	28.1787	0.870571	48.2963	1.52933	1.52341
0:04:51.540	Exercise		1.73174	24.2881	15.9363	108.667	-	24.7095	28.2701	0.874053	48.0901	1.54267	1.51364
0:04:53.560	Exercise		1.69175	23.7273	15.6644	108	-	24.9972	28.6501	0.872502	47.6079	1.52167	1.47606
0:04:55.440	Exercise		1.75122	24.5613	16.3157	107.333	-	24.8539	28.3248	0.87746	48.9046	1.54533	1.53663
0:04:57.240	Exercise		1.7167	24.0771	16.0439	107	-	24.9317	28.3933	0.878085	48.4289	1.46267	1.50741
0:04:59.000	Exercise		1.72017	24.1258	16.0764	107	-	24.7161	28.0832	0.8801	48.1071	1.46267	1.51392
0:05:00.920	Exercise		1.68677	23.6574	15.7642	107	-	24.7118	28.1185	0.878846	47.3855	1.41267	1.48241
0:05:02.620	Exercise		1.72175	24.1479	16.0911	107	-	24.4912	27.9686	0.875667	47.8479	1.432	1.50768
0:05:04.400	Exercise		1.74162	24.4267	16.2769	107	-	24.6607	28.276	0.872143	48.6674	1.447	1.51895
0:05:06.280	Exercise		1.62884	22.8449	15.1755	107.333	-	24.4652	28.1516	0.869055	44.95	1.49833	1.41555
0:05:08.740	Exercise		1.67787	23.5325	15.5839	107.667	-	23.9306	27.7747	0.861598	45.0773	1.556	1.44565
0:05:10.700	Exercise		1.72918	24.2521	16.0109	108	-	23.6434	27.5729	0.857486	45.7348	1.60267	1.48274
0:05:12.660	Exercise		1.83999	25.8064	17.037	108	-	23.6034	27.6164	0.854687	48.67	1.579	1.57262
0:05:14.580	Exercise		1.78703	25.0635	16.5466	108	-	24.1951	28.1629	0.859111	48.5317	1.55833	1.53526
0:05:16.480	Exercise		1.72333	24.1701	15.9567	108	-	24.3738	28.2226	0.863629	47.2469	1.532	1.48831
0:05:18.500	Exercise		1.67049	23.4291	15.4199	108.333	-	24.0187	27.7137	0.866673	44.9998	1.56867	1.44777
0:05:20.920	Exercise		1.69939	23.8343	15.5432	109.333	-	23.3732	26.7535	0.873651	43.8568	1.80233	1.48467
0:05:24.160	Exercise		1.70082	23.8545	15.4153	110.333	-	22.7619	26.2167	0.868223	42.8343	1.76733	1.47669
0:05:26.200	Exercise		1.78243	24.999	15.962	111.667	-	22.3149	25.9095	0.861265	44.1092	1.73	1.53514
0:05:28.300	Exercise		1.80378	25.2985	16.0099	112.667	-	22.2482	26.2702	0.846897	45.2247	1.50933	1.52762
0:05:30.180	Exercise		1.86151	26.1081	16.329	114	-	22.4667	26.4696	0.848772	46.9491	1.55667	1.57999
0:05:32.180	Exercise		1.89349	26.5566	16.513	114.667	-	22.7934	26.6797	0.854335	48.2862	1.601	1.61767
0:05:34.280	Exercise		1.81565	25.4649	15.7426	115.333	-	22.6104	26.3844	0.856963	45.9906	1.58333	1.55595
0:05:36.380	Exercise		1.80846	25.3641	15.6351	115.667	-	22.4087	26.1291	0.857617	45.4463	1.57	1.55097
0:05:38.400	Exercise		1.85293	25.9877	15.9277	116.333	-	22.3169	26.0152	0.857842	46.2572	1.603	1.58952
0:05:40.520	Exercise		1.85903	26.0734	15.8892	117	-	22.3829	26.0361	0.859685	46.2571	1.69233	1.59818
0:05:43.020	Exercise		1.87389	26.2817	15.9254	117.667	-	22.6444	26.3598	0.859049	47.1488	1.69967	1.60976
0:05:44.960	Exercise		1.80698	25.3434	15.2703	118.333	-	22.6605	26.4892	0.855464	45.5633	1.678	1.54581
0:05:47.220	Exercise		1.87086	26.2393	15.8101	118.333	-	22.0844	25.9155	0.852173	45.9778	1.677	1.5943
0:05:49.640	Exercise		1.83384	25.7201	15.4973	118.333	-	22.3139	26.149	0.853336	45.5119	1.685	1.56488
0:05:51.660	Exercise		1.90785	26.7581	16.2141	117.667	-	22.5181	26.194	0.859664	47.8011	1.679	1.64011
0:05:53.600	Exercise		1.86229	26.1191	15.917	117	-	23.7669	27.3759	0.868169	49.4669	1.61533	1.61678
0:05:55.520	Exercise		1.85196	25.9743	15.9652	116	-	23.9103	27.2628	0.877031	49.5749	1.592	1.62423
0:05:57.440	Exercise		1.79763	25.2122	15.5864	115.333	-	24.2558	27.3086	0.888213	48.3761	1.723	1.59668
0:06:00.200	Exercise		1.78344	25.0132	15.4634	115.333	-	23.9437	27.0112	0.886435	47.2084	1.781	1.58091
0:06:02.460	Exercise		1.79935	25.2364	15.4672	116.333	-	23.7538	26.9357	0.881868	46.9807	1.884	1.58679
0:06:04.720	Exercise		1.87377	26.28	15.9696	117.333	-	23.7336	27.0673	0.876838	49.1621	1.78167	1.64299
0:06:06.740	Exercise		1.88512	26.4393	15.9306	118.333	-	23.9942	27.1231	0.884641	50.0379	1.77	1.66766
0:06:08.840	Exercise		1.81608	25.4709	15.304	118.667	-	24.3481	27.2794	0.892547	49.0512	1.72533	1.62093
0:06:11.060	Exercise		1.94661	27.3017	16.3581	119	-	25.0322	27.9549	0.895448	53.8318	1.793	1.74309
0:06:12.800	Exercise		1.9703	27.634	16.6037	118.667	-	25.5207	28.1576	0.906355	55.0663	1.95733	1.7858
0:06:15.420	Exercise		2.09364	29.3638	17.793	117.667	-	26.2495	28.8916	0.908552	60.4452	1.87233	1.90218
0:06:16.940	Exercise		2.0203	28.3353	17.3169	116.667	-	26.2151	28.5518	0.91816	58.147	1.90667	1.85496
0:06:19.000	Exercise		1.91566	26.8676	16.5143	116	-	26.0754	28.454	0.916405	55.4884	1.70367	1.75552
0:06:21.060	Exercise		1.81035	25.3906	15.6065	116	-	25.6756	27.8314	0.922541	51.4012	1.77633	1.67012
0:06:23.160	Exercise		1.71996	24.1228	14.8272	116	-	25.4232	27.6139	0.920667	48.5842	1.70033	1.58351
0:06:25.300	Exercise		1.78987	25.1033	15.3857	116.333	-	25.1072	27.4043	0.916179	49.7342	1.763	1.63984
0:06:27.440	Exercise		1.82986	25.6642	15.6845	116.667	-	24.7669	27.3931	0.904131	50.1005	1.78167	1.65443
0:06:29.560	Exercise		1.8738	26.2805	16.0154	117	-	24.563	27.4688	0.894217	51.0656	1.72267	1.67558
0:06:31.400	Exercise		1.84299	25.8484	15.797	116.667	-	24.7398	27.9051	0.886567	50.9138	1.62733	1.63393
0:06:33.220	Exercise		1.85226	25.9784	15.922	116.333	-	24.7358	27.8369	0.888599	51.2845	1.59467	1.64592
0:06:35.160	Exercise		1.83578	25.7472	15.8257	116	-	24.9537	28.0815	0.888618	51.1815	1.61967	1.6313
0:06:37.100	Exercise		1.82532	25.6005	15.7355	116	-	25.1473	28.2376	0.890561	51.36	1.59967	1.62556
0:06:38.840	Exercise		1.74083	24.4156	15.0072	116	-	25.0767	28.0249	0.894803	48.5832	1.67567	1.5577
0:06:41.620	Exercise		1.80886	25.3697	15.5936	116	-	24.565	27.6387	0.88879	49.4196	1.68533	1.60769
0:06:43.500	Exercise		1.83771	25.7743	15.7969	116.333	-	24.3657	27.5121	0.885638	49.2486	1.87233	1.62754
0:06:45.860	Exercise		1.96665	27.5828	16.857	116.667	-	24.3275	27.6954	0.878394	52.9601	1.75967	1.72749
0:06:47.680	Exercise		1.91641	26.8781	16.4264	116.667	-	24.7842	28.1226	0.881291	52.6727	1.73	1.68892
0:06:49.500	Exercise		1.84349	25.8553	15.8921	116	-	24.7934	28.1297	0.881397	51.1248	1.604	1.62484
0:06:51.520	Exercise		1.80515	25.3177	15.697	115	-	24.5067	27.8076	0.881295	49.3485	1.64167	1.59087
0:06:53.700	Exercise		1.82426	25.5856	15.9092	114.667	-	23.7131	26.5702	0.89247	47.5377	1.88867	1.6281
0:06:56.980	Exercise		1.83262	25.7029	15.9358	115	-	23.139	26.0731	0.887464	46.6197	1.88033	1.62638
0:06:59.080	Exercise		1.9269	27.0253	16.6591	115.667	-	23.242	26.3759	0.881184	49.2488	1.87567	1.69796
0:07:00.960	Exercise		1.92242	26.9625	16.5251	116.333	-	23.768	27.4984	0.86434	50.9871	1.637	1.66163
0:07:02.780	Exercise		1.89858	26.6281	16.2736	116.667	-	24.2293	28.0454	0.863932	51.3774	1.62467	1.64025
0:07:04.780	Exercise		1.87678	26.3223	16.0408	117	-	24.0176	27.7099	0.866751	50.3604	1.62	1.6267
0:07:06.760	Exercise		1.86463	26.1519	15.937	117	-	23.5318	27.1381	0.867115	48.9617	1.63733	1.61685
0:07:08.800	Exercise		1.88843	26.4858	16.0946	117.333	-	23.0629	26.6574	0.865159	48.6885	1.61167	1.6338
0:07:10.740	Exercise		1.89358	26.5579	16.0927	117.667	-	22.7944	26.4019	0.863362	48.4091	1.56867	1.63484
0:07:12.600	Exercise		1.88196	26.395	15.9488	118	-	22.7888	26.4977	0.860028	48.2381	1.53267	1.61854
0:07:14.520	Exercise		1.88822	26.4827	16.0019	118	-	23.0215	26.8313	0.85801	48.7181	1.578	1.62011
0:07:16.580	Exercise		1.89687	26.6041	16.0299	118.333	-	22.9994	26.7488	0.85983	48.5791	1.66767	1.63099
0:07:18.800	Exercise		1.953	27.3913	16.4117	119	-	23.002	26.7056	0.861318	49.7872	1.74	1.68215
0:07:20.820	Exercise		2.02037	28.3362	16.8833	119.667	-	22.7933	26.3633	0.864581	50.9315	1.774	1.74677
0:07:22.860	Exercise		2.04465	28.6767	17.0862	119.667	-	22.8848	26.3549	0.868333	51.791	1.761	1.77543
0:07:24.920	Exercise		2.06183	28.9176	17.2297	119.667	-	23.1261	26.4371	0.874758	52.8069	1.75167	1.8036
0:07:26.800	Exercise		2.0054	28.1262	16.7116	120	-	23.291	26.432	0.881167	51.8162	1.72433	1.76709
0:07:28.860	Exercise		2.0293	28.4614	16.771	121	-	23.3334	26.323	0.886426	52.4753	1.74067	1.79882
0:07:30.900	Exercise		1.93324	27.1142	15.8896	121.667	-	23.0853	26.0317	0.886814	49.6807	1.672	1.71442
0:07:32.860	Exercise		1.88865	26.4887	15.4807	122	-	23.064	26.1069	0.883444	48.611	1.636	1.66851
0:07:34.920	Exercise		2.10776	29.5618	17.2767	122	-	22.5112	25.7283	0.874961	55.555	1.165	1.84421
0:07:35.640	Exercise		2.39867	33.6419	19.6612	122	-	21.6033	25.0271	0.863197	59.6822	1.29033	2.07052
0:07:37.920	Exercise		2.59468	36.391	21.2678	122	-	21.2737	24.7172	0.860682	62.9152	1.386	2.23319
0:07:40.180	Exercise		2.06835	29.0091	16.9537	122	-	22.1761	25.7258	0.862015	50.4663	1.86567	1.78295
0:07:42.300	Exercise		2.00718	28.1512	16.4974	121.667	-	22.7916	26.2469	0.868354	50.3322	1.866	1.74294
0:07:44.600	Exercise		1.96789	27.6001	16.2635	121	-	22.9745	26.3776	0.870984	49.7331	1.86967	1.714
0:07:46.960	Exercise		1.93267	27.1061	16.0609	120.333	-	22.9282	26.2397	0.873796	48.7761	1.85767	1.68876
0:07:49.160	Exercise		1.91345	26.8367	15.9899	119.667	-	23.2123	26.6228	0.871898	49.0358	1.80433	1.66834
0:07:51.240	Exercise		1.88926	26.4974	15.8762	119	-	23.2249	26.6521	0.87141	48.5615	1.76267	1.64632
0:07:53.500	Exercise		1.91273	26.8265	16.2096	118	-	22.8661	26.2414	0.871377	48.4786	1.738	1.66671
0:07:55.620	Exercise		2.00357	28.1006	17.0759	117.333	-	22.3892	25.5098	0.877673	49.2835	1.89333	1.75848
0:07:58.200	Exercise		2.09315	29.357	17.7888	117.667	-	22.5226	25.3597	0.888125	51.4244	2.042	1.85898
0:08:00.700	Exercise		2.16473	30.3609	18.2421	118.667	-	22.524	25.2825	0.890894	52.9953	2.12633	1.92854
0:08:03.140	Exercise		2.10883	29.5768	17.6225	119.667	-	22.7088	25.5677	0.88818	52.6165	1.892	1.87302
0:08:05.020	Exercise		2.12283	29.7732	17.6413	120.333	-	22.687	25.6418	0.884766	53.0878	1.83167	1.87821
0:08:07.200	Exercise		2.06534	28.9669	17.1161	120.667	-	22.7621	25.5342	0.891437	51.9982	1.77267	1.84112
0:08:09.300	Exercise		2.15248	30.1891	17.8383	120.667	-	23.439	25.9874	0.901937	55.5401	1.85567	1.94141
0:08:11.080	Exercise		2.08028	29.1765	17.2877	120.333	-	24.2644	26.6886	0.909165	55.6244	1.837	1.89132
0:08:13.180	Exercise		2.0951	29.3842	17.4108	120.333	-	25.4183	27.8005	0.914309	58.6297	1.854	1.91557
0:08:15.020	Exercise		2.04957	28.7457	16.9386	121	-	24.5815	26.8637	0.915047	55.4515	1.85933	1.87545
0:08:17.140	Exercise		2.07181	29.0577	17.0286	121.667	-	24.6978	27.0496	0.913057	56.4285	1.824	1.89168
0:08:19.020	Exercise		2.01315	28.2349	16.5464	121.667	-	23.7601	26.1142	0.909856	52.8636	1.78633	1.83167
0:08:21.120	Exercise		1.86505	26.1578	15.4136	121	-	23.3858	25.8508	0.904645	48.1683	1.79867	1.68721
0:08:24.140	Exercise		1.90449	26.7109	15.8268	120.333	-	22.4477	25.2076	0.890513	47.0552	1.85867	1.69597
0:08:26.320	Exercise		1.9801	27.7713	16.4551	120.333	-	23.4337	26.2727	0.891942	50.7202	1.99633	1.76613
0:08:28.400	Exercise		2.00404	28.1071	16.654	120.333	-	23.6147	26.4442	0.893002	51.7323	1.99533	1.78961
0:08:31.400	Exercise		1.98912	27.8978	16.4844	120.667	-	23.8591	26.5503	0.898638	51.8377	2.01233	1.7875
0:08:33.620	Exercise		2.0326	28.5077	16.7983	121	-	23.4514	26.3663	0.889443	52.1467	1.979	1.80788
0:08:35.580	Exercise		2.16434	30.3554	17.7405	122	-	23.4966	26.5463	0.885117	55.5858	1.99733	1.91569
0:08:37.900	Exercise		2.09968	29.4485	17.0705	123	-	23.3992	26.3096	0.889376	53.9042	1.91967	1.8674
0:08:40.060	Exercise		2.07895	29.1578	16.8109	123.667	-	22.8089	25.3022	0.901461	52.0172	1.923	1.87409
0:08:42.240	Exercise		2.17923	30.5642	17.5744	124	-	22.6664	25.1259	0.902112	54.0192	1.986	1.96591
0:08:44.860	Exercise		2.24277	31.4555	18.0869	124	-	23.4469	25.8511	0.906998	57.5461	1.97233	2.03419
0:08:46.640	Exercise		2.18279	30.6141	17.6031	124	-	24.4131	26.7008	0.914323	58.0826	2.05967	1.99577
0:08:49.080	Exercise		1.96469	27.5553	15.887	123.667	-	25.3249	27.3094	0.927333	54.4636	1.96667	1.82193
0:08:51.500	Exercise		1.92468	26.9941	15.6478	123	-	24.5589	26.6176	0.922654	51.6255	2.014	1.77581
0:08:53.680	Exercise		2.00496	28.12	16.3893	122.333	-	24.2041	26.3493	0.918584	53.3601	1.87733	1.84172
0:08:55.500	Exercise		2.07478	29.0992	17.0064	122	-	24.4431	26.4911	0.922692	55.7754	1.87333	1.91438
0:08:57.580	Exercise		2.11137	29.6125	17.1656	123	-	24.8254	26.6952	0.929956	57.4086	1.95467	1.96349
0:09:00.100	Exercise		2.03018	28.4737	16.3285	124.333	-	24.836	26.7964	0.926841	55.1968	1.965	1.88165
0:09:02.160	Exercise		2.07517	29.1048	16.5133	125.667	-	24.439	26.5966	0.918877	55.4297	1.99867	1.90683
0:09:04.320	Exercise		2.07827	29.1482	16.4506	126.333	-	24.2464	26.4155	0.917886	55.0921	1.992	1.90761
0:09:06.620	Exercise		2.06472	28.9582	16.3004	126.667	-	23.9884	26.0964	0.919224	53.9517	2.074	1.89794
0:09:09.100	Exercise		2.09162	29.3355	16.4264	127.333	-	23.9979	26.2514	0.914157	54.7261	2.053	1.91207
0:09:11.120	Exercise		2.23598	31.3602	17.5142	127.667	-	25.1857	27.4801	0.916506	61.944	1.87067	2.04929
0:09:12.440	Exercise		2.29349	32.1667	17.9179	128	-	26.3775	28.5447	0.92408	66.7548	1.81333	2.11937
0:09:14.140	Exercise		2.45621	34.449	19.2393	127.667	-	28.8461	30.3258	0.951206	78.6348	1.71767	2.33636
0:09:15.200	Exercise		2.4797	34.7784	19.4741	127.333	-	29.6531	30.7125	0.965506	81.2373	1.792	2.39416
0:09:16.560	Exercise		2.23886	31.4006	17.6289	127	-	30.2824	30.9705	0.977782	75.2758	1.71133	2.18912
0:09:18.480	Exercise		2.145	30.0841	16.9342	126.667	-	28.1432	28.9282	0.972864	66.3545	1.884	2.08679
0:09:20.460	Exercise		2.02526	28.4048	16.0311	126.333	-	25.9918	26.9181	0.965587	57.7469	1.92233	1.95556
0:09:22.560	Exercise		2.09485	29.3808	16.6258	126	-	24.7783	25.8595	0.958191	56.8166	1.96733	2.00727
0:09:24.720	Exercise		1.98705	27.8688	15.8121	125.667	-	24.6273	25.8697	0.951977	53.5217	1.984	1.89162
0:09:27.160	Exercise		1.93509	27.1401	15.4396	125.333	-	24.8962	26.2823	0.947264	52.703	1.97933	1.83304
0:09:29.340	Exercise		1.91376	26.8409	15.3101	125	-	25.6132	27.0207	0.947913	53.5894	1.99267	1.81408
0:09:31.440	Exercise		1.96873	27.612	15.708	125.333	-	25.4921	27.0068	0.943915	55.0486	1.925	1.85832
0:09:33.460	Exercise		2.00437	28.1117	15.9077	126	-	25.1643	27.0015	0.931961	55.3142	1.92867	1.86799
0:09:35.620	Exercise		2.05134	28.7706	16.1523	127	-	24.7821	26.9679	0.918948	55.7275	1.937	1.88508
0:09:37.700	Exercise		2.11946	29.726	16.6015	127.667	-	24.7444	27.1601	0.911056	57.5844	1.90467	1.93095
0:09:39.460	Exercise		2.05664	28.8449	16.0258	128.333	-	24.1068	26.4726	0.910633	54.5051	1.881	1.87285
0:09:41.960	Exercise		2.10552	29.5304	16.3641	128.667	-	23.973	26.2494	0.913278	55.4673	1.889	1.92292
0:09:43.960	Exercise		2.11333	29.64	16.3824	129	-	23.9982	26.3484	0.910804	55.7996	1.866	1.92483
0:09:45.640	Exercise		2.2337	31.3282	17.3604	128.667	-	24.6528	26.9425	0.915017	60.379	1.93233	2.04387
0:09:47.780	Exercise		2.11722	29.6945	16.5408	128	-	24.7429	26.9739	0.917291	57.4635	1.924	1.94211
0:09:50.100	Exercise		2.08237	29.2057	16.3537	127.333	-	24.438	26.5826	0.919323	55.7509	1.94933	1.91437
0:09:51.980	Exercise		2.10869	29.5748	16.6038	127	-	24.4669	26.5443	0.921736	56.4855	1.96267	1.94365
0:09:54.080	Exercise		2.18772	30.6833	17.1811	127.333	-	25.0145	27.106	0.922839	60.0196	1.927	2.01892
0:09:55.900	Exercise		2.1642	30.3534	16.9519	127.667	-	25.4627	27.366	0.93045	60.5028	1.906	2.01368
0:09:57.680	Exercise		2.11792	29.7043	16.5033	128.333	-	25.9471	27.4459	0.945391	59.9542	2.03833	2.00226
0:10:00.460	Exercise		2.05091	28.7645	15.9397	128.667	-	25.0742	26.6728	0.940065	56.3464	1.94633	1.92799
0:10:02.360	Exercise		2.20219	30.8863	17.0273	129.333	-	24.7667	26.5675	0.932216	59.6779	1.975	2.05292
0:10:04.200	Exercise		2.24299	31.4585	17.2981	129.667	-	25.7278	28.1301	0.914601	63.8577	1.765	2.05144
0:10:05.720	Exercise		2.37367	33.2913	18.2123	130.333	-	26.7963	29.053	0.922326	70.234	1.80133	2.1893
0:10:07.220	Exercise		2.20828	30.9717	16.9001	130.667	-	28.0611	30.1281	0.931392	68.4937	1.784	2.05678
0:10:08.900	Exercise		2.09603	29.3974	16.0003	131	-	27.7739	29.7188	0.934559	64.6303	1.71267	1.95887
0:10:10.500	Exercise		2.04077	28.6223	15.5784	131	-	28.0322	30.0123	0.934023	63.3793	1.74567	1.90613
0:10:12.180	Exercise		1.94869	27.3309	14.9516	130.333	-	27.9073	29.9331	0.93232	60.3989	1.70667	1.8168
0:10:14.000	Exercise		1.98265	27.8072	15.2904	129.667	-	27.2893	29.2714	0.932287	60.0445	1.71867	1.8484
0:10:15.660	Exercise		2.00236	28.0836	15.5222	129	-	28.1346	29.9565	0.939185	62.9073	1.62733	1.88058
0:10:16.940	Exercise		1.98026	27.7736	15.3508	129	-	28.4737	30.2315	0.941856	63.5173	1.514	1.86512
0:10:18.340	Exercise		1.99524	27.9837	15.5473	128.333	-	27.5598	29.1629	0.94503	61.2608	1.66033	1.88556
0:10:21.200	Exercise		2.08912	29.3004	16.3639	127.667	-	25.0614	26.9978	0.928274	57.6228	1.86	1.93927
0:10:23.260	Exercise		2.04986	28.7498	16.0984	127.333	-	24.6537	26.5193	0.929651	55.0752	2.063	1.90566
0:10:25.260	Exercise		2.11211	29.6229	16.5009	128	-	24.2528	26.7107	0.907978	56.1059	1.954	1.91775
0:10:27.480	Exercise		2.14789	30.1247	16.6503	129	-	25.6653	28.2217	0.909415	60.4823	1.91967	1.95332
0:10:29.080	Exercise		2.19402	30.7717	16.8771	130	-	25.3185	28.0664	0.902092	60.8556	1.94967	1.97921
0:10:31.140	Exercise		2.30526	32.3319	17.6423	130.667	-	25.6509	27.8552	0.920864	64.6241	2.00033	2.12283
0:10:33.120	Exercise		2.18062	30.5837	16.6037	131.333	-	25.6783	27.6575	0.928439	61.3616	1.94367	2.02457
0:10:34.820	Exercise		2.18982	30.7128	16.6316	131.667	-	26.6934	28.5142	0.936147	64.3223	1.86333	2.04999
0:10:36.400	Exercise		2.18333	30.6218	16.5404	132	-	28.5147	30.2493	0.942659	68.7371	1.80333	2.05814
0:10:37.860	Exercise		2.25256	31.5927	17.0649	132	-	29.2852	30.8473	0.949362	72.8076	1.80933	2.1385
0:10:39.300	Exercise		2.22937	31.2675	16.8892	132	-	29.6111	30.8709	0.95919	72.613	1.87067	2.13839
0:10:41.080	Exercise		2.21145	31.0162	16.7112	132.333	-	28.9943	30.0527	0.964782	70.5416	1.86733	2.13357
0:10:42.660	Exercise		1.92564	27.0076	14.5515	132.333	-	28.3607	29.2989	0.967978	60.1268	1.85367	1.86398
0:10:45.000	Exercise		2.02478	28.3981	15.3006	132.333	-	26.8384	28.3496	0.946691	59.9003	1.832	1.91684
0:10:46.740	Exercise		2.11946	29.7259	16.016	132.333	-	26.5127	28.1518	0.941776	61.3702	2.015	1.99605
0:10:48.660	Exercise		2.31958	32.5327	17.4843	132.667	-	26.6486	28.3333	0.940539	67.4268	2.042	2.18165
0:10:50.460	Exercise		2.21049	31.0026	16.662	132.667	-	27.8572	29.0528	0.958848	67.2612	2.012	2.11952
0:10:52.140	Exercise		2.05562	28.8306	15.5729	132	-	28.33	29.306	0.966698	64.1019	1.85767	1.98716
0:10:53.880	Exercise		2.1401	30.0154	16.2952	131.333	-	29.092	29.9692	0.97073	68.6655	1.82233	2.07746
0:10:55.280	Exercise		2.20035	30.8604	16.8394	130.667	-	29.2509	29.9982	0.975089	71.0107	1.81567	2.14553
0:10:56.780	Exercise		2.16675	30.3892	16.6673	130	-	30.0143	30.6118	0.980483	71.9649	1.765	2.12446
0:10:58.300	Exercise		2.08291	29.2133	16.1466	129	-	29.9481	30.588	0.979081	68.9809	1.77633	2.03934
0:10:59.920	Exercise		2.045	28.6817	15.9766	128	-	30.1868	30.8376	0.978894	68.4278	1.73733	2.00184
0:11:01.360	Exercise		2.03106	28.4861	15.9926	127	-	29.0082	29.824	0.972647	65.2861	1.74267	1.9755
0:11:03.140	Exercise		2.00819	28.1654	15.938	126	-	27.5729	28.6652	0.961895	61.261	1.76833	1.93167
0:11:05.240	Exercise		1.8636	26.1374	14.9088	125	-	26.2318	27.5223	0.95311	54.0485	1.77967	1.77622
0:11:07.320	Exercise		1.74119	24.4206	14.0419	124	-	25.0153	26.799	0.933443	48.0779	1.80767	1.6253
0:11:10.000	Exercise		1.94227	27.2408	15.7057	123.667	-	24.3922	26.58	0.91769	52.1673	1.851	1.7824
0:11:11.800	Exercise		2.15985	30.2925	17.4182	124	-	24.8689	27.4498	0.905979	58.8239	1.95667	1.95678
0:11:13.540	Exercise		2.31729	32.5006	18.5383	125	-	25.3268	28.0072	0.904296	64.2842	1.95333	2.09552
0:11:15.480	Exercise		2.16116	30.0828	17.152	126	-	25.5032	28.1083	0.907319	60.5746	1.88667	1.96086
0:11:17.420	Exercise		2.08779	28.9658	16.4825	126.667	-	24.909	27.4067	0.908866	57.0974	1.906	1.89752
0:11:19.560	Exercise		2.1689	28.8938	16.9888	127.667	-	25.8723	28.1761	0.918237	61.8831	1.82367	1.99156
0:11:20.960	Exercise		2.24285	32.5305	17.4768	128.333	-	26.6866	28.7691	0.927614	66.1992	1.77367	2.0805
0:11:22.420	Exercise		2.14972	31.7245	16.6216	129.333	-	28.1632	30.0407	0.937502	67.6939	1.60933	2.01537
0:11:23.840	Exercise		2.16625	31.4289	16.7063	129.667	-	29.057	30.8826	0.940887	69.9647	1.69433	2.0382
0:11:25.320	Exercise		2.12721	32.7166	16.3213	130.333	-	30.3139	32.1104	0.944053	71.8316	1.662	2.0082
0:11:26.600	Exercise		2.11688	36.5097	16.2006	130.667	-	29.6738	31.2649	0.949108	69.8941	1.67867	2.00915
0:11:28.200	Exercise		2.14194	38.9489	16.3507	131	-	28.7537	30.1982	0.952165	68.7977	1.62233	2.03948
0:11:29.600	Exercise		2.15191	38.1399	16.4268	131	-	28.5553	29.8408	0.956923	68.3302	1.688	2.05922
0:11:31.060	Exercise		2.17063	37.7804	16.612	130.667	-	29.306	30.5324	0.959833	70.6975	1.69633	2.08344
0:11:32.520	Exercise		2.14121	35.2752	16.3868	130.667	-	29.5274	30.6363	0.963803	70.2753	1.69433	2.0637
0:11:33.940	Exercise		2.12317	34.8977	16.2488	130.667	-	29.2605	30.3662	0.963587	69.2083	1.661	2.04586
0:11:35.380	Exercise		2.09256	34.5512	15.9332	131.333	-	29.8972	30.9681	0.965419	69.6774	1.66467	2.0202
0:11:36.820	Exercise		2.06792	32.381	15.7058	131.667	-	30.3074	31.4704	0.963046	69.789	1.66733	1.99151
0:11:38.240	Exercise		2.10035	31.9643	15.8717	132.333	-	29.591	30.6936	0.964079	68.7538	1.77033	2.02491
0:11:40.080	Exercise		2.13266	25.6282	16.1158	132.333	-	28.731	29.8157	0.963621	67.4688	1.85133	2.05507
0:11:41.820	Exercise		2.11713	25.4353	15.9985	132.333	-	28.5229	29.4901	0.967201	66.582	1.827	2.04769
0:11:43.240	Exercise		2.1173	23.2824	16.0401	132	-	28.7236	29.6086	0.970109	67.3025	1.764	2.05401
0:11:44.820	Exercise		2.06692	30.9807	15.6585	132	-	29.6295	30.5091	0.971168	68.2196	1.662	2.00732
0:11:46.220	Exercise		2.08865	34.9085	15.8231	132	-	29.7675	30.534	0.974895	69.2945	1.65433	2.03621
0:11:47.560	Exercise		2.08516	38.3351	15.8366	131.667	-	30.3355	30.9664	0.979626	70.5978	1.63433	2.04267
0:11:49.000	Exercise		2.06381	37.7895	15.7143	131.333	-	30.2559	30.6723	0.986425	69.6684	1.639	2.03579
0:11:50.460	Exercise		2.03353	38.4693	15.5627	130.667	-	30.1653	30.7178	0.982014	68.3597	1.656	1.99695
0:11:51.920	Exercise		1.96304	36.0052	15.0617	130.333	-	30.297	30.893	0.980707	66.5945	1.59	1.92517
0:11:53.300	Exercise		2.12376	33.3868	16.2948	130.333	-	29.7652	30.1964	0.985718	69.6095	1.85033	2.09343
0:11:55.420	Exercise		2.10411	34.1525	16.1029	130.667	-	29.4995	29.8882	0.986995	68.4342	1.828	2.07674
0:11:56.900	Exercise		2.0705	37.1308	15.8053	131	-	28.7063	29.3352	0.978561	65.2691	1.90233	2.02611
0:11:58.660	Exercise		2.00087	28.0627	15.235	131.333	-	27.4339	28.6992	0.95591	61.0094	1.69533	1.91265
0:12:00.460	Exercise		1.93226	27.1004	14.6754	131.667	-	26.7889	28.4081	0.943002	57.4723	1.71133	1.82213
0:12:02.260	Exercise		2.03267	28.5087	15.399	132	-	25.8602	27.8234	0.92944	58.1701	1.76433	1.88924
0:12:04.120	Exercise		1.80163	25.2683	13.6487	132	-	25.7209	27.7271	0.927645	51.3734	1.735	1.67128
0:12:06.700	Exercise		2.05702	28.8502	15.5442	132.333	-	24.8208	27.1626	0.913789	56.327	1.817	1.87968
0:12:08.300	Exercise		2.10136	29.4721	15.7997	133	-	25.5493	27.9648	0.913625	59.3385	1.78533	1.91985
0:12:09.840	Exercise		2.44518	34.2942	18.2931	133.667	-	26.1138	28.6435	0.911683	70.5797	1.78367	2.22923
0:12:11.260	Exercise		2.26941	31.8291	16.9359	134	-	27.5762	29.7809	0.92597	69.5444	1.698	2.10141
0:12:12.700	Exercise		2.27239	31.8709	16.9582	134	-	27.697	29.6615	0.933769	70.0541	1.67367	2.12189
0:12:14.140	Exercise		2.19956	30.8493	16.4146	134	-	27.2829	29.0533	0.939066	66.3508	1.779	2.06553
0:12:16.240	Exercise		2.18432	30.6356	16.3415	133.667	-	27.4856	29.0364	0.946589	66.3143	1.796	2.06765
0:12:17.720	Exercise		2.16697	30.3923	16.2523	133.333	-	27.9674	29.4945	0.948226	66.915	1.80267	2.05478
0:12:19.140	Exercise		2.16587	30.3768	16.2847	133	-	29.0938	30.5926	0.951005	70.0653	1.689	2.05975
0:12:20.580	Exercise		2.00836	28.1678	15.1384	132.667	-	29.1633	30.7312	0.948982	65.0601	1.70433	1.9059
0:12:22.540	Exercise		1.88884	26.4914	14.2733	132.333	-	27.6778	29.5716	0.935961	57.9336	1.74167	1.76788
0:12:24.720	Exercise		2.10993	29.5922	16.0248	131.667	-	27.0371	29.1714	0.926836	62.6069	1.914	1.95556
0:12:26.220	Exercise		2.35309	33.0027	17.9169	131.333	-	26.2492	28.558	0.919153	67.5467	1.98667	2.16285
0:12:27.960	Exercise		2.45193	34.3889	18.717	131	-	26.396	28.6378	0.921719	71.0934	1.89667	2.25999
0:12:29.540	Exercise		2.21425	31.0554	16.8598	131.333	-	26.3326	28.8024	0.914249	64.4852	1.77433	2.02438
0:12:31.180	Exercise		2.16949	30.4276	16.4771	131.667	-	26.5505	29.1536	0.910709	63.7352	1.76633	1.97578
0:12:32.960	Exercise		2.22481	31.2035	16.8122	132.333	-	25.9731	28.6703	0.905925	63.2991	1.95167	2.01551
0:12:35.180	Exercise		2.18539	30.6506	16.4315	133	-	25.1242	27.7152	0.906513	60.1177	1.961	1.98108
0:12:37.100	Exercise		2.24053	31.424	16.7621	133.667	-	25.0543	27.6984	0.904538	61.831	1.84533	2.02664
0:12:38.520	Exercise		2.31008	32.3995	17.1967	134.333	-	25.1728	27.7519	0.907063	63.7447	1.93733	2.09539
0:12:40.900	Exercise		2.41545	33.8772	17.8922	135	-	25.0668	27.5834	0.908762	66.1223	2.01633	2.19507
0:12:42.840	Exercise		2.33296	32.7204	17.1963	135.667	-	24.3772	26.8668	0.907336	61.7021	2.17133	2.11678
0:12:44.900	Exercise		2.39164	33.5434	17.5856	136	-	24.479	27.018	0.906025	64.1839	1.935	2.16689
0:12:46.420	Exercise		2.30047	32.2647	16.9152	136	-	24.4261	27.0555	0.902814	61.7953	1.87467	2.0769
0:12:48.400	Exercise		2.25969	31.6927	16.6154	136	-	25.6822	28.3192	0.906885	63.8762	1.85867	2.04928
0:12:50.200	Exercise		2.22939	31.2677	16.3926	136	-	25.3319	28.0751	0.902292	61.8694	1.94967	2.01156
0:12:52.100	Exercise		2.30668	32.3518	17.0026	135.667	-	26.497	29.2655	0.905401	67.095	1.909	2.08847
0:12:53.580	Exercise		2.33241	32.7126	17.2771	135	-	24.871	27.5047	0.904243	63.4889	1.96967	2.10906
0:12:56.020	Exercise		2.24995	31.5561	16.749	134.333	-	23.3328	26.0481	0.895756	57.5483	1.937	2.01541
0:12:58.520	Exercise		2.14487	30.0824	16.0065	134	-	22.1799	25.1017	0.883604	52.0266	1.986	1.89522
0:13:00.520	Exercise		2.2543	31.6171	16.8651	133.667	-	21.945	25.2929	0.867634	54.2828	1.91767	1.95591
0:13:02.460	Exercise		2.41285	33.8408	18.0964	133.333	-	22.9694	26.5258	0.865928	60.5082	2.02233	2.08935
0:13:04.540	Exercise		2.50689	35.1598	18.8488	133	-	23.8472	27.3747	0.871141	65.1006	2.081	2.18386
0:13:06.300	Exercise		2.51172	35.2275	18.8851	133	-	24.3951	27.7377	0.879494	66.7075	2.087	2.20904
0:13:08.120	Exercise		2.45621	34.4489	18.4216	133.333	-	25.271	28.3903	0.89013	67.7177	2.03867	2.18634
0:13:09.960	Exercise		2.40009	33.6619	17.9558	133.667	-	25.2725	28.1129	0.898965	66.5792	1.911	2.1576
0:13:11.500	Exercise		2.39367	33.5719	17.8189	134.333	-	25.1524	27.7547	0.906237	65.8959	1.969	2.16924
0:13:13.580	Exercise		2.29414	32.1759	17.0357	134.667	-	24.6681	27.1929	0.907153	62.2815	1.861	2.08113
0:13:15.420	Exercise		2.59013	36.3272	19.1389	135.333	-	23.8225	26.3758	0.903194	70.285	1.39233	2.33939
0:13:15.920	Exercise		2.55262	35.8011	18.8153	135.667	-	24.3534	27.5133	0.88515	70.9011	1.37967	2.25945
0:13:17.820	Exercise		2.84926	39.9616	20.8992	136.333	-	24.9982	28.3065	0.883126	79.7036	1.59833	2.51625
0:13:19.960	Exercise		2.35424	33.0188	17.2261	136.667	-	25.1005	28.4141	0.883383	64.4239	2.05433	2.0797
0:13:21.700	Exercise		2.25622	31.644	16.4687	137	-	24.6853	27.9036	0.884662	61.0266	1.946	1.99599
0:13:23.600	Exercise		2.2141	31.0533	16.1221	137.333	-	23.6793	27.0327	0.875953	57.8543	1.81267	1.93945
0:13:25.620	Exercise		2.2901	32.1192	16.6755	137.333	-	24.6378	27.9832	0.880449	62.2235	1.82367	2.01632
0:13:27.080	Exercise		2.38149	33.401	17.341	137.333	-	26.08	29.3597	0.888291	68.5148	1.81833	2.11546
0:13:28.500	Exercise		2.46314	34.5461	17.9791	137	-	27.7543	30.2409	0.917775	75.4796	1.803	2.26061
0:13:29.920	Exercise		2.46579	34.5833	17.9985	137	-	27.6679	29.7123	0.931194	75.34	1.79967	2.29613
0:13:31.380	Exercise		2.41655	33.8927	17.639	137	-	27.2887	29.0312	0.939979	73.0278	1.75267	2.27151
0:13:32.820	Exercise		2.28804	32.0903	16.701	137	-	27.8263	29.7383	0.935706	70.6851	1.71233	2.14093
0:13:34.280	Exercise		2.31687	32.4946	16.9114	137	-	26.4337	28.643	0.922866	67.7033	1.78167	2.13816
0:13:36.200	Exercise		2.36829	33.2158	17.2868	137	-	26.3128	28.5671	0.921088	68.3251	1.933	2.1814
0:13:37.980	Exercise		2.29556	32.1958	16.7559	137	-	25.0683	27.3955	0.915053	63.136	1.92	2.10056
0:13:39.760	Exercise		2.06414	28.9501	15.0667	137	-	25.3316	27.6533	0.916044	57.5241	1.86767	1.89085
0:13:42.160	Exercise		2.14573	30.0944	15.7389	136.333	-	24.7946	27.463	0.902838	59.3623	1.63833	1.93725
0:13:43.360	Exercise		2.39956	33.6543	17.6006	136.333	-	24.2684	27.2038	0.892095	63.9612	1.89833	2.14063
0:13:45.660	Exercise		2.74244	38.4634	20.1157	136.333	-	24.3711	27.3236	0.891943	73.4447	1.88933	2.4461
0:13:47.140	Exercise		2.55941	35.8964	18.6365	137.333	-	24.4182	27.2771	0.89519	68.2031	2.03167	2.29116
0:13:48.900	Exercise		2.39118	33.5369	17.3694	137.667	-	25.3706	28.2042	0.899535	66.8266	1.844	2.15095
0:13:50.660	Exercise		2.38198	33.4078	17.2607	138	-	25.5833	28.3794	0.901475	67.0101	1.87633	2.1473
0:13:52.200	Exercise		2.59954	36.4592	18.7918	138.333	-	26.0407	28.5381	0.91249	74.2276	1.93133	2.37205
0:13:53.620	Exercise		2.55902	35.8909	18.4545	138.667	-	26.9977	29.0704	0.928699	76.1177	1.84067	2.37656
0:13:55.020	Exercise		2.60595	36.5491	18.7479	139	-	27.6235	29.3561	0.940982	79.1687	1.87367	2.45215
0:13:56.460	Exercise		2.52331	35.3901	18.1099	139.333	-	28.3801	29.8173	0.951802	78.8641	1.84867	2.40169
0:13:57.840	Exercise		2.46096	34.5156	17.6624	139.333	-	28.6913	30.0002	0.956368	77.9317	1.809	2.35358
0:13:59.200	Exercise		2.38734	33.4831	17.134	139.333	-	28.8422	30.2352	0.953927	76.1798	1.76833	2.27735
0:14:00.640	Exercise		2.37138	33.2592	17.0195	139.333	-	28.3628	29.7657	0.95287	74.386	1.77433	2.25961
0:14:02.140	Exercise		2.46659	34.5945	17.6606	139.667	-	28.2566	29.6443	0.953187	76.7881	1.841	2.35112
0:14:03.520	Exercise		2.37492	33.3089	16.9637	140	-	28.4916	29.6657	0.96042	74.7894	1.78467	2.28092
0:14:04.940	Exercise		2.41821	33.9159	17.2729	140	-	27.9276	29.0926	0.959957	74.5438	1.808	2.32137
0:14:06.520	Exercise		2.43014	34.0833	17.3169	140.333	-	27.9644	29.1238	0.960189	74.8972	1.83467	2.33339
0:14:07.940	Exercise		2.53599	35.5678	18.0283	140.667	-	28.1536	29.2228	0.96341	78.4798	1.88367	2.44319
0:14:09.280	Exercise		2.50283	35.1028	17.7506	141	-	28.9517	29.9919	0.965318	79.753	1.85933	2.41603
0:14:10.720	Exercise		2.46927	34.6321	17.4712	141.333	-	28.9978	29.9261	0.96898	78.8951	1.83933	2.39267
0:14:12.140	Exercise		2.41156	33.8227	17.0228	141.667	-	28.789	29.8425	0.964697	76.5419	1.82867	2.32642
0:14:13.580	Exercise		2.42321	33.9861	17.0649	142	-	28.5554	29.4688	0.969002	76.4138	1.79967	2.3481
0:14:14.960	Exercise		2.47003	34.6428	17.3539	142.333	-	27.9356	28.8958	0.966771	76.1867	1.80267	2.38796
0:14:16.400	Exercise		2.50647	35.1538	17.5687	142.667	-	28.2645	29.0883	0.971678	78.0962	1.83067	2.43548
0:14:17.800	Exercise		2.43625	34.1689	17.0367	143	-	28.9234	29.7688	0.971602	77.6475	1.83767	2.36706
0:14:19.220	Exercise		2.36845	33.218	16.5626	143	-	29.5685	30.3413	0.974529	77.2818	1.812	2.30812
0:14:20.620	Exercise		2.40801	33.7729	16.8392	143	-	29.1105	29.941	0.97226	77.2813	1.829	2.34121
0:14:22.060	Exercise		2.36365	33.1508	16.529	143	-	28.9358	29.7835	0.971539	75.8809	1.723	2.29638
0:14:23.320	Exercise		2.3376	32.7854	16.3088	143.333	-	29.1006	30.0214	0.969327	75.4448	1.72867	2.2659
0:14:24.760	Exercise		2.27374	31.8897	15.8633	143.333	-	28.97	29.9509	0.967252	73.1955	1.69867	2.19928
0:14:26.260	Exercise		2.45074	34.3722	17.0982	143.333	-	28.6733	29.566	0.969807	77.2923	1.87133	2.37674
0:14:27.680	Exercise		2.53879	35.6071	17.7538	143	-	28.1595	29.1229	0.966919	78.4492	1.91667	2.4548
0:14:29.160	Exercise		2.57944	36.1773	17.9961	143.333	-	28.6893	29.6249	0.968417	81.1571	1.92833	2.49798
0:14:30.540	Exercise		2.5168	35.2988	17.5183	143.667	-	28.3524	29.4298	0.963391	78.0717	1.97667	2.42466
0:14:32.280	Exercise		2.505	35.1332	17.3958	144	-	27.741	28.8621	0.961157	75.7762	2.04967	2.4077
0:14:34.100	Exercise		2.48572	34.8628	17.2619	144	-	27.5341	28.7615	0.957326	74.6244	2.052	2.37964
0:14:35.540	Exercise		2.51117	35.2198	17.4387	144	-	27.6315	28.8982	0.956166	75.9443	1.969	2.4011
0:14:37.000	Exercise		2.54743	35.7283	17.6905	144	-	28.0379	29.2704	0.957892	78.5419	1.876	2.44016
0:14:38.400	Exercise		2.62939	36.8779	18.2597	144	-	27.0922	28.3812	0.954582	78.1443	1.923	2.50997
0:14:39.980	Exercise		2.64054	37.0343	18.3371	144	-	26.8224	28.1829	0.951728	77.585	1.95133	2.51308
0:14:41.540	Exercise		2.5503	35.7685	17.7104	144	-	27.0067	28.5539	0.945816	75.16	2.033	2.41211
0:14:43.280	Exercise		2.53082	35.4953	17.5751	144	-	27.793	29.3483	0.947004	76.8329	2.01133	2.39669
0:14:44.720	Exercise		2.5074	35.1669	17.4125	144	-	27.3871	29.1367	0.939952	74.9389	2.03233	2.35683
0:14:46.460	Exercise		2.52592	35.4267	17.5411	144	-	27.6132	29.3572	0.940593	76.3606	1.96333	2.37587
0:14:47.940	Exercise		2.4706	34.6507	17.1569	144	-	27.2207	29.042	0.937287	73.9307	1.88167	2.31566
0:14:49.340	Exercise		2.49343	34.971	17.3155	144	-	27.2886	29.1086	0.937476	74.6774	1.91333	2.33753
0:14:51.120	Exercise		2.58918	36.3139	17.9804	144	-	26.3319	27.9085	0.943507	74.91	1.89167	2.44291
0:14:52.540	Exercise		2.70002	37.8684	18.7068	144.333	-	26.3193	27.8281	0.945781	77.7271	1.98267	2.55362
0:14:53.980	Exercise		2.69849	37.8471	18.6532	144.667	-	26.5912	27.9692	0.95073	78.7187	1.922	2.56554
0:14:55.520	Exercise		2.49201	34.951	17.1863	145	-	27.0782	28.5802	0.947447	73.9153	1.95233	2.36104
0:14:57.340	Exercise		2.46277	34.541	16.9846	145	-	27.2278	28.8109	0.945053	73.5255	1.932	2.32745
0:14:58.760	Exercise		2.54971	35.7604	17.5439	145.333	-	27.9826	29.5694	0.946335	78.0377	1.983	2.41288
0:15:00.160	Exercise		2.66149	37.328	18.2711	145.667	-	28.1794	29.7198	0.94817	82.2848	1.92	2.52354
0:15:01.540	Exercise		2.68813	37.7016	18.4118	146	-	28.0977	29.5113	0.952101	82.5467	2	2.55937
0:15:03.140	Exercise		2.53027	35.4876	17.3306	146	-	28.1507	29.4332	0.956425	78.1455	1.92067	2.42001
0:15:04.600	Exercise		2.64757	37.1328	18.134	146	-	28.1965	29.365	0.960209	81.4999	2.02333	2.54222
0:15:06.020	Exercise		2.59692	36.4224	17.7871	146	-	28.8609	29.8175	0.967918	82.0661	1.96033	2.51361
0:15:07.440	Exercise		2.65595	37.2504	18.15	146.333	-	28.7717	29.6062	0.971813	83.5987	1.97867	2.58109
0:15:08.860	Exercise		2.7174	38.1122	18.4857	147	-	27.3797	28.0979	0.974441	80.7352	2.167	2.64794
0:15:11.060	Exercise		2.65669	37.2608	17.9911	147.667	-	26.8712	27.7477	0.968412	77.4263	2.18	2.57277
0:15:12.680	Exercise		2.6587	37.2889	17.9238	148.333	-	26.3032	27.3714	0.960973	75.6488	2.24967	2.55494
0:15:14.320	Exercise		2.57745	36.1493	17.3761	148.333	-	27.2942	28.562	0.955612	76.849	2.01	2.46304
0:15:15.780	Exercise		2.7959	39.2132	18.8065	148.667	-	27.9306	29.0788	0.960513	85.1904	2.04	2.6855
0:15:17.040	Exercise		2.79964	39.2657	18.8317	148.667	-	28.2458	29.1521	0.968912	86.3123	2.02833	2.71261
0:15:18.580	Exercise		2.72876	38.2715	18.3138	149	-	28.7415	29.5598	0.972316	85.7623	1.988	2.65321
0:15:19.980	Exercise		2.68232	37.6201	18.0021	149	-	28.1844	29.0044	0.971726	82.6634	1.98933	2.60648
0:15:21.380	Exercise		2.71631	38.0969	18.2303	149	-	28.435	29.2848	0.970982	84.6315	1.946	2.63749
0:15:22.720	Exercise		2.81119	39.4277	18.8671	149	-	28.4412	29.4233	0.966623	87.1555	2.05733	2.71736
0:15:24.240	Exercise		2.81057	39.419	18.8629	149	-	28.4324	29.2717	0.971328	87.1131	2.05633	2.72999
0:15:25.640	Exercise		2.70903	37.9949	18.1814	149	-	28.3605	29.2224	0.970507	83.8228	2.03767	2.62914
0:15:27.100	Exercise		2.70073	37.8784	18.1257	149	-	27.5574	28.2886	0.974152	81.5423	1.94767	2.63092
0:15:28.540	Exercise		2.67198	37.4752	17.973	148.667	-	27.435	28.2697	0.970474	80.4582	1.91233	2.59309
0:15:29.920	Exercise		2.70559	37.9466	18.199	148.667	-	27.2238	28.0311	0.9712	80.8088	1.92067	2.62767
0:15:31.380	Exercise		2.72812	38.2626	18.3919	148.333	-	27.6374	28.4215	0.972414	82.6183	1.94533	2.65287
0:15:32.780	Exercise		2.67178	37.4724	17.9716	148.667	-	27.9291	28.8203	0.969075	81.7377	1.95233	2.58916
0:15:34.220	Exercise		2.68278	37.6267	18.0456	148.667	-	28.6509	29.3556	0.975995	84.19	1.95367	2.61838
0:15:35.560	Exercise		2.63558	36.9647	17.6885	149	-	29.0219	29.6162	0.979932	83.9243	1.919	2.58269
0:15:36.900	Exercise		2.69129	37.746	18.0624	149	-	28.2929	28.818	0.981779	83.4551	1.94067	2.64226
0:15:38.420	Exercise		2.67704	37.5461	17.9266	149.333	-	26.362	27.2405	0.967748	77.3221	1.94733	2.5907
0:15:40.140	Exercise		2.72523	38.2221	18.2493	149.333	-	26.0395	27.0025	0.964335	77.4742	2.023	2.62804
0:15:41.620	Exercise		2.6307	36.8962	17.5771	149.667	-	26.3394	27.2397	0.966952	75.6129	2.03333	2.54376
0:15:43.280	Exercise		2.64528	37.1007	17.6745	149.667	-	27.8179	28.518	0.975452	80.1981	2.062	2.58035
0:15:44.780	Exercise		2.62049	36.7531	17.4312	150.333	-	27.9018	28.5822	0.976195	79.6978	2.05867	2.55811
0:15:46.280	Exercise		2.64949	37.1598	17.5851	150.667	-	28.4993	29.131	0.978317	82.5054	2.00467	2.59204
0:15:47.660	Exercise		2.65367	37.2184	17.574	151	-	28.942	29.4199	0.983758	83.9607	1.994	2.61057
0:15:49.060	Exercise		2.72159	38.171	18.0238	151	-	29.3205	29.5746	0.991406	87.118	2.02333	2.6982
0:15:50.460	Exercise		2.71096	38.0219	17.9534	151	-	29.1893	29.3442	0.994721	86.3158	2.04233	2.69665
0:15:51.920	Exercise		2.69737	37.8312	17.824	151.333	-	29.2345	29.3139	0.99729	86.1881	1.99833	2.69005
0:15:53.240	Exercise		2.67023	37.4506	17.6447	151.333	-	28.7891	29.0336	0.991579	83.687	2.088	2.64774
0:15:55.020	Exercise		2.77921	38.9791	18.3244	151.667	-	28.1509	28.6623	0.982158	84.6989	2.22833	2.72962
0:15:56.740	Exercise		2.7274	38.2524	17.9828	151.667	-	27.5043	28.1598	0.976724	81.1091	2.26267	2.66391
0:15:58.280	Exercise		2.75442	38.6314	18.0815	152.333	-	27.7441	28.466	0.97464	83.0314	2.13467	2.68457
0:15:59.680	Exercise		2.75245	38.6038	18.0292	152.667	-	28.5135	29.1013	0.979804	85.7332	2.01	2.69686
0:16:00.980	Exercise		2.85188	39.9983	18.6397	153	-	29.1782	29.7073	0.982189	90.65	2.072	2.80108
0:16:02.400	Exercise		2.90739	40.7769	19.0026	153	-	29.7389	30.203	0.984637	93.9354	2.137	2.86272
0:16:03.780	Exercise		2.84439	39.8933	18.5908	153	-	29.7365	30.169	0.985665	91.7682	2.171	2.80362
0:16:05.240	Exercise		2.84785	39.9418	18.6134	153	-	29.4035	29.768	0.987757	90.9228	2.151	2.81298
0:16:06.660	Exercise		2.55855	35.8843	16.7225	153	-	28.2682	28.6183	0.987766	78.552	2.14467	2.52725
0:16:08.920	Exercise		2.67397	37.5031	17.4389	153.333	-	27.6807	28.477	0.972039	80.3436	2.159	2.5992
0:16:10.320	Exercise		2.76392	38.7647	17.9865	153.667	-	27.935	29.3883	0.950549	83.6793	2.199	2.62724
0:16:11.660	Exercise		3.06743	43.0215	19.9184	154	-	27.5969	29.3989	0.938706	91.5054	2.26967	2.87942
0:16:13.460	Exercise		2.90253	40.7086	18.8069	154.333	-	27.3603	29.3446	0.932382	85.8633	2.26333	2.70626
0:16:15.140	Exercise		2.82686	39.6475	18.3166	154.333	-	27.0509	28.8628	0.937226	82.8449	2.209	2.64941
0:16:16.520	Exercise		2.82247	39.5858	18.2487	154.667	-	28.0933	30.172	0.931103	86.2074	2.11933	2.62801
0:16:17.920	Exercise		2.88653	40.4843	18.6629	154.667	-	29.0346	30.8167	0.942171	91.316	2.068	2.71961
0:16:19.220	Exercise		2.8014	39.2903	18.0348	155.333	-	29.34	31.0944	0.943578	89.444	2.097	2.64334
0:16:20.760	Exercise		2.80394	39.3259	18.0124	155.667	-	29.0713	30.6923	0.947185	88.5446	2.141	2.65585
0:16:22.300	Exercise		2.7705	38.857	17.7218	156.333	-	28.9376	30.6788	0.943245	86.9479	2.18133	2.61326
0:16:23.740	Exercise		2.75614	38.6556	17.6299	156.333	-	28.7189	30.4977	0.941675	85.9887	2.13867	2.59539
0:16:25.240	Exercise		2.77726	38.9518	17.765	156.333	-	29.2204	31.026	0.941804	88.3556	2.08533	2.61564
0:16:26.560	Exercise		2.86709	40.2116	18.3396	156.333	-	29.4228	31.1808	0.943622	91.6997	2.12333	2.70545
0:16:27.920	Exercise		3.01304	42.2586	19.2322	156.667	-	29.5956	31.1847	0.949044	96.7474	2.17133	2.85951
0:16:29.280	Exercise		2.96612	41.6006	18.8925	157	-	29.4205	30.8144	0.954766	94.6248	2.18567	2.83195
0:16:30.720	Exercise		2.91363	40.8644	18.5582	157	-	28.9456	30.0481	0.963306	91.5912	2.14633	2.80672
0:16:32.140	Exercise		2.8985	40.6521	18.4618	157	-	29.0149	29.963	0.968357	91.3914	2.13067	2.80678
0:16:33.480	Exercise		2.94665	41.3275	18.7685	157	-	27.5718	28.4811	0.968075	88.0854	2.189	2.85258
0:16:35.260	Exercise		2.93048	41.1006	18.6654	157	-	27.2768	28.112	0.970292	86.4287	2.26233	2.84342
0:16:36.920	Exercise		2.74949	38.5622	17.4755	157.333	-	25.9401	26.7995	0.967933	76.9965	2.30667	2.66132
0:16:38.900	Exercise		2.85308	40.0152	18.0956	157.667	-	26.1141	26.7896	0.974783	80.5678	2.25933	2.78114
0:16:40.380	Exercise		2.90267	40.7106	18.3713	158	-	26.4466	27.002	0.979428	83.2431	2.18467	2.84295
0:16:41.760	Exercise		2.95531	41.4489	18.6651	158.333	-	27.9042	28.1108	0.99265	89.6893	2.11067	2.93359
0:16:43.140	Exercise		2.9118	40.8387	18.3517	158.667	-	28.4792	28.6101	0.995426	90.2464	2.09567	2.89848
0:16:44.560	Exercise		2.84091	39.8445	17.8674	159	-	28.7148	28.7589	0.998468	88.8971	2.06433	2.83656
0:16:45.940	Exercise		2.85975	40.1087	17.9858	159	-	28.7634	28.7126	1.00177	89.5419	2.08933	2.86482
0:16:47.340	Exercise		2.9038	40.7265	18.2247	159.333	-	29.2995	29.0227	1.00954	92.3996	2.146	2.9315
0:16:48.740	Exercise		2.94254	41.2698	18.4292	159.667	-	29.4455	29.0551	1.01343	93.964	2.18233	2.98207
0:16:50.120	Exercise		2.93333	41.1407	18.3333	160	-	29.747	29.272	1.01623	94.6487	2.177	2.98093
0:16:51.480	Exercise		2.88164	40.4157	18.0103	160	-	29.7877	29.3038	1.01651	93.2285	2.14433	2.92923
0:16:52.880	Exercise		2.91828	40.9296	18.2013	160.333	-	29.9125	29.3311	1.01982	94.7578	2.158	2.97612
0:16:54.220	Exercise		2.89241	40.5668	18.0026	160.667	-	29.8187	29.2506	1.01942	93.6074	2.16233	2.9486
0:16:55.640	Exercise		2.91022	40.8166	18.0759	161	-	29.8137	29.1267	1.02358	94.195	2.155	2.97886
0:16:57.000	Exercise		2.96691	41.6116	18.428	161	-	29.2949	29.0862	1.00717	94.2372	2.188	2.98819
0:16:58.400	Exercise		2.97808	41.7683	18.4974	161	-	29.4927	29.147	1.01186	95.2588	2.18033	3.0134
0:16:59.760	Exercise		2.98417	41.8537	18.5352	161	-	29.4539	29.1242	1.01132	95.2864	2.19167	3.01794
0:17:01.140	Exercise		2.94928	41.3644	18.3185	161	-	29.7434	29.0298	1.02458	95.1125	2.18767	3.02177
0:17:02.540	Exercise		3.04269	42.6745	18.8596	161.333	-	29.1272	28.4198	1.02489	95.9446	2.22833	3.11842
0:17:03.940	Exercise		3.015	42.2862	18.6495	161.667	-	29.7336	28.8317	1.03128	97.1591	2.19867	3.10931
0:17:05.220	Exercise		2.99542	42.0115	18.4903	162	-	29.7656	28.7726	1.03451	96.7442	2.16867	3.0988
0:17:06.580	Exercise		3.01846	42.3346	18.6324	162	-	29.676	28.9004	1.02684	96.998	2.22167	3.09946
0:17:08.080	Exercise		3.106	43.5624	19.1728	162	-	28.6993	28.1335	1.02011	96.3004	2.28633	3.16846
0:17:09.500	Exercise		3.17806	44.5731	19.5774	162.333	-	28.3287	27.6452	1.02472	97.1193	2.329	3.25663
0:17:10.900	Exercise		3.12987	43.8971	19.241	162.667	-	28.9063	27.9283	1.03502	97.9511	2.22667	3.23946
0:17:12.180	Exercise		2.66724	37.4087	16.397	162.667	-	27.5137	26.8272	1.02559	80.1867	2.00433	2.73549
0:17:14.160	Exercise		2.63462	36.9512	16.1965	162.667	-	26.6295	26.3308	1.01134	76.7984	1.96633	2.66451
0:17:17.300	Exercise		2.6674	37.4109	16.4316	162.333	-	26.359	26.2964	1.00238	76.9088	1.98133	2.67375
0:17:18.600	Exercise		3.12422	43.818	19.2457	162.333	-	28.2545	27.9296	1.01163	95.7705	2.17167	3.16057
0:17:19.900	Exercise		3.13259	43.9354	19.337	162	-	28.7286	28.2542	1.01679	97.6534	2.16767	3.18519
0:17:21.300	Exercise		3.13175	43.9235	19.3318	162	-	28.819	28.3342	1.01711	97.9949	2.152	3.18532
0:17:22.560	Exercise		3.09056	43.3459	19.0776	162	-	29.0949	28.5742	1.01822	97.661	2.14467	3.14688
0:17:23.860	Exercise		3.00723	42.1772	18.5632	162	-	30.3726	29.6893	1.02302	99.1875	2.148	3.07645
0:17:25.200	Exercise		3.0022	42.1066	18.5321	162	-	30.4225	29.5438	1.02974	99.1016	2.169	3.09148
0:17:26.500	Exercise		2.92472	41.02	18.0911	161.667	-	30.6608	29.5836	1.03641	97.4415	2.13267	3.03122
0:17:27.800	Exercise		2.90722	40.7745	18.02	161.333	-	30.1636	29.0519	1.03827	95.386	2.10767	3.01847
0:17:29.180	Exercise		2.89008	40.534	17.9137	161.333	-	30.1624	29.0505	1.03827	94.9479	2.07567	3.00069
0:17:30.440	Exercise		2.9486	41.3548	18.2764	161.333	-	29.6129	28.6438	1.03383	94.8717	2.13467	3.04836
0:17:31.860	Exercise		2.97601	41.7393	18.4463	161.333	-	29.3933	28.4002	1.03497	94.8951	2.174	3.08007
0:17:33.320	Exercise		3.00529	42.15	18.6664	161	-	28.5191	27.636	1.03195	92.825	2.21733	3.10132
0:17:34.740	Exercise		3.01954	42.3498	18.7549	161	-	28.2033	27.2068	1.03663	92.5816	2.121	3.13015
0:17:36.000	Exercise		3.02557	42.4344	18.7924	161	-	28.4865	27.9654	1.01863	93.708	2.11833	3.08194
0:17:37.400	Exercise		3.11349	43.6675	19.3385	161	-	28.7606	28.0831	1.02413	96.9691	2.22067	3.18861
0:17:38.880	Exercise		3.12689	43.8554	19.4217	161	-	28.8889	28.3166	1.02021	97.6732	2.262	3.1901
0:17:40.180	Exercise		3.19261	44.7772	19.8299	161	-	28.5191	27.5374	1.03565	98.2912	2.30767	3.30642
0:17:41.640	Exercise		3.12325	43.8043	19.3991	161	-	29.1585	28.2595	1.03181	98.5125	2.25	3.2226
0:17:43.000	Exercise		3.1477	44.1472	19.5105	161.333	-	29.7371	28.8704	1.03002	101.007	2.31933	3.2422
0:17:44.320	Exercise		3.10018	43.4808	19.1764	161.667	-	30.6268	29.6114	1.03429	102.765	2.235	3.20649
0:17:45.560	Exercise		3.12527	43.8326	19.2918	162	-	29.6846	28.4741	1.04251	100.589	2.18767	3.25813
0:17:46.920	Exercise		3.10491	43.5472	19.1661	162	-	29.0925	27.8202	1.04573	97.8993	2.19867	3.24691
0:17:48.380	Exercise		3.1469	44.1361	19.4253	162	-	28.7805	27.5853	1.04333	97.8607	2.28167	3.28325
0:17:49.760	Exercise		3.10061	43.4868	19.1395	162	-	29.9622	28.6142	1.04711	100.39	2.27867	3.24667
0:17:51.020	Exercise		3.12432	43.8194	19.2859	162	-	30.6003	29.0563	1.05314	103.6	2.203	3.29035
0:17:52.220	Exercise		3.08743	43.3019	19.0582	162	-	30.361	28.9259	1.04961	101.663	2.18067	3.2406
0:17:53.640	Exercise		3.1482	44.1543	19.4333	162	-	29.1257	28.0923	1.03678	99.2494	2.233	3.264
0:17:55.100	Exercise		3.02885	42.4803	18.6966	162	-	28.856	27.8902	1.03463	94.5862	2.23767	3.13373
0:17:56.480	Exercise		2.99723	42.0369	18.5014	162	-	29.0538	27.9183	1.04067	94.3723	2.20033	3.11913
0:17:57.840	Exercise		2.91047	40.82	17.9659	162	-	30.7204	29.303	1.04837	97.1604	2.13133	3.05125
0:17:59.060	Exercise		3.06376	42.97	18.9121	162	-	31.0288	29.4939	1.05204	103.185	2.16033	3.22321
0:18:00.260	Exercise		3.07825	43.1732	19.0016	162	-	32.6645	30.8144	1.06004	109.101	2.169	3.26308
0:18:01.420	Exercise		3.18477	44.6671	19.659	162	-	32.1459	30.15	1.0662	110.928	2.20533	3.3956
0:18:02.640	Exercise		3.08245	43.2321	19.0275	162	-	32.1678	30.1975	1.06525	107.301	2.23933	3.28357
0:18:04.040	Exercise		3.06814	43.0314	18.9392	162	-	31.0874	29.3129	1.06054	103.171	2.25133	3.25388
0:18:05.360	Exercise		3.01147	42.2367	18.5893	162	-	31.3579	29.5657	1.06062	102.224	2.23067	3.19402
0:18:06.580	Exercise		3.10107	43.4933	19.1031	162.333	-	31.6314	29.6654	1.06627	106.287	2.20467	3.30658
0:18:07.780	Exercise		3.20164	44.9038	19.6822	162.667	-	31.4428	29.3496	1.07132	109.03	2.21667	3.42998
0:18:09.020	Exercise		3.15019	44.1821	19.3263	163	-	31.1942	29.1576	1.06985	106.54	2.18933	3.37021
0:18:10.280	Exercise		3.22657	45.2535	19.7949	163	-	31.0892	29.011	1.07163	108.682	2.20733	3.45771
0:18:11.440	Exercise		3.24503	45.5123	19.9082	163	-	30.7341	28.8576	1.06503	107.899	2.24633	3.45604
0:18:12.780	Exercise		3.23677	45.3965	19.817	163.333	-	29.4617	27.8564	1.05763	103.223	2.232	3.4233
0:18:14.200	Exercise		3.19174	44.7649	19.5015	163.667	-	28.5924	27.3114	1.0469	98.9323	2.192	3.34144
0:18:15.440	Exercise		3.25878	45.7052	19.8706	164	-	28.9992	27.7676	1.04435	102.519	2.174	3.40332
0:18:16.620	Exercise		3.34928	46.9744	20.4224	164	-	29.3351	28.2039	1.04011	105.972	2.33333	3.48361
0:18:18.240	Exercise		3.3018	46.3086	20.1329	164	-	29.2003	28.207	1.03521	103.754	2.403	3.41807
0:18:19.680	Exercise		3.19728	44.8426	19.4561	164.333	-	28.6285	27.8026	1.0297	98.6483	2.357	3.29225
0:18:20.960	Exercise		3.25228	45.614	19.7507	164.667	-	28.7761	27.9876	1.02817	101.068	2.297	3.34391
0:18:22.340	Exercise		3.22189	45.1878	19.5266	165	-	28.772	27.9935	1.02781	100.248	2.258	3.31149
0:18:23.740	Exercise		3.21949	45.1542	19.5121	165	-	28.682	28.0258	1.02342	99.8085	2.27233	3.29488
0:18:25.060	Exercise		3.14413	44.0972	19.0169	165.333	-	29.1306	28.4932	1.02237	99.2092	2.21367	3.21447
0:18:26.360	Exercise		3.13715	43.9993	18.9365	165.667	-	29.4784	28.7903	1.0239	100.132	2.224	3.21212
0:18:27.740	Exercise		3.18864	44.7214	19.2087	166	-	29.5353	28.7635	1.02683	101.537	2.34533	3.2742
0:18:29.220	Exercise		3.25159	45.6044	19.6273	165.667	-	29.075	28.3182	1.02672	101.841	2.37133	3.33848
0:18:30.560	Exercise		3.30481	46.3508	19.9888	165.333	-	29.3248	28.5236	1.02809	104.448	2.35633	3.39764
0:18:31.820	Exercise		2.96946	41.6474	17.9605	165.333	-	28.9195	28.117	1.02854	92.7638	2.28933	3.05421
0:18:33.900	Exercise		3.1296	43.8934	18.8909	165.667	-	27.5847	27.2607	1.01189	93.1245	2.32967	3.1668
0:18:35.280	Exercise		3.20536	44.9559	19.3482	165.667	-	26.7575	26.7033	1.00203	92.3281	2.39233	3.21186
0:18:36.660	Exercise		3.64089	51.0643	22.0215	165.333	-	26.6861	26.7962	0.995889	104.743	2.34833	3.62592
0:18:37.940	Exercise		3.67542	51.5487	22.2304	165.333	-	27.6695	27.4622	1.00755	109.558	2.36933	3.70317
0:18:39.180	Exercise		3.56807	50.043	21.5376	165.667	-	28.6521	28.1497	1.01785	110.372	2.30533	3.63174
0:18:40.420	Exercise		3.50999	49.2285	21.1871	165.667	-	30.1285	29.2088	1.03149	114.165	2.30667	3.62051
0:18:41.580	Exercise		3.33154	46.7256	20.1504	165.333	-	30.9657	29.5609	1.04752	111.373	2.30633	3.48987
0:18:42.920	Exercise		3.29443	46.2052	19.926	165.333	-	32.2564	30.5998	1.05414	114.665	2.321	3.47278
0:18:44.080	Exercise		3.24396	45.4974	19.5813	165.667	-	31.809	30.1874	1.05372	111.311	2.32933	3.41822
0:18:45.360	Exercise		3.27911	45.9903	19.7537	166	-	32.0176	30.4452	1.05165	113.151	2.35667	3.44846
0:18:46.680	Exercise		3.32458	46.6281	20.0276	166	-	31.5781	29.9785	1.05336	113.096	2.37	3.50198
0:18:47.860	Exercise		3.43347	48.1552	20.6835	166	-	31.3102	29.5311	1.06024	115.746	2.387	3.64031
0:18:49.080	Exercise		3.34569	46.9242	20.1548	166	-	30.9405	29.133	1.06204	111.685	2.32467	3.55327
0:18:50.440	Exercise		3.30759	46.3898	19.9252	166	-	30.1631	28.4124	1.06162	107.795	2.28267	3.51139
0:18:51.680	Exercise		3.29683	46.2388	19.8206	166.333	-	30.2613	28.6394	1.05663	107.663	2.31767	3.48353
0:18:52.960	Exercise		3.39383	47.5992	20.363	166.667	-	29.9667	28.3534	1.0569	109.599	2.35933	3.58694
0:18:54.320	Exercise		3.46085	48.5393	20.7236	167	-	29.8251	28.1139	1.06086	111.162	2.37933	3.67149
0:18:55.540	Exercise		3.51427	49.2886	21.0436	167	-	29.9133	28.1054	1.06432	113.501	2.30333	3.74033
0:18:56.640	Exercise		3.51645	49.3191	21.0566	167	-	31.0004	28.9859	1.0695	118.037	2.22333	3.76085
0:18:57.720	Exercise		3.51784	49.3386	21.0649	167	-	31.5163	29.2694	1.07676	120.198	2.19033	3.78788
0:18:58.820	Exercise		3.58768	50.3181	21.4403	167.333	-	31.2731	28.8582	1.08368	121.472	2.22667	3.8879
0:18:59.940	Exercise		3.56343	49.978	21.2531	167.667	-	31.3931	28.9219	1.08544	121.084	2.23333	3.8679
0:19:01.040	Exercise		3.63575	50.9923	21.6414	168	-	31.7395	29.3245	1.08235	124.792	2.258	3.93516
0:19:02.080	Exercise		3.5858	50.2917	21.344	168	-	32.4164	29.9517	1.08229	125.689	2.261	3.88087
0:19:03.180	Exercise		3.57319	50.1148	21.269	168	-	32.1993	29.5822	1.08847	124.396	2.26367	3.8893
0:19:04.320	Exercise		3.52425	49.4285	20.9777	168	-	32.0282	29.273	1.09412	121.984	2.27667	3.85595
0:19:05.440	Exercise		3.47169	48.6913	20.6648	168	-	32.3638	29.5911	1.0937	121.466	2.267	3.79699
0:19:06.540	Exercise		3.289	46.129	19.5774	168	-	31.8922	29.1528	1.09397	113.483	2.246	3.59805
0:19:07.920	Exercise		3.34153	46.8657	19.8507	168.333	-	30.6823	28.4565	1.07822	110.543	2.344	3.6029
0:19:09.300	Exercise		3.34063	46.8531	19.8061	168.667	-	30.8558	28.6705	1.07622	111.212	2.32433	3.59525
0:19:10.360	Exercise		3.58788	50.3208	21.23	169	-	31.7256	29.568	1.07297	122.646	2.36433	3.84968
0:19:11.440	Exercise		3.52804	49.4816	20.876	169	-	33.0153	30.3419	1.08811	125.925	2.26633	3.8389
0:19:12.540	Exercise		3.58956	50.3444	21.24	169	-	31.9887	29.3292	1.09068	124.212	2.24967	3.91505
0:19:13.620	Exercise		3.61337	50.6785	21.3809	169	-	31.559	28.8536	1.09376	123.48	2.22233	3.95217
0:19:14.680	Exercise		3.59673	50.445	21.2824	169	-	31.2552	28.5965	1.09297	121.754	2.21667	3.93113
0:19:15.820	Exercise		3.57709	50.1696	21.1662	169	-	31.57	28.8395	1.09468	122.154	2.251	3.91578
0:19:16.940	Exercise		3.5552	49.8625	21.0367	169	-	31.4862	28.8693	1.09065	120.94	2.28433	3.87747
0:19:18.080	Exercise		3.41214	47.856	20.1901	169	-	30.5332	28.1272	1.08554	112.777	2.231	3.70401
0:19:19.400	Exercise		3.47207	48.6967	20.5448	169	-	29.6131	27.3358	1.08331	111.412	2.204	3.76132
0:19:20.520	Exercise		3.48838	48.9253	20.6413	169	-	29.1993	26.9951	1.08165	110.452	2.185	3.77322
0:19:21.660	Exercise		3.71788	52.1442	21.9993	169	-	30.5254	28.1458	1.08455	122.715	2.26133	4.03221
0:19:22.720	Exercise		3.7301	52.3156	22.0716	169	-	31.5484	28.9769	1.08874	127.137	2.285	4.06111
0:19:23.760	Exercise		3.75599	52.6786	22.2248	169	-	32.1453	29.2755	1.09803	130.362	2.30267	4.12417
0:19:24.840	Exercise		3.69061	51.7617	21.8379	169	-	32.1727	29.1369	1.10419	128.361	2.26733	4.07514
0:19:25.900	Exercise		3.5632	49.9748	21.0425	169.333	-	32.6271	29.5048	1.10582	125.703	2.26233	3.94027
0:19:27.000	Exercise		3.57061	50.0787	21.0448	169.667	-	32.8776	29.6657	1.10827	126.96	2.256	3.9572
0:19:28.040	Exercise		3.59518	50.4233	21.1481	170	-	33.2225	29.9928	1.10768	128.948	2.30567	3.98231
0:19:29.120	Exercise		3.63325	50.9572	21.372	170	-	32.3672	29.1946	1.10867	126.946	2.30867	4.02808
0:19:30.280	Exercise		3.53244	49.5433	20.7791	170	-	31.6947	28.6518	1.1062	120.919	2.29433	3.90759
0:19:31.460	Exercise		3.5587	49.9116	20.9335	170	-	30.7451	27.7969	1.10606	118.26	2.27233	3.93613
0:19:32.580	Exercise		3.61665	50.7244	21.2744	170	-	30.7685	27.8909	1.10317	120.343	2.257	3.98979
0:19:33.660	Exercise		3.50399	49.1443	20.6117	170	-	30.0529	27.2344	1.10349	114.187	2.18567	3.86662
0:19:34.920	Exercise		3.59889	50.4753	21.1699	170	-	29.9494	27.1815	1.10183	116.838	2.194	3.96537
0:19:35.980	Exercise		3.62105	50.7861	21.3003	170	-	29.9377	27.2331	1.09931	117.459	2.20567	3.98067
0:19:37.060	Exercise		3.58292	50.2513	21.076	170	-	29.6024	27.0098	1.09599	115.116	2.16167	3.92682
0:19:38.320	Exercise		3.55638	49.8791	20.9199	170	-	29.3109	26.785	1.0943	113.069	2.17733	3.89175
0:19:39.460	Exercise		3.57088	50.0825	21.0052	170	-	29.5497	27.0447	1.09263	114.406	2.18833	3.90164
0:19:40.520	Exercise		3.81178	53.4611	22.4222	170	-	30.7033	28.1502	1.09069	126.057	2.375	4.15748
0:19:41.720	Exercise		3.27551	45.9399	19.2677	170	-	30.0655	27.9085	1.07729	105.914	2.422	3.52867
0:19:44.160	Exercise		3.29291	46.1838	19.37	170	-	28.0899	26.4781	1.06087	99.5111	2.412	3.49335
0:19:45.380	Exercise		3.06043	42.9233	18.0026	170	-	26.7981	25.5671	1.04815	88.2842	2.3935	3.20779
