# Supplementary material for: A Plyometric Warm-Up Protocol Improves Running Economy in Recreational Endurance Athletes
Source: Front Physiol. 2020 Mar 12;11:197. doi: 10.3389/fphys.2020.00197 (PMC7080849; doi:10.3389/fphys.2020.00197)
Supplement: Supplementary file 1 [file Data_Sheet_1.zip › Datasheet 1/Running economy /6/6 Plyometric.xls]

## Sheet: MetasoftStudio
CPET Results
Operator
Master data
Name
Director
Street
City
Zip
State
Country
Phone
Fax
e-Mail
Internet
Patient data
Administrative Data
ID		6
Title		Mr.
Last Name
First Name
Name Addition
Sex		male
Date of Birth		10/02/1999
Biological and Medical Baseline Data
Height		178 cm
Weight		71.3 kg
Mask		Blue, medium
Ethnicity
Body Fat
Hip/Waist Ratio
BMI		23
Estimated Fitness Level
BSA		1.88 m2
Hct
Hb
Medication that changes the Heart Rate
Medication
Existing Medical Conditions
Normal Values
Maximum Oxygen Uptake		Wasserman weight algorithm, 3.27L/min
Maximum Relative Oxygen Uptake		Based on normal value of maximum oxygen uptake, 46ml/min/kg
Maximum Oxygen Pulse		Wasserman equation, 18ml
Maximum Heart Rate		Traditional formula for bicycle test, 180/min
Maximum Minute Ventilation		Not used, -
Maximum Breathing Frequency		Pollock et al. equation, 42/min
Maximum Work Rate		Based on normal maximum oxygen uptake, 297W
Maximum Arterial Blood Pressure		Japanese normal values, 188mmHg
Spirometry normal value set		European Coal and Steel Community (ECSC)
LBW		71.3 kg
IC
VC
TLC
FEV1
Attribution
Administrative Group
Attribution
Contact & Insurance Information
Contact Information
Street
Zip-Code
City
State
Country
Phone
Mobile Phone
e-Mail
Fax
Insurance Information
Prescribing Physician
Responsible Physician
Insurance Company
Insurance Number
Test data
Start Time		22/05/2019 12:15 PM
Duration		0:19:40
CPET device		MetaLyzer 3B-R3
Serial number		235021624
Firmware version		1.3.56
Flow Sensor		Default
Temperature		20.9°C
Barometric Pressure		1017mBar
Humidity		40%
Variable	Unit	Rest	Unloaded Pedalling	Warm Up	VT1	VT1 % Norm	VT1 % Max	VT2	VT2 % Norm	VT2 % Max	V'O2peak	V'O2peak % Norm	Normal	Absolute Maximum Values
V'O2	L/min	-	-	-	1.76	54	41	-	-	-	4.33	132	3.27	4.61
V'O2/kg	ml/min/kg	-	-	-	25	54	41	-	-	-	61	132	46	65
V'O2/HR	ml	-	-	-	15	83	59	-	-	-	26	141	18	28
HR	/min	-	-	-	116	64	69	-	-	-	169	94	180	170
V'E/V'O2		-	-	-	33.7	-	119	-	-	-	28.2	-	-	111.3
V'E/V'CO2		-	-	-	35.9	-	140	-	-	-	25.6	-	-	115.2
V'E	L/min	-	-	-	64.8	-	49	-	-	-	131.6	-	-	139.8
V'CO2	L/min	-	-	-	1.66	-	35	-	-	-	4.78	-	-	5.11
RER		-	-	-	0.94	-	85	-	-	-	1.10	-	-	1.12
t	Phase	Marker	V'O2	V'O2/kg	V'O2/HR	HR	WR	V'E/V'O2	V'E/V'CO2	RER	V'E	VT	V'CO2
h:mm:ss.ms			L/min	ml/min/kg	ml	/min	W				L/min	L	L/min
0:00:04.540	Exercise		0.457343	6.41435	6.26498	73	-	51.0381	59.3827	0.859478	29.3225	0.8335	0.393076
0:00:07.320	Exercise		0.667444	9.36106	8.97906	74.3333	-	34.7623	40.1624	0.865543	29.314	0.815333	0.577702
0:00:08.920	Exercise		1.03922	14.5753	13.4963	77	-	22.8411	26.3755	0.866	29.5487	0.864333	0.899963
0:00:11.060	Exercise		1.03636	14.5352	13.2301	78.3333	-	21.768	25.3024	0.860313	27.8323	0.897333	0.891593
0:00:13.240	Exercise		0.981292	13.7629	12.3692	79.3333	-	21.9807	25.684	0.855813	26.4694	0.918333	0.839803
0:00:15.180	Exercise		0.998335	14.0019	12.4274	80.3333	-	20.2331	23.848	0.848418	25.3787	0.833	0.847006
0:00:17.000	Exercise		1.12365	15.7594	13.703	82	-	20.7358	24.4137	0.849354	28.6717	0.907333	0.954373
0:00:18.940	Exercise		1.09334	15.3344	12.9646	84.3333	-	21.5245	25.3686	0.84847	28.7725	0.933667	0.92767
0:00:21.040	Exercise		1.07951	15.1404	12.5525	86	-	22.3399	26.2427	0.851281	29.4871	0.933333	0.918968
0:00:22.740	Exercise		1.1006	15.4363	12.5069	88	-	25.9408	30.0711	0.862651	33.7883	1.09667	0.949437
0:00:24.840	Exercise		1.38869	19.4767	15.4299	90	-	26.5144	31.0995	0.852565	42.8331	1.211	1.18395
0:00:28.320	Exercise		1.38737	19.4581	14.9716	92.6667	-	26.4593	31.6733	0.835382	42.104	1.32667	1.15898
0:00:30.780	Exercise		1.58462	22.2247	16.5065	96	-	25.513	32.2258	0.791693	46.4713	1.30733	1.25453
0:00:33.720	Exercise		1.40077	19.6461	14.197	98.6667	-	26.3547	34.5167	0.763536	41.959	1.41467	1.06954
0:00:36.160	Exercise		1.52246	21.3529	15.1238	100.667	-	25.8722	34.544	0.748961	44.6997	1.431	1.14027
0:00:38.220	Exercise		1.3012	18.2497	12.9259	100.667	-	23.1567	31.2373	0.741316	34.8922	1.246	0.964603
0:00:40.200	Exercise		1.41082	19.7871	14.1082	100	-	21.6432	29.2345	0.740331	35.71	1.173	1.04447
0:00:42.080	Exercise		1.40906	19.7624	14.1377	99.6667	-	22.2014	30.1612	0.736091	36.3819	1.213	1.0372
0:00:44.240	Exercise		1.52255	21.3542	15.2764	99.6667	-	23.7567	32.1581	0.738746	41.4204	1.34133	1.12478
0:00:46.060	Exercise		1.43232	20.0886	14.3232	100	-	23.1461	31.3417	0.738509	38.1534	1.297	1.05778
0:00:48.240	Exercise		1.28541	18.0282	12.8114	100.333	-	25.7631	34.3703	0.749573	38.0088	1.32067	0.963511
0:00:53.340	Exercise		1.14202	16.0171	11.3071	101	-	25.4217	33.8542	0.750918	33.3065	1.32467	0.857564
0:00:56.060	Exercise		1.21299	17.0125	11.9311	101.667	-	25.3543	33.8385	0.749275	35.0006	1.40133	0.908865
0:00:58.280	Exercise		1.07758	15.1133	10.4959	102.667	-	35.8091	47.8937	0.747679	42.5317	1.833	0.805683
0:01:01.200	Exercise		1.04903	14.7129	10.1848	103	-	36.2826	48.2587	0.751836	41.9705	1.82533	0.7887
0:01:04.000	Exercise		1.01622	14.2527	9.83437	103.333	-	37.972	49.8256	0.762098	42.5539	1.824	0.774458
0:01:06.140	Exercise		1.29712	18.1924	12.6343	102.667	-	25.37	33.349	0.760743	37.3443	1.431	0.986773
0:01:08.220	Exercise		1.37734	19.3176	13.4594	102.333	-	26.0895	34.2509	0.761719	40.807	1.42367	1.04915
0:01:10.280	Exercise		1.32625	18.601	13.0451	101.667	-	26.3037	34.6402	0.75934	39.7292	1.39433	1.00708
0:01:12.460	Exercise		1.24597	17.475	12.2957	101.333	-	27.3024	35.9031	0.760447	38.9106	1.352	0.947493
0:01:14.480	Exercise		1.30175	18.2574	12.8462	101.333	-	27.5018	36.5707	0.752018	40.8513	1.375	0.978941
0:01:16.360	Exercise		1.39343	19.5432	13.7059	101.667	-	27.2681	36.4518	0.748059	43.3551	1.37533	1.04237
0:01:18.180	Exercise		1.52502	21.3887	14.9511	102	-	24.8039	33.5518	0.739273	43.2545	1.35467	1.1274
0:01:20.120	Exercise		1.54747	21.7036	15.1712	102	-	24.3274	32.7427	0.742989	42.9657	1.373	1.14975
0:01:22.120	Exercise		1.60289	22.481	15.7662	101.667	-	22.0621	29.6946	0.742968	40.6428	1.30867	1.1909
0:01:23.980	Exercise		1.71758	24.0895	16.9498	101.333	-	20.875	28.0775	0.74348	41.336	1.282	1.27699
0:01:25.720	Exercise		1.74541	24.4798	17.3385	100.667	-	19.4277	26.3015	0.738653	39.5793	1.18667	1.28925
0:01:27.520	Exercise		1.87935	26.3583	18.7311	100.333	-	19.9623	26.9339	0.741157	43.3352	1.266	1.39289
0:01:29.240	Exercise		1.9287	27.0504	19.287	100	-	20.5822	27.4498	0.749811	45.4093	1.35133	1.44616
0:01:31.080	Exercise		2.08092	29.1854	20.7401	100.333	-	20.4653	26.9535	0.759281	48.2992	1.43733	1.58
0:01:32.880	Exercise		1.95988	27.4878	19.469	100.667	-	21.0305	27.4438	0.766311	46.5415	1.486	1.50188
0:01:35.020	Exercise		1.9159	26.871	18.9069	101.333	-	20.6994	26.993	0.766842	44.7693	1.489	1.46919
0:01:37.100	Exercise		1.8832	26.4124	18.5842	101.333	-	20.5732	26.7102	0.770235	43.7369	1.489	1.45051
0:01:39.020	Exercise		1.88544	26.4437	18.4847	102	-	19.8433	25.7106	0.771793	42.2231	1.49233	1.45517
0:01:41.440	Exercise		1.94007	27.21	18.8968	102.667	-	21.0463	27.162	0.774843	45.6899	1.59867	1.50325
0:01:43.460	Exercise		1.92599	27.0124	18.6386	103.333	-	21.169	27.2958	0.77554	45.6672	1.58567	1.49368
0:01:45.340	Exercise		1.86531	26.1614	18.0514	103.333	-	21.3312	27.6167	0.772401	44.6082	1.57367	1.44077
0:01:47.900	Exercise		1.79016	25.1074	17.4366	102.667	-	21.9261	28.4527	0.770615	44.0061	1.57333	1.37952
0:01:50.000	Exercise		1.65086	23.1537	16.1849	102	-	25.0987	32.2336	0.778651	45.859	1.762	1.28544
0:01:52.300	Exercise		1.30189	18.2593	13.1504	99	-	30.8046	38.9912	0.79004	44.5945	1.68833	1.02855
0:01:54.740	Exercise		1.14829	16.1051	11.92	96.3333	-	29.506	36.8798	0.800057	38.2839	1.47833	0.918699
0:01:56.960	Exercise		1.32758	18.6197	14.0733	94.3333	-	25.3818	31.8063	0.798012	38.4887	1.36533	1.05943
0:01:58.780	Exercise		1.75308	24.5874	18.389	95.3333	-	20.6179	25.9137	0.795638	41.1939	1.387	1.39482
0:02:00.840	Exercise		1.83035	25.6711	18.9346	96.6667	-	21.4244	26.9642	0.794549	44.6858	1.38833	1.4543
0:02:02.580	Exercise		1.83478	25.7333	18.7223	98	-	21.7588	27.3898	0.794411	45.4584	1.396	1.45757
0:02:04.340	Exercise		1.73782	24.3733	17.5537	99	-	23.5364	29.6129	0.794801	46.3187	1.45367	1.38122
0:02:06.560	Exercise		1.7812	24.9818	17.812	100	-	23.6403	29.4867	0.801728	47.1164	1.59933	1.42804
0:02:08.760	Exercise		1.6591	23.2693	16.3727	101.333	-	23.3234	29.0464	0.80297	43.3459	1.58467	1.33221
0:02:13.180	Exercise		1.77707	24.9239	17.3655	102.333	-	22.5989	28.1134	0.803846	44.9131	1.60633	1.42849
0:02:15.260	Exercise		1.87051	23.6501	18.1017	103.333	-	21.8366	27.2202	0.802219	45.7036	1.59933	1.50056
0:02:17.320	Exercise		1.80609	23.3832	17.4221	103.667	-	22.5311	28.0286	0.803858	45.5512	1.594	1.45184
0:02:19.480	Exercise		1.6909	23.239	16.2067	104.333	-	23.8519	29.654	0.804339	45.1892	1.58133	1.36006
0:02:21.560	Exercise		1.55164	22.931	14.7776	105	-	25.2044	31.3961	0.802786	43.8201	1.581	1.24564
0:02:23.820	Exercise		1.57613	22.2874	14.9161	105.667	-	24.8962	31.0012	0.803073	43.9663	1.58133	1.26575
0:02:25.960	Exercise		1.70865	23.4614	16.1194	106	-	23.6671	29.2828	0.808225	45.3989	1.556	1.38098
0:02:27.780	Exercise		1.74096	22.0887	16.4759	105.667	-	23.9953	29.5261	0.812679	46.8498	1.56933	1.41484
0:02:29.880	Exercise		1.70135	22.5621	16.1521	105.333	-	24.0722	29.5276	0.815246	46.1942	1.499	1.38702
0:02:31.820	Exercise		1.60639	23.2234	15.3477	104.667	-	23.6491	29.1015	0.812642	43.1317	1.426	1.30542
0:02:33.740	Exercise		1.61608	25.1744	15.4896	104.333	-	23.1961	28.6388	0.809953	42.8571	1.35667	1.30895
0:02:35.580	Exercise		1.66801	26.169	16.0901	103.667	-	22.5269	27.8607	0.808554	43.0208	1.343	1.34868
0:02:37.440	Exercise		1.4722	24.9244	14.2471	103.333	-	30.6734	37.5052	0.817842	50.2255	1.68467	1.20403
0:02:39.880	Exercise		1.40839	22.4196	13.6737	103	-	29.9325	36.2778	0.825092	46.7264	1.73833	1.16205
0:02:42.400	Exercise		1.35138	21.7971	13.1628	102.667	-	31.2159	37.5358	0.831632	46.5611	1.80867	1.12385
0:02:44.480	Exercise		1.56736	23.2607	15.2665	102.667	-	23.2641	28.1266	0.827122	41.0652	1.517	1.2964
0:02:46.580	Exercise		1.76594	25.3197	17.2007	102.667	-	22.4405	27.1443	0.826711	44.5483	1.53933	1.45992
0:02:48.620	Exercise		1.89754	25.6445	18.4227	103	-	21.2626	25.6732	0.828204	45.2823	1.55967	1.57155
0:02:50.680	Exercise		1.9714	23.0277	19.1398	103	-	21.8768	26.2421	0.83365	48.2335	1.606	1.64346
0:02:52.580	Exercise		1.91852	22.3467	18.6264	103	-	22.3839	26.6644	0.839467	48.002	1.61333	1.61054
0:02:54.680	Exercise		1.80864	21	17.5596	103	-	23.4965	27.7546	0.846581	47.6217	1.57967	1.53116
0:02:56.660	Exercise		1.89915	23	18.3789	103.333	-	23.0917	27.1767	0.84969	49.0381	1.60833	1.61369
0:02:58.500	Exercise		1.92831	23	18.5414	104	-	22.943	26.8716	0.853801	49.4556	1.61233	1.64639
0:03:00.560	Exercise		2.00826	25	19.1872	104.667	-	22.2099	26.0384	0.852965	49.7197	1.652	1.71298
0:03:02.660	Exercise		1.84888	25.931	17.6084	105	-	22.5572	26.4954	0.851362	46.5058	1.647	1.57406
0:03:04.880	Exercise		1.81704	25.4844	17.3051	105	-	22.6336	26.7618	0.845742	45.8216	1.659	1.53675
0:03:07.080	Exercise		1.75662	24.6371	16.7297	105	-	22.1464	26.3843	0.839379	43.4703	1.618	1.47447
0:03:09.360	Exercise		1.87323	26.2726	17.8403	105	-	21.651	25.9058	0.835757	45.2766	1.631	1.56557
0:03:11.380	Exercise		1.87143	26.2473	17.7667	105.333	-	21.1219	25.3042	0.834722	44.2616	1.58967	1.56212
0:03:13.560	Exercise		1.91218	26.8188	18.1536	105.333	-	21.11	25.3414	0.833026	45.3256	1.55367	1.5929
0:03:15.540	Exercise		1.88026	26.3711	17.7942	105.667	-	20.9699	25.1908	0.832443	44.573	1.473	1.56521
0:03:17.360	Exercise		1.87282	26.2668	17.7239	105.667	-	23.1857	27.7805	0.834603	48.6904	1.57133	1.56306
0:03:19.380	Exercise		1.81571	25.4657	16.9692	107	-	23.3135	27.9207	0.83499	47.159	1.66033	1.5161
0:03:22.040	Exercise		1.72078	24.1344	15.8841	108.333	-	30.7128	35.9911	0.853346	57.6384	2.04633	1.46842
0:03:23.900	Exercise		1.45775	20.4453	13.4561	108.333	-	29.3572	34.612	0.848179	46.8193	1.978	1.23643
0:03:27.600	Exercise		1.37903	19.3412	13.0507	105.667	-	30.1373	35.7691	0.842553	45.5377	1.94633	1.1619
0:03:30.360	Exercise		1.40873	19.7578	13.7661	102.333	-	27.8151	33.6043	0.827725	43.9095	1.57967	1.16604
0:03:31.680	Exercise		1.62418	22.7796	16.2418	100	-	25.9793	31.232	0.831816	47.4929	1.524	1.35102
0:03:33.960	Exercise		1.85995	26.0863	18.7244	99.3333	-	26.1734	30.8285	0.849002	54.8728	1.50667	1.57911
0:03:35.560	Exercise		1.4946	20.9621	15.097	99	-	31.3954	37.32	0.841248	52.7761	1.533	1.25733
0:03:38.160	Exercise		1.28626	18.0402	12.9926	99	-	41.7155	50.9372	0.818959	61.8823	1.279	1.0534
0:03:39.040	Exercise		1.36835	19.1915	13.8218	99	-	42.1019	50.455	0.834445	66.1738	1.31367	1.14182
0:03:40.420	Exercise		2.07709	29.1317	20.9103	99.3333	-	26.3262	30.9991	0.849255	62.6429	1.33767	1.76398
0:03:42.500	Exercise		2.03105	28.486	20.2431	100.333	-	24.6247	28.5848	0.861459	55.9198	1.60967	1.74967
0:03:44.380	Exercise		1.69759	23.8091	16.6976	101.667	-	25.8503	30.1835	0.856439	49.0603	1.611	1.45388
0:03:46.340	Exercise		1.7067	23.9369	16.6237	102.667	-	26.6108	30.9992	0.858433	50.8272	1.597	1.46509
0:03:48.160	Exercise		1.57462	22.0844	15.2875	103	-	29.8588	34.5656	0.86383	52.2527	1.69633	1.3602
0:03:50.240	Exercise		1.41795	19.8871	13.7221	103.333	-	30.8855	35.9067	0.860159	48.7366	1.67633	1.21967
0:03:52.600	Exercise		1.31349	18.422	12.6703	103.667	-	31.9984	37.6459	0.849983	46.8388	1.65567	1.11644
0:03:54.560	Exercise		1.20613	16.9162	11.5603	104.333	-	32.9735	39.1743	0.841711	44.4362	1.619	1.01521
0:03:56.840	Exercise		1.23257	17.2871	11.7762	104.667	-	33.9199	40.3285	0.841088	46.6077	1.651	1.0367
0:03:59.000	Exercise		1.20747	16.9351	11.4997	105	-	32.6018	38.9474	0.837073	43.8124	1.675	1.01074
0:04:01.460	Exercise		1.23072	17.2611	11.7211	105	-	33.0141	39.6524	0.832588	45.0522	1.73233	1.02468
0:04:03.780	Exercise		1.21183	16.9962	11.4684	105.667	-	33.6496	40.5444	0.829946	45.0657	1.78667	1.00575
0:04:06.140	Exercise		1.2378	17.3605	11.6408	106.333	-	34.8131	41.9338	0.830192	47.586	1.8	1.02761
0:04:08.280	Exercise		1.28748	18.0573	11.9952	107.333	-	32.0302	38.592	0.82997	45.8708	1.68333	1.06857
0:04:10.400	Exercise		1.46628	20.565	13.5767	108	-	28.8491	34.8537	0.82772	47.3404	1.597	1.21367
0:04:12.240	Exercise		1.48455	20.8212	13.6615	108.667	-	28.6672	34.6015	0.828496	47.5973	1.60567	1.22995
0:04:14.380	Exercise		1.53404	21.5153	14.0737	109	-	28.4543	34.2352	0.831142	48.6593	1.65133	1.275
0:04:16.540	Exercise		1.39586	19.5773	12.806	109	-	30.7998	36.8305	0.836256	47.7278	1.71333	1.1673
0:04:18.700	Exercise		1.45318	20.3812	13.3319	109	-	30.664	36.3232	0.844198	49.2115	1.79867	1.22677
0:04:20.960	Exercise		1.41678	19.8707	12.9584	109.333	-	30.6704	36.1637	0.8481	47.9594	1.80933	1.20157
0:04:23.340	Exercise		1.43473	20.1224	13.0826	109.667	-	31.1694	36.5376	0.853078	49.1431	1.88867	1.22394
0:04:25.620	Exercise		1.38586	19.4371	12.5607	110.333	-	30.8685	36.1778	0.853244	47.0811	1.86067	1.18248
0:04:28.080	Exercise		1.32687	18.6096	11.9538	111	-	32.4364	37.9616	0.854453	47.3647	1.86133	1.13375
0:04:30.420	Exercise		1.25057	17.5395	11.1991	111.667	-	31.9096	37.7266	0.845812	44.1336	1.77433	1.05774
0:04:32.860	Exercise		0.990552	13.8927	8.84421	112	-	44.1812	52.3122	0.844569	47.6857	2.067	0.836589
0:04:36.020	Exercise		1.00854	14.145	9.03171	111.667	-	42.7548	51.2085	0.834916	46.9937	2.06233	0.842047
0:04:41.400	Exercise		0.950306	13.3283	8.53569	111.333	-	45.6138	54.6677	0.834382	47.1448	2.11033	0.792918
0:04:43.980	Exercise		1.10082	15.4393	9.8876	111.333	-	34.7411	42.0117	0.826939	42.1713	1.82533	0.910311
0:04:46.800	Exercise		1.09456	15.3514	9.80199	111.667	-	35.089	42.5221	0.825195	42.2574	1.86567	0.903222
0:04:49.360	Exercise		1.10826	15.5436	9.8366	112.667	-	34.042	41.4369	0.82154	41.5778	1.83567	0.910478
0:04:54.400	Exercise		1.08655	15.2392	9.58723	113.333	-	37.677	45.6664	0.825047	44.9217	1.917	0.896458
0:04:56.940	Exercise		1.05514	14.7986	9.25563	114	-	37.3232	44.9857	0.829668	43.2964	1.88	0.875418
0:04:59.640	Exercise		1.1064	15.5175	9.67696	114.333	-	36.2003	43.5344	0.831534	43.9569	1.91367	0.920008
0:05:02.240	Exercise		1.22057	17.1188	10.6445	114.667	-	32.5835	39.1185	0.832945	43.7773	1.85733	1.01667
0:05:04.600	Exercise		1.28003	17.9527	11.1631	114.667	-	33.6845	40.4368	0.833016	47.3689	1.894	1.06629
0:05:09.620	Exercise		1.25693	17.6287	11.0257	114	-	34.2691	41.0956	0.833886	47.3056	1.90033	1.04813
0:05:12.260	Exercise		1.22768	17.2185	10.8644	113	-	33.803	40.6033	0.832518	45.6614	1.865	1.02207
0:05:14.740	Exercise		1.13278	15.8875	10.1141	112	-	36.9178	44.1089	0.836969	45.8712	1.92467	0.948099
0:05:17.180	Exercise		1.01593	14.2487	9.12513	111.333	-	44.88	52.9209	0.848057	49.4347	2.18867	0.861567
0:05:20.340	Exercise		1.23289	17.2915	11.1405	110.667	-	48.7216	57.1564	0.852426	64.8979	2.28433	1.05094
0:05:23.840	Exercise		1.19373	16.7424	10.7867	110.667	-	47.4117	55.9882	0.846815	61.2825	2.22333	1.01087
0:05:26.560	Exercise		1.25715	17.6319	11.3257	111	-	41.0415	48.9888	0.837774	56.4025	1.99467	1.05321
0:05:29.400	Exercise		0.968053	13.5772	8.64333	112	-	41.5498	49.6253	0.83727	43.976	1.99167	0.810522
0:05:32.000	Exercise		0.972173	13.635	8.6033	113	-	41.3027	48.8869	0.844861	43.8712	2.006	0.821351
0:05:34.800	Exercise		1.08718	15.248	9.56465	113.667	-	38.7819	45.7843	0.847058	46.2294	1.93267	0.920906
0:05:37.000	Exercise		1.07327	15.0529	9.41465	114	-	37.8501	44.6662	0.8474	44.5878	1.912	0.909489
0:05:39.820	Exercise		1.0386	14.5666	9.13724	113.667	-	41.8421	49.5724	0.84406	47.3042	2.09033	0.876641
0:05:42.920	Exercise		0.930358	13.0485	8.20905	113.333	-	44.3967	52.3331	0.848348	44.8205	2.16733	0.789268
0:05:45.720	Exercise		0.914322	12.8236	8.06755	113.333	-	44.868	52.8098	0.849614	44.6618	2.087	0.776821
0:05:48.280	Exercise		1.02119	14.3224	8.98408	113.667	-	38.5132	45.3657	0.848949	43.1985	1.898	0.866939
0:05:50.840	Exercise		1.0477	14.6943	9.19039	114	-	42.0518	49.3886	0.851447	48.0517	2.04533	0.892064
0:05:53.380	Exercise		1.10882	15.5515	9.69816	114.333	-	39.2599	46.1199	0.851256	47.496	2.037	0.943892
0:05:56.000	Exercise		1.10934	15.5588	9.67449	114.667	-	40.276	46.9666	0.857544	48.7445	2.03867	0.95131
0:05:58.380	Exercise		1.32332	18.5599	11.5406	114.667	-	33.4083	38.6205	0.865038	48.4672	1.93533	1.14472
0:06:00.600	Exercise		1.70201	23.8711	14.8864	114.333	-	33.7295	38.1629	0.88383	62.6344	2.03733	1.50429
0:06:02.100	Exercise		1.92607	27.0136	16.8953	114	-	30.8923	33.9896	0.908874	64.7388	2.101	1.75055
0:06:04.460	Exercise		2.01391	28.2456	17.7177	113.667	-	31.6751	33.9412	0.933234	69.4745	2.078	1.87945
0:06:06.180	Exercise		1.795	25.1753	15.8382	113.333	-	32.9483	34.623	0.95163	64.5827	2.018	1.70818
0:06:09.680	Exercise		1.52715	21.4186	13.5146	113	-	40.0385	41.3847	0.967471	67.0766	1.92233	1.47747
0:06:11.440	Exercise		1.1567	16.223	10.2363	113	-	44.9835	46.715	0.962934	57.4282	1.80933	1.11383
0:06:13.800	Exercise		1.16588	16.3517	10.2872	113.333	-	43.8589	45.7025	0.959662	56.3951	1.82233	1.11885
0:06:15.600	Exercise		1.36422	19.1335	12.0019	113.667	-	36.003	37.9058	0.949802	54.3127	1.77667	1.29573
0:06:17.420	Exercise		1.8806	26.3759	16.5449	113.667	-	31.1628	32.5993	0.955934	64.722	1.79867	1.79773
0:06:18.860	Exercise		2.07316	29.0765	18.2926	113.333	-	27.558	28.8043	0.956734	63.4334	1.71133	1.98346
0:06:20.500	Exercise		2.1856	30.6535	19.3416	113	-	28.2843	29.1509	0.97027	68.3766	1.77233	2.12062
0:06:22.100	Exercise		2.05184	28.7775	18.2116	112.667	-	27.8247	28.4874	0.976739	63.4146	1.705	2.00411
0:06:23.700	Exercise		2.03928	28.6014	18.1538	112.333	-	27.3754	27.9951	0.977863	61.9648	1.716	1.99413
0:06:25.500	Exercise		1.67767	23.5297	15.0239	111.667	-	25.7171	26.4929	0.970718	50.5585	1.15933	1.62854
0:06:26.500	Exercise		1.69201	23.7309	15.1523	111.667	-	26.7566	27.6316	0.968332	52.5376	1.22933	1.63843
0:06:29.020	Exercise		1.63958	22.9955	14.6828	111.667	-	29.2297	30.1104	0.970751	55.3739	1.26367	1.59163
0:06:30.660	Exercise		2.03123	28.4885	18.136	112	-	28.741	29.5699	0.971969	64.6085	1.76333	1.9743
0:06:32.220	Exercise		2.65336	37.214	23.6204	112.333	-	29.1909	29.8037	0.979438	85.9562	1.71867	2.5988
0:06:33.980	Exercise		2.66175	37.3317	23.625	112.667	-	29.1972	29.6837	0.98361	86.3243	1.70467	2.61812
0:06:35.540	Exercise		2.68442	37.6496	23.7559	113	-	29.6282	30.269	0.97883	88.1154	1.74567	2.62759
0:06:37.120	Exercise		1.60376	22.4931	14.1508	113.333	-	37.1688	38.3441	0.969349	65.6237	1.855	1.5546
0:06:39.140	Exercise		1.04466	14.6517	9.13699	114.333	-	47.3916	50.652	0.935631	54.2767	1.935	0.977419
0:06:42.780	Exercise		0.794619	11.1447	6.86991	115.667	-	57.7881	64.5165	0.895709	50.1247	2.02633	0.711748
0:06:44.920	Exercise		0.884061	12.3992	7.62122	116	-	52.2669	59.2858	0.881609	50.4639	2.01533	0.779397
0:06:46.880	Exercise		1.04501	14.6565	9.06076	115.333	-	50.6951	56.2121	0.901854	57.9663	1.975	0.942445
0:06:48.920	Exercise		1.17074	16.4199	10.2099	114.667	-	54.966	60.2187	0.912772	70.4498	1.96367	1.06862
0:06:53.260	Exercise		0.985988	13.8287	8.59873	114.667	-	66.4937	72.2129	0.920801	71.754	1.97	0.907899
0:06:55.120	Exercise		0.855239	11.9949	7.43686	115	-	79.2957	87.0488	0.910933	73.9764	2.04167	0.779065
0:06:57.200	Exercise		0.52116	7.30939	4.53182	115	-	104.323	113.218	0.921438	59.2593	2.06	0.480217
0:06:59.580	Exercise		0.494957	6.9419	4.31649	114.667	-	94.444	102.329	0.922941	51.2372	1.93933	0.456816
0:07:01.960	Exercise		0.609847	8.55325	5.34953	114	-	71.2996	77.9704	0.914445	47.9891	1.81	0.557672
0:07:04.020	Exercise		0.875887	12.2845	7.75122	113	-	48.7495	54.077	0.901484	47.4778	1.689	0.789598
0:07:06.020	Exercise		0.872082	12.2312	7.78645	112	-	42.0713	46.9486	0.896115	42.8266	1.18633	0.781486
0:07:07.240	Exercise		1.57413	22.0775	14.1389	111.333	-	28.7141	32.8294	0.874646	52.8939	1.16867	1.3768
0:07:08.300	Exercise		1.26328	17.7179	11.3469	111.333	-	46.0908	53.3745	0.863537	65.4791	1.53467	1.09089
0:07:11.000	Exercise		1.17156	16.4314	10.4916	111.667	-	46.1349	53.4956	0.862405	60.783	1.53467	1.01036
0:07:18.200	Exercise		0.598705	8.39698	5.32971	112.333	-	88.8151	101.619	0.873998	59.2368	1.661	0.523267
0:07:19.540	Exercise		0.898093	12.596	7.97124	112.667	-	47.259	53.5168	0.883068	48.9296	1.28233	0.793077
0:07:21.560	Exercise		1.31698	18.471	11.6547	113	-	46.5928	52.3174	0.890581	67.3707	1.906	1.17288
0:07:23.460	Exercise		1.38308	19.398	12.2037	113.333	-	35.905	40.1087	0.895193	54.8145	1.80767	1.23812
0:07:25.480	Exercise		1.10667	15.5214	9.70767	114	-	46.9198	51.4882	0.911274	56.9009	1.944	1.00848
0:07:30.100	Exercise		1.12989	15.847	9.79675	115.333	-	44.4592	48.2777	0.920906	55.2684	1.86633	1.04052
0:07:31.940	Exercise		1.11079	15.579	9.5483	116.333	-	48.8865	51.9812	0.940466	59.9821	1.79533	1.04466
0:07:33.400	Exercise		1.44743	20.3006	12.3712	117	-	39.2215	41.3415	0.94872	63.4096	1.62367	1.37321
0:07:34.780	Exercise		1.01051	14.1727	8.63686	117	-	56.8363	58.7914	0.966745	64.2984	1.59233	0.976908
0:07:36.420	Exercise		0.670655	9.40611	5.74847	116.667	-	83.5631	85.7285	0.974741	62.2125	1.714	0.653715
0:07:38.500	Exercise		0.497115	6.97216	4.26099	116.667	-	111.262	115.239	0.965486	60.7691	1.89233	0.479958
0:07:42.320	Exercise		0.608573	8.53538	5.20147	117	-	89.1403	91.2311	0.977082	59.5444	1.91133	0.594626
0:07:44.100	Exercise		0.690985	9.69124	5.85581	118	-	81.3389	84.8786	0.958296	61.7131	1.90433	0.662169
0:07:45.940	Exercise		0.789242	11.0693	6.65092	118.667	-	66.9747	72.2088	0.927514	58.505	1.76167	0.732033
0:07:47.740	Exercise		0.883736	12.3946	7.40561	119.333	-	63.6637	70.6175	0.901529	62.0963	1.80933	0.796713
0:07:49.360	Exercise		1.02997	14.4456	8.607	119.667	-	51.1353	56.675	0.902255	58.4258	1.725	0.929296
0:07:51.280	Exercise		1.10853	15.5473	9.26344	119.667	-	49.3738	54.4083	0.907469	60.5778	1.76167	1.00595
0:07:53.000	Exercise		1.31592	18.4561	11.0273	119.333	-	40.029	44.2678	0.904245	58.3762	1.74067	1.18991
0:07:54.740	Exercise		1.43892	20.1812	12.1257	118.667	-	39.5922	43.4843	0.910495	62.9483	1.79	1.31013
0:07:56.400	Exercise		1.44423	20.2557	12.2393	118	-	40.0655	43.5484	0.920022	63.9137	1.796	1.32873
0:07:58.060	Exercise		1.46011	20.4784	12.4796	117	-	37.7752	40.9209	0.923129	61.0407	1.76333	1.34787
0:07:59.960	Exercise		1.5352	21.5315	13.1965	116.333	-	35.0976	37.8209	0.927997	59.7423	1.733	1.42466
0:08:01.640	Exercise		1.59552	22.3775	13.7941	115.667	-	35.7709	38.5103	0.928866	63.1522	1.766	1.48202
0:08:03.140	Exercise		1.41221	19.8066	12.2446	115.333	-	39.9364	42.9649	0.929513	62.3389	1.784	1.31267
0:08:05.200	Exercise		1.15511	16.2007	10.0444	115	-	48.178	52.3362	0.920547	61.1865	1.879	1.06333
0:08:07.300	Exercise		1.36759	19.1808	11.9267	114.667	-	37.7749	41.1513	0.91795	56.9532	1.82933	1.25538
0:08:10.940	Exercise		1.51491	21.247	13.2499	114.333	-	36.5587	39.7856	0.918893	60.8729	1.885	1.39204
0:08:12.780	Exercise		1.69661	23.7954	14.8825	114	-	32.5939	35.4566	0.919264	60.9783	1.82533	1.55963
0:08:14.660	Exercise		1.53149	21.4796	13.4342	114	-	35.1908	38.4791	0.914544	59.504	1.80333	1.40062
0:08:16.400	Exercise		1.6055	22.5176	14.0833	114	-	32.7053	35.5833	0.91912	58.2244	1.73167	1.47565
0:08:18.140	Exercise		1.39595	19.5785	12.2811	113.667	-	38.2602	41.5897	0.919944	59.1643	1.74767	1.2842
0:08:19.980	Exercise		0.959667	13.4596	8.46765	113.333	-	52.8242	57.7254	0.915094	55.9602	1.80633	0.878186
0:08:22.300	Exercise		0.94082	13.1952	8.32584	113	-	51.1746	56.9871	0.898003	53.0472	1.84	0.844859
0:08:24.440	Exercise		1.02355	14.3555	9.03131	113.333	-	45.7244	51.5708	0.886634	51.5379	1.84967	0.907512
0:08:26.460	Exercise		1.41015	19.7777	12.406	113.667	-	34.3525	38.7122	0.887383	53.4658	1.80933	1.25134
0:08:28.400	Exercise		1.55783	21.849	13.6652	114	-	31.8696	35.985	0.885634	54.8909	1.77967	1.37967
0:08:30.280	Exercise		1.83155	25.6879	16.0662	114	-	26.5656	29.9284	0.88764	53.9688	1.727	1.62576
0:08:32.220	Exercise		2.16184	30.3203	18.9082	114.333	-	23.8711	26.7606	0.892025	57.2642	1.72033	1.92841
0:08:33.840	Exercise		2.27708	31.9366	19.8582	114.667	-	23.7978	26.4374	0.900157	60.0398	1.74467	2.04973
0:08:35.540	Exercise		2.31775	32.507	20.0382	115.667	-	21.9077	24.6671	0.888136	56.1525	1.77567	2.05847
0:08:38.200	Exercise		2.20862	30.9765	18.8771	117	-	21.9014	25.0336	0.874879	53.0782	1.91733	1.93228
0:08:40.580	Exercise		2.33784	32.7888	19.7009	118.667	-	21.8149	25.0874	0.869556	55.8579	1.95467	2.03289
0:08:42.160	Exercise		2.65735	37.27	22.2063	119.667	-	23.2329	26.1697	0.887777	67.5259	1.98333	2.35914
0:08:43.700	Exercise		2.67246	37.4819	22.2705	120	-	23.7297	26.095	0.909359	69.7759	1.86533	2.43023
0:08:45.400	Exercise		2.39953	33.654	19.9961	120	-	26.3509	28.6631	0.91933	69.208	1.968	2.20596
0:08:47.320	Exercise		2.1948	30.7827	18.341	119.667	-	27.2366	29.4781	0.923959	65.377	1.98533	2.02791
0:08:51.340	Exercise		2.14724	30.1155	18.044	119	-	27.9123	30.1204	0.926691	65.38	2.041	1.98983
0:08:55.180	Exercise		2.63443	36.9486	22.2628	118.333	-	26.9397	29.1474	0.924257	77.7362	1.95333	2.43489
0:08:57.260	Exercise		2.7114	38.0281	22.978	118	-	25.6183	27.8776	0.918956	76.4473	1.86033	2.49166
0:08:58.920	Exercise		2.54435	35.6852	21.5623	118	-	27.886	30.1939	0.923565	78.0001	1.88133	2.34987
0:09:00.700	Exercise		2.31317	32.4428	19.6032	118	-	27.0311	28.984	0.932621	68.8136	1.861	2.15731
0:09:03.860	Exercise		1.93873	27.1911	16.4299	118	-	35.3669	37.4563	0.944219	74.8778	2.017	1.83058
0:09:05.500	Exercise		1.98458	27.8343	16.8185	118	-	31.9698	33.6335	0.950536	69.6564	1.907	1.88642
0:09:07.380	Exercise		1.50139	21.0574	12.7597	117.667	-	39.3453	41.2429	0.95399	65.0267	1.85667	1.43231
0:09:09.020	Exercise		1.8135	25.4348	15.5443	116.667	-	30.9325	32.4898	0.952067	62.3712	1.68967	1.72657
0:09:12.280	Exercise		1.82864	25.6471	15.8096	115.667	-	32.6724	34.465	0.947988	66.261	1.729	1.73353
0:09:13.940	Exercise		2.18011	30.5765	18.9575	115	-	27.2398	28.68	0.949783	66.1251	1.668	2.07063
0:09:15.420	Exercise		1.88312	26.4112	16.375	115	-	30.9604	32.7973	0.943992	65.0081	1.648	1.77765
0:09:16.860	Exercise		1.63677	22.9561	14.2328	115	-	34.6157	37.035	0.934675	63.3889	1.601	1.52985
0:09:18.500	Exercise		1.55979	21.8765	13.5634	115	-	34.6529	38.0036	0.911831	60.0886	1.692	1.42227
0:09:20.620	Exercise		1.28028	17.9562	11.1328	115	-	39.3344	43.4862	0.904526	55.6697	1.782	1.15804
0:09:22.700	Exercise		1.1277	15.8163	9.80612	115	-	42.7924	47.7951	0.895332	53.0688	1.875	1.00967
0:09:24.860	Exercise		0.839088	11.7684	7.27533	115.333	-	59.3142	66.4385	0.892769	54.612	1.91733	0.749112
0:09:26.940	Exercise		1.21287	17.0108	10.4558	116	-	42.667	47.6701	0.895048	56.7097	1.94367	1.08558
0:09:28.880	Exercise		1.13432	15.9092	9.72277	116.667	-	39.5334	44.1938	0.894548	51.3207	1.347	1.01471
0:09:29.980	Exercise		2.12726	29.8353	18.1817	117	-	26.721	29.481	0.90638	65.8315	1.245	1.9281
0:09:30.800	Exercise		2.28067	31.987	19.3825	117.667	-	24.8306	26.9776	0.920413	65.9922	1.19833	2.09916
0:09:32.400	Exercise		3.05719	42.8779	25.8354	118.333	-	26.9724	29.2964	0.920675	91.0284	1.806	2.81468
0:09:33.880	Exercise		2.17797	30.5465	18.2511	119.333	-	28.8367	31.1754	0.924982	69.1593	1.85033	2.01458
0:09:35.640	Exercise		2.28413	32.0355	19.0875	119.667	-	28.4082	30.4932	0.931625	71.5453	1.827	2.12796
0:09:38.600	Exercise		1.92892	27.0535	16.0743	120	-	31.3602	33.5598	0.934457	66.6787	1.832	1.80249
0:09:40.460	Exercise		1.84924	25.936	15.4103	120	-	34.4506	36.9481	0.932405	69.9627	1.90133	1.72424
0:09:43.840	Exercise		1.15656	16.2211	9.61134	120.333	-	41.8047	45.0477	0.928009	55.2127	1.36767	1.0733
0:09:44.960	Exercise		1.1899	16.6887	9.86106	120.667	-	37.7289	41.1168	0.917601	51.718	1.28833	1.09185
0:09:47.880	Exercise		1.3411	18.8092	11.0835	121	-	31.8135	34.8128	0.913845	49.6147	1.21367	1.22556
0:09:49.480	Exercise		1.57353	22.0691	13.0043	121	-	35.6897	39.2745	0.908724	62.0264	1.797	1.4299
0:09:51.220	Exercise		1.73235	24.2966	14.3169	121	-	33.8622	37.1053	0.912598	64.7879	1.79767	1.58094
0:09:52.880	Exercise		1.72033	24.128	14.2176	121	-	35.6844	38.7101	0.921836	67.7847	1.80167	1.58586
0:09:54.300	Exercise		1.94278	27.2479	16.056	121	-	33.9902	36.1271	0.940851	72.9057	1.804	1.82786
0:09:55.700	Exercise		1.79854	25.2249	14.8639	121	-	35.9221	37.5926	0.955563	71.6962	1.71933	1.71861
0:09:57.200	Exercise		1.71962	24.118	14.2117	121	-	38.7059	40.3212	0.959939	73.8295	1.72633	1.65073
0:09:58.520	Exercise		1.63369	22.9129	13.5016	121	-	38.8855	40.4025	0.962454	70.6664	1.68267	1.57235
0:10:00.000	Exercise		1.80098	25.2591	14.9252	120.667	-	38.372	39.6522	0.967715	76.374	1.78667	1.74283
0:10:01.420	Exercise		1.89922	26.637	15.783	120.333	-	34.1933	35.2968	0.968736	71.9605	1.74267	1.83984
0:10:02.880	Exercise		1.95446	27.4118	16.3325	119.667	-	32.3879	33.5096	0.966527	70.2901	1.70967	1.88904
0:10:04.380	Exercise		1.6438	23.0547	13.7365	119.667	-	36.5907	38.1781	0.958423	66.532	1.77167	1.57546
0:10:06.280	Exercise		1.54913	21.727	12.9454	119.667	-	38.5882	40.8351	0.944975	65.9323	1.82133	1.46389
0:10:07.900	Exercise		1.55086	21.7512	12.9239	120	-	39.0478	41.7796	0.934612	66.4686	1.91167	1.44946
0:10:09.580	Exercise		1.72663	24.2165	14.3488	120.333	-	35.7033	38.4284	0.929088	67.6363	1.91967	1.60419
0:10:11.400	Exercise		1.89458	26.572	15.701	120.667	-	31.6989	33.8022	0.937776	65.9954	1.889	1.77669
0:10:13.060	Exercise		1.72538	24.1989	14.2593	121	-	33.997	36.1299	0.940968	64.5052	1.87533	1.62353
0:10:14.820	Exercise		1.87339	26.2748	15.4826	121	-	31.5896	33.4495	0.944397	65.2844	1.818	1.76922
0:10:16.420	Exercise		1.78521	25.038	14.7133	121.333	-	33.5345	35.6563	0.940493	65.9957	1.83033	1.67898
0:10:18.060	Exercise		2.13697	29.9716	17.5642	121.667	-	28.7651	30.6	0.940037	67.6916	1.84967	2.00883
0:10:19.740	Exercise		2.07597	29.1159	17.0627	121.667	-	28.3813	30.2112	0.939431	64.9248	1.83767	1.95023
0:10:21.520	Exercise		2.09213	29.3427	17.1956	121.667	-	28.3387	30.1906	0.93866	65.1312	1.895	1.9638
0:10:23.300	Exercise		2.03432	28.5319	16.7205	121.667	-	29.3679	31.4151	0.934833	65.4949	1.936	1.90175
0:10:25.060	Exercise		2.18382	30.6286	17.9001	122	-	27.9543	29.8417	0.936751	67.0401	1.90167	2.04569
0:10:26.640	Exercise		2.28764	32.0848	18.7001	122.333	-	26.7512	28.5683	0.936395	67.5473	1.80833	2.14214
0:10:28.140	Exercise		2.32798	32.6505	18.9781	122.667	-	25.6374	27.3919	0.935946	66.2533	1.71433	2.17887
0:10:29.720	Exercise		2.27246	31.8718	18.4253	123.333	-	27.2017	29.1479	0.933229	68.2329	1.80733	2.12073
0:10:31.420	Exercise		2.32619	32.6253	18.8101	123.667	-	26.791	28.7144	0.933019	68.5974	1.858	2.17038
0:10:33.020	Exercise		2.46316	34.5465	19.8642	124	-	25.7242	27.4764	0.936228	69.7543	1.85533	2.30608
0:10:34.520	Exercise		2.24586	31.4988	18.1606	123.667	-	28.2284	30.0959	0.937945	69.5969	1.90833	2.1065
0:10:36.400	Exercise		2.17536	30.51	17.6381	123.333	-	28.495	30.4336	0.9363	68.1867	1.86967	2.03679
0:10:38.000	Exercise		1.84213	25.8363	14.9767	123	-	32.5091	34.8997	0.931503	65.7079	1.91867	1.71595
0:10:39.800	Exercise		1.90948	26.7809	15.5242	123	-	28.9772	31.2104	0.928447	61.2546	1.758	1.77285
0:10:41.580	Exercise		2.06187	28.9182	16.7632	123	-	27.9721	30.2558	0.924518	63.9013	1.74467	1.90624
0:10:42.980	Exercise		2.02888	28.4556	16.4504	123.333	-	27.3036	29.9899	0.910427	61.1044	1.81967	1.84715
0:10:45.460	Exercise		2.01792	28.3018	16.3615	123.333	-	28.8031	31.9061	0.902746	63.9447	1.867	1.82167
0:10:48.880	Exercise		1.72932	24.2541	14.0215	123.333	-	32.5924	36.4111	0.895122	61.7334	1.954	1.54795
0:10:50.600	Exercise		1.95169	27.373	15.9106	122.667	-	30.1748	33.1891	0.909179	64.9905	1.81167	1.77444
0:10:52.220	Exercise		2.00494	28.1198	16.434	122	-	30.2704	33.089	0.914816	66.9169	1.827	1.83415
0:10:53.800	Exercise		1.96576	27.5703	16.2013	121.333	-	30.3824	32.9745	0.921393	65.8843	1.81833	1.81124
0:10:55.580	Exercise		1.95515	27.4215	16.1583	121	-	30.5553	33.2117	0.920016	65.9266	1.81167	1.79877
0:10:57.180	Exercise		1.92036	26.9335	15.8707	121	-	31.5629	34.2301	0.92208	66.5784	1.897	1.77072
0:10:58.940	Exercise		2.14475	30.0807	17.6765	121.333	-	29.5295	31.8937	0.925875	69.657	1.87267	1.98577
0:11:02.200	Exercise		2.04325	28.657	16.7479	122	-	31.7097	34.3514	0.923097	71.0371	1.93333	1.88611
0:11:03.860	Exercise		2.08995	29.3121	17.0376	122.667	-	30.29	32.9654	0.918841	69.619	1.87433	1.92033
0:11:05.560	Exercise		2.03533	28.546	16.5474	123	-	29.7528	32.5073	0.915263	66.5362	1.89167	1.86286
0:11:07.320	Exercise		1.70775	23.9516	13.8466	123.333	-	38.9752	42.1518	0.924638	72.1743	2.18533	1.57905
0:11:09.340	Exercise		1.67209	23.4515	13.4846	124	-	36.8484	39.6413	0.929545	67.2052	2.04333	1.55429
0:11:11.060	Exercise		1.59179	22.3253	12.7684	124.667	-	39.4886	42.5398	0.928274	68.7539	1.98233	1.47762
0:11:12.580	Exercise		2.0326	28.5078	16.2608	125	-	26.9722	29.3218	0.919867	61.1352	1.64667	1.86973
0:11:14.200	Exercise		2.26067	31.7065	18.0854	125	-	27.0493	29.4671	0.917949	67.7512	1.74467	2.07518
0:11:15.700	Exercise		2.14491	30.3107	17.1592	125	-	28.1386	30.6945	0.916731	66.6084	1.81067	1.9663
0:11:17.500	Exercise		2.06526	29.2817	16.4781	125.333	-	28.3805	30.7779	0.922104	64.6361	1.82433	1.90438
0:11:19.320	Exercise		2.06013	30.4193	16.3502	126	-	28.4574	30.7709	0.924815	64.6796	1.81633	1.90524
0:11:20.800	Exercise		2.31942	31.4566	18.3112	126.667	-	25.9703	27.9605	0.928821	66.7296	1.747	2.15433
0:11:22.260	Exercise		2.26196	30.1504	17.8107	127	-	26.5905	28.4981	0.93306	67.1006	1.64033	2.11054
0:11:23.720	Exercise		2.24088	30.3822	17.5985	127.333	-	26.801	28.7054	0.933658	67.2143	1.59667	2.09222
0:11:25.080	Exercise		2.3327	29.8347	18.2718	127.667	-	26.6387	28.5001	0.934688	69.5051	1.60433	2.18034
0:11:26.420	Exercise		2.60314	29.6898	20.337	128	-	25.4777	27.2451	0.935128	73.8219	1.67333	2.43427
0:11:27.800	Exercise		2.77706	30.0412	21.7524	127.667	-	24.3471	26.0482	0.934694	75.1506	1.695	2.5957
0:11:29.140	Exercise		2.71938	30.1811	21.3564	127.333	-	24.0676	25.6722	0.937497	72.7464	1.69467	2.54941
0:11:30.620	Exercise		2.69374	30.4436	21.2106	127	-	23.8248	25.4967	0.934429	71.5117	1.65767	2.51711
0:11:31.980	Exercise		2.51512	30.031	19.8562	126.667	-	25.0256	26.7269	0.936343	70.1334	1.658	2.35502
0:11:33.400	Exercise		2.48821	29.778	19.6956	126.333	-	25.7176	27.4617	0.936488	71.2785	1.66267	2.33018
0:11:34.820	Exercise		2.4635	29.3487	19.6035	125.667	-	26.1727	27.7933	0.94169	71.7644	1.674	2.31986
0:11:36.180	Exercise		2.30876	29.0031	18.4701	125	-	24.6274	26.7285	0.921388	63.193	1.696	2.12727
0:11:40.020	Exercise		2.27906	29.458	18.2812	124.667	-	26.7529	29.412	0.909593	67.1191	1.856	2.07301
0:11:41.560	Exercise		1.82729	29.911	14.6574	124.667	-	28.7078	32.3719	0.886812	57.3835	1.98033	1.62046
0:11:44.220	Exercise		1.81353	29.6933	14.4697	125.333	-	34.3712	38.85	0.884713	67.8667	2.085	1.60446
0:11:45.880	Exercise		1.66003	29.6956	13.1749	126	-	33.2673	37.7611	0.880994	60.4823	1.95567	1.46248
0:11:47.640	Exercise		2.20892	28.989	17.4389	126.667	-	30.6679	34.2424	0.895611	74.556	1.86033	1.97833
0:11:48.840	Exercise		2.48897	29.2938	19.5982	127	-	25.1763	27.79	0.905946	69.3169	1.771	2.25488
0:11:50.640	Exercise		2.73329	29.2448	21.522	127	-	23.5591	25.748	0.914989	71.5441	1.701	2.50093
0:11:52.040	Exercise		2.69439	28.9454	21.2157	127	-	23.6911	25.6258	0.924502	70.9833	1.68767	2.49097
0:11:54.540	Exercise		2.74286	28.5207	21.5973	127	-	24.9866	26.6827	0.936434	76.3332	1.664	2.56851
0:11:55.880	Exercise		2.56717	27.5321	20.2139	127	-	27.9144	29.5355	0.945114	79.1562	1.79533	2.42627
0:11:57.480	Exercise		2.38048	29.7863	18.744	127	-	27.6206	29.1581	0.947273	72.4853	1.82967	2.25497
0:11:59.120	Exercise		2.43507	29.5106	19.1738	127	-	26.9279	28.3054	0.951333	72.1634	1.861	2.31656
0:12:00.540	Exercise		2.64742	29.0393	20.8458	127	-	24.2374	25.4495	0.952375	71.0971	1.744	2.52134
0:12:01.920	Exercise		2.81509	28.0627	22.1661	127	-	23.5833	24.7463	0.953005	73.7101	1.71167	2.6828
0:12:03.300	Exercise		2.71409	27.1004	21.3708	127	-	23.9837	25.2077	0.951444	72.5576	1.65267	2.5823
0:12:04.640	Exercise		2.58203	36.2136	20.3845	126.667	-	25.177	26.8788	0.936687	72.3687	1.67133	2.41855
0:12:07.600	Exercise		2.51862	35.3243	19.9363	126.333	-	26.4563	28.7072	0.921593	74.0307	1.70133	2.32114
0:12:08.960	Exercise		2.47918	34.771	19.676	126	-	26.9895	29.6279	0.910951	74.1663	1.738	2.25841
0:12:10.380	Exercise		2.55642	35.8545	20.2891	126	-	27.0689	29.3427	0.92251	76.7086	1.73667	2.35833
0:12:11.680	Exercise		2.48089	34.7951	19.6896	126	-	27.8765	29.9654	0.930289	76.6311	1.74333	2.30794
0:12:13.060	Exercise		2.40296	33.7022	19.0711	126	-	28.0221	30.1064	0.930771	74.7118	1.722	2.23661
0:12:14.540	Exercise		2.29719	32.2186	18.2316	126	-	27.3502	29.6951	0.921036	69.8864	1.68333	2.11579
0:12:16.020	Exercise		2.3251	32.6101	18.4532	126	-	26.3977	28.7926	0.91682	68.3659	1.663	2.1317
0:12:17.440	Exercise		2.34894	32.9445	18.6424	126	-	26.3258	28.9784	0.908465	68.89	1.66067	2.13393
0:12:18.880	Exercise		2.30456	32.322	18.2902	126	-	27.2563	29.8252	0.913868	69.5923	1.74533	2.10606
0:12:20.560	Exercise		1.78012	24.9667	14.128	126	-	34.0163	37.3536	0.910658	66.7458	1.83233	1.62108
0:12:22.440	Exercise		1.49854	21.0174	11.8618	126.333	-	37.4181	40.7744	0.917686	61.5709	1.90367	1.37519
0:12:24.480	Exercise		1.44718	20.2971	11.3952	127	-	37.4104	41.4291	0.902998	59.5033	1.886	1.30681
0:12:26.280	Exercise		1.70354	23.8926	13.3437	127.667	-	32.7358	36.5643	0.895295	61.4471	1.839	1.52517
0:12:27.880	Exercise		2.07655	29.1242	16.1809	128.333	-	29.5257	33.6654	0.877033	67.533	1.84533	1.82121
0:12:31.340	Exercise		2.00997	28.1903	15.6215	128.667	-	31.4111	36.385	0.863297	69.3358	1.901	1.7352
0:12:33.160	Exercise		2.09586	29.395	16.2051	129.333	-	30.0589	34.0143	0.883715	69.0985	1.926	1.85215
0:12:34.840	Exercise		2.02179	28.3561	15.5522	130	-	30.3274	33.1834	0.913933	67.6703	1.81033	1.84778
0:12:36.220	Exercise		2.40896	33.7862	18.389	131	-	27.4836	29.1232	0.943701	73.1932	1.781	2.27333
0:12:37.580	Exercise		2.54156	35.646	19.2542	132	-	26.7828	28.2707	0.94737	75.461	1.73567	2.4078
0:12:38.980	Exercise		2.70163	37.8911	20.3641	132.667	-	26.6636	28.305	0.942009	79.2914	1.85767	2.54497
0:12:40.440	Exercise		2.54843	35.7423	19.1132	133.333	-	27.5642	29.139	0.945957	77.4653	1.824	2.4107
0:12:41.820	Exercise		2.45463	34.4269	18.3639	133.667	-	27.676	29.4959	0.938299	75.0869	1.78467	2.30318
0:12:43.260	Exercise		2.32418	32.5972	17.3016	134.333	-	29.1597	30.8685	0.94464	75.0595	1.751	2.19551
0:12:44.640	Exercise		2.23729	31.3786	16.5725	135	-	30.8407	32.7709	0.9411	76.3234	1.77167	2.10552
0:12:46.000	Exercise		2.3534	33.007	17.3469	135.667	-	31.1509	32.8371	0.948649	80.6677	1.864	2.23255
0:12:47.420	Exercise		2.40512	33.7324	17.6847	136	-	30.4385	32.0156	0.950739	80.6015	1.85333	2.28664
0:12:48.780	Exercise		2.44036	34.2267	17.9	136.333	-	30.2574	31.7944	0.951658	81.0936	1.90033	2.32239
0:12:50.220	Exercise		2.40199	33.6885	17.5755	136.667	-	29.9118	31.3995	0.952619	79.1021	1.85367	2.28818
0:12:51.640	Exercise		2.41909	33.9284	17.6576	137	-	30.0193	31.5443	0.951655	79.8025	1.88867	2.30214
0:12:53.040	Exercise		2.53446	35.5465	18.4997	137	-	28.2055	29.6194	0.952265	78.7023	1.854	2.41348
0:12:54.460	Exercise		2.60631	36.5541	19.0241	137	-	27.9981	29.441	0.950989	80.1881	1.889	2.47857
0:12:55.880	Exercise		2.60033	36.4703	18.9805	137	-	26.5476	27.9095	0.951204	76.1494	1.819	2.47345
0:12:57.340	Exercise		2.5522	35.7953	18.6747	136.667	-	26.9662	28.3981	0.949578	75.9401	1.814	2.42352
0:12:58.760	Exercise		2.58751	36.2904	18.9793	136.333	-	26.2586	27.5963	0.951529	75.0278	1.80067	2.46209
0:13:00.200	Exercise		2.6246	36.8107	19.2986	136	-	27.7595	29.0876	0.954341	80.1121	1.87733	2.50477
0:13:01.560	Exercise		2.60576	36.5465	19.16	136	-	27.716	28.9638	0.956918	79.3788	1.88533	2.4935
0:13:03.040	Exercise		2.55142	35.7842	18.7604	136	-	28.2396	29.4919	0.957538	79.242	1.87333	2.44308
0:13:04.460	Exercise		2.60775	36.5743	19.1746	136	-	27.3445	28.4014	0.962787	78.4273	1.87267	2.51071
0:13:05.860	Exercise		2.45142	34.3817	18.0251	136	-	27.9027	29.0003	0.96215	75.6176	1.78133	2.35863
0:13:07.280	Exercise		2.35709	33.0588	17.3316	136	-	26.289	27.9388	0.94095	68.3616	1.817	2.21791
0:13:09.440	Exercise		2.33851	32.7982	17.1529	136.333	-	26.9452	29.3289	0.918725	69.3079	1.87133	2.14845
0:13:10.900	Exercise		2.17678	30.5299	15.8889	137	-	27.7455	30.9041	0.897793	65.751	2.08733	1.9543
0:13:13.240	Exercise		2.1843	30.6354	15.8666	137.667	-	27.3175	31.0368	0.880166	64.9419	2.094	1.92255
0:13:15.520	Exercise		1.55354	21.7888	11.2304	138.333	-	33.7062	38.8984	0.866518	56.6355	2.254	1.34617
0:13:18.080	Exercise		1.9926	27.9468	14.3697	138.667	-	31.7045	36.1266	0.877593	68.5685	2.161	1.7487
0:13:19.400	Exercise		2.14347	30.0628	15.4577	138.667	-	35.2357	39.0162	0.903103	81.9669	2.16367	1.93578
0:13:20.740	Exercise		2.73507	38.3601	19.7716	138.333	-	28.4629	30.9629	0.91926	85.3548	1.933	2.51424
0:13:22.160	Exercise		2.59632	36.414	18.8595	137.667	-	29.0772	31.1876	0.932331	82.819	1.922	2.42063
0:13:23.580	Exercise		2.54915	35.7524	18.6069	137	-	27.5125	29.1489	0.943861	77.2191	1.85267	2.40604
0:13:25.060	Exercise		2.75767	38.677	20.277	136	-	26.015	27.4178	0.948836	78.9318	1.866	2.61658
0:13:26.420	Exercise		2.92043	40.9597	21.6328	135	-	24.8306	26.0681	0.952528	79.7761	1.868	2.78179
0:13:27.800	Exercise		3.03039	42.5019	22.5029	134.667	-	25.3153	26.4921	0.95558	84.0721	1.94267	2.89578
0:13:29.220	Exercise		2.96451	41.5779	22.0137	134.667	-	25.8568	26.8975	0.96131	83.9735	1.95	2.84981
0:13:30.600	Exercise		2.84815	39.946	21.0974	135	-	26.4718	27.4337	0.964939	82.5815	1.95367	2.74829
0:13:32.060	Exercise		2.8082	39.3857	20.853	134.667	-	26.6679	27.5932	0.966467	82.1087	1.93333	2.71403
0:13:33.460	Exercise		2.77182	38.8755	20.5828	134.667	-	26.7136	27.5557	0.969441	81.2301	1.922	2.68711
0:13:34.860	Exercise		2.72517	38.2211	20.2364	134.667	-	27.7221	28.4954	0.972863	82.7979	1.94133	2.65121
0:13:36.280	Exercise		2.67388	37.5018	19.8556	134.667	-	28.2113	28.9458	0.974623	82.6501	1.947	2.60603
0:13:37.700	Exercise		2.68102	37.602	19.9086	134.667	-	28.0036	28.7299	0.974719	82.2608	1.947	2.61324
0:13:39.120	Exercise		2.60539	36.5412	19.3469	134.667	-	26.3617	27.1927	0.96944	75.7375	1.825	2.52577
0:13:40.620	Exercise		2.64113	37.0425	19.5157	135.333	-	25.7732	26.7059	0.965075	75.1945	1.79433	2.54889
0:13:42.000	Exercise		2.60569	36.5454	19.1595	136	-	25.6795	26.8517	0.956347	74.1797	1.73533	2.49194
0:13:43.340	Exercise		2.77348	38.8988	20.3434	136.333	-	26.2953	27.5601	0.954106	80.3238	1.84667	2.64619
0:13:44.760	Exercise		2.79218	39.161	20.4805	136.333	-	25.5408	26.9556	0.947514	78.5741	1.84	2.64563
0:13:46.220	Exercise		2.76093	38.7227	20.3508	135.667	-	26.6804	27.9753	0.953714	80.7136	1.946	2.63313
0:13:47.680	Exercise		2.61152	36.6273	19.297	135.333	-	27.1361	28.294	0.959074	77.8519	1.89467	2.50465
0:13:49.140	Exercise		2.42052	33.9483	17.8856	135.333	-	29.7255	30.7039	0.968133	78.9686	1.913	2.34338
0:13:50.580	Exercise		2.49001	34.923	18.3539	135.667	-	28.8448	29.7802	0.968591	79.169	1.83233	2.4118
0:13:51.860	Exercise		2.53156	35.5057	18.6144	136	-	29.2828	30.3838	0.963761	81.6473	1.84667	2.43982
0:13:53.220	Exercise		2.63577	36.9673	19.3807	136	-	27.6991	28.8704	0.959428	80.4007	1.849	2.52883
0:13:54.740	Exercise		2.72326	38.1944	19.975	136.333	-	26.7377	27.9765	0.955722	80.0133	1.88933	2.60268
0:13:56.120	Exercise		2.88832	40.5094	21.134	136.667	-	25.3599	26.5698	0.954466	80.4108	1.90833	2.7568
0:13:57.500	Exercise		3.06945	43.0499	22.4048	137	-	24.3693	25.5557	0.953575	82.2266	1.88233	2.92696
0:13:58.860	Exercise		2.85796	40.0836	20.861	137	-	25.8324	27.1545	0.951313	81.1193	1.89133	2.71881
0:14:00.320	Exercise		2.77729	38.9522	20.2722	137	-	25.9482	27.2466	0.952348	79.2881	1.86633	2.64495
0:14:01.740	Exercise		2.6423	37.0589	19.2869	137	-	27.2403	28.5621	0.953722	79.0938	1.88933	2.52002
0:14:03.160	Exercise		2.68116	37.604	19.6662	136.333	-	26.2687	27.5221	0.954459	77.6132	1.837	2.55906
0:14:04.580	Exercise		2.70327	37.914	19.877	136	-	26.3301	27.6993	0.950567	78.3597	1.85467	2.56964
0:14:06.000	Exercise		2.75866	38.6909	20.3341	135.667	-	25.8738	27.1873	0.951686	78.4938	1.875	2.62538
0:14:07.460	Exercise		2.8617	40.136	21.0419	136	-	25.8807	27.0423	0.957043	81.2848	1.91333	2.73876
0:14:08.820	Exercise		2.85491	40.0409	20.9407	136.333	-	26.9596	27.8685	0.967386	84.3709	1.93733	2.7618
0:14:10.140	Exercise		2.87252	40.2879	21.0185	136.667	-	27.2821	27.8978	0.977929	85.8376	1.95367	2.80913
0:14:11.560	Exercise		2.83557	39.7695	20.6976	137	-	27.5199	27.9377	0.985046	85.6194	1.919	2.79316
0:14:12.860	Exercise		2.81971	39.5472	20.5819	137	-	27.4405	27.775	0.987957	85.0397	1.886	2.78576
0:14:14.140	Exercise		2.47986	34.7806	18.1012	137	-	29.7407	30.2325	0.983734	81.1223	1.87133	2.43952
0:14:15.760	Exercise		2.33114	32.6949	16.9743	137.333	-	32.0573	32.9966	0.971533	81.8129	1.96367	2.26478
0:14:17.220	Exercise		2.11758	29.6996	15.3819	137.667	-	32.6086	33.9833	0.959545	75.6857	1.93933	2.03191
0:14:18.760	Exercise		2.42815	34.0555	17.5953	138	-	29.2608	30.7285	0.952238	78.0142	1.90433	2.31218
0:14:20.160	Exercise		2.62132	36.7646	18.9493	138.333	-	27.285	28.6628	0.951928	78.658	1.874	2.49531
0:14:21.520	Exercise		2.83488	39.7599	20.5426	138	-	26.861	28.1404	0.954536	83.4697	1.938	2.70599
0:14:22.940	Exercise		2.71142	38.0283	19.6479	138	-	28.0239	29.2702	0.957421	83.1449	1.974	2.59597
0:14:24.440	Exercise		2.72939	38.2804	19.7782	138	-	27.5452	28.6485	0.961491	82.3795	1.94567	2.62429
0:14:25.780	Exercise		2.4711	34.6578	17.7777	139	-	28.5966	29.7107	0.962501	77.7052	1.87633	2.37843
0:14:27.300	Exercise		2.51508	35.2746	17.9649	140	-	28.4524	29.6488	0.95965	78.7971	1.851	2.4136
0:14:28.680	Exercise		2.50631	35.1516	17.8174	140.667	-	28.4422	29.6701	0.958615	78.5604	1.83567	2.40259
0:14:30.000	Exercise		2.73413	38.3468	19.3453	141.333	-	28.1112	29.3786	0.95686	84.3619	1.91167	2.61618
0:14:31.380	Exercise		2.77534	38.9248	19.5906	141.667	-	28.2078	29.4318	0.95841	85.753	1.95233	2.65991
0:14:32.780	Exercise		2.70256	37.904	19.0321	142	-	29.2721	30.5818	0.957173	86.4291	2.00733	2.58682
0:14:34.180	Exercise		2.73148	38.3096	19.2358	142	-	28.8127	29.9954	0.960569	85.9857	2.00667	2.62377
0:14:35.580	Exercise		2.73455	38.3527	19.2574	142	-	28.515	29.5707	0.964299	85.2953	1.981	2.63692
0:14:36.960	Exercise		2.74568	38.5088	19.3358	142	-	27.7108	28.7043	0.965389	83.3705	1.94533	2.65065
0:14:38.380	Exercise		2.7766	38.9425	19.5535	142	-	27.4775	28.5205	0.963428	83.6146	1.94167	2.67505
0:14:39.760	Exercise		2.85555	40.0498	20.1095	142	-	27.0251	28.2113	0.957955	84.6047	1.935	2.73549
0:14:41.080	Exercise		2.82441	39.6131	19.8902	142	-	26.9863	28.1689	0.958017	83.5258	1.94367	2.70584
0:14:42.580	Exercise		2.91541	40.8893	20.531	142	-	26.8448	27.9997	0.958756	85.6813	1.96367	2.79517
0:14:43.900	Exercise		2.89463	40.5979	20.3847	142	-	26.7231	27.7565	0.962769	84.5564	1.99567	2.78686
0:14:45.340	Exercise		2.97751	41.7604	20.9684	142	-	26.6756	27.5723	0.967479	86.7574	2.012	2.88068
0:14:46.760	Exercise		2.52619	35.4305	17.7484	142.333	-	28.9324	29.7831	0.971439	79.9687	1.976	2.45404
0:14:48.360	Exercise		2.07691	29.1292	14.5578	142.667	-	39.933	40.8611	0.977287	89.6932	2.257	2.02974
0:14:49.880	Exercise		1.67596	23.5058	11.6927	143.333	-	46.9349	48.1374	0.975019	84.8904	2.31667	1.63409
0:14:51.700	Exercise		1.73966	24.3991	12.109	143.667	-	45.8267	46.8174	0.978839	85.8999	2.364	1.70284
0:14:53.340	Exercise		2.29151	32.139	15.9133	144	-	32.276	33.0876	0.975471	80.5992	2.064	2.2353
0:14:54.600	Exercise		2.7636	38.7602	19.1917	144	-	29.9183	30.5417	0.979588	89.9526	2.10333	2.70719
0:14:55.960	Exercise		3.05306	42.8199	21.1528	144.333	-	27.3677	27.9489	0.979203	91.1134	2.04933	2.98957
0:14:57.400	Exercise		2.89578	40.614	20.0169	144.667	-	28.1682	28.7277	0.980522	88.6958	2.11567	2.83938
0:14:58.900	Exercise		2.86212	40.142	19.7388	145	-	26.5221	27.1678	0.976235	82.9652	1.999	2.79411
0:15:00.300	Exercise		2.81051	39.4181	19.3828	145	-	27.547	28.2632	0.97466	84.4445	2.044	2.73929
0:15:01.760	Exercise		2.93707	41.1931	20.2556	145	-	27.3629	28.1752	0.971171	87.7385	2.02333	2.85239
0:15:03.060	Exercise		3.02966	42.4918	20.8942	145	-	26.6007	27.4197	0.970129	87.8955	2.04567	2.93916
0:15:04.500	Exercise		3.14186	44.0654	21.6183	145.333	-	26.2109	27.0687	0.968312	89.7727	2.05633	3.0423
0:15:05.880	Exercise		3.16988	44.4583	21.7612	145.667	-	25.9236	26.7118	0.970491	89.5763	2.05733	3.07634
0:15:07.200	Exercise		3.11411	43.6762	21.3295	146	-	26.6799	27.5468	0.96853	90.5535	2.061	3.01611
0:15:08.600	Exercise		3.08692	43.2948	21.0951	146.333	-	26.6263	27.3935	0.971993	89.6801	2.03633	3.00047
0:15:09.980	Exercise		2.93952	41.2275	20.0422	146.667	-	27.658	28.3699	0.974909	88.6924	2.04	2.86577
0:15:11.340	Exercise		2.89822	40.6482	19.7158	147	-	27.6391	28.2178	0.979492	87.3955	2.03767	2.83878
0:15:12.800	Exercise		2.93798	41.2059	19.9863	147	-	27.2845	27.9126	0.9775	87.4527	2.039	2.87188
0:15:14.180	Exercise		2.92483	41.0215	19.8518	147.333	-	27.284	27.9207	0.977197	87.021	2.049	2.85814
0:15:15.580	Exercise		2.93537	41.1693	19.8784	147.667	-	28.6079	29.1217	0.982358	91.2945	2.12033	2.88359
0:15:16.980	Exercise		2.9347	41.1599	19.8291	148	-	27.9653	28.6298	0.976791	89.1628	2.137	2.86659
0:15:18.500	Exercise		3.03477	42.5634	20.4591	148.333	-	26.9927	27.8256	0.970066	89.1183	2.10367	2.94392
0:15:19.840	Exercise		3.06473	42.9835	20.6147	148.667	-	25.0228	25.9862	0.962928	83.7901	2.00567	2.95111
0:15:21.300	Exercise		3.10642	43.5682	20.8484	149	-	25.5601	26.4185	0.967506	86.594	2.04633	3.00548
0:15:22.760	Exercise		3.02326	42.4019	20.3358	148.667	-	25.4294	26.2256	0.969641	83.9646	2.01467	2.93147
0:15:24.160	Exercise		3.15385	44.2336	21.2619	148.333	-	25.6798	26.3814	0.973405	88.2102	2.077	3.06998
0:15:25.540	Exercise		3.17495	44.5294	21.4523	148	-	25.7943	26.416	0.976466	89.2866	2.05367	3.10023
0:15:26.900	Exercise		3.29164	46.166	22.1908	148.333	-	25.9648	26.5398	0.978334	92.9292	2.117	3.22032
0:15:28.260	Exercise		3.19427	44.8005	21.5344	148.333	-	26.3087	26.9057	0.977811	91.4305	2.10233	3.1234
0:15:29.680	Exercise		3.13693	43.9962	21.1004	148.667	-	26.0091	26.6979	0.974203	88.9108	2.06433	3.05601
0:15:31.080	Exercise		3.09184	43.3638	20.8439	148.333	-	26.0129	26.6019	0.977859	87.7133	2.04667	3.02338
0:15:32.460	Exercise		3.03528	42.5706	20.4167	148.667	-	26.1745	26.8057	0.976456	86.6993	2.03233	2.96382
0:15:33.900	Exercise		3.02644	42.4466	20.403	148.333	-	27.2611	27.6679	0.985296	89.7914	2.09467	2.98194
0:15:35.280	Exercise		2.92042	40.9597	19.6882	148.333	-	28.2584	28.6409	0.986647	89.9261	2.066	2.88143
0:15:36.600	Exercise		2.84408	39.8889	19.2168	148	-	28.9767	29.3283	0.988013	89.6875	2.09567	2.80999
0:15:38.120	Exercise		2.9351	41.1655	19.8317	148	-	27.2219	27.6629	0.984058	87.1391	2.046	2.88831
0:15:39.520	Exercise		2.63724	36.9879	17.8192	148	-	29.5917	30.2696	0.977606	84.9418	2.09233	2.57818
0:15:41.040	Exercise		2.82421	39.6102	19.0825	148	-	28.0597	28.6106	0.980747	86.3395	2.06933	2.76983
0:15:42.440	Exercise		2.81326	39.4566	19.0514	147.667	-	28.4228	29.0546	0.978253	87.0886	2.077	2.75207
0:15:43.820	Exercise		3.27134	45.8814	22.2037	147.333	-	25.0613	25.5521	0.980793	89.3388	2.065	3.20851
0:15:45.200	Exercise		3.28718	46.1035	22.3112	147.333	-	25.3244	25.8857	0.978315	90.672	2.07567	3.2159
0:15:46.560	Exercise		3.29056	46.1509	22.3341	147.333	-	25.4798	26.0586	0.977787	91.3051	2.08	3.21746
0:15:47.920	Exercise		3.29975	46.2798	22.3965	147.333	-	25.6083	26.1913	0.977743	91.9635	2.095	3.2263
0:15:49.300	Exercise		3.22602	45.2457	21.9457	147	-	25.618	26.1943	0.977999	90.001	2.07967	3.15504
0:15:50.720	Exercise		3.17738	44.5635	21.6148	147	-	25.9865	26.5271	0.979623	89.8207	2.10567	3.11263
0:15:52.140	Exercise		3.1091	43.6059	21.1503	147	-	26.1555	26.7531	0.977662	88.5366	2.08567	3.03965
0:15:53.540	Exercise		3.02982	42.4939	20.611	147	-	26.8708	27.5333	0.975937	88.4724	2.13067	2.95691
0:15:55.060	Exercise		3.05174	42.8014	20.7131	147.333	-	26.2047	26.9577	0.972066	87.2101	2.04767	2.96649
0:15:56.380	Exercise		3.02468	42.4218	20.4831	147.667	-	27.1223	27.7976	0.975706	89.3852	2.06767	2.9512
0:15:57.720	Exercise		3.09132	43.3565	20.8404	148.333	-	27.6174	28.1369	0.981535	92.9862	2.07667	3.03424
0:15:59.080	Exercise		3.15362	44.2303	21.2127	148.667	-	28.1154	28.3487	0.991769	96.4886	2.09667	3.12766
0:16:00.300	Exercise		3.38643	47.4956	22.7277	149	-	26.4999	26.6089	0.995901	97.768	2.07033	3.37255
0:16:01.540	Exercise		3.18467	44.6657	21.3736	149	-	26.5305	26.5598	0.998896	92.2268	2.02667	3.18115
0:16:03.080	Exercise		3.21996	45.1608	21.6105	149	-	26.1814	26.6911	0.980903	91.7521	2.094	3.15847
0:16:04.440	Exercise		2.96614	41.6009	19.8626	149.333	-	27.2467	27.9176	0.975967	87.9189	2.10467	2.89486
0:16:05.860	Exercise		3.11819	43.7334	20.8342	149.667	-	26.5435	27.3483	0.970571	90.0556	2.10067	3.02643
0:16:07.280	Exercise		2.8233	39.5975	18.7803	150.333	-	27.9626	29.0203	0.963554	86.0018	2.07233	2.7204
0:16:08.780	Exercise		2.70389	37.9227	17.9462	150.667	-	30.0366	31.218	0.962157	88.2705	2.127	2.60156
0:16:10.200	Exercise		2.53876	35.6067	16.7759	151.333	-	32.2779	33.61	0.960366	88.9674	2.154	2.43814
0:16:11.640	Exercise		2.56902	36.0311	16.9386	151.667	-	32.4673	33.6072	0.966084	90.4613	2.18067	2.48189
0:16:13.120	Exercise		2.76874	38.8323	18.2154	152	-	30.4438	31.4024	0.969471	91.4484	2.172	2.68422
0:16:14.480	Exercise		3.07672	43.1518	20.1973	152.333	-	28.1788	28.9717	0.972633	93.9948	2.19	2.99252
0:16:15.840	Exercise		3.13755	44.005	20.5517	152.667	-	27.5719	27.9072	0.987988	93.836	2.177	3.09986
0:16:17.300	Exercise		3.11284	43.6583	20.3454	153	-	27.8363	28.069	0.991711	94.0535	2.15967	3.08704
0:16:18.620	Exercise		3.0616	42.9397	19.967	153.333	-	28.2832	28.373	0.996837	93.9954	2.15833	3.05192
0:16:19.980	Exercise		3.10058	43.4864	20.1773	153.667	-	28.1709	28.1727	0.999937	94.8153	2.158	3.10039
0:16:21.400	Exercise		3.08216	43.228	19.9708	154.333	-	28.6673	28.5509	1.00408	95.7505	2.20167	3.09472
0:16:22.760	Exercise		2.92555	41.0315	18.9152	154.667	-	30.2012	30.1309	1.00233	95.643	2.231	2.93237
0:16:24.180	Exercise		2.878	40.3646	18.5677	155	-	31.2724	31.1791	1.00299	97.3238	2.25967	2.88661
0:16:25.580	Exercise		2.7748	38.9172	17.8635	155.333	-	31.3661	31.333	1.00105	94.2849	2.21067	2.77772
0:16:26.980	Exercise		2.85748	40.0769	18.3564	155.667	-	30.351	30.5763	0.992633	94.0834	2.17433	2.83643
0:16:28.340	Exercise		2.93582	41.1755	18.8193	156	-	29.8577	30.3085	0.985126	95.084	2.17633	2.89215
0:16:29.700	Exercise		2.96274	41.5531	18.9919	156	-	30.2647	31.2773	0.967625	97.1287	2.21267	2.86682
0:16:31.080	Exercise		2.89419	40.5917	18.5525	156	-	30.1045	31.2457	0.963475	94.3276	2.22733	2.78848
0:16:32.600	Exercise		2.90113	40.689	18.597	156	-	29.566	30.9516	0.955234	92.9029	2.21567	2.77125
0:16:34.000	Exercise		2.97408	41.7123	19.024	156.333	-	28.6004	29.8708	0.95747	92.1529	2.20867	2.8476
0:16:35.400	Exercise		3.0253	42.4306	19.3516	156.333	-	28.3177	29.6054	0.956506	92.9201	2.17867	2.89372
0:16:36.820	Exercise		3.07822	43.1727	19.6901	156.333	-	27.8548	28.9432	0.962394	93.1024	2.15067	2.96246
0:16:38.160	Exercise		3.20508	44.952	20.5454	156	-	27.4829	28.5317	0.963241	95.6718	2.14367	3.08726
0:16:39.440	Exercise		2.84303	39.8741	18.2245	156	-	30.5598	31.9249	0.957239	94.3118	2.158	2.72146
0:16:40.960	Exercise		2.87573	40.3328	18.3949	156.333	-	30.9214	31.9034	0.969221	96.3513	2.20467	2.78722
0:16:42.300	Exercise		2.82792	39.6623	18.089	156.333	-	31.7018	32.2674	0.98247	97.0797	2.22133	2.77835
0:16:43.580	Exercise		3.27215	45.8928	20.8861	156.667	-	28.4938	28.3929	1.00355	100.79	2.26833	3.28378
0:16:45.020	Exercise		3.31231	46.456	21.1424	156.667	-	28.1219	27.9814	1.00502	100.593	2.297	3.32894
0:16:46.420	Exercise		3.28131	46.0212	20.9446	156.667	-	28.2223	27.9612	1.00934	99.8949	2.33	3.31197
0:16:47.780	Exercise		3.2369	45.3983	20.661	156.667	-	28.018	27.7536	1.00953	97.9799	2.28533	3.26773
0:16:49.220	Exercise		3.17944	44.5924	20.2943	156.667	-	28.6948	28.3139	1.01345	98.5934	2.27733	3.22221
0:16:50.580	Exercise		3.23064	45.3105	20.5773	157	-	28.0236	27.5629	1.01671	97.8227	2.28167	3.28464
0:16:51.980	Exercise		3.26507	45.7934	20.7966	157	-	28.5266	27.9697	1.01991	100.533	2.31233	3.33009
0:16:53.360	Exercise		3.44868	48.3686	21.9196	157.333	-	27.5795	26.9833	1.0221	102.885	2.25033	3.52488
0:16:54.540	Exercise		3.42216	47.9966	21.751	157.333	-	27.8992	27.2083	1.02539	103.561	2.17733	3.50906
0:16:55.780	Exercise		3.74201	52.4826	23.7337	157.667	-	27.0679	26.285	1.02979	110.059	2.13333	3.85347
0:16:56.860	Exercise		3.49087	48.9603	22.1408	157.667	-	28.5013	27.591	1.03299	108.04	2.14933	3.60605
0:16:58.140	Exercise		3.30386	46.3375	20.9105	158	-	29.6109	28.6532	1.03342	105.995	2.207	3.41428
0:16:59.580	Exercise		2.85526	40.0457	18.0332	158.333	-	32.5775	31.6113	1.03056	100.462	2.294	2.94252
0:17:00.980	Exercise		2.7993	39.2608	17.6426	158.667	-	32.6942	31.8828	1.02545	98.7038	2.336	2.87054
0:17:02.400	Exercise		2.91129	40.8316	18.31	159	-	32.064	31.1719	1.02862	100.707	2.32633	2.99461
0:17:03.740	Exercise		3.13769	44.0069	19.7339	159	-	29.5789	28.604	1.03408	100.278	2.28267	3.24463
0:17:05.080	Exercise		3.18691	44.6972	20.0015	159.333	-	29.7426	28.6794	1.03707	102.476	2.26567	3.30505
0:17:06.380	Exercise		2.9926	41.9719	18.782	159.333	-	30.7588	29.7183	1.03501	99.6289	2.23433	3.09738
0:17:07.780	Exercise		2.74849	38.5483	17.2139	159.667	-	33.0526	32.2396	1.02522	98.3516	2.22733	2.8178
0:17:09.160	Exercise		2.70337	37.9154	16.9313	159.667	-	32.5279	32.0034	1.01639	94.9247	2.30867	2.74767
0:17:10.780	Exercise		2.88184	40.4185	18.0115	160	-	31.0205	30.6718	1.01137	96.4211	2.33333	2.9146
0:17:12.160	Exercise		3.2151	45.0926	20.0944	160	-	28.7349	28.205	1.01879	99.6033	2.346	3.2755
0:17:13.440	Exercise		3.39165	47.5688	21.1978	160	-	27.6591	27.1004	1.02062	101.358	2.283	3.46158
0:17:14.840	Exercise		3.53191	49.5359	22.0285	160.333	-	26.7094	26.0257	1.02627	101.919	2.28467	3.6247
0:17:16.200	Exercise		3.42086	47.9784	21.3359	160.333	-	27.38	26.7441	1.02378	101.054	2.32433	3.50221
0:17:17.580	Exercise		3.27858	45.9829	20.4061	160.667	-	29.4467	28.5592	1.03108	104.006	2.36933	3.38046
0:17:18.940	Exercise		3.26116	45.7386	20.2977	160.667	-	29.4187	28.7063	1.02482	103.263	2.397	3.3421
0:17:20.380	Exercise		3.21617	45.1076	19.9762	161	-	29.1757	28.4053	1.02712	101.023	2.389	3.3034
0:17:21.840	Exercise		3.57666	50.1636	22.2153	161	-	26.6171	25.9382	1.02617	102.631	2.348	3.67028
0:17:23.080	Exercise		3.50006	49.0892	21.7395	161	-	27.7615	26.9481	1.03018	104.665	2.373	3.60571
0:17:24.480	Exercise		3.33085	46.716	20.6885	161	-	30.1279	29.2705	1.02929	107.949	2.41533	3.42842
0:17:25.880	Exercise		3.04323	42.6821	18.9021	161	-	30.717	29.9435	1.02583	100.602	2.401	3.12184
0:17:27.380	Exercise		3.07748	43.1624	19.0753	161.333	-	30.1465	29.4337	1.02422	99.9332	2.37333	3.15201
0:17:28.760	Exercise		3.38341	47.4532	20.9283	161.667	-	27.1749	26.58	1.02238	99.2889	2.298	3.45914
0:17:30.060	Exercise		3.46832	48.644	21.4094	162	-	27.2453	26.762	1.01806	102.002	2.31	3.53095
0:17:31.460	Exercise		3.36451	47.1881	20.7686	162	-	25.4199	25.581	0.993704	92.2033	2.34733	3.34333
0:17:33.540	Exercise		2.73119	38.3057	16.8246	162.333	-	28.3891	29.0699	0.976582	83.1026	2.538	2.66724
0:17:35.800	Exercise		2.95706	41.4734	18.1786	162.667	-	28.0401	28.8612	0.971548	88.8411	2.549	2.87292
0:17:37.020	Exercise		2.87236	40.2856	17.6218	163	-	32.1129	32.4659	0.989126	98.9939	2.49167	2.84113
0:17:38.400	Exercise		3.43708	48.2059	21.0864	163	-	28.9093	28.6742	1.0082	107.113	2.34967	3.46527
0:17:39.760	Exercise		3.05761	42.8838	18.7584	163	-	31.6217	30.8955	1.0235	104.265	2.339	3.12947
0:17:41.060	Exercise		3.30137	46.3025	20.2124	163.333	-	30.7861	29.8284	1.03211	109.538	2.35667	3.40736
0:17:42.280	Exercise		3.13828	44.0151	19.1748	163.667	-	31.4036	30.3659	1.03417	106.349	2.319	3.24553
0:17:43.700	Exercise		2.95995	41.514	18.0485	164	-	32.5638	31.5711	1.03144	103.776	2.38767	3.05302
0:17:45.240	Exercise		2.84007	39.8327	17.3175	164	-	32.9508	32.0299	1.02875	100.613	2.433	2.92173
0:17:46.640	Exercise		2.82917	39.6799	17.2511	164	-	34.0632	32.9755	1.03299	103.506	2.466	2.9225
0:17:48.000	Exercise		3.25478	45.6491	19.8462	164	-	30.0474	29.4862	1.01903	105.12	2.44067	3.31672
0:17:49.420	Exercise		3.56673	50.0243	21.7484	164	-	27.4551	27.1332	1.01186	105.318	2.42167	3.60904
0:17:50.780	Exercise		3.77562	52.9539	23.022	164	-	26.0321	25.9116	1.00465	105.681	2.43	3.79318
0:17:52.140	Exercise		3.76539	52.8105	22.9597	164	-	26.76	26.1177	1.02459	108.261	2.45433	3.85799
0:17:53.500	Exercise		3.83934	53.8477	23.4106	164	-	26.5103	25.5197	1.03882	109.523	2.40533	3.98838
0:17:54.740	Exercise		3.92278	55.018	23.9194	164	-	26.1746	24.91	1.05077	110.574	2.38033	4.12193
0:17:56.020	Exercise		4.03967	56.6574	24.6321	164	-	25.0076	23.8553	1.04831	108.996	2.324	4.23481
0:17:57.340	Exercise		3.65383	51.2458	22.2794	164	-	26.5932	25.3702	1.04821	104.727	2.355	3.82997
0:17:58.800	Exercise		3.48553	48.8854	21.2532	164	-	27.1261	25.9211	1.04649	102.028	2.319	3.64756
0:18:00.120	Exercise		3.57159	50.0924	21.778	164	-	27.4617	26.3494	1.04221	106.076	2.25567	3.72236
0:18:01.220	Exercise		3.68849	51.7319	22.4908	164	-	27.5319	26.4459	1.04107	109.832	2.25467	3.83996
0:18:02.520	Exercise		3.79458	53.2198	23.1377	164	-	27.0807	26.0627	1.03906	110.965	2.299	3.94278
0:18:03.880	Exercise		3.5206	49.3772	21.5108	163.667	-	28.1926	26.9174	1.04737	106.869	2.386	3.68738
0:18:05.240	Exercise		3.36707	47.224	20.6147	163.333	-	29.105	27.7522	1.04875	105.535	2.38067	3.53121
0:18:06.580	Exercise		3.52624	49.4564	21.5892	163.333	-	29.2753	27.7699	1.05421	111.199	2.37267	3.7174
0:18:07.740	Exercise		3.59525	50.4243	21.9669	163.667	-	28.7861	27.2152	1.05772	111.576	2.34667	3.80277
0:18:09.040	Exercise		3.97668	55.774	24.2481	164	-	27.0428	25.4958	1.06067	116.069	2.31367	4.21797
0:18:10.180	Exercise		3.69701	51.8514	22.5427	164	-	28.2095	26.486	1.06507	112.565	2.31267	3.93757
0:18:11.440	Exercise		3.6043	50.5512	21.9775	164	-	28.6248	27.1457	1.05449	111.277	2.334	3.80069
0:18:12.840	Exercise		3.41122	47.8432	20.8001	164	-	29.0231	27.5012	1.05534	106.59	2.38867	3.59999
0:18:14.220	Exercise		3.26788	45.8329	19.9261	164	-	29.8221	28.3702	1.05118	104.901	2.395	3.43512
0:18:15.560	Exercise		3.38024	47.4087	20.6112	164	-	29.0989	27.5896	1.05471	105.79	2.421	3.56516
0:18:16.960	Exercise		3.10484	43.5461	18.9319	164	-	32.0084	30.6003	1.04601	106.809	2.44433	3.2477
0:18:18.340	Exercise		3.2294	45.2931	19.6915	164	-	30.549	29.3123	1.04219	106.01	2.45033	3.36564
0:18:19.720	Exercise		3.1497	44.1753	19.2055	164	-	30.5161	29.4264	1.03703	103.471	2.39167	3.26634
0:18:21.120	Exercise		3.57488	50.1386	21.7539	164.333	-	26.9979	26.0227	1.03748	103.981	2.36733	3.70885
0:18:22.440	Exercise		3.66919	51.4613	22.2825	164.667	-	26.8768	25.9531	1.03559	106.119	2.40433	3.79978
0:18:23.800	Exercise		3.64954	51.1857	22.1184	165	-	27.3659	26.492	1.03299	107.309	2.45333	3.76993
0:18:25.240	Exercise		3.59039	50.3562	21.76	165	-	27.3919	26.5233	1.03275	105.602	2.47467	3.70797
0:18:26.660	Exercise		3.746	52.5386	22.703	165	-	26.6572	25.7774	1.03413	107.269	2.46067	3.87385
0:18:27.940	Exercise		3.89612	54.6441	23.6129	165	-	26.0831	25.1453	1.03729	109.136	2.46933	4.04142
0:18:29.320	Exercise		3.96084	55.5517	24.0051	165	-	26.0244	24.9538	1.0429	110.661	2.481	4.13076
0:18:30.700	Exercise		3.71196	52.0611	22.4514	165.333	-	27.1573	25.8448	1.05078	108.197	2.489	3.90046
0:18:32.080	Exercise		3.64823	51.1674	22.0215	165.667	-	27.7549	26.3153	1.05471	108.881	2.42767	3.84781
0:18:33.340	Exercise		3.88966	54.5534	23.4317	166	-	27.7921	26.4547	1.05056	116.299	2.412	4.0863
0:18:34.460	Exercise		4.01918	56.37	24.2606	165.667	-	26.8605	25.5527	1.05118	116.154	2.409	4.22488
0:18:35.840	Exercise		4.04879	56.7853	24.4394	165.667	-	26.8138	25.4304	1.0544	116.599	2.46667	4.26905
0:18:37.180	Exercise		3.88657	54.5102	23.4602	165.667	-	26.6607	25.165	1.05943	111.36	2.44533	4.11757
0:18:38.420	Exercise		3.98914	55.9487	24.031	166	-	26.5058	25.0396	1.05856	113.801	2.39867	4.22273
0:18:39.640	Exercise		3.97976	55.8171	23.9745	166	-	26.7586	25.3768	1.05445	114.677	2.382	4.19648
0:18:40.920	Exercise		3.70253	51.9289	22.3044	166	-	27.9938	26.5525	1.05428	111.554	2.39867	3.90351
0:18:42.300	Exercise		3.80429	53.356	22.9174	166	-	27.4636	26.0962	1.0524	112.581	2.36233	4.00363
0:18:43.440	Exercise		3.99139	55.9802	24.0445	166	-	27.1249	25.688	1.05593	116.498	2.40567	4.21464
0:18:44.660	Exercise		4.31767	60.5565	25.958	166.333	-	26.4279	25.0226	1.05616	122.807	2.39967	4.56016
0:18:45.820	Exercise		4.16043	58.3511	24.9626	166.667	-	26.7726	25.2636	1.05973	119.759	2.43133	4.40894
0:18:47.100	Exercise		3.9645	55.6031	23.7395	167	-	27.4731	25.893	1.06103	117.16	2.41633	4.20643
0:18:48.380	Exercise		3.39965	47.681	20.3979	166.667	-	30.2535	28.5488	1.05971	110.7	2.39767	3.60265
0:18:49.720	Exercise		3.0201	42.3577	18.1569	166.333	-	33.4369	31.6726	1.0557	108.675	2.40167	3.18833
0:18:51.080	Exercise		2.91156	40.8353	17.5044	166.333	-	34.06	32.5608	1.04604	106.902	2.34967	3.04561
0:18:52.340	Exercise		3.34056	46.8521	20.0433	166.667	-	31.1235	29.7453	1.04633	111.909	2.39633	3.49534
0:18:53.580	Exercise		3.63728	51.0137	21.7801	167	-	29.2222	27.9254	1.04644	114.228	2.446	3.80618
0:18:54.940	Exercise		3.72774	52.2825	22.3218	167	-	28.6354	26.9856	1.06114	114.486	2.51433	3.95564
0:18:56.300	Exercise		3.7491	52.582	22.4497	167	-	28.6347	26.7946	1.06868	115.234	2.486	4.00657
0:18:57.480	Exercise		3.92182	55.0045	23.484	167	-	28.3816	26.4154	1.07443	119.724	2.41833	4.21374
0:18:58.600	Exercise		3.96116	55.5563	23.7195	167	-	28.0206	26.1323	1.07226	119.698	2.338	4.24741
0:18:59.820	Exercise		3.85834	54.1141	23.1038	167	-	28.3589	26.5389	1.06858	117.982	2.342	4.12293
0:19:01.060	Exercise		3.6687	51.4545	21.9683	167	-	28.7473	26.8662	1.07002	113.493	2.40333	3.92559
0:19:02.420	Exercise		3.78185	53.0414	22.6458	167	-	28.6264	26.7536	1.07	116.335	2.44933	4.04658
0:19:03.620	Exercise		3.95161	55.4223	23.6623	167	-	27.9117	26.0441	1.07171	118.56	2.439	4.23498
0:19:04.780	Exercise		3.94898	55.3854	23.6466	167	-	27.6841	25.8253	1.07197	117.588	2.419	4.2332
0:19:06.140	Exercise		3.87765	54.385	23.2195	167	-	27.6793	25.789	1.0733	115.595	2.378	4.16189
0:19:07.340	Exercise		3.95917	55.5284	23.7076	167	-	27.6191	25.72	1.07384	117.717	2.39133	4.25151
0:19:08.460	Exercise		4.30062	60.3173	25.7522	167	-	27.9227	25.9759	1.07495	129.223	2.404	4.62294
0:19:09.500	Exercise		4.54321	63.7196	27.2048	167	-	27.7624	25.7404	1.07856	135.704	2.40967	4.9001
0:19:10.540	Exercise		4.60947	64.6489	27.5466	167.333	-	27.7011	25.4719	1.08752	137.494	2.38333	5.01287
0:19:11.580	Exercise		4.55814	63.929	27.1857	167.667	-	27.3208	24.8883	1.09774	134.218	2.35567	5.00364
0:19:12.660	Exercise		4.44499	62.342	26.4583	168	-	27.3493	24.7133	1.10666	131.02	2.35633	4.9191
0:19:13.780	Exercise		4.27494	59.9571	25.4461	168	-	27.5557	24.9131	1.10607	127.073	2.32933	4.72839
0:19:14.880	Exercise		4.36499	61.22	25.9821	168	-	27.4498	24.9508	1.10016	129.213	2.338	4.80217
0:19:15.920	Exercise		4.29166	60.1916	25.5456	168	-	28.4563	25.8212	1.10205	131.467	2.39233	4.72963
0:19:17.060	Exercise		4.28348	60.0769	25.4969	168	-	28.3471	25.673	1.10416	130.711	2.39267	4.72965
0:19:18.180	Exercise		4.14208	58.0937	24.6552	168	-	29.2406	26.3192	1.111	130.117	2.45767	4.60185
0:19:19.320	Exercise		4.27177	59.9126	25.3768	168.333	-	28.1765	25.498	1.10505	129.589	2.388	4.72051
0:19:20.380	Exercise		4.31102	60.4631	25.5594	168.667	-	28.5591	25.7798	1.10781	132.399	2.42533	4.77578
0:19:21.480	Exercise		4.2251	59.2581	25.0006	169	-	27.9989	25.3677	1.10372	127.383	2.38367	4.66334
0:19:22.700	Exercise		4.23418	59.3854	25.0543	169	-	28.2856	25.5602	1.10663	128.913	2.396	4.68565
0:19:23.740	Exercise		4.38547	61.5073	25.9495	169	-	28.0465	25.3589	1.10599	132.386	2.397	4.85027
0:19:24.760	Exercise		4.45998	62.5524	26.3904	169	-	28.3171	25.4242	1.11378	135.932	2.39767	4.96746
0:19:25.880	Exercise		4.33021	60.7322	25.5721	169.333	-	28.8009	25.8994	1.11203	133.87	2.48567	4.81532
0:19:27.100	Exercise		4.32115	60.6052	25.4685	169.667	-	28.8879	25.9543	1.11303	134.052	2.471	4.80958
0:19:28.100	Exercise		4.43961	62.2666	26.1153	170	-	28.9611	26.0277	1.1127	138.096	2.466	4.93997
0:19:29.120	Exercise		4.52038	63.3995	26.5905	170	-	28.6045	25.5938	1.11764	139.306	2.36767	5.05214
0:19:30.160	Exercise		4.29246	60.2028	25.2498	170	-	29.0986	25.9381	1.12185	134.597	2.36067	4.81548
0:19:31.260	Exercise		4.08579	57.3042	24.0341	170	-	28.7621	25.6832	1.11988	126.806	2.32033	4.57559
0:19:32.420	Exercise		4.157	58.303	24.4529	170	-	28.8171	25.8364	1.11537	129.083	2.362	4.6366
0:19:33.460	Exercise		4.34396	60.9252	25.5527	170	-	28.5042	25.6596	1.11086	133.29	2.393	4.82554
0:19:34.500	Exercise		4.57941	64.2273	26.9377	170	-	28.3952	25.5327	1.11211	139.841	2.424	5.09282
0:19:35.540	Exercise		4.58889	64.3603	26.9935	170	-	28.2601	25.3802	1.11347	139.554	2.40333	5.10957
0:19:36.560	Exercise		3.00769	42.1836	17.6577	170.333	-	41.2014	37.0471	1.11214	132.79	2.54533	3.34496
0:19:38.060	Exercise		2.26719	31.7979	13.3103	170.333	-	43.2731	40.3756	1.07176	105.148	2.539	2.42989
0:19:40.420	Exercise		1.41649	19.8666	8.30786	170.5	-	56.7839	54.8771	1.03475	85.9946	2.629	1.46571
