# Supplementary material for: A Plyometric Warm-Up Protocol Improves Running Economy in Recreational Endurance Athletes
Source: Front Physiol. 2020 Mar 12;11:197. doi: 10.3389/fphys.2020.00197 (PMC7080849; doi:10.3389/fphys.2020.00197)
Supplement: Supplementary file 1 [file Data_Sheet_1.zip › Datasheet 1/Running economy /6/6 Resistance .xls]

## Sheet: MetasoftStudio
CPET Results
Operator
Master data
Name
Director
Street
City
Zip
State
Country
Phone
Fax
e-Mail
Internet
Patient data
Administrative Data
ID		6
Title		Mr.
Last Name
First Name
Name Addition
Sex		male
Date of Birth		10/02/1999
Biological and Medical Baseline Data
Height		178 cm
Weight		71.3 kg
Mask		Blue, medium
Ethnicity
Body Fat
Hip/Waist Ratio
BMI		23
Estimated Fitness Level
BSA		1.88 m2
Hct
Hb
Medication that changes the Heart Rate
Medication
Existing Medical Conditions
Normal Values
Maximum Oxygen Uptake		Wasserman weight algorithm, 3.27L/min
Maximum Relative Oxygen Uptake		Based on normal value of maximum oxygen uptake, 46ml/min/kg
Maximum Oxygen Pulse		Wasserman equation, 18ml
Maximum Heart Rate		Traditional formula for bicycle test, 180/min
Maximum Minute Ventilation		Not used, -
Maximum Breathing Frequency		Pollock et al. equation, 42/min
Maximum Work Rate		Based on normal maximum oxygen uptake, 297W
Maximum Arterial Blood Pressure		Japanese normal values, 188mmHg
Spirometry normal value set		European Coal and Steel Community (ECSC)
LBW		71.3 kg
IC
VC
TLC
FEV1
Attribution
Administrative Group
Attribution
Contact & Insurance Information
Contact Information
Street
Zip-Code
City
State
Country
Phone
Mobile Phone
e-Mail
Fax
Insurance Information
Prescribing Physician
Responsible Physician
Insurance Company
Insurance Number
Test data
Start Time		24/05/2019 10:19 AM
Duration		0:21:26
CPET device		MetaLyzer 3B-R3
Serial number		235021624
Firmware version		1.3.56
Flow Sensor		Default
Temperature		21.3°C
Barometric Pressure		1016mBar
Humidity		44%
Variable	Unit	Rest	Unloaded Pedalling	Warm Up	VT1	VT1 % Norm	VT1 % Max	VT2	VT2 % Norm	VT2 % Max	V'O2peak	V'O2peak % Norm	Normal	Absolute Maximum Values
V'O2	L/min	-	-	-	1.62	49	44	2.83	86	77	3.68	112	3.27	3.98
V'O2/kg	ml/min/kg	-	-	-	23	49	44	40	86	77	52	112	46	56
V'O2/HR	ml	-	-	-	15	80	68	21	113	97	21	117	18	25
HR	/min	-	-	-	111	61	64	137	76	80	172	96	180	183
V'E/V'O2		-	-	-	22.9	-	71	25.8	-	79	32.5	-	-	42.7
V'E/V'CO2		-	-	-	29.6	-	104	26.4	-	93	28.5	-	-	36.7
V'E	L/min	-	-	-	43.0	-	33	79.2	-	62	128.5	-	-	136.7
V'CO2	L/min	-	-	-	1.25	-	30	2.77	-	66	4.19	-	-	4.40
RER		-	-	-	0.78	-	68	0.98	-	86	1.14	-	-	1.16
t	Phase	Marker	V'O2	V'O2/kg	V'O2/HR	HR	WR	V'E/V'O2	V'E/V'CO2	RER	V'E	VT	V'CO2
h:mm:ss.ms			L/min	ml/min/kg	ml	/min	W				L/min	L	L/min
0:00:07.640	Exercise		1.02088	14.3181	15.3516	66.5	-	28.8885	31.9945	0.902919	33.485	1.4255	0.921773
0:00:09.960	Exercise		0.910928	12.776	13.5286	67.3333	-	29.8733	33.005	0.905117	32.2354	1.091	0.824497
0:00:11.400	Exercise		0.927862	13.0135	12.3715	75	-	33.4785	35.7725	0.935872	36.9375	1.069	0.86836
0:00:15.800	Exercise		0.714031	10.0145	8.7077	82	-	32.5011	33.5746	0.968025	28.5646	0.906333	0.6912
0:00:19.380	Exercise		0.832795	11.6802	9.18524	90.6667	-	30.9645	32.1804	0.962214	30.8825	1.03033	0.801328
0:00:21.000	Exercise		0.960155	13.4664	10.2144	94	-	30.2124	31.5344	0.95808	34.3534	1.09267	0.919905
0:00:22.480	Exercise		0.836205	11.728	8.47506	98.6667	-	30.5564	32.5963	0.937421	32.2755	0.816	0.783877
0:00:23.940	Exercise		0.890659	12.4917	8.59157	103.667	-	30.4235	32.3874	0.939364	32.928	0.96	0.836653
0:00:27.000	Exercise		0.754168	10.5774	7.02641	107.333	-	29.4977	31.5585	0.9347	28.0466	0.822	0.704921
0:00:28.500	Exercise		0.903001	12.6648	8.23405	109.667	-	29.1277	31.5004	0.924679	31.7509	0.990667	0.834986
0:00:30.220	Exercise		0.921945	12.9305	8.23165	112	-	29.286	32.5493	0.899744	34.5124	0.781	0.829515
0:00:32.280	Exercise		1.51289	21.2187	13.2323	114.333	-	31.3089	34.198	0.915518	53.7459	1.43233	1.38508
0:00:35.280	Exercise		1.55991	21.8781	13.3326	117	-	32.6191	35.5817	0.916739	57.6461	1.449	1.43003
0:00:36.720	Exercise		1.49178	20.9226	12.7503	117	-	33.2083	35.9241	0.924402	55.497	1.58367	1.37901
0:00:38.100	Exercise		0.892846	12.5224	7.63116	117	-	32.6779	35.9255	0.909601	35.5598	0.947	0.812134
0:00:40.280	Exercise		0.613257	8.60109	5.31726	115.333	-	32.0855	35.2792	0.909475	25.8788	0.709333	0.557742
0:00:41.840	Exercise		0.562399	7.88779	4.94779	113.667	-	28.957	34.2255	0.846064	23.0599	0.578667	0.475826
0:00:43.240	Exercise		0.675129	9.46886	6.02794	112	-	26.9979	33.8423	0.797757	27.5884	0.501	0.538589
0:00:44.060	Exercise		0.946304	13.2722	8.44915	112	-	24.9929	33.0251	0.756783	34.0401	0.557	0.716147
0:00:45.360	Exercise		1.45012	20.3383	13.4271	108	-	24.2942	31.3104	0.775916	44.4719	0.818	1.12517
0:00:47.160	Exercise		1.51449	21.2412	14.5624	104	-	24.1596	31.0214	0.778805	43.9829	1.01133	1.1795
0:00:48.640	Exercise		1.55039	21.7446	15.6079	99.3333	-	24.4004	31.0959	0.784682	44.0157	1.20967	1.21656
0:00:50.340	Exercise		1.49195	20.9249	15.2759	97.6667	-	24.6771	31.222	0.790375	42.8661	1.20467	1.1792
0:00:52.280	Exercise		1.40022	19.6384	14.6876	95.3333	-	24.2697	30.7432	0.789433	39.9142	1.144	1.10538
0:00:54.220	Exercise		1.38745	19.4594	14.8127	93.6667	-	23.1799	29.7823	0.778309	38.0022	1.106	1.07987
0:00:56.000	Exercise		1.45236	20.3696	15.6167	93	-	21.8188	28.6817	0.760722	38.5192	0.958667	1.10484
0:00:57.240	Exercise		1.61167	22.604	17.3298	93	-	22.5585	29.6221	0.761542	43.5075	1.03433	1.22735
0:00:58.600	Exercise		1.73151	24.2848	18.2906	94.6667	-	23.4866	30.576	0.768138	48.0877	1.10167	1.33004
0:01:00.160	Exercise		1.70939	23.9746	17.3836	98.3333	-	23.8723	30.9771	0.770643	47.6938	1.17733	1.31733
0:01:01.700	Exercise		1.65768	23.2494	16.2518	102	-	23.9043	30.9876	0.771414	46.2495	1.187	1.27876
0:01:03.220	Exercise		1.52882	21.4421	14.3777	106.333	-	23.8171	30.928	0.770083	42.6648	1.16	1.17732
0:01:05.100	Exercise		1.66515	23.3541	15.1837	109.667	-	23.0968	29.8383	0.774066	44.7122	1.21567	1.28893
0:01:06.640	Exercise		1.63621	22.9483	14.4798	113	-	23.1831	29.9114	0.775058	44.185	1.20133	1.26816
0:01:08.160	Exercise		1.71804	24.0959	14.8963	115.333	-	23.2743	29.7595	0.782079	46.7589	1.17367	1.34364
0:01:09.620	Exercise		1.58014	22.1619	13.5441	116.667	-	24.3541	30.9565	0.786719	45.3452	1.12333	1.24313
0:01:11.100	Exercise		1.5531	21.7826	13.1619	118	-	23.6051	30.1929	0.781811	42.8605	1.17533	1.21423
0:01:13.260	Exercise		1.42405	19.9726	12.2763	116	-	22.9121	29.6234	0.773447	38.1989	1.16567	1.10143
0:01:15.260	Exercise		1.56139	21.8989	14.1516	110.333	-	21.8109	28.3135	0.770334	38.6465	1.431	1.2028
0:01:17.840	Exercise		1.6665	23.3731	15.922	104.667	-	21.8092	28.3018	0.770594	41.2723	1.424	1.2842
0:01:19.620	Exercise		1.82333	25.5726	17.8758	102	-	21.9917	28.4797	0.772187	45.257	1.49133	1.40795
0:01:21.380	Exercise		1.6336	22.9116	15.5089	105.333	-	22.4536	29.1098	0.771342	42.5946	1.22433	1.26006
0:01:23.020	Exercise		1.77925	24.9544	15.9813	111.333	-	22.4225	29.0141	0.772813	46.1364	1.25667	1.37503
0:01:24.540	Exercise		1.89228	26.5397	16.266	116.333	-	22.7217	29.2373	0.777148	49.6026	1.27633	1.47058
0:01:26.020	Exercise		1.95851	27.4686	16.0973	121.667	-	23.335	29.7526	0.784302	52.533	1.30733	1.53606
0:01:27.500	Exercise		1.98161	27.7926	15.8529	125	-	23.7597	29.9557	0.79316	53.8846	1.34667	1.57173
0:01:29.040	Exercise		1.88505	26.4383	14.5751	129.333	-	24.5368	30.5297	0.803703	53.0864	1.32067	1.51502
0:01:30.500	Exercise		1.90424	26.7074	14.3536	132.667	-	24.7295	30.5007	0.810785	53.8637	1.352	1.54393
0:01:32.020	Exercise		1.85066	25.9559	13.6748	135.333	-	25.0839	30.6489	0.818426	53.284	1.32	1.51463
0:01:33.500	Exercise		1.90382	26.7015	13.8965	137	-	25.1941	30.3993	0.828774	54.8597	1.35267	1.57783
0:01:34.940	Exercise		1.91334	26.8351	14.208	134.667	-	25.8005	30.7216	0.839816	56.3838	1.36567	1.60686
0:01:36.380	Exercise		1.90874	26.7705	14.6451	130.333	-	26.5079	31.0543	0.853601	57.5259	1.41133	1.6293
0:01:37.920	Exercise		1.8359	25.7489	14.7659	124.333	-	26.7093	31.061	0.8599	55.9325	1.37867	1.57869
0:01:39.380	Exercise		1.65335	23.1886	13.7018	120.667	-	26.8322	31.0118	0.865225	50.8757	1.328	1.43052
0:01:41.100	Exercise		1.66367	23.3334	14.179	117.333	-	26.5736	30.7286	0.864785	50.7224	1.324	1.43872
0:01:42.640	Exercise		1.65483	23.2094	14.4737	114.333	-	26.0751	30.2433	0.862177	49.3106	1.36067	1.42675
0:01:44.360	Exercise		1.74854	24.5238	15.8001	110.667	-	26.048	30.3643	0.85785	51.9381	1.38133	1.49999
0:01:45.900	Exercise		1.65176	23.1663	15.3414	107.667	-	25.6777	30.1286	0.852269	48.7492	1.308	1.40774
0:01:47.480	Exercise		1.64287	23.0416	15.4987	106	-	25.7975	30.505	0.84568	48.7409	1.303	1.38934
0:01:49.180	Exercise		1.61758	22.687	15.4055	105	-	24.8003	29.6697	0.83588	46.0761	1.31433	1.3521
0:01:51.060	Exercise		1.44713	20.2963	13.6093	106.333	-	24.5038	29.6185	0.827315	40.9024	1.27767	1.19723
0:01:53.140	Exercise		1.55129	21.7572	14.0176	110.667	-	24.0038	29.2764	0.819902	42.8587	1.296	1.2719
0:01:54.700	Exercise		1.6279	22.8317	14.0741	115.667	-	23.2445	28.5345	0.814612	43.9508	1.22267	1.32611
0:01:56.180	Exercise		1.90802	26.7604	15.989	119.333	-	23.338	28.6587	0.814344	51.4342	1.26633	1.55378
0:01:57.580	Exercise		1.95143	27.3693	16.2619	120	-	23.6376	28.8659	0.818878	53.0892	1.29633	1.59798
0:01:59.100	Exercise		2.00193	28.0776	16.4994	121.333	-	24.987	30.0749	0.830824	57.0154	1.386	1.66325
0:02:00.560	Exercise		1.99025	27.9137	16.1809	123	-	25.6877	30.3311	0.84691	57.5997	1.51233	1.68556
0:02:02.340	Exercise		1.89527	26.5816	15.0418	126	-	26.2018	30.4791	0.859663	56.2583	1.44933	1.6293
0:02:03.780	Exercise		1.81302	25.428	14.2012	127.667	-	26.6998	30.5753	0.873248	55.0384	1.411	1.58322
0:02:05.220	Exercise		1.71419	24.0419	13.22	129.667	-	26.3463	30.1298	0.874427	52.1507	1.26867	1.49893
0:02:06.720	Exercise		1.71325	24.0287	13.1451	130.333	-	25.9787	29.6372	0.876558	51.4326	1.26267	1.50176
0:02:08.200	Exercise		1.76975	24.8212	13.4753	131.333	-	25.6931	29.5389	0.869804	52.4976	1.27	1.53933
0:02:09.580	Exercise		1.78072	24.975	13.9119	128	-	26.9487	30.8555	0.873383	55.2482	1.29367	1.55525
0:02:10.940	Exercise		1.88801	26.4798	15.4333	122.333	-	27.3325	31.0635	0.879893	59.3538	1.302	1.66125
0:02:12.160	Exercise		1.91184	26.814	16.4341	116.333	-	27.9099	31.4003	0.888841	61.6812	1.26	1.69932
0:02:13.280	Exercise		1.92033	26.9331	16.9941	113	-	27.3087	30.5814	0.892984	60.6583	1.255	1.71482
0:02:14.700	Exercise		1.76293	24.7255	15.5553	113.333	-	27.3814	30.724	0.891204	55.9985	1.232	1.57113
0:02:16.180	Exercise		1.6214	22.7406	13.8977	116.667	-	26.2019	29.6503	0.883696	48.8582	1.303	1.43283
0:02:18.200	Exercise		1.70052	23.8502	14.0153	121.333	-	25.4841	29.1678	0.873707	49.0873	1.451	1.48576
0:02:20.120	Exercise		1.76816	24.7989	14.1077	125.333	-	25.4712	29.2389	0.87114	50.6988	1.52233	1.54032
0:02:21.660	Exercise		1.8129	25.4263	14.3501	126.333	-	26.2784	30.248	0.868764	54.1556	1.413	1.57498
0:02:23.000	Exercise		1.71298	24.025	13.4881	127	-	26.6076	30.5432	0.871145	51.9573	1.38467	1.49226
0:02:25.080	Exercise		1.68027	23.5662	13.3003	126.333	-	26.1558	30.2478	0.864719	50.1679	1.37133	1.45296
0:02:26.740	Exercise		1.64591	23.0843	12.926	127.333	-	25.0064	29.3911	0.850813	46.2004	1.55767	1.40036
0:02:29.240	Exercise		1.84947	25.9392	14.4114	128.333	-	25.2266	29.6876	0.849733	52.4578	1.537	1.57155
0:02:30.660	Exercise		1.91021	26.7911	14.6189	130.667	-	25.7977	30.2312	0.853346	55.3938	1.54	1.63007
0:02:32.100	Exercise		2.01065	28.1999	15.3095	131.333	-	27.1078	30.9136	0.876891	61.7227	1.45367	1.76312
0:02:33.480	Exercise		1.80375	25.298	13.5961	132.667	-	28.2498	31.7632	0.889388	58.1403	1.37567	1.60423
0:02:34.920	Exercise		1.78211	24.9945	13.3658	133.333	-	29.1944	32.4122	0.900723	59.2459	1.39533	1.60519
0:02:36.340	Exercise		1.71306	24.0262	12.5961	136	-	29.8664	33.0515	0.903632	57.7857	1.48333	1.54798
0:02:38.160	Exercise		1.76952	24.818	12.6395	140	-	28.5753	31.6566	0.902664	56.4149	1.63933	1.59729
0:02:40.300	Exercise		1.50619	21.1247	10.4597	144	-	28.5189	31.8444	0.895571	48.3429	1.52533	1.3489
0:02:42.060	Exercise		1.60956	22.5745	11.0496	145.667	-	27.5214	31.0198	0.88722	50.0842	1.47133	1.42804
0:02:43.560	Exercise		1.6712	23.439	11.4728	145.667	-	27.9521	31.5782	0.885171	53.1786	1.39833	1.4793
0:02:45.060	Exercise		1.90614	26.734	13.0856	145.667	-	27.9904	31.2234	0.896456	60.3864	1.45967	1.70877
0:02:46.420	Exercise		1.79683	25.201	12.1681	147.667	-	29.0897	31.9122	0.911555	59.2149	1.44933	1.63791
0:02:47.980	Exercise		1.75763	24.6512	11.8226	148.667	-	29.2615	32.2632	0.906962	58.7658	1.362	1.5941
0:02:49.660	Exercise		1.78755	25.0709	11.8906	150.333	-	28.3844	31.7402	0.894272	57.6723	1.414	1.59856
0:02:51.280	Exercise		1.74483	24.4717	11.5297	151.333	-	27.889	31.4462	0.88688	55.7765	1.33267	1.54745
0:02:52.720	Exercise		1.69544	23.7789	11.0572	153.333	-	27.3722	30.6672	0.892556	53.1336	1.343	1.51327
0:02:54.440	Exercise		1.73088	24.276	11.191	154.667	-	27.1624	30.2313	0.898485	53.9089	1.32933	1.55517
0:02:55.940	Exercise		1.66242	23.3158	10.7253	155	-	26.3454	29.4406	0.894866	50.8299	1.22867	1.48764
0:02:57.300	Exercise		1.72555	24.2012	11.1326	155	-	26.3203	29.6049	0.889052	52.5439	1.25333	1.5341
0:02:58.740	Exercise		1.72607	24.2086	11.136	155	-	26.9342	30.2859	0.889331	54.0485	1.21567	1.53505
0:03:00.000	Exercise		1.85021	25.9496	11.9368	155	-	27.6145	31.1035	0.887825	58.3589	1.36533	1.64266
0:03:01.800	Exercise		1.76112	24.7002	11.3621	155	-	27.8197	31.1571	0.892885	56.0245	1.35467	1.57248
0:03:03.400	Exercise		1.50732	21.1406	9.72467	155	-	26.7071	30.2058	0.884174	46.4778	1.27	1.33274
0:03:05.200	Exercise		1.51718	21.2788	9.78825	155	-	25.8169	29.4789	0.875777	45.2554	1.264	1.32871
0:03:06.840	Exercise		1.81972	25.522	11.7401	155	-	25.9739	29.5204	0.879863	52.6089	1.67367	1.60111
0:03:09.300	Exercise		1.9013	26.6662	12.2664	155	-	26.733	30.2677	0.883219	56.7457	1.63	1.67926
0:03:10.680	Exercise		1.98126	27.7877	12.7823	155	-	26.7432	30.375	0.880436	59.0673	1.651	1.74437
0:03:12.200	Exercise		1.60908	22.5677	10.3812	155	-	27.1295	31.305	0.86662	51.3358	1.136	1.39446
0:03:13.340	Exercise		1.8268	25.6213	11.8623	154	-	26.4001	30.2267	0.873404	55.6833	1.26967	1.59553
0:03:14.860	Exercise		1.57949	22.1528	10.3235	153	-	25.2448	28.8579	0.874797	46.2649	1.23067	1.38174
0:03:17.760	Exercise		1.60905	22.5673	10.5859	152	-	24.0579	28.0066	0.859008	44.4797	1.31067	1.38219
0:03:19.200	Exercise		1.65715	23.2419	10.8547	152.667	-	23.7314	28.3686	0.836538	45.1874	1.31067	1.38627
0:03:20.660	Exercise		1.98017	27.7723	12.8861	153.667	-	24.4694	29.4934	0.829655	55.3792	1.35933	1.64286
0:03:22.180	Exercise		1.97064	27.6387	12.7412	154.667	-	25.664	30.5703	0.839507	57.6391	1.387	1.65436
0:03:23.540	Exercise		1.96075	27.5	12.5958	155.667	-	25.9262	30.5805	0.847803	57.7227	1.42467	1.66233
0:03:25.120	Exercise		1.74696	24.5015	11.1036	157.333	-	25.6779	30.1128	0.852726	51.4192	1.33233	1.48968
0:03:26.900	Exercise		1.75385	24.5982	11.0305	159	-	25.3907	29.9039	0.849077	51.2488	1.297	1.48916
0:03:28.180	Exercise		1.74803	24.5165	10.9025	160.333	-	25.8638	30.3079	0.853367	52.5632	1.21533	1.49171
0:03:29.400	Exercise		1.97333	27.6764	12.2821	160.667	-	27.2909	31.5167	0.86592	62.2276	1.26333	1.70874
0:03:30.560	Exercise		1.95792	27.4604	12.161	161	-	28.0675	31.7433	0.884201	63.3277	1.28567	1.7312
0:03:31.840	Exercise		1.91658	26.8805	11.9042	161	-	27.9073	31.4449	0.887498	62.2212	1.211	1.70096
0:03:32.920	Exercise		1.89416	26.566	11.765	161	-	28.5799	31.9752	0.893813	62.8196	1.22967	1.69302
0:03:34.100	Exercise		1.77146	24.8452	11.1413	159	-	29.2055	32.5448	0.897396	60.1935	1.21	1.5897
0:03:35.500	Exercise		1.78106	24.9798	11.3443	157	-	29.6794	32.6118	0.910083	60.707	1.31533	1.62092
0:03:36.840	Exercise		1.73721	24.3648	11.232	154.667	-	29.3561	32.3809	0.906589	58.2913	1.35867	1.57493
0:03:38.300	Exercise		1.74299	24.4459	11.2693	154.667	-	28.9153	32.1385	0.89971	57.593	1.361	1.56819
0:03:39.760	Exercise		1.75585	24.6262	11.3525	154.667	-	28.3132	31.6434	0.894758	56.6372	1.39067	1.57106
0:03:41.260	Exercise		1.79827	25.2212	11.6017	155	-	27.7296	30.9697	0.895377	56.8885	1.377	1.61013
0:03:42.860	Exercise		1.89937	26.6391	12.254	155	-	27.4632	30.7327	0.893614	59.0942	1.44933	1.6973
0:03:44.380	Exercise		1.83197	25.6938	11.8191	155	-	27.4219	30.7467	0.891867	57.1982	1.39667	1.63387
0:03:45.860	Exercise		1.64151	23.0226	10.895	150.667	-	27.674	31.29	0.884433	51.9149	1.36033	1.45181
0:03:47.600	Exercise		1.68851	23.6817	11.3322	149	-	26.1314	29.8581	0.875185	50.5818	1.33133	1.47775
0:03:49.360	Exercise		1.7005	23.8499	11.5418	147.333	-	25.8215	30.0194	0.860162	50.3077	1.33667	1.4627
0:03:51.080	Exercise		1.71558	24.0614	11.4883	149.333	-	24.1397	28.714	0.840694	47.2401	1.37833	1.44228
0:03:53.540	Exercise		1.83881	25.7898	12.2045	150.667	-	24.5309	29.2857	0.83764	50.3149	1.64267	1.54027
0:03:55.680	Exercise		1.78566	25.0444	11.7478	152	-	24.6051	28.9911	0.848714	48.7542	1.72033	1.51552
0:03:57.520	Exercise		1.75284	24.584	11.5572	151.667	-	24.7308	28.9364	0.85466	48.2135	1.685	1.49808
0:03:59.900	Exercise		1.75602	24.6286	11.8384	148.333	-	25.4986	29.4109	0.866978	49.3497	1.83433	1.52243
0:04:02.520	Exercise		1.84424	25.8659	12.6318	146	-	24.8267	28.803	0.861949	50.4222	1.849	1.58964
0:04:04.540	Exercise		2.06751	28.9974	14.1611	146	-	25.4504	29.2398	0.870403	57.7151	1.92533	1.79957
0:04:06.340	Exercise		1.59817	22.4147	11.0218	145	-	24.3691	28.1025	0.867152	44.0929	1.45633	1.38585
0:04:08.860	Exercise		1.33792	18.7647	9.22706	145	-	23.6609	27.6	0.85728	36.0906	1.38367	1.14697
0:04:11.700	Exercise		1.37025	19.2181	9.40676	145.667	-	22.0714	26.4165	0.835516	34.6566	1.335	1.14487
0:04:13.520	Exercise		1.65932	23.2724	11.0868	149.667	-	21.7372	26.4457	0.821956	40.361	1.59867	1.36389
0:04:16.280	Exercise		2.09066	29.322	13.7846	151.667	-	22.7995	27.8964	0.817293	53.3565	1.594	1.70868
0:04:17.600	Exercise		2.29937	32.2492	14.7711	155.667	-	24.141	29.094	0.829759	61.5985	1.71967	1.90792
0:04:19.100	Exercise		2.15797	30.266	13.6293	158.333	-	25.8184	30.7395	0.839912	63.0407	1.463	1.8125
0:04:20.480	Exercise		2.17836	30.5521	13.3916	162.667	-	26.4262	30.7969	0.858079	64.6899	1.54367	1.86921
0:04:21.900	Exercise		1.96073	27.4997	11.9314	164.333	-	27.3247	31.3823	0.870703	60.7311	1.443	1.70721
0:04:23.380	Exercise		2.05139	28.7712	12.3826	165.667	-	28.2092	31.5609	0.8938	64.6322	1.62433	1.83353
0:04:25.020	Exercise		1.90053	26.6554	11.5886	164	-	28.9516	32.0391	0.903635	61.4171	1.633	1.71738
0:04:26.700	Exercise		1.74421	24.463	10.7446	162.333	-	28.9988	31.9251	0.908338	56.7	1.575	1.58433
0:04:28.380	Exercise		1.6471	23.101	10.2304	161	-	27.4568	30.5483	0.8988	51.0602	1.48733	1.48041
0:04:30.280	Exercise		1.65902	23.2682	10.2832	161.333	-	25.6054	28.7556	0.890447	48.181	1.43667	1.47727
0:04:32.080	Exercise		1.91052	26.7956	11.8177	161.667	-	25.337	28.5788	0.886566	54.264	1.575	1.69381
0:04:33.640	Exercise		1.98382	27.8236	12.2458	162	-	26.3039	29.57	0.889549	58.1602	1.654	1.76471
0:04:35.420	Exercise		2.11911	29.7211	13.135	161.333	-	26.9012	30.0283	0.895861	63.5239	1.657	1.89843
0:04:36.820	Exercise		1.95106	27.3641	12.1688	160.333	-	26.8302	29.7859	0.900769	58.6617	1.57933	1.75745
0:04:38.540	Exercise		1.89024	26.511	11.8634	159.333	-	26.8831	29.6816	0.905713	57.5485	1.453	1.71201
0:04:40.000	Exercise		1.89282	26.5473	11.9547	158.333	-	27.6104	30.1958	0.914376	59.066	1.47567	1.73075
0:04:41.360	Exercise		1.96221	27.5205	12.4453	157.667	-	28.815	31.1147	0.926089	64.4047	1.39233	1.81718
0:04:42.480	Exercise		1.92942	27.0606	12.2633	157.333	-	27.7961	30.0742	0.92425	60.7999	1.44167	1.78327
0:04:44.560	Exercise		1.93651	27.1601	12.3871	156.333	-	26.901	29.2467	0.919795	59.1581	1.42367	1.78119
0:04:45.980	Exercise		1.91979	26.9255	12.5476	153	-	26.589	28.9666	0.917917	57.5017	1.514	1.7622
0:04:47.380	Exercise		1.98121	27.787	13.2967	149	-	27.71	30.276	0.915246	62.185	1.451	1.8133
0:04:48.760	Exercise		1.94157	27.231	13.2681	146.333	-	28.7982	31.8619	0.903845	63.1993	1.47467	1.75488
0:04:50.180	Exercise		1.96562	27.5683	13.4632	146	-	28.7688	31.7459	0.906221	63.8002	1.49567	1.78129
0:04:51.600	Exercise		1.96831	27.606	13.4816	146	-	28.8922	31.5013	0.917175	64.0854	1.50967	1.80528
0:04:53.000	Exercise		1.92314	26.9725	13.1722	146	-	29.3193	31.2669	0.937709	63.6707	1.48567	1.80335
0:04:54.380	Exercise		1.88435	26.4285	12.9065	146	-	30.4917	32.3908	0.941369	65.09	1.44967	1.77387
0:04:55.620	Exercise		1.86668	26.1806	12.7855	146	-	30.3471	32.1495	0.943935	64.1503	1.45367	1.76202
0:04:57.100	Exercise		1.68975	23.6991	10.5609	160	-	28.9485	31.0427	0.93254	55.6546	1.404	1.57576
0:04:59.100	Exercise		1.64279	23.0405	9.45943	173.667	-	27.8248	30.2297	0.920444	51.9152	1.42233	1.51209
0:05:00.640	Exercise		1.91899	26.9143	10.5054	182.667	-	25.2391	28.0287	0.900474	53.3776	1.83533	1.728
0:05:04.540	Exercise		2.13489	29.9423	12.0162	177.667	-	25.1606	28.1741	0.89304	58.8269	1.95633	1.90654
0:05:06.360	Exercise		2.03662	28.564	11.91	171	-	24.6681	27.8423	0.885995	55.1916	1.89467	1.80443
0:05:08.020	Exercise		1.80691	25.3423	10.6918	169	-	26.2986	29.7594	0.883705	53.7014	1.47667	1.59677
0:05:09.520	Exercise		1.82641	25.6158	10.9366	167	-	26.8599	30.4285	0.882723	55.7325	1.41933	1.61221
0:05:10.960	Exercise		1.86228	26.1189	11.3094	164.667	-	26.7875	30.1578	0.888243	56.5128	1.44967	1.65415
0:05:12.660	Exercise		1.82985	25.6641	11.4366	160	-	25.3524	28.8203	0.879672	52.6403	1.432	1.60967
0:05:14.460	Exercise		1.81308	25.4289	11.6722	155.333	-	25.2382	28.7636	0.877436	51.8267	1.452	1.59086
0:05:16.020	Exercise		1.85631	26.0352	12.0801	153.667	-	25.2311	28.8634	0.874157	52.7936	1.50667	1.62271
0:05:17.820	Exercise		1.89793	26.6189	12.2711	154.667	-	26.1743	29.6782	0.881936	55.7686	1.55633	1.67385
0:05:19.500	Exercise		1.86052	26.0943	11.952	155.667	-	25.9354	29.2352	0.887131	54.0974	1.57367	1.65053
0:05:21.260	Exercise		1.83698	25.764	12.2194	150.333	-	26.0866	29.2838	0.89082	53.7855	1.559	1.63642
0:05:23.040	Exercise		1.71532	24.0578	11.9673	143.333	-	25.4186	28.6752	0.886434	49.3964	1.449	1.52052
0:05:24.780	Exercise		1.69816	23.8171	12.4865	136	-	24.7342	28.0425	0.882025	47.7548	1.41133	1.49782
0:05:26.580	Exercise		1.75965	24.6796	13.2305	133	-	24.3777	27.8425	0.875558	48.8638	1.392	1.54068
0:05:28.180	Exercise		1.71189	24.0097	13.1347	130.333	-	24.279	27.9323	0.869208	47.3657	1.38767	1.48799
0:05:30.080	Exercise		1.94891	27.3339	15.6329	124.667	-	24.5951	28.3056	0.868914	53.946	1.52533	1.69343
0:05:31.700	Exercise		2.02614	28.4171	17.0264	119	-	25.3214	28.7647	0.880296	57.0003	1.70133	1.7836
0:05:33.580	Exercise		2.13449	29.9367	18.8337	113.333	-	26.0244	29.1591	0.892498	61.1901	1.844	1.90503
0:05:35.540	Exercise		1.97242	27.6637	17.877	110.333	-	27.0022	29.8102	0.905807	60.01	1.51133	1.78664
0:05:36.600	Exercise		1.83417	25.7247	16.9831	108	-	26.3433	29.1584	0.903456	55.3851	1.33233	1.6571
0:05:38.200	Exercise		2.01993	28.33	18.9962	106.333	-	25.3624	28.2817	0.896775	58.3706	1.38967	1.81142
0:05:40.300	Exercise		1.85438	26.0081	17.6607	105	-	24.4161	27.4429	0.889705	50.6033	1.615	1.64985
0:05:42.740	Exercise		1.98149	27.7908	18.9919	104.333	-	23.9725	27.1746	0.882164	52.8822	1.67067	1.74799
0:05:44.300	Exercise		1.97229	27.6618	18.9037	104.333	-	24.3901	27.6772	0.881235	53.5659	1.66733	1.73805
0:05:46.100	Exercise		2.24153	31.4381	21.4159	104.667	-	24.9805	28.1716	0.886729	61.9305	1.77367	1.98763
0:05:47.920	Exercise		2.09195	29.3402	19.9234	105	-	26.0868	28.9686	0.900518	60.2384	1.80733	1.88384
0:05:49.700	Exercise		2.05918	28.8805	19.6112	105	-	26.7934	29.509	0.907973	61.2469	1.714	1.86968
0:05:51.180	Exercise		2.05966	28.8873	19.5538	105.333	-	27.6543	30.069	0.919696	63.6288	1.62167	1.89426
0:05:52.760	Exercise		2.07907	29.1594	19.6757	105.667	-	27.3323	29.4834	0.927043	63.7941	1.55633	1.92739
0:05:54.300	Exercise		2.28792	32.0887	21.5842	106	-	27.0074	28.748	0.939455	68.9989	1.62733	2.1494
0:05:55.640	Exercise		2.20133	30.8742	20.7672	106	-	28.0175	29.6428	0.945171	68.92	1.61733	2.08063
0:05:57.000	Exercise		2.13542	29.9498	20.1455	106	-	29.8318	31.0403	0.961064	71.0372	1.64667	2.05228
0:05:58.480	Exercise		1.95128	27.3671	18.4083	106	-	30.6062	31.7016	0.965446	66.7847	1.60733	1.88385
0:05:59.980	Exercise		2.078	29.1444	19.6038	106	-	30.0842	30.9903	0.970762	70.0096	1.588	2.01724
0:06:01.140	Exercise		2.01391	28.2456	18.9992	106	-	29.5038	30.4604	0.968594	67.1151	1.48233	1.95066
0:06:02.500	Exercise		2.13565	29.953	20.1476	106	-	29.7709	30.5383	0.974871	72.2179	1.42133	2.08198
0:06:03.560	Exercise		1.99434	27.9711	18.7556	106.333	-	28.2398	29.2377	0.965868	63.7436	1.45967	1.92627
0:06:05.540	Exercise		2.19463	30.7802	20.5746	106.667	-	27.6409	28.9568	0.954556	67.883	1.598	2.09489
0:06:07.020	Exercise		1.95513	27.4212	18.2723	107	-	27.9856	29.6566	0.943653	61.6106	1.519	1.84496
0:06:08.200	Exercise		1.96775	27.5981	18.3901	107	-	28.8275	30.7343	0.937957	64.4029	1.426	1.84566
0:06:09.560	Exercise		1.98334	27.8168	18.4783	107.333	-	28.4324	30.3387	0.937166	63.9792	1.43333	1.85871
0:06:11.100	Exercise		2.0609	28.9046	19.1415	107.667	-	27.7214	29.4422	0.941552	63.9898	1.586	1.94044
0:06:12.680	Exercise		1.92811	27.0422	17.8528	108	-	27.4991	29.1292	0.944041	59.6473	1.53033	1.82021
0:06:14.180	Exercise		1.89214	26.5377	17.5198	108	-	27.3508	29.0775	0.940615	58.4981	1.474	1.77977
0:06:15.640	Exercise		1.96623	27.5768	18.1498	108.333	-	27.7331	29.5085	0.939836	61.588	1.48333	1.84793
0:06:17.020	Exercise		2.12813	29.8475	19.584	108.667	-	27.7196	29.5172	0.939102	66.2107	1.559	1.99853
0:06:18.420	Exercise		1.99556	27.9882	18.3641	108.667	-	28.4024	30.3494	0.935847	64.3118	1.43233	1.86754
0:06:19.660	Exercise		1.9043	26.7083	17.5782	108.333	-	27.8138	29.856	0.931596	60.9223	1.30167	1.77404
0:06:20.880	Exercise		1.89061	26.5163	17.5056	108	-	28.582	30.7929	0.9282	62.6014	1.24267	1.75486
0:06:22.000	Exercise		1.98379	27.8231	18.4253	107.667	-	28.6116	30.5826	0.935551	65.7297	1.24567	1.85594
0:06:23.080	Exercise		1.94411	27.2666	18.1128	107.333	-	29.462	31.4831	0.935804	66.076	1.27667	1.81931
0:06:24.380	Exercise		1.88794	26.4789	17.6443	107	-	29.0229	30.9971	0.936312	63.0199	1.30233	1.7677
0:06:25.760	Exercise		1.73701	24.3619	16.3355	106.333	-	26.4999	28.7558	0.921549	52.0638	1.467	1.60074
0:06:29.320	Exercise		2.01281	28.2301	19.0487	105.667	-	24.8755	27.9735	0.889252	56.0246	1.59933	1.78989
0:06:30.660	Exercise		2.25826	31.6726	21.4392	105.333	-	23.4994	27.0166	0.869814	58.3871	1.866	1.96427
0:06:32.520	Exercise		2.70192	37.8951	25.4898	106	-	24.1962	27.9757	0.864899	71.6945	1.929	2.33689
0:06:34.260	Exercise		2.4755	34.7195	23.1355	107	-	24.9954	28.2063	0.886164	68.0857	1.864	2.1937
0:06:35.660	Exercise		1.9923	27.9426	18.5044	107.667	-	25.6775	28.2148	0.910072	56.6502	1.75333	1.81314
0:06:38.720	Exercise		2.01565	28.27	18.6634	108	-	24.7822	27.4598	0.902491	55.8196	1.61733	1.81911
0:06:40.180	Exercise		1.87605	26.3121	17.3174	108.333	-	23.526	26.6425	0.883023	49.5068	1.567	1.6566
0:06:41.940	Exercise		2.24295	31.458	20.6407	108.667	-	22.851	26.6091	0.858766	57.8747	1.486	1.92617
0:06:43.380	Exercise		2.11243	29.6274	19.3801	109	-	24.0703	28.0022	0.859587	58.0204	1.375	1.81582
0:06:44.560	Exercise		2.18766	30.6824	20.0702	109	-	23.8484	27.5168	0.866686	59.0175	1.46567	1.89601
0:06:46.680	Exercise		2.05665	28.845	18.9844	108.333	-	23.1584	26.8671	0.861963	53.6308	1.519	1.77275
0:06:48.920	Exercise		2.26485	31.7651	21.0357	107.667	-	23.0441	26.7246	0.862281	58.295	1.62367	1.95294
0:06:50.060	Exercise		2.30891	32.383	21.5786	107	-	22.6049	26.4163	0.855717	58.0973	1.67267	1.97577
0:06:52.480	Exercise		2.15053	30.1617	20.1612	106.667	-	23.407	27.7538	0.843379	56.7973	1.49467	1.81371
0:06:54.920	Exercise		2.2547	31.6227	21.1378	106.667	-	22.203	26.9276	0.824545	55.8995	1.62767	1.8591
0:06:56.360	Exercise		2.43985	34.2195	22.8736	106.667	-	22.8467	27.8004	0.821813	61.947	1.69733	2.0051
0:06:58.280	Exercise		2.56315	35.9488	23.8803	107.333	-	22.5996	27.5038	0.821689	64.1561	1.75067	2.10611
0:06:59.900	Exercise		2.12902	29.86	19.7131	108	-	23.0481	27.8516	0.827532	54.9155	1.597	1.76183
0:07:01.620	Exercise		2.20155	30.8773	20.1361	109.333	-	24.8499	29.1834	0.851506	60.3143	1.829	1.87463
0:07:03.840	Exercise		2.10838	29.5706	19.1092	110.333	-	25.2518	28.8598	0.874981	58.465	1.90233	1.84479
0:07:05.820	Exercise		2.13604	29.9585	19.3016	110.667	-	25.1337	28.2755	0.888885	58.8024	1.954	1.89869
0:07:07.640	Exercise		2.01507	28.2619	18.2635	110.333	-	23.3283	26.3337	0.885873	52.5928	1.601	1.7851
0:07:09.340	Exercise		2.2517	31.5806	20.5322	109.667	-	23.5029	26.3893	0.890624	58.6568	1.73867	2.00542
0:07:11.160	Exercise		2.16475	30.3611	19.7995	109.333	-	24.3041	27.014	0.899686	58.1299	1.791	1.94759
0:07:13.220	Exercise		2.12756	29.8395	19.4002	109.667	-	24.5052	27.3206	0.896949	57.5638	1.803	1.90831
0:07:15.000	Exercise		2.0738	29.0855	18.7392	110.667	-	25.363	28.2515	0.897761	58.1574	1.77833	1.86178
0:07:16.700	Exercise		2.23422	31.3355	20.0079	111.667	-	25.2449	28.2811	0.892642	62.2659	1.80533	1.99436
0:07:18.440	Exercise		2.19948	30.8482	19.6382	112	-	26.3067	29.315	0.89738	64.0813	1.75133	1.97377
0:07:19.940	Exercise		2.15636	30.2435	19.3685	111.333	-	26.0594	28.9271	0.900864	62.3237	1.72833	1.94259
0:07:21.720	Exercise		2.12969	29.8694	19.2442	110.667	-	26.7426	29.3149	0.912252	63.1294	1.73767	1.94281
0:07:23.420	Exercise		2.08426	29.2322	19.0054	109.667	-	26.4726	28.7955	0.91933	61.0849	1.75733	1.91612
0:07:25.120	Exercise		1.9746	27.6942	18.1156	109	-	26.3487	28.6714	0.918987	57.9814	1.65567	1.81463
0:07:26.860	Exercise		1.98806	27.883	18.3513	108.333	-	25.2153	27.6708	0.911261	55.8721	1.654	1.81164
0:07:28.760	Exercise		1.92889	27.0531	17.8051	108.333	-	25.0114	27.5799	0.906869	53.7215	1.66733	1.74925
0:07:30.720	Exercise		1.95972	27.4856	18.0343	108.667	-	24.7507	27.3048	0.906459	54.076	1.65	1.77641
0:07:32.380	Exercise		1.94054	27.2166	17.8031	109	-	24.6463	27.4192	0.898871	53.3987	1.62933	1.7443
0:07:34.280	Exercise		2.1333	29.9201	19.6316	108.667	-	24.1429	26.9595	0.895525	57.5205	1.62533	1.91043
0:07:35.840	Exercise		2.22026	31.1397	20.4947	108.333	-	24.5269	27.3762	0.89592	60.448	1.715	1.98918
0:07:37.520	Exercise		2.2413	31.4348	20.7528	108	-	24.8113	27.319	0.908205	61.7443	1.711	2.03556
0:07:39.280	Exercise		2.06419	28.9508	19.1129	108	-	25.0984	27.5133	0.912228	57.3975	1.74567	1.88301
0:07:41.360	Exercise		2.01401	28.247	18.706	107.667	-	24.7205	27.1355	0.911001	55.3072	1.70333	1.83476
0:07:43.100	Exercise		2.06876	29.0148	19.2741	107.333	-	24.7501	27.3208	0.905907	56.5984	1.783	1.8741
0:07:44.980	Exercise		2.14514	30.0861	19.9858	107.333	-	25.268	27.8739	0.906511	59.8542	1.80067	1.94459
0:07:46.780	Exercise		2.19271	30.7533	20.3029	108	-	25.3211	27.7626	0.912057	61.1727	1.84033	1.99988
0:07:49.020	Exercise		2.19046	30.7217	20.0959	109	-	26.4416	28.641	0.923209	63.9985	1.78967	2.02225
0:07:50.540	Exercise		2.17999	30.5749	19.8181	110	-	27.6327	29.5722	0.934414	66.3833	1.83667	2.03701
0:07:52.280	Exercise		2.06442	28.9539	18.5427	111.333	-	28.4272	30.0883	0.944791	64.5426	1.87333	1.95044
0:07:54.320	Exercise		1.97858	27.7501	17.5614	112.667	-	28.3168	29.8673	0.948087	61.6015	1.87867	1.87587
0:07:56.060	Exercise		2.02397	28.3866	17.8062	113.667	-	27.5019	28.9635	0.949538	61.3818	1.82467	1.92183
0:07:57.680	Exercise		2.20006	30.8564	19.2988	114	-	27.9663	29.2862	0.954934	67.7316	1.856	2.10092
0:07:59.260	Exercise		2.21975	31.1325	19.4715	114	-	28.343	29.1383	0.972707	69.1641	1.88133	2.15916
0:08:00.960	Exercise		2.14312	30.0577	18.7993	114	-	29.2302	29.7134	0.983738	69.0028	1.84467	2.10826
0:08:02.500	Exercise		2.09235	29.3458	18.354	114	-	29.5862	29.7496	0.994505	68.1851	1.84567	2.08086
0:08:04.140	Exercise		2.16203	30.323	18.9652	114	-	29.4396	30.0044	0.981175	70.1376	1.83767	2.12133
0:08:05.680	Exercise		2.23663	31.3693	19.6196	114	-	29.1549	29.7584	0.97972	71.5372	1.92167	2.19127
0:08:07.340	Exercise		2.24004	31.4171	19.5922	114.333	-	29.0795	29.8324	0.97476	71.7555	1.84367	2.1835
0:08:08.780	Exercise		2.21287	31.036	19.2983	114.667	-	29.3147	29.7729	0.98461	71.7063	1.783	2.17881
0:08:10.180	Exercise		2.20917	30.9842	19.2102	115	-	29.8414	30.0482	0.99312	73.2134	1.70767	2.19397
0:08:11.540	Exercise		2.11735	29.6964	18.4118	115	-	29.4687	29.7502	0.990539	69.2999	1.70633	2.09732
0:08:13.260	Exercise		1.96084	27.5012	17.0508	115	-	28.5121	29.1112	0.979418	62.1358	1.696	1.92048
0:08:15.200	Exercise		2.00226	28.0822	17.4616	114.667	-	26.1435	27.2854	0.958151	58.0287	1.736	1.91847
0:08:17.160	Exercise		2.12634	29.8225	18.6521	114	-	25.4977	26.8725	0.94884	60.0479	1.75067	2.01756
0:08:18.760	Exercise		2.30141	32.2778	20.3066	113.333	-	26.1411	27.574	0.948036	66.3386	1.82567	2.18182
0:08:20.380	Exercise		2.22613	31.222	19.7003	113	-	27.682	28.9616	0.955818	67.7789	1.872	2.12778
0:08:22.140	Exercise		2.22953	31.2698	19.7304	113	-	28.8664	29.9323	0.964389	70.7172	1.89067	2.15014
0:08:23.600	Exercise		2.22271	31.1741	19.7282	112.667	-	29.31	29.9789	0.977686	71.8019	1.83433	2.17311
0:08:25.020	Exercise		2.22918	31.2649	19.8444	112.333	-	30.1038	30.419	0.989639	74.2237	1.773	2.20609
0:08:26.440	Exercise		2.13798	29.9857	19.0891	112	-	30.0772	30.0729	1.00014	71.487	1.692	2.13829
0:08:27.860	Exercise		2.12934	29.8645	19.0119	112	-	29.8349	30.0024	0.994418	70.6776	1.68067	2.11745
0:08:29.560	Exercise		2.06831	29.0086	18.4671	112	-	29.2426	29.5795	0.988612	67.5985	1.615	2.04476
0:08:31.000	Exercise		2.1319	29.9004	19.0348	112	-	28.7257	29.2096	0.983435	68.3224	1.64	2.09658
0:08:32.440	Exercise		2.0451	28.683	18.3143	111.667	-	28.8631	29.338	0.983811	66.2126	1.56667	2.01199
0:08:33.820	Exercise		2.02902	28.4575	18.2247	111.333	-	28.5183	29.065	0.981191	64.5559	1.64	1.99085
0:08:35.640	Exercise		1.82938	25.6575	16.4809	111	-	29.073	29.8731	0.973217	59.9448	1.50767	1.78039
0:08:37.040	Exercise		1.74998	24.5439	15.8608	110.333	-	27.8088	28.9623	0.960174	55.0336	1.469	1.68028
0:08:38.680	Exercise		1.83913	25.7943	16.7702	109.667	-	27.9019	29.4715	0.94674	58.177	1.44133	1.74118
0:08:40.120	Exercise		2.11266	29.6306	19.4417	108.667	-	27.2678	28.9534	0.941783	64.4354	1.60433	1.98967
0:08:41.540	Exercise		2.19236	30.7484	20.2371	108.333	-	27.4026	29.1482	0.940114	66.7851	1.69233	2.06107
0:08:43.280	Exercise		2.17434	30.4956	20.1327	108	-	27.2002	28.8558	0.942624	65.8511	1.66867	2.04958
0:08:44.720	Exercise		2.03596	28.5548	18.8515	108	-	26.3349	27.9914	0.940822	59.7396	1.65867	1.91547
0:08:46.600	Exercise		2.21486	31.064	20.508	108	-	26.3135	27.9908	0.940078	64.8105	1.68733	2.08214
0:08:48.280	Exercise		2.18514	30.6472	20.2328	108	-	26.4753	28.1951	0.939005	64.3497	1.68367	2.05186
0:08:49.740	Exercise		2.15347	30.203	19.9396	108	-	27.2389	28.9566	0.940678	65.3239	1.666	2.02573
0:08:51.460	Exercise		2.04282	28.651	18.915	108	-	27.34	29.0388	0.941497	62.484	1.60133	1.92331
0:08:52.920	Exercise		2.02754	28.4368	18.7735	108	-	27.0878	28.7527	0.942098	61.2503	1.64533	1.91014
0:08:54.600	Exercise		2.11678	29.6884	19.5998	108	-	27.4603	29.0818	0.944242	64.7461	1.663	1.99876
0:08:56.100	Exercise		2.07938	29.1638	19.2535	108	-	28.1451	29.7762	0.945221	65.0511	1.69433	1.96547
0:08:57.620	Exercise		2.01973	28.3273	18.7012	108	-	28.943	30.5338	0.947899	65.0588	1.67533	1.9145
0:08:59.240	Exercise		2.02994	28.4704	18.7379	108.333	-	28.6921	30.1688	0.951049	64.7859	1.68333	1.93057
0:09:00.780	Exercise		1.9018	26.6732	17.5012	108.667	-	27.9905	29.4609	0.950092	59.8669	1.534	1.80688
0:09:02.240	Exercise		2.13308	29.9169	19.5695	109	-	26.0345	27.7164	0.939314	61.7527	1.688	2.00363
0:09:04.260	Exercise		1.94644	27.2993	17.8573	109	-	26.2869	28.266	0.929981	57.1771	1.617	1.81015
0:09:05.960	Exercise		2.08612	29.2584	19.1387	109	-	26.48	28.6468	0.924362	61.3174	1.71533	1.92833
0:09:07.380	Exercise		1.9564	27.439	18.0037	108.667	-	28.0088	30.3304	0.923459	61.6901	1.52133	1.80666
0:09:08.740	Exercise		2.14044	30.0203	19.758	108.333	-	27.8714	29.8944	0.932328	66.8481	1.58033	1.9956
0:09:10.220	Exercise		2.25936	31.688	20.92	108	-	28.3555	30.0839	0.942548	71.3617	1.66267	2.12955
0:09:11.580	Exercise		2.28983	32.1154	21.1369	108.333	-	29.1645	30.4714	0.957111	74.0067	1.74133	2.19162
0:09:12.980	Exercise		2.26008	31.6981	20.7983	108.667	-	29.6753	30.914	0.959931	74.4244	1.72	2.16952
0:09:14.380	Exercise		2.1526	30.1907	19.6884	109.333	-	29.8064	30.8433	0.966381	71.3782	1.68133	2.08023
0:09:15.820	Exercise		2.03857	28.5915	18.5888	109.667	-	28.5321	29.8096	0.957147	64.9654	1.624	1.95122
0:09:17.500	Exercise		2.06419	28.9507	18.8224	109.667	-	27.8706	29.3422	0.949846	64.215	1.633	1.96066
0:09:18.980	Exercise		2.0407	28.6214	18.665	109.333	-	27.4635	29.0451	0.945548	62.7973	1.581	1.92959
0:09:20.380	Exercise		2.07685	29.1284	19.1121	108.667	-	27.892	29.6447	0.940874	65.0964	1.54367	1.95406
0:09:21.780	Exercise		2.11196	29.6207	19.495	108.333	-	28.2112	29.9915	0.940642	66.6739	1.598	1.9866
0:09:23.300	Exercise		2.00098	28.0642	18.4706	108.333	-	27.0133	29.1354	0.927162	60.0562	1.70067	1.85523
0:09:25.840	Exercise		1.99176	27.9349	18.2173	109.333	-	25.9492	28.3901	0.914022	57.0118	1.81933	1.82051
0:09:27.780	Exercise		2.0586	28.8724	18.6018	110.667	-	25.4295	27.784	0.915255	56.9177	2.118	1.88415
0:09:30.080	Exercise		2.46294	34.5433	22.0562	111.667	-	26.1129	28.4865	0.916678	69.9727	2.10233	2.25772
0:09:31.680	Exercise		2.65077	37.1777	23.7382	111.667	-	27.0813	29.2339	0.926364	78.1555	2.086	2.45558
0:09:33.060	Exercise		2.39552	33.5977	21.5166	111.333	-	28.1978	30.1713	0.934592	74.9033	1.73133	2.23883
0:09:34.440	Exercise		2.33384	32.7327	20.9627	111.333	-	28.9569	30.7378	0.942061	74.9015	1.73933	2.19862
0:09:35.860	Exercise		2.23987	31.4147	20.0585	111.667	-	29.4078	31.0158	0.948155	73.0878	1.72133	2.12374
0:09:37.300	Exercise		2.22572	31.2163	19.8725	112	-	29.6405	31.2067	0.949813	73.1546	1.73133	2.11402
0:09:38.700	Exercise		2.22424	31.1955	19.8593	112	-	29.8898	31.1598	0.959243	73.7707	1.72067	2.13359
0:09:40.060	Exercise		2.29151	32.139	20.4599	112	-	30.13	30.9447	0.973671	76.8041	1.68233	2.23118
0:09:41.260	Exercise		2.32602	32.623	20.768	112	-	30.332	31.0013	0.978408	78.5415	1.67133	2.27579
0:09:42.540	Exercise		2.25548	31.6336	20.1382	112	-	30.8112	31.5757	0.97579	77.7249	1.60533	2.20087
0:09:43.780	Exercise		2.30178	32.2831	20.4907	112.333	-	30.1774	31.0463	0.972013	77.6926	1.60467	2.23736
0:09:45.180	Exercise		2.34229	32.8512	20.7895	112.667	-	29.8205	30.6476	0.973013	78.1209	1.60533	2.27908
0:09:46.440	Exercise		2.33665	32.7721	20.6783	113	-	29.1919	30.0352	0.971923	76.1033	1.63933	2.27104
0:09:47.880	Exercise		2.19681	30.8109	19.5562	112.333	-	29.2355	30.2613	0.966102	71.7118	1.62833	2.12235
0:09:49.280	Exercise		2.21069	31.0055	19.7972	111.667	-	28.568	29.7991	0.958688	70.3047	1.67167	2.11937
0:09:50.720	Exercise		2.23009	31.2775	20.0909	111	-	28.1488	29.4003	0.957431	69.9914	1.64867	2.13516
0:09:52.120	Exercise		2.10125	29.4705	18.9301	111	-	26.8667	28.3807	0.946655	63.1743	1.598	1.98916
0:09:53.880	Exercise		2.21226	31.0275	19.9303	111	-	26.4243	28.0981	0.940431	65.2456	1.634	2.08048
0:09:55.280	Exercise		2.29708	32.217	20.6324	111.333	-	26.6288	28.1854	0.944771	67.9915	1.694	2.17021
0:09:56.660	Exercise		2.49684	35.0188	22.3598	111.667	-	27.5373	29.0014	0.949518	76.042	1.77433	2.3708
0:09:58.080	Exercise		2.34604	32.9037	20.9468	112	-	28.2131	29.6121	0.952754	73.4406	1.72167	2.2352
0:09:59.500	Exercise		2.14753	30.1196	19.1743	112	-	28.2164	29.8634	0.944847	67.5354	1.65433	2.02908
0:10:01.080	Exercise		2.15619	30.2412	19.2517	112	-	28.4681	30.2422	0.941337	68.5041	1.63533	2.02971
0:10:02.400	Exercise		2.19244	30.7495	19.5173	112.333	-	28.2608	29.9478	0.943668	69.3432	1.59667	2.06893
0:10:03.680	Exercise		2.42888	34.0657	21.5581	112.667	-	28.6912	30.0805	0.953815	77.3473	1.71667	2.31671
0:10:05.080	Exercise		2.32206	32.5675	20.5492	113	-	29.2592	30.3328	0.964606	75.403	1.718	2.23987
0:10:06.500	Exercise		2.30167	32.2815	20.3688	113	-	29.4862	30.4894	0.967098	75.0501	1.77633	2.22594
0:10:07.940	Exercise		2.19379	30.7684	19.3569	113.333	-	28.79	29.9984	0.959717	70.3076	1.672	2.10541
0:10:09.360	Exercise		2.24892	31.5417	19.7852	113.667	-	28.1628	29.2562	0.962629	70.7632	1.61967	2.16488
0:10:10.640	Exercise		2.26767	31.8046	19.8338	114.333	-	27.503	29.0051	0.94821	69.7784	1.60067	2.15022
0:10:12.280	Exercise		2.27559	31.9158	19.8453	114.667	-	27.074	29.1732	0.928043	68.9234	1.602	2.11185
0:10:13.760	Exercise		2.29539	32.1934	19.9022	115.333	-	26.392	29.2148	0.903381	67.4457	1.67	2.07361
0:10:15.300	Exercise		2.33278	32.7178	20.1102	116	-	25.3068	28.2523	0.895741	65.4289	1.73967	2.08957
0:10:17.300	Exercise		2.35951	33.0928	20.2244	116.667	-	25.1634	28.1135	0.895065	65.7982	1.741	2.11192
0:10:18.760	Exercise		2.4558	34.4432	20.9301	117.333	-	24.9532	27.9201	0.893735	67.9254	1.73767	2.19483
0:10:20.160	Exercise		2.43125	34.0988	20.6622	117.667	-	25.795	28.9763	0.89021	69.9339	1.64667	2.16432
0:10:21.540	Exercise		2.55391	35.8193	21.6433	118	-	26.0222	28.9817	0.897882	73.6165	1.74833	2.29311
0:10:23.040	Exercise		2.52478	35.4107	21.3965	118	-	25.9484	28.6416	0.905968	72.6382	1.73333	2.28737
0:10:24.460	Exercise		2.52168	35.3672	21.3702	118	-	26.3152	28.7111	0.916551	73.4476	1.76133	2.31125
0:10:25.860	Exercise		2.39207	33.5494	20.2718	118	-	26.2522	28.1767	0.931697	69.8561	1.68233	2.22869
0:10:27.380	Exercise		2.2248	31.2033	18.8542	118	-	27.295	28.9888	0.941572	67.3905	1.719	2.09481
0:10:29.080	Exercise		2.13726	29.9756	18.1124	118	-	27.5324	29.071	0.947073	65.441	1.68633	2.02414
0:10:30.520	Exercise		2.19829	30.8315	18.6823	117.667	-	27.975	29.6992	0.941942	67.8113	1.82567	2.07066
0:10:32.260	Exercise		2.10366	29.5044	17.9289	117.333	-	27.2563	29.0855	0.937109	63.5413	1.74133	1.97136
0:10:34.060	Exercise		2.15259	30.1906	18.5036	116.333	-	26.1324	28.0021	0.933231	62.2742	1.758	2.00886
0:10:35.620	Exercise		1.99267	27.9477	17.2277	115.667	-	24.2772	26.162	0.927955	54.3984	1.53567	1.84911
0:10:37.360	Exercise		2.12565	29.8127	18.5376	114.667	-	23.5694	25.5922	0.920962	56.2102	1.564	1.95764
0:10:39.080	Exercise		2.04768	28.7192	17.9098	114.333	-	23.2923	25.7099	0.905966	52.5855	1.828	1.85513
0:10:42.620	Exercise		2.04078	28.6224	17.8494	114.333	-	23.0771	25.9042	0.890866	51.6984	1.90933	1.81806
0:10:44.660	Exercise		2.07347	29.081	18.0826	114.667	-	22.5929	25.6339	0.881368	51.34	1.942	1.82749
0:10:46.480	Exercise		2.32394	32.5938	20.2082	115	-	22.8893	26.0742	0.877856	59.1219	1.69533	2.04008
0:10:47.900	Exercise		2.42954	34.0749	21.1264	115	-	24.8367	27.8873	0.890611	67.0318	1.70333	2.16378
0:10:49.300	Exercise		2.4352	34.1542	21.1756	115	-	27.4637	30.056	0.913752	74.1834	1.72667	2.22517
0:10:50.660	Exercise		2.36128	33.1176	20.5329	115	-	28.56	30.4964	0.936503	74.7251	1.74333	2.21135
0:10:52.100	Exercise		2.38591	33.4629	20.8073	114.667	-	28.1876	29.8421	0.94456	74.4724	1.75367	2.25363
0:10:53.540	Exercise		2.34507	32.8902	20.5108	114.333	-	27.8779	29.4896	0.945346	72.5768	1.71333	2.2169
0:10:54.920	Exercise		2.31252	32.4337	20.2853	114	-	27.8902	29.5761	0.942998	71.7149	1.689	2.1807
0:10:56.340	Exercise		2.28952	32.111	20.0835	114	-	28.4711	29.8192	0.954791	72.4706	1.691	2.18601
0:10:57.740	Exercise		2.24868	31.5383	19.7253	114	-	28.7004	29.8506	0.961468	71.7546	1.69033	2.16204
0:10:59.160	Exercise		2.26619	31.7838	19.8788	114	-	28.6945	29.7054	0.965967	72.2775	1.69467	2.18906
0:11:00.560	Exercise		2.27091	31.85	19.9202	114	-	28.2296	29.2922	0.963722	71.1958	1.70733	2.18852
0:11:02.060	Exercise		2.31513	32.4702	20.2489	114.333	-	27.8165	28.8355	0.96466	71.4877	1.71433	2.23331
0:11:03.480	Exercise		2.258	31.669	19.6348	115	-	27.7151	28.648	0.967434	69.7048	1.66333	2.18447
0:11:04.860	Exercise		2.23444	31.3386	19.318	115.667	-	27.3042	28.3631	0.962665	68.1956	1.61333	2.15102
0:11:06.320	Exercise		2.1905	30.7223	18.8295	116.333	-	26.7977	27.995	0.957234	65.5401	1.629	2.09682
0:11:07.980	Exercise		2.24428	31.4766	19.1819	117	-	26.3999	27.9196	0.945567	66.0193	1.65767	2.12212
0:11:09.400	Exercise		2.31614	32.4845	19.6839	117.667	-	26.475	28.0696	0.943191	68.0903	1.70967	2.18457
0:11:10.860	Exercise		2.46715	34.6024	20.8492	118.333	-	27.0459	28.6124	0.945253	73.8772	1.75633	2.33209
0:11:12.260	Exercise		2.45706	34.4608	20.7055	118.667	-	27.6478	28.992	0.953638	75.0831	1.785	2.34314
0:11:13.680	Exercise		2.42177	33.9659	20.2942	119.333	-	28.1071	29.3328	0.958215	75.1886	1.79533	2.32058
0:11:15.160	Exercise		2.31378	32.4514	19.3352	119.667	-	27.2349	28.4397	0.957639	69.7307	1.76533	2.21577
0:11:16.840	Exercise		2.402	33.6886	19.9612	120.333	-	26.8083	28.0011	0.957402	71.0429	1.81633	2.29968
0:11:18.300	Exercise		2.43371	34.1334	20.1689	120.667	-	26.7902	27.9997	0.956805	71.9459	1.813	2.32859
0:11:19.720	Exercise		2.48383	34.8363	20.5275	121	-	27.745	28.8704	0.96102	76.0645	1.80833	2.38701
0:11:21.120	Exercise		2.41765	33.9081	19.9806	121	-	28.1855	29.2445	0.963787	75.2934	1.79	2.3301
0:11:22.580	Exercise		2.4206	33.9495	20.005	121	-	28.7215	29.6166	0.969777	76.7079	1.815	2.34744
0:11:23.980	Exercise		2.39558	33.5985	19.7981	121	-	28.6163	29.5353	0.968887	75.5759	1.82933	2.32104
0:11:25.480	Exercise		2.38168	33.4037	19.6293	121.333	-	28.4955	29.2847	0.973048	75.0616	1.77367	2.31749
0:11:26.840	Exercise		2.28119	31.9943	18.7495	121.667	-	28.6908	29.3652	0.977034	72.715	1.70133	2.2288
0:11:28.200	Exercise		2.25426	31.6166	18.4776	122	-	28.6861	29.1484	0.984143	71.9625	1.67667	2.21852
0:11:29.680	Exercise		2.29626	32.2056	18.8218	122	-	28.3257	28.8976	0.98021	72.1373	1.72867	2.25081
0:11:31.160	Exercise		2.34731	32.9216	19.2403	122	-	26.5705	27.3873	0.970177	68.7913	1.821	2.27731
0:11:33.020	Exercise		2.3739	33.2945	19.4582	122	-	26.2332	27.2843	0.961477	68.7939	1.794	2.28245
0:11:34.680	Exercise		2.36983	33.2375	19.3719	122.333	-	26.6853	27.7809	0.960562	69.9982	1.76067	2.27637
0:11:36.020	Exercise		2.37651	33.3312	19.3738	122.667	-	28.2402	29.3678	0.961604	74.7859	1.657	2.28527
0:11:37.260	Exercise		2.37137	33.2591	19.3318	122.667	-	28.4918	29.7346	0.958205	75.2373	1.667	2.27226
0:11:38.960	Exercise		2.16732	30.3972	17.7165	122.333	-	26.7386	28.2441	0.946699	65.0866	1.55067	2.0518
0:11:40.660	Exercise		2.25452	31.6202	18.4797	122	-	25.7778	27.3801	0.941479	64.8713	1.63267	2.12259
0:11:42.100	Exercise		2.28798	32.0895	18.754	122	-	26.1046	27.5559	0.947335	66.5156	1.66567	2.16749
0:11:43.500	Exercise		2.49252	34.9582	20.4865	121.667	-	26.982	28.2261	0.955924	74.4363	1.76167	2.38266
0:11:44.920	Exercise		2.32673	32.6329	19.1763	121.333	-	27.4943	28.7345	0.956838	70.8056	1.76133	2.2263
0:11:46.600	Exercise		2.34697	32.9168	19.3964	121	-	27.2249	28.5572	0.953344	70.5831	1.79433	2.23747
0:11:48.100	Exercise		2.19048	30.722	18.1031	121	-	27.0706	28.4118	0.952793	65.4181	1.817	2.08707
0:11:49.960	Exercise		2.35818	33.074	19.4891	121	-	25.714	26.8883	0.956327	65.9785	2.10033	2.25519
0:11:52.720	Exercise		2.02911	28.4588	16.8158	120.667	-	23.7406	25.1289	0.944751	52.5697	2.03233	1.91701
0:11:55.260	Exercise		2.29004	32.1183	19.0836	120	-	23.0578	25.1325	0.917448	57.6704	2.01433	2.10099
0:11:56.940	Exercise		2.29393	32.1729	19.2229	119.333	-	21.7922	24.8853	0.875703	55.1163	1.82767	2.0088
0:11:59.220	Exercise		2.77914	38.9781	23.2889	119.333	-	22.9755	26.4311	0.869259	70.001	1.93533	2.41579
0:12:00.660	Exercise		2.81889	39.5357	23.5562	119.667	-	23.8556	26.9107	0.886474	73.4922	2.00033	2.49887
0:12:02.080	Exercise		2.7727	38.8879	23.1059	120	-	26.0126	28.4329	0.914879	79.3436	1.86867	2.53669
0:12:03.460	Exercise		2.55725	35.866	21.3104	120	-	27.314	29.2251	0.934605	77.2056	1.784	2.39002
0:12:04.820	Exercise		2.45902	34.4884	20.4919	120	-	27.9592	29.5067	0.947554	76.1092	1.75867	2.33006
0:12:06.240	Exercise		2.38574	33.4605	19.8811	120	-	28.2298	29.5574	0.955082	74.6367	1.741	2.27858
0:12:07.660	Exercise		2.32511	32.6103	19.3223	120.333	-	27.7638	29.1353	0.952928	71.5217	1.745	2.21567
0:12:09.220	Exercise		2.22927	31.2661	18.4746	120.667	-	26.9647	28.4738	0.946999	66.7087	1.719	2.11112
0:12:10.900	Exercise		2.24453	31.4801	18.4989	121.333	-	26.9747	28.6489	0.94156	67.2117	1.714	2.11336
0:12:12.280	Exercise		2.27559	31.9157	18.7035	121.667	-	26.2368	27.8677	0.941477	65.7793	1.84067	2.14241
0:12:14.420	Exercise		2.25331	31.6033	18.4195	122.333	-	25.2908	27.0059	0.936493	62.5051	1.926	2.11021
0:12:16.740	Exercise		1.94877	27.332	15.8867	122.667	-	22.7937	25.0081	0.91145	48.8554	1.87233	1.7762
0:12:19.200	Exercise		2.16775	30.4032	17.624	123	-	22.0294	24.7244	0.891001	52.2519	1.975	1.93147
0:12:21.260	Exercise		2.30074	32.2685	18.6547	123.333	-	21.8035	24.7002	0.882725	54.8879	1.97533	2.03092
0:12:23.260	Exercise		2.64289	37.0672	21.4288	123.333	-	23.243	25.9531	0.895574	66.9354	2.06633	2.3669
0:12:24.840	Exercise		2.39999	33.6605	19.4594	123.333	-	23.5644	26.0562	0.904367	62.0776	1.91067	2.17047
0:12:26.880	Exercise		2.42755	34.047	19.7898	122.667	-	24.5301	26.8838	0.912449	65.6772	1.82167	2.21501
0:12:28.360	Exercise		2.43719	34.1821	19.9225	122.333	-	24.5696	26.729	0.919214	65.7764	1.89667	2.2403
0:12:30.120	Exercise		2.49783	35.0327	20.474	122	-	25.0825	27.1997	0.922162	69.0603	1.832	2.3034
0:12:31.680	Exercise		2.53908	35.6112	20.8121	122	-	24.9365	27.1053	0.919984	69.6935	1.85767	2.33591
0:12:33.380	Exercise		2.50936	35.1944	20.5125	122.333	-	25.0342	27.2912	0.917297	69.4735	1.775	2.30183
0:12:34.920	Exercise		2.54409	35.6815	20.7399	122.667	-	25.183	27.3823	0.919683	70.4101	1.88733	2.33976
0:12:36.940	Exercise		2.57792	36.156	20.9021	123.333	-	25.8639	28.0626	0.921651	73.1449	1.922	2.37595
0:12:38.360	Exercise		2.4858	34.8639	20.0468	124	-	25.9791	28.1145	0.924046	70.4443	2.04167	2.29699
0:12:40.480	Exercise		2.43119	34.098	19.3978	125.333	-	26.4289	28.6486	0.922521	70.2281	1.99833	2.24282
0:12:42.200	Exercise		2.27141	31.8571	17.9322	126.667	-	25.8992	28.157	0.919815	64.3176	1.99167	2.08928
0:12:43.980	Exercise		2.29826	32.2336	17.9551	128	-	26.0749	28.5386	0.913671	65.7119	1.931	2.09985
0:12:45.760	Exercise		2.28145	31.9979	17.6856	129	-	25.4578	28.0222	0.908486	63.5977	1.95967	2.07266
0:12:47.760	Exercise		2.4017	33.6844	18.5221	129.667	-	25.4413	28.1424	0.904019	66.8612	1.97367	2.17118
0:12:49.340	Exercise		2.57489	36.1134	19.8578	129.667	-	25.5383	28.2552	0.903842	71.9791	1.967	2.32729
0:12:50.780	Exercise		2.69534	37.8028	20.8402	129.333	-	25.6866	27.9675	0.918443	75.0339	2.19933	2.47552
0:12:53.420	Exercise		2.60017	36.468	20.1564	129	-	24.9836	27.105	0.921737	70.2601	2.25433	2.39667
0:12:55.480	Exercise		2.42924	34.0707	18.9291	128.333	-	23.7501	25.7442	0.922542	62.1918	2.351	2.24108
0:12:57.660	Exercise		2.4497	34.3576	19.2385	127.333	-	23.052	25.1752	0.915665	61.2112	2.195	2.2431
0:12:59.880	Exercise		2.3782	33.3549	18.8248	126.333	-	22.5925	24.8236	0.910122	58.273	2.18033	2.16445
0:13:02.220	Exercise		2.41388	33.8553	19.1578	126	-	22.4134	24.8685	0.901276	58.8582	2.10433	2.17558
0:13:04.140	Exercise		2.42297	33.9827	19.1791	126.333	-	21.8836	24.607	0.889324	57.8659	2.03133	2.1548
0:13:06.480	Exercise		2.51558	35.2816	19.8598	126.667	-	22.0442	24.8354	0.887612	60.2968	2.11667	2.23286
0:13:08.820	Exercise		2.41101	33.815	18.9346	127.333	-	21.7144	24.586	0.883202	56.764	2.188	2.12941
0:13:11.360	Exercise		2.25038	31.5622	17.5811	128	-	21.8753	24.7344	0.884411	53.2597	2.24567	1.99026
0:13:14.100	Exercise		2.52326	35.3893	19.5097	129.333	-	21.8825	24.8454	0.880747	59.6413	2.29067	2.22235
0:13:15.940	Exercise		2.68974	37.7242	20.5847	130.667	-	22.5713	25.4293	0.887609	65.4985	2.32567	2.38744
0:13:17.940	Exercise		2.69919	37.8569	20.4484	132	-	22.9991	25.7335	0.89374	67.1172	2.26467	2.41238
0:13:20.220	Exercise		2.4213	33.9593	18.2053	133	-	22.3824	24.8341	0.901277	58.6167	2.25333	2.18226
0:13:22.980	Exercise		2.4071	33.7602	17.9635	134	-	22.1195	24.8121	0.891481	57.5398	2.277	2.14589
0:13:25.140	Exercise		2.75087	38.5816	20.3768	135	-	22.1722	24.7372	0.896311	65.7296	2.359	2.46563
0:13:26.900	Exercise		2.85547	40.0487	21.0477	135.667	-	23.2715	25.7846	0.902535	71.7086	2.31867	2.57716
0:13:28.840	Exercise		2.7848	39.0575	20.4765	136	-	24.3399	26.2295	0.927957	73.5136	2.18033	2.58417
0:13:30.500	Exercise		2.57684	36.1408	18.9473	136	-	24.8125	26.5399	0.934915	69.6476	2.07367	2.40912
0:13:32.280	Exercise		2.46584	34.584	18.2205	135.333	-	24.7717	26.2786	0.942655	66.6748	2.027	2.32444
0:13:34.360	Exercise		2.48603	34.8671	18.4606	134.667	-	24.0872	25.6399	0.939441	65.2335	2.072	2.33547
0:13:36.240	Exercise		2.59687	36.4217	19.4765	133.333	-	23.928	25.5107	0.93796	67.5801	2.111	2.43576
0:13:37.940	Exercise		2.6563	37.2553	20.0728	132.333	-	24.5176	26.1375	0.938023	70.802	2.12067	2.49167
0:13:39.760	Exercise		2.58723	36.2865	19.6997	131.333	-	24.2734	25.7027	0.944392	67.996	2.225	2.44336
0:13:42.320	Exercise		2.47114	34.6584	18.8637	131	-	23.3222	24.9002	0.936628	62.3732	2.23667	2.31454
0:13:44.520	Exercise		2.43121	34.0983	18.5588	131	-	22.5566	24.177	0.932978	59.3012	2.25967	2.26826
0:13:46.660	Exercise		2.60777	36.5746	19.9066	131	-	22.9394	24.7838	0.925582	64.8221	2.20333	2.4137
0:13:48.480	Exercise		2.69676	37.8228	20.586	131	-	23.9577	25.6487	0.93407	69.9117	2.241	2.51897
0:13:50.320	Exercise		2.68268	37.6252	20.4784	131	-	24.5646	26.0687	0.942305	71.4817	2.17667	2.5279
0:13:52.140	Exercise		2.51732	35.3061	19.2162	131	-	24.6574	26.0139	0.947857	67.428	2.13967	2.38606
0:13:54.200	Exercise		2.54055	35.6318	19.3935	131	-	24.3059	25.7068	0.945504	67.078	2.14033	2.4021
0:13:56.080	Exercise		2.49321	34.9679	19.0322	131	-	23.8281	25.2256	0.944602	64.5188	2.14633	2.35509
0:13:58.140	Exercise		2.60716	36.5661	19.902	131	-	23.9562	25.3989	0.943201	67.56	2.251	2.45908
0:14:00.220	Exercise		2.47068	34.6519	18.8123	131.333	-	24.1391	25.5988	0.942978	64.5747	2.22467	2.3298
0:14:02.280	Exercise		2.52197	35.3712	19.1542	131.667	-	24.3466	26.0682	0.933957	66.5534	2.196	2.35541
0:14:04.340	Exercise		2.53819	35.5987	19.1802	132.333	-	24.9126	26.7615	0.930913	69.0174	2.02833	2.36283
0:14:05.840	Exercise		2.28449	32.0406	17.2198	132.667	-	25.6853	27.4766	0.934808	64.2653	1.95533	2.13556
0:14:08.180	Exercise		2.41573	33.8812	18.0728	133.667	-	25.3731	27.3518	0.92766	66.7142	2.09267	2.24098
0:14:10.180	Exercise		2.41429	33.8611	17.9724	134.333	-	25.6152	27.5575	0.92952	67.3241	2.088	2.24414
0:14:11.640	Exercise		2.75061	38.578	20.3247	135.333	-	26.2387	28.2308	0.929437	78.5617	2.09033	2.55652
0:14:13.080	Exercise		2.47154	34.664	18.2177	135.667	-	28.5187	29.9994	0.950644	77.5351	1.86967	2.34956
0:14:14.520	Exercise		2.47652	34.7338	18.1652	136.333	-	28.9191	30.2604	0.955674	78.6686	1.897	2.36674
0:14:15.980	Exercise		2.4479	34.3324	17.9115	136.667	-	29.6261	30.7822	0.962444	79.5084	1.93467	2.35597
0:14:17.460	Exercise		2.54271	35.6622	18.5149	137.333	-	29.5182	30.5111	0.967457	81.8614	2.045	2.45997
0:14:19.020	Exercise		2.57884	36.1689	18.7325	137.667	-	29.1905	29.9022	0.976198	81.8527	2.11633	2.51746
0:14:20.640	Exercise		2.62954	36.88	19.0547	138	-	28.8969	29.3525	0.984477	82.9193	2.033	2.58872
0:14:21.920	Exercise		2.74155	38.451	19.8663	138	-	28.8435	29.0452	0.993055	86.4058	2.004	2.72252
0:14:23.240	Exercise		2.6171	36.7055	18.9645	138	-	27.9506	28.1846	0.991696	80.2488	1.92167	2.59537
0:14:25.060	Exercise		2.59147	36.346	18.8242	137.667	-	25.8498	26.3566	0.980769	73.2402	1.99167	2.54163
0:14:26.940	Exercise		2.37166	33.2631	17.2693	137.333	-	24.806	25.702	0.965139	63.9982	2.10567	2.28898
0:14:29.220	Exercise		2.39201	33.5486	17.4599	137	-	23.4181	24.9145	0.939938	60.7321	2.18933	2.24834
0:14:31.620	Exercise		2.59597	36.4091	18.9027	137.333	-	23.4835	25.0876	0.936061	65.9179	2.26133	2.42998
0:14:33.280	Exercise		2.76889	38.8344	20.113	137.667	-	23.1581	24.8258	0.932825	69.4966	2.19833	2.58289
0:14:35.060	Exercise		2.87863	40.3735	20.9102	137.667	-	23.9369	25.2539	0.94785	74.795	2.159	2.72851
0:14:36.820	Exercise		2.86883	40.2361	20.8896	137.333	-	24.032	25.3113	0.949456	74.9368	2.12567	2.72383
0:14:38.400	Exercise		2.92289	40.9943	21.335	137	-	24.3461	25.5252	0.953808	77.2443	2.15867	2.78788
0:14:40.100	Exercise		2.99356	41.9854	21.8508	137	-	24.9486	25.8644	0.964593	81.1974	2.11967	2.88757
0:14:41.540	Exercise		2.93376	41.1467	21.4143	137	-	25.6469	26.2914	0.975485	81.9964	2.06367	2.86184
0:14:42.960	Exercise		2.89147	40.5535	21.1056	137	-	26.5476	26.7844	0.991156	83.9104	1.99533	2.86589
0:14:44.380	Exercise		2.83534	39.7663	20.6959	137	-	26.3249	26.5869	0.990147	81.3823	2.052	2.8074
0:14:46.120	Exercise		2.73332	38.3354	19.9999	136.667	-	26.0396	26.4258	0.985384	77.4763	2.09	2.69337
0:14:47.860	Exercise		2.69836	37.8451	19.7441	136.667	-	25.3189	25.9724	0.974841	74.3002	2.112	2.63047
0:14:49.500	Exercise		2.74305	38.4719	20.0711	136.667	-	26.3034	27.0213	0.973433	78.4149	2.12833	2.67017
0:14:51.020	Exercise		2.82963	39.6863	20.6542	137	-	26.6679	27.3497	0.975071	82.0064	2.12967	2.75909
0:14:52.540	Exercise		2.9126	40.8499	21.2082	137.333	-	26.3619	26.8007	0.983627	82.6835	2.38167	2.86491
0:14:54.920	Exercise		2.77654	38.9416	20.1685	137.667	-	25.1789	25.7601	0.97744	75.4432	2.318	2.7139
0:14:56.740	Exercise		2.75671	38.6635	19.9761	138	-	24.4222	25.3026	0.965204	72.4889	2.38633	2.66078
0:14:58.560	Exercise		2.71732	38.1111	19.6908	138	-	24.2869	25.5366	0.951063	71.6627	2.14967	2.58435
0:15:00.320	Exercise		2.83141	39.7112	20.468	138.333	-	24.5838	25.8554	0.95082	75.3381	2.23467	2.69216
0:15:02.080	Exercise		2.73548	38.3657	19.727	138.667	-	24.0995	25.3538	0.950528	71.5392	2.16567	2.60015
0:15:04.020	Exercise		2.78052	38.9974	19.9559	139.333	-	23.6911	24.995	0.947833	71.5112	2.15633	2.63547
0:15:05.760	Exercise		2.79123	39.1477	19.9374	140	-	24.0662	25.4015	0.947434	72.9283	2.15467	2.64451
0:15:07.420	Exercise		2.89492	40.6019	20.58	140.667	-	25.0781	26.217	0.956558	78.9293	2.11967	2.76916
0:15:08.880	Exercise		2.88212	40.4224	20.3923	141.333	-	26.3092	27.3146	0.963192	82.1565	2.20633	2.77603
0:15:10.620	Exercise		2.85022	39.9751	20.072	142	-	26.1505	27.0219	0.967754	80.8169	2.187	2.75832
0:15:12.320	Exercise		2.84466	39.897	20.0328	142	-	25.7068	26.5558	0.968026	79.2883	2.18767	2.7537
0:15:13.860	Exercise		2.87591	40.3353	20.2529	142	-	25.4756	26.1573	0.97394	79.9012	2.047	2.80096
0:15:15.260	Exercise		2.97598	41.7388	20.9085	142.333	-	25.3315	25.91	0.977674	81.7926	2.17033	2.90953
0:15:17.180	Exercise		2.84482	39.8993	19.8015	143.667	-	25.8169	26.2386	0.983929	79.6913	2.16867	2.7991
0:15:18.840	Exercise		2.77405	38.9067	19.1755	144.667	-	25.536	25.9736	0.983151	76.9541	2.139	2.72731
0:15:20.320	Exercise		2.71261	38.045	18.6647	145.333	-	25.5978	26.2447	0.975352	75.482	2.12267	2.64575
0:15:22.320	Exercise		2.58374	36.2376	17.6968	146	-	25.0105	25.8325	0.96818	70.0464	2.19467	2.50152
0:15:24.700	Exercise		2.7385	38.4082	18.6293	147	-	23.3286	24.5664	0.949615	68.5876	2.47967	2.60052
0:15:27.060	Exercise		2.88354	40.4424	19.5274	147.667	-	22.8465	24.2109	0.943644	70.8808	2.409	2.72104
0:15:28.760	Exercise		3.29467	46.2086	22.2613	148	-	23.1782	24.5756	0.943139	82.2354	2.38133	3.10734
0:15:30.240	Exercise		3.08758	43.304	20.862	148	-	25.0666	26.1383	0.958999	84.0861	2.13633	2.96098
0:15:31.660	Exercise		2.96455	41.5786	20.0307	148	-	25.2444	25.9419	0.973115	81.4395	2.09733	2.88485
0:15:33.440	Exercise		2.91157	40.8355	19.6286	148.333	-	24.8863	25.5784	0.97294	78.7386	2.13133	2.83278
0:15:35.160	Exercise		2.98226	41.8269	20.06	148.667	-	24.7654	25.3771	0.975895	80.0713	2.19033	2.91037
0:15:36.620	Exercise		3.05761	42.8837	20.5208	149	-	25.3456	26.0357	0.973496	83.8748	2.23567	2.97657
0:15:38.260	Exercise		2.99683	42.0313	20.113	149	-	25.3466	25.7859	0.982965	82.2926	2.209	2.94578
0:15:40.020	Exercise		2.80096	39.2842	18.7984	149	-	25.6424	26.0232	0.985367	78.0648	2.12633	2.75998
0:15:41.540	Exercise		2.83927	39.8215	19.013	149.333	-	25.8926	26.0121	0.995405	80.013	2.09367	2.82623
0:15:43.000	Exercise		2.83539	39.767	18.987	149.333	-	26.8103	26.8924	0.996947	82.9112	2.04467	2.82673
0:15:44.460	Exercise		3.03643	42.5866	20.3332	149.333	-	26.7823	26.7686	1.00051	88.2766	2.158	3.03798
0:15:45.940	Exercise		3.01257	42.2521	20.2186	149	-	27.3631	27.1559	1.00763	89.4873	2.15667	3.03557
0:15:47.340	Exercise		3.07287	43.0977	20.6233	149	-	27.6319	27.2383	1.01445	91.9631	2.21633	3.11727
0:15:48.800	Exercise		2.97388	41.7094	20.0486	148.333	-	28.2038	27.657	1.01977	90.7562	2.242	3.03267
0:15:50.400	Exercise		2.82828	39.6673	19.1531	147.667	-	27.6992	27.1547	1.02005	84.7041	2.263	2.88499
0:15:52.180	Exercise		2.75671	38.6635	18.7531	147	-	27.0136	26.5661	1.01684	80.7399	2.18867	2.80314
0:15:53.700	Exercise		2.81803	39.5236	19.1703	147	-	26.6648	26.288	1.01433	81.7168	2.113	2.85842
0:15:55.100	Exercise		2.98374	41.8477	20.2976	147	-	26.7972	26.4267	1.01402	86.9492	2.11367	3.02558
0:15:56.560	Exercise		3.08558	43.276	20.9903	147	-	27.805	27.2219	1.02142	92.9793	2.2	3.15167
0:15:57.960	Exercise		3.07457	43.1215	20.9154	147	-	28.1332	27.2645	1.03186	93.7171	2.20667	3.17252
0:15:59.340	Exercise		2.93365	41.1451	19.9568	147	-	28.214	27.3316	1.03229	89.8979	2.144	3.02836
0:16:00.860	Exercise		2.93054	41.1015	19.9356	147	-	27.765	27.2409	1.01924	88.1394	2.21233	2.98693
0:16:02.500	Exercise		2.82307	39.5942	19.2045	147	-	27.8952	27.5762	1.01157	85.3568	2.19633	2.85572
0:16:03.980	Exercise		2.69727	37.8299	18.3488	147	-	27.0291	27.0105	1.00069	79.0831	2.176	2.69912
0:16:05.860	Exercise		2.50048	35.0699	16.9716	147.333	-	26.4661	26.7176	0.990588	71.7365	2.194	2.47695
0:16:08.200	Exercise		2.72083	38.1603	18.4255	147.667	-	25.2896	26.1235	0.968078	74.3065	2.29767	2.63397
0:16:09.720	Exercise		2.9883	41.9116	20.1458	148.333	-	25.1137	26.0146	0.96537	80.4199	2.54467	2.88481
0:16:11.740	Exercise		3.3006	46.2918	22.2513	148.333	-	24.8293	25.6139	0.969371	88.371	2.34033	3.19951
0:16:13.100	Exercise		3.16295	44.3611	21.3232	148.333	-	25.2651	25.6969	0.983197	86.5228	2.225	3.1098
0:16:14.500	Exercise		3.02643	42.4464	20.4488	148	-	25.3154	25.6382	0.987407	83.4967	2.06267	2.98831
0:16:16.240	Exercise		3.02264	42.3932	20.4232	148	-	26.356	26.6402	0.989333	86.5462	2.138	2.99039
0:16:17.600	Exercise		3.078	43.1697	20.7973	148	-	27.1333	27.3372	0.99254	90.4329	2.22267	3.05504
0:16:18.980	Exercise		2.98121	41.8122	20.1433	148	-	28.6072	28.5259	1.00285	92.6076	2.14967	2.98971
0:16:20.420	Exercise		3.02	42.3563	20.4054	148	-	28.2619	28.066	1.00698	92.4117	2.225	3.04108
0:16:21.940	Exercise		2.97654	41.7467	20.0665	148.333	-	28.2265	27.8554	1.01332	91.1516	2.172	3.01619
0:16:23.280	Exercise		3.08366	43.2491	20.6957	149	-	28.1354	27.7656	1.01332	93.9619	2.218	3.12473
0:16:24.680	Exercise		3.04123	42.654	20.32	149.667	-	28.4674	27.9441	1.01873	94.0406	2.14167	3.09818
0:16:26.040	Exercise		3.02761	42.463	20.1841	150	-	28.2216	27.6175	1.02187	92.6385	2.189	3.09384
0:16:27.540	Exercise		3.05106	42.7919	20.2953	150.333	-	27.9185	27.3824	1.01958	92.4104	2.173	3.11079
0:16:28.920	Exercise		3.09525	43.4117	20.5893	150.333	-	27.472	27.117	1.01309	92.1235	2.20867	3.13577
0:16:30.360	Exercise		3.06282	42.9568	20.3285	150.667	-	27.9059	27.7274	1.00644	92.7943	2.154	3.08254
0:16:31.720	Exercise		3.00726	42.1775	19.9597	150.667	-	28.2661	27.9392	1.0117	92.292	2.15267	3.04244
0:16:33.120	Exercise		3.06027	42.921	20.222	151.333	-	28.6671	28.2889	1.01337	95.2322	2.15767	3.10118
0:16:34.440	Exercise		3.1104	43.6242	20.5533	151.333	-	28.5972	28.1129	1.01723	96.3807	2.20467	3.16399
0:16:35.840	Exercise		3.12141	43.7785	20.5807	151.667	-	28.8792	28.3492	1.0187	97.5756	2.232	3.17976
0:16:37.240	Exercise		3.02951	42.4896	19.931	152	-	28.7289	28.1253	1.02146	94.2191	2.22933	3.09452
0:16:38.700	Exercise		3.05247	42.8117	19.9944	152.667	-	28.4554	27.7352	1.02597	93.9767	2.24467	3.13174
0:16:40.140	Exercise		3.0502	42.7798	19.9359	153	-	28.3731	27.6144	1.02747	93.7697	2.206	3.134
0:16:41.480	Exercise		3.08314	43.2418	20.1512	153	-	28.3062	27.4218	1.03225	94.5304	2.214	3.18257
0:16:42.920	Exercise		2.98886	41.9196	19.4926	153.333	-	28.5879	27.7107	1.03165	92.8063	2.14333	3.08347
0:16:44.300	Exercise		3.02957	42.4905	19.7581	153.333	-	28.2658	27.4559	1.0295	92.9206	2.16767	3.11894
0:16:45.680	Exercise		3.05935	42.9081	19.909	153.667	-	28.5221	27.7233	1.02881	94.8416	2.12633	3.1475
0:16:46.960	Exercise		3.11201	43.6467	20.2517	153.667	-	28.813	27.9231	1.03187	97.2139	2.18967	3.21119
0:16:48.360	Exercise		3.17746	44.5647	20.6329	154	-	28.5735	27.7343	1.03026	98.3386	2.215	3.2736
0:16:49.740	Exercise		3.1662	44.4067	20.5597	154	-	28.1414	27.4769	1.02418	96.2293	2.295	3.24277
0:16:51.260	Exercise		2.85136	39.991	18.5153	154	-	27.196	26.7135	1.01806	83.8956	2.246	2.90286
0:16:53.320	Exercise		2.88847	40.5115	18.7563	154	-	26.5166	26.4631	1.00202	82.5272	2.364	2.89432
0:16:54.980	Exercise		2.55353	35.8139	16.5456	154.333	-	26.0813	26.1574	0.99709	71.738	2.37333	2.5461
0:16:57.340	Exercise		3.03663	42.5894	19.6334	154.667	-	25.8047	26.3796	0.978206	84.1142	2.48467	2.97044
0:16:58.840	Exercise		3.01177	42.2409	19.3891	155.333	-	26.2204	26.7402	0.980561	85.0713	2.37033	2.95323
0:17:00.260	Exercise		3.33347	46.7527	21.3684	156	-	26.9472	27.4946	0.98009	96.7858	2.36467	3.2671
0:17:01.740	Exercise		3.15685	44.2756	20.1501	156.667	-	28.2087	28.2317	0.999188	96.1704	2.29633	3.15429
0:17:03.140	Exercise		3.06017	42.9197	19.4915	157	-	29.182	28.9954	1.00644	96.4217	2.30233	3.07987
0:17:04.560	Exercise		3.04876	42.7597	19.3777	157.333	-	29.5971	28.9794	1.02131	97.451	2.29567	3.11375
0:17:05.980	Exercise		3.01082	42.2275	19.0961	157.667	-	30.0546	29.2125	1.02883	97.8143	2.27	3.09762
0:17:07.320	Exercise		3.06262	42.954	19.3837	158	-	29.9245	28.7844	1.03961	99.0419	2.277	3.18392
0:17:08.700	Exercise		3.0437	42.6886	19.2234	158.333	-	29.5503	28.4541	1.03852	97.3707	2.22833	3.16096
0:17:10.100	Exercise		3.17285	44.4999	19.9969	158.667	-	28.9214	27.8881	1.03705	99.1914	2.27	3.29039
0:17:11.440	Exercise		3.20003	44.8813	20.126	159	-	28.7109	27.7445	1.03483	99.2351	2.29233	3.31149
0:17:12.860	Exercise		3.30486	46.3514	20.7853	159	-	28.8723	27.8586	1.03639	102.85	2.353	3.42512
0:17:14.220	Exercise		3.28531	46.0773	20.6623	159	-	28.6684	27.5088	1.04215	101.541	2.34633	3.42379
0:17:15.600	Exercise		3.3258	46.6451	20.917	159	-	28.9383	27.5756	1.04941	103.634	2.38367	3.49014
0:17:17.000	Exercise		3.2921	46.1725	20.6617	159.333	-	28.6136	27.2421	1.05035	101.485	2.368	3.45785
0:17:18.420	Exercise		3.3094	46.4152	20.727	159.667	-	29.1015	27.6168	1.05376	103.787	2.35933	3.48732
0:17:19.700	Exercise		3.28472	46.0689	20.5295	160	-	28.932	27.395	1.05611	102.444	2.35	3.46901
0:17:21.140	Exercise		3.34931	46.9749	20.9332	160	-	29.5306	27.7852	1.06282	106.499	2.38467	3.5597
0:17:22.460	Exercise		3.29028	46.1469	20.5642	160	-	28.8532	27.2911	1.05724	102.108	2.42	3.47861
0:17:23.980	Exercise		3.23602	45.3859	20.2251	160	-	28.5073	27.0602	1.05348	99.4902	2.336	3.40907
0:17:25.380	Exercise		3.16077	44.3306	19.7548	160	-	27.9109	26.5891	1.04971	95.3844	2.26333	3.31791
0:17:26.740	Exercise		3.24774	45.5503	20.2562	160.333	-	27.8897	26.6034	1.04835	97.9344	2.26333	3.40477
0:17:28.140	Exercise		3.26828	45.8384	20.342	160.667	-	28.1973	26.7936	1.05239	99.5841	2.27933	3.43951
0:17:29.500	Exercise		3.29587	46.2254	20.5137	160.667	-	28.4429	27.3446	1.04017	101.171	2.31567	3.42826
0:17:30.860	Exercise		3.33147	46.7247	20.7353	160.667	-	28.5062	27.3586	1.04195	102.361	2.35367	3.47122
0:17:32.280	Exercise		3.2569	45.6789	20.3133	160.333	-	28.1749	26.9834	1.04416	98.9538	2.33933	3.40072
0:17:33.760	Exercise		3.11064	43.6275	19.4011	160.333	-	26.6832	25.5903	1.04271	89.7662	2.256	3.24349
0:17:35.400	Exercise		3.12496	43.8283	19.531	160	-	26.2384	25.4972	1.02907	88.7582	2.23067	3.2158
0:17:36.820	Exercise		3.25199	45.61	20.3249	160	-	25.9243	25.3365	1.0232	91.2358	2.238	3.32743
0:17:38.200	Exercise		3.3886	47.526	21.223	159.667	-	27.1133	26.5262	1.02213	99.2334	2.293	3.46361
0:17:39.560	Exercise		3.10104	43.4929	19.422	159.667	-	27.2139	26.7735	1.01645	91.222	2.27033	3.15205
0:17:41.380	Exercise		2.98019	41.7979	18.6651	159.667	-	26.2603	26.5246	0.990039	84.3451	2.35667	2.9505
0:17:43.360	Exercise		2.96654	41.6064	18.5409	160	-	25.4431	25.7304	0.988834	80.9724	2.50533	2.93341
0:17:45.140	Exercise		3.2976	46.2496	20.61	160	-	25.2054	25.2694	0.997469	89.1723	2.50367	3.28925
0:17:46.540	Exercise		3.36532	47.1995	21.0333	160	-	25.7149	25.4069	1.01212	93.0284	2.437	3.40612
0:17:48.120	Exercise		3.32192	46.5907	20.762	160	-	26.3363	25.8747	1.01784	94.3641	2.33267	3.38118
0:17:49.600	Exercise		3.25198	45.6099	20.3249	160	-	26.9801	26.3009	1.02582	94.5819	2.34967	3.33596
0:17:51.020	Exercise		3.35472	47.0508	20.967	160	-	28.0721	27.0536	1.03765	101.365	2.39633	3.48101
0:17:52.380	Exercise		3.30866	46.4048	20.6791	160	-	28.9195	27.4821	1.0523	103.042	2.381	3.48171
0:17:53.760	Exercise		3.30959	46.4179	20.685	160	-	29.1346	27.6099	1.05522	103.85	2.37733	3.49236
0:17:55.140	Exercise		3.19119	44.7573	19.9035	160.333	-	29.178	27.5687	1.05838	100.503	2.312	3.37748
0:17:56.520	Exercise		3.26864	45.8434	20.3442	160.667	-	28.8938	27.6271	1.04585	101.87	2.332	3.4185
0:17:57.880	Exercise		3.24333	45.4885	20.1449	161	-	28.489	27.5238	1.03507	99.6907	2.32433	3.35707
0:17:59.340	Exercise		3.31119	46.4402	20.5664	161	-	28.4226	27.4299	1.03619	101.478	2.34233	3.43103
0:18:00.680	Exercise		3.31058	46.4317	20.5626	161	-	28.8482	27.4594	1.05058	103.111	2.30433	3.47802
0:18:01.920	Exercise		3.35547	47.0612	20.8414	161	-	28.6324	26.9563	1.06218	103.62	2.33467	3.5641
0:18:03.420	Exercise		3.43846	48.2252	21.3127	161.333	-	28.3123	26.7252	1.05939	104.858	2.37433	3.64266
0:18:04.780	Exercise		3.37569	47.3448	20.8805	161.667	-	28.661	27.0444	1.05978	104.173	2.386	3.57747
0:18:06.060	Exercise		3.39494	47.6149	20.9564	162	-	29.6359	27.8646	1.06357	108.267	2.40433	3.61074
0:18:07.420	Exercise		3.29271	46.181	20.3254	162	-	30.1479	28.3643	1.06288	106.721	2.43433	3.49977
0:18:08.900	Exercise		3.29529	46.2172	20.3413	162	-	29.6912	28.0554	1.0583	105.101	2.461	3.48742
0:18:10.280	Exercise		3.28903	46.1294	20.3026	162	-	29.6059	28.0566	1.05522	104.791	2.402	3.47065
0:18:11.560	Exercise		3.30071	46.2933	20.3748	162	-	29.4736	27.9931	1.05289	104.764	2.381	3.47528
0:18:13.000	Exercise		3.33587	46.7863	20.5495	162.333	-	29.0654	27.6466	1.05132	104.403	2.384	3.50707
0:18:14.400	Exercise		3.28654	46.0946	20.2042	162.667	-	28.6699	27.3512	1.04821	101.408	2.4	3.445
0:18:15.820	Exercise		3.33787	46.8145	20.4777	163	-	28.247	26.9764	1.0471	101.535	2.38067	3.49509
0:18:17.220	Exercise		3.2789	45.9874	20.1159	163	-	28.7184	27.381	1.04884	101.602	2.32233	3.43905
0:18:18.520	Exercise		3.33663	46.7971	20.4701	163	-	28.8499	27.4301	1.05176	103.768	2.35	3.50935
0:18:19.900	Exercise		3.25909	45.7096	19.9944	163	-	29.2292	27.6422	1.05741	102.767	2.32733	3.44621
0:18:21.300	Exercise		3.33348	46.7529	20.4091	163.333	-	29.014	27.4766	1.05596	104.224	2.36033	3.52001
0:18:22.600	Exercise		3.27311	45.9062	19.9986	163.667	-	29.0053	27.508	1.05443	102.375	2.34	3.45126
0:18:24.020	Exercise		3.06366	42.9687	18.6809	164	-	28.3345	26.9645	1.05081	93.3342	2.431	3.21932
0:18:26.260	Exercise		3.31915	46.5518	20.1976	164.333	-	27.4732	26.5637	1.03424	97.7552	2.53033	3.43279
0:18:27.540	Exercise		3.4805	48.8148	21.1366	164.667	-	27.3174	26.5762	1.02789	101.789	2.57867	3.57756
0:18:28.880	Exercise		3.79579	53.2369	23.0048	165	-	27.9831	27.2298	1.02766	113.948	2.506	3.90079
0:18:30.220	Exercise		3.56946	50.0625	21.6331	165	-	29.6275	28.256	1.04854	113.569	2.47033	3.74271
0:18:31.460	Exercise		3.44781	48.3564	20.8958	165	-	30.4154	28.6209	1.0627	112.645	2.462	3.66399
0:18:32.820	Exercise		3.40521	47.7589	20.6376	165	-	31.2353	29.1771	1.07054	114.391	2.42233	3.64542
0:18:34.040	Exercise		3.35517	47.0571	20.3344	165	-	30.7047	28.5487	1.07552	110.805	2.41933	3.60855
0:18:35.400	Exercise		3.30602	46.3678	20.0365	165	-	30.5048	28.2921	1.07821	108.564	2.39233	3.56459
0:18:36.800	Exercise		3.36431	47.1853	20.3486	165.333	-	30.1527	28.0306	1.07571	109.027	2.444	3.61901
0:18:38.080	Exercise		3.4141	47.8837	20.6083	165.667	-	30.4587	28.4298	1.07137	111.815	2.429	3.65775
0:18:39.320	Exercise		3.48498	48.8778	20.9939	166	-	30.1327	28.2564	1.0664	112.738	2.48067	3.7164
0:18:40.780	Exercise		3.44758	48.3531	20.7685	166	-	30.0584	28.198	1.06598	111.314	2.46233	3.67504
0:18:42.080	Exercise		3.43604	48.1913	20.699	166	-	29.4014	27.6257	1.06428	108.296	2.53167	3.65689
0:18:43.540	Exercise		3.43295	48.148	20.6804	166	-	29.5932	27.7527	1.06632	109.035	2.49033	3.66061
0:18:44.900	Exercise		3.445	48.317	20.753	166	-	29.137	27.3886	1.06384	107.633	2.52167	3.66492
0:18:46.300	Exercise		3.36084	47.1366	20.2055	166.333	-	29.0025	27.2725	1.06344	104.829	2.42267	3.57404
0:18:47.700	Exercise		3.32883	46.6876	19.973	166.667	-	28.818	27.0987	1.06345	103.25	2.398	3.54003
0:18:49.080	Exercise		3.32621	46.651	19.9174	167	-	29.2143	27.2897	1.07053	104.64	2.38233	3.5608
0:18:50.400	Exercise		3.34261	46.881	20.0557	166.667	-	29.5701	27.5229	1.07438	106.417	2.388	3.59125
0:18:51.740	Exercise		3.37107	47.28	20.2264	166.667	-	29.7753	27.7204	1.07413	107.986	2.41167	3.62096
0:18:53.100	Exercise		3.3288	46.6872	19.9728	166.667	-	29.4217	27.4716	1.07099	105.439	2.39	3.5651
0:18:54.480	Exercise		3.33918	46.8328	19.9951	167	-	29.3083	27.4351	1.06828	105.404	2.377	3.56717
0:18:55.800	Exercise		3.35675	47.0792	20.1003	167	-	29.1417	27.2849	1.06805	105.36	2.376	3.58518
0:18:57.160	Exercise		3.46826	48.6432	20.768	167	-	28.1527	26.6301	1.05718	104.764	2.50033	3.66657
0:18:58.820	Exercise		3.43183	48.1322	20.5089	167.333	-	28.1402	26.6128	1.0574	103.62	2.49967	3.6288
0:19:00.180	Exercise		3.44483	48.3146	20.5457	167.667	-	27.9803	26.4523	1.05776	103.363	2.519	3.64382
0:19:01.580	Exercise		3.39208	47.5747	20.151	168.333	-	29.1592	27.2115	1.07157	106.414	2.411	3.63487
0:19:02.900	Exercise		3.49056	48.9559	20.695	168.667	-	28.9839	27.0065	1.07322	108.637	2.47333	3.74614
0:19:04.280	Exercise		3.45974	48.5237	20.4718	169	-	29.1659	27.0743	1.07725	108.374	2.46733	3.72702
0:19:05.680	Exercise		3.40582	47.7675	20.1131	169.333	-	27.8038	25.9882	1.06986	101.711	2.46433	3.64377
0:19:07.280	Exercise		3.46971	48.6635	20.4904	169.333	-	28.2634	26.4166	1.06991	105.234	2.49567	3.71228
0:19:08.580	Exercise		3.48203	48.8363	20.5228	169.667	-	29.0137	27.0176	1.07388	108.465	2.479	3.73928
0:19:09.840	Exercise		3.53742	49.6131	20.8492	169.667	-	30.9945	28.4677	1.08876	117.651	2.49667	3.85139
0:19:11.100	Exercise		3.50445	49.1508	20.6144	170	-	31.215	28.4643	1.09663	117.529	2.45533	3.8431
0:19:12.340	Exercise		3.48224	48.8393	20.4437	170.333	-	31.3479	28.6046	1.0959	117.256	2.46233	3.8162
0:19:13.620	Exercise		3.51207	49.2576	20.5785	170.667	-	30.8982	28.2826	1.09248	116.57	2.46067	3.83687
0:19:14.900	Exercise		3.33742	46.8081	19.5171	171	-	30.1352	27.5803	1.09263	108.423	2.34833	3.64657
0:19:16.240	Exercise		3.43113	48.1225	20.1043	170.667	-	29.0476	26.5592	1.09369	107.322	2.383	3.75261
0:19:17.620	Exercise		3.38664	47.4985	19.8825	170.333	-	28.8662	26.4311	1.09213	105.416	2.34067	3.69866
0:19:18.900	Exercise		3.34895	46.9699	19.6612	170.333	-	28.2287	25.9485	1.08788	102.05	2.309	3.64324
0:19:20.320	Exercise		3.39634	47.6345	19.9004	170.667	-	28.3798	26.2355	1.08173	104.053	2.30767	3.67393
0:19:21.620	Exercise		3.48642	48.8979	20.3884	171	-	28.7846	26.6697	1.0793	108.021	2.39567	3.76289
0:19:22.900	Exercise		3.35071	46.9946	19.5948	171	-	27.8028	25.8209	1.07675	100.258	2.401	3.6079
0:19:24.760	Exercise		3.39418	47.6041	19.849	171	-	27.8376	25.6955	1.08337	101.756	2.37933	3.67714
0:19:25.980	Exercise		3.42502	48.0367	20.0293	171	-	27.966	25.7607	1.08561	103.014	2.42233	3.71823
0:19:27.280	Exercise		3.68983	51.7507	21.5779	171	-	31.0269	28.3359	1.09497	122.673	2.54667	4.04025
0:19:28.500	Exercise		3.60149	50.5118	21.0613	171	-	31.5176	28.7548	1.09608	121.61	2.55233	3.94752
0:19:29.760	Exercise		3.54858	49.7698	20.752	171	-	31.1468	28.401	1.09668	118.549	2.51233	3.89166
0:19:31.100	Exercise		3.5956	50.4292	20.986	171.333	-	30.3031	27.7015	1.09392	116.73	2.55333	3.93329
0:19:32.440	Exercise		3.63973	51.0481	21.2023	171.667	-	30.0327	27.5143	1.09153	116.884	2.62367	3.97288
0:19:33.800	Exercise		3.59695	50.4481	20.9125	172	-	30.4353	27.7523	1.09668	117.048	2.62733	3.94469
0:19:35.140	Exercise		3.59463	50.4156	20.899	172	-	30.9942	28.0855	1.10357	119.282	2.57667	3.96691
0:19:36.340	Exercise		3.55508	49.8609	20.6691	172	-	31.7317	28.5126	1.1129	120.966	2.521	3.95646
0:19:37.560	Exercise		3.5503	49.7938	20.6413	172	-	32.4013	28.9335	1.11985	123.488	2.48333	3.97582
0:19:38.760	Exercise		3.55711	49.8893	20.6809	172	-	32.3514	28.7308	1.12601	123.273	2.557	4.00536
0:19:40.080	Exercise		3.46692	48.6245	20.1565	172	-	33.0222	29.1899	1.13129	122.727	2.53133	3.92209
0:19:41.280	Exercise		3.43842	48.2247	19.9908	172	-	32.744	29.0463	1.1273	120.612	2.55533	3.87615
0:19:42.580	Exercise		3.46241	48.5612	20.1303	172	-	32.8022	29.2534	1.12131	121.857	2.50133	3.88245
0:19:43.780	Exercise		3.53665	49.6024	20.5619	172	-	32.0522	28.7512	1.11481	121.593	2.51	3.94271
0:19:45.000	Exercise		3.62544	50.8477	21.0374	172.333	-	31.4313	28.2574	1.11232	122.148	2.53367	4.03265
0:19:46.320	Exercise		3.56588	50.0123	20.6518	172.667	-	31.3308	28.172	1.11212	119.782	2.52633	3.96569
0:19:47.580	Exercise		3.54404	49.706	20.5253	172.667	-	31.2002	27.9893	1.11472	118.59	2.51533	3.95061
0:19:48.820	Exercise		3.53596	49.5927	20.5182	172.333	-	31.567	28.1917	1.11973	119.846	2.47667	3.95931
0:19:50.040	Exercise		3.61643	50.7214	21.0258	172	-	31.2042	27.8836	1.11909	121.032	2.514	4.0471
0:19:51.320	Exercise		3.22419	45.22	18.7453	172	-	30.3272	27.3593	1.10848	104.827	2.529	3.57394
0:19:53.440	Exercise		3.26163	45.7451	18.963	172	-	29.4797	27.1149	1.08721	102.948	2.575	3.54609
0:19:54.780	Exercise		3.31597	46.5073	19.2789	172	-	29.5172	27.4588	1.07497	105.001	2.506	3.56456
0:19:55.920	Exercise		3.76732	52.8376	21.903	172	-	29.9576	27.8582	1.07536	121.26	2.454	4.05124
0:19:57.100	Exercise		3.72291	52.2147	21.6448	172	-	31.1023	28.4215	1.09432	124.69	2.382	4.07405
0:19:58.220	Exercise		3.7274	52.2777	21.6709	172	-	31.8974	28.7167	1.11076	127.902	2.414	4.14026
0:19:59.320	Exercise		3.64442	51.1139	21.1885	172	-	33.2294	29.7168	1.1182	130.319	2.40367	4.0752
0:20:00.420	Exercise		3.5172	49.3295	20.4488	172	-	33.9668	30.2846	1.12159	128.631	2.38633	3.94484
0:20:01.560	Exercise		3.45394	48.4423	20.081	172	-	34.6348	30.8456	1.12285	128.735	2.40267	3.87823
0:20:02.680	Exercise		3.43077	48.1173	19.9463	172	-	34.3669	30.4696	1.12791	126.905	2.397	3.86958
0:20:03.820	Exercise		3.54243	49.6835	20.5956	172	-	33.1881	29.3541	1.13061	126.326	2.45167	4.00512
0:20:05.060	Exercise		3.56476	49.9966	20.7254	172	-	32.0422	28.3868	1.12877	122.645	2.47567	4.0238
0:20:06.320	Exercise		3.67142	51.4926	21.3455	172	-	31.0649	27.5203	1.1288	122.233	2.54	4.1443
0:20:07.560	Exercise		3.64964	51.1871	21.2189	172	-	31.2374	27.6086	1.13144	122.326	2.49933	4.12934
0:20:08.740	Exercise		3.67715	51.573	21.3788	172	-	31.1144	27.47	1.13267	122.966	2.444	4.16499
0:20:09.900	Exercise		3.6136	50.6817	21.0093	172	-	31.281	27.635	1.13194	121.591	2.41667	4.09037
0:20:11.140	Exercise		3.59926	50.4806	20.926	172	-	31.0346	27.4864	1.12909	120.072	2.43867	4.06388
0:20:12.400	Exercise		3.61053	50.6386	20.9915	172	-	31.1695	27.5622	1.13088	120.909	2.45567	4.08308
0:20:13.560	Exercise		3.65166	51.2154	21.2306	172	-	31.356	27.607	1.1358	122.917	2.483	4.14755
0:20:14.780	Exercise		3.71941	52.1656	21.6245	172	-	31.9752	28.0718	1.13905	127.737	2.46533	4.2366
0:20:15.880	Exercise		3.6838	51.6662	21.4174	172	-	32.4165	28.4105	1.141	128.384	2.43367	4.20323
0:20:16.980	Exercise		3.72943	52.3061	21.6827	172	-	32.7337	28.6724	1.14164	131.295	2.42167	4.25768
0:20:18.100	Exercise		3.65968	51.3279	21.2772	172	-	33.2098	29.0694	1.14243	130.646	2.43833	4.18093
0:20:19.240	Exercise		3.68029	51.6169	21.397	172	-	32.8734	28.6821	1.14613	130.092	2.428	4.21809
0:20:20.340	Exercise		3.58538	50.2859	20.8452	172	-	33.3174	29.1598	1.14258	128.409	2.438	4.09658
0:20:21.520	Exercise		3.64585	51.1339	21.1968	172	-	32.3556	28.2652	1.14471	126.816	2.43533	4.17345
0:20:22.700	Exercise		3.72574	52.2544	21.6613	172	-	31.8128	28.1014	1.13207	126.944	2.56367	4.21782
0:20:23.980	Exercise		3.78825	53.1312	22.0247	172	-	31.6854	28.0467	1.12974	128.605	2.55033	4.27972
0:20:25.100	Exercise		3.73599	52.3982	21.6789	172.333	-	32.495	28.698	1.13231	130.183	2.52	4.2303
0:20:26.200	Exercise		3.64192	51.0788	21.133	172.333	-	33.598	29.3191	1.14594	131.695	2.39867	4.17344
0:20:27.260	Exercise		3.63893	51.0369	21.1157	172.333	-	33.6735	29.2455	1.15141	131.981	2.37533	4.1899
0:20:28.340	Exercise		3.76438	52.7964	21.8859	172	-	32.6507	28.545	1.14383	132.098	2.444	4.30582
0:20:29.540	Exercise		3.73985	52.4524	21.7433	172	-	32.5771	28.6298	1.13788	130.797	2.48067	4.25549
0:20:30.680	Exercise		3.66934	51.4634	21.3334	172	-	32.7548	28.7643	1.13873	128.987	2.49233	4.17839
0:20:31.820	Exercise		3.59058	50.3588	20.8755	172	-	33.3243	29.2344	1.1399	128.549	2.45667	4.09291
0:20:32.980	Exercise		3.62993	50.9106	21.1042	172	-	32.5691	28.4876	1.14327	127.119	2.42933	4.15
0:20:34.120	Exercise		3.64726	51.1537	21.205	172	-	32.4286	28.4253	1.14084	127.171	2.43033	4.16093
0:20:35.260	Exercise		3.71217	52.0641	21.5406	172.333	-	31.9306	27.9593	1.14204	127.378	2.448	4.23945
0:20:36.440	Exercise		3.64217	51.0824	21.0937	172.667	-	32.7348	28.7106	1.14016	128.071	2.46133	4.15267
0:20:37.580	Exercise		3.70499	51.9634	21.4161	173	-	32.9399	28.9371	1.13833	131.239	2.426	4.2175
0:20:38.600	Exercise		3.67725	51.5743	21.2558	173	-	33.3382	29.0374	1.14811	131.999	2.38567	4.2219
0:20:39.700	Exercise		3.79509	53.2271	21.937	173	-	33.5042	28.9063	1.15906	136.723	2.42833	4.39876
0:20:40.780	Exercise		3.41846	47.9448	19.7599	173	-	30.861	26.8355	1.15001	113.074	2.537	3.93126
0:20:43.320	Exercise		3.56737	50.0333	20.6605	172.667	-	28.6027	25.5312	1.1203	109.179	2.59867	3.99653
0:20:44.600	Exercise		3.53648	49.6	20.5212	172.333	-	27.033	24.4965	1.10354	102.133	2.65833	3.90266
0:20:45.940	Exercise		3.97539	55.7558	23.1127	172	-	28.4498	25.7141	1.10639	120.829	2.65733	4.39832
0:20:47.280	Exercise		2.22159	31.1584	12.9665	171.333	-	31.2746	27.8797	1.12177	75.5835	2.105	2.49211
0:20:50.580	Exercise		0.708732	9.94014	4.29534	165	-	33.8455	29.7726	1.1368	27.8163	1.235	0.805685
0:21:26.180	Exercise		0.0969251	1.3594	0.600155	161.5	-	42.6948	36.7472	1.16185	6.0762	0.533	0.112613
