# Supplementary material for: A Plyometric Warm-Up Protocol Improves Running Economy in Recreational Endurance Athletes
Source: Front Physiol. 2020 Mar 12;11:197. doi: 10.3389/fphys.2020.00197 (PMC7080849; doi:10.3389/fphys.2020.00197)
Supplement: Supplementary file 1 [file Data_Sheet_1.zip › Datasheet 1/Running economy /7/7 Control .xls]

## Sheet: MetasoftStudio
CPET Results
Operator
Master data
Name
Director
Street
City
Zip
State
Country
Phone
Fax
e-Mail
Internet
Patient data
Administrative Data
ID		7
Title		MISS
Last Name
First Name
Name Addition
Sex		female
Date of Birth		23/09/1999
Biological and Medical Baseline Data
Height		159 cm
Weight		54.0 kg
Mask		Blue, small
Ethnicity
Body Fat
Hip/Waist Ratio
BMI		21
Estimated Fitness Level
BSA		1.54 m2
Hct
Hb
Medication that changes the Heart Rate
Medication
Existing Medical Conditions
Normal Values
Maximum Oxygen Uptake		Wasserman weight algorithm, 1.96L/min
Maximum Relative Oxygen Uptake		Based on normal value of maximum oxygen uptake, 36ml/min/kg
Maximum Oxygen Pulse		Wasserman equation, 11ml
Maximum Heart Rate		Traditional formula for bicycle test, 181/min
Maximum Minute Ventilation		Not used, -
Maximum Breathing Frequency		Pollock et al. equation, 38/min
Maximum Work Rate		Based on normal maximum oxygen uptake, 166W
Maximum Arterial Blood Pressure		Japanese normal values, 158mmHg
Spirometry normal value set		European Coal and Steel Community (ECSC)
LBW		54.0 kg
IC
VC
TLC
FEV1
Attribution
Administrative Group
Attribution
Contact & Insurance Information
Contact Information
Street
Zip-Code
City
State
Country
Phone
Mobile Phone
e-Mail
Fax
Insurance Information
Prescribing Physician
Responsible Physician
Insurance Company
Insurance Number
Test data
Start Time		20/05/2019 2:28 PM
Duration		0:12:02
CPET device		MetaLyzer 3B-R3
Serial number		235021624
Firmware version		1.3.56
Flow Sensor		Default
Temperature		20.8°C
Barometric Pressure		1011mBar
Humidity		51%
Variable	Unit	Rest	Unloaded Pedalling	Warm Up	VT1	VT1 % Norm	VT1 % Max	VT2	VT2 % Norm	VT2 % Max	V'O2peak	V'O2peak % Norm	Normal	Absolute Maximum Values
V'O2	L/min	-	-	-	-	-	-	1.70	87	86	1.97	101	1.96	2.49
V'O2/kg	ml/min/kg	-	-	-	-	-	-	31	87	86	37	101	36	46
V'O2/HR	ml	-	-	-	-	-	-	9	81	91	10	88	11	12
HR	/min	-	-	-	-	-	-	195	107	94	206	114	181	208
V'E/V'O2		-	-	-	-	-	-	33.0	-	85	38.8	-	-	48.4
V'E/V'CO2		-	-	-	-	-	-	33.4	-	95	35.2	-	-	42.0
V'E	L/min	-	-	-	-	-	-	63.7	-	75	85.1	-	-	107.4
V'CO2	L/min	-	-	-	-	-	-	1.68	-	77	2.17	-	-	2.62
RER		-	-	-	-	-	-	0.98	-	90	1.10	-	-	1.17
t	Phase	Marker	V'O2	V'O2/kg	V'O2/HR	HR	WR	V'E/V'O2	V'E/V'CO2	RER	V'E	VT	V'CO2
h:mm:ss.ms			L/min	ml/min/kg	ml	/min	W				L/min	L	L/min
0:00:06.640	Exercise		0.557402	10.3223	3.58458	155.5	-	28.5965	38.1825	0.748943	22.9807	0.47	0.417462
0:00:07.600	Exercise		0.453193	8.39246	2.89889	156.333	-	26.4656	35.4654	0.746236	19.1705	0.384667	0.338189
0:00:08.760	Exercise		0.700117	12.9651	4.4499	157.333	-	25.2033	35.4012	0.711932	24.7099	0.503667	0.498436
0:00:10.580	Exercise		0.758746	14.0509	4.78201	158.667	-	24.153	34.2438	0.705325	23.7116	0.634	0.535163
0:00:12.760	Exercise		0.864264	16.0049	5.41292	159.667	-	25.5241	35.9825	0.709347	26.417	0.873	0.613063
0:00:14.740	Exercise		0.910826	16.8672	5.66904	160.667	-	24.9934	34.8785	0.716585	27.0554	0.908	0.652684
0:00:16.640	Exercise		1.07319	19.8739	6.65199	161.333	-	25.1545	34.7235	0.724424	31.4197	1.02267	0.777443
0:00:18.620	Exercise		1.12683	20.8672	6.95572	162	-	24.5487	33.7936	0.726431	31.7392	1.121	0.818561
0:00:21.220	Exercise		1.20587	22.331	7.36785	163.667	-	25.3023	34.2985	0.737708	34.6047	1.21733	0.889581
0:00:23.100	Exercise		1.11465	20.6416	6.74182	165.333	-	26.5052	35.3804	0.749149	33.8573	1.13033	0.835038
0:00:25.020	Exercise		0.841849	15.5898	5.04101	167	-	26.657	35.2193	0.756887	27.0314	0.848	0.637184
0:00:27.100	Exercise		0.639845	11.849	3.81617	167.667	-	26.3353	35.806	0.735498	21.3634	0.681667	0.470605
0:00:29.080	Exercise		0.806733	14.9395	4.79247	168.333	-	23.449	33.5647	0.698621	23.971	0.683	0.563601
0:00:30.840	Exercise		1.1744	21.7482	6.96285	168.667	-	23.6803	33.6417	0.703898	33.5366	0.843333	0.826658
0:00:32.240	Exercise		1.29049	23.898	7.63606	169	-	23.8149	33.5942	0.7089	37.0916	0.84	0.914831
0:00:33.620	Exercise		1.04085	19.2751	6.1589	169	-	25.1187	34.8492	0.720783	34.2882	0.606333	0.75023
0:00:34.340	Exercise		1.22499	22.6849	7.23418	169.333	-	22.7926	31.6048	0.721177	35.0578	0.707333	0.883432
0:00:37.080	Exercise		1.38389	25.6276	8.15651	169.667	-	21.1778	29.5336	0.717077	36.2529	0.751667	0.992354
0:00:38.600	Exercise		1.45441	26.9335	8.55534	170	-	21.7659	30.2514	0.7195	36.4719	1.09067	1.04645
0:00:40.140	Exercise		1.53378	28.4033	9.00458	170.333	-	23.3836	32.0244	0.730182	41.13	1.125	1.11994
0:00:42.060	Exercise		1.62269	30.0498	9.48942	171	-	23.5714	32.0793	0.734784	43.4191	1.20933	1.19233
0:00:44.640	Exercise		1.57344	29.1378	9.14792	172	-	23.8834	32.2083	0.74153	42.7992	1.18067	1.16675
0:00:46.140	Exercise		1.58818	29.4107	9.18021	173	-	24.5665	32.7685	0.749699	44.6306	1.14467	1.19065
0:00:47.660	Exercise		1.4765	27.3426	8.48562	174	-	26.9482	35.0512	0.768824	45.6315	1.12467	1.13517
0:00:49.080	Exercise		1.35537	25.0995	7.75977	174.667	-	29.0336	36.7908	0.789153	45.3605	1.087	1.0696
0:00:50.460	Exercise		1.32846	24.6011	7.59119	175	-	29.6637	36.9577	0.802639	45.4162	1.08833	1.06627
0:00:51.980	Exercise		1.2733	23.5796	7.26217	175.333	-	29.1473	35.9609	0.810528	42.8291	1.079	1.03205
0:00:53.640	Exercise		1.24867	23.1235	7.10817	175.667	-	29.3381	35.7309	0.821086	41.9371	1.13867	1.02526
0:00:55.360	Exercise		1.15701	21.426	6.5739	176	-	29.2902	35.3671	0.828176	38.9529	1.10767	0.958204
0:00:57.100	Exercise		1.18445	21.9343	6.72985	176	-	28.6329	34.2559	0.835852	38.9576	1.11233	0.990027
0:00:58.780	Exercise		1.20653	22.3432	6.85531	176	-	27.3273	32.5938	0.83842	38.2604	1.04167	1.01158
0:01:00.280	Exercise		1.31398	24.3329	7.45166	176.333	-	26.601	31.9137	0.833528	40.2234	1.099	1.09523
0:01:02.040	Exercise		1.32601	24.5557	7.49156	177	-	25.9486	31.5799	0.82168	39.376	1.14133	1.08955
0:01:04.700	Exercise		1.43941	26.6558	8.08658	178	-	26.1592	32.0956	0.81504	42.8509	1.18733	1.17318
0:01:06.040	Exercise		1.42842	26.4522	7.99487	178.667	-	26.9782	32.9446	0.818896	44.0964	1.142	1.16972
0:01:07.480	Exercise		1.41659	26.2331	7.9139	179	-	28.926	34.5595	0.83699	47.2114	1.09033	1.18567
0:01:08.860	Exercise		1.3011	24.0945	7.26873	179	-	30.1084	35.3481	0.851767	45.3776	1.05333	1.10824
0:01:10.220	Exercise		1.27711	23.6502	7.13469	179	-	30.3352	35.3621	0.857844	45.1267	1.01767	1.09556
0:01:11.540	Exercise		1.40951	26.102	7.8597	179.333	-	29.4753	34.3266	0.858671	47.7645	1.106	1.2103
0:01:13.040	Exercise		1.49167	27.6235	8.30241	179.667	-	29.1162	33.565	0.867457	49.6199	1.15467	1.29396
0:01:14.420	Exercise		1.40828	26.0792	7.82376	180	-	29.3907	33.4813	0.877823	47.3965	1.13633	1.23622
0:01:15.860	Exercise		1.19799	22.185	6.65549	180	-	31.4707	35.0652	0.897493	44.6678	0.923333	1.07518
0:01:16.860	Exercise		1.10643	20.4895	6.14685	180	-	31.0271	34.4086	0.901726	41.6494	0.819333	0.9977
0:01:18.040	Exercise		0.820747	15.199	4.55128	180.333	-	31.2816	34.9133	0.895981	33.3553	0.625333	0.735374
0:01:19.260	Exercise		1.18913	22.0208	6.58188	180.667	-	26.4891	30.8553	0.858496	38.2722	0.813667	1.02086
0:01:20.720	Exercise		1.27507	23.6123	7.04456	181	-	26.4462	31.5695	0.837715	39.7677	0.947	1.06814
0:01:22.400	Exercise		1.5063	27.8945	8.32211	181	-	27.0299	31.978	0.845264	46.4295	1.17	1.27322
0:01:23.820	Exercise		1.33963	24.8079	7.40125	181	-	28.3391	33.069	0.856968	43.8231	1.077	1.14802
0:01:25.180	Exercise		1.3859	25.6649	7.65692	181	-	28.9528	32.9228	0.879416	46.1656	1.10067	1.21879
0:01:26.700	Exercise		1.47416	27.2993	8.14455	181	-	29.3289	32.9665	0.889659	49.2472	1.17967	1.3115
0:01:28.140	Exercise		1.36292	25.2393	7.52997	181	-	29.4891	32.9135	0.895957	45.2564	1.28667	1.22112
0:01:30.600	Exercise		1.35952	25.1762	7.49734	181.333	-	29.3013	32.8115	0.893019	45.2558	1.20233	1.21407
0:01:31.880	Exercise		1.43709	26.6127	7.91056	181.667	-	28.1071	31.7475	0.885332	45.9301	1.19433	1.2723
0:01:33.240	Exercise		1.65015	30.5584	9.06678	182	-	28.8006	32.3837	0.889356	54.3328	1.14933	1.46757
0:01:34.420	Exercise		1.56359	28.9553	8.59114	182	-	30.2288	33.3599	0.906141	53.8798	1.173	1.41683
0:01:35.820	Exercise		1.67119	30.948	9.16559	182.333	-	30.4637	33.1937	0.917754	58.4712	1.11367	1.53374
0:01:37.540	Exercise		1.60512	29.7244	8.78713	182.667	-	30.0971	32.7851	0.918011	55.5785	1.101	1.47351
0:01:38.880	Exercise		1.62662	30.1226	8.88863	183	-	29.5673	32.3303	0.914538	55.4886	1.08067	1.48761
0:01:40.200	Exercise		1.43801	26.6297	7.85795	183	-	30.7728	33.6905	0.913395	50.6685	1.137	1.31347
0:01:41.580	Exercise		1.44278	26.7181	7.88403	183	-	30.4502	33.5058	0.908805	50.2008	1.15333	1.3112
0:01:43.020	Exercise		1.40777	26.0697	7.69271	183	-	29.3665	32.5286	0.902789	46.959	1.20367	1.27092
0:01:44.900	Exercise		1.42445	26.3788	7.78391	183	-	27.9908	31.5011	0.888565	45.4895	1.166	1.26572
0:01:46.840	Exercise		1.53099	28.3518	8.36609	183	-	27.5411	31.3438	0.878678	47.8701	1.20833	1.34525
0:01:48.220	Exercise		1.66495	30.8325	9.08157	183.333	-	28.7237	32.5334	0.882898	54.212	1.222	1.46998
0:01:49.520	Exercise		1.69686	31.4234	9.23881	183.667	-	30.4307	33.4688	0.909228	58.4648	1.233	1.54283
0:01:50.660	Exercise		1.5329	28.387	8.34609	183.667	-	32.2832	34.3733	0.939196	56.41	1.17333	1.43969
0:01:51.980	Exercise		1.42429	26.3757	7.76883	183.333	-	32.7412	34.4548	0.950267	53.4273	1.13233	1.35345
0:01:53.360	Exercise		1.35685	25.1269	7.40101	183.333	-	31.895	33.6445	0.948	49.6315	1.12467	1.2863
0:01:54.740	Exercise		1.473	27.2778	8.01997	183.667	-	31.7331	33.4855	0.947667	53.4875	1.142	1.39592
0:01:55.860	Exercise		1.43563	26.5857	7.8165	183.667	-	32.1468	33.5853	0.95717	52.9904	1.11567	1.37414
0:01:57.180	Exercise		1.22713	22.7246	6.68128	183.667	-	31.0644	32.5454	0.954494	44.0437	1.07067	1.17129
0:01:59.640	Exercise		1.21446	22.49	6.61232	183.667	-	29.2271	31.2936	0.933964	40.8755	1.094	1.13426
0:02:01.060	Exercise		1.06317	19.6884	5.77811	184	-	27.6219	30.0271	0.919898	34.9262	0.904667	0.97801
0:02:02.280	Exercise		1.33848	24.7866	7.27432	184	-	26.7333	29.8198	0.896492	42.5704	0.903	1.19993
0:02:03.480	Exercise		1.43148	26.5089	7.77978	184	-	26.4796	29.4663	0.898642	45.106	0.902	1.28639
0:02:04.660	Exercise		1.76682	32.7189	9.6023	184	-	27.2148	30.3469	0.896788	55.0729	1.13467	1.58447
0:02:06.000	Exercise		1.71585	31.775	9.32527	184	-	29.4731	32.2733	0.913234	57.8271	1.14767	1.56697
0:02:07.080	Exercise		1.56973	29.069	8.53113	184	-	30.7773	33.5249	0.918041	55.1841	1.15633	1.44107
0:02:08.480	Exercise		1.52583	28.2562	8.27758	184.333	-	31.5048	33.8617	0.930396	54.8222	1.16933	1.41963
0:02:09.900	Exercise		1.45926	27.0234	7.91644	184.333	-	31.0201	33.1455	0.935877	51.4686	1.195	1.36569
0:02:11.260	Exercise		1.39154	25.7693	7.53543	184.667	-	31.2917	33.0669	0.946314	49.7458	1.155	1.31684
0:02:12.660	Exercise		1.33339	24.6924	7.22053	184.667	-	31.4053	33.1071	0.948597	48.1985	1.09767	1.26485
0:02:14.000	Exercise		1.34522	24.9115	7.27145	185	-	31.3456	32.9589	0.951054	48.2186	1.14733	1.27938
0:02:15.560	Exercise		1.32748	24.583	7.17557	185	-	30.6592	32.5669	0.941422	46.4945	1.15533	1.24972
0:02:17.160	Exercise		1.49935	27.7657	8.10459	185	-	29.34	31.6907	0.925823	49.9223	1.212	1.38813
0:02:19.100	Exercise		1.63107	30.205	8.81658	185	-	29.0688	31.6919	0.91723	54.0698	1.16967	1.49606
0:02:20.220	Exercise		1.70025	31.4861	9.19055	185	-	29.9637	32.596	0.919245	57.984	1.18633	1.56295
0:02:21.540	Exercise		1.57052	29.0836	8.474	185.333	-	32.0382	34.1429	0.938356	57.6874	1.127	1.4737
0:02:22.640	Exercise		1.49508	27.6867	8.06699	185.333	-	32.9082	34.8838	0.943366	56.0568	1.17733	1.41041
0:02:24.040	Exercise		1.57518	29.1699	8.4839	185.667	-	33.2186	34.7787	0.955141	59.4402	1.203	1.50452
0:02:25.220	Exercise		1.52977	28.3291	8.23934	185.667	-	32.7287	34.1072	0.959584	56.6817	1.234	1.46794
0:02:26.580	Exercise		1.46736	27.1734	7.88905	186	-	33.5689	34.4957	0.973131	56.1376	1.175	1.42794
0:02:27.820	Exercise		1.32496	24.5363	7.11069	186.333	-	33.674	34.3332	0.980798	51.5176	1.075	1.29952
0:02:28.980	Exercise		1.41101	26.1298	7.55899	186.667	-	32.9108	33.6185	0.978949	53.8156	1.05033	1.38131
0:02:30.100	Exercise		1.45573	26.958	7.79857	186.667	-	32.0742	32.9068	0.9747	53.929	1.073	1.4189
0:02:31.420	Exercise		1.489	27.574	7.97677	186.667	-	31.8973	33.0157	0.966125	54.6316	1.10233	1.43856
0:02:32.640	Exercise		1.48419	27.4849	7.96522	186.333	-	32.2053	33.3696	0.96511	54.4899	1.17267	1.4324
0:02:33.980	Exercise		1.44509	26.7609	7.7554	186.333	-	32.1812	33.4906	0.960902	53.0423	1.16833	1.38859
0:02:35.400	Exercise		1.5029	27.8315	8.06567	186.333	-	31.8265	32.9803	0.965017	53.3675	1.38833	1.45033
0:02:37.520	Exercise		1.39559	25.8443	7.48977	186.333	-	32.0784	33.4429	0.959197	50.272	1.31533	1.33865
0:02:38.880	Exercise		1.44425	26.7453	7.73703	186.667	-	30.8885	32.3369	0.955207	49.6861	1.40967	1.37955
0:02:40.680	Exercise		1.36584	25.2933	7.33009	186.333	-	29.7145	31.6757	0.938085	45.8504	1.254	1.28127
0:02:42.540	Exercise		1.30558	24.1775	6.9942	186.667	-	28.1488	30.7096	0.916612	41.3101	1.30467	1.19671
0:02:44.580	Exercise		1.36705	25.3158	7.3235	186.667	-	27.7274	30.9012	0.897291	42.8104	1.25667	1.22664
0:02:46.060	Exercise		1.48113	27.4283	7.92047	187	-	28.4344	31.7269	0.896225	47.6215	1.24533	1.32742
0:02:47.400	Exercise		1.60513	29.7247	8.5836	187	-	29.6356	32.5537	0.91036	53.7812	1.24667	1.46125
0:02:48.760	Exercise		1.50048	27.7866	8.02395	187	-	30.7836	33.638	0.915143	52.5429	1.191	1.37315
0:02:50.140	Exercise		1.45204	26.8897	7.76494	187	-	30.5353	33.6349	0.907846	50.629	1.159	1.31823
0:02:51.520	Exercise		1.53974	28.5137	8.23391	187	-	30.4897	33.4172	0.912395	53.48	1.17867	1.40485
0:02:52.740	Exercise		1.52592	28.2579	8.14551	187.333	-	30.4684	33.0634	0.921516	53.0263	1.16867	1.40616
0:02:54.120	Exercise		1.55265	28.7528	8.28818	187.333	-	30.8775	33.0715	0.933659	54.5065	1.19567	1.44965
0:02:55.480	Exercise		1.50342	27.8411	8.01111	187.667	-	31.3141	33.2604	0.941482	53.7223	1.16433	1.41544
0:02:56.660	Exercise		1.50145	27.8047	8.01487	187.333	-	31.8203	33.7005	0.944209	54.6565	1.144	1.41768
0:02:57.900	Exercise		1.53093	28.3505	8.17221	187.333	-	31.2651	33.0545	0.945865	54.7137	1.15033	1.44805
0:02:59.280	Exercise		1.47299	27.2776	7.86294	187.333	-	31.3539	33.1012	0.947214	52.808	1.148	1.39524
0:03:00.580	Exercise		1.52223	28.1894	8.11134	187.667	-	30.8883	32.5125	0.950043	53.3487	1.21367	1.44618
0:03:02.000	Exercise		1.35411	25.0761	7.20272	188	-	31.904	33.4547	0.953649	49.4728	1.136	1.29135
0:03:03.420	Exercise		1.33549	24.7313	7.10366	188	-	31.8167	33.3916	0.952836	48.7967	1.11433	1.2725
0:03:04.700	Exercise		1.21312	22.4652	6.45278	188	-	30.0841	32.0586	0.938407	42.1064	1.08067	1.1384
0:03:06.860	Exercise		1.23952	22.954	6.59317	188	-	28.2773	30.4302	0.929251	39.9298	1.17833	1.15182
0:03:09.080	Exercise		1.3419	24.85	7.13775	188	-	26.6615	29.6339	0.899697	40.7292	1.18433	1.2073
0:03:10.320	Exercise		1.67071	30.9391	8.88676	188	-	27.5476	30.8104	0.894099	52.36	1.19	1.49378
0:03:11.380	Exercise		1.90541	35.2854	10.1352	188	-	28.738	32.2114	0.892169	62.5135	1.16067	1.69995
0:03:12.440	Exercise		1.80559	33.4369	9.60422	188	-	31.2042	33.9141	0.920094	64.3935	1.15167	1.66131
0:03:13.540	Exercise		1.47849	27.3795	7.86433	188	-	33.4715	35.8211	0.934407	57.8221	0.999	1.38151
0:03:14.500	Exercise		1.42091	26.3132	7.55805	188	-	32.3456	34.3329	0.942117	53.4983	1.022	1.33867
0:03:16.000	Exercise		1.40371	25.9947	7.46655	188	-	31.7512	33.7227	0.941539	51.9721	1.011	1.32165
0:03:17.160	Exercise		1.50943	27.9525	8.0289	188	-	29.9394	31.8932	0.93874	52.0344	1.095	1.41696
0:03:18.340	Exercise		1.46517	27.1329	7.80732	187.667	-	29.4744	31.5198	0.93511	49.3935	1.14567	1.3701
0:03:20.580	Exercise		1.52165	28.1786	8.10824	187.667	-	28.2825	30.849	0.916806	49.084	1.16867	1.39505
0:03:21.820	Exercise		1.76885	32.7566	9.42551	187.667	-	28.6735	31.5355	0.909243	57.096	1.28933	1.60832
0:03:22.860	Exercise		1.91306	35.427	10.1758	188	-	30.4265	33.6343	0.904627	66.0681	1.21033	1.7306
0:03:23.900	Exercise		1.91108	35.3903	10.1653	188	-	32.3693	34.9113	0.927189	70.222	1.20933	1.77193
0:03:24.920	Exercise		1.75148	32.4349	9.29992	188.333	-	33.7242	35.4403	0.951578	67.1425	1.19733	1.66667
0:03:26.080	Exercise		1.69496	31.3881	8.98388	188.667	-	33.4204	34.495	0.968847	64.2743	1.21333	1.64216
0:03:27.320	Exercise		1.53622	28.4485	8.14249	188.667	-	33.509	34.4398	0.972974	58.4309	1.21	1.4947
0:03:28.660	Exercise		1.47375	27.2917	7.81141	188.667	-	32.7857	33.8247	0.969282	54.8757	1.205	1.42848
0:03:30.040	Exercise		1.42942	26.4708	7.57645	188.667	-	32.6446	33.8513	0.964353	52.8982	1.22167	1.37847
0:03:31.480	Exercise		1.34649	24.9349	7.11172	189.333	-	31.7669	32.8836	0.96604	48.0306	1.31567	1.30076
0:03:33.940	Exercise		1.49564	27.6971	7.89952	189.333	-	30.4494	32.0761	0.949288	51.0725	1.32967	1.4198
0:03:35.160	Exercise		1.69475	31.3843	8.95116	189.333	-	30.0996	31.9385	0.942424	57.1141	1.34767	1.59718
0:03:36.280	Exercise		1.85973	34.4394	9.83983	189	-	30.5916	32.6722	0.936319	64.1463	1.27333	1.7413
0:03:37.520	Exercise		1.74038	32.2293	9.19217	189.333	-	32.5412	34.0639	0.955299	63.9681	1.256	1.66259
0:03:38.700	Exercise		1.25465	23.2343	6.61505	189.667	-	33.5841	34.9494	0.960935	48.4307	1.108	1.20564
0:03:40.580	Exercise		1.00368	18.5867	5.28254	190	-	33.2456	35.1607	0.945533	39.3123	0.952333	0.949015
0:03:42.040	Exercise		1.12917	20.9106	5.94302	190	-	30.9253	34.1302	0.906097	41.1408	0.952333	1.02314
0:03:43.100	Exercise		1.59999	29.6295	8.42103	190	-	29.8553	33.1562	0.900444	54.9837	1.09733	1.44071
0:03:44.240	Exercise		2.02925	37.5786	10.699	189.667	-	29.9635	32.6951	0.916453	68.5289	1.27733	1.85971
0:03:45.400	Exercise		1.82432	33.7838	9.61858	189.667	-	31.2382	33.362	0.936341	64.6153	1.22	1.70819
0:03:46.500	Exercise		1.69611	31.4095	8.94261	189.667	-	32.5429	34.301	0.948746	63.0661	1.154	1.60918
0:03:47.540	Exercise		1.63936	30.3586	8.64339	189.667	-	34.1069	35.3996	0.963484	64.3006	1.104	1.5795
0:03:48.500	Exercise		1.49995	27.7769	7.92228	189.333	-	33.5614	34.7462	0.965902	58.4703	1.03567	1.44881
0:03:49.720	Exercise		1.48832	27.5615	7.86084	189.333	-	31.4941	32.6967	0.963218	53.7818	1.121	1.43358
0:03:51.580	Exercise		1.44998	26.8515	7.64489	189.667	-	30.8078	32.1659	0.957779	51.2457	1.12233	1.38876
0:03:52.660	Exercise		1.74291	32.2762	9.18935	189.667	-	31.2568	32.3582	0.965964	61.4614	1.26733	1.68359
0:03:53.700	Exercise		1.71165	31.6973	9.02453	189.667	-	33.2107	34.0497	0.97536	64.852	1.16633	1.66948
0:03:54.820	Exercise		1.67945	31.101	8.87034	189.333	-	33.2974	34.1035	0.976363	63.6619	1.18433	1.63975
0:03:56.020	Exercise		1.57453	29.1579	8.31616	189.333	-	33.5179	34.3309	0.976318	60.4126	1.139	1.53724
0:03:57.100	Exercise		1.65224	30.597	8.742	189	-	33.531	34.1064	0.98313	63.1844	1.169	1.62436
0:03:58.160	Exercise		1.62999	30.185	8.60909	189.333	-	33.4432	33.8511	0.987953	62.0769	1.18167	1.61035
0:03:59.480	Exercise		1.44531	26.765	7.62027	189.667	-	33.2025	33.5429	0.989852	54.3864	1.224	1.43064
0:04:01.400	Exercise		1.33916	24.7993	7.03587	190.333	-	31.6267	32.7265	0.966395	48.1214	1.20133	1.29416
0:04:02.780	Exercise		1.55174	28.736	8.13852	190.667	-	32.055	33.6406	0.952866	56.0445	1.28033	1.4786
0:04:03.840	Exercise		1.78049	32.9721	9.32195	191	-	33.4827	35.0596	0.955025	67.1882	1.27767	1.70041
0:04:04.880	Exercise		1.79056	33.1585	9.37466	191	-	35.5816	36.4531	0.976091	71.6794	1.29533	1.74775
0:04:06.040	Exercise		1.53841	28.4892	8.05453	191	-	36.3475	36.4882	0.996144	63.5692	1.19633	1.53248
0:04:07.240	Exercise		1.40726	26.0604	7.36787	191	-	36.2234	36.1973	1.00072	58.6275	1.10333	1.40828
0:04:08.280	Exercise		1.48684	27.5341	7.78452	191	-	35.4569	35.1395	1.00903	60.6048	1.10667	1.50027
0:04:09.340	Exercise		1.48273	27.4579	7.74944	191.333	-	35.5763	35.2039	1.01058	60.6761	1.10233	1.49841
0:04:10.520	Exercise		1.58691	29.3872	8.27951	191.667	-	34.9634	34.5604	1.01166	63.4099	1.152	1.60541
0:04:11.560	Exercise		1.5728	29.1259	8.19165	192	-	35.3843	34.9817	1.01151	63.7418	1.13467	1.5909
0:04:12.560	Exercise		1.64659	30.4925	8.57601	192	-	34.0767	33.731	1.01025	64.426	1.11567	1.66347
0:04:13.640	Exercise		1.58774	29.4027	8.2695	192	-	34.0332	33.6104	1.01258	62.2992	1.08567	1.60772
0:04:14.700	Exercise		1.56693	29.0172	8.16109	192	-	33.2548	32.8577	1.01209	60.3144	1.05833	1.58587
0:04:15.720	Exercise		1.54688	28.6459	8.05666	192	-	33.4835	32.8837	1.01824	59.735	1.08333	1.57509
0:04:16.920	Exercise		1.59397	29.518	8.30193	192	-	33.3991	32.9566	1.01343	61.0785	1.12167	1.61537
0:04:18.020	Exercise		1.59046	29.453	8.28367	192	-	32.8264	32.6903	1.00416	59.3444	1.19767	1.59708
0:04:19.380	Exercise		1.62095	30.0175	8.44243	192	-	32.0997	32.3861	0.991156	58.6371	1.27833	1.60661
0:04:20.920	Exercise		1.67146	30.953	8.70552	192	-	31.5268	31.9704	0.986123	59.0831	1.332	1.64827
0:04:22.120	Exercise		1.69823	31.4487	8.84495	192	-	32.2698	32.77	0.984736	61.512	1.32	1.67231
0:04:23.300	Exercise		1.69576	31.403	8.83208	192	-	32.8106	33.1943	0.988443	62.6609	1.285	1.67616
0:04:24.620	Exercise		1.46428	27.1163	7.62647	192	-	33.1069	33.5842	0.985788	54.6996	1.266	1.44347
0:04:26.420	Exercise		1.37489	25.461	7.16091	192	-	31.7423	32.7951	0.967896	49.2938	1.256	1.33075
0:04:27.960	Exercise		1.44305	26.7231	7.50284	192.333	-	31.8928	33.3466	0.956406	52.0641	1.241	1.38014
0:04:29.080	Exercise		1.69047	31.305	8.77407	192.667	-	32.0997	33.8845	0.947328	61.4479	1.23167	1.60143
0:04:30.120	Exercise		1.74266	32.2715	9.04495	192.667	-	33.8526	35.0604	0.965549	66.6491	1.25367	1.68262
0:04:31.360	Exercise		1.70165	31.5121	8.83212	192.667	-	35.0191	35.7049	0.980792	67.4437	1.23667	1.66897
0:04:32.400	Exercise		1.65674	30.6804	8.59901	192.667	-	35.4724	35.2825	1.00538	66.4971	1.239	1.66566
0:04:33.500	Exercise		1.79026	33.153	9.27597	193	-	35.5529	34.7186	1.02403	71.7528	1.275	1.83328
0:04:34.560	Exercise		1.76011	32.5946	9.11973	193	-	35.7878	34.6021	1.03427	70.9914	1.27767	1.82042
0:04:35.640	Exercise		1.55489	28.7943	8.05643	193	-	36.0495	34.8097	1.03562	63.6179	1.211	1.61027
0:04:36.960	Exercise		1.39489	25.8312	7.22739	193	-	35.0748	34.2859	1.02301	56.1339	1.12133	1.42698
0:04:38.180	Exercise		1.39039	25.7479	7.20408	193	-	34.0611	33.8421	1.00647	54.4717	1.10267	1.39939
0:04:39.300	Exercise		1.62176	30.0326	8.40289	193	-	33.4949	33.6245	0.996146	61.9694	1.16667	1.61551
0:04:40.360	Exercise		1.68822	31.2633	8.74724	193	-	34.1046	34.2254	0.99647	65.6333	1.173	1.68226
0:04:41.400	Exercise		1.73514	32.1322	8.99036	193	-	34.2822	34.2225	1.00175	67.5883	1.201	1.73817
0:04:42.500	Exercise		1.70157	31.5105	8.81642	193	-	34.5538	34.075	1.01405	66.8007	1.20167	1.72548
0:04:43.600	Exercise		1.64776	30.514	8.5376	193	-	34.4553	33.999	1.01342	64.2951	1.231	1.66987
0:04:44.860	Exercise		1.59637	29.5624	8.27135	193	-	33.8359	33.4714	1.01089	60.3434	1.373	1.61375
0:04:46.880	Exercise		1.41227	26.1531	7.31745	193	-	31.2526	32.1775	0.971255	49.3796	1.35633	1.37167
0:04:48.760	Exercise		1.5338	28.4036	7.94712	193	-	30.8709	32.3092	0.955483	53.0238	1.34567	1.46552
0:04:49.820	Exercise		1.7093	31.6537	8.8412	193.333	-	31.6324	33.55	0.942844	61.2562	1.22733	1.6116
0:04:50.800	Exercise		1.84117	34.0958	9.50691	193.667	-	35.1801	36.1	0.974519	73.3666	1.22933	1.79426
0:04:51.780	Exercise		1.80198	33.37	9.28856	194	-	36.9416	36.9906	0.998676	75.2143	1.25267	1.79959
0:04:52.820	Exercise		1.62745	30.138	8.38892	194	-	37.9189	37.5655	1.00941	69.9014	1.229	1.64276
0:04:53.980	Exercise		1.50706	27.9085	7.76834	194	-	38.5787	37.9707	1.01601	66.1089	1.19467	1.53119
0:04:55.040	Exercise		1.41833	26.2653	7.31097	194	-	38.0261	37.4161	1.0163	61.6154	1.155	1.44145
0:04:56.200	Exercise		1.54984	28.7008	7.98887	194	-	36.7709	36.0572	1.01979	64.9052	1.18067	1.58052
0:04:57.260	Exercise		1.61879	29.9777	8.3443	194	-	36.7434	35.9965	1.02075	67.2974	1.23967	1.65239
0:04:58.360	Exercise		1.57983	29.2562	8.14347	194	-	36.7618	35.9569	1.02239	65.5938	1.25667	1.6152
0:04:59.680	Exercise		1.49235	27.6362	7.69255	194	-	36.1225	35.4715	1.01835	61.1897	1.21	1.51974
0:05:00.840	Exercise		1.56323	28.9486	8.05787	194	-	35.3657	34.9238	1.01265	62.6152	1.23	1.58301
0:05:01.920	Exercise		1.80947	33.5087	9.32716	194	-	34.9873	34.4784	1.01476	71.1742	1.303	1.83618
0:05:02.980	Exercise		1.76335	32.6547	9.08944	194	-	36.3463	35.6454	1.01967	71.9571	1.31733	1.79803
0:05:04.140	Exercise		1.63762	30.3262	8.44132	194	-	36.1035	35.1774	1.02633	66.7231	1.26433	1.68073
0:05:05.340	Exercise		1.55496	28.7955	8.01525	194	-	36.5007	35.4377	1.03	64.2576	1.23367	1.6016
0:05:06.440	Exercise		1.65083	30.571	8.49485	194.333	-	36.0426	34.9088	1.03248	67.0008	1.28633	1.70445
0:05:07.600	Exercise		1.6784	31.0816	8.62194	194.667	-	36.2603	34.9373	1.03787	68.2822	1.32467	1.74196
0:05:08.840	Exercise		1.62131	30.0243	8.31443	195	-	36.0534	34.7485	1.03756	65.8766	1.278	1.6822
0:05:09.940	Exercise		1.62974	30.1803	8.35763	195	-	35.2134	34.0332	1.03468	64.8113	1.25733	1.68625
0:05:11.100	Exercise		1.64878	30.533	8.45529	195	-	35.3989	34.0873	1.03848	66.2888	1.20467	1.71222
0:05:12.120	Exercise		1.5001	27.7796	7.69282	195	-	34.5466	33.5372	1.0301	59.3109	1.14067	1.54525
0:05:13.440	Exercise		1.4209	26.313	7.28667	195	-	32.4684	32.1514	1.00986	52.4977	1.188	1.43491
0:05:15.560	Exercise		1.48029	27.4127	7.59122	195	-	29.7932	30.7297	0.969524	49.9647	1.22733	1.43517
0:05:16.800	Exercise		1.67312	30.9838	8.58012	195	-	29.044	30.5615	0.950347	54.4564	1.33767	1.59005
0:05:18.120	Exercise		1.8414	34.0999	9.44305	195	-	28.8896	30.8954	0.935078	59.9863	1.27233	1.72185
0:05:19.380	Exercise		1.7547	32.4945	8.99848	195	-	29.3591	31.1905	0.941282	58.2686	1.24267	1.65167
0:05:20.640	Exercise		1.81693	33.6468	9.31758	195	-	30.4179	31.7968	0.956635	62.4091	1.25833	1.73814
0:05:21.760	Exercise		1.80574	33.4397	9.26022	195	-	32.1085	32.9058	0.975771	65.4543	1.261	1.76199
0:05:22.860	Exercise		1.80357	33.3995	9.24909	195	-	33.9728	34.2866	0.990847	69.2307	1.25267	1.78706
0:05:23.900	Exercise		1.659	30.7223	8.50772	195	-	34.5597	34.5743	0.999576	65.2479	1.18733	1.6583
0:05:25.040	Exercise		1.69899	31.4628	8.71276	195	-	33.9531	34.03	0.997739	65.6477	1.18733	1.69515
0:05:26.120	Exercise		1.65082	30.5708	8.46576	195	-	33.997	33.9026	1.00278	63.982	1.17233	1.65542
0:05:27.200	Exercise		1.69885	31.4601	8.71203	195	-	34.6388	34.3029	1.00979	66.8452	1.20333	1.71548
0:05:28.280	Exercise		1.62282	30.0523	8.32216	195	-	35.3254	34.7678	1.01604	65.0203	1.217	1.64885
0:05:29.500	Exercise		1.67599	31.0369	8.59484	195	-	35.2247	34.553	1.01944	66.7299	1.249	1.70858
0:05:30.580	Exercise		1.67317	30.9847	8.56572	195.333	-	34.5497	33.9872	1.01655	65.5011	1.226	1.70086
0:05:31.660	Exercise		1.61124	29.8378	8.23462	195.667	-	33.6155	33.1709	1.01341	61.4678	1.21167	1.63284
0:05:33.120	Exercise		1.47194	27.2582	7.52271	195.667	-	31.9581	32.1487	0.994072	53.1049	1.261	1.46322
0:05:35.140	Exercise		1.57117	29.0958	8.04355	195.333	-	32.0303	33.1279	0.966867	56.6616	1.28767	1.51911
0:05:36.120	Exercise		1.76374	32.6618	9.04482	195	-	33.0471	34.6147	0.954715	65.5892	1.29333	1.68387
0:05:37.100	Exercise		1.90137	35.2105	9.73396	195.333	-	35.548	36.9476	0.962121	76.2903	1.26267	1.82934
0:05:38.120	Exercise		1.83923	34.0598	9.41585	195.333	-	36.9648	37.1046	0.996233	76.4655	1.29867	1.8323
0:05:39.180	Exercise		1.75193	32.4432	8.96894	195.333	-	37.1199	36.5001	1.01698	73.3409	1.271	1.78169
0:05:40.220	Exercise		1.73171	32.0688	8.88059	195	-	36.9715	35.8623	1.03093	72.1279	1.28167	1.78528
0:05:41.320	Exercise		1.69664	31.4193	8.70074	195	-	36.375	35.1468	1.03495	69.3176	1.313	1.75593
0:05:42.620	Exercise		1.6711	30.9463	8.56974	195	-	36.2139	34.9467	1.03626	68.0165	1.306	1.73169
0:05:43.700	Exercise		1.58417	29.3364	8.12393	195	-	35.909	34.8703	1.02979	64.0172	1.29267	1.63135
0:05:44.980	Exercise		1.54888	28.6829	7.94296	195	-	35.0133	34.2463	1.0224	61.2965	1.24933	1.58357
0:05:46.320	Exercise		1.42536	26.3956	7.30954	195	-	33.3389	33.1479	1.00576	53.6534	1.25967	1.43357
0:05:47.980	Exercise		1.54134	28.5433	7.9043	195	-	31.854	32.4036	0.983039	54.5813	1.43333	1.51519
0:05:49.780	Exercise		1.66619	30.8554	8.5592	194.667	-	30.6284	31.4917	0.972584	56.7279	1.43433	1.62051
0:05:51.000	Exercise		1.65619	30.6701	8.5224	194.333	-	30.9714	32.1651	0.962889	56.9689	1.44567	1.59472
0:05:52.680	Exercise		1.63851	30.3428	8.44594	194	-	30.4932	31.7571	0.960201	56.3988	1.262	1.5733
0:05:53.900	Exercise		1.65264	30.6044	8.51874	194	-	30.8381	32.306	0.954562	57.7052	1.23267	1.57754
0:05:54.980	Exercise		1.74309	32.2794	8.96959	194.333	-	31.0358	32.3093	0.960586	61.3068	1.22467	1.67439
0:05:56.300	Exercise		1.69283	31.3487	8.69605	194.667	-	30.581	31.7525	0.963103	58.703	1.219	1.63037
0:05:57.680	Exercise		1.6617	30.7723	8.53614	194.667	-	30.6708	31.82	0.963887	57.9004	1.20233	1.60169
0:05:58.760	Exercise		1.80203	33.3709	9.257	194.667	-	30.3169	31.435	0.96443	62.0513	1.20433	1.73793
0:05:59.840	Exercise		1.74169	32.2536	8.96241	194.333	-	31.4479	32.4619	0.968762	62.3907	1.17933	1.68729
0:06:01.100	Exercise		1.60382	29.7004	8.25295	194.333	-	31.4002	32.3606	0.970322	57.34	1.183	1.55623
0:06:02.520	Exercise		1.40163	25.9561	7.22489	194	-	30.2215	31.5257	0.958629	48.2546	1.17867	1.34364
0:06:04.340	Exercise		1.44101	26.6854	7.42789	194	-	28.6322	30.4385	0.940657	46.764	1.22333	1.3555
0:06:05.860	Exercise		1.66529	30.8387	8.58398	194	-	28.3326	30.2451	0.936766	53.325	1.25	1.55999
0:06:06.940	Exercise		1.89618	35.1144	9.7741	194	-	29.8384	31.6234	0.943556	63.9633	1.24733	1.78915
0:06:07.960	Exercise		1.92099	35.574	9.88504	194.333	-	32.5405	33.7492	0.964185	70.9384	1.212	1.85219
0:06:08.940	Exercise		1.82965	33.8824	9.39888	194.667	-	34.189	34.8522	0.980972	71.1958	1.18633	1.79483
0:06:09.940	Exercise		1.76133	32.6172	9.04792	194.667	-	35.0368	35.202	0.995305	70.1478	1.19733	1.75306
0:06:11.040	Exercise		1.72443	31.9339	8.85838	194.667	-	35.2434	35.0917	1.00432	68.8907	1.22233	1.73189
0:06:12.140	Exercise		1.57891	29.2391	8.11085	194.667	-	36.1347	35.8215	1.00874	64.9557	1.18367	1.59272
0:06:13.220	Exercise		1.60742	29.767	8.24316	195	-	35.3965	35.0778	1.00908	64.898	1.168	1.62202
0:06:14.280	Exercise		1.70663	31.6042	8.75193	195	-	35.1851	34.7195	1.01341	68.2002	1.20467	1.72951
0:06:15.320	Exercise		1.79784	33.2934	9.2197	195	-	35.2132	34.5472	1.01928	71.5628	1.24833	1.8325
0:06:16.360	Exercise		1.78698	33.0922	9.164	195	-	35.9191	34.8447	1.03083	72.4418	1.26367	1.84208
0:06:17.420	Exercise		1.64593	30.4801	8.42624	195.333	-	35.3783	34.2567	1.03274	66.0012	1.223	1.69982
0:06:18.680	Exercise		1.50517	27.8736	7.69253	195.667	-	33.5546	32.8584	1.02119	57.3301	1.20967	1.53706
0:06:20.260	Exercise		1.5209	28.1648	7.75969	196	-	31.2095	31.3105	0.996775	53.6917	1.242	1.51599
0:06:21.620	Exercise		1.59433	29.5246	8.13432	196	-	29.5398	30.5019	0.968459	53.3581	1.227	1.54404
0:06:23.420	Exercise		1.97396	36.5548	10.0541	196.333	-	29.4085	30.6673	0.958953	65.4292	1.277	1.89293
0:06:24.400	Exercise		2.03471	37.6798	10.346	196.667	-	30.6456	31.8305	0.962775	70.2337	1.28367	1.95897
0:06:25.500	Exercise		2.03593	37.7024	10.3347	197	-	32.7366	33.2788	0.983709	75.2059	1.26567	2.00276
0:06:26.460	Exercise		1.84247	34.1199	9.35266	197	-	34.1421	34.0876	1.0016	71.4625	1.20267	1.84542
0:06:27.440	Exercise		1.78595	33.0731	9.06572	197	-	34.6097	33.9557	1.01926	70.6882	1.14667	1.82034
0:06:28.420	Exercise		1.83453	33.9729	9.31235	197	-	35.0536	33.9893	1.03131	73.0075	1.20833	1.89198
0:06:29.440	Exercise		1.81843	33.6747	9.23062	197	-	36.4571	35.1292	1.0378	74.9366	1.24867	1.88717
0:06:30.440	Exercise		1.7743	32.8574	9.00661	197	-	37.422	35.8342	1.04431	74.9246	1.26533	1.85292
0:06:31.460	Exercise		1.74332	32.2837	8.84934	197	-	37.734	35.8751	1.05182	74.2027	1.269	1.83365
0:06:32.520	Exercise		1.74749	32.3609	8.8705	197	-	37.7823	35.7001	1.05832	74.5028	1.26533	1.84941
0:06:33.500	Exercise		1.68214	31.1508	8.53879	197	-	37.7005	35.4835	1.06248	71.8421	1.228	1.78724
0:06:34.540	Exercise		1.6948	31.3851	8.60302	197	-	37.4536	35.1371	1.06593	71.9006	1.229	1.80653
0:06:35.600	Exercise		1.62866	30.1604	8.26732	197	-	36.468	34.246	1.06488	67.2407	1.234	1.73434
0:06:36.820	Exercise		1.7196	31.8444	8.72891	197	-	36.1822	34.0544	1.06248	70.1196	1.278	1.82704
0:06:37.840	Exercise		1.73771	32.1797	8.82084	197	-	35.6161	33.7072	1.05663	69.8976	1.257	1.83611
0:06:38.860	Exercise		1.66737	30.8772	8.46381	197	-	35.2019	33.3986	1.05399	66.2613	1.261	1.7574
0:06:40.360	Exercise		1.6054	29.7296	8.13547	197.333	-	33.5705	32.5217	1.03225	60.7864	1.27	1.65717
0:06:41.700	Exercise		1.76501	32.6853	8.92921	197.667	-	32.4299	32.2924	1.00426	64.3079	1.31	1.77252
0:06:43.300	Exercise		2.0801	38.5204	10.5056	198	-	32.4516	32.7734	0.990182	75.5317	1.35467	2.05968
0:06:44.300	Exercise		2.17727	40.3198	10.9963	198	-	33.9223	33.9619	0.998833	82.507	1.37367	2.17473
0:06:45.340	Exercise		2.01424	37.3008	10.1729	198	-	35.9728	35.0759	1.02557	80.9872	1.36733	2.06575
0:06:46.340	Exercise		1.91116	35.3919	9.65234	198	-	36.7069	35.1864	1.04321	78.6254	1.33633	1.99375
0:06:47.360	Exercise		1.85611	34.3725	9.37431	198	-	37.4469	35.5926	1.0521	77.9782	1.32533	1.95282
0:06:48.400	Exercise		1.68422	31.1892	8.49186	198.333	-	37.1178	35.3108	1.05118	70.5473	1.26467	1.77041
0:06:49.580	Exercise		1.67127	30.9494	8.42656	198.333	-	37.0642	35.3629	1.04811	70.0336	1.24667	1.75167
0:06:50.580	Exercise		1.73299	32.0925	8.73779	198.333	-	36.3426	34.7394	1.04615	71.1252	1.25767	1.81297
0:06:51.600	Exercise		1.79757	33.2883	9.07862	198	-	36.769	34.9038	1.05344	74.7366	1.24533	1.89362
0:06:52.580	Exercise		1.76311	32.6501	8.90458	198	-	37.4921	35.3267	1.0613	74.5813	1.26667	1.87118
0:06:53.640	Exercise		1.72232	31.8948	8.69859	198	-	38.2432	35.5957	1.07438	74.3458	1.26267	1.85042
0:06:54.660	Exercise		1.74249	32.2683	8.78566	198.333	-	38.9838	36.1601	1.07809	76.1857	1.32867	1.87856
0:06:55.720	Exercise		1.75284	32.46	8.82303	198.667	-	38.8745	35.8221	1.08521	76.5611	1.30933	1.9022
0:06:56.720	Exercise		1.63427	30.2642	8.22617	198.667	-	37.4222	34.6617	1.07964	68.9698	1.27133	1.76442
0:06:58.020	Exercise		1.69608	31.4089	8.53733	198.667	-	35.7917	33.3142	1.07437	68.5178	1.263	1.82222
0:06:59.080	Exercise		1.70279	31.5331	8.58549	198.333	-	35.5091	33.0638	1.07396	68.1133	1.28233	1.82872
0:07:00.140	Exercise		1.74216	32.2621	8.76924	198.667	-	35.6973	33.389	1.06914	69.9462	1.29867	1.8626
0:07:01.380	Exercise		1.70368	31.5497	8.58999	198.333	-	35.324	33.3092	1.06049	67.8864	1.26867	1.80673
0:07:02.460	Exercise		1.77823	32.9302	8.96586	198.333	-	34.7552	32.987	1.0536	69.73	1.26667	1.87355
0:07:03.440	Exercise		1.80215	33.3731	9.08647	198.333	-	33.9946	32.4527	1.04751	68.763	1.32033	1.88777
0:07:04.960	Exercise		1.87034	34.6359	9.41447	198.667	-	33.1662	32.4198	1.02302	69.6344	1.319	1.9134
0:07:06.580	Exercise		1.8691	34.6129	9.39244	199	-	32.5669	32.5039	1.00194	68.473	1.297	1.87272
0:07:07.560	Exercise		2.02223	37.4487	10.162	199	-	33.5011	33.6063	0.99687	76.1713	1.302	2.0159
0:07:08.620	Exercise		2.00192	37.0727	10.0599	199	-	34.8917	34.334	1.01624	77.9884	1.38	2.03444
0:07:09.780	Exercise		1.84311	34.1317	9.26186	199	-	35.707	34.8058	1.02589	73.4939	1.37767	1.89083
0:07:10.940	Exercise		1.71177	31.6994	8.60186	199	-	35.7796	34.6613	1.03227	68.878	1.29967	1.767
0:07:12.020	Exercise		1.70079	31.496	8.54667	199	-	35.0638	33.8425	1.03609	67.4029	1.24967	1.76216
0:07:13.120	Exercise		1.76861	32.752	8.87261	199.333	-	35.2412	33.7826	1.04318	70.4355	1.251	1.84497
0:07:14.140	Exercise		1.93061	35.7521	9.68535	199.333	-	35.7485	34.0534	1.04978	77.3378	1.33833	2.02671
0:07:15.140	Exercise		1.69361	31.3632	8.4822	199.667	-	36.138	34.3366	1.05246	68.2526	1.39433	1.78247
0:07:17.280	Exercise		1.76583	32.7006	8.8587	199.333	-	35.1527	34.2372	1.02674	69.1794	1.402	1.81305
0:07:18.280	Exercise		1.78987	33.1457	8.96427	199.667	-	34.0581	33.8063	1.00745	68.2481	1.34833	1.80319
0:07:19.220	Exercise		2.08414	38.5951	10.4555	199.333	-	34.883	34.6476	1.00679	80.6439	1.462	2.0983
0:07:20.660	Exercise		1.94227	35.9679	9.72755	199.667	-	35.8946	34.8504	1.02996	77.3513	1.459	2.00046
0:07:21.780	Exercise		1.77089	32.7943	8.88407	199.333	-	37.1858	35.7174	1.04111	73.3031	1.41667	1.8437
0:07:22.780	Exercise		1.69346	31.3603	8.4956	199.333	-	37.1149	35.587	1.04293	71.0729	1.245	1.76616
0:07:23.820	Exercise		1.68771	31.2539	8.48097	199	-	37.7975	36.1869	1.04451	72.379	1.21367	1.76283
0:07:24.800	Exercise		1.75859	32.5665	8.83714	199	-	37.7138	35.8008	1.05343	74.7999	1.27067	1.85256
0:07:25.840	Exercise		1.72034	31.8581	8.64491	199	-	38.3403	36.0937	1.06224	74.5458	1.25	1.82741
0:07:26.840	Exercise		1.76473	32.6801	8.85315	199.333	-	38.1193	35.7859	1.0652	75.8578	1.272	1.8798
0:07:27.820	Exercise		1.70501	31.5743	8.55356	199.333	-	39.0425	36.6075	1.06652	75.3864	1.231	1.81842
0:07:28.780	Exercise		1.73913	32.2062	8.72476	199.333	-	39.2846	36.8598	1.06579	76.9766	1.28067	1.85355
0:07:29.840	Exercise		1.63678	30.3108	8.21128	199.333	-	38.3141	36.1427	1.06008	70.6102	1.28733	1.73512
0:07:31.160	Exercise		1.55172	28.7356	7.78456	199.333	-	35.8383	34.3482	1.04338	62.1093	1.37633	1.61904
0:07:32.960	Exercise		1.52151	28.1761	7.62024	199.667	-	32.3054	31.7328	1.01804	54.934	1.36833	1.54896
0:07:34.400	Exercise		1.60819	29.7812	8.05435	199.667	-	31.0531	31.1869	0.99571	55.5384	1.42833	1.60129
0:07:35.840	Exercise		1.91264	35.4194	9.56322	200	-	31.567	31.8774	0.990262	67.4392	1.375	1.89402
0:07:36.780	Exercise		1.95713	36.2432	9.78565	200	-	35.064	35.0177	1.00132	76.6264	1.379	1.95972
0:07:37.760	Exercise		1.91349	35.4349	9.56743	200	-	38.4889	37.5337	1.02545	82.7799	1.30533	1.96218
0:07:38.680	Exercise		1.76908	32.7608	8.84542	200	-	39.5242	38.0439	1.03891	78.8136	1.27633	1.83792
0:07:39.700	Exercise		1.69125	31.3194	8.45624	200	-	38.8644	37.1905	1.04501	74.3995	1.23567	1.76737
0:07:40.760	Exercise		1.73887	32.2013	8.69436	200	-	38.6115	36.5606	1.0561	75.504	1.3	1.83642
0:07:41.780	Exercise		1.74637	32.3401	8.73184	200	-	39.3462	36.9848	1.06385	77.1917	1.311	1.85787
0:07:42.760	Exercise		1.75748	32.5459	8.78739	200	-	40.0186	37.18	1.07635	78.917	1.32367	1.89165
0:07:43.780	Exercise		1.74125	32.2454	8.70625	200	-	40.4486	37.5739	1.07651	79.0164	1.32533	1.87447
0:07:44.800	Exercise		1.694	31.3703	8.46999	200	-	40.7908	37.8631	1.07732	77.5153	1.32633	1.82498
0:07:45.840	Exercise		1.60663	29.7525	8.03317	200	-	40.3684	37.5541	1.07494	73.021	1.288	1.72703
0:07:46.960	Exercise		1.43486	26.5715	7.17429	200	-	38.9814	36.2963	1.07398	63.0291	1.279	1.54101
0:07:48.600	Exercise		1.3598	25.1815	6.79902	200	-	35.3114	33.8239	1.04398	54.1663	1.26833	1.4196
0:07:50.180	Exercise		1.69441	31.3779	8.45794	200.333	-	33.2005	32.6839	1.01581	62.8969	1.36367	1.72119
0:07:51.120	Exercise		2.01189	37.2572	10.026	200.667	-	32.9446	32.866	1.00239	74.2301	1.34467	2.0167
0:07:52.060	Exercise		2.2086	40.8999	10.988	201	-	34.7428	34.2329	1.0149	85.923	1.34633	2.2415
0:07:53.000	Exercise		1.99951	37.0279	9.9478	201	-	37.2959	35.9366	1.03782	84.0485	1.27733	2.07514
0:07:53.860	Exercise		1.93873	35.9025	9.64545	201	-	37.7862	35.9182	1.05201	82.7325	1.25733	2.03956
0:07:54.800	Exercise		1.89824	35.1526	9.44397	201	-	38.2874	35.9763	1.06424	81.9704	1.27033	2.02018
0:07:55.800	Exercise		1.8016	33.3629	8.96317	201	-	38.6133	35.8403	1.07737	78.389	1.27933	1.94099
0:07:56.800	Exercise		1.72681	31.978	8.5911	201	-	39.0662	36.2148	1.07874	76.1	1.26833	1.86278
0:07:57.800	Exercise		1.72324	31.9118	8.57333	201	-	38.6789	35.8427	1.07913	75.4131	1.23967	1.8596
0:07:58.760	Exercise		1.73981	32.2186	8.65575	201	-	37.5855	35.1396	1.0696	73.9882	1.23933	1.8609
0:07:59.820	Exercise		1.77948	32.9534	8.85315	201	-	37.1328	34.7769	1.06775	74.7326	1.24333	1.90004
0:08:00.800	Exercise		1.86082	34.4596	9.25781	201	-	37.172	34.7953	1.0683	77.5949	1.32633	1.98792
0:08:01.840	Exercise		1.86721	34.578	9.28961	201	-	37.9541	35.2288	1.07736	79.4559	1.33233	2.01165
0:08:02.840	Exercise		1.88572	34.9208	9.3817	201	-	37.6293	34.7238	1.08367	78.7247	1.45967	2.04351
0:08:04.200	Exercise		1.7217	31.8834	8.56569	201	-	37.1304	34.1586	1.087	70.9817	1.449	1.87149
0:08:05.600	Exercise		1.80268	33.3829	8.96854	201	-	37.4109	34.2979	1.09076	74.6138	1.49767	1.96629
0:08:06.560	Exercise		1.81613	33.632	9.03546	201	-	38.2011	34.8424	1.0964	77.4348	1.384	1.99119
0:08:07.520	Exercise		1.89943	35.1747	9.44991	201	-	39.1179	35.472	1.10278	83.2403	1.341	2.09466
0:08:08.500	Exercise		1.75511	32.502	8.73188	201	-	38.9644	35.2089	1.10666	77.2638	1.25333	1.94231
0:08:09.480	Exercise		1.60801	29.778	8.00007	201	-	37.7473	34.4455	1.09586	68.6321	1.24567	1.76215
0:08:10.880	Exercise		1.40499	26.0184	6.99001	201	-	35.6515	33.3648	1.06853	57.3006	1.14433	1.50128
0:08:12.180	Exercise		1.63137	30.2106	8.11628	201	-	33.5501	32.0185	1.04783	61.8847	1.246	1.70941
0:08:13.180	Exercise		1.70395	31.5546	8.47735	201	-	33.4655	32.1894	1.03964	63.9412	1.331	1.7715
0:08:14.760	Exercise		1.84105	34.0935	9.15945	201	-	34.6317	33.5768	1.03142	70.8612	1.43667	1.89889
0:08:15.960	Exercise		1.77757	32.9179	8.84362	201	-	36.0257	35.2348	1.02245	71.1407	1.44233	1.81747
0:08:16.960	Exercise		1.88088	34.8311	9.35761	201	-	37.8488	36.9406	1.02458	79.5323	1.37267	1.92712
0:08:17.900	Exercise		2.02159	37.4368	10.0576	201	-	39.4065	37.529	1.05003	88.6703	1.41767	2.12272
0:08:18.840	Exercise		1.83945	34.0639	9.15151	201	-	41.4948	38.7205	1.07165	85.3345	1.36433	1.97125
0:08:19.840	Exercise		1.74556	32.3251	8.68435	201	-	42.3102	39.2588	1.07773	82.6782	1.34933	1.88123
0:08:20.840	Exercise		1.59597	29.555	7.94015	201	-	40.4263	37.661	1.07343	72.2252	1.34967	1.71316
0:08:22.320	Exercise		1.66244	30.7859	8.27085	201	-	40.1444	37.5863	1.06806	74.5636	1.372	1.77559
0:08:23.280	Exercise		1.71611	31.7797	8.53784	201	-	39.233	36.8	1.06611	75.0431	1.40067	1.82957
0:08:24.320	Exercise		1.83843	34.0451	9.14644	201	-	40.8753	37.788	1.0817	83.9156	1.378	1.98863
0:08:25.280	Exercise		1.60731	29.765	7.99657	201	-	40.2227	37.0398	1.08593	72.2895	1.36267	1.74543
0:08:26.820	Exercise		1.50171	27.8095	7.47121	201	-	37.524	35.4857	1.05744	63.2484	1.32033	1.58797
0:08:28.240	Exercise		1.58533	29.358	7.88722	201	-	36.1666	35.1674	1.02841	64.1726	1.35167	1.63037
0:08:29.220	Exercise		1.84855	34.2323	9.18152	201.333	-	36.2504	35.6507	1.01682	74.9157	1.36467	1.87964
0:08:30.200	Exercise		1.8604	34.4519	9.24042	201.333	-	37.9502	36.7998	1.03126	79.1462	1.334	1.91856
0:08:31.280	Exercise		1.65657	30.6773	8.21441	201.667	-	37.3163	35.8718	1.04027	69.9046	1.24467	1.72328
0:08:32.440	Exercise		1.67884	31.0896	8.32483	201.667	-	36.2934	34.837	1.04181	68.7462	1.26667	1.74903
0:08:33.520	Exercise		1.8329	33.9426	9.07377	202	-	36.1248	34.3669	1.05115	74.4922	1.29567	1.92665
0:08:34.440	Exercise		2.01711	37.354	9.98571	202	-	36.9092	34.8049	1.06046	83.1851	1.37133	2.13906
0:08:35.420	Exercise		1.95993	36.295	9.70262	202	-	37.9327	35.2491	1.07613	83.4775	1.31633	2.10915
0:08:36.360	Exercise		1.97392	36.5541	9.77188	202	-	38.5449	35.4923	1.08601	84.3016	1.47733	2.14369
0:08:37.660	Exercise		1.90338	35.2477	9.42266	202	-	38.4447	35.2129	1.09178	80.6023	1.56267	2.07807
0:08:39.000	Exercise		1.81857	33.6772	9.00283	202	-	37.6946	34.5714	1.09034	75.1296	1.64433	1.98286
0:08:40.300	Exercise		1.66159	30.7701	8.22567	202	-	36.0192	33.5513	1.07356	66.1077	1.521	1.78381
0:08:41.820	Exercise		1.56819	29.0405	7.76331	202	-	34.5376	33.1173	1.04289	60.2436	1.42633	1.63544
0:08:43.280	Exercise		1.71861	31.8261	8.50797	202	-	33.8604	33.0658	1.02403	64.9983	1.37533	1.75991
0:08:44.260	Exercise		1.94354	35.9915	9.6215	202	-	34.7882	33.7404	1.03105	74.58	1.54133	2.0039
0:08:45.660	Exercise		2.13179	39.4777	10.5534	202	-	36.2941	34.289	1.05848	85.0837	1.58867	2.25645
0:08:46.720	Exercise		1.97788	36.6274	9.79148	202	-	37.2093	34.7401	1.07108	81.1925	1.539	2.11846
0:08:47.740	Exercise		1.89337	35.0624	9.37312	202	-	38.151	35.2046	1.08369	80.6542	1.37933	2.05183
0:08:48.740	Exercise		1.77043	32.7857	8.7645	202	-	38.8528	35.8097	1.08498	77.3695	1.298	1.92088
0:08:49.740	Exercise		1.81724	33.6526	8.99625	202	-	38.5529	35.3957	1.0892	78.7	1.31167	1.97934
0:08:50.740	Exercise		1.76696	32.7214	8.7473	202	-	38.7204	35.5204	1.09009	77.1772	1.26867	1.92614
0:08:51.700	Exercise		1.81666	33.6418	8.99336	202	-	38.554	35.4363	1.08798	78.7994	1.29533	1.97649
0:08:52.700	Exercise		1.61235	29.8583	7.98192	202	-	37.7749	34.8497	1.08394	68.6564	1.27567	1.74769
0:08:54.240	Exercise		1.47628	27.3386	7.30833	202	-	36.2097	34.5534	1.04794	60.2339	1.27967	1.54705
0:08:55.660	Exercise		1.594	29.5186	7.8911	202	-	34.5188	33.4785	1.03107	61.5876	1.351	1.64353
0:08:56.740	Exercise		1.88725	34.9491	9.34284	202	-	35.4636	34.559	1.02618	74.2896	1.45333	1.93665
0:08:57.820	Exercise		2.06379	38.2183	10.2168	202	-	37.7697	35.9505	1.0506	86.4115	1.47033	2.16822
0:08:58.740	Exercise		1.73057	32.0475	8.56716	202	-	38.8558	36.6449	1.06033	75.3613	1.33667	1.83498
0:08:59.980	Exercise		1.6887	31.2723	8.35991	202	-	38.4933	36.169	1.06426	73.5861	1.23467	1.79722
0:09:00.900	Exercise		1.78582	33.0707	8.84069	202	-	36.7462	34.4531	1.06656	74.1377	1.25367	1.90468
0:09:01.840	Exercise		1.86399	34.5182	9.22765	202	-	36.6223	34.3154	1.06723	76.7791	1.29833	1.9893
0:09:03.080	Exercise		1.78601	33.0743	8.85626	201.667	-	35.6003	33.6393	1.05829	71.0547	1.36933	1.89013
0:09:04.460	Exercise		1.56467	28.9753	7.75867	201.667	-	34.3964	33.0983	1.03922	60.2556	1.348	1.62603
0:09:05.880	Exercise		1.44679	26.7924	7.17417	201.667	-	31.6209	31.6806	0.998115	51.3475	1.32067	1.44406
0:09:07.820	Exercise		1.57138	29.0996	7.77909	202	-	30.8905	31.7482	0.972983	54.0807	1.40567	1.52892
0:09:09.240	Exercise		1.87492	34.7208	9.28179	202	-	30.9727	31.8698	0.971852	64.5221	1.44033	1.82215
0:09:10.220	Exercise		2.16862	40.1597	10.7358	202	-	33.3176	33.3534	0.99893	79.9891	1.489	2.1663
0:09:11.260	Exercise		2.13751	39.5836	10.5818	202	-	35.0675	34.3276	1.02155	83.7951	1.36533	2.18358
0:09:12.180	Exercise		2.00134	37.0618	9.90761	202	-	36.0349	34.9027	1.03244	80.4998	1.383	2.06626
0:09:13.340	Exercise		1.75148	32.4348	8.65641	202.333	-	35.7153	34.638	1.0311	69.902	1.37	1.80595
0:09:15.000	Exercise		1.65712	30.6874	8.17658	202.667	-	34.9322	34.4834	1.01301	64.4264	1.41867	1.67869
0:09:16.240	Exercise		1.79585	33.2565	8.84655	203	-	35.4489	35.091	1.0102	70.4346	1.49733	1.81416
0:09:17.300	Exercise		2.10839	39.0443	10.3862	203	-	37.1137	36.4443	1.01837	86.2894	1.54567	2.14712
0:09:18.260	Exercise		2.10264	38.9378	10.3579	203	-	39.5157	37.6321	1.05005	91.7428	1.52633	2.20789
0:09:19.240	Exercise		1.86313	34.5023	9.17796	203	-	41.084	38.4159	1.06945	85.4217	1.38567	1.99252
0:09:20.220	Exercise		1.7189	31.8314	8.46748	203	-	41.4806	38.465	1.0784	80.1166	1.30867	1.85366
0:09:21.200	Exercise		1.67277	30.9772	8.24025	203	-	42.5721	39.2106	1.08573	80.1539	1.291	1.81618
0:09:22.140	Exercise		1.73701	32.1668	8.55669	203	-	42.6658	39.1662	1.08935	83.0513	1.33767	1.89221
0:09:23.120	Exercise		1.74648	32.3423	8.60337	203	-	43.6804	40.0602	1.09037	85.289	1.36433	1.90431
0:09:24.080	Exercise		1.7412	32.2444	8.56328	203.333	-	42.4281	38.9631	1.08893	82.6944	1.35033	1.89605
0:09:25.080	Exercise		1.7398	32.2186	8.5424	203.667	-	42.8398	39.4352	1.08633	83.7613	1.307	1.89001
0:09:25.940	Exercise		1.68147	31.1384	8.24252	204	-	41.8811	38.5322	1.08691	79.5305	1.25733	1.82762
0:09:26.940	Exercise		1.70655	31.6027	8.36543	204	-	42.6997	39.275	1.0872	82.4461	1.23967	1.85536
0:09:27.800	Exercise		1.51511	28.0576	7.42701	204	-	39.9337	36.9872	1.07966	68.2325	1.27133	1.63581
0:09:29.720	Exercise		1.78627	33.079	8.75622	204	-	37.7029	35.7728	1.05395	75.3956	1.349	1.88265
0:09:30.620	Exercise		1.84631	34.1909	9.05053	204	-	36.7628	35.1451	1.04603	75.8478	1.37	1.93129
0:09:31.500	Exercise		2.22374	41.1804	10.9007	204	-	38.5855	36.744	1.05012	95.0456	1.481	2.33519
0:09:32.540	Exercise		2.01328	37.2829	9.86901	204	-	41.5943	38.6423	1.07639	92.7827	1.47767	2.16708
0:09:33.500	Exercise		1.92584	35.6638	9.44042	204	-	42.9707	39.565	1.08608	91.8725	1.451	2.09162
0:09:34.360	Exercise		1.7338	32.1075	8.49903	204	-	44.133	40.2964	1.09521	86.0661	1.298	1.89888
0:09:35.260	Exercise		1.74379	32.2924	8.54798	204	-	44.0121	39.9925	1.10051	86.5685	1.26933	1.91905
0:09:36.140	Exercise		1.69832	31.4505	8.32512	204	-	44.6451	40.3276	1.10706	85.3576	1.289	1.88015
0:09:37.080	Exercise		1.75433	32.4877	8.59967	204	-	44.2759	40.138	1.10309	86.8907	1.35767	1.93519
0:09:38.080	Exercise		1.61754	29.9544	7.9291	204	-	42.8797	39.2268	1.09312	77.7431	1.33533	1.76817
0:09:39.260	Exercise		1.69179	31.3294	8.29309	204	-	41.5513	38.2059	1.08756	78.5549	1.36967	1.83993
0:09:40.240	Exercise		1.70243	31.5265	8.33163	204.333	-	40.9004	37.6736	1.08565	78.0089	1.34067	1.84824
0:09:41.200	Exercise		1.80597	33.4438	8.82393	204.667	-	42.2538	38.5699	1.09551	85.2474	1.37333	1.97845
0:09:42.160	Exercise		1.54546	28.6197	7.53884	205	-	40.7146	37.3623	1.08973	70.2439	1.38167	1.68413
0:09:44.340	Exercise		1.7581	32.5574	8.57609	205	-	37.8954	35.6646	1.06255	74.1445	1.41967	1.86807
0:09:45.240	Exercise		1.9121	35.4092	9.32731	205	-	36.576	34.9314	1.04708	77.5875	1.46033	2.00212
0:09:46.160	Exercise		2.3754	43.9889	11.5873	205	-	37.0793	35.3932	1.04764	97.1249	1.546	2.48857
0:09:47.220	Exercise		2.16145	40.0269	10.5437	205	-	39.0733	36.3021	1.07634	93.3018	1.51867	2.32645
0:09:48.180	Exercise		2.05734	38.0989	10.0358	205	-	39.1916	35.731	1.09685	89.3472	1.476	2.2566
0:09:49.140	Exercise		1.93571	35.8465	9.44248	205	-	39.9294	35.9574	1.11046	86.2917	1.38067	2.14954
0:09:50.100	Exercise		1.90569	35.2906	9.29607	205	-	40.3842	36.1566	1.11693	85.84	1.392	2.12852
0:09:51.100	Exercise		1.80302	33.3893	8.79522	205	-	39.9872	35.709	1.11981	80.6945	1.35167	2.01903
0:09:52.160	Exercise		1.61691	29.9427	7.88736	205	-	37.5128	33.8882	1.10696	67.9863	1.33533	1.78985
0:09:53.820	Exercise		1.54984	28.7007	7.56018	205	-	35.2974	33.1122	1.066	61.4421	1.31333	1.65212
0:09:55.080	Exercise		1.83868	34.0496	8.95461	205.333	-	34.7037	33.0801	1.04908	71.1775	1.391	1.92892
0:09:55.940	Exercise		2.12855	39.4176	10.3495	205.667	-	36.3951	34.6873	1.04923	86.1659	1.42667	2.23335
0:09:56.880	Exercise		2.2469	41.6093	10.9073	206	-	38.122	35.2968	1.08004	95.1983	1.43667	2.42674
0:09:57.800	Exercise		2.01157	37.2513	9.7649	206	-	40.3827	36.907	1.09418	90.4895	1.40767	2.20101
0:09:58.740	Exercise		1.98675	36.7916	9.6444	206	-	40.3696	36.5747	1.10376	89.461	1.39167	2.19289
0:09:59.680	Exercise		1.91638	35.4884	9.31787	205.667	-	40.7452	36.8083	1.10696	87.1484	1.38433	2.12134
0:10:00.660	Exercise		1.91013	35.3728	9.28752	205.667	-	40.5777	36.5147	1.11127	86.8592	1.33767	2.12267
0:10:01.520	Exercise		1.75677	32.5327	8.54181	205.667	-	40.3859	36.2802	1.11317	79.7181	1.309	1.95557
0:10:02.680	Exercise		2.04234	37.8211	9.91427	206	-	37.2998	34.426	1.08348	85.0733	1.37733	2.21283
0:10:04.400	Exercise		2.1339	39.5167	10.3588	206	-	36.8337	34.3925	1.07098	87.2088	1.45867	2.28537
0:10:05.340	Exercise		2.33087	43.1643	11.3149	206	-	37.3887	34.8114	1.07404	96.2137	1.52833	2.50344
0:10:06.320	Exercise		2.1081	39.0389	10.2335	206	-	40.1552	36.5894	1.09745	93.7165	1.48867	2.31355
0:10:07.260	Exercise		1.80357	33.3995	8.7552	206	-	39.3451	35.6879	1.10248	79.1452	1.39267	1.9884
0:10:08.580	Exercise		1.55353	28.7692	7.54143	206	-	37.8075	34.5555	1.09411	66.3802	1.25033	1.69973
0:10:09.780	Exercise		1.63984	30.3674	7.96038	206	-	35.2238	32.4439	1.08569	65.6156	1.203	1.78035
0:10:10.660	Exercise		1.96519	36.3924	9.53976	206	-	35.8346	32.6452	1.0977	79.2245	1.296	2.15719
0:10:11.580	Exercise		1.92205	35.5935	9.33033	206	-	36.5211	33.1884	1.10042	78.3121	1.38933	2.11505
0:10:13.260	Exercise		1.88709	34.946	9.16061	206	-	35.5064	32.7814	1.08312	74.133	1.49733	2.04395
0:10:14.520	Exercise		1.89213	35.0395	9.18511	206	-	36.0586	33.5206	1.07571	75.2269	1.54767	2.03539
0:10:15.480	Exercise		2.12412	39.3356	10.3113	206	-	35.9273	33.4462	1.07418	84.2657	1.526	2.28169
0:10:16.560	Exercise		2.0413	37.8018	9.9092	206	-	38.77	35.4952	1.09226	87.8075	1.459	2.22963
0:10:17.520	Exercise		1.98157	36.6957	9.61925	206	-	38.9739	35.4582	1.09915	86.0954	1.39833	2.17804
0:10:18.420	Exercise		2.07875	38.4953	10.091	206	-	40.5269	36.5179	1.10978	93.4449	1.46267	2.30695
0:10:19.380	Exercise		2.01714	37.3545	9.79196	206	-	41.5324	37.0892	1.1198	92.8565	1.47267	2.25879
0:10:20.380	Exercise		1.92706	35.6862	9.35464	206	-	42.4113	37.6425	1.12669	90.6089	1.46933	2.17119
0:10:21.340	Exercise		1.89073	35.0136	9.16349	206.333	-	42.1064	37.3381	1.12771	88.4306	1.444	2.13219
0:10:22.320	Exercise		1.89431	35.0798	9.16601	206.667	-	42.2214	37.3021	1.13188	89.049	1.414	2.14413
0:10:23.240	Exercise		1.79448	33.2311	8.66899	207	-	40.4537	36.0257	1.12291	80.9118	1.40067	2.01505
0:10:24.520	Exercise		1.99579	36.959	9.64149	207	-	37.4925	34.3074	1.09284	83.1455	1.43933	2.18108
0:10:26.200	Exercise		2.09972	38.8837	10.1436	207	-	36.618	33.9337	1.0791	85.2058	1.475	2.26581
0:10:27.120	Exercise		2.35042	43.5263	11.3547	207	-	37.6388	34.6367	1.08668	97.3592	1.57667	2.55415
0:10:28.140	Exercise		2.15899	39.9812	10.4299	207	-	40.3666	36.299	1.11206	96.1044	1.54567	2.40092
0:10:29.100	Exercise		2.02349	37.4721	9.77532	207	-	41.5859	36.8385	1.12887	92.9721	1.51733	2.28426
0:10:30.060	Exercise		1.84241	34.1187	8.90053	207	-	42.3151	37.3517	1.13288	87.025	1.38267	2.08723
0:10:31.000	Exercise		1.80163	33.3635	8.70351	207	-	41.3195	36.5434	1.1307	83.2747	1.35767	2.03709
0:10:32.040	Exercise		1.75206	32.4455	8.46404	207	-	38.9174	34.8016	1.11826	76.5442	1.31867	1.95926
0:10:33.180	Exercise		1.31	24.2593	6.32851	207	-	36.6717	32.9998	1.11127	56.7635	0.937	1.45577
0:10:34.020	Exercise		1.56621	29.0039	7.56624	207	-	34.5001	32.2628	1.06935	63.1886	0.994	1.67483
0:10:34.920	Exercise		1.85007	34.2606	8.93755	207	-	34.8493	32.8004	1.06247	73.925	1.12633	1.96564
0:10:35.940	Exercise		2.43965	45.1787	11.7857	207	-	37.1819	34.5887	1.07497	99.7338	1.59167	2.62256
0:10:36.900	Exercise		2.19503	40.6488	10.604	207	-	40.2041	36.4946	1.10165	97.2029	1.56333	2.41815
0:10:37.820	Exercise		1.95605	36.2232	9.44954	207	-	42.655	38.083	1.12005	92.9937	1.401	2.19088
0:10:38.660	Exercise		1.91114	35.3915	9.23256	207	-	43.1523	38.2216	1.129	92.301	1.352	2.15768
0:10:39.540	Exercise		1.87453	34.7136	9.05571	207	-	42.9861	37.8435	1.13589	90.4794	1.316	2.12927
0:10:40.440	Exercise		2.03563	37.6969	9.83396	207	-	42.4638	36.9947	1.14784	95.8516	1.46667	2.33657
0:10:41.420	Exercise		1.9769	36.6093	9.55024	207	-	42.9615	37.328	1.15092	94.0689	1.48233	2.27525
0:10:42.380	Exercise		1.9378	35.8852	9.36137	207	-	43.573	37.7368	1.15466	93.6472	1.464	2.2375
0:10:43.260	Exercise		1.81596	33.629	8.77277	207	-	44.4475	38.5228	1.1538	90.2603	1.36167	2.09526
0:10:44.140	Exercise		1.83313	33.9469	8.85572	207	-	43.7047	37.5539	1.16379	89.7251	1.34467	2.13337
0:10:45.080	Exercise		1.77566	32.8826	8.57807	207	-	39.887	34.8458	1.14467	79.0818	1.37933	2.03255
0:10:46.580	Exercise		1.87405	34.7047	9.0534	207	-	38.3771	34.6452	1.10772	79.8427	1.45133	2.07592
0:10:48.140	Exercise		1.96501	36.3891	9.47754	207.333	-	38.8799	35.9706	1.08088	84.5306	1.497	2.12394
0:10:49.020	Exercise		2.20753	40.8801	10.6472	207.333	-	42.5636	39.3658	1.08123	103.444	1.57067	2.38685
0:10:49.900	Exercise		2.05533	38.0616	9.91315	207.333	-	46.0757	41.6318	1.10674	104.594	1.52233	2.27472
0:10:50.760	Exercise		1.99666	36.9752	9.64571	207	-	47.1805	41.7408	1.13032	104.173	1.50467	2.25687
0:10:51.620	Exercise		1.87118	34.6515	9.03951	207	-	46.9763	41.0617	1.14404	97.5981	1.44933	2.14071
0:10:52.580	Exercise		1.80126	33.3567	8.70176	207	-	47.0355	40.9061	1.14984	94.6718	1.37033	2.07117
0:10:53.380	Exercise		1.7638	32.663	8.52077	207	-	47.0846	40.865	1.1522	92.8474	1.36433	2.03225
0:10:54.280	Exercise		1.78631	33.0797	8.6295	207	-	48.4433	41.9723	1.15417	96.2142	1.43133	2.06171
0:10:55.280	Exercise		1.85206	34.2974	8.94715	207	-	47.8702	41.1393	1.16361	97.6767	1.55967	2.15508
0:10:56.260	Exercise		1.74819	32.374	8.44538	207	-	46.9848	40.2786	1.1665	90.575	1.546	2.03926
0:10:57.360	Exercise		1.2413	22.987	5.99661	207	-	44.3221	37.9456	1.16804	63.9219	1.03367	1.44989
0:10:58.220	Exercise		1.3485	24.9723	6.50403	207.333	-	41.6043	37.4167	1.11192	65.582	0.996333	1.49942
0:10:59.040	Exercise		1.4879	27.5537	7.16484	207.667	-	40.9939	38.0855	1.07637	71.2039	1.00433	1.60152
0:10:59.900	Exercise		2.23593	41.4061	10.7497	208	-	42.4013	38.7855	1.09323	104.73	1.51967	2.44438
0:11:00.840	Exercise		2.09793	38.8506	10.0862	208	-	43.3255	38.8002	1.11663	100.306	1.53467	2.34262
0:11:01.800	Exercise		1.87699	34.7591	9.02399	208	-	44.0284	39.001	1.1289	91.4734	1.49133	2.11894
0:11:02.840	Exercise		1.50846	27.9345	7.25223	208	-	42.0177	37.6953	1.11467	70.6355	1.40233	1.68144
0:11:04.780	Exercise		1.69007	31.2975	8.12532	208	-	39.1519	36.2995	1.07858	73.4227	1.45767	1.82288
0:11:05.740	Exercise		1.89207	35.0383	9.09649	208	-	39.0784	36.7301	1.06393	81.623	1.52967	2.01304
0:11:06.640	Exercise		2.22407	41.1865	10.6927	208	-	41.8279	39.2377	1.06601	102.576	1.547	2.37089
0:11:07.500	Exercise		2.09834	38.8581	10.0882	208	-	45.0787	41.3258	1.09081	104.567	1.50933	2.28889
0:11:08.340	Exercise		1.97445	36.5639	9.49255	208	-	46.421	41.525	1.1179	101.433	1.494	2.20725
0:11:09.300	Exercise		1.82104	33.723	8.75502	208	-	45.1793	40.037	1.12844	91.1017	1.486	2.05494
0:11:10.500	Exercise		1.56559	28.9925	7.52689	208	-	41.9223	37.6008	1.11493	72.8333	1.45667	1.74553
0:11:12.300	Exercise		1.76393	32.6655	8.48046	208	-	39.5707	36.2776	1.09078	77.1999	1.50233	1.92406
0:11:13.200	Exercise		1.92953	35.732	9.27657	208	-	39.0408	35.9795	1.08508	83.33	1.5	2.0937
0:11:14.160	Exercise		2.10382	38.9596	10.1145	208	-	41.4391	37.6598	1.10035	96.6527	1.46933	2.31495
0:11:15.040	Exercise		1.93625	35.8565	9.30891	208	-	41.7769	37.3304	1.11911	90.0433	1.41667	2.16689
0:11:16.040	Exercise		2.02306	37.464	9.72624	208	-	42.9292	38.1673	1.12476	96.429	1.44933	2.27546
0:11:16.880	Exercise		2.09118	38.7255	10.0537	208	-	43.4202	38.2483	1.13522	100.238	1.52933	2.37395
0:11:17.800	Exercise		2.09279	38.7554	10.0615	208	-	45.2735	39.3413	1.15079	104.245	1.58067	2.40837
0:11:18.780	Exercise		1.9467	36.0499	9.35912	208	-	45.98	39.4047	1.16687	98.5162	1.575	2.27153
0:11:19.760	Exercise		1.84086	34.09	8.85028	208	-	46.1818	39.4343	1.17111	93.8299	1.53267	2.15585
0:11:20.740	Exercise		1.70228	31.5238	8.18406	208	-	45.8228	39.4258	1.16225	86.4068	1.48067	1.97849
0:11:21.880	Exercise		1.54746	28.6566	7.4397	208	-	42.6012	37.9184	1.1235	73.211	1.44667	1.73856
0:11:23.460	Exercise		1.70067	31.4938	8.17628	208	-	40.7867	37.2969	1.09357	77.0619	1.44167	1.85979
0:11:24.320	Exercise		1.91375	35.4399	9.20073	208	-	40.4678	37.048	1.09231	85.6797	1.49833	2.09041
0:11:25.260	Exercise		2.13035	39.451	10.2421	208	-	43.0548	38.6635	1.11358	101.134	1.54733	2.37231
0:11:26.220	Exercise		2.01691	37.3502	9.71225	207.667	-	44.4566	39.0945	1.13716	98.6669	1.57833	2.29355
0:11:27.200	Exercise		1.92446	35.6381	9.28196	207.333	-	45.802	39.8691	1.14881	97.0827	1.564	2.21084
0:11:28.160	Exercise		1.85952	34.4355	8.98319	207	-	45.6944	39.6397	1.15274	93.8468	1.52233	2.14355
0:11:29.140	Exercise		1.82509	33.7979	8.81684	207	-	46.7886	40.4359	1.15711	94.3951	1.51	2.11182
0:11:30.080	Exercise		1.81765	33.6602	8.78093	207	-	46.6479	40.4021	1.15459	93.7302	1.50967	2.09865
0:11:31.060	Exercise		1.83566	33.9936	8.8679	207	-	46.8123	40.4262	1.15797	94.9966	1.509	2.12563
0:11:32.000	Exercise		1.8115	33.5463	8.75121	207	-	46.5413	40.1364	1.15958	93.3116	1.49267	2.10058
0:11:32.960	Exercise		1.67341	30.989	8.08409	207	-	45.0732	39.0479	1.1543	83.5171	1.48633	1.93162
0:11:34.380	Exercise		1.6256	30.1037	7.85313	207	-	42.0089	37.7547	1.11268	75.3457	1.53767	1.80877
0:11:35.800	Exercise		1.75618	32.5218	8.48395	207	-	40.7792	37.4487	1.08894	79.2715	1.491	1.91236
0:11:36.600	Exercise		1.98209	36.7054	9.59075	206.667	-	41.2815	38.6095	1.06921	90.5149	1.49967	2.11926
0:11:37.540	Exercise		2.10132	38.9134	10.1677	206.667	-	44.3081	40.274	1.10017	102.899	1.513	2.31181
0:11:38.460	Exercise		1.93031	35.7465	9.35529	206.333	-	45.539	40.715	1.11848	97.2279	1.50167	2.15902
0:11:39.380	Exercise		1.81688	33.6458	8.80554	206.333	-	46.2414	40.616	1.1385	93.7871	1.382	2.06852
0:11:40.200	Exercise		1.74136	32.2475	8.45323	206	-	46.0252	40.4876	1.13677	89.9189	1.325	1.97954
0:11:41.120	Exercise		1.59736	29.5807	7.75416	206	-	42.6331	38.1709	1.1169	76.1826	1.35733	1.78409
0:11:43.120	Exercise		1.84059	34.085	8.93489	206	-	39.6044	36.5341	1.08404	80.6652	1.495	1.99527
0:11:44.020	Exercise		1.95239	36.1553	9.4776	206	-	38.3031	36.4369	1.05122	82.6947	1.505	2.05238
0:11:44.900	Exercise		2.37359	43.9554	11.5223	206	-	39.9497	38.6752	1.03295	104.897	1.49967	2.45181
0:11:45.700	Exercise		2.22626	41.227	10.8071	206	-	42.1328	40.494	1.04047	103.871	1.485	2.31636
0:11:46.600	Exercise		2.09591	38.8131	10.1743	206	-	43.5727	40.8715	1.06609	101.187	1.47733	2.23443
0:11:47.540	Exercise		1.89865	35.1602	9.21675	206	-	42.5609	39.663	1.07306	89.5116	1.481	2.03737
0:11:48.720	Exercise		1.69319	31.3554	8.21937	206	-	39.4969	37.67	1.0485	73.8949	1.516	1.77531
0:11:50.620	Exercise		1.9481	36.0758	9.4415	206.333	-	36.6346	36.6339	1.00002	78.6719	1.551	1.94813
0:11:52.000	Exercise		2.28496	42.3141	11.0563	206.667	-	36.4047	36.8322	0.988393	91.7393	1.544	2.25844
0:11:52.780	Exercise		2.4855	46.0277	12.0072	207	-	38.9685	38.8162	1.00393	107.409	1.46567	2.49525
0:11:53.600	Exercise		2.1974	40.6926	10.6155	207	-	42.4951	40.2033	1.05701	104.011	1.40867	2.32267
0:11:54.440	Exercise		2.10789	39.0349	10.183	207	-	44.0772	40.4795	1.08888	103.123	1.454	2.29522
0:11:55.320	Exercise		1.93171	35.7725	9.347	206.667	-	45.2549	41.012	1.10345	97.4687	1.39667	2.13156
0:11:56.180	Exercise		1.90906	35.3531	9.23741	206.667	-	45.6093	40.9636	1.11341	97.2044	1.38133	2.12558
0:11:57.000	Exercise		1.8216	33.7333	8.82843	206.333	-	45.636	40.8919	1.11601	93.2637	1.32533	2.03293
0:11:57.880	Exercise		1.87591	34.7391	9.09166	206.333	-	44.4151	39.8717	1.11395	93.7036	1.29933	2.08967
0:11:58.680	Exercise		1.82569	33.809	8.86255	206	-	43.1272	38.7145	1.11398	88.809	1.26967	2.03377
0:11:59.580	Exercise		1.71922	31.8375	8.34575	206	-	42.5939	38.1942	1.11519	83.4563	1.175	1.91727
0:12:00.420	Exercise		1.68293	31.1654	8.16956	206	-	41.6787	37.5147	1.111	79.6502	1.20633	1.86973
0:12:01.420	Exercise		1.64011	30.3725	7.96171	206	-	40.8045	36.7517	1.11028	76.0012	1.20567	1.82098
0:12:02.460	Exercise		1.67455	31.0102	8.12889	206	-	40.1308	36.2508	1.10703	75.6747	1.286	1.85378
