# Supplementary material for: A Plyometric Warm-Up Protocol Improves Running Economy in Recreational Endurance Athletes
Source: Front Physiol. 2020 Mar 12;11:197. doi: 10.3389/fphys.2020.00197 (PMC7080849; doi:10.3389/fphys.2020.00197)
Supplement: Supplementary file 1 [file Data_Sheet_1.zip › Datasheet 1/Running economy /7/7 Plyometric .xls]

## Sheet: MetasoftStudio
CPET Results
Operator
Master data
Name
Director
Street
City
Zip
State
Country
Phone
Fax
e-Mail
Internet
Patient data
Administrative Data
ID		7
Title		MISS
Last Name
First Name
Name Addition
Sex		female
Date of Birth		23/09/1999
Biological and Medical Baseline Data
Height		159 cm
Weight		54.0 kg
Mask		Blue, small
Ethnicity
Body Fat
Hip/Waist Ratio
BMI		21
Estimated Fitness Level
BSA		1.54 m2
Hct
Hb
Medication that changes the Heart Rate
Medication
Existing Medical Conditions
Normal Values
Maximum Oxygen Uptake		Wasserman weight algorithm, 1.96L/min
Maximum Relative Oxygen Uptake		Based on normal value of maximum oxygen uptake, 36ml/min/kg
Maximum Oxygen Pulse		Wasserman equation, 11ml
Maximum Heart Rate		Traditional formula for bicycle test, 181/min
Maximum Minute Ventilation		Not used, -
Maximum Breathing Frequency		Pollock et al. equation, 38/min
Maximum Work Rate		Based on normal maximum oxygen uptake, 166W
Maximum Arterial Blood Pressure		Japanese normal values, 158mmHg
Spirometry normal value set		European Coal and Steel Community (ECSC)
LBW		54.0 kg
IC
VC
TLC
FEV1
Attribution
Administrative Group
Attribution
Contact & Insurance Information
Contact Information
Street
Zip-Code
City
State
Country
Phone
Mobile Phone
e-Mail
Fax
Insurance Information
Prescribing Physician
Responsible Physician
Insurance Company
Insurance Number
Test data
Start Time		22/05/2019 3:39 PM
Duration		0:12:08
CPET device		MetaLyzer 3B-R3
Serial number		235021624
Firmware version		1.3.56
Flow Sensor		Default
Temperature		21.9°C
Barometric Pressure		1016mBar
Humidity		42%
Variable	Unit	Rest	Unloaded Pedalling	Warm Up	VT1	VT1 % Norm	VT1 % Max	VT2	VT2 % Norm	VT2 % Max	V'O2peak	V'O2peak % Norm	Normal	Absolute Maximum Values
V'O2	L/min	-	-	-	-	-	-	1.96	100	91	2.17	111	1.96	2.49
V'O2/kg	ml/min/kg	-	-	-	-	-	-	36	100	91	40	111	36	46
V'O2/HR	ml	-	-	-	-	-	-	10	93	94	11	99	11	13
HR	/min	-	-	-	-	-	-	195	108	96	202	112	181	204
V'E/V'O2		-	-	-	-	-	-	29.8	-	80	37.0	-	-	42.8
V'E/V'CO2		-	-	-	-	-	-	28.6	-	91	31.6	-	-	35.6
V'E	L/min	-	-	-	-	-	-	64.8	-	74	87.9	-	-	102.0
V'CO2	L/min	-	-	-	-	-	-	2.05	-	81	2.53	-	-	2.85
RER		-	-	-	-	-	-	1.04	-	89	1.17	-	-	1.23
t	Phase	Marker	V'O2	V'O2/kg	V'O2/HR	HR	WR	V'E/V'O2	V'E/V'CO2	RER	V'E	VT	V'CO2
h:mm:ss.ms			L/min	ml/min/kg	ml	/min	W				L/min	L	L/min
0:00:06.640	Exercise		1.70026	31.4864	11.1493	152.5	-	21.8676	27.4417	0.796876	41.8002	1.303	1.3549
0:00:08.520	Exercise		1.6291	30.1684	10.6709	152.667	-	22.5242	27.929	0.80648	41.4288	1.26	1.31383
0:00:10.260	Exercise		1.50543	27.8784	9.83944	153	-	23.496	28.4113	0.826996	40.2135	1.196	1.24499
0:00:12.000	Exercise		1.25449	23.2313	8.19929	153	-	24.9923	29.451	0.848606	36.2107	1.07333	1.06457
0:00:13.860	Exercise		1.22654	22.7137	8.05169	152.333	-	25.5618	29.4429	0.868183	36.2107	1.07333	1.06486
0:00:15.600	Exercise		1.25453	23.232	8.28984	151.333	-	26.1872	29.5978	0.884766	37.8115	1.098	1.10997
0:00:17.240	Exercise		1.28125	23.7268	8.50387	150.667	-	27.4393	30.3996	0.90262	40.2225	1.14333	1.15648
0:00:18.980	Exercise		1.27739	23.6554	8.4409	151.333	-	28.8441	30.9844	0.930923	41.9111	1.19133	1.18915
0:00:20.720	Exercise		1.19623	22.1524	7.83555	152.667	-	30.102	31.5887	0.952933	40.8189	1.222	1.13993
0:00:22.640	Exercise		1.08604	20.1118	7.05219	154	-	29.7727	31.0274	0.959561	36.6993	1.21067	1.04212
0:00:25.020	Exercise		1.08909	20.1683	7.01129	155.333	-	29.5612	30.9467	0.955228	36.5046	1.21967	1.04033
0:00:26.820	Exercise		1.14614	21.2247	7.33136	156.333	-	29.3204	30.9792	0.946454	38.2611	1.18333	1.08476
0:00:28.380	Exercise		1.26256	23.3808	8.02477	157.333	-	29.9335	31.4679	0.951238	42.7705	1.23733	1.201
0:00:30.260	Exercise		1.19584	22.1452	7.5686	158	-	30.6152	32.1168	0.953246	41.4579	1.23167	1.13993
0:00:32.220	Exercise		1.1529	21.35	7.26618	158.667	-	29.9231	31.3555	0.954319	39.0311	1.24	1.10024
0:00:34.100	Exercise		1.17498	21.7589	7.37434	159.333	-	29.1589	30.8014	0.946673	38.8618	1.21633	1.11232
0:00:35.900	Exercise		1.15911	21.465	7.25955	159.667	-	28.6046	30.4291	0.940043	37.905	1.14933	1.08961
0:00:37.680	Exercise		1.22194	22.6286	7.63715	160	-	28.9262	31.096	0.930222	40.4582	1.13967	1.13668
0:00:39.200	Exercise		1.23595	22.888	7.72469	160	-	28.7842	31.1204	0.924929	40.7056	1.14267	1.14317
0:00:40.980	Exercise		1.35048	25.0089	8.42297	160.333	-	28.1424	30.5043	0.92257	43.1543	1.207	1.24591
0:00:42.740	Exercise		1.33407	24.705	8.30335	160.667	-	28.0465	30.2337	0.927657	42.2875	1.25	1.23756
0:00:44.520	Exercise		1.26734	23.4692	7.8554	161.333	-	27.1277	29.6151	0.916009	38.8752	1.24533	1.16089
0:00:46.840	Exercise		1.27097	23.5365	7.84551	162	-	27.1138	30.0285	0.902933	39.0756	1.21933	1.1476
0:00:48.480	Exercise		1.30248	24.1201	7.9907	163	-	26.5726	29.6746	0.895468	39.2251	1.224	1.16633
0:00:50.260	Exercise		1.45063	26.8635	8.88139	163.333	-	27.598	30.0427	0.918627	44.2963	1.49667	1.33258
0:00:53.500	Exercise		1.34005	24.8158	8.22119	163	-	27.4531	29.6671	0.925374	40.8596	1.44533	1.24005
0:00:55.340	Exercise		1.08928	20.1719	6.71015	162.333	-	26.716	29.1431	0.916719	32.3456	1.43567	0.998564
0:00:58.980	Exercise		1.24345	23.0268	7.6756	162	-	24.4341	28.2986	0.86344	34.4323	1.22433	1.07364
0:01:00.680	Exercise		1.41943	26.2858	8.74393	162.333	-	24.521	28.8302	0.850532	38.8907	1.371	1.20727
0:01:02.480	Exercise		1.68828	31.2644	10.3788	162.667	-	25.1009	29.4944	0.851039	47.2708	1.391	1.43679
0:01:04.280	Exercise		1.39076	25.7549	8.53229	163	-	26.2889	30.0484	0.874884	40.932	1.34867	1.21676
0:01:06.740	Exercise		1.36006	25.1864	8.32692	163.333	-	26.073	29.5962	0.880958	40.1774	1.22667	1.19816
0:01:08.220	Exercise		1.46538	27.1367	8.95346	163.667	-	26.07	29.396	0.886856	43.2915	1.225	1.29958
0:01:09.680	Exercise		1.60074	29.6434	9.74083	164.333	-	25.9511	29.0727	0.892629	47.2819	1.186	1.42887
0:01:11.260	Exercise		1.616	29.9259	9.81375	164.667	-	26.2539	28.974	0.90612	48.1935	1.20333	1.46429
0:01:12.720	Exercise		1.615	29.9073	9.78786	165	-	26.4862	28.9702	0.914257	48.5697	1.207	1.47652
0:01:14.160	Exercise		1.64894	30.536	9.97346	165.333	-	27.8805	29.9978	0.929418	51.8914	1.26267	1.53256
0:01:15.640	Exercise		1.58658	29.3811	9.57693	165.667	-	28.7011	30.376	0.944863	51.4281	1.257	1.4991
0:01:17.120	Exercise		1.52235	28.1916	9.1524	166.333	-	29.2219	30.3219	0.963723	50.3237	1.24133	1.46712
0:01:18.600	Exercise		1.50957	27.9551	9.03936	167	-	28.5215	29.1712	0.977727	48.5647	1.26933	1.47595
0:01:20.380	Exercise		1.52113	28.1691	9.05434	168	-	28.2542	28.6033	0.987794	48.4119	1.283	1.50256
0:01:21.920	Exercise		1.49648	27.7125	8.83746	169.333	-	28.2345	28.3695	0.995241	47.454	1.31367	1.48935
0:01:23.600	Exercise		1.52315	28.2065	8.94218	170.333	-	28.8379	28.8986	0.9979	49.481	1.28233	1.51995
0:01:25.060	Exercise		1.46559	27.1405	8.55402	171.333	-	28.7056	28.7689	0.997799	47.2412	1.31567	1.46236
0:01:27.000	Exercise		1.33707	24.7605	7.78874	171.667	-	28.0624	28.7598	0.975753	42.198	1.29933	1.30465
0:01:29.360	Exercise		1.38718	25.6885	8.04939	172.333	-	27.1502	28.3442	0.957875	42.3387	1.30367	1.32874
0:01:30.820	Exercise		1.50828	27.9311	8.73521	172.667	-	28.1137	29.6263	0.948945	47.6824	1.30067	1.43127
0:01:32.200	Exercise		1.61957	29.9921	9.3437	173.333	-	29.0071	30.1943	0.960681	53.0103	1.26567	1.5559
0:01:33.660	Exercise		1.48695	27.5361	8.57855	173.333	-	29.9323	30.7862	0.972264	50.5126	1.21133	1.44571
0:01:35.140	Exercise		1.41217	26.1512	8.14711	173.333	-	29.6575	30.3392	0.977531	47.7195	1.177	1.38043
0:01:36.640	Exercise		1.42772	26.4392	8.26864	172.667	-	29.2709	29.9623	0.976924	47.3116	1.234	1.39477
0:01:38.380	Exercise		1.46867	27.1976	8.5388	172	-	29.3483	29.7924	0.985092	48.372	1.322	1.44678
0:01:40.080	Exercise		1.33727	24.7643	7.8051	171.333	-	28.6342	29.0851	0.984498	42.8114	1.364	1.31654
0:01:42.540	Exercise		1.34847	24.9716	7.87042	171.333	-	28.4432	29.2098	0.973755	43.1393	1.29833	1.31308
0:01:44.040	Exercise		1.41146	26.1381	8.20615	172	-	27.7141	29.0318	0.954613	44.0541	1.285	1.3474
0:01:45.600	Exercise		1.55471	28.7909	9.0041	172.667	-	27.5871	29.2142	0.944302	48.7127	1.20467	1.46811
0:01:47.000	Exercise		1.63869	30.3461	9.4722	173	-	27.2837	28.577	0.954741	50.5324	1.24967	1.56452
0:01:48.500	Exercise		1.47741	27.3595	8.53996	173	-	27.6333	28.7288	0.961869	46.58	1.16567	1.42108
0:01:50.120	Exercise		1.56495	28.9806	9.06344	172.667	-	28.2094	28.9511	0.974378	49.7638	1.27567	1.52486
0:01:51.620	Exercise		1.48611	27.5205	8.62344	172.333	-	28.7688	29.3545	0.980047	48.165	1.28167	1.45645
0:01:53.300	Exercise		1.47314	27.2804	8.56477	172	-	28.6797	29.1078	0.985292	47.3833	1.329	1.45147
0:01:55.220	Exercise		1.46057	27.0476	8.45891	172.667	-	27.3633	28.3793	0.964201	45.1261	1.25933	1.40828
0:01:57.340	Exercise		1.56317	28.9475	9.01826	173.333	-	26.8756	28.2895	0.950023	47.1509	1.321	1.48504
0:01:59.040	Exercise		1.75154	32.4359	10.0663	174	-	26.757	28.2895	0.945829	52.0705	1.44067	1.65665
0:02:00.880	Exercise		1.65706	30.6864	9.52336	174	-	27.6193	28.8117	0.958613	50.6999	1.48	1.58848
0:02:02.600	Exercise		1.56223	28.9303	8.96119	174.333	-	27.8695	28.7892	0.968054	48.3776	1.43967	1.51233
0:02:04.400	Exercise		1.46863	27.1969	8.40819	174.667	-	27.7796	28.5869	0.971761	45.6897	1.345	1.42716
0:02:06.180	Exercise		1.51705	28.0936	8.66888	175	-	27.3163	28.1324	0.970993	46.4578	1.33333	1.47305
0:02:07.780	Exercise		1.52042	28.156	8.68813	175	-	27.7645	28.6427	0.96934	47.3873	1.319	1.47381
0:02:09.420	Exercise		1.60178	29.6625	9.13561	175.333	-	28.0636	28.6022	0.981169	49.7381	1.49633	1.57161
0:02:11.760	Exercise		1.5522	28.7444	8.83603	175.667	-	28.4146	28.8368	0.985357	48.7658	1.50667	1.52947
0:02:13.480	Exercise		1.52375	28.2177	8.6577	176	-	28.922	29.0878	0.9943	49.0318	1.423	1.51507
0:02:14.880	Exercise		1.39375	25.8101	7.93403	175.667	-	29.4244	29.691	0.991019	46.6112	1.19833	1.38123
0:02:16.420	Exercise		1.32349	25.918	7.54842	175.333	-	28.4535	29.049	0.979501	42.9691	1.165	1.29636
0:02:18.500	Exercise		1.50105	26.8224	8.5611	175.333	-	26.985	27.6961	0.974326	45.9417	1.217	1.46251
0:02:19.820	Exercise		1.59081	26.7769	9.03868	176	-	26.6738	27.4555	0.971529	48.0853	1.225	1.54552
0:02:21.200	Exercise		1.71099	25.174	9.68484	176.667	-	27.5221	27.94	0.985045	53.3862	1.221	1.6854
0:02:22.620	Exercise		1.62227	24.3578	9.16534	177	-	28.297	28.4655	0.99408	51.9921	1.23	1.61266
0:02:24.080	Exercise		1.57624	24.8751	8.9053	177	-	28.207	28.2499	0.99848	50.5181	1.201	1.57384
0:02:25.480	Exercise		1.52594	27.5818	8.62115	177	-	28.095	28.0729	1.00079	48.8728	1.17267	1.52715
0:02:26.940	Exercise		1.59493	28.3704	8.99399	177.333	-	28.2537	28.2091	1.00158	51.2409	1.19433	1.59746
0:02:28.280	Exercise		1.67398	28.069	9.43975	177.333	-	29.2077	28.8621	1.01198	55.3367	1.23667	1.69403
0:02:29.520	Exercise		1.65329	26.2695	9.30556	177.667	-	30.1152	29.6197	1.01673	56.4093	1.227	1.68095
0:02:30.860	Exercise		1.63687	25.5966	9.21316	177.667	-	30.2246	29.5705	1.02212	56.0018	1.23533	1.67308
0:02:32.260	Exercise		1.36448	25.1668	7.6656	178	-	29.9006	29.4225	1.01625	46.3134	1.20933	1.38665
0:02:34.460	Exercise		1.49297	25.4848	8.38746	178	-	29.2732	29.1399	1.00457	49.355	1.25767	1.4998
0:02:35.720	Exercise		1.5301	25.2728	8.59604	178	-	28.6869	28.9583	0.990627	49.6696	1.23833	1.51575
0:02:37.040	Exercise		1.82647	24.7177	10.2611	178	-	28.946	29.2796	0.988604	59.3927	1.311	1.80566
0:02:38.440	Exercise		1.73571	23.4307	9.75119	178	-	29.1832	29.3296	0.995011	56.7867	1.33333	1.72705
0:02:39.960	Exercise		1.58558	23.0279	8.89108	178.333	-	30.1386	29.8862	1.00845	53.7108	1.30567	1.59897
0:02:41.420	Exercise		1.5097	24.5872	8.4498	178.667	-	30.0799	29.5947	1.01639	51.2781	1.25867	1.53445
0:02:42.860	Exercise		1.47397	24.3262	8.23449	179	-	30.3695	29.7604	1.02047	50.7639	1.21833	1.50415
0:02:44.280	Exercise		1.2975	25.8098	7.2486	179	-	30.9375	30.4478	1.01608	46.2863	1.08467	1.31837
0:02:45.640	Exercise		1.24041	24.785	6.94261	178.667	-	29.1906	29.0029	1.00647	42.1537	1.021	1.24844
0:02:47.240	Exercise		1.31931	25.8333	7.398	178.333	-	27.4204	27.5083	0.996805	41.9879	1.04033	1.31509
0:02:48.760	Exercise		1.57112	24.3761	8.81	178.333	-	26.2512	26.4778	0.991443	46.9379	1.187	1.55767
0:02:50.200	Exercise		1.68842	23.7945	9.46779	178.333	-	27.209	27.502	0.989345	51.4166	1.352	1.67043
0:02:52.020	Exercise		1.731	23.415	9.72474	178	-	27.8842	28.4955	0.978551	54.0647	1.343	1.69388
0:02:54.020	Exercise		1.79725	26.1195	10.1158	177.667	-	28.529	29.2512	0.975308	57.0705	1.41767	1.75287
0:02:55.460	Exercise		1.79297	27.2621	10.0918	177.667	-	28.7613	29.4535	0.976501	57.729	1.34933	1.75084
0:02:56.940	Exercise		1.77001	29.2124	9.94386	178	-	29.242	29.4259	0.993749	57.6241	1.41467	1.75894
0:02:58.440	Exercise		1.73021	24.4283	9.72027	178	-	29.8099	29.4475	1.01231	57.5606	1.38533	1.7515
0:02:59.800	Exercise		1.64934	21.7672	9.24865	178.333	-	30.7345	29.9824	1.02509	56.8156	1.336	1.69072
0:03:01.180	Exercise		1.5966	22.2372	8.93621	178.667	-	31.3068	30.1102	1.03974	56.2164	1.299	1.66005
0:03:02.600	Exercise		1.53753	28.4727	8.58953	179	-	31.5373	30.1386	1.04641	54.6036	1.286	1.60888
0:03:04.040	Exercise		1.55585	28.8121	8.67575	179.333	-	31.53	30.0649	1.04873	55.0834	1.316	1.63167
0:03:05.480	Exercise		1.52285	28.2009	8.47596	179.667	-	31.3479	29.8535	1.05005	53.6319	1.31033	1.59907
0:03:07.000	Exercise		1.54259	28.5664	8.56992	180	-	30.8848	29.4231	1.04968	53.5364	1.308	1.61922
0:03:08.440	Exercise		1.52525	28.2453	8.45792	180.333	-	30.4784	29.0338	1.04976	52.3012	1.29533	1.60114
0:03:09.940	Exercise		1.41778	26.2552	7.84748	180.667	-	29.8414	28.5507	1.04521	47.4483	1.32933	1.48187
0:03:12.300	Exercise		1.45465	26.9379	8.03673	181	-	29.0197	28.3539	1.02348	47.3259	1.333	1.4888
0:03:13.760	Exercise		1.53539	28.4332	8.48283	181	-	28.745	28.4726	1.00957	49.1274	1.417	1.55008
0:03:15.360	Exercise		1.6791	31.0944	9.27679	181	-	29.4666	29.3099	1.00534	55.2776	1.37233	1.68807
0:03:16.780	Exercise		1.56729	29.0239	8.65905	181	-	31.0155	30.3315	1.02255	54.4662	1.33933	1.60263
0:03:18.200	Exercise		1.39427	25.8199	7.70317	181	-	30.4895	29.5132	1.03308	48.3893	1.18533	1.44039
0:03:19.780	Exercise		1.44337	26.7291	7.95977	181.333	-	29.8065	29.0602	1.02568	48.767	1.22233	1.48044
0:03:21.300	Exercise		1.55896	28.8697	8.58146	181.667	-	28.9594	28.4667	1.01731	50.8362	1.28667	1.58595
0:03:22.760	Exercise		1.59695	29.5732	8.77446	182	-	29.8917	29.411	1.01635	53.4025	1.357	1.62305
0:03:24.360	Exercise		1.59273	29.4949	8.75124	182	-	29.6873	29.2271	1.01575	52.8118	1.37567	1.61781
0:03:26.000	Exercise		1.52587	28.2568	8.3839	182	-	28.5705	28.6735	0.99641	48.6508	1.38567	1.52039
0:03:28.300	Exercise		1.66896	30.9067	9.17011	182	-	28.1715	28.6719	0.982548	52.2453	1.439	1.63983
0:03:29.760	Exercise		1.67595	31.036	9.19166	182.333	-	28.7498	29.2534	0.982785	53.4555	1.46	1.64709
0:03:31.360	Exercise		1.73774	32.1804	9.51317	182.667	-	30.0584	29.9267	1.0044	57.9783	1.45333	1.74539
0:03:32.820	Exercise		1.68497	31.2032	9.20749	183	-	30.839	30.2385	1.01986	57.7919	1.42767	1.71843
0:03:34.220	Exercise		1.67582	31.0338	9.15751	183	-	30.9619	30.1658	1.02639	57.9156	1.38333	1.72005
0:03:35.660	Exercise		1.33797	24.7772	7.31132	183	-	30.5193	29.7983	1.0242	46.8628	1.11933	1.37035
0:03:37.120	Exercise		1.33559	24.7331	7.29829	183	-	29.3718	28.8548	1.01792	45.4158	1.057	1.35952
0:03:38.420	Exercise		1.35177	25.0327	7.38671	183	-	28.2009	28.1055	1.00339	44.2545	1.039	1.35636
0:03:39.900	Exercise		1.4375	26.6204	7.85519	183	-	29.2595	29.2994	0.998636	47.3827	1.282	1.43554
0:03:42.380	Exercise		1.33061	24.6409	7.27108	183	-	28.9032	29.3782	0.983834	43.7148	1.19767	1.3091
0:03:43.720	Exercise		1.44499	26.7591	7.89614	183	-	27.7865	28.6248	0.970716	46.2848	1.08667	1.40268
0:03:44.740	Exercise		1.85348	34.3236	10.1468	182.667	-	26.2273	27.2564	0.962245	54.9294	1.252	1.7835
0:03:46.880	Exercise		2.01705	37.3528	11.0827	182	-	26.5187	27.4256	0.966934	59.6044	1.40367	1.95036
0:03:48.360	Exercise		1.65009	30.5572	9.08305	181.667	-	26.7903	27.8369	0.962402	49.013	1.46833	1.58805
0:03:50.260	Exercise		1.63148	30.2126	8.99714	181.333	-	27.0934	28.2518	0.958996	49.7809	1.285	1.56458
0:03:51.620	Exercise		1.632	30.2222	9	181.333	-	27.0943	28.2209	0.960079	49.9371	1.25733	1.56685
0:03:53.000	Exercise		1.86751	34.5836	10.3178	181	-	27.5688	28.3485	0.972494	57.4447	1.388	1.81615
0:03:54.640	Exercise		1.58261	29.3075	8.72761	181.333	-	27.1444	28.0757	0.966828	48.0982	1.34767	1.53011
0:03:56.860	Exercise		1.65651	30.6761	9.1184	181.667	-	26.9048	27.9852	0.961391	49.7381	1.38533	1.59255
0:03:58.220	Exercise		1.67954	31.1026	9.22824	182	-	27.6087	28.7907	0.958943	52.1064	1.308	1.61058
0:03:59.460	Exercise		1.92573	35.6617	10.5809	182	-	28.8016	29.4715	0.97727	62.1888	1.33167	1.88196
0:04:00.720	Exercise		1.80998	33.5182	9.94496	182	-	30.2694	30.3852	0.996189	61.6098	1.30033	1.80308
0:04:02.020	Exercise		1.6585	30.7129	9.09597	182.333	-	30.8154	30.4356	1.01248	57.6646	1.26633	1.67919
0:04:03.420	Exercise		1.65246	30.6011	9.04632	182.667	-	30.8191	30.088	1.0243	57.2859	1.29733	1.69261
0:04:04.800	Exercise		1.66608	30.8533	9.10424	183	-	30.983	30.0597	1.03071	58.0856	1.29367	1.71725
0:04:06.040	Exercise		1.72105	31.8713	9.40464	183	-	30.4496	29.4148	1.03518	59.0639	1.27733	1.7816
0:04:07.320	Exercise		1.72334	31.9137	9.41716	183	-	30.7393	29.619	1.03782	59.6952	1.279	1.78852
0:04:08.660	Exercise		1.73036	32.0436	9.45549	183	-	30.3734	29.185	1.04072	59.2053	1.28233	1.80082
0:04:09.940	Exercise		1.74188	32.2571	9.50117	183.333	-	30.6721	29.3916	1.04357	59.9749	1.319	1.81777
0:04:11.280	Exercise		1.74303	32.2783	9.49018	183.667	-	30.4527	28.882	1.05438	59.5067	1.33333	1.83782
0:04:12.700	Exercise		1.69733	31.432	9.2246	184	-	30.7263	28.7743	1.06784	58.416	1.343	1.81247
0:04:14.080	Exercise		1.71303	31.7227	9.29309	184.333	-	30.9307	28.7416	1.07616	59.2169	1.36833	1.8435
0:04:15.440	Exercise		1.51821	28.1149	8.22133	184.667	-	32.2165	29.9184	1.07681	55.1719	1.269	1.63482
0:04:16.840	Exercise		1.55591	28.8132	8.41035	185	-	32.1068	29.8308	1.0763	56.4518	1.25133	1.67463
0:04:18.080	Exercise		1.54162	28.5485	8.31809	185.333	-	30.9932	29.1627	1.06277	54.0288	1.245	1.63839
0:04:19.620	Exercise		1.75248	32.4534	9.43886	185.667	-	29.9169	28.3181	1.05646	58.3986	1.40867	1.85143
0:04:21.240	Exercise		1.71041	31.6742	9.19573	186	-	30.287	28.7509	1.05343	57.5679	1.438	1.80179
0:04:22.600	Exercise		1.71503	31.7598	9.22059	186	-	30.7432	29.0798	1.0572	58.376	1.48767	1.81313
0:04:24.240	Exercise		1.62892	30.1652	8.75764	186	-	31.2003	29.4854	1.05816	56.7825	1.372	1.72366
0:04:25.620	Exercise		1.61122	29.8374	8.66246	186	-	30.2762	29.0332	1.04281	54.4466	1.384	1.6802
0:04:27.200	Exercise		1.73909	32.2054	9.34995	186	-	29.4402	28.8156	1.02168	57.2573	1.361	1.77679
0:04:29.180	Exercise		1.78201	33.0002	9.56356	186.333	-	28.9243	28.6726	1.00878	57.6322	1.363	1.79765
0:04:30.540	Exercise		1.85349	34.324	9.92943	186.667	-	29.1152	28.9332	1.00629	60.3801	1.35533	1.86515
0:04:31.880	Exercise		1.52575	28.2547	8.15911	187	-	29.0481	28.6819	1.01277	50.364	1.2	1.54524
0:04:33.500	Exercise		1.59021	29.4483	8.50379	187	-	28.4588	28.2162	1.0086	51.1019	1.25867	1.60388
0:04:35.000	Exercise		1.46615	27.151	7.8544	186.667	-	27.678	27.6814	0.999877	45.458	1.342	1.46597
0:04:37.440	Exercise		1.72712	31.9838	9.269	186.333	-	27.6474	28.2193	0.979735	52.9374	1.46967	1.69212
0:04:38.820	Exercise		1.80081	33.3483	9.66446	186.333	-	27.5809	28.5133	0.9673	55.0215	1.48	1.74192
0:04:40.200	Exercise		1.98166	36.6973	10.635	186.333	-	28.0103	29.0044	0.965728	61.7368	1.427	1.91374
0:04:41.600	Exercise		1.90937	35.3586	10.247	186.333	-	29.1124	29.5991	0.983555	61.7863	1.435	1.87797
0:04:43.000	Exercise		1.79226	33.1899	9.61855	186.333	-	29.7761	29.7517	1.00082	59.5972	1.37733	1.79373
0:04:44.360	Exercise		1.72298	31.907	9.24676	186.333	-	30.117	29.8426	1.0092	58.0648	1.35433	1.73882
0:04:45.800	Exercise		1.73154	32.0655	9.2927	186.333	-	30.1284	29.5376	1.02	58.4027	1.349	1.76617
0:04:47.160	Exercise		1.70902	31.6485	9.18827	186	-	30.5761	29.8063	1.02583	58.4893	1.351	1.75315
0:04:48.520	Exercise		1.69201	31.3336	9.08057	186.333	-	31.0625	30.1447	1.03044	58.7923	1.358	1.74352
0:04:49.960	Exercise		1.78357	33.029	9.57191	186.333	-	30.3614	29.1859	1.04027	59.6662	1.558	1.8554
0:04:52.020	Exercise		1.69601	31.4076	9.10203	186.333	-	29.7818	29.0827	1.02404	55.5253	1.59433	1.73678
0:04:54.280	Exercise		1.69925	31.4675	9.13574	186	-	29.4229	28.9887	1.01498	54.7469	1.65967	1.7247
0:04:55.940	Exercise		1.70515	31.5769	9.16748	186	-	29.7305	29.9005	0.994315	56.0196	1.515	1.69546
0:04:57.400	Exercise		1.77729	32.9128	9.55533	186	-	30.2609	30.0947	1.00552	59.5463	1.48767	1.78711
0:04:58.800	Exercise		1.68187	31.1457	9.02611	186.333	-	30.6404	30.3109	1.01087	57.619	1.36333	1.70015
0:05:00.200	Exercise		1.62087	30.0161	8.69876	186.333	-	30.7177	30.2301	1.01613	56.0202	1.29467	1.64701
0:05:01.560	Exercise		1.55465	28.7898	8.34337	186.333	-	31.0442	30.3295	1.02357	54.5542	1.24867	1.59128
0:05:02.920	Exercise		1.65838	30.7108	8.90009	186.333	-	30.9424	30.1299	1.02697	57.7306	1.29567	1.7031
0:05:04.240	Exercise		1.64163	30.4005	8.79443	186.667	-	31.6636	30.7084	1.03111	58.5285	1.287	1.69269
0:05:05.520	Exercise		1.72535	31.951	9.24296	186.667	-	31.7982	30.8006	1.03239	61.476	1.33867	1.78123
0:05:06.840	Exercise		1.69585	31.4047	9.08494	186.667	-	31.7826	30.524	1.04123	60.5116	1.31767	1.76578
0:05:08.160	Exercise		1.60983	29.8118	8.62411	186.667	-	31.3377	29.9528	1.04624	56.8982	1.27033	1.68427
0:05:09.540	Exercise		1.5973	29.5796	8.54169	187	-	30.6394	29.2495	1.04752	55.3257	1.24767	1.6732
0:05:10.900	Exercise		1.59892	29.6095	8.53513	187.333	-	29.8883	28.7421	1.03988	54.11	1.23267	1.66268
0:05:12.260	Exercise		1.71106	31.6863	9.11755	187.667	-	29.483	28.6325	1.0297	56.799	1.28767	1.76189
0:05:13.620	Exercise		1.73828	32.1903	9.26258	187.667	-	29.5577	28.87	1.02382	57.6708	1.32	1.77968
0:05:15.020	Exercise		1.70856	29.8287	9.1042	187.667	-	30.1711	29.5147	1.02224	57.7799	1.33533	1.74655
0:05:16.420	Exercise		1.6856	29.8626	8.99786	187.333	-	30.0039	29.2407	1.0261	56.5342	1.366	1.72959
0:05:17.980	Exercise		1.63663	31.4034	8.73647	187.333	-	28.9448	28.5739	1.01298	52.7902	1.403	1.65788
0:05:19.880	Exercise		1.72474	31.336	9.20681	187.333	-	28.4492	28.1524	1.01054	54.5462	1.43367	1.74293
0:05:21.240	Exercise		1.78142	30.6434	9.4925	187.667	-	28.4754	28.1359	1.01207	56.6816	1.37067	1.80292
0:05:22.480	Exercise		1.8447	30.6728	9.81225	188	-	29.735	28.8545	1.03052	61.3784	1.35433	1.901
0:05:23.860	Exercise		1.79379	29.3264	9.54143	188	-	30.2	29.126	1.03688	60.6986	1.33933	1.85994
0:05:25.220	Exercise		1.84363	24.8473	9.80652	188	-	30.2942	29.1872	1.03793	62.1723	1.41633	1.91355
0:05:26.580	Exercise		1.73939	28.3845	9.25206	188	-	30.0173	29.0543	1.03314	58.446	1.35	1.79704
0:05:28.020	Exercise		1.74099	28.3788	9.2606	188	-	30.3344	29.5146	1.02778	59.1441	1.345	1.78935
0:05:29.320	Exercise		1.74171	32.5173	9.26444	188	-	30.5827	29.9341	1.02167	59.5985	1.35533	1.77945
0:05:30.680	Exercise		1.81976	29.2416	9.66244	188.333	-	30.7114	30.0129	1.02327	62.3689	1.38567	1.86211
0:05:32.020	Exercise		1.78973	30.7484	9.50301	188.333	-	30.6737	29.9716	1.02342	61.01	1.43733	1.83166
0:05:33.580	Exercise		1.70641	29.9198	9.04456	188.667	-	30.3869	29.7487	1.02145	57.7675	1.40633	1.74302
0:05:35.080	Exercise		1.61489	30.3623	8.57462	188.333	-	29.6515	29.4033	1.00844	53.2862	1.42033	1.62852
0:05:36.840	Exercise		1.73692	29.9554	9.22258	188.333	-	29.3312	29.1052	1.00776	56.9022	1.37567	1.7504
0:05:38.040	Exercise		1.82574	28.7047	9.71139	188	-	29.4687	29.2489	1.00752	60.0202	1.39	1.83946
0:05:39.360	Exercise		1.94748	24.2007	10.3589	188	-	30.3642	29.7696	1.01997	65.8018	1.421	1.98637
0:05:40.740	Exercise		1.86518	26.6811	9.92119	188	-	30.7237	29.94	1.02618	63.6303	1.44867	1.91401
0:05:42.140	Exercise		1.77549	29.8945	9.44411	188	-	31.0296	30.0349	1.03312	61.4514	1.39167	1.83429
0:05:43.440	Exercise		1.76652	37.1116	9.39638	188	-	30.9698	29.8412	1.03782	61.4634	1.31033	1.83333
0:05:44.600	Exercise		1.72541	36.2185	9.17773	188	-	31.2302	29.9662	1.04218	60.905	1.24933	1.79819
0:05:45.840	Exercise		1.76515	34.6838	9.3725	188.333	-	30.8898	29.6123	1.04314	61.2247	1.316	1.84131
0:05:47.360	Exercise		1.64976	33.0524	8.75979	188.333	-	29.6552	29.0136	1.02212	54.6101	1.383	1.68625
0:05:49.320	Exercise		1.73689	31.6382	9.22244	188.333	-	28.8667	28.6119	1.00891	55.6512	1.45367	1.75237
0:05:50.660	Exercise		1.76247	30.219	9.35824	188.333	-	29.228	29.2737	0.998441	57.249	1.43733	1.75972
0:05:52.020	Exercise		1.94498	30.0156	10.3091	188.667	-	30.305	29.8817	1.01417	65.6914	1.40167	1.97253
0:05:53.180	Exercise		1.63574	30.8795	8.67	188.667	-	29.6783	29.1028	1.01978	54.6003	1.29867	1.66809
0:05:55.160	Exercise		1.68686	29.322	8.95676	188.333	-	28.6002	28.0602	1.01924	54.2093	1.30867	1.71932
0:05:56.580	Exercise		1.62829	27.0974	8.66113	188	-	28.4801	27.9756	1.01803	52.038	1.323	1.65766
0:05:57.900	Exercise		1.86787	26.8157	9.93549	188	-	29.7257	29.1096	1.02117	62.2597	1.331	1.90741
0:05:59.040	Exercise		1.92119	30.0503	10.2191	188	-	30.5481	29.672	1.02953	65.6462	1.35867	1.97791
0:06:00.320	Exercise		1.85589	32.057	9.87177	188	-	30.9018	29.9784	1.0308	63.8006	1.42433	1.91306
0:06:02.040	Exercise		1.70465	31.5676	9.06728	188	-	30.4768	29.9287	1.01831	57.5504	1.48033	1.73587
0:06:03.760	Exercise		1.67195	30.962	8.8776	188.333	-	30.7597	30.4054	1.01165	57.3484	1.395	1.69143
0:06:04.880	Exercise		1.86288	34.4979	9.87395	188.667	-	30.2537	29.7055	1.01845	62.6913	1.42567	1.89726
0:06:06.260	Exercise		1.93291	35.7947	10.227	189	-	30.9123	29.9275	1.03291	66.5903	1.402	1.99652
0:06:07.580	Exercise		1.75407	32.4828	9.2808	189	-	29.8672	28.6765	1.04152	59.1836	1.25433	1.8269
0:06:08.720	Exercise		1.63694	30.3137	8.66107	189	-	29.8495	28.9265	1.03191	55.785	1.16033	1.68918
0:06:10.020	Exercise		1.76615	32.7065	9.3447	189	-	28.7913	27.8884	1.03237	57.9911	1.16933	1.82333
0:06:11.220	Exercise		1.92286	35.6085	10.1738	189	-	30.0869	29.0784	1.03468	64.6833	1.36367	1.98955
0:06:12.520	Exercise		1.93209	35.7794	10.2227	189	-	30.8705	29.5484	1.04474	66.5449	1.38867	2.01853
0:06:13.780	Exercise		1.85754	34.399	9.82828	189	-	32.3931	30.7369	1.05388	67.072	1.39967	1.95763
0:06:14.980	Exercise		1.83232	33.9318	9.6948	189	-	32.2871	30.5181	1.05797	65.9628	1.39633	1.93853
0:06:16.340	Exercise		1.83834	34.0434	9.70956	189.333	-	31.9561	30.1991	1.05818	65.4125	1.413	1.9453
0:06:17.680	Exercise		1.82477	33.792	9.62092	189.667	-	30.9362	29.3443	1.05425	62.7172	1.44133	1.92376
0:06:19.120	Exercise		1.89001	35.0002	9.94742	190	-	30.948	29.4337	1.05145	64.6975	1.50133	1.98724
0:06:20.520	Exercise		1.85729	34.3942	9.75807	190.333	-	30.8745	29.4281	1.04915	63.5483	1.47467	1.94858
0:06:21.860	Exercise		1.90719	35.3184	10.0028	190.667	-	31.5685	30.1618	1.04664	66.7736	1.46433	1.99614
0:06:23.080	Exercise		1.77098	32.7959	9.27214	191	-	31.9475	30.3825	1.05151	63.3377	1.34933	1.8622
0:06:24.360	Exercise		1.79501	33.241	9.39797	191	-	31.4413	29.9732	1.04898	63.1969	1.34633	1.88293
0:06:25.700	Exercise		1.6746	31.0112	8.75228	191.333	-	31.2256	29.7991	1.04787	58.5117	1.35433	1.75476
0:06:27.280	Exercise		1.94119	35.948	10.128	191.667	-	29.7534	29.0872	1.0229	63.9438	1.48833	1.98565
0:06:29.160	Exercise		1.95372	36.1799	10.1756	192	-	29.9947	29.6378	1.01204	64.7562	1.515	1.97725
0:06:30.520	Exercise		2.05153	37.9914	10.6851	192	-	29.5002	29.3404	1.00545	66.91	1.508	2.06271
0:06:31.920	Exercise		1.81261	33.5668	9.4243	192.333	-	30.272	29.8302	1.01481	61.0733	1.418	1.83945
0:06:33.340	Exercise		1.79024	33.1525	9.30798	192.333	-	30.2386	29.3969	1.02863	59.6033	1.56933	1.84149
0:06:35.420	Exercise		1.74678	32.3477	9.08203	192.333	-	30.0798	29.049	1.03549	57.7776	1.58933	1.80876
0:06:37.000	Exercise		1.81323	33.5784	9.44393	192	-	29.6278	28.7523	1.03045	59.0464	1.597	1.86845
0:06:38.360	Exercise		1.77083	32.7931	9.22307	192	-	29.3298	28.8846	1.01541	58.0268	1.37233	1.79812
0:06:39.700	Exercise		1.8319	33.924	9.54113	192	-	29.1986	29.163	1.00122	60.0404	1.31967	1.83414
0:06:40.960	Exercise		1.75292	32.4616	9.11399	192.333	-	29.5656	29.4568	1.0037	58.6606	1.236	1.7594
0:06:42.160	Exercise		1.89966	35.179	9.87694	192.333	-	29.3288	29.1066	1.00764	62.7609	1.28267	1.91417
0:06:43.380	Exercise		1.98545	36.7675	10.3229	192.333	-	29.0838	28.7935	1.01008	64.5047	1.374	2.00547
0:06:44.820	Exercise		1.99807	37.0013	10.4066	192	-	28.8781	28.7113	1.00581	63.9808	1.467	2.00968
0:06:46.320	Exercise		1.74748	32.3608	9.10148	192	-	28.405	28.5122	0.996243	55.1569	1.439	1.74092
0:06:48.120	Exercise		1.76265	32.6417	9.16456	192.333	-	28.4408	28.6805	0.991642	56.1336	1.34667	1.74792
0:06:49.280	Exercise		1.86001	34.4447	9.67079	192.333	-	28.5989	28.6747	0.997356	59.4919	1.36033	1.8551
0:06:50.580	Exercise		2.03029	37.598	10.5561	192.333	-	29.654	29.3299	1.01105	67.2262	1.379	2.05273
0:06:51.820	Exercise		1.95547	36.2125	10.1848	192	-	29.7947	29.2524	1.01854	64.9818	1.39267	1.99173
0:06:53.140	Exercise		1.93682	35.867	10.0701	192.333	-	29.4935	28.8459	1.02245	63.2635	1.48367	1.98029
0:06:54.900	Exercise		1.76681	32.7187	9.1703	192.667	-	28.9759	28.6507	1.01135	56.6679	1.491	1.78687
0:06:56.640	Exercise		1.84937	34.2476	9.58223	193	-	29.4018	29.1729	1.00785	59.8478	1.57467	1.86389
0:06:57.960	Exercise		1.84426	34.1529	9.55574	193	-	30.2698	30.0514	1.00727	61.8773	1.47233	1.85766
0:06:59.260	Exercise		1.94535	36.0249	10.0795	193	-	31.499	30.7465	1.02447	67.855	1.48533	1.99296
0:07:00.580	Exercise		1.77461	32.8632	9.19487	193	-	32.2385	31.2147	1.0328	63.7892	1.39633	1.83282
0:07:01.900	Exercise		1.83108	33.909	9.48749	193	-	31.6606	30.7083	1.03101	64.3932	1.44433	1.88786
0:07:03.300	Exercise		1.86953	34.6209	9.68668	193	-	31.3205	30.3362	1.03245	64.9103	1.47067	1.93019
0:07:04.660	Exercise		1.96561	36.4002	10.1845	193	-	30.7402	29.6568	1.03653	66.7146	1.527	2.03742
0:07:06.020	Exercise		1.86794	34.5915	9.67845	193	-	31.2061	29.9169	1.04309	64.5537	1.48433	1.94843
0:07:07.440	Exercise		1.91351	35.4353	9.89745	193.333	-	30.7315	29.3534	1.04695	65.1655	1.47533	2.00334
0:07:08.740	Exercise		1.95243	36.1561	10.0814	193.667	-	30.1326	28.5703	1.05468	65.0471	1.507	2.05919
0:07:10.200	Exercise		2.16291	40.054	11.149	194	-	29.282	28.0013	1.04574	69.8443	1.545	2.26185
0:07:12.120	Exercise		2.16427	40.079	11.156	194	-	29.4897	28.2042	1.04558	70.2672	1.57033	2.26291
0:07:13.460	Exercise		2.15011	39.8169	11.0831	194	-	30.3907	29.1014	1.0443	71.9636	1.56533	2.24537
0:07:14.800	Exercise		1.93135	35.7657	9.95541	194	-	31.4905	29.6606	1.0617	67.3324	1.48867	2.05051
0:07:16.100	Exercise		1.86221	34.4854	9.59902	194	-	31.2105	29.2989	1.06524	64.6337	1.429	1.98371
0:07:17.440	Exercise		1.88001	34.815	9.69077	194	-	30.5166	28.7071	1.06303	63.9508	1.39967	1.99851
0:07:18.740	Exercise		1.93612	35.8541	9.96288	194.333	-	30.7095	29.0555	1.05693	66.0031	1.452	2.04633
0:07:20.060	Exercise		1.93628	35.8571	9.94666	194.667	-	31.2354	29.7359	1.05043	67.1272	1.45433	2.03393
0:07:21.340	Exercise		1.93439	35.8221	9.93695	194.667	-	31.8084	30.3205	1.04907	68.0786	1.497	2.02932
0:07:22.700	Exercise		1.76833	32.7468	9.08387	194.667	-	31.6838	30.1666	1.05029	61.7397	1.55633	1.85726
0:07:24.840	Exercise		1.85498	34.3514	9.52899	194.667	-	31.0443	29.8197	1.04107	63.3344	1.58667	1.93115
0:07:26.100	Exercise		1.9262	35.6704	9.87797	195	-	30.9175	29.8332	1.03635	65.5841	1.566	1.99621
0:07:27.300	Exercise		2.15583	39.9227	11.0555	195	-	30.3575	29.1804	1.04034	72.2173	1.53567	2.24279
0:07:28.680	Exercise		2.08711	38.6503	10.7031	195	-	30.9011	29.2013	1.05821	71.2303	1.52267	2.2086
0:07:29.960	Exercise		1.95294	36.1655	10.0151	195	-	30.4999	28.4802	1.07092	66.1505	1.44633	2.09143
0:07:31.240	Exercise		1.92592	35.6652	9.87652	195	-	30.6279	28.5329	1.07343	65.7017	1.409	2.06733
0:07:32.540	Exercise		1.93575	35.8473	9.92694	195	-	30.5795	28.3932	1.077	66.0593	1.38567	2.08481
0:07:33.740	Exercise		1.984	36.7407	10.1744	195	-	30.9364	28.7129	1.07744	68.3535	1.411	2.13764
0:07:34.960	Exercise		2.0091	37.2055	10.3031	195	-	31.5455	29.1485	1.08223	70.6212	1.404	2.17431
0:07:36.120	Exercise		1.96035	36.3029	10.0531	195	-	31.6183	29.11	1.08617	69.1869	1.383	2.12927
0:07:37.340	Exercise		1.92817	35.7068	9.88804	195	-	31.3472	28.8574	1.08628	67.4673	1.383	2.09452
0:07:38.660	Exercise		1.8444	34.1555	9.45845	195	-	30.6674	28.4269	1.07882	62.4895	1.51833	1.98977
0:07:40.740	Exercise		1.95336	36.1734	10.0172	195	-	29.7037	28.2693	1.05074	63.8379	1.58067	2.05248
0:07:42.020	Exercise		1.9668	36.4223	10.0862	195	-	30.207	29.0172	1.041	65.6168	1.52267	2.04745
0:07:43.140	Exercise		2.06006	38.1492	10.5464	195.333	-	30.2126	29.3054	1.03096	69.3832	1.39867	2.12383
0:07:44.380	Exercise		1.9719	36.5167	10.0779	195.667	-	31.045	29.6341	1.04761	68.4336	1.36567	2.06579
0:07:45.620	Exercise		1.94063	35.9377	9.91807	195.667	-	30.9275	29.4152	1.05141	67.146	1.35667	2.0404
0:07:46.780	Exercise		1.90816	35.3363	9.7521	195.667	-	30.5726	29.1638	1.04831	65.3575	1.34067	2.00034
0:07:48.080	Exercise		1.88235	34.8584	9.63661	195.333	-	30.3784	28.9889	1.04793	64.0295	1.34667	1.97258
0:07:49.420	Exercise		1.98952	36.8429	10.1679	195.667	-	29.6102	28.3229	1.04545	64.9293	1.55333	2.07994
0:07:51.160	Exercise		1.94277	35.9772	9.9459	195.333	-	29.7905	28.452	1.04705	63.6	1.6	2.03416
0:07:52.660	Exercise		1.85554	34.3619	9.49936	195.333	-	29.2282	28.282	1.03346	59.4269	1.648	1.91763
0:07:54.440	Exercise		1.94908	36.0941	9.99528	195	-	29.5629	28.7736	1.02743	63.5984	1.532	2.00255
0:07:55.620	Exercise		1.95447	36.1938	10.0229	195	-	29.5966	28.8742	1.02502	64.0851	1.479	2.00337
0:07:56.940	Exercise		2.05067	37.9753	10.4983	195.333	-	30.1896	29.058	1.03894	68.7804	1.44133	2.13052
0:07:58.220	Exercise		1.97754	36.6212	10.1239	195.333	-	29.7474	28.5103	1.04339	65.4072	1.43133	2.06335
0:07:59.560	Exercise		2.00319	37.0961	10.2552	195.333	-	29.4122	28.1768	1.04384	65.4986	1.43333	2.09102
0:08:00.880	Exercise		2.00475	37.1251	10.2808	195	-	29.1244	27.7709	1.04874	64.3	1.566	2.10246
0:08:02.700	Exercise		2.08547	38.6197	10.6947	195	-	28.9746	27.9374	1.03713	66.4043	1.59933	2.16289
0:08:04.660	Exercise		2.12982	39.4411	10.9221	195	-	29.372	28.428	1.03321	69.0207	1.53767	2.20054
0:08:05.740	Exercise		2.14694	39.7582	10.9912	195.333	-	29.6409	28.8297	1.02814	70.7688	1.429	2.20736
0:08:07.020	Exercise		1.99303	36.9079	10.1858	195.667	-	30.7279	29.4417	1.04369	68.48	1.36233	2.0801
0:08:08.260	Exercise		2.05803	38.1117	10.5002	196	-	30.3228	28.8555	1.05085	69.5036	1.41	2.16269
0:08:09.400	Exercise		2.00429	37.1164	10.2434	195.667	-	31.0528	29.3242	1.05895	69.3725	1.40033	2.12244
0:08:10.660	Exercise		2.04358	37.844	10.462	195.333	-	31.0357	29.2717	1.06026	70.4168	1.45	2.16673
0:08:11.980	Exercise		1.8159	33.6278	9.31232	195	-	31.1188	29.4092	1.05813	62.321	1.544	1.92146
0:08:14.120	Exercise		1.88668	34.9386	9.65878	195.333	-	30.0218	28.8457	1.04077	62.5293	1.52933	1.96361
0:08:15.340	Exercise		2.00182	28.5656	10.2308	195.667	-	29.4746	28.4797	1.03493	64.7657	1.61833	2.07175
0:08:16.740	Exercise		2.17765	30.5003	11.1105	196	-	30.0089	28.9741	1.03572	71.9479	1.57	2.25542
0:08:18.060	Exercise		2.05613	32.7958	10.4904	196	-	30.7321	29.2781	1.04966	69.5447	1.57567	2.15824
0:08:19.420	Exercise		1.97337	38.9495	10.0682	196	-	30.9044	29.1361	1.06069	67.4337	1.506	2.09314
0:08:20.760	Exercise		1.99039	36.1636	10.1551	196	-	30.2592	28.4057	1.06525	66.7438	1.475	2.12027
0:08:22.040	Exercise		1.92402	34.8121	9.81644	196	-	29.0645	27.3766	1.06165	62.0336	1.46133	2.04265
0:08:23.720	Exercise		1.98484	33.0999	10.1267	196	-	28.5548	26.9207	1.0607	62.9627	1.44233	2.10532
0:08:24.960	Exercise		2.00712	33.3681	10.223	196.333	-	28.0101	26.4861	1.05754	62.2284	1.49133	2.12261
0:08:26.420	Exercise		2.16556	31.6386	11.03	196.333	-	28.3784	26.7282	1.06174	67.6697	1.568	2.29926
0:08:27.920	Exercise		1.95304	30.3399	9.93071	196.667	-	28.0553	26.7651	1.04821	60.303	1.576	2.04719
0:08:29.700	Exercise		2.00413	31.0352	10.1905	196.667	-	28.4604	27.2776	1.04336	63.0584	1.50833	2.09103
0:08:30.860	Exercise		2.00284	29.5504	10.1667	197	-	29.5476	28.4306	1.03929	65.6399	1.463	2.08153
0:08:32.080	Exercise		2.09674	28.6363	10.6434	197	-	30.606	29.126	1.05081	71.3013	1.44033	2.20328
0:08:33.340	Exercise		2.05584	29.9546	10.4534	196.667	-	31.1866	29.4723	1.05816	71.1605	1.45433	2.17542
0:08:34.540	Exercise		1.99457	34.141	10.1419	196.667	-	31.2537	29.3958	1.0632	69.3452	1.425	2.12063
0:08:35.780	Exercise		1.94975	36.1789	9.91401	196.667	-	31.418	29.3137	1.07179	68.4623	1.36833	2.08972
0:08:36.940	Exercise		1.94155	35.1802	9.8556	197	-	31.1508	28.9967	1.07429	67.6079	1.366	2.08579
0:08:38.180	Exercise		2.04455	33.4222	10.396	196.667	-	30.429	28.3654	1.07275	69.1674	1.43233	2.19329
0:08:39.520	Exercise		2.04075	29.7391	10.3943	196.333	-	30.633	28.6639	1.0687	69.1028	1.51033	2.18094
0:08:40.880	Exercise		2.06905	27.3119	10.5385	196.333	-	30.3452	28.4107	1.06809	69.201	1.55333	2.20994
0:08:42.220	Exercise		2.07584	29.359	10.5551	196.667	-	30.5789	28.5268	1.07194	70.1038	1.52333	2.22517
0:08:43.440	Exercise		2.1429	35.5615	10.8777	197	-	30.408	28.3397	1.07298	72.071	1.502	2.2993
0:08:44.640	Exercise		2.15758	30	10.9522	197	-	30.7088	28.5301	1.07637	73.1988	1.51833	2.32234
0:08:45.960	Exercise		2.07602	36.8489	10.5382	197	-	30.552	28.4381	1.07433	69.8783	1.55967	2.23033
0:08:47.500	Exercise		2.07021	33.994	10.5087	197	-	29.9336	28.0786	1.06606	68.3426	1.544	2.20697
0:08:49.360	Exercise		2.15422	32.3308	10.9351	197	-	29.7181	28.1986	1.05389	70.3935	1.59033	2.27031
0:08:50.680	Exercise		2.21943	28.4183	11.2662	197	-	30.1844	28.7468	1.05001	73.8567	1.54933	2.33042
0:08:51.900	Exercise		2.13852	30.9512	10.8554	197	-	31.3942	29.6134	1.06014	73.9648	1.56	2.26712
0:08:53.160	Exercise		1.96582	33.4143	9.97876	197	-	32.3697	30.1841	1.07241	70.601	1.459	2.10816
0:08:54.400	Exercise		1.8956	32	9.62233	197	-	32.8083	30.4383	1.07786	69.1211	1.43633	2.04319
0:08:55.640	Exercise		1.61186	34.714	8.18203	197	-	31.5608	29.5025	1.06976	57.1903	1.30333	1.72431
0:08:57.360	Exercise		1.83862	33.0673	9.33312	197	-	30.0293	28.2882	1.06155	61.4944	1.40967	1.95179
0:08:58.620	Exercise		2.01329	32.8341	10.2198	197	-	28.6775	27.7342	1.03401	64.0957	1.45133	2.08177
0:09:00.620	Exercise		2.48804	32	12.6296	197	-	29.3627	28.4735	1.03123	80.2234	1.61167	2.56574
0:09:01.780	Exercise		2.31886	30.7688	11.7709	197	-	30.4709	29.6607	1.02732	77.7221	1.58433	2.38221
0:09:03.100	Exercise		1.99673	36.9764	10.1357	197	-	31.4649	30.2815	1.03908	69.3371	1.53367	2.07476
0:09:04.660	Exercise		1.9483	36.0797	9.88985	197	-	31.1813	29.9607	1.04074	67.1782	1.505	2.02767
0:09:05.860	Exercise		1.99994	37.036	10.1692	196.667	-	30.3672	29.2472	1.03829	67.2639	1.483	2.07652
0:09:07.120	Exercise		2.12067	39.2717	10.7831	196.667	-	30.0286	28.7825	1.04329	70.2121	1.548	2.21248
0:09:08.680	Exercise		1.99547	36.9532	10.1465	196.667	-	29.7736	28.8977	1.03031	65.2377	1.61267	2.05596
0:09:10.380	Exercise		1.97347	36.5457	10.0176	197	-	30.0915	29.2461	1.02891	65.4508	1.55367	2.03051
0:09:11.520	Exercise		2.07824	38.486	10.5495	197	-	30.2341	29.1701	1.03648	68.924	1.62967	2.15405
0:09:13.060	Exercise		2.15146	39.8419	10.9211	197	-	30.8691	29.1772	1.05799	73.0955	1.57533	2.27622
0:09:14.320	Exercise		2.10052	38.8985	10.6625	197	-	30.6443	28.6907	1.06809	70.9646	1.54933	2.24355
0:09:15.500	Exercise		2.03904	37.76	10.3505	197	-	30.6983	28.5913	1.07369	69.6814	1.416	2.18931
0:09:16.720	Exercise		2.06576	38.2548	10.4861	197	-	30.4101	28.2509	1.07643	69.8707	1.427	2.22364
0:09:18.000	Exercise		2.05194	37.9989	10.3984	197.333	-	29.7385	27.6478	1.07562	67.2142	1.563	2.20711
0:09:19.820	Exercise		1.93021	35.7446	9.76496	197.667	-	28.8509	27.1502	1.06264	61.3662	1.55633	2.05112
0:09:21.380	Exercise		2.04443	37.8599	10.3254	198	-	28.0945	26.5738	1.05723	63.1878	1.58233	2.16143
0:09:22.620	Exercise		2.19039	40.5628	11.0626	198	-	28.2824	26.8591	1.05299	68.4785	1.51033	2.30646
0:09:23.840	Exercise		2.34159	43.3628	11.8262	198	-	28.7303	27.0259	1.06306	74.3979	1.504	2.48927
0:09:25.020	Exercise		2.22915	41.2805	11.2394	198.333	-	29.4275	27.5755	1.06716	72.7599	1.463	2.37886
0:09:26.240	Exercise		2.19551	40.6576	11.0512	198.667	-	29.5942	27.6139	1.07171	72.0251	1.471	2.35295
0:09:27.520	Exercise		2.19124	40.5785	11.0113	199	-	29.8475	27.7828	1.07432	72.1624	1.53733	2.35408
0:09:28.860	Exercise		2.18877	40.5327	10.9988	199	-	29.9377	27.7312	1.07957	72.1407	1.57067	2.36293
0:09:30.160	Exercise		2.16864	40.16	10.8977	199	-	29.7785	27.5774	1.07981	71.1245	1.56467	2.34172
0:09:31.480	Exercise		2.18784	40.5155	10.9942	199	-	29.4708	27.2773	1.08041	70.9914	1.56933	2.36377
0:09:32.840	Exercise		2.16602	40.1115	10.8845	199	-	28.9034	26.8052	1.07828	68.5981	1.64833	2.33557
0:09:34.540	Exercise		2.02373	37.4764	10.1695	199	-	28.8699	27.028	1.06815	63.9706	1.661	2.16164
0:09:36.200	Exercise		2.03271	37.6427	10.2146	199	-	29.3319	27.5284	1.06552	65.3016	1.656	2.16588
0:09:37.480	Exercise		2.02668	37.5311	10.1843	199	-	30.654	28.7124	1.06763	68.3602	1.579	2.16374
0:09:38.760	Exercise		2.0992	38.874	10.5487	199	-	31.4075	29.0545	1.08098	72.6797	1.55067	2.2692
0:09:40.040	Exercise		2.0014	37.063	10.0405	199.333	-	32.0335	29.6376	1.08084	70.9337	1.49733	2.1632
0:09:41.280	Exercise		2.00178	37.0699	10.0256	199.667	-	31.2289	29.0228	1.07601	69.1421	1.502	2.15394
0:09:42.680	Exercise		2.0715	38.3612	10.3575	200	-	30.7474	28.8782	1.06473	70.2213	1.549	2.20559
0:09:44.020	Exercise		2.1885	40.5277	10.9425	200	-	30.0506	28.527	1.05341	72.2211	1.611	2.30538
0:09:45.900	Exercise		2.24036	41.4881	11.2018	200	-	30.2509	28.9773	1.04395	74.8379	1.52533	2.33882
0:09:46.980	Exercise		2.20915	40.9102	11.0458	200	-	30.3933	28.828	1.0543	74.1767	1.51867	2.3291
0:09:48.340	Exercise		2.2023	40.7834	11.0115	200	-	30.3827	28.2965	1.07373	74.0562	1.49267	2.36467
0:09:49.560	Exercise		2.15031	39.8206	10.7516	200	-	30.5772	28.0987	1.08821	72.5508	1.53633	2.33998
0:09:50.800	Exercise		2.19137	40.5809	10.9568	200	-	30.5828	28.0505	1.09028	74.2272	1.48267	2.3892
0:09:51.940	Exercise		2.12756	39.3993	10.6378	200	-	30.6715	28.1524	1.08948	72.2214	1.493	2.31794
0:09:53.300	Exercise		2.14407	39.7051	10.7204	200	-	29.8782	27.5609	1.08408	70.4819	1.58067	2.32434
0:09:54.920	Exercise		1.93635	35.8583	9.66563	200.333	-	29.4564	27.5202	1.07036	62.6264	1.61367	2.07258
0:09:56.620	Exercise		2.0045	37.1203	9.98919	200.667	-	29.7407	27.9692	1.06333	65.6126	1.57533	2.13145
0:09:57.760	Exercise		2.08008	38.52	10.3486	201	-	30.2252	28.4876	1.061	69.3763	1.53567	2.20696
0:09:59.020	Exercise		2.27198	42.0736	11.3034	201	-	30.5493	28.5176	1.07124	76.5042	1.55233	2.43384
0:10:00.280	Exercise		2.21569	41.0314	11.0233	201	-	30.2147	28.0676	1.0765	73.7323	1.56467	2.38519
0:10:01.580	Exercise		2.17278	40.2367	10.8099	201	-	29.853	27.6584	1.07935	71.4511	1.562	2.34518
0:10:02.960	Exercise		2.1502	39.8184	10.6975	201	-	29.8342	27.581	1.08169	70.5377	1.59	2.32585
0:10:04.340	Exercise		2.10082	38.9041	10.4519	201	-	30.3594	27.8708	1.08929	70.168	1.58167	2.28841
0:10:05.640	Exercise		2.09443	38.7858	10.4201	201	-	30.9932	28.2866	1.09568	71.4301	1.57833	2.29484
0:10:06.940	Exercise		2.03769	37.735	10.1378	201	-	31.3221	28.2333	1.10941	70.3724	1.54767	2.26062
0:10:08.300	Exercise		2.11797	39.2217	10.5372	201	-	30.6069	27.5946	1.10916	71.2138	1.605	2.34918
0:10:09.700	Exercise		2.1427	39.6796	10.6602	201	-	30.2645	27.2154	1.11204	71.3071	1.58967	2.38276
0:10:10.960	Exercise		2.14732	39.7651	10.6832	201	-	30.2786	27.2916	1.10945	71.3595	1.62033	2.38234
0:10:12.400	Exercise		2.17686	40.3122	10.8301	201	-	30.3839	27.4122	1.10841	72.5752	1.62433	2.41284
0:10:13.740	Exercise		2.1656	40.1038	10.7741	201	-	30.4948	27.5481	1.10697	72.4034	1.63833	2.39725
0:10:15.040	Exercise		2.178	40.3334	10.8358	201	-	30.7566	27.7634	1.10781	73.5337	1.61767	2.41281
0:10:16.360	Exercise		2.10058	38.8996	10.4506	201	-	30.2776	27.3729	1.10611	69.6522	1.65733	2.32348
0:10:18.100	Exercise		2.16537	40.0995	10.7552	201.333	-	30.2762	27.4787	1.10181	71.8363	1.648	2.38583
0:10:19.280	Exercise		2.21955	41.1028	11.006	201.667	-	29.583	27.0144	1.09508	71.938	1.65033	2.43059
0:10:20.600	Exercise		2.28741	42.3595	11.3238	202	-	30.6969	28.0347	1.09496	76.9874	1.63733	2.50463
0:10:21.940	Exercise		2.22473	41.1988	11.0135	202	-	31.0867	28.279	1.09929	75.8902	1.62367	2.44562
0:10:23.140	Exercise		2.17931	40.3577	10.7887	202	-	31.9549	28.9231	1.10482	76.5494	1.59533	2.40775
0:10:24.360	Exercise		2.11728	39.2088	10.4816	202	-	31.7715	28.591	1.11124	74.2113	1.53933	2.3528
0:10:25.680	Exercise		2.07111	38.3538	10.253	202	-	31.2962	28.1618	1.1113	71.1158	1.626	2.30162
0:10:27.320	Exercise		1.91495	35.4621	9.47996	202	-	31.4364	28.4786	1.10386	66.0068	1.63667	2.11384
0:10:28.860	Exercise		2.02803	37.5561	10.0398	202	-	31.1659	28.4754	1.09448	69.1919	1.66433	2.21964
0:10:30.080	Exercise		2.05278	38.0145	10.1623	202	-	31.1358	28.5558	1.09035	70.2946	1.58667	2.23825
0:10:31.420	Exercise		2.17547	40.2864	10.7696	202	-	30.8551	28.2234	1.09325	73.8836	1.574	2.37832
0:10:32.700	Exercise		2.04255	37.825	10.1116	202	-	31.0194	28.2723	1.09717	70.0427	1.509	2.24102
0:10:33.960	Exercise		2.06412	38.2244	10.2184	202	-	31.0147	28.2733	1.09696	70.7681	1.50967	2.26425
0:10:35.260	Exercise		1.94303	35.982	9.61894	202	-	30.0944	27.5224	1.09345	64.5568	1.52833	2.12461
0:10:37.080	Exercise		2.06588	38.257	10.2271	202	-	29.0901	26.822	1.08456	66.2547	1.54933	2.24057
0:10:38.300	Exercise		2.07347	38.3976	10.2647	202	-	28.9659	26.8471	1.07892	66.2878	1.53267	2.2371
0:10:39.560	Exercise		2.26494	41.9434	11.2126	202	-	29.327	27.1511	1.08014	73.3552	1.524	2.44646
0:10:40.820	Exercise		2.11501	39.1669	10.4703	202	-	29.9272	27.5439	1.08652	70.393	1.42833	2.29801
0:10:41.960	Exercise		2.17792	40.3318	10.7818	202	-	29.6322	27.1129	1.09292	71.7479	1.43267	2.38028
0:10:43.160	Exercise		2.17812	40.3356	10.7828	202	-	29.3533	26.8246	1.09427	71.2613	1.40067	2.38345
0:10:44.360	Exercise		2.44259	45.2331	12.092	202	-	30.8142	27.9026	1.10435	82.6377	1.61433	2.69747
0:10:45.480	Exercise		2.45668	45.4942	12.1618	202	-	33.5865	29.883	1.12393	90.2518	1.679	2.76115
0:10:46.520	Exercise		2.4684	45.7111	12.2198	202	-	36.9352	31.9424	1.15631	99.1778	1.78367	2.85423
0:10:47.600	Exercise		2.28916	42.3918	11.3325	202	-	39.0957	32.9448	1.1867	97.4578	1.76267	2.71655
0:10:48.740	Exercise		2.16529	40.098	10.7193	202	-	40.3333	33.4202	1.20685	95.2428	1.734	2.61319
0:10:49.800	Exercise		2.10336	38.9512	10.4127	202	-	40.2282	33.1328	1.21415	92.4755	1.694	2.5538
0:10:50.900	Exercise		1.87329	34.6906	9.27373	202	-	39.0716	32.2598	1.21115	80.0113	1.68967	2.26884
0:10:52.840	Exercise		1.98719	36.7999	9.83759	202	-	36.609	31.0207	1.18015	79.6746	1.65667	2.34518
0:10:53.860	Exercise		2.1018	38.9223	10.405	202	-	35.7307	30.5946	1.16787	82.0727	1.69467	2.45464
0:10:54.940	Exercise		2.36315	43.7621	11.6795	202.333	-	36.0569	31.0497	1.16126	93.4668	1.62967	2.74424
0:10:55.980	Exercise		2.31577	42.8846	11.4453	202.333	-	37.9104	31.8788	1.18921	96.2274	1.64267	2.75393
0:10:56.940	Exercise		2.16547	40.1012	10.6849	202.667	-	39.8485	33.1049	1.20371	94.9984	1.571	2.60659
0:10:57.920	Exercise		2.02879	37.5702	10.0105	202.667	-	41.8782	34.4266	1.21645	93.7241	1.54033	2.46792
0:10:58.940	Exercise		2.02527	37.5049	9.97668	203	-	42.1314	34.4349	1.22351	94.0892	1.54633	2.47793
0:10:59.900	Exercise		1.95041	36.1187	9.60793	203	-	42.6293	34.7754	1.22585	91.7913	1.52867	2.39091
0:11:00.920	Exercise		2.02954	37.5841	9.99773	203	-	41.7941	34.0248	1.22834	93.6461	1.52833	2.49297
0:11:01.880	Exercise		1.89448	35.0829	9.33239	203	-	40.8966	33.6539	1.21521	85.329	1.565	2.30219
0:11:03.300	Exercise		2.11093	39.0913	10.3987	203	-	38.3387	32.3117	1.18653	88.9584	1.59567	2.50468
0:11:04.800	Exercise		2.17277	40.2366	10.7033	203	-	37.1891	31.7957	1.16963	88.6549	1.626	2.54134
0:11:05.820	Exercise		2.41169	44.6609	11.8608	203.333	-	37.7037	32.452	1.16183	99.753	1.628	2.80198
0:11:06.780	Exercise		2.28861	42.3817	11.237	203.667	-	40.1419	33.8421	1.18615	100.693	1.64333	2.71464
0:11:07.740	Exercise		2.11186	39.1085	10.3523	204	-	42.6862	35.602	1.19898	98.9165	1.62433	2.53208
0:11:08.780	Exercise		1.98312	36.7244	9.72117	204	-	42.7758	35.2952	1.21194	93.4786	1.55633	2.40343
0:11:09.780	Exercise		1.83683	34.0154	9.00408	204	-	41.7632	34.4205	1.21332	84.5428	1.55467	2.22867
0:11:11.100	Exercise		1.79033	33.1543	8.77615	204	-	37.5786	31.6404	1.18768	74.3396	1.516	2.12634
0:11:12.540	Exercise		1.76183	32.6264	8.63641	204	-	35.4147	30.8535	1.14783	68.6039	1.591	2.02228
0:11:13.960	Exercise		2.0662	38.2629	10.1284	204	-	34.3984	30.6395	1.12268	78.1016	1.60033	2.31968
0:11:14.920	Exercise		2.29865	42.5676	11.2679	204	-	36.6804	32.4606	1.13	92.2234	1.67933	2.59747
0:11:15.920	Exercise		2.41851	35.3943	11.8554	204	-	38.5515	33.3204	1.157	101.997	1.67667	2.7982
0:11:16.920	Exercise		2.25993	40.7131	11.0781	204	-	39.7623	33.8459	1.1748	98.5	1.64167	2.65497
0:11:17.920	Exercise		2.1524	33	10.551	204	-	40.0577	33.7433	1.18713	94.919	1.57133	2.55518
0:11:18.900	Exercise		2.04535	33	10.0262	204	-	40.6541	34.0894	1.19257	91.9092	1.51133	2.43924
0:11:19.880	Exercise		1.99957	35.3505	9.80179	204	-	41.2814	34.4325	1.19891	91.422	1.483	2.3973
0:11:20.840	Exercise		2.00614	35.2381	9.83401	204	-	41.8414	34.7445	1.20426	92.7582	1.51467	2.41591
0:11:21.840	Exercise		1.99115	32	9.76053	204	-	42.406	34.9859	1.21209	93.1967	1.532	2.41345
0:11:22.840	Exercise		1.8918	34.8179	9.27354	204	-	40.9415	33.965	1.2054	85.2128	1.58133	2.28038
0:11:24.280	Exercise		1.77663	33.6972	8.70899	204	-	38.6839	32.8402	1.17794	75.6934	1.56467	2.09278
0:11:25.660	Exercise		1.86081	29.4954	9.1216	204	-	37.096	32.0071	1.15899	76.0532	1.559	2.15666
0:11:26.640	Exercise		2.06188	33.5123	10.1073	204	-	37.2629	32.4189	1.14942	84.68	1.55367	2.36996
0:11:27.660	Exercise		2.24772	33	11.0182	204	-	38.0204	32.726	1.16178	94.1009	1.568	2.61135
0:11:28.660	Exercise		2.1435	30	10.5074	204	-	38.9875	33.2715	1.1718	92.0965	1.55533	2.51176
0:11:29.680	Exercise		2.11824	30	10.3835	204	-	39.6843	33.6892	1.17796	92.8943	1.51433	2.49519
0:11:30.600	Exercise		2.07586	33	10.1758	204	-	39.8792	33.9859	1.1734	91.5061	1.51067	2.43582
0:11:31.640	Exercise		2.06935	32	10.1439	204	-	40.5885	34.748	1.16808	92.7709	1.52167	2.41717
0:11:32.640	Exercise		2.00415	32	9.82426	204	-	41.5501	35.4721	1.17135	91.8603	1.54033	2.34756
0:11:33.620	Exercise		2.0138	32.9648	9.87158	204	-	42.0648	35.5788	1.1823	93.4088	1.54633	2.38092
0:11:34.620	Exercise		2.02415	28.6133	9.9223	204	-	41.4619	35.0263	1.18374	92.6236	1.53333	2.39606
0:11:35.620	Exercise		2.12294	30.5364	10.4066	204	-	40.6041	34.2126	1.18682	94.8989	1.571	2.51955
0:11:36.600	Exercise		2.0445	33.2368	10.022	204	-	40.7042	34.3375	1.18542	91.4786	1.595	2.42358
0:11:37.780	Exercise		1.96618	33	9.63812	204	-	38.6944	32.7166	1.18271	83.6078	1.59933	2.32542
0:11:39.120	Exercise		1.80699	35.4669	8.85782	204	-	36.1091	31.2855	1.15418	71.838	1.57	2.0856
0:11:40.560	Exercise		1.97218	33	9.66757	204	-	35.1039	30.6782	1.14427	76.3186	1.55067	2.2567
0:11:41.540	Exercise		2.16486	33.5397	10.6121	204	-	36.4738	31.9227	1.14256	86.7788	1.59833	2.47349
0:11:42.540	Exercise		2.2863	32	11.2074	204	-	38.0986	32.7786	1.1623	95.8621	1.57633	2.65738
0:11:43.520	Exercise		2.21576	33	10.8616	204	-	38.2503	32.6924	1.17001	93.5106	1.53767	2.59246
0:11:44.500	Exercise		2.10517	35	10.3194	204	-	38.5321	32.7364	1.17704	89.9322	1.469	2.47787
0:11:45.480	Exercise		2.06303	33	10.1129	204	-	37.977	32.3184	1.17509	87.105	1.43233	2.42425
0:11:46.480	Exercise		2.09798	34	10.2842	204	-	38.2486	32.5954	1.17344	89.0634	1.45433	2.46184
0:11:47.440	Exercise		2.10449	33	10.3162	204	-	37.8101	32.2792	1.17135	88.3897	1.44333	2.46509
0:11:48.420	Exercise		2.12694	35.5529	10.4262	204	-	38.7252	33.0379	1.17214	91.128	1.49767	2.49308
0:11:49.440	Exercise		2.07565	34	10.1748	204	-	39.0642	33.0676	1.18134	89.7841	1.486	2.45206
0:11:50.420	Exercise		1.66034	35.0019	8.13894	204	-	40.6003	34.4862	1.17729	76.3024	1.23567	1.95471
0:11:51.340	Exercise		1.62263	34.5834	7.95406	204	-	36.5475	31.8979	1.14577	68.3717	1.08567	1.85915
0:11:52.300	Exercise		1.80285	33.938	8.83752	204	-	34.2676	30.5871	1.12033	70.6786	1.14367	2.01979
0:11:53.340	Exercise		2.29235	33.1643	11.237	204	-	33.4204	29.8672	1.11897	85.5106	1.38367	2.56507
0:11:54.260	Exercise		2.36215	33.7961	11.5792	204	-	35.889	31.7979	1.12866	93.8743	1.48567	2.66607
0:11:55.160	Exercise		2.24806	36.3909	11.0199	204	-	37.8099	33.4836	1.12921	94.6014	1.41867	2.53853
0:11:56.040	Exercise		2.22992	35.0019	10.931	204	-	38.4763	33.9034	1.13488	95.3347	1.43967	2.53069
0:11:56.980	Exercise		2.23257	34.5834	10.944	204	-	38.2055	33.5368	1.13921	94.4559	1.485	2.54337
0:11:58.000	Exercise		2.1751	33.938	10.6622	204	-	37.4593	32.8389	1.1407	90.2445	1.48233	2.48114
0:11:59.000	Exercise		1.99424	33.1643	9.77571	204	-	36.84	32.3274	1.13959	81.8377	1.408	2.27262
0:12:00.080	Exercise		1.98354	33.7961	9.72326	204	-	36.453	32.0841	1.13617	80.9158	1.35333	2.25364
0:12:01.020	Exercise		1.88181	32.6025	9.22458	204	-	35.7582	31.8428	1.12296	75.5462	1.31767	2.1132
0:12:02.160	Exercise		1.99085	33.0302	9.77504	203.667	-	36.5705	32.6431	1.12031	80.9673	1.42867	2.23037
0:12:03.280	Exercise		1.63028	32.078	8.01777	203.333	-	36.9334	33.1435	1.11435	67.3092	1.36567	1.8167
0:12:04.720	Exercise		1.0952	20.2815	5.40396	202.667	-	38.0411	34.1227	1.11483	47.0161	1.26467	1.22096
0:12:08.400	Exercise		0.742317	13.7466	3.66577	202.5	-	37.8687	34.2024	1.10719	32.2837	1.114	0.821889
