# Supplementary material for: A Plyometric Warm-Up Protocol Improves Running Economy in Recreational Endurance Athletes
Source: Front Physiol. 2020 Mar 12;11:197. doi: 10.3389/fphys.2020.00197 (PMC7080849; doi:10.3389/fphys.2020.00197)
Supplement: Supplementary file 1 [file Data_Sheet_1.zip › Datasheet 1/Running economy /7/7 Resistance .xls]

## Sheet: MetasoftStudio
CPET Results
Operator
Master data
Name
Director
Street
City
Zip
State
Country
Phone
Fax
e-Mail
Internet
Patient data
Administrative Data
ID		7
Title		MISS
Last Name
First Name
Name Addition
Sex		female
Date of Birth		23/09/1999
Biological and Medical Baseline Data
Height		159 cm
Weight		54.0 kg
Mask		Blue, small
Ethnicity
Body Fat
Hip/Waist Ratio
BMI		21
Estimated Fitness Level
BSA		1.54 m2
Hct
Hb
Medication that changes the Heart Rate
Medication
Existing Medical Conditions
Normal Values
Maximum Oxygen Uptake		Wasserman weight algorithm, 1.96L/min
Maximum Relative Oxygen Uptake		Based on normal value of maximum oxygen uptake, 36ml/min/kg
Maximum Oxygen Pulse		Wasserman equation, 11ml
Maximum Heart Rate		Traditional formula for bicycle test, 181/min
Maximum Minute Ventilation		Not used, -
Maximum Breathing Frequency		Pollock et al. equation, 38/min
Maximum Work Rate		Based on normal maximum oxygen uptake, 166W
Maximum Arterial Blood Pressure		Japanese normal values, 158mmHg
Spirometry normal value set		European Coal and Steel Community (ECSC)
LBW		54.0 kg
IC
VC
TLC
FEV1
Attribution
Administrative Group
Attribution
Contact & Insurance Information
Contact Information
Street
Zip-Code
City
State
Country
Phone
Mobile Phone
e-Mail
Fax
Insurance Information
Prescribing Physician
Responsible Physician
Insurance Company
Insurance Number
Test data
Start Time		24/05/2019 2:11 PM
Duration		0:12:03
CPET device		MetaLyzer 3B-R3
Serial number		235021624
Firmware version		1.3.56
Flow Sensor		Default
Temperature		20.9°C
Barometric Pressure		1015mBar
Humidity		48%
Variable	Unit	Rest	Unloaded Pedalling	Warm Up	VT1	VT1 % Norm	VT1 % Max	VT2	VT2 % Norm	VT2 % Max	V'O2peak	V'O2peak % Norm	Normal	Absolute Maximum Values
V'O2	L/min	-	-	-	1.39	71	71	-	-	-	1.95	99	1.96	2.36
V'O2/kg	ml/min/kg	-	-	-	26	71	71	-	-	-	36	99	36	44
V'O2/HR	ml	-	-	-	8	70	79	-	-	-	10	88	11	12
HR	/min	-	-	-	183	101	90	-	-	-	203	112	181	204
V'E/V'O2		-	-	-	30.3	-	75	-	-	-	40.3	-	-	46.3
V'E/V'CO2		-	-	-	31.2	-	87	-	-	-	35.7	-	-	40.1
V'E	L/min	-	-	-	48.1	-	55	-	-	-	87.3	-	-	103.9
V'CO2	L/min	-	-	-	1.35	-	62	-	-	-	2.19	-	-	2.57
RER		-	-	-	0.97	-	86	-	-	-	1.13	-	-	1.16
t	Phase	Marker	V'O2	V'O2/kg	V'O2/HR	HR	WR	V'E/V'O2	V'E/V'CO2	RER	V'E	VT	V'CO2
h:mm:ss.ms			L/min	ml/min/kg	ml	/min	W				L/min	L	L/min
0:00:06.180	Exercise		0.639388	11.8405	4.75381	134.5	-	31.8201	37.8902	0.839799	25.4718	0.7155	0.536957
0:00:07.780	Exercise		0.620165	11.4845	4.59381	135	-	32.3732	39.0254	0.829542	25.6116	0.666333	0.514453
0:00:09.140	Exercise		0.638083	11.8163	4.69178	136	-	31.652	38.1286	0.830138	25.5395	0.688333	0.529697
0:00:11.160	Exercise		0.699348	12.9509	5.09234	137.333	-	30.0465	36.3569	0.826432	25.9013	0.763	0.577964
0:00:13.300	Exercise		0.590184	10.9293	4.24593	139	-	28.316	34.3262	0.824912	20.6438	0.756	0.48685
0:00:15.780	Exercise		0.693416	12.841	4.88321	142	-	27.8046	32.9925	0.842757	22.6867	0.959	0.584381
0:00:18.980	Exercise		0.745981	13.8145	5.15655	144.667	-	27.8253	32.8964	0.845847	24.4733	0.948333	0.630985
0:00:20.720	Exercise		0.726198	13.4481	4.92895	147.333	-	28.0095	32.8671	0.852204	24.2933	0.885	0.618869
0:00:22.780	Exercise		0.540995	10.0184	3.63898	148.667	-	27.4302	33.2986	0.823764	18.7343	0.692667	0.445652
0:00:26.200	Exercise		0.614157	11.3733	4.09438	150	-	25.2102	31.8791	0.790807	19.695	0.673333	0.485679
0:00:27.660	Exercise		0.813963	15.0734	5.39049	151	-	25.9954	33.3086	0.780441	25.7735	0.804333	0.63525
0:00:29.260	Exercise		0.937842	17.3674	6.18357	151.667	-	26.4301	34.1747	0.773383	30.6164	0.756333	0.725311
0:00:30.660	Exercise		0.799206	14.8001	5.22357	153	-	27.2837	34.5981	0.788588	26.4848	0.815	0.630244
0:00:34.160	Exercise		0.843839	15.6266	5.46764	154.333	-	26.3373	33.8445	0.778185	27.2855	0.776333	0.656662
0:00:35.480	Exercise		0.920502	17.0463	5.88807	156.333	-	24.1777	32.0336	0.754763	26.9342	0.829	0.69476
0:00:37.200	Exercise		0.927192	17.1702	5.88071	157.667	-	22.6939	31.3312	0.724323	26.3667	0.713	0.671586
0:00:39.160	Exercise		1.02802	19.0374	6.46553	159	-	22.028	31.2136	0.705717	27.7087	0.788	0.725491
0:00:40.660	Exercise		1.17498	21.7589	7.35897	159.667	-	22.7941	32.6163	0.698856	32.1716	0.859667	0.821143
0:00:42.100	Exercise		1.41352	26.1764	8.81615	160.333	-	23.7344	33.1092	0.716852	38.6995	1.082	1.01329
0:00:44.440	Exercise		1.40207	25.9643	8.70854	161	-	24.8677	33.5364	0.741512	39.9913	1.12367	1.03966
0:00:45.960	Exercise		1.26605	23.4453	7.83121	161.667	-	25.9061	33.9161	0.763827	37.701	1.10733	0.967041
0:00:47.580	Exercise		1.27965	23.6973	7.88288	162.333	-	26.4019	33.7171	0.78304	39.1315	1.054	1.00202
0:00:49.300	Exercise		1.1628	21.5334	7.1192	163.333	-	26.7515	33.5694	0.796902	35.6744	1.12467	0.926639
0:00:51.880	Exercise		1.14805	21.2602	6.97197	164.667	-	26.7148	33.3556	0.80091	35.4326	1.07133	0.919485
0:00:53.340	Exercise		1.17313	21.7247	7.05291	166.333	-	26.7896	33.4839	0.800072	36.21	1.09033	0.938592
0:00:55.040	Exercise		1.28176	23.7363	7.65992	167.333	-	26.6219	33.245	0.80078	39.4255	1.07067	1.02641
0:00:56.800	Exercise		1.28357	23.7698	7.62516	168.333	-	26.9896	33.3153	0.810129	39.6284	1.14467	1.03986
0:00:58.540	Exercise		1.23014	22.7803	7.27892	169	-	27.5645	33.6047	0.820257	38.8171	1.13867	1.00903
0:01:00.320	Exercise		1.20091	22.239	7.06415	170	-	28.0787	33.6243	0.83507	38.3768	1.18667	1.00284
0:01:02.400	Exercise		1.20483	22.3116	7.05953	170.667	-	28.2468	33.4284	0.844994	38.6894	1.19633	1.01807
0:01:04.140	Exercise		1.12909	20.9091	6.59003	171.333	-	28.1838	33.3812	0.844302	36.3015	1.167	0.953295
0:01:06.140	Exercise		1.15956	21.4733	6.75472	171.667	-	28.292	33.7574	0.838096	38.0186	1.05033	0.971823
0:01:07.500	Exercise		1.19729	22.1721	6.94753	172.333	-	28.0125	33.6294	0.832975	38.8522	1.053	0.997314
0:01:09.140	Exercise		1.28621	23.8188	7.44912	172.667	-	28.2029	33.4633	0.8428	42.0426	1.04967	1.08402
0:01:10.660	Exercise		1.28344	23.7673	7.4187	173	-	28.0113	32.8301	0.853218	41.3358	1.10533	1.09505
0:01:12.320	Exercise		1.27014	23.5211	7.34186	173	-	28.1987	32.7012	0.862314	41.4736	1.05567	1.09526
0:01:13.740	Exercise		1.2917	23.9204	7.46649	173	-	28.325	32.4973	0.871609	42.3225	1.06267	1.12586
0:01:15.200	Exercise		1.29166	23.9196	7.46625	173	-	28.3469	32.2501	0.87897	42.4148	1.053	1.13533
0:01:16.800	Exercise		1.24452	23.0467	7.19376	173	-	28.9459	32.5885	0.888225	41.8241	1.03833	1.10541
0:01:18.220	Exercise		1.25389	23.2202	7.2619	172.667	-	28.6113	31.9731	0.894858	41.321	1.09267	1.12205
0:01:20.000	Exercise		1.22532	22.6911	7.09645	172.667	-	28.1691	31.6045	0.8913	39.6018	1.12133	1.09213
0:01:22.000	Exercise		1.23229	22.8201	7.13679	172.667	-	27.8782	31.3979	0.887903	39.4981	1.10567	1.09415
0:01:23.380	Exercise		1.23533	22.8765	7.14065	173	-	28.3843	31.9807	0.887544	40.6474	1.04833	1.09641
0:01:24.780	Exercise		1.29487	23.9791	7.4704	173.333	-	29.2359	32.4955	0.89969	44.0281	1.02733	1.16498
0:01:26.200	Exercise		1.23933	22.9505	7.13624	173.667	-	30.1914	33.111	0.911823	43.6508	1.00833	1.13005
0:01:27.540	Exercise		1.31502	24.3522	7.55759	174	-	29.9151	32.5663	0.918591	45.6332	1.044	1.20797
0:01:28.900	Exercise		1.17921	21.8372	6.77707	174	-	30.3728	32.8932	0.923376	42.139	0.959667	1.08886
0:01:30.300	Exercise		1.32435	24.5251	7.61123	174	-	29.5033	32.365	0.91158	45.3037	1.047	1.20726
0:01:31.700	Exercise		1.26886	23.4974	7.29228	174	-	29.7935	33.086	0.900487	44.0039	1.022	1.14259
0:01:33.080	Exercise		1.41328	26.1719	8.10677	174.333	-	29.9174	33.3567	0.896891	48.4818	1.126	1.26756
0:01:34.480	Exercise		1.3382	24.7815	7.66147	174.667	-	30.3897	33.7102	0.901498	46.8975	1.084	1.20639
0:01:35.860	Exercise		1.25327	23.2088	7.14796	175.333	-	31.0682	34.2681	0.906623	45.1669	1.044	1.13625
0:01:37.240	Exercise		1.13654	21.0471	6.45764	176	-	31.414	34.7476	0.904062	41.963	0.965333	1.02751
0:01:38.620	Exercise		1.18949	22.0276	6.73295	176.667	-	30.428	33.373	0.911756	42.3666	0.988333	1.08452
0:01:40.060	Exercise		1.24508	23.057	7.04762	176.667	-	29.4367	31.9799	0.920474	42.8238	0.999	1.14606
0:01:41.440	Exercise		1.27146	23.5456	7.21056	176.333	-	29.0186	31.5604	0.919463	42.8524	1.036	1.16906
0:01:42.980	Exercise		0.956353	17.7102	5.43382	176	-	28.6015	31.4478	0.909491	32.6307	0.890333	0.869794
0:01:45.160	Exercise		1.02523	18.9858	5.83624	175.667	-	27.3603	30.3761	0.90072	32.5157	1.04867	0.923448
0:01:47.420	Exercise		1.03494	19.1655	5.91392	175	-	26.0678	29.0989	0.895832	31.2476	1.054	0.927129
0:01:49.140	Exercise		1.25523	23.2449	7.20015	174.333	-	25.813	29.0722	0.887891	36.8334	1.19667	1.1145
0:01:51.080	Exercise		1.23958	22.9551	7.124	174	-	26.2288	30	0.874296	37.6707	1.05167	1.08376
0:01:52.520	Exercise		1.24066	22.9751	7.14389	173.667	-	27.3293	31.1909	0.876195	39.9615	0.950333	1.08706
0:01:53.640	Exercise		1.13013	20.9284	6.52001	173.333	-	29.1345	32.7723	0.888995	40.627	0.759667	1.00468
0:01:54.560	Exercise		0.766993	14.2036	4.43348	173	-	29.5982	32.3758	0.914209	31.0695	0.534667	0.701192
0:01:55.640	Exercise		1.08546	20.1012	6.28647	172.667	-	25.5248	28.4249	0.897972	35.788	0.637667	0.974716
0:01:56.900	Exercise		1.08914	20.1692	6.31994	172.333	-	24.8023	28.13	0.881705	33.2502	0.767667	0.960296
0:01:59.140	Exercise		1.39946	25.9159	8.13638	172	-	24.8252	28.5746	0.868783	40.4614	1.01867	1.21582
0:02:00.480	Exercise		1.40568	26.0312	8.15677	172.333	-	25.4544	29.3684	0.866728	41.4304	1.056	1.21834
0:02:01.780	Exercise		1.57566	29.1789	9.12546	172.667	-	25.7486	29.5638	0.870949	46.9076	1.066	1.37232
0:02:03.240	Exercise		1.52956	28.3251	8.84137	173	-	26.6784	30.1745	0.884137	47.1109	1.076	1.35234
0:02:04.600	Exercise		1.29399	23.9627	7.47968	173	-	27.2877	30.4894	0.894988	40.6734	1.092	1.1581
0:02:06.860	Exercise		1.42709	26.4275	8.24905	173	-	27.4777	30.5152	0.900459	44.5501	1.202	1.28503
0:02:08.340	Exercise		1.41897	26.2772	8.18637	173.333	-	27.7632	30.5312	0.90934	44.6431	1.225	1.29033
0:02:09.760	Exercise		1.5559	28.8129	8.95909	173.667	-	28.7383	31.2197	0.920521	50.7446	1.21167	1.43223
0:02:11.160	Exercise		1.49967	27.7716	8.61877	174	-	29.7593	31.6852	0.939219	50.7419	1.19533	1.40852
0:02:12.580	Exercise		1.39146	25.7678	7.98161	174.333	-	30.2864	31.8253	0.951647	48.3137	1.12733	1.32418
0:02:13.960	Exercise		1.38331	25.6168	7.9046	175	-	29.8352	31.2296	0.955347	47.3854	1.116	1.32154
0:02:15.400	Exercise		1.39957	24.5091	7.93707	176.333	-	29.1803	30.4991	0.956757	46.9829	1.10133	1.33905
0:02:16.800	Exercise		1.44841	27.7971	8.16772	177.333	-	29.4432	30.6398	0.960947	48.7888	1.14367	1.39184
0:02:18.180	Exercise		1.44595	29.4594	8.12332	178	-	30.6603	31.4919	0.973595	50.6582	1.15333	1.40777
0:02:19.500	Exercise		1.35939	31.685	7.63704	178	-	31.795	32.1975	0.987499	49.4898	1.137	1.3424
0:02:20.940	Exercise		1.31532	30.042	7.37563	178.333	-	32.007	32.2216	0.993341	48.3088	1.12033	1.30656
0:02:22.360	Exercise		1.34325	29.1896	7.51821	178.667	-	31.0254	31.3268	0.990381	47.6227	1.153	1.33033
0:02:23.860	Exercise		1.48941	28.2582	8.30529	179.333	-	29.876	30.6551	0.974585	50.6609	1.18367	1.45156
0:02:25.860	Exercise		1.532	29.5358	8.52691	179.667	-	29.9763	30.9027	0.970024	52.208	1.19633	1.48608
0:02:27.200	Exercise		1.51573	30.9997	8.42071	180	-	30.8384	31.7751	0.970522	53.1348	1.197	1.47105
0:02:28.620	Exercise		1.41855	30.6164	7.86628	180.333	-	32.1175	32.5609	0.986383	51.8546	1.18633	1.39924
0:02:29.980	Exercise		1.38222	30.3124	7.65065	180.667	-	32.3035	32.4131	0.996621	50.7955	1.19033	1.37755
0:02:31.420	Exercise		1.35901	25.2681	7.50832	181	-	31.7981	31.6512	1.00464	49.3588	1.15667	1.36532
0:02:32.840	Exercise		1.37618	27.6476	7.60319	181	-	31.8562	31.6341	1.00702	49.9847	1.17133	1.38584
0:02:34.200	Exercise		1.36473	28.3351	7.53994	181	-	32.4089	32.0465	1.01131	50.4919	1.161	1.38016
0:02:35.560	Exercise		1.33475	33.8236	7.36078	181.333	-	32.6066	32.2735	1.01032	49.8737	1.13067	1.34853
0:02:36.920	Exercise		1.26526	32.1428	6.96471	181.667	-	32.4476	32.0464	1.01252	47.3171	1.088	1.2811
0:02:38.340	Exercise		1.24351	29.3625	6.83245	182	-	31.809	31.7693	1.00125	45.728	1.06667	1.24506
0:02:39.760	Exercise		1.32771	27.9574	7.2951	182	-	31.0558	31.3374	0.991016	47.3459	1.11533	1.31578
0:02:41.160	Exercise		1.31361	27.2958	7.20447	182.333	-	30.9973	31.4641	0.985167	46.4973	1.15867	1.29413
0:02:42.860	Exercise		1.39373	24.0278	7.6299	182.667	-	30.1279	30.6096	0.984265	47.5409	1.23333	1.3718
0:02:44.460	Exercise		1.33839	22.9706	7.3136	183	-	30.4647	30.8784	0.986603	46.2135	1.22333	1.32046
0:02:45.940	Exercise		1.395	24.4317	7.62294	183	-	30.1848	30.6693	0.984205	47.8534	1.19933	1.37296
0:02:47.380	Exercise		1.31631	29.0947	7.19296	183	-	30.7795	31.2299	0.985577	46.489	1.12067	1.29733
0:02:48.800	Exercise		1.2849	31.2671	7.02133	183	-	30.1814	30.7587	0.98123	44.8944	1.05733	1.26079
0:02:50.180	Exercise		1.26441	32.0556	6.92195	182.667	-	28.9126	29.7105	0.973144	42.0562	1.10133	1.23045
0:02:52.260	Exercise		1.41045	33.2823	7.73558	182.333	-	28.1097	29.3273	0.958482	45.2356	1.16567	1.35189
0:02:53.620	Exercise		1.47215	33.2031	8.07398	182.333	-	28.3015	29.7495	0.951326	46.9658	1.27567	1.4005
0:02:55.220	Exercise		1.57747	32.7779	8.63579	182.667	-	29.0821	30.6386	0.949198	51.7658	1.26567	1.49733
0:02:56.680	Exercise		1.31913	32.0409	7.22152	182.667	-	30.4107	31.7381	0.958176	45.9448	1.135	1.26396
0:02:58.080	Exercise		1.17543	30.5434	6.4466	182.333	-	29.8761	30.9431	0.965517	41.0922	0.990333	1.1349
0:02:59.560	Exercise		1.20081	29.4594	6.59786	182	-	28.4134	29.4789	0.963857	39.8566	1.00033	1.15741
0:03:01.220	Exercise		1.36341	25.2483	7.47755	182.333	-	27.8167	29.449	0.944571	43.6341	1.10067	1.28783
0:03:02.640	Exercise		1.47664	27.3452	8.09858	182.333	-	28.3978	30.1242	0.942692	47.7827	1.17633	1.39202
0:03:04.020	Exercise		1.34586	24.9234	7.38134	182.333	-	29.7008	31.5443	0.941557	46.2051	1.06767	1.26721
0:03:05.380	Exercise		1.30195	24.1101	7.16668	181.667	-	29.3338	30.7688	0.953363	44.1949	1.06	1.24123
0:03:06.980	Exercise		1.27908	23.6867	7.05377	181.333	-	28.2688	29.9352	0.944333	41.3494	1.147	1.20788
0:03:09.240	Exercise		1.41411	26.1873	7.81279	181	-	27.5932	29.6872	0.929466	44.0398	1.26333	1.31437
0:03:10.720	Exercise		1.51582	28.0708	8.37472	181	-	27.5644	29.7983	0.925031	47.1199	1.27133	1.40218
0:03:12.080	Exercise		1.54775	28.6621	8.55112	181	-	28.5509	30.8218	0.926321	50.4019	1.16833	1.43372
0:03:13.420	Exercise		1.52865	28.3083	8.44558	181	-	29.3182	31.0629	0.943832	51.2325	1.15	1.44279
0:03:14.760	Exercise		1.4305	26.4907	7.88878	181.333	-	29.9803	31.338	0.956675	49.302	1.10667	1.36852
0:03:16.120	Exercise		1.42232	26.3393	7.82929	181.667	-	30.559	31.5132	0.96972	49.9461	1.10967	1.37925
0:03:17.420	Exercise		1.32781	24.589	7.29564	182	-	30.5231	31.1488	0.979912	46.8336	1.06967	1.30113
0:03:18.880	Exercise		1.4047	26.013	7.71815	182	-	30.1073	30.6802	0.981328	48.4517	1.13267	1.37847
0:03:20.340	Exercise		1.21537	22.5069	6.66565	182.333	-	29.9098	30.543	0.979268	41.5931	1.14267	1.19017
0:03:22.560	Exercise		1.33491	24.7206	7.30792	182.667	-	29.3037	30.3868	0.964356	44.3595	1.21867	1.28733
0:03:24.020	Exercise		1.28558	23.8071	7.02503	183	-	29.5088	30.8107	0.957745	43.2621	1.16967	1.23126
0:03:25.420	Exercise		1.48959	27.585	8.13985	183	-	28.992	30.4029	0.953591	49.1353	1.18933	1.42046
0:03:26.920	Exercise		1.36372	25.2541	7.45204	183	-	29.9188	30.9919	0.965374	46.7237	1.136	1.3165
0:03:28.400	Exercise		1.42595	26.4065	7.7921	183	-	30.0398	30.9198	0.971537	48.9164	1.15833	1.38537
0:03:29.700	Exercise		1.43181	26.5149	7.82408	183	-	30.7117	31.4423	0.976765	50.316	1.14233	1.39854
0:03:31.020	Exercise		1.39805	25.8898	7.63962	183	-	31.5265	32.0876	0.982514	50.5897	1.11833	1.3736
0:03:32.380	Exercise		1.37305	25.4269	7.50302	183	-	31.9197	32.2429	0.989978	50.126	1.146	1.35929
0:03:33.820	Exercise		1.45006	26.8529	7.9094	183.333	-	31.3384	32.0535	0.977691	51.7083	1.18833	1.41771
0:03:35.820	Exercise		1.53213	28.3727	8.34189	183.667	-	30.5688	31.5469	0.968997	52.9039	1.25533	1.48463
0:03:37.320	Exercise		1.59685	29.5713	8.67855	184	-	30.7317	31.5935	0.972722	54.5407	1.43667	1.55329
0:03:39.380	Exercise		1.53008	28.3348	8.31565	184	-	31.8085	32.2341	0.986796	54.2025	1.41067	1.50988
0:03:40.680	Exercise		1.4874	27.5444	8.08368	184	-	32.2428	32.3827	0.995678	53.6573	1.35567	1.48097
0:03:42.060	Exercise		1.4114	26.137	7.67064	184	-	32.4782	32.7525	0.991625	52.2587	1.17233	1.39958
0:03:43.420	Exercise		1.38019	25.5591	7.48748	184.333	-	31.6396	32.0541	0.987069	49.9592	1.14367	1.36234
0:03:44.800	Exercise		1.41003	26.1116	7.63553	184.667	-	31.5953	32.0511	0.985778	50.9357	1.14867	1.38997
0:03:46.120	Exercise		1.38966	25.7345	7.51168	185	-	31.6188	31.953	0.989542	50.3566	1.13	1.37513
0:03:47.460	Exercise		1.4254	26.3962	7.70485	185	-	32.446	32.6153	0.994807	52.7606	1.16667	1.418
0:03:48.780	Exercise		1.46346	27.1011	7.9106	185	-	32.0876	32.0594	1.00088	53.3463	1.20267	1.46475
0:03:50.180	Exercise		1.45749	26.9905	7.8783	185	-	31.301	31.2482	1.00169	51.4412	1.27267	1.45995
0:03:52.000	Exercise		1.40687	26.0532	7.59104	185.333	-	29.4531	29.8118	0.987969	46.591	1.30167	1.38995
0:03:53.900	Exercise		1.40615	26.0398	7.58714	185.333	-	29.2783	29.8328	0.98141	46.2951	1.30067	1.38001
0:03:55.320	Exercise		1.45751	26.991	7.86428	185.333	-	29.6811	30.3154	0.979077	49.0538	1.21933	1.42702
0:03:56.600	Exercise		1.52384	28.2193	8.22218	185.333	-	30.635	30.8798	0.992073	53.1097	1.19	1.51176
0:03:57.940	Exercise		1.44563	26.7709	7.78615	185.667	-	30.6439	30.8694	0.992695	50.8158	1.123	1.43507
0:03:59.300	Exercise		1.42668	26.42	7.67032	186	-	29.9329	30.3036	0.987767	49.0881	1.10733	1.40923
0:04:00.660	Exercise		1.47415	27.299	7.92553	186	-	29.663	30.1351	0.984336	50.0796	1.13533	1.45106
0:04:02.020	Exercise		1.50403	27.8524	8.08619	186	-	29.867	30.3623	0.983686	51.242	1.16733	1.4795
0:04:03.400	Exercise		1.46587	27.1458	7.88104	186	-	29.9163	30.4713	0.981785	50.1141	1.15267	1.43917
0:04:04.800	Exercise		1.40238	25.97	7.52618	186.333	-	29.5353	30.207	0.977765	47.7447	1.087	1.3712
0:04:06.120	Exercise		1.4246	26.3815	7.63178	186.667	-	28.9591	29.7496	0.973427	47.4932	1.09633	1.38674
0:04:07.560	Exercise		1.44224	26.7081	7.72627	186.667	-	28.3931	29.205	0.972201	46.3827	1.22933	1.40214
0:04:09.860	Exercise		1.48085	27.4231	7.94729	186.333	-	28.3068	29.5383	0.958308	47.3511	1.255	1.41911
0:04:11.180	Exercise		1.54792	28.6651	8.30725	186.333	-	28.2067	29.6004	0.952917	49.1817	1.283	1.47504
0:04:12.560	Exercise		1.6524	30.6	8.86798	186.333	-	28.5969	30.0664	0.951125	53.7032	1.199	1.57164
0:04:13.880	Exercise		1.62424	30.0784	8.71683	186.333	-	29.385	30.4637	0.964592	54.1136	1.22033	1.56672
0:04:15.240	Exercise		1.5984	29.6	8.59354	186	-	29.7836	30.6006	0.973303	53.825	1.24633	1.55573
0:04:16.740	Exercise		1.66138	30.7664	8.93217	186	-	29.1076	30.1555	0.965251	54.7184	1.239	1.60365
0:04:18.700	Exercise		1.64935	30.5435	8.86747	186	-	29.3584	30.4416	0.964415	54.8134	1.235	1.59066
0:04:20.040	Exercise		1.67866	31.0864	9.02508	186	-	29.5584	30.6413	0.964658	55.8245	1.29533	1.61934
0:04:21.700	Exercise		1.58696	29.3881	8.53203	186	-	30.8863	31.4586	0.981805	55.0478	1.314	1.55808
0:04:23.040	Exercise		1.56541	28.989	8.41617	186	-	30.068	30.4949	0.985999	52.8468	1.317	1.54349
0:04:24.560	Exercise		1.50328	27.8385	8.08213	186	-	29.7251	30.1497	0.985918	50.6745	1.21833	1.48211
0:04:26.040	Exercise		1.54921	28.6891	8.3291	186	-	28.7565	29.4061	0.977908	50.3363	1.25267	1.51499
0:04:27.520	Exercise		1.45899	27.0183	7.84403	186	-	27.8914	28.9821	0.962366	46.0106	1.246	1.40408
0:04:29.540	Exercise		1.51888	28.1275	8.16605	186	-	27.209	28.4458	0.956518	46.7853	1.23433	1.45284
0:04:30.920	Exercise		1.51452	28.0466	8.14256	186	-	27.2235	28.585	0.952371	46.8599	1.19867	1.44238
0:04:32.280	Exercise		1.64599	30.4812	8.84939	186	-	28.1427	29.1175	0.966522	52.6753	1.194	1.59088
0:04:33.620	Exercise		1.63485	30.275	8.78953	186	-	28.7148	29.4724	0.974295	53.2388	1.218	1.59283
0:04:35.040	Exercise		1.58642	29.3782	8.52916	186	-	29.3618	30.0155	0.97822	52.8745	1.20967	1.55187
0:04:36.400	Exercise		1.6247	30.0871	8.73497	186	-	29.791	30.3349	0.98207	54.8691	1.22167	1.59557
0:04:37.640	Exercise		1.56594	28.9988	8.41901	186	-	30.4513	30.7442	0.990474	54.1811	1.201	1.55102
0:04:39.040	Exercise		1.59586	29.553	8.5799	186	-	29.9787	30.1463	0.994439	54.3698	1.19933	1.58699
0:04:40.380	Exercise		1.57491	29.165	8.45212	186.333	-	29.4777	29.5364	0.998013	52.7795	1.196	1.57178
0:04:41.720	Exercise		1.55957	28.8809	8.35484	186.667	-	30.0088	29.8554	1.00514	53.421	1.162	1.56758
0:04:42.960	Exercise		1.59681	29.5705	8.53907	187	-	30.7774	30.3557	1.01389	55.7657	1.213	1.61899
0:04:44.300	Exercise		1.56524	28.986	8.37028	187	-	31.4249	30.8457	1.01878	55.8404	1.20867	1.59463
0:04:45.620	Exercise		1.55019	28.7073	8.27506	187.333	-	30.9751	30.5485	1.01396	54.5632	1.20033	1.57184
0:04:46.920	Exercise		1.43705	26.612	7.65744	187.667	-	30.6241	30.4061	1.00717	50.5867	1.10733	1.44735
0:04:48.240	Exercise		1.35331	25.0613	7.19846	188	-	30.6832	30.8163	0.995681	48.136	1.04833	1.34747
0:04:49.540	Exercise		1.38222	25.5967	7.35224	188	-	29.5202	30.1138	0.980288	47.3176	1.046	1.35497
0:04:50.900	Exercise		1.31218	24.2997	6.97969	188	-	29.4775	30.4574	0.967827	45.2275	0.994667	1.26997
0:04:52.200	Exercise		1.39836	25.8956	7.43811	188	-	28.1702	29.4136	0.957727	45.9399	1.01033	1.33925
0:04:53.500	Exercise		1.46524	27.1342	7.79385	188	-	27.8136	29.3488	0.947692	47.2121	1.05267	1.3886
0:04:54.920	Exercise		1.64796	30.5178	8.76575	188	-	27.9377	29.4035	0.950148	51.9773	1.26067	1.56581
0:04:56.620	Exercise		1.65848	30.7125	8.82169	188	-	28.5085	29.9531	0.951769	52.9749	1.33967	1.57849
0:04:58.080	Exercise		1.44889	26.8313	7.70686	188	-	29.0074	30.5316	0.95008	47.2265	1.30833	1.37656
0:04:59.960	Exercise		1.42079	26.3109	7.5574	188	-	28.6248	30.3566	0.942953	46.3891	1.168	1.33974
0:05:01.260	Exercise		1.40811	26.0761	7.48994	188	-	28.6796	30.6354	0.936159	46.2481	1.13567	1.31821
0:05:02.620	Exercise		1.43202	26.5189	7.63067	187.667	-	29.4472	31.2476	0.942382	49.1194	1.01767	1.34951
0:05:03.720	Exercise		1.40379	25.9961	7.49354	187.333	-	29.5322	31.2073	0.946325	48.442	0.998667	1.32844
0:05:05.000	Exercise		1.26025	23.3379	6.73928	187	-	29.8222	31.3714	0.95062	44.851	0.888667	1.19801
0:05:06.200	Exercise		1.33635	24.7472	7.14624	187	-	27.9579	29.6546	0.942784	44.1602	0.935333	1.25989
0:05:07.540	Exercise		1.366	25.2962	7.30479	187	-	26.0386	27.7718	0.937591	42.689	0.863333	1.28074
0:05:08.660	Exercise		1.62934	30.1729	8.71303	187	-	25.5905	27.2393	0.939468	48.0157	1.094	1.53071
0:05:10.460	Exercise		1.81479	33.6073	9.70478	187	-	26.1721	27.6684	0.945919	53.9535	1.20333	1.71665
0:05:11.720	Exercise		1.8467	34.1982	9.87541	187	-	27.1972	28.5625	0.952198	56.1099	1.373	1.75843
0:05:13.160	Exercise		1.69492	31.3874	9.06373	187	-	27.3274	28.8301	0.947877	52.1343	1.29067	1.60657
0:05:15.040	Exercise		1.61075	31.6399	8.61364	187	-	27.843	29.4076	0.946795	50.4074	1.30567	1.52505
0:05:16.460	Exercise		1.61258	31.2148	8.62342	187	-	28.1611	29.6684	0.949193	51.1532	1.283	1.53065
0:05:17.780	Exercise		1.69579	30.308	9.05224	187.333	-	28.9641	30.0088	0.965188	55.4755	1.25633	1.63675
0:05:19.120	Exercise		1.69214	31.9397	9.01675	187.667	-	29.0194	29.7418	0.975714	55.5529	1.24067	1.65105
0:05:20.480	Exercise		1.65474	32.9894	8.78625	188.333	-	29.3919	29.8502	0.984646	54.7723	1.28533	1.62934
0:05:22.020	Exercise		1.65633	34.1612	8.79468	188.333	-	29.1779	29.4986	0.989129	54.5308	1.266	1.63833
0:05:23.320	Exercise		1.58363	33.2183	8.39378	188.667	-	28.9877	29.2207	0.992028	52.3132	1.17567	1.571
0:05:24.560	Exercise		1.34175	34.1412	7.11177	188.667	-	28.6275	28.8777	0.991337	45.2707	0.950333	1.33013
0:05:25.800	Exercise		1.53276	32.2109	8.10986	189	-	27.6186	28.0828	0.983473	49.0341	1.05367	1.50743
0:05:27.200	Exercise		1.53245	32.2406	8.10822	189	-	27.4109	28.3322	0.967483	47.9497	1.16167	1.48262
0:05:29.040	Exercise		1.75593	32.254	9.29065	189	-	27.8653	28.9336	0.963076	54.7001	1.365	1.6911
0:05:30.380	Exercise		1.57905	33.6993	8.35475	189	-	28.5446	29.7356	0.959949	50.8736	1.263	1.51581
0:05:31.760	Exercise		1.66041	33.1432	8.78526	189	-	29.2185	30.1897	0.967829	54.9655	1.227	1.607
0:05:33.060	Exercise		1.61567	31.6001	8.5485	189	-	29.3895	30.2376	0.97195	53.8719	1.21433	1.57035
0:05:34.440	Exercise		1.63956	29.9053	8.69027	188.667	-	30.1001	30.8206	0.97662	55.8017	1.24567	1.60123
0:05:35.780	Exercise		1.61759	32.1652	8.58898	188.333	-	30.4606	30.9853	0.983068	55.6573	1.25533	1.5902
0:05:37.120	Exercise		1.55005	33.81	8.23036	188.333	-	30.2451	30.5256	0.990809	53.2966	1.19633	1.53581
0:05:38.480	Exercise		1.30684	36.0644	6.9267	188.667	-	29.8924	30.1111	0.992738	44.7852	1.12733	1.29735
0:05:40.460	Exercise		1.44078	34.5404	7.63663	188.667	-	28.1596	28.6414	0.983179	46.1714	1.18733	1.41654
0:05:41.880	Exercise		1.6143	32.8795	8.57152	188.333	-	27.3237	28.0416	0.974398	49.6191	1.29667	1.57297
0:05:43.300	Exercise		2.00403	32.7133	10.6409	188.333	-	27.0208	28.0726	0.962534	60.4917	1.37367	1.92894
0:05:45.180	Exercise		1.9558	31.9521	10.3664	188.667	-	27.9352	29.0106	0.96293	61.0355	1.37333	1.8833
0:05:46.560	Exercise		1.87292	32.6881	9.90965	189	-	29.2756	30.2782	0.966887	61.418	1.34267	1.81091
0:05:47.860	Exercise		1.78483	30.5511	9.46023	188.667	-	30.2286	30.775	0.982246	60.4363	1.34233	1.75314
0:05:49.180	Exercise		1.70846	32.1647	9.05547	188.667	-	31.0712	31.2612	0.993921	59.6624	1.306	1.69808
0:05:50.500	Exercise		1.63183	32.6383	8.64926	188.667	-	31.0641	31.0076	1.00182	57.1112	1.281	1.6348
0:05:51.900	Exercise		1.62084	36.0181	8.5759	189	-	31.1549	30.8721	1.00916	56.8222	1.29367	1.63569
0:05:53.280	Exercise		1.66749	30.2915	8.82271	189	-	30.9612	30.5741	1.01266	57.8575	1.33733	1.68861
0:05:54.660	Exercise		1.58339	31.2381	8.37771	189	-	31.0915	30.6065	1.01585	55.1804	1.33533	1.60848
0:05:56.280	Exercise		1.46326	30.1536	7.7421	189	-	30.0254	30.0026	1.00076	49.3469	1.313	1.46437
0:05:58.140	Exercise		1.44805	34.5902	7.66163	189	-	29.962	30.108	0.99515	49.2381	1.21167	1.44102
0:05:59.280	Exercise		1.62272	35.5776	8.58579	189	-	29.7599	30.1274	0.987802	54.5813	1.24967	1.60292
0:06:00.580	Exercise		1.73108	34.3684	9.15914	189	-	30.7814	30.8182	0.998804	60.208	1.25233	1.72901
0:06:01.900	Exercise		1.73447	32.1199	9.16095	189.333	-	31.0074	31.0459	0.998759	60.4635	1.303	1.73232
0:06:03.160	Exercise		1.61517	29.9105	8.51582	189.667	-	31.6586	31.532	1.00401	57.7181	1.26233	1.62165
0:06:04.520	Exercise		1.5399	28.5166	8.10472	190	-	31.6245	31.5515	1.00231	55.1876	1.22467	1.54346
0:06:05.900	Exercise		1.53452	28.4171	8.09063	189.667	-	31.2667	31.2468	1.00064	54.3649	1.226	1.5355
0:06:07.220	Exercise		1.58464	29.3452	8.35487	189.667	-	30.4431	30.6299	0.993903	54.5376	1.24733	1.57498
0:06:08.640	Exercise		1.46791	27.1835	7.73941	189.667	-	29.7414	30.344	0.980143	49.3989	1.239	1.43876
0:06:10.520	Exercise		1.51244	28.0081	7.96021	190	-	28.5423	29.1849	0.977983	48.1682	1.38733	1.47914
0:06:12.520	Exercise		1.49076	27.6067	7.84612	190	-	28.2676	29.0474	0.973152	47.1985	1.34367	1.45074
0:06:13.900	Exercise		1.69748	31.4349	8.93413	190	-	28.0185	28.6861	0.976727	53.3374	1.32967	1.65798
0:06:15.180	Exercise		1.68891	31.276	8.87341	190.333	-	28.2047	29.1169	0.96867	54.1865	1.191	1.63599
0:06:16.480	Exercise		1.58308	29.3163	8.3174	190.333	-	28.1041	29.0199	0.96844	50.2889	1.249	1.53312
0:06:18.640	Exercise		1.63039	30.1925	8.56599	190.333	-	27.5096	28.7129	0.958091	50.5168	1.284	1.56207
0:06:20.000	Exercise		1.62256	30.0474	8.52482	190.333	-	27.4634	28.7219	0.956184	50.4516	1.23333	1.55146
0:06:21.180	Exercise		1.71816	31.8177	9.01131	190.667	-	27.6516	29.0435	0.952073	54.3171	1.149	1.63581
0:06:22.460	Exercise		1.74475	32.3101	9.13479	191	-	28.8036	29.7876	0.966966	57.2673	1.176	1.68711
0:06:23.700	Exercise		1.68367	31.179	8.81501	191	-	29.537	30.2689	0.975822	56.9689	1.13333	1.64296
0:06:24.780	Exercise		1.72671	31.9761	9.04035	191	-	30.506	30.9348	0.986141	60.235	1.14733	1.70278
0:06:25.900	Exercise		1.64935	30.5435	8.63534	191	-	31.0932	31.1356	0.998637	59.0926	1.08967	1.6471
0:06:27.020	Exercise		1.69287	31.3494	8.86319	191	-	31.6556	31.4524	1.00646	61.2141	1.156	1.7038
0:06:28.180	Exercise		1.64684	30.497	8.62219	191	-	31.3586	30.9688	1.01259	59.0965	1.14167	1.66757
0:06:29.380	Exercise		1.51965	28.1416	7.95627	191	-	31.9955	31.4533	1.01724	55.7543	1.12567	1.54585
0:06:30.660	Exercise		1.53854	28.4915	8.06928	190.667	-	31.0583	30.5142	1.01783	54.6495	1.14633	1.56598
0:06:31.960	Exercise		1.57957	29.2513	8.29898	190.333	-	30.3081	29.7448	1.01894	54.2847	1.21933	1.60948
0:06:33.440	Exercise		1.56384	28.96	8.21631	190.333	-	28.874	28.965	0.996857	50.9152	1.27267	1.55892
0:06:35.240	Exercise		1.54289	28.572	8.09208	190.667	-	28.4423	28.9527	0.98237	49.6106	1.24733	1.51569
0:06:36.560	Exercise		1.58498	29.3515	8.29833	191	-	28.5566	29.4732	0.968901	51.3284	1.21833	1.53569
0:06:37.820	Exercise		1.7274	31.9889	9.04398	191	-	29.0902	29.6947	0.979643	57.0026	1.21567	1.69224
0:06:39.080	Exercise		1.6771	31.0574	8.78062	191	-	29.7773	30.176	0.986789	56.9101	1.17567	1.65494
0:06:40.280	Exercise		1.67701	31.0558	8.76487	191.333	-	29.5648	29.8387	0.990821	56.6658	1.15167	1.66162
0:06:41.480	Exercise		1.67483	31.0153	8.73823	191.667	-	29.5325	29.8046	0.99087	56.379	1.17367	1.65954
0:06:42.840	Exercise		1.69454	31.3804	8.82573	192	-	29.5311	29.8119	0.990581	56.7741	1.21433	1.67858
0:06:44.140	Exercise		1.61055	29.825	8.38829	192	-	29.8973	30.0964	0.993383	55.0549	1.14833	1.59989
0:06:45.260	Exercise		1.75802	32.556	9.15637	192	-	30.5524	30.4448	1.00353	61.0246	1.20167	1.76424
0:06:46.400	Exercise		1.94167	35.9568	10.1129	192	-	31.1362	30.632	1.01646	68.1716	1.27233	1.97363
0:06:47.500	Exercise		1.89879	35.1628	9.90673	191.667	-	31.4969	30.7209	1.02526	67.0675	1.33	1.94675
0:06:48.860	Exercise		1.67742	31.0634	8.76702	191.333	-	30.8559	29.9902	1.02887	58.2077	1.29967	1.72584
0:06:50.540	Exercise		1.46236	27.0807	7.65634	191	-	28.9076	28.5938	1.01097	47.7789	1.24967	1.47841
0:06:52.260	Exercise		1.7487	32.3833	9.13953	191.333	-	29.0779	29.097	0.999342	56.9032	1.35333	1.74755
0:06:53.340	Exercise		1.93642	35.8597	10.1031	191.667	-	30.8163	30.7999	1.00053	66.6804	1.37033	1.93745
0:06:54.420	Exercise		2.06794	38.2951	10.7705	192	-	33.4831	32.6826	1.02449	76.9344	1.44	2.11859
0:06:55.640	Exercise		1.86739	34.5813	9.72599	192	-	34.4528	32.88	1.04783	71.8042	1.38467	1.95671
0:06:56.820	Exercise		1.75065	32.4194	9.11797	192	-	34.9498	32.9597	1.06038	68.4685	1.35367	1.85636
0:06:57.980	Exercise		1.58327	29.3198	8.24619	192	-	34.7109	32.7548	1.05972	62.0947	1.25267	1.67782
0:06:59.280	Exercise		1.55812	28.854	8.11519	192	-	33.12	31.6037	1.04798	58.3891	1.23933	1.63287
0:07:00.660	Exercise		1.56386	28.9603	8.14509	192	-	31.0835	30.0889	1.03305	55.0936	1.22367	1.61555
0:07:01.980	Exercise		1.77151	32.8058	9.22664	192	-	31.0809	30.0339	1.03486	62.0975	1.27067	1.83327
0:07:03.020	Exercise		1.89183	35.0338	9.85326	192	-	32.8734	31.3359	1.04907	69.5819	1.35567	1.98465
0:07:04.200	Exercise		1.90764	35.3267	9.91842	192.333	-	35.1924	32.9412	1.06834	75.0608	1.36367	2.03801
0:07:05.260	Exercise		1.83956	34.066	9.5479	192.667	-	36.1186	33.4081	1.08113	74.0399	1.40333	1.98881
0:07:06.440	Exercise		1.71863	31.8265	8.90482	193	-	36.8599	33.8913	1.08759	71.077	1.32433	1.86917
0:07:07.560	Exercise		1.68277	31.1624	8.71902	193	-	35.5315	32.6856	1.08707	66.8027	1.372	1.82929
0:07:09.000	Exercise		1.75325	32.4676	9.06855	193.333	-	34.6428	32.5299	1.06495	67.8349	1.37633	1.86713
0:07:10.720	Exercise		1.8756	34.7333	9.68467	193.667	-	33.9942	32.1318	1.05796	71.0021	1.41167	1.98431
0:07:11.780	Exercise		1.98188	36.7014	10.2159	194	-	35.5407	33.7241	1.05387	78.5603	1.39267	2.08864
0:07:12.780	Exercise		1.82603	33.8154	9.41253	194	-	37.2844	34.7758	1.07214	76.5026	1.30833	1.95775
0:07:13.800	Exercise		1.73946	32.2122	8.9509	194.333	-	38.2375	35.2842	1.0837	74.8822	1.28833	1.88505
0:07:14.880	Exercise		1.6349	30.2758	8.41284	194.333	-	37.9807	34.8177	1.09085	69.9449	1.283	1.78342
0:07:16.100	Exercise		1.66986	30.9233	8.59275	194.333	-	37.2758	34.1403	1.09184	69.7126	1.34433	1.82322
0:07:17.280	Exercise		1.68252	31.1577	8.67277	194	-	37.2069	34.0829	1.09166	69.8847	1.38167	1.83673
0:07:18.440	Exercise		1.70715	31.6139	8.79974	194	-	36.8873	33.7259	1.09374	70.2556	1.389	1.86717
0:07:19.660	Exercise		1.68475	31.199	8.68426	194	-	36.4471	33.1166	1.10057	68.7299	1.351	1.85418
0:07:20.820	Exercise		1.68404	31.186	8.68063	194	-	34.9742	31.8572	1.09784	66.1019	1.32133	1.84882
0:07:22.040	Exercise		1.5837	29.3278	8.1634	194	-	33.2843	30.7227	1.08338	59.4755	1.26633	1.71575
0:07:23.540	Exercise		1.54748	28.6571	7.97671	194	-	31.619	30.0667	1.05163	55.1051	1.285	1.62738
0:07:25.060	Exercise		1.68353	31.1765	8.67799	194	-	31.9346	30.6511	1.04187	60.2941	1.32933	1.75403
0:07:26.120	Exercise		1.90343	35.2487	9.8115	194	-	32.8199	31.2976	1.04864	69.6081	1.40433	1.99602
0:07:27.260	Exercise		2.01216	37.2622	10.372	194	-	35.0534	32.5035	1.07845	78.5451	1.41167	2.17001
0:07:28.300	Exercise		1.82972	33.8836	9.43153	194	-	35.8786	32.9972	1.08732	73.6094	1.33133	1.98949
0:07:29.380	Exercise		1.75196	32.4437	9.03071	194	-	36.7671	33.6091	1.09396	72.7886	1.25167	1.91658
0:07:30.360	Exercise		1.75924	32.5785	9.06825	194	-	37.0961	33.8448	1.09607	73.6893	1.259	1.92824
0:07:31.380	Exercise		1.75593	32.5173	9.05121	194	-	38.4154	34.7486	1.10552	76.0969	1.268	1.94123
0:07:32.380	Exercise		1.73939	32.211	8.95057	194.333	-	38.8037	34.8373	1.11385	75.8161	1.312	1.93743
0:07:33.480	Exercise		1.74498	32.3145	8.97932	194.333	-	39.0495	34.8988	1.11894	76.2099	1.36	1.95252
0:07:34.600	Exercise		1.76567	32.6977	9.0858	194.333	-	38.3015	34.238	1.11868	75.5864	1.36767	1.97523
0:07:35.640	Exercise		1.75505	32.5009	9.03114	194.333	-	38.9681	34.887	1.11698	76.5549	1.35033	1.96036
0:07:36.660	Exercise		1.69892	31.4614	8.72731	194.667	-	39.2067	35.2432	1.11246	74.9182	1.29833	1.88998
0:07:37.720	Exercise		1.66794	30.8878	8.55353	195	-	39.5095	35.4626	1.11412	74.3196	1.271	1.85828
0:07:38.720	Exercise		1.68869	31.272	8.67477	194.667	-	38.5155	34.7521	1.10829	73.1638	1.297	1.87156
0:07:39.860	Exercise		1.70291	31.5353	8.74781	194.667	-	38.0062	34.4996	1.10164	72.8441	1.29133	1.876
0:07:40.920	Exercise		1.74353	32.2877	8.95651	194.667	-	37.5984	34.2359	1.09822	73.3685	1.352	1.91478
0:07:42.040	Exercise		1.78048	32.9719	9.13069	195	-	37.6428	34.1163	1.10337	74.7932	1.386	1.96453
0:07:43.200	Exercise		1.73391	32.1094	8.89183	195	-	37.851	34.1953	1.10691	73.1667	1.398	1.91927
0:07:44.360	Exercise		1.68942	31.2856	8.6637	195	-	38.4817	34.6774	1.10971	72.6937	1.36267	1.87476
0:07:45.420	Exercise		1.58314	29.3175	8.11869	195	-	36.9882	33.8878	1.09149	65.6516	1.33267	1.72799
0:07:46.940	Exercise		1.55953	28.8801	7.99758	195	-	34.7971	32.66	1.06544	60.7485	1.34967	1.66158
0:07:48.480	Exercise		1.62048	30.0089	8.29597	195.333	-	33.9234	32.4151	1.04653	61.4537	1.36533	1.69588
0:07:49.540	Exercise		1.80198	33.37	9.20944	195.667	-	35.256	33.5994	1.0493	70.8866	1.38767	1.89083
0:07:50.580	Exercise		1.82822	33.8559	9.32765	196	-	37.3799	35.0492	1.0665	76.4425	1.35833	1.94979
0:07:51.680	Exercise		1.77533	32.8765	9.0578	196	-	37.944	35.2516	1.07638	75.467	1.341	1.91093
0:07:52.740	Exercise		1.7392	32.2074	8.87346	196	-	37.8406	34.9903	1.08146	73.9704	1.30567	1.88087
0:07:53.760	Exercise		1.77477	32.866	9.05492	196	-	37.6452	34.7877	1.08214	75.1749	1.29433	1.92055
0:07:54.780	Exercise		1.83789	34.0351	9.37701	196	-	37.8567	34.6298	1.09318	78.1618	1.311	2.00915
0:07:55.760	Exercise		1.78576	33.0696	9.11101	196	-	38.3228	34.827	1.10038	77.0771	1.28433	1.965
0:07:56.760	Exercise		1.76455	32.6768	9.0028	196	-	38.5179	34.7613	1.10807	76.5021	1.29067	1.95524
0:07:57.820	Exercise		1.73271	32.0872	8.84036	196	-	39.3643	35.4022	1.11191	76.6836	1.30267	1.92663
0:07:58.820	Exercise		1.70171	31.5131	8.68219	196	-	39.1497	35.1934	1.11242	74.6183	1.34367	1.89301
0:08:00.020	Exercise		1.5768	29.1999	8.04488	196	-	38.1279	34.5087	1.10488	67.5173	1.31433	1.74217
0:08:01.380	Exercise		1.35106	25.0197	6.89318	196	-	34.9158	32.5359	1.07315	53.3847	1.23767	1.44989
0:08:03.080	Exercise		1.50922	27.9484	7.70008	196	-	32.8001	31.6053	1.03781	56.1937	1.20933	1.56627
0:08:04.080	Exercise		1.78586	33.0715	9.11153	196	-	33.1273	32.276	1.02638	66.6733	1.278	1.83297
0:08:05.060	Exercise		2.11953	39.2505	10.8139	196	-	35.1245	33.7205	1.04163	82.9827	1.4	2.20777
0:08:06.120	Exercise		2.04662	37.9004	10.442	196	-	37.0437	34.6506	1.06907	84.1867	1.448	2.18797
0:08:07.180	Exercise		1.88161	34.8447	9.60006	196	-	37.432	34.6276	1.08099	78.4375	1.411	2.034
0:08:08.300	Exercise		1.74537	32.3216	8.90493	196	-	37.5618	34.5201	1.08811	73.5641	1.32333	1.89916
0:08:09.360	Exercise		1.72071	31.865	8.77912	196	-	37.6771	34.7336	1.08475	72.8885	1.30267	1.86653
0:08:10.400	Exercise		1.70063	31.4931	8.67666	196	-	38.111	35.216	1.08221	72.8699	1.30233	1.84043
0:08:11.520	Exercise		1.77478	32.8663	9.055	196	-	38.0029	35.2035	1.07952	75.4537	1.357	1.91591
0:08:12.600	Exercise		1.73265	32.0861	8.84004	196	-	37.9044	35.0458	1.08157	73.7927	1.309	1.87397
0:08:13.600	Exercise		1.79165	33.1786	9.14105	196	-	37.7401	34.5702	1.09169	75.9866	1.30733	1.95593
0:08:14.620	Exercise		1.77284	32.8303	9.04509	196	-	37.6345	34.1894	1.10077	74.7086	1.34667	1.95148
0:08:15.880	Exercise		1.54254	34.9386	7.87012	196	-	35.9797	33.1249	1.08618	62.0066	1.37233	1.67548
0:08:17.940	Exercise		1.64702	37.0707	8.38889	196.333	-	34.4057	32.6101	1.05506	63.2884	1.37633	1.73771
0:08:18.920	Exercise		1.77097	40.3268	9.02023	196.333	-	33.4845	32.4498	1.03189	66.6999	1.298	1.82745
0:08:19.860	Exercise		2.10327	38.0764	10.7128	196.333	-	34.4087	33.2795	1.03393	80.8991	1.366	2.17464
0:08:21.000	Exercise		1.95283	36.5439	9.96344	196	-	35.8256	33.8937	1.057	78.0774	1.38533	2.06415
0:08:22.140	Exercise		1.87985	36.8591	9.59109	196	-	36.6859	34.4061	1.06626	76.7857	1.41367	2.00442
0:08:23.180	Exercise		1.78739	35.63	9.11935	196	-	37.3883	34.6335	1.07954	74.6492	1.37433	1.92957
0:08:24.320	Exercise		1.80188	36.7562	9.19325	196	-	37.0693	34.1493	1.08551	74.661	1.36667	1.95595
0:08:25.440	Exercise		1.70849	37.1689	8.71677	196	-	36.949	33.9113	1.08958	70.7959	1.32933	1.86153
0:08:26.560	Exercise		1.63836	40.103	8.35896	196	-	36.8562	33.9302	1.08624	68.2432	1.25033	1.77964
0:08:27.620	Exercise		1.6759	36.1674	8.55051	196	-	36.8923	34.0633	1.08305	69.6422	1.28333	1.81509
0:08:28.760	Exercise		1.59572	37.1135	8.1553	195.667	-	35.9014	33.4699	1.07265	64.504	1.28733	1.71165
0:08:30.220	Exercise		1.54636	37.0896	7.90304	195.667	-	33.9364	32.5238	1.04343	58.7111	1.35633	1.61352
0:08:31.880	Exercise		1.61755	38.8285	8.26685	195.667	-	33.8343	32.9161	1.0279	61.5657	1.29667	1.66267
0:08:32.800	Exercise		1.84362	38.0711	9.4062	196	-	34.8353	33.6798	1.03431	71.6591	1.38767	1.90687
0:08:33.920	Exercise		1.95366	36.9365	9.96766	196	-	36.7654	34.7181	1.05897	80.5286	1.33267	2.06887
0:08:34.880	Exercise		1.89973	36.1066	9.69251	196	-	37.0184	34.4733	1.07383	78.835	1.334	2.03999
0:08:35.860	Exercise		1.8048	35.9547	9.20815	196	-	37.3806	34.6176	1.07981	76.172	1.25967	1.94885
0:08:36.900	Exercise		1.60591	37.8621	8.19344	196	-	36.9082	34.3958	1.07304	66.8492	1.27033	1.72322
0:08:38.440	Exercise		1.47484	37.7916	7.52472	196	-	34.7007	33.2465	1.04374	57.7896	1.25867	1.53935
0:08:39.900	Exercise		1.58539	38.3158	8.08871	196	-	33.5747	32.5207	1.03241	59.8404	1.30333	1.63677
0:08:40.940	Exercise		1.92032	38.4415	9.79756	196	-	33.5482	32.3699	1.0364	71.9882	1.37033	1.99022
0:08:41.960	Exercise		2.07879	39.6834	10.6061	196	-	35.838	34.009	1.05378	82.8611	1.427	2.19058
0:08:43.000	Exercise		1.98984	39.9551	10.1523	196	-	37.5955	35.1117	1.07074	83.1708	1.43233	2.13061
0:08:44.040	Exercise		1.83568	38.4448	9.36569	196	-	38.5094	35.6343	1.08068	78.629	1.42633	1.98379
0:08:45.240	Exercise		1.74586	38.3372	8.90746	196	-	38.1573	34.9796	1.09084	74.1472	1.418	1.90446
0:08:46.460	Exercise		1.53459	39.893	7.82954	196	-	36.516	34.3575	1.06282	62.472	1.398	1.631
0:08:48.180	Exercise		1.67137	41.1006	8.52737	196	-	35.7414	33.999	1.05125	66.6518	1.388	1.75702
0:08:49.180	Exercise		1.80437	39.6023	9.20597	196	-	35.9563	34.5917	1.03945	72.2561	1.41033	1.87555
0:08:50.200	Exercise		1.96596	36.404	10.0134	196.333	-	37.1411	35.0765	1.05886	81.6015	1.369	2.08168
0:08:51.200	Exercise		1.87455	35.1037	9.53163	196.667	-	38.7378	36.1985	1.07015	81.2581	1.354	2.00605
0:08:52.180	Exercise		1.78564	38	9.06414	197	-	39.1404	35.9998	1.08724	78.5891	1.301	1.94141
0:08:53.180	Exercise		1.77304	38	9.00022	197	-	39.5547	36.0562	1.09703	78.8307	1.305	1.94508
0:08:54.180	Exercise		1.72785	37.2832	8.77079	197	-	39.1779	35.5211	1.10295	76.2767	1.27967	1.90572
0:08:55.200	Exercise		1.66151	46.0747	8.43408	197	-	37.906	34.5732	1.0964	71.0453	1.26867	1.82168
0:08:56.420	Exercise		1.51161	35	7.67314	197	-	35.6488	33.0365	1.07907	61.0169	1.23233	1.63114
0:08:57.900	Exercise		1.49307	34	7.57903	197	-	34.5392	33.2277	1.03947	58.025	1.29433	1.552
0:08:59.240	Exercise		1.63291	35	8.28886	197	-	34.6101	33.8697	1.02186	63.4332	1.32033	1.6686
0:09:00.260	Exercise		1.73539	32.1368	8.79419	197.333	-	34.3753	33.8746	1.01478	66.744	1.35567	1.76104
0:09:01.620	Exercise		1.8591	34.4278	9.40522	197.667	-	33.6186	32.7434	1.02673	70.1577	1.31933	1.90879
0:09:02.680	Exercise		1.86692	34.5727	9.42891	198	-	33.7731	32.7613	1.03088	70.766	1.321	1.92458
0:09:03.680	Exercise		1.94917	36.0958	9.86091	197.667	-	35.3459	33.8654	1.04372	77.4307	1.30633	2.03439
0:09:04.660	Exercise		1.91585	35.4787	9.70869	197.333	-	37.0162	34.9137	1.06022	79.616	1.318	2.03122
0:09:05.660	Exercise		1.83323	33.9488	9.30575	197	-	37.4722	34.9137	1.07328	77.3372	1.28867	1.96757
0:09:06.680	Exercise		1.85295	34.3139	9.40584	197	-	38.5741	35.6135	1.08313	80.1178	1.335	2.00699
0:09:07.660	Exercise		1.81557	33.6217	9.20054	197.333	-	39.247	35.9606	1.09139	79.8978	1.33133	1.9815
0:09:08.660	Exercise		1.83304	33.9451	9.28904	197.333	-	40.269	36.6137	1.09983	82.6332	1.34933	2.01604
0:09:09.620	Exercise		1.81248	33.5644	9.18485	197.333	-	39.8329	36.1919	1.1006	80.8452	1.346	1.99482
0:09:10.660	Exercise		1.74331	32.2835	8.83434	197.333	-	39.3559	35.894	1.09645	76.9049	1.335	1.91145
0:09:11.800	Exercise		1.72405	31.9269	8.72203	197.667	-	37.3341	34.5362	1.08101	71.6338	1.41933	1.86373
0:09:13.260	Exercise		1.61287	29.8679	8.14579	198	-	35.0835	33.4214	1.04973	62.8835	1.43767	1.69308
0:09:14.860	Exercise		1.71112	31.6875	8.64204	198	-	34.0255	32.7128	1.04013	64.7109	1.436	1.77979
0:09:15.920	Exercise		1.82066	33.7158	9.19523	198	-	34.3628	33.2577	1.03323	69.651	1.415	1.88116
0:09:17.040	Exercise		2.00101	37.0557	10.1061	198	-	36.2688	34.3419	1.05611	80.8009	1.41433	2.11328
0:09:18.020	Exercise		1.9627	36.3463	9.91264	198	-	37.6478	35.2322	1.06856	81.9726	1.46067	2.09727
0:09:19.140	Exercise		1.96242	36.3411	9.91121	198	-	38.554	35.4749	1.0868	83.8859	1.46833	2.13275
0:09:20.200	Exercise		1.87805	34.7787	9.48511	198	-	38.8258	35.3768	1.09749	81.1436	1.42033	2.06115
0:09:21.180	Exercise		1.70499	31.5738	8.59657	198.333	-	36.9228	33.421	1.10478	70.9305	1.28033	1.88363
0:09:22.420	Exercise		1.71476	31.7548	8.63135	198.667	-	36.4193	32.9963	1.10374	70.5913	1.24867	1.89265
0:09:23.420	Exercise		1.73714	32.1693	8.72935	199	-	36.319	32.9391	1.10261	71.232	1.26	1.91539
0:09:24.400	Exercise		1.92112	35.5764	9.65389	199	-	38.4651	34.8695	1.10312	82.7148	1.35067	2.11922
0:09:25.360	Exercise		1.843	34.1296	9.26131	199	-	39.2358	35.4137	1.10793	81.1887	1.317	2.04191
0:09:26.340	Exercise		1.84338	34.1367	9.26323	199	-	39.2568	35.4368	1.1078	81.1838	1.32567	2.04209
0:09:27.340	Exercise		1.78774	33.1062	8.98359	199	-	38.2637	34.6161	1.10537	76.5461	1.354	1.97611
0:09:28.580	Exercise		1.83905	34.0564	9.24144	199	-	38.0446	34.5632	1.10073	78.1681	1.37233	2.02429
0:09:29.540	Exercise		1.85879	34.422	9.34064	199	-	38.4918	34.8432	1.10471	79.8704	1.382	2.05343
0:09:30.500	Exercise		1.83097	33.9068	9.20085	199	-	39.1646	35.3679	1.10735	79.7661	1.42567	2.02752
0:09:31.900	Exercise		1.72036	31.8586	8.63059	199.333	-	37.228	34.1454	1.09028	71.0484	1.461	1.87568
0:09:33.380	Exercise		1.76277	32.644	8.82858	199.667	-	36.4795	33.8139	1.07883	71.3078	1.46633	1.90173
0:09:34.340	Exercise		1.92305	35.612	9.61523	200	-	36.6152	34.0407	1.07563	78.2973	1.43	2.06849
0:09:35.320	Exercise		1.97911	36.6502	9.89556	200	-	39.2162	35.8135	1.09501	86.4903	1.403	2.16715
0:09:36.300	Exercise		1.8841	34.8907	9.4205	200	-	40.0097	35.9912	1.11165	84.1979	1.37533	2.09446
0:09:37.280	Exercise		1.76228	32.6348	8.8114	200	-	40.4849	36.2302	1.11744	80.2229	1.30133	1.96923
0:09:38.240	Exercise		1.74675	32.3472	8.73376	200	-	39.8245	35.4775	1.12253	78.5021	1.26467	1.96078
0:09:39.200	Exercise		1.72136	31.877	8.6068	200	-	39.5521	35.3325	1.11942	77.0833	1.23333	1.92693
0:09:40.160	Exercise		1.81984	33.7008	9.09921	200	-	38.9072	34.8027	1.11794	79.7435	1.28467	2.03447
0:09:41.140	Exercise		1.77938	32.9515	8.89691	200	-	39.0491	35.0275	1.11481	78.1387	1.3	1.98368
0:09:42.200	Exercise		1.79506	33.2418	8.9753	200	-	38.7658	34.8454	1.11251	78.1808	1.31	1.99702
0:09:43.180	Exercise		1.60212	29.6689	8.0106	200	-	36.2981	33.2221	1.09259	65.3092	1.31433	1.75046
0:09:45.100	Exercise		1.78583	33.0709	8.92914	200	-	34.2	31.9353	1.07092	68.514	1.32633	1.91247
0:09:46.060	Exercise		1.90261	35.2335	9.51305	200	-	33.9303	32.013	1.05989	72.2558	1.35133	2.01656
0:09:46.960	Exercise		2.22861	41.2705	11.1245	200.333	-	36.6493	34.3566	1.06673	91.1492	1.38567	2.37733
0:09:47.840	Exercise		2.11219	39.1146	10.5434	200.333	-	39.3158	36.0956	1.08921	92.4532	1.41467	2.30062
0:09:48.820	Exercise		2.06654	38.2693	10.3155	200.333	-	40.8175	36.8814	1.10672	93.6258	1.45367	2.2871
0:09:49.760	Exercise		1.93182	35.7744	9.65908	200	-	41.6036	36.9785	1.12507	89.4357	1.42067	2.17343
0:09:50.700	Exercise		1.84894	34.2396	9.24468	200	-	42.0034	37.0636	1.13328	86.7883	1.36933	2.09536
0:09:51.660	Exercise		1.78834	33.1174	8.9417	200	-	41.7409	36.7977	1.13433	83.7102	1.33	2.02857
0:09:52.620	Exercise		1.7659	32.7018	8.82949	200	-	41.214	36.3309	1.1344	81.843	1.30033	2.00324
0:09:53.560	Exercise		1.77723	32.9116	8.88613	200	-	41.0103	36.0469	1.13769	81.9479	1.302	2.02194
0:09:54.520	Exercise		1.64574	30.4766	8.22868	200	-	40.9187	36.1152	1.133	75.4044	1.34667	1.86462
0:09:55.960	Exercise		1.58197	29.2957	7.90983	200	-	38.8188	35.421	1.09593	68.6249	1.36967	1.73372
0:09:57.260	Exercise		1.66262	30.7893	8.31311	200	-	37.8072	35.2269	1.07325	70.1373	1.38767	1.7844
0:09:58.200	Exercise		1.90964	35.3637	9.5482	200	-	37.5543	35.0731	1.07074	80.2665	1.35167	2.04474
0:09:59.080	Exercise		2.0645	38.2314	10.3053	200.333	-	38.8785	35.3856	1.09871	89.7305	1.365	2.26828
0:10:00.000	Exercise		2.07406	38.4085	10.3358	200.667	-	39.6606	35.4281	1.11947	91.7246	1.39533	2.32184
0:10:00.940	Exercise		1.88576	34.9215	9.39748	200.667	-	39.1494	34.8847	1.12225	82.5023	1.36933	2.11629
0:10:02.100	Exercise		1.8086	33.4926	9.02795	200.333	-	39.129	34.8433	1.123	79.0314	1.37733	2.03106
0:10:03.160	Exercise		1.80216	33.3734	9.01081	200	-	39.0833	34.8942	1.12005	78.5724	1.39033	2.01851
0:10:04.140	Exercise		1.69918	31.4663	8.48177	200.333	-	38.2405	34.3544	1.11312	72.0445	1.468	1.89139
0:10:06.180	Exercise		1.88935	34.9879	9.41536	200.667	-	36.5957	33.706	1.08573	76.5557	1.487	2.05133
0:10:07.120	Exercise		1.85732	34.3948	9.2404	201	-	36.0261	33.5338	1.07432	74.387	1.433	1.99536
0:10:08.080	Exercise		2.1808	40.3852	10.8497	201	-	36.7684	34.3999	1.06885	88.9142	1.46667	2.33095
0:10:09.160	Exercise		2.00707	37.168	9.98543	201	-	37.9408	34.827	1.08941	84.7549	1.41833	2.18652
0:10:10.140	Exercise		1.93765	35.8824	9.64006	201	-	37.9272	34.5734	1.097	81.8114	1.41567	2.12561
0:10:11.200	Exercise		1.82757	33.8439	9.09238	201	-	38.0345	34.4973	1.10254	78.2962	1.28333	2.01496
0:10:12.120	Exercise		1.79612	33.2615	8.93594	201	-	37.5455	34.1384	1.0998	76.2218	1.24933	1.97538
0:10:13.100	Exercise		1.88698	34.9441	9.38796	201	-	37.0126	33.8607	1.09308	79.0409	1.23733	2.06263
0:10:14.020	Exercise		1.94405	36.001	9.67191	201	-	36.4436	33.3233	1.09364	79.8555	1.27667	2.12609
0:10:15.000	Exercise		1.94779	36.0702	9.69051	201	-	36.5515	33.3914	1.09464	79.9297	1.31767	2.13212
0:10:16.080	Exercise		2.00091	37.0539	9.95478	201	-	36.9556	33.53	1.10216	82.4885	1.39033	2.20533
0:10:17.060	Exercise		2.01725	37.3565	10.0361	201	-	38.1049	34.3531	1.10921	85.472	1.43033	2.23756
0:10:18.020	Exercise		1.91111	35.3909	9.50802	201	-	38.3814	34.2559	1.12043	81.2357	1.48367	2.14127
0:10:19.500	Exercise		1.77766	32.9196	8.84408	201	-	36.4216	33.27	1.09473	71.6908	1.48633	1.94605
0:10:20.940	Exercise		1.8605	34.4537	9.25622	201	-	35.6554	32.8557	1.08521	73.2825	1.51933	2.01904
0:10:21.900	Exercise		2.09495	38.7954	10.4226	201	-	36.1205	33.4464	1.07995	83.6088	1.51667	2.26244
0:10:22.880	Exercise		2.15005	39.8157	10.6968	201	-	39.139	35.2797	1.10939	93.0893	1.49967	2.38524
0:10:23.840	Exercise		1.98743	36.8043	9.87135	201.333	-	40.582	35.9806	1.12789	89.5925	1.44333	2.24159
0:10:24.800	Exercise		1.87325	34.6898	9.28884	201.667	-	42.183	37.1496	1.13549	87.9579	1.417	2.12706
0:10:25.780	Exercise		1.84048	34.0829	9.11128	202	-	42.2484	36.9478	1.14346	86.6958	1.39667	2.10452
0:10:26.740	Exercise		1.80799	33.4814	8.95046	202	-	42.2979	36.8701	1.14722	85.4129	1.376	2.07416
0:10:27.700	Exercise		1.80287	33.3865	8.9251	202	-	41.6606	36.2482	1.14931	84.0473	1.354	2.07207
0:10:28.680	Exercise		1.78709	33.0942	8.84698	202	-	42.0054	36.5764	1.14843	84.0059	1.35333	2.05234
0:10:29.640	Exercise		1.72577	31.9588	8.54343	202	-	41.3995	36.2595	1.14176	79.5663	1.411	1.97041
0:10:30.960	Exercise		1.69031	31.302	8.35407	202.333	-	39.571	35.146	1.1259	74.6402	1.38633	1.90312
0:10:32.080	Exercise		1.7259	31.9612	8.53	202.333	-	38.4118	34.5281	1.11248	74.0479	1.37533	1.92003
0:10:33.040	Exercise		1.79194	33.1841	8.85639	202.333	-	37.83	34.3811	1.10032	75.7212	1.37467	1.9717
0:10:34.260	Exercise		1.80174	33.3656	8.90482	202.333	-	37.2041	34.3355	1.08355	74.365	1.46033	1.95227
0:10:35.720	Exercise		1.86969	34.6239	9.22545	202.667	-	37.208	34.4045	1.08149	76.8391	1.52167	2.02205
0:10:36.700	Exercise		1.99572	36.9577	9.83111	203	-	37.9658	34.8699	1.08879	83.6183	1.534	2.17291
0:10:37.680	Exercise		2.064	38.2223	10.1675	203	-	40.1493	35.9007	1.11834	91.6254	1.50667	2.30827
0:10:38.680	Exercise		1.96313	36.3543	9.67061	203	-	41.5143	36.5558	1.13564	90.14	1.502	2.22942
0:10:39.700	Exercise		1.90258	35.2329	9.3723	203	-	42.1423	36.8339	1.14412	88.9457	1.461	2.17677
0:10:40.640	Exercise		1.85106	34.2789	9.13353	202.667	-	42.9313	37.3116	1.15061	88.2937	1.44067	2.12986
0:10:41.620	Exercise		1.80803	33.482	8.93589	202.333	-	42.7352	37.1532	1.15024	86.2684	1.38	2.07967
0:10:42.580	Exercise		1.83728	34.0237	9.09545	202	-	42.4007	36.7967	1.1523	86.8406	1.399	2.1171
0:10:43.540	Exercise		1.90249	35.2313	9.41826	202	-	41.6404	36.0869	1.15389	88.2838	1.40267	2.19527
0:10:44.480	Exercise		1.72854	32.0099	8.54301	202.333	-	40.5451	35.286	1.14904	77.7119	1.467	1.98616
0:10:46.320	Exercise		1.88435	34.8954	9.29778	202.667	-	38.144	34.1744	1.11616	79.5681	1.48967	2.10323
0:10:47.260	Exercise		1.96249	36.3425	9.66746	203	-	37.3048	33.9737	1.09805	81.1112	1.47833	2.15491
0:10:48.140	Exercise		2.27748	42.1756	11.2191	203	-	37.4267	34.2871	1.09157	94.7046	1.44067	2.48602
0:10:49.060	Exercise		2.16361	40.0669	10.6582	203	-	39.2951	35.3231	1.11245	94.4855	1.43733	2.40691
0:10:50.000	Exercise		2.13933	39.6171	10.5385	203	-	40.0809	35.4995	1.12906	95.0697	1.46833	2.41542
0:10:50.920	Exercise		2.05536	38.0622	10.1249	203	-	41.0363	35.9355	1.14194	93.4762	1.474	2.3471
0:10:51.900	Exercise		1.95405	36.1861	9.62585	203	-	42.2805	36.6037	1.15509	91.8169	1.43733	2.2571
0:10:52.820	Exercise		1.87205	34.6676	9.22193	203	-	43.2703	37.3257	1.15926	90.1362	1.42133	2.1702
0:10:53.760	Exercise		1.86782	34.5894	9.20111	203	-	44.028	37.9181	1.16113	91.7027	1.395	2.1688
0:10:54.640	Exercise		1.8914	35.026	9.31726	203	-	43.7811	37.7927	1.15846	92.4164	1.385	2.19111
0:10:55.520	Exercise		1.90707	35.3161	9.39443	203	-	43.7014	37.7189	1.15861	92.9502	1.393	2.20954
0:10:56.460	Exercise		1.93437	35.8217	9.52891	203	-	42.8099	36.8354	1.1622	92.2095	1.41267	2.24811
0:10:57.400	Exercise		1.69516	31.3919	8.35056	203	-	41.4843	35.8076	1.15853	78.2052	1.42867	1.9639
0:10:59.040	Exercise		1.70483	31.571	8.3982	203	-	38.6352	34.2532	1.12793	73.3038	1.41933	1.92294
0:11:00.140	Exercise		1.77656	32.8992	8.75152	203	-	37.5011	33.9807	1.1036	74.2692	1.39867	1.96061
0:11:01.020	Exercise		2.16038	40.007	10.6423	203	-	37.3958	34.1193	1.09603	89.8097	1.43367	2.36784
0:11:01.940	Exercise		2.17638	40.3033	10.7211	203	-	39.0832	35.0503	1.11506	94.4625	1.44667	2.42679
0:11:02.900	Exercise		2.05453	38.0468	10.1208	203	-	40.4589	35.9492	1.12545	92.3175	1.446	2.31226
0:11:03.840	Exercise		1.90184	35.2192	9.36866	203	-	41.0664	36.4014	1.12815	87.2951	1.36733	2.14557
0:11:04.760	Exercise		1.83854	34.047	9.04198	203.333	-	41.3807	36.8119	1.12411	85.473	1.31033	2.06672
0:11:05.660	Exercise		1.85503	34.3524	9.1231	203.333	-	41.1918	36.5725	1.12631	85.9414	1.29867	2.08933
0:11:06.560	Exercise		1.92956	35.7327	9.48966	203.333	-	41.3383	36.3904	1.13597	89.2944	1.34933	2.19192
0:11:07.480	Exercise		1.83234	33.9321	9.01149	203.333	-	40.5295	35.4392	1.14363	82.9933	1.369	2.09552
0:11:08.680	Exercise		1.74648	32.3422	8.58924	203.333	-	37.6549	33.5919	1.12095	73.4752	1.372	1.95772
0:11:10.000	Exercise		1.67566	31.0308	8.24097	203.333	-	35.1931	32.4051	1.08604	65.6707	1.41167	1.81983
0:11:11.360	Exercise		1.92014	35.5582	9.44332	203.333	-	35.781	33.3632	1.07247	76.2761	1.45067	2.05929
0:11:12.240	Exercise		2.08239	38.5629	10.2245	203.667	-	37.8648	34.9183	1.08438	87.3694	1.47667	2.25811
0:11:13.160	Exercise		2.10342	38.9523	10.3278	203.667	-	41.3258	37.0932	1.11411	96.6768	1.42767	2.34344
0:11:14.020	Exercise		2.03955	37.7694	10.0306	203.333	-	41.6403	36.8737	1.12927	94.4694	1.42567	2.3032
0:11:14.960	Exercise		1.98515	36.7621	9.77908	203	-	42.1189	36.9419	1.14014	92.9629	1.43167	2.26335
0:11:15.940	Exercise		1.92654	44.7872	9.49035	203	-	41.2365	36.0668	1.14334	88.3258	1.432	2.20269
0:11:16.940	Exercise		1.90838	41.8505	9.40087	203	-	41.6636	36.3008	1.14773	88.3285	1.44233	2.19031
0:11:17.900	Exercise		1.89149	39.8593	9.31768	203	-	42.4915	36.8585	1.15283	89.2522	1.44733	2.18056
0:11:18.860	Exercise		1.85439	37.8769	9.13491	203	-	44.1441	38.0012	1.16165	91.0598	1.42533	2.15414
0:11:19.760	Exercise		1.63637	37.029	8.04771	203.333	-	43.4158	37.6934	1.15181	78.8438	1.45567	1.88479
0:11:21.560	Exercise		1.82903	37.1507	8.9805	203.667	-	40.2431	35.932	1.11998	81.5354	1.48067	2.04847
0:11:22.480	Exercise		1.91129	36.8731	9.36907	204	-	39.3107	35.5773	1.10494	82.864	1.54367	2.11186
0:11:23.440	Exercise		2.19851	35.0334	10.777	204	-	39.1198	35.5518	1.10036	95.0738	1.50967	2.41915
0:11:24.420	Exercise		2.0272	32.9006	9.93727	204	-	40.929	36.6708	1.11612	91.9099	1.48067	2.2626
0:11:25.380	Exercise		1.93177	34.4594	9.46947	204	-	41.0331	36.6214	1.12047	88.3353	1.40267	2.16449
0:11:26.300	Exercise		1.90893	38.183	9.35749	204	-	42.1075	37.4278	1.12503	89.7829	1.375	2.14761
0:11:27.180	Exercise		1.90286	41.6244	9.32773	204	-	42.7451	37.6289	1.13596	90.8705	1.37267	2.16157
0:11:28.100	Exercise		1.92196	39.6945	9.43681	203.667	-	43.5433	38.0843	1.14334	93.0913	1.42567	2.19746
0:11:29.060	Exercise		1.88017	39.2266	9.23159	203.667	-	43.4716	37.9443	1.14567	90.9939	1.415	2.15405
0:11:29.980	Exercise		1.81965	38.4418	8.93444	203.667	-	42.9275	37.5332	1.14372	87.243	1.376	2.08117
0:11:30.940	Exercise		1.59275	38.3212	7.80761	204	-	39.7898	35.5586	1.11899	71.0875	1.32733	1.78228
0:11:32.760	Exercise		1.80966	37.1139	8.87089	204	-	37.2378	34.0578	1.09337	75.1696	1.391	1.97863
0:11:33.660	Exercise		1.94392	37.2926	9.52901	204	-	37.4673	34.7619	1.07783	80.9636	1.434	2.09521
0:11:34.520	Exercise		2.36061	37.4842	11.5716	204	-	39.8376	36.5851	1.0889	103.938	1.51233	2.57047
0:11:35.380	Exercise		2.1838	39.3138	10.7049	204	-	42.7698	38.3465	1.11535	103.098	1.531	2.4357
0:11:36.340	Exercise		2.05979	37.8611	10.097	204	-	44.2041	39.1524	1.12903	100.912	1.47367	2.32555
0:11:37.160	Exercise		1.9896	36.4107	9.75295	204	-	44.5015	39.0742	1.1389	98.401	1.437	2.26595
0:11:38.020	Exercise		1.86292	33.4629	9.13195	204	-	45.5272	39.7779	1.14454	94.7374	1.37467	2.13218
0:11:38.960	Exercise		1.7801	36.5219	8.72599	204	-	46.3094	40.1286	1.15402	92.4473	1.32967	2.05428
0:11:39.760	Exercise		1.54512	40.09	7.57411	204	-	44.3082	39.0293	1.13526	77.7912	1.20067	1.7541
0:11:40.840	Exercise		1.64897	42.339	8.08316	204	-	42.3286	37.7508	1.12126	79.3374	1.19767	1.84892
0:11:41.720	Exercise		1.79479	41.0326	8.79798	204	-	40.1805	36.0285	1.11524	81.3272	1.27133	2.00162
0:11:42.600	Exercise		1.9917	38.9845	9.76326	204	-	41.91	37.0309	1.13176	93.1477	1.38633	2.25412
0:11:43.520	Exercise		1.91522	38.2043	9.38831	204	-	42.7397	37.7965	1.13078	91.6866	1.343	2.1657
0:11:44.360	Exercise		1.93044	38.8515	9.46292	204	-	43.0746	38.2324	1.12665	92.9837	1.362	2.17493
0:11:45.240	Exercise		1.81115	38.9721	8.87816	204	-	41.1761	36.9878	1.11324	83.6768	1.324	2.01623
0:11:46.440	Exercise		2.03041	39.3878	9.95297	204	-	38.5291	35.2774	1.09217	87.1751	1.40333	2.21756
0:11:47.940	Exercise		2.06844	38.438	10.1394	204	-	37.7506	34.9318	1.08069	86.957	1.41133	2.23535
0:11:48.840	Exercise		2.2887	30.7471	11.2191	204	-	38.7014	35.9751	1.07578	98.6481	1.41033	2.46214
0:11:49.640	Exercise		2.11712	30.0487	10.378	204	-	41.3207	37.8109	1.09283	97.6291	1.38533	2.31365
0:11:50.500	Exercise		2.01695	33.3862	9.88702	204	-	42.8388	38.8255	1.10337	96.7008	1.35233	2.22544
0:11:51.360	Exercise		2.00122	42.4509	9.82596	203.667	-	43.6491	39.1042	1.11623	97.2482	1.415	2.23382
0:11:52.260	Exercise		1.91985	43.7436	9.42646	203.667	-	44.7227	39.7142	1.12611	95.8373	1.38333	2.16197
0:11:53.100	Exercise		1.96511	41.6308	9.66447	203.333	-	44.9893	39.5977	1.13616	98.465	1.41	2.23268
0:11:53.940	Exercise		1.8901	41.2949	9.28036	203.667	-	45.6912	40.0431	1.14105	96.2806	1.39767	2.1567
0:11:54.880	Exercise		1.8675	41.344	9.16942	203.667	-	45.5113	39.8185	1.14297	94.7942	1.39267	2.1345
0:11:55.740	Exercise		1.83265	40.2796	8.98359	204	-	44.7985	39.2066	1.14263	91.7093	1.37433	2.09404
0:11:56.640	Exercise		1.79087	36.9305	8.79314	203.667	-	44.6213	38.9394	1.14592	89.7293	1.316	2.05219
0:11:57.520	Exercise		1.82499	30.1037	8.96067	203.667	-	43.8621	38.5303	1.13838	90.0683	1.29433	2.07753
0:11:58.340	Exercise		1.76054	36.9305	8.65838	203.333	-	44.2149	39.0803	1.13139	87.8264	1.26667	1.99185
0:11:59.240	Exercise		1.78363	38.2043	8.7576	203.667	-	43.3055	38.4633	1.12589	87.2255	1.258	2.00818
0:12:00.120	Exercise		1.73221	38.8515	8.51906	203.333	-	42.2044	37.5278	1.12462	82.6426	1.248	1.94807
0:12:01.060	Exercise		1.73989	32.2202	8.55683	203.333	-	40.4184	36.1128	1.11923	79.1858	1.28667	1.94733
0:12:02.200	Exercise		1.5066	27.9	7.42166	203	-	39.4471	35.7048	1.10481	66.7979	1.30567	1.66451
0:12:03.820	Exercise		1.37532	25.4688	6.77495	203	-	38.985	35.4075	1.10104	60.0722	1.34	1.51428
