# Supplementary material for: A Plyometric Warm-Up Protocol Improves Running Economy in Recreational Endurance Athletes
Source: Front Physiol. 2020 Mar 12;11:197. doi: 10.3389/fphys.2020.00197 (PMC7080849; doi:10.3389/fphys.2020.00197)
Supplement: Supplementary file 1 [file Data_Sheet_1.zip › Datasheet 1/Running economy /8/ 8 Control .xls]

## Sheet: MetasoftStudio
CPET Results
Operator
Master data
Name
Director
Street
City
Zip
State
Country
Phone
Fax
e-Mail
Internet
Patient data
Administrative Data
ID		8
Title		Miss
Last Name
First Name
Name Addition
Sex		female
Date of Birth		21/03/1997
Biological and Medical Baseline Data
Height		163 cm
Weight		62.3 kg
Mask		Blue, small
Ethnicity
Body Fat
Hip/Waist Ratio
BMI		23
Estimated Fitness Level
BSA		1.67 m2
Hct
Hb
Medication that changes the Heart Rate
Medication
Existing Medical Conditions
Normal Values
Maximum Oxygen Uptake		Wasserman weight algorithm, 2.01L/min
Maximum Relative Oxygen Uptake		Based on normal value of maximum oxygen uptake, 32ml/min/kg
Maximum Oxygen Pulse		Wasserman equation, 11ml
Maximum Heart Rate		Traditional formula for bicycle test, 178/min
Maximum Minute Ventilation		Not used, -
Maximum Breathing Frequency		Pollock et al. equation, 36/min
Maximum Work Rate		Based on normal maximum oxygen uptake, 171W
Maximum Arterial Blood Pressure		Japanese normal values, 161mmHg
Spirometry normal value set		European Coal and Steel Community (ECSC)
LBW		62.3 kg
IC
VC
TLC
FEV1
Attribution
Administrative Group
Attribution
Contact & Insurance Information
Contact Information
Street
Zip-Code
City
State
Country
Phone
Mobile Phone
e-Mail
Fax
Insurance Information
Prescribing Physician
Responsible Physician
Insurance Company
Insurance Number
Test data
Start Time		20/05/2019 12:16 PM
Duration		0:12:12
CPET device		MetaLyzer 3B-R3
Serial number		235021624
Firmware version		1.3.56
Flow Sensor		Default
Temperature		21.0°C
Barometric Pressure		1011mBar
Humidity		47%
Variable	Unit	Rest	Unloaded Pedalling	Warm Up	VT1	VT1 % Norm	VT1 % Max	VT2	VT2 % Norm	VT2 % Max	V'O2peak	V'O2peak % Norm	Normal	Absolute Maximum Values
V'O2	L/min	-	-	-	-	-	-	1.87	93	90	2.09	104	2.01	2.62
V'O2/kg	ml/min/kg	-	-	-	-	-	-	30	93	90	34	104	32	42
V'O2/HR	ml	-	-	-	-	-	-	10	89	81	12	109	11	16
HR	/min	-	-	-	-	-	-	187	105	109	171	96	178	195
V'E/V'O2		-	-	-	-	-	-	32.3	-	96	33.7	-	-	41.4
V'E/V'CO2		-	-	-	-	-	-	30.9	-	99	31.3	-	-	36.8
V'E	L/min	-	-	-	-	-	-	66.4	-	86	77.4	-	-	96.3
V'CO2	L/min	-	-	-	-	-	-	1.96	-	87	2.25	-	-	2.83
RER		-	-	-	-	-	-	1.05	-	97	1.07	-	-	1.13
t	Phase	Marker	V'O2	V'O2/kg	V'O2/HR	HR	WR	V'E/V'O2	V'E/V'CO2	RER	V'E	VT	V'CO2
h:mm:ss.ms			L/min	ml/min/kg	ml	/min	W				L/min	L	L/min
0:00:08.620	Exercise		0.614552	9.8644	4.32783	142	-	29.0032	30.4956	0.95106	20.6017	1.068	0.584476
0:00:11.780	Exercise		0.638364	10.2466	4.46408	143	-	27.4673	29.8318	0.920739	20.321	1.05	0.587766
0:00:14.860	Exercise		0.705639	11.3265	4.88895	144.333	-	25.1673	29.1158	0.864385	20.591	1.047	0.609943
0:00:17.780	Exercise		0.761503	12.2232	5.25175	145	-	23.6998	28.8438	0.82166	20.8794	1.06167	0.625697
0:00:20.940	Exercise		0.834329	13.3921	5.76725	144.667	-	22.5097	28.5604	0.788143	21.6182	1.097	0.65757
0:00:24.000	Exercise		0.875128	14.047	6.09138	143.667	-	21.3174	27.9205	0.763504	21.4803	1.095	0.668164
0:00:26.960	Exercise		0.911661	14.6334	6.42015	142	-	20.6189	27.761	0.742731	21.6112	1.106	0.677118
0:00:30.160	Exercise		0.965184	15.4925	6.8615	140.667	-	19.8777	27.3363	0.727152	22.0795	1.09867	0.701836
0:00:32.980	Exercise		1.00469	16.1267	7.15931	140.333	-	19.8282	27.596	0.718516	22.7652	1.15267	0.721887
0:00:36.100	Exercise		1.0557	16.9454	7.46956	141.333	-	20.3136	28.3137	0.717449	24.362	1.20267	0.757409
0:00:39.060	Exercise		1.05009	16.8554	7.34329	143	-	21.0223	29.1378	0.721478	24.9246	1.25967	0.757618
0:00:42.080	Exercise		1.0271	16.4863	7.11616	144.333	-	20.8256	28.6477	0.726956	24.257	1.21833	0.746656
0:00:45.140	Exercise		1.05614	16.9525	7.26702	145.333	-	19.7228	27.0822	0.728256	23.6903	1.19267	0.76914
0:00:48.120	Exercise		1.11829	17.95	7.67703	145.667	-	19.0823	26.1818	0.728839	24.1936	1.22067	0.815052
0:00:51.160	Exercise		1.18139	18.963	8.05495	146.667	-	19.5114	26.6699	0.731591	25.9047	1.307	0.864296
0:00:54.220	Exercise		1.18897	19.0847	8.03361	148	-	19.9962	27.1588	0.736271	26.6036	1.35433	0.875407
0:00:57.280	Exercise		1.17643	18.8833	7.84285	150	-	19.6373	26.8301	0.731913	25.9243	1.32267	0.861043
0:01:00.340	Exercise		1.19123	19.1208	7.83703	152	-	18.9378	25.9669	0.729303	25.3758	1.29733	0.868767
0:01:03.420	Exercise		1.23455	19.8162	8.01655	154	-	18.6792	25.5669	0.730601	25.865	1.328	0.901962
0:01:06.520	Exercise		1.26795	20.3523	8.18031	155	-	19.1424	25.8886	0.739414	27.0887	1.38467	0.937538
0:01:09.540	Exercise		1.28327	20.5982	8.24369	155.667	-	19.6403	26.2971	0.746862	28.0237	1.431	0.958424
0:01:12.600	Exercise		1.3466	21.6148	8.65054	155.667	-	19.7153	26.1681	0.75341	29.384	1.49233	1.01454
0:01:15.660	Exercise		1.40324	22.5239	8.99513	156	-	19.8055	26.0233	0.761066	30.6738	1.53267	1.06796
0:01:18.540	Exercise		1.37095	22.0057	8.75076	156.667	-	20.0171	25.8359	0.774778	30.3033	1.52533	1.06218
0:01:21.680	Exercise		1.29031	20.7112	8.18377	157.667	-	20.2805	25.8726	0.78386	28.99	1.47933	1.01142
0:01:24.860	Exercise		1.25923	20.2123	7.95301	158.333	-	20.3362	25.7158	0.790802	28.3832	1.47267	0.9958
0:01:27.880	Exercise		1.29972	20.8623	8.20876	158.333	-	20.1771	25.4763	0.791995	29.0302	1.49	1.02937
0:01:30.920	Exercise		1.33445	21.4197	8.44588	158	-	20.4384	25.6316	0.79739	30.1214	1.52333	1.06408
0:01:33.960	Exercise		1.36512	21.912	8.64	158	-	20.771	25.8426	0.803752	31.2023	1.578	1.09722
0:01:36.980	Exercise		1.38206	22.1839	8.76571	157.667	-	20.8135	25.6557	0.811263	31.5179	1.649	1.12121
0:01:40.360	Exercise		1.39562	22.4015	8.87044	157.333	-	20.9056	25.5845	0.81712	31.9103	1.68067	1.14039
0:01:43.460	Exercise		1.34194	21.5399	8.52925	157.333	-	21.0159	25.4673	0.82521	30.9178	1.63933	1.10738
0:01:46.540	Exercise		1.30635	20.9687	8.2855	157.667	-	21.2169	25.7888	0.82272	30.5156	1.57	1.07476
0:01:49.620	Exercise		1.33275	21.3925	8.4174	158.333	-	20.9614	25.5051	0.821853	30.7536	1.572	1.09533
0:01:52.660	Exercise		1.29946	20.8582	8.17273	159	-	20.6762	25.4652	0.811938	29.6668	1.52633	1.05508
0:01:55.800	Exercise		1.42216	22.8277	8.90708	159.667	-	20.5016	25.2115	0.813185	31.9612	1.641	1.15648
0:01:58.860	Exercise		1.38991	22.3099	8.68692	160	-	20.6541	25.2991	0.816397	31.4817	1.634	1.13472
0:02:02.000	Exercise		1.47159	23.6211	9.17833	160.333	-	20.7122	25.0831	0.825741	33.2725	1.71567	1.21515
0:02:05.080	Exercise		1.42224	22.8289	8.83378	161	-	21.042	25.2258	0.834145	32.7136	1.69033	1.18635
0:02:08.160	Exercise		1.39854	22.4484	8.63295	162	-	21.2591	25.288	0.840679	32.5305	1.67367	1.17572
0:02:11.260	Exercise		1.36797	21.9577	8.40963	162.667	-	21.3837	25.2121	0.848151	32.0511	1.649	1.16024
0:02:14.340	Exercise		1.34816	21.6399	8.27095	163	-	20.8979	24.6839	0.846623	31.0807	1.53967	1.14139
0:02:17.100	Exercise		1.37645	22.0939	8.44449	163	-	20.4757	24.4393	0.837818	31.0346	1.56767	1.15322
0:02:20.400	Exercise		1.49066	23.9272	9.16391	162.667	-	21.1885	25.4085	0.833912	35.0322	1.46333	1.24308
0:02:22.280	Exercise		1.6697	26.801	10.2646	162.667	-	22.6067	26.8807	0.841001	42.1789	1.37033	1.40422
0:02:23.700	Exercise		1.59271	25.5652	9.79127	162.667	-	24.8112	28.7724	0.862326	44.9229	1.19667	1.37344
0:02:25.260	Exercise		1.63702	26.2764	10.0226	163.333	-	25.2062	28.6047	0.881192	47.1095	1.16033	1.44253
0:02:26.720	Exercise		1.60895	25.8258	9.83064	163.667	-	25.9845	29.0501	0.894472	47.4962	1.20233	1.43916
0:02:28.260	Exercise		1.62244	26.0423	9.87284	164.333	-	26.3772	29.0405	0.908289	48.4838	1.22733	1.47364
0:02:29.820	Exercise		1.56361	25.0981	9.47642	165	-	26.9622	29.3118	0.919842	47.769	1.226	1.43827
0:02:31.340	Exercise		1.52777	24.5228	9.22197	165.667	-	27.032	29.0449	0.930695	46.9339	1.19933	1.42189
0:02:32.860	Exercise		1.59966	25.6767	9.6365	166	-	27.0235	28.7882	0.938702	49.0172	1.21933	1.5016
0:02:34.300	Exercise		1.60933	25.832	9.67534	166.333	-	27.6782	29.1322	0.950089	50.2602	1.266	1.52901
0:02:35.880	Exercise		1.58325	25.4134	9.49953	166.667	-	28.1429	29.2382	0.962537	50.2021	1.28067	1.52394
0:02:37.460	Exercise		1.4869	23.8668	8.90362	167	-	28.8047	29.9956	0.960299	48.275	1.27667	1.42787
0:02:39.060	Exercise		1.46206	23.4681	8.75486	167	-	29.3495	31.0723	0.944555	48.4793	1.25367	1.381
0:02:40.540	Exercise		1.46634	23.5368	8.763	167.333	-	29.1496	31.3967	0.928428	48.3117	1.24933	1.36139
0:02:42.120	Exercise		1.49796	24.0443	8.93417	167.667	-	29.1156	31.6415	0.920172	49.3549	1.238	1.37838
0:02:43.580	Exercise		1.5619	25.0706	9.297	168	-	28.4258	30.8487	0.921458	50.1927	1.24733	1.43922
0:02:45.020	Exercise		1.50481	24.1542	8.93944	168.333	-	28.2932	30.7959	0.918735	48.2826	1.21833	1.38252
0:02:46.680	Exercise		1.44363	23.1722	8.57601	168.333	-	28.032	30.4833	0.919585	45.7669	1.24367	1.32754
0:02:48.520	Exercise		1.33087	21.3623	7.89053	168.667	-	26.8244	29.514	0.908868	40.4686	1.222	1.20959
0:02:50.480	Exercise		1.43927	23.1022	8.53321	168.667	-	26.0156	28.9017	0.90014	42.2333	1.26967	1.29554
0:02:52.120	Exercise		1.52835	24.532	9.04347	169	-	25.8057	29.0173	0.889319	44.6648	1.231	1.35919
0:02:53.560	Exercise		1.5982	25.6533	9.45679	169	-	26.3545	29.4541	0.894764	47.6977	1.23133	1.43001
0:02:55.140	Exercise		1.57149	25.2246	9.29876	169	-	27.2656	29.8691	0.912836	48.6978	1.19867	1.43451
0:02:56.560	Exercise		1.54962	24.8735	9.16936	169	-	27.2052	29.1186	0.93429	47.8544	1.20967	1.4478
0:02:58.120	Exercise		1.57993	25.3601	9.34871	169	-	27.2834	28.6661	0.951764	48.7574	1.24233	1.50372
0:02:59.740	Exercise		1.5369	24.6693	9.09407	169	-	26.7578	28.0788	0.952953	46.4414	1.25767	1.46459
0:03:01.440	Exercise		1.51044	24.2446	8.93752	169	-	26.5752	28.0011	0.949077	45.2479	1.27567	1.43352
0:03:03.200	Exercise		1.33246	21.3878	7.89995	168.667	-	26.8327	28.3083	0.947872	40.5308	1.22167	1.263
0:03:05.180	Exercise		1.32282	21.233	7.8428	168.667	-	26.1648	27.8641	0.939017	38.9203	1.30067	1.24215
0:03:07.540	Exercise		1.40667	22.579	8.35648	168.333	-	25.8692	27.5279	0.939748	40.9568	1.29133	1.32192
0:03:09.060	Exercise		1.59745	25.6413	9.48982	168.333	-	25.6988	27.4876	0.934923	46.0427	1.32867	1.4935
0:03:10.600	Exercise		1.58257	25.4024	9.43879	167.667	-	26.8298	28.524	0.940604	48.0473	1.23833	1.48857
0:03:12.180	Exercise		1.53879	24.6997	9.17769	167.667	-	28.2436	29.8212	0.947096	49.1816	1.238	1.45738
0:03:13.600	Exercise		1.48649	23.8602	8.86576	167.667	-	29.1647	30.3956	0.959505	49.0857	1.233	1.4263
0:03:15.120	Exercise		1.53039	24.5649	9.09145	168.333	-	29.1756	30.2337	0.965005	50.3944	1.26333	1.47684
0:03:16.700	Exercise		1.50292	24.1239	8.92821	168.333	-	29.4736	30.3115	0.972359	49.9849	1.26533	1.46137
0:03:18.160	Exercise		1.49966	24.0716	8.89128	168.667	-	29.0966	29.9349	0.971997	49.3874	1.23633	1.45767
0:03:19.640	Exercise		1.50726	24.1936	8.93631	168.667	-	28.9381	29.6797	0.975016	49.5352	1.20533	1.4696
0:03:21.080	Exercise		1.54086	24.733	9.09959	169.333	-	28.2059	28.9821	0.973219	49.2296	1.229	1.4996
0:03:22.660	Exercise		1.50356	24.1342	8.86185	169.667	-	28.2883	28.9	0.978833	48.0493	1.25433	1.47173
0:03:24.360	Exercise		1.55579	24.9725	9.13379	170.333	-	28.5588	28.9801	0.985461	50.0047	1.292	1.53317
0:03:25.760	Exercise		1.51606	24.3348	8.88315	170.667	-	28.4428	28.8132	0.987143	48.6716	1.26267	1.49656
0:03:27.360	Exercise		1.55095	24.8949	9.0699	171	-	29.2566	29.6896	0.985415	51.2604	1.25433	1.52833
0:03:28.780	Exercise		1.4717	23.6228	8.60645	171	-	29.679	30.1332	0.984927	49.4526	1.23333	1.44952
0:03:30.260	Exercise		1.53735	24.6766	8.99035	171	-	29.9764	30.3427	0.987927	52.0861	1.24967	1.51879
0:03:31.680	Exercise		1.46535	23.5209	8.5693	171	-	29.0275	29.4213	0.986616	48.2653	1.213	1.44574
0:03:33.320	Exercise		1.39125	22.3315	8.12016	171.333	-	28.5044	29.1318	0.978461	45.3352	1.14967	1.36129
0:03:34.840	Exercise		1.43348	23.0093	8.35038	171.667	-	27.9245	28.7544	0.971139	45.6256	1.174	1.39211
0:03:36.320	Exercise		1.54459	24.7928	8.98018	172	-	27.9306	28.9062	0.966251	48.8044	1.241	1.49246
0:03:37.900	Exercise		1.61157	25.8679	9.36958	172	-	28.0503	29.0258	0.966393	50.8935	1.28833	1.55741
0:03:39.400	Exercise		1.59184	25.5512	9.2549	172	-	28.444	29.4631	0.965411	50.867	1.31067	1.53678
0:03:40.960	Exercise		1.60547	25.7699	9.31606	172.333	-	28.6081	29.6618	0.964475	51.877	1.256	1.54843
0:03:42.280	Exercise		1.6215	26.0274	9.39095	172.667	-	28.911	29.8488	0.968581	52.827	1.279	1.57056
0:03:43.780	Exercise		1.56465	25.1148	9.04423	173	-	28.7234	29.4787	0.974379	50.7376	1.26067	1.52456
0:03:45.480	Exercise		1.53133	24.58	8.86873	172.667	-	28.2599	28.982	0.975085	48.7594	1.28033	1.49318
0:03:47.020	Exercise		1.53599	24.6547	8.91289	172.333	-	27.581	28.3421	0.973147	47.985	1.22933	1.49474
0:03:48.420	Exercise		1.58372	25.4208	9.20765	172	-	27.1276	27.8801	0.973011	48.6451	1.23267	1.54097
0:03:50.060	Exercise		1.6851	27.0482	9.77815	172.333	-	27.1576	27.9038	0.973259	51.4705	1.29867	1.64004
0:03:51.580	Exercise		1.68003	26.9667	9.72989	172.667	-	28.0086	28.5472	0.98113	52.6001	1.366	1.64833
0:03:53.100	Exercise		1.64832	26.4578	9.52786	173	-	28.4713	29.4693	0.966137	52.6135	1.333	1.5925
0:03:54.620	Exercise		1.52825	24.5305	8.83382	173	-	29.0052	30.3477	0.955763	50.116	1.24667	1.46065
0:03:56.060	Exercise		1.54154	24.7438	8.91064	173	-	28.3116	30.2826	0.934915	49.3603	1.24333	1.44121
0:03:57.640	Exercise		1.58986	25.5194	9.18992	173	-	28.1261	30.3586	0.92646	50.5667	1.24467	1.47294
0:03:59.060	Exercise		1.57791	25.3276	9.10332	173.333	-	27.7775	30.0904	0.923137	49.2126	1.31667	1.45663
0:04:00.940	Exercise		1.59304	25.5705	9.17297	173.667	-	27.1096	29.6575	0.914089	48.6165	1.28933	1.45618
0:04:02.480	Exercise		1.55428	24.9482	8.94977	173.667	-	27.1313	29.6342	0.915539	47.3938	1.30633	1.423
0:04:04.060	Exercise		1.59695	25.6332	9.21317	173.333	-	27.1046	29.7232	0.9119	49.1262	1.211	1.45626
0:04:05.400	Exercise		1.60486	25.7603	9.27667	173	-	27.9641	30.4288	0.919	50.5243	1.28867	1.47487
0:04:07.120	Exercise		1.61689	25.9533	9.34619	173	-	28.2333	30.2029	0.934787	51.5599	1.25633	1.51145
0:04:08.500	Exercise		1.66674	26.7535	9.63434	173	-	28.5051	29.9966	0.950277	53.2437	1.33733	1.58386
0:04:09.960	Exercise		1.64691	26.4352	9.51974	173	-	28.3529	29.2099	0.97066	52.5536	1.29167	1.59859
0:04:11.560	Exercise		1.62795	26.1309	9.4283	172.667	-	28.2168	28.8742	0.977233	51.554	1.32133	1.59089
0:04:13.120	Exercise		1.5804	25.3675	9.17058	172.333	-	28.036	28.5379	0.982412	49.8242	1.30067	1.5526
0:04:14.660	Exercise		1.55546	24.9673	9.0259	172.333	-	28.3268	28.8834	0.980728	49.5122	1.308	1.52549
0:04:16.320	Exercise		1.56685	25.1501	9.07444	172.667	-	28.5744	29.2825	0.975818	50.349	1.3	1.52896
0:04:17.780	Exercise		1.59708	25.6353	9.23166	173	-	28.6381	29.6037	0.967382	51.4166	1.30367	1.54498
0:04:19.240	Exercise		1.62171	26.0307	9.35604	173.333	-	28.0926	29.2022	0.962005	51.3028	1.286	1.5601
0:04:20.840	Exercise		1.68187	26.9963	9.68447	173.667	-	28.0006	29.2593	0.956981	52.7857	1.33533	1.60952
0:04:22.340	Exercise		1.71427	27.5164	9.85214	174	-	28.677	29.8293	0.96137	54.8798	1.38167	1.64805
0:04:23.780	Exercise		1.65753	26.6057	9.52605	174	-	29.7526	30.7846	0.966476	55.0817	1.37567	1.60197
0:04:25.340	Exercise		1.52576	24.4906	8.75199	174.333	-	30.1921	30.9544	0.975372	51.6892	1.32367	1.48819
0:04:26.960	Exercise		1.27062	20.3951	7.27453	174.667	-	29.7002	30.3579	0.978338	42.6466	1.251	1.24309
0:04:29.200	Exercise		1.43212	22.9875	8.18356	175	-	27.647	28.899	0.956677	44.6291	1.27633	1.37008
0:04:30.660	Exercise		1.60571	25.7739	9.17551	175	-	27.1629	28.8866	0.940327	48.7681	1.363	1.5099
0:04:32.180	Exercise		1.89071	30.3485	10.8041	175	-	27.6781	29.3047	0.944493	57.8346	1.51333	1.78576
0:04:33.940	Exercise		1.76043	28.2573	10.0596	175	-	28.8	30.035	0.95888	56.1257	1.48967	1.68804
0:04:35.460	Exercise		1.72195	27.6396	9.83969	175	-	29.0508	29.84	0.973552	55.6413	1.42633	1.6764
0:04:36.840	Exercise		1.63067	26.1745	9.31811	175	-	28.1942	28.9875	0.972631	51.7123	1.298	1.58604
0:04:38.480	Exercise		1.66144	26.6683	9.47587	175.333	-	27.9499	28.6768	0.974652	52.2517	1.294	1.61932
0:04:39.940	Exercise		1.55747	24.9995	8.86605	175.667	-	27.9454	28.7178	0.973101	49.1467	1.25867	1.51557
0:04:41.460	Exercise		1.67658	26.9114	9.52601	176	-	27.7131	28.5779	0.96974	52.358	1.279	1.62584
0:04:42.880	Exercise		1.65129	26.5054	9.36457	176.333	-	27.8286	28.7156	0.969109	51.6314	1.30933	1.60028
0:04:44.520	Exercise		1.66824	26.7775	9.46071	176.333	-	27.2266	28.0924	0.969178	51.0042	1.31533	1.61682
0:04:46.120	Exercise		1.65384	26.5464	9.36138	176.667	-	27.3852	28.2251	0.970242	50.9035	1.306	1.60463
0:04:47.520	Exercise		1.67125	26.8258	9.4599	176.667	-	27.2433	28.0482	0.971304	51.1646	1.30767	1.62329
0:04:49.140	Exercise		1.70316	27.338	9.62237	177	-	27.8509	28.6101	0.973464	53.0688	1.35633	1.65796
0:04:50.740	Exercise		1.69021	27.1301	9.5492	177	-	28.4954	29.1952	0.97603	53.6865	1.39967	1.64969
0:04:52.220	Exercise		1.76422	28.3182	9.96735	177	-	29.0576	29.6273	0.980768	56.9688	1.438	1.73029
0:04:53.680	Exercise		1.76647	28.3542	9.98003	177	-	29.2016	29.5523	0.988135	57.5309	1.393	1.74551
0:04:55.100	Exercise		1.71288	27.4941	9.6773	177	-	29.1777	29.2291	0.998242	55.6732	1.40767	1.70987
0:04:56.800	Exercise		1.59254	25.5624	8.98049	177.333	-	28.6382	28.6799	0.998546	51.2384	1.31033	1.59022
0:04:58.320	Exercise		1.63945	26.3154	9.22768	177.667	-	28.2232	28.389	0.994157	51.8586	1.33633	1.62987
0:04:59.760	Exercise		1.73314	27.8193	9.75502	177.667	-	27.7883	28.1713	0.986404	54.0549	1.32067	1.70958
0:05:01.200	Exercise		1.76143	28.2734	9.91424	177.667	-	27.8582	28.0906	0.991727	54.7246	1.39367	1.74686
0:05:02.940	Exercise		1.75576	28.1823	9.90088	177.333	-	28.3582	28.4325	0.997389	55.4445	1.412	1.75117
0:05:04.380	Exercise		1.74497	28.0092	9.8216	177.667	-	28.9553	28.834	1.00421	56.1532	1.437	1.75231
0:05:05.840	Exercise		1.81252	29.0935	10.221	177.333	-	29.2175	29.2038	1.00047	58.7995	1.44933	1.81337
0:05:07.380	Exercise		1.73552	27.8575	9.76841	177.667	-	29.2256	29.2119	1.00047	56.3415	1.44367	1.73634
0:05:09.000	Exercise		1.69681	27.2361	9.55052	177.667	-	29.0504	29.1689	0.995936	54.9685	1.39467	1.68991
0:05:10.420	Exercise		1.61581	25.936	9.0776	178	-	29.1038	29.0469	1.00196	52.5876	1.36167	1.61898
0:05:12.060	Exercise		1.66019	26.6484	9.32693	178	-	29.0061	29.0052	1.00003	53.9394	1.343	1.66025
0:05:13.500	Exercise		1.67793	26.933	9.44425	177.667	-	28.7164	28.6952	1.00074	53.7857	1.38267	1.67917
0:05:15.060	Exercise		1.73622	26.9842	9.79074	177.333	-	28.7763	28.8354	0.997949	55.7024	1.39733	1.73266
0:05:16.580	Exercise		1.66398	27.2139	9.40099	177	-	28.7249	28.8308	0.996328	53.3842	1.376	1.65786
0:05:18.140	Exercise		1.61739	26.6854	9.13782	177	-	28.5389	28.7637	0.992182	51.7693	1.32867	1.60475
0:05:19.680	Exercise		1.61159	24.3889	9.12221	176.667	-	28.374	28.8626	0.983069	51.4714	1.29033	1.58431
0:05:21.100	Exercise		1.65191	24.8033	9.3681	176.333	-	28.1483	28.8664	0.975124	52.2426	1.30967	1.61082
0:05:22.660	Exercise		1.68738	26.4311	9.58736	176	-	28.4401	29.2476	0.972391	53.8356	1.326	1.64079
0:05:24.120	Exercise		1.67323	31.3213	9.50701	176	-	28.7358	29.5964	0.970922	53.8725	1.33967	1.62458
0:05:25.580	Exercise		1.58803	33.1517	9.04001	175.667	-	29.2541	30.141	0.970575	52.0373	1.34267	1.5413
0:05:27.340	Exercise		1.51641	32.2594	8.64871	175.333	-	28.0138	29.1094	0.962364	47.889	1.275	1.45934
0:05:28.940	Exercise		1.53786	28.7059	8.78776	175	-	27.8517	29.1453	0.955616	48.1384	1.30633	1.4696
0:05:30.480	Exercise		1.61279	27.859	9.21594	175	-	27.97	29.4525	0.949667	50.8079	1.284	1.53161
0:05:31.900	Exercise		1.68926	26.5011	9.6529	175	-	29.0319	30.5068	0.951651	54.9127	1.347	1.60758
0:05:33.360	Exercise		1.72026	27.9543	9.83007	175	-	28.8209	30.1385	0.956282	55.5258	1.34467	1.64506
0:05:34.840	Exercise		1.7426	27.6319	9.95769	175	-	28.0988	29.1881	0.962678	54.7776	1.357	1.67756
0:05:36.360	Exercise		1.76633	28.0966	10.0742	175.333	-	28.6617	29.2777	0.978961	56.0843	1.47967	1.72917
0:05:38.140	Exercise		1.76392	27.2025	10.0223	176	-	29.0017	29.4034	0.986339	56.6969	1.47367	1.73982
0:05:39.560	Exercise		1.7829	26.1705	10.0919	176.667	-	29.3666	29.5369	0.994234	57.9235	1.49867	1.77262
0:05:41.060	Exercise		1.72812	26.3117	9.76339	177	-	29.2696	29.5286	0.99123	56.424	1.39067	1.71296
0:05:42.580	Exercise		1.71403	27.326	9.66561	177.333	-	28.9505	29.0781	0.995613	55.3068	1.401	1.70651
0:05:44.120	Exercise		1.74756	28.3101	9.83619	177.667	-	28.8236	28.9022	0.997282	56.1354	1.40233	1.74281
0:05:45.560	Exercise		1.83225	28.5213	10.2936	178	-	28.824	28.657	1.00583	58.5772	1.46333	1.84293
0:05:47.080	Exercise		1.79548	28.5709	10.0681	178.333	-	29.2171	28.6868	1.01849	58.3525	1.42567	1.82867
0:05:48.520	Exercise		1.83511	28.0747	10.2711	178.667	-	30.5076	29.5218	1.03339	62.3192	1.41667	1.89638
0:05:49.700	Exercise		1.70991	28.82	9.5526	179	-	31.6881	30.3093	1.04549	60.8737	1.31033	1.7877
0:05:50.980	Exercise		1.68347	27.3514	9.40487	179	-	31.4168	30.3063	1.03664	59.6074	1.27767	1.74516
0:05:52.400	Exercise		1.65145	28.1439	9.22598	179	-	30.8741	30.0502	1.02742	57.4464	1.28067	1.69673
0:05:53.720	Exercise		1.74628	26.9937	9.75578	179	-	30.5173	29.7245	1.02667	59.8622	1.312	1.79286
0:05:54.940	Exercise		1.83485	27.0868	10.2506	179	-	32.0583	30.9505	1.03579	65.8907	1.34233	1.90052
0:05:56.080	Exercise		1.75318	27.5605	9.79431	179	-	32.9222	31.4506	1.04679	65.0459	1.27833	1.83522
0:05:57.260	Exercise		1.67985	29.3714	9.40213	178.667	-	32.5922	31.2557	1.04276	61.8655	1.252	1.75168
0:05:58.600	Exercise		1.71425	29.7443	9.61262	178.333	-	32.0584	30.8577	1.03891	61.8677	1.289	1.78096
0:05:59.840	Exercise		1.66743	26.7645	9.36758	178	-	31.5001	30.5914	1.0297	59.0972	1.29467	1.71696
0:06:01.200	Exercise		1.71018	27.4507	9.60774	178	-	31.1623	30.3957	1.02522	59.8504	1.31433	1.75331
0:06:02.560	Exercise		1.61522	25.9264	9.07426	178	-	30.8507	30.4063	1.01462	56.2147	1.268	1.63883
0:06:03.900	Exercise		1.78354	28.6283	10.0199	178	-	30.048	29.7676	1.00942	59.9019	1.367	1.80034
0:06:05.320	Exercise		1.76513	28.3327	9.91644	178	-	30.5376	30.4584	1.0026	60.0793	1.40067	1.76971
0:06:06.760	Exercise		1.83497	29.4539	10.3088	178	-	30.5213	30.252	1.0089	62.232	1.43933	1.85131
0:06:08.060	Exercise		1.80864	29.0311	10.1419	178.333	-	31.5965	31.2507	1.01107	63.3871	1.46267	1.82865
0:06:09.480	Exercise		1.82082	29.2266	10.1722	179	-	32.1313	31.4915	1.02032	64.9957	1.442	1.85781
0:06:10.760	Exercise		1.80002	28.8927	10.0186	179.667	-	32.0311	31.4392	1.01883	63.9209	1.46933	1.8339
0:06:12.220	Exercise		1.76433	28.3199	9.78371	180.333	-	31.5947	30.9631	1.0204	61.8602	1.45633	1.80032
0:06:13.740	Exercise		1.73518	27.852	9.60432	180.667	-	30.5484	29.9916	1.01857	58.6513	1.49633	1.7674
0:06:15.360	Exercise		1.74246	27.9689	9.62687	181	-	31.8661	31.0165	1.02739	61.7688	1.42467	1.79019
0:06:16.480	Exercise		1.60178	25.7108	8.83335	181.333	-	31.2662	30.2858	1.03237	56.6119	1.24833	1.65363
0:06:17.800	Exercise		1.69896	27.2707	9.35209	181.667	-	31.532	30.5644	1.03166	60.6469	1.23433	1.75275
0:06:19.040	Exercise		1.47925	23.7439	8.14265	181.667	-	28.56	28.4197	1.00494	48.1767	1.17	1.48655
0:06:21.060	Exercise		1.76642	28.3535	9.7413	181.333	-	27.614	27.9807	0.986895	54.2399	1.43	1.74327
0:06:22.740	Exercise		1.71267	27.4907	9.46226	181	-	27.6347	28.2741	0.977385	52.3888	1.491	1.67394
0:06:24.240	Exercise		2.06583	33.1593	11.4134	181	-	28.8708	29.1412	0.990721	65.1962	1.69033	2.04666
0:06:25.740	Exercise		1.92682	30.9282	10.6651	180.667	-	30.7676	30.5193	1.00813	65.0182	1.63267	1.9425
0:06:27.260	Exercise		1.82325	29.2656	10.1104	180.333	-	31.5868	30.9517	1.02052	63.4048	1.57033	1.86066
0:06:28.700	Exercise		1.73272	27.8126	9.64409	179.667	-	31.3111	30.6937	1.02011	59.9477	1.516	1.76757
0:06:30.300	Exercise		1.72395	27.6717	9.59525	179.667	-	30.7432	30.3087	1.01434	58.7194	1.47833	1.74866
0:06:31.800	Exercise		1.72654	27.7134	9.6097	179.667	-	30.2718	29.9165	1.01187	57.9314	1.47233	1.74704
0:06:33.280	Exercise		1.72822	27.7403	9.60123	180	-	30.6087	30.2249	1.0127	58.6347	1.472	1.75017
0:06:34.820	Exercise		1.75402	28.1544	9.74455	180	-	30.7966	30.4183	1.01244	59.7038	1.512	1.77583
0:06:36.360	Exercise		1.79409	28.7976	9.94874	180.333	-	30.9011	30.5188	1.01253	61.1254	1.548	1.81656
0:06:37.840	Exercise		1.7764	28.5137	9.83248	180.667	-	30.3359	30.1233	1.00706	59.4821	1.53133	1.78894
0:06:39.460	Exercise		1.76809	28.3802	9.76844	181	-	30.6404	30.287	1.01167	59.8706	1.51367	1.78872
0:06:40.920	Exercise		1.73564	27.8593	9.58915	181	-	30.2415	29.9846	1.00857	57.9521	1.52733	1.75051
0:06:42.600	Exercise		1.76109	28.2679	9.72978	181	-	30.113	29.6725	1.01484	58.4527	1.55267	1.78723
0:06:44.260	Exercise		1.74435	27.9991	9.63727	181	-	29.3552	29.2433	1.00382	56.6823	1.49033	1.75102
0:06:45.680	Exercise		1.84439	29.605	10.1713	181.333	-	28.4223	28.4297	0.999739	58.1842	1.454	1.84391
0:06:47.120	Exercise		1.89538	30.4235	10.4333	181.667	-	28.393	28.5041	0.996102	59.6894	1.46333	1.88799
0:06:48.680	Exercise		1.93189	31.0094	10.6148	182	-	28.7511	28.6285	1.00428	61.3355	1.525	1.94016
0:06:50.160	Exercise		1.87934	30.166	10.3261	182	-	29.5691	29.1329	1.01497	61.1625	1.575	1.90748
0:06:51.760	Exercise		1.90656	30.6029	10.4565	182.333	-	29.8499	29.2186	1.02161	62.6563	1.57033	1.94776
0:06:53.200	Exercise		1.86057	29.8646	10.1856	182.667	-	30.1661	29.4979	1.02265	61.8716	1.55067	1.90271
0:06:54.680	Exercise		1.82921	29.3614	9.9957	183	-	30.5223	29.9958	1.01755	61.6974	1.51467	1.86132
0:06:56.180	Exercise		1.79068	28.7428	9.78513	183	-	30.8333	30.2706	1.01859	61.0243	1.512	1.82396
0:06:57.660	Exercise		1.79569	28.8233	9.81252	183	-	30.3418	29.7597	1.01956	60.245	1.506	1.83082
0:06:59.180	Exercise		1.81127	29.0733	9.89764	183	-	30.3537	29.74	1.02064	60.6417	1.542	1.84865
0:07:00.760	Exercise		1.73977	27.9257	9.50696	183	-	30.9757	30.4077	1.01868	59.5537	1.51433	1.77227
0:07:02.240	Exercise		1.73661	27.875	9.48968	183	-	31.0623	30.4466	1.02022	59.5342	1.53333	1.77173
0:07:03.820	Exercise		1.76893	28.3938	9.64874	183.333	-	31.6835	30.9629	1.02328	61.7605	1.55633	1.81011
0:07:05.300	Exercise		1.79205	28.7649	9.75709	183.667	-	31.2158	30.4705	1.02446	61.6547	1.55367	1.83588
0:07:06.780	Exercise		1.80769	29.0158	9.84222	183.667	-	31.9051	31.0595	1.02722	63.4863	1.573	1.8569
0:07:08.280	Exercise		1.78912	28.7179	9.74114	183.667	-	32.2611	31.3349	1.02956	63.6418	1.54733	1.84201
0:07:11.300	Exercise		1.84961	29.6888	10.0705	183.667	-	32.2834	31.4275	1.02724	65.5113	1.62667	1.89999
0:07:12.880	Exercise		1.83646	29.4777	9.98077	184	-	32.4838	31.6563	1.02614	65.4805	1.61867	1.88447
0:07:14.360	Exercise		1.80067	28.9033	9.76857	184.333	-	32.0032	31.1193	1.0284	63.2418	1.622	1.85182
0:07:15.920	Exercise		1.79971	28.8878	9.74573	184.667	-	32.3859	31.3012	1.03465	63.9474	1.62633	1.86208
0:07:17.460	Exercise		1.79594	28.8273	9.72529	184.667	-	32.0896	30.8754	1.03933	63.1932	1.636	1.86657
0:07:19.020	Exercise		1.8115	29.077	9.80956	184.667	-	32.4357	31.1315	1.04189	64.4193	1.63833	1.88739
0:07:20.500	Exercise		1.77863	28.5495	9.649	184.333	-	31.8531	30.4747	1.04523	62.293	1.591	1.85908
0:07:22.060	Exercise		1.81671	29.1607	9.85559	184.333	-	31.881	30.5164	1.04472	63.6052	1.61067	1.89795
0:07:23.580	Exercise		1.80891	29.0355	9.83102	184	-	30.9722	29.6896	1.0432	61.6611	1.57567	1.88705
0:07:25.100	Exercise		1.85443	29.7661	10.0602	184.333	-	30.9549	29.7931	1.03899	63.2208	1.565	1.92674
0:07:26.520	Exercise		1.82215	29.248	9.86724	184.667	-	30.2855	29.3779	1.03089	60.842	1.54867	1.87844
0:07:28.180	Exercise		1.87006	30.0169	10.1084	185	-	30.4208	29.7832	1.02141	62.5215	1.59833	1.91009
0:07:29.720	Exercise		1.8356	29.4638	9.92215	185	-	30.4743	29.956	1.0173	61.4634	1.602	1.86736
0:07:31.220	Exercise		1.87464	30.0905	10.1883	184	-	31.1063	30.3527	1.02483	64.1028	1.59433	1.92118
0:07:32.660	Exercise		1.84323	29.5863	10.054	183.333	-	31.1221	30.1587	1.03195	63.2572	1.546	1.90211
0:07:34.120	Exercise		1.91574	30.7502	10.4685	183	-	31.1378	30.1648	1.03226	65.3796	1.64367	1.97753
0:07:35.760	Exercise		1.89896	30.4808	10.3391	183.667	-	30.7694	29.8223	1.03176	64.0779	1.63367	1.95926
0:07:37.260	Exercise		1.91047	30.6657	10.3642	184.333	-	31.047	30.046	1.03332	64.8848	1.67733	1.97412
0:07:38.780	Exercise		1.89588	30.4315	10.2665	184.667	-	31.2704	30.0978	1.03896	65.0454	1.626	1.96974
0:07:40.260	Exercise		1.90286	30.5435	10.2672	185.333	-	31.0064	29.8357	1.03924	64.6523	1.64733	1.97753
0:07:41.840	Exercise		1.9168	30.7672	10.3424	185.333	-	31.6485	30.3216	1.04376	66.5227	1.635	2.00068
0:07:43.220	Exercise		1.87469	30.0914	10.0971	185.667	-	31.4168	30.0378	1.04591	64.6559	1.61667	1.96076
0:07:44.780	Exercise		1.90235	30.5354	10.2461	185.667	-	32.6472	31.0703	1.05075	68.0541	1.64767	1.9989
0:07:46.220	Exercise		1.85867	29.8341	9.99283	186	-	32.1119	30.6265	1.0485	65.3771	1.654	1.94881
0:07:47.780	Exercise		1.85692	29.8062	9.98346	186	-	32.6591	31.1709	1.04774	66.4635	1.645	1.94558
0:07:49.240	Exercise		1.85083	29.7083	9.9507	186	-	32.1273	30.7173	1.0459	65.2528	1.62267	1.93579
0:07:50.700	Exercise		1.90143	30.5206	10.2228	186	-	32.2465	30.7266	1.04946	67.2589	1.62933	1.99549
0:07:52.140	Exercise		1.87326	30.0683	10.0713	186	-	31.5331	30.0343	1.0499	64.9875	1.58133	1.96674
0:07:53.620	Exercise		1.78063	28.5815	9.59046	185.667	-	31.1032	29.6923	1.04752	61.3857	1.47267	1.86524
0:07:55.020	Exercise		1.84366	29.5932	9.92994	185.667	-	30.2899	29.1574	1.03884	61.5019	1.56533	1.91527
0:07:56.760	Exercise		1.89159	30.3626	10.1881	185.667	-	30.0347	29.0049	1.0355	62.4711	1.59	1.95875
0:07:58.240	Exercise		1.9753	31.7063	10.6199	186	-	30.9963	29.8709	1.03767	66.8847	1.70233	2.04972
0:07:59.640	Exercise		1.88623	30.2766	10.141	186	-	31.301	30.035	1.04215	64.9383	1.58567	1.96574
0:08:01.160	Exercise		1.91062	30.668	10.2721	186	-	31.4584	30.1482	1.04346	65.8788	1.643	1.99365
0:08:02.740	Exercise		1.89955	30.4904	10.2126	186	-	31.3565	30.1051	1.04157	65.28	1.64433	1.97851
0:08:04.180	Exercise		1.96239	31.499	10.5316	186.333	-	31.6798	30.4282	1.04113	67.9361	1.696	2.0431
0:08:05.660	Exercise		1.91006	30.659	10.2325	186.667	-	32.3788	31.0169	1.04391	67.6611	1.67533	1.99393
0:08:07.200	Exercise		1.93358	31.0366	10.34	187	-	32.3982	30.8871	1.04892	68.3806	1.71667	2.02818
0:08:08.700	Exercise		1.86536	29.9415	9.97516	187	-	32.8714	31.1715	1.05453	67.0528	1.68333	1.96708
0:08:10.180	Exercise		1.85931	29.8444	9.94281	187	-	32.8673	31.222	1.05269	66.7536	1.70333	1.95728
0:08:11.800	Exercise		1.7825	28.6115	9.53206	187	-	33.4985	31.8602	1.05142	65.7195	1.575	1.87415
0:08:13.060	Exercise		1.78717	28.6865	9.55704	187	-	32.7082	31.3605	1.04297	64.2735	1.59067	1.86397
0:08:14.700	Exercise		1.82778	29.3383	9.7742	187	-	33.1653	31.8213	1.04224	66.6058	1.602	1.90497
0:08:16.180	Exercise		1.84936	30.6176	9.88965	187	-	32.1858	30.9731	1.03915	65.0951	1.68233	1.92177
0:08:17.720	Exercise		1.88917	28.9367	10.1025	187	-	32.5061	31.0713	1.04618	67.1457	1.68567	1.97641
0:08:19.220	Exercise		1.58224	29.4766	8.46115	187	-	30.8173	29.6519	1.0393	54.2644	1.41967	1.64442
0:08:20.900	Exercise		1.68364	31.5805	9.63915	174.667	-	30.108	29.18	1.0318	56.3819	1.42667	1.73718
0:08:22.300	Exercise		1.73663	34.1258	10.6979	162.333	-	29.3122	28.7433	1.01979	56.6476	1.42033	1.771
0:08:23.760	Exercise		2.0581	34.97	13.2781	155	-	30.6189	29.6407	1.033	68.9657	1.66933	2.12602
0:08:25.260	Exercise		2.00531	34.0761	12.4296	161.333	-	31.29	29.9375	1.04518	68.6109	1.68467	2.09591
0:08:26.720	Exercise		1.91727	33.57	11.3897	168.333	-	32.1496	30.5106	1.05372	67.4776	1.66433	2.02026
0:08:28.200	Exercise		1.85409	34.4476	10.8216	171.333	-	32.234	30.7326	1.04885	65.5291	1.637	1.94467
0:08:29.760	Exercise		1.86496	32.6845	10.7594	173.333	-	32.633	31.1978	1.046	66.5971	1.67133	1.95075
0:08:31.240	Exercise		1.87255	33.0008	10.824	173	-	32.4739	31.06	1.04552	66.521	1.677	1.95779
0:08:32.740	Exercise		1.89786	31.7299	11.0341	172	-	32.8702	31.1384	1.05562	68.1949	1.68967	2.00341
0:08:34.220	Exercise		1.86496	33.5073	10.8428	172	-	32.7666	31.3518	1.04513	67.0024	1.637	1.94912
0:08:35.640	Exercise		1.82246	32.9965	10.4539	174.333	-	32.756	31.7667	1.03114	65.6426	1.58967	1.87921
0:08:37.100	Exercise		1.87246	33.093	10.6189	176.333	-	33.8712	33.3996	1.01412	69.949	1.54333	1.8989
0:08:38.240	Exercise		1.92707	31.3081	10.8874	177	-	34.0697	32.92	1.03492	72.5138	1.52233	1.99437
0:08:39.460	Exercise		1.9389	29.9544	10.9542	177	-	34.9709	33.0501	1.05812	74.8735	1.52533	2.05159
0:08:40.780	Exercise		1.93997	29.4984	10.9603	177	-	34.4027	32.2094	1.0681	73.4642	1.57333	2.07208
0:08:42.100	Exercise		1.90221	30.1064	10.9532	173.667	-	33.3238	31.2325	1.06696	69.6466	1.60267	2.02958
0:08:43.620	Exercise		1.90496	31.8087	10.9063	174.667	-	32.1201	30.3575	1.05806	67.3206	1.58067	2.01557
0:08:46.720	Exercise		1.95554	31.3889	11.1321	175.667	-	30.2335	28.8513	1.04791	65.0202	1.58767	2.04923
0:08:48.200	Exercise		1.96731	31.8779	10.9093	180.333	-	29.7037	28.7948	1.03156	64.4115	1.55233	2.02941
0:08:49.660	Exercise		2.09217	31.2222	11.5803	180.667	-	29.0856	28.3058	1.02755	67.0199	1.56467	2.14981
0:08:50.940	Exercise		2.05627	32.0421	11.3606	181	-	28.6738	27.8621	1.02913	65.1032	1.52633	2.11617
0:08:52.440	Exercise		2.0779	31.2758	11.4171	182	-	28.4777	27.5818	1.03248	65.4609	1.49933	2.14539
0:08:53.800	Exercise		2.05743	29.58	11.2428	183	-	28.7454	27.9343	1.02904	65.3278	1.52067	2.11717
0:08:55.140	Exercise		2.12098	29.518	11.527	184	-	29.0632	28.4191	1.02267	68.0576	1.52767	2.16905
0:08:56.480	Exercise		2.14125	29.643	11.6372	184	-	29.3623	28.7313	1.02196	69.1158	1.594	2.18827
0:08:57.960	Exercise		2.18405	31.6803	11.8484	184.333	-	29.3281	28.4476	1.03095	70.6314	1.54633	2.25164
0:08:59.120	Exercise		2.12066	30.879	11.4631	185	-	29.8639	28.7569	1.0385	69.9414	1.52367	2.2023
0:09:00.440	Exercise		2.11234	30.9734	11.377	185.667	-	30.3846	28.8597	1.05284	71.2074	1.45967	2.22395
0:09:01.660	Exercise		2.05349	32.9613	11.0403	186	-	31.3665	29.5854	1.0602	71.3934	1.47233	2.17712
0:09:02.840	Exercise		1.95821	31.432	10.5469	185.667	-	33.2054	30.9387	1.07327	72.074	1.472	2.10168
0:09:04.120	Exercise		1.91298	30.7059	10.3218	185.333	-	34.3834	32.1807	1.06845	72.905	1.47233	2.04392
0:09:05.300	Exercise		1.87985	30.1742	10.1797	184.667	-	34.8351	32.8708	1.05976	72.5748	1.474	1.99219
0:09:06.500	Exercise		1.9051	30.5794	10.3351	184.333	-	33.8297	32.0484	1.05558	71.4708	1.46567	2.01099
0:09:07.820	Exercise		1.92779	30.9436	10.4771	184	-	33.0397	31.3751	1.05305	70.5604	1.47967	2.03007
0:09:09.080	Exercise		1.92945	30.9703	10.4861	184	-	33.6583	31.7362	1.06057	71.8913	1.48967	2.04631
0:09:10.240	Exercise		1.95804	31.4292	10.6415	184	-	34.2348	32.1894	1.06354	73.9826	1.533	2.08246
0:09:11.560	Exercise		1.79021	28.7353	9.72939	184	-	35.6723	33.3924	1.06827	70.4972	1.52967	1.91243
0:09:13.020	Exercise		1.85842	29.8301	10.421	178.333	-	34.4892	32.553	1.05948	70.6896	1.54367	1.96896
0:09:14.200	Exercise		1.92404	30.8835	11.1431	172.667	-	34.0452	32.2336	1.0562	72.3996	1.512	2.03218
0:09:15.360	Exercise		1.98214	31.816	11.8691	167	-	33.9834	32.0183	1.06137	74.5324	1.49633	2.10379
0:09:16.640	Exercise		1.977	31.7335	12.646	156.333	-	34.2391	32.1002	1.06663	74.7082	1.533	2.10873
0:09:17.900	Exercise		1.97099	31.6371	13.5	146	-	35.0868	32.7052	1.07282	76.2622	1.54533	2.11452
0:09:19.020	Exercise		2.00802	32.2314	14.8011	135.667	-	34.8655	32.4628	1.07401	76.9538	1.596	2.15664
0:09:20.400	Exercise		1.91217	30.693	13.7566	139	-	35.7707	33.0986	1.08073	75.2066	1.591	2.06654
0:09:21.740	Exercise		1.86631	29.9569	13.1431	142	-	35.5177	32.8794	1.08024	73.0489	1.55567	2.01607
0:09:22.880	Exercise		1.90392	30.5605	13.0405	146	-	36.4127	33.6793	1.08116	76.4424	1.547	2.05844
0:09:24.060	Exercise		1.9312	30.9985	13.0781	147.667	-	36.5545	33.7647	1.08262	78.0433	1.50867	2.09077
0:09:25.220	Exercise		1.88517	30.2595	12.6239	149.333	-	36.3243	33.5111	1.08395	75.6857	1.512	2.04343
0:09:26.480	Exercise		1.91298	30.706	12.6687	151	-	34.4946	31.8493	1.08306	72.9369	1.51133	2.07186
0:09:27.800	Exercise		1.85903	29.8399	12.177	152.667	-	34.0808	31.3714	1.08637	70.0738	1.50233	2.01958
0:09:29.080	Exercise		1.92341	30.8734	12.3825	155.333	-	33.4522	30.9601	1.08049	70.989	1.538	2.07823
0:09:30.380	Exercise		1.92026	30.8229	12.2051	157.333	-	34.4213	32.0256	1.0748	73.0455	1.514	2.06391
0:09:31.540	Exercise		1.90983	30.6553	11.9864	159.333	-	34.2898	32.1076	1.06796	72.2719	1.534	2.03963
0:09:32.920	Exercise		1.89913	30.4836	11.8449	160.333	-	34.1255	32.0427	1.065	71.3502	1.57067	2.02257
0:09:34.380	Exercise		1.83087	29.3879	11.3718	161	-	32.9508	30.9623	1.06423	66.3074	1.597	1.94846
0:09:35.880	Exercise		1.91305	30.7071	11.8823	161	-	32.5372	30.6251	1.06244	68.1945	1.65067	2.0325
0:09:37.280	Exercise		1.9369	31.0898	11.3712	170.333	-	32.7126	30.7844	1.06263	69.31	1.67767	2.05821
0:09:38.740	Exercise		1.96742	31.5797	10.9504	179.667	-	33.4562	31.466	1.06325	71.7973	1.73033	2.09185
0:09:40.220	Exercise		1.95426	31.3685	10.34	189	-	33.7985	31.7367	1.06497	72.1182	1.71167	2.08122
0:09:41.560	Exercise		1.94829	31.2726	10.2902	189.333	-	33.19	31.0625	1.06849	70.5358	1.72967	2.08172
0:09:43.180	Exercise		1.91532	30.7436	10.0984	189.667	-	32.4176	30.3226	1.06909	67.9112	1.68	2.04766
0:09:44.700	Exercise		1.90101	30.5138	10.0053	190	-	32.2606	30.2998	1.06471	67.0278	1.69333	2.02403
0:09:46.120	Exercise		1.90323	30.5495	10.3436	184	-	32.7854	30.7587	1.06589	68.3488	1.654	2.02864
0:09:47.540	Exercise		1.92124	30.8385	10.7935	178	-	33.4117	31.2201	1.0702	70.2758	1.66333	2.0561
0:09:48.960	Exercise		1.93819	31.1107	11.446	169.333	-	33.5581	31.1855	1.07608	71.3834	1.621	2.08565
0:09:50.220	Exercise		1.92682	30.9281	11.5379	167	-	34.7396	32.1248	1.08139	73.9167	1.525	2.08366
0:09:51.300	Exercise		1.92381	30.8798	11.7068	164.333	-	35.594	32.7153	1.08799	75.5144	1.545	2.09309
0:09:52.680	Exercise		2.40539	38.6097	14.6372	164.333	-	35.3986	32.4766	1.08997	93.7921	1.56233	2.6218
0:09:54.180	Exercise		2.42302	38.8927	14.7445	164.333	-	34.4084	31.5549	1.09043	91.3229	1.654	2.64213
0:09:55.640	Exercise		2.50176	40.1566	15.1929	164.667	-	33.3252	30.6814	1.08617	91.2079	1.676	2.71733
0:09:57.100	Exercise		1.89252	30.3775	11.4698	165	-	33.849	31.2872	1.08188	69.9504	1.71	2.04748
0:09:58.580	Exercise		2.61963	42.0486	15.8765	165	-	33.6029	31.1492	1.07877	96.2654	1.68267	2.82599
0:10:00.020	Exercise		2.47334	39.7005	15.1429	163.333	-	33.5566	31.354	1.07025	91.2907	1.585	2.64709
0:10:01.440	Exercise		2.49936	40.1182	15.3965	162.333	-	32.1313	30.1372	1.06617	88.5503	1.547	2.66474
0:10:02.960	Exercise		1.81348	29.1088	11.2406	161.333	-	31.8782	30.1309	1.05799	63.7326	1.54967	1.91864
0:10:04.400	Exercise		1.94161	31.1655	11.9606	162.333	-	32.2325	30.3693	1.06135	68.9177	1.56667	2.06074
0:10:05.580	Exercise		2.05	32.9054	12.5767	163	-	33.7666	31.5695	1.06959	76.328	1.54667	2.19267
0:10:06.660	Exercise		2.07427	33.2948	12.6996	163.333	-	35.2663	32.5833	1.08234	80.8763	1.50767	2.24506
0:10:07.760	Exercise		2.06989	33.2245	12.647	163.667	-	36.0659	32.934	1.09509	82.4629	1.52033	2.26672
0:10:08.900	Exercise		1.98533	31.8672	12.1303	163.667	-	36.708	33.2995	1.10236	80.6394	1.496	2.18854
0:10:10.000	Exercise		2.03372	32.6439	12.3756	164.333	-	36.2321	32.7448	1.1065	81.4479	1.511	2.25031
0:10:11.100	Exercise		1.91197	30.6897	11.6111	164.667	-	36.0725	32.8399	1.09844	76.3227	1.49467	2.10017
0:10:12.460	Exercise		1.94968	31.2951	11.7451	166	-	35.7072	32.6955	1.09211	76.7529	1.549	2.12928
0:10:13.660	Exercise		1.9363	31.0802	11.6411	166.333	-	36.1161	33.1172	1.09056	77.0668	1.55533	2.11164
0:10:14.760	Exercise		1.92302	30.867	11.5381	166.667	-	36.1337	33.0506	1.09328	76.6208	1.54633	2.1024
0:10:16.120	Exercise		1.91508	30.7397	11.5599	165.667	-	35.6365	32.6641	1.091	75.3821	1.52133	2.08936
0:10:17.320	Exercise		1.90709	30.6114	11.5348	165.333	-	36.0184	33.1667	1.08598	75.9243	1.51133	2.07106
0:10:18.380	Exercise		2.0101	32.2648	12.2071	164.667	-	37.2056	34.0433	1.09289	82.5216	1.53633	2.19682
0:10:19.480	Exercise		2.00902	32.2474	12.2252	164.333	-	38.7382	35.1974	1.1006	85.8268	1.54467	2.21112
0:10:20.560	Exercise		1.95354	31.357	11.9118	164	-	38.8432	34.9701	1.11075	83.6923	1.543	2.1699
0:10:21.700	Exercise		1.92584	30.9124	11.743	164	-	38.5664	34.6617	1.11265	82.2347	1.48733	2.1428
0:10:22.740	Exercise		1.9174	30.7769	11.7153	163.667	-	38.2149	34.1649	1.11854	81.0948	1.493	2.14469
0:10:23.880	Exercise		1.88514	30.259	11.5417	163.333	-	37.4464	33.6159	1.11395	78.0043	1.51533	2.09995
0:10:25.240	Exercise		1.91451	30.7305	11.7455	163	-	36.6873	33.069	1.10942	77.3642	1.56333	2.12398
0:10:26.400	Exercise		1.92909	30.9645	11.8835	162.333	-	36.1234	32.7332	1.10357	76.9515	1.525	2.12889
0:10:27.480	Exercise		2.06285	33.1116	12.7599	161.667	-	36.6565	33.1022	1.10737	83.4827	1.52833	2.28434
0:10:28.540	Exercise		2.01329	32.316	12.5049	161	-	37.0672	33.4274	1.10889	82.5365	1.50267	2.23251
0:10:29.680	Exercise		1.99939	32.0929	12.3929	161.333	-	37.572	33.6253	1.11738	83.0808	1.503	2.23406
0:10:30.740	Exercise		1.9284	30.9534	11.9529	161.333	-	37.5376	33.6684	1.11492	80.1567	1.48567	2.15001
0:10:31.880	Exercise		1.98776	31.9062	12.3208	161.333	-	37.6621	33.6115	1.12051	82.8229	1.49833	2.2273
0:10:32.940	Exercise		1.98199	31.8137	12.3105	161	-	37.8207	33.6344	1.12446	82.7748	1.52533	2.22868
0:10:34.060	Exercise		1.96305	31.5097	12.1929	161	-	37.711	33.6307	1.12133	81.8882	1.50033	2.20122
0:10:35.180	Exercise		1.98393	31.8448	12.2971	161.333	-	38.0037	33.9211	1.12036	83.1574	1.543	2.22271
0:10:36.280	Exercise		2.04679	32.8537	12.6345	162	-	37.8964	33.8399	1.11987	85.3732	1.57467	2.29214
0:10:37.380	Exercise		1.99889	32.0849	12.2882	162.667	-	39.2088	34.6183	1.1326	85.8249	1.65867	2.26394
0:10:38.680	Exercise		1.95964	31.4548	12.0965	162	-	39.5194	34.8535	1.13387	84.803	1.65933	2.22197
0:10:39.820	Exercise		1.92183	30.848	11.9368	161	-	38.7767	34.6789	1.11816	81.6637	1.64667	2.14892
0:10:41.020	Exercise		2.0592	33.0529	12.87	160	-	38.0801	34.2612	1.11146	86.1097	1.61133	2.28872
0:10:42.060	Exercise		2.04317	32.7957	12.7698	160	-	38.1582	34.3309	1.11148	85.9562	1.54867	2.27095
0:10:43.080	Exercise		1.98075	31.7937	12.4315	159.333	-	38.7883	34.5044	1.12415	84.5397	1.579	2.22667
0:10:44.440	Exercise		1.94481	31.2168	12.2315	159	-	34.91	32.1318	1.08646	74.7798	1.56367	2.11296
0:10:46.340	Exercise		2.04102	32.7611	12.8636	158.667	-	32.9278	30.9503	1.06389	73.7956	1.61267	2.17142
0:10:47.480	Exercise		2.22205	35.667	13.9459	159.333	-	32.6033	31.1243	1.04752	79.6876	1.58467	2.32765
0:10:48.520	Exercise		2.24718	36.0703	14.1037	159.333	-	35.7908	33.2478	1.07649	88.3903	1.59867	2.41906
0:10:49.600	Exercise		2.10274	33.7519	13.1971	159.333	-	38.813	35.371	1.09731	89.8727	1.567	2.30736
0:10:50.620	Exercise		1.97288	31.6675	12.4081	159	-	39.577	35.4714	1.11574	86.0531	1.55433	2.20123
0:10:51.780	Exercise		1.88369	30.2358	11.8471	159	-	40.0093	35.8112	1.11723	83.4945	1.479	2.10452
0:10:52.800	Exercise		1.92202	30.851	12.0882	159	-	38.9424	34.9197	1.1152	83.034	1.46067	2.14343
0:10:53.800	Exercise		1.96756	31.5821	12.3746	159	-	40.0177	36.1375	1.10737	87.3794	1.456	2.17883
0:10:54.780	Exercise		2.06382	33.1271	12.98	159	-	39.5665	35.702	1.10824	90.3001	1.50467	2.28721
0:10:55.800	Exercise		2.05161	32.9311	12.9032	159	-	39.5993	35.6427	1.11101	89.7734	1.51533	2.27935
0:10:56.840	Exercise		2.01319	32.3145	12.6616	159	-	39.3415	35.3137	1.11406	87.7945	1.47133	2.24281
0:10:57.800	Exercise		1.95569	31.3916	12.0971	161.667	-	40.4845	36.2789	1.11593	87.8831	1.45333	2.18241
0:10:58.780	Exercise		1.98905	31.927	12.1038	164.333	-	40.859	36.532	1.11844	90.148	1.46233	2.22465
0:10:59.760	Exercise		1.98611	31.8799	11.8929	167	-	40.6326	35.9522	1.13018	89.4015	1.47967	2.24467
0:11:00.780	Exercise		1.97165	31.6477	11.8063	167	-	40.4647	35.7652	1.1314	88.2611	1.499	2.23073
0:11:01.840	Exercise		1.90125	30.5177	11.3847	167	-	40.9653	36.3044	1.12838	86.2488	1.485	2.14534
0:11:02.860	Exercise		1.9272	30.9342	11.5401	167	-	40.9402	36.4815	1.12222	87.3202	1.49333	2.16274
0:11:03.860	Exercise		1.98798	31.9099	11.8804	167.333	-	40.4577	36.1395	1.11949	89.0126	1.49333	2.22552
0:11:04.860	Exercise		1.97796	31.7489	11.797	167.667	-	40.0902	35.6183	1.12555	87.8801	1.47433	2.22629
0:11:05.880	Exercise		1.99166	31.9689	12.0463	165.333	-	39.9909	35.3241	1.13212	88.0181	1.51433	2.25479
0:11:06.960	Exercise		1.90634	30.5993	11.7193	162.667	-	39.9738	35.2292	1.13468	84.5167	1.464	2.16308
0:11:07.980	Exercise		1.91977	30.8149	11.9736	160.333	-	39.7542	35.2597	1.12747	84.335	1.515	2.16448
0:11:09.120	Exercise		1.90829	30.6307	11.8774	160.667	-	38.9589	35.0342	1.11202	82.3126	1.48767	2.12207
0:11:10.220	Exercise		1.96912	31.6071	12.2306	161	-	38.7077	34.7919	1.11255	84.1336	1.531	2.19075
0:11:11.260	Exercise		1.96989	31.6195	12.1849	161.667	-	38.583	34.6624	1.11311	84.0578	1.503	2.1927
0:11:12.340	Exercise		1.93269	31.0223	11.9057	162.333	-	39.3594	35.1865	1.11859	84.2218	1.48767	2.16189
0:11:13.400	Exercise		1.92275	30.8628	11.748	163.667	-	38.7079	35.0036	1.10583	82.3351	1.499	2.12623
0:11:14.540	Exercise		1.9446	31.2136	11.8093	164.667	-	37.9783	34.4407	1.10272	81.865	1.47133	2.14435
0:11:15.580	Exercise		2.01237	35.2261	12.1227	166	-	37.1101	34.0013	1.09143	82.5459	1.511	2.19636
0:11:16.700	Exercise		2.02203	34.6022	12.1322	166.667	-	37.0425	33.8462	1.09444	83.0108	1.474	2.21298
0:11:17.740	Exercise		2.01443	34.1974	12.0625	167	-	37.1897	34.0915	1.09088	82.9231	1.49133	2.19751
0:11:18.820	Exercise		1.97598	33.9092	11.8322	167	-	36.8509	33.506	1.09983	80.87	1.446	2.17324
0:11:19.920	Exercise		1.9712	34.3944	11.8036	167	-	37.0946	33.7489	1.09914	81.0716	1.46833	2.16661
0:11:21.000	Exercise		2.02378	33.8483	12.3401	164	-	36.9766	33.3317	1.10935	82.7832	1.49933	2.24508
0:11:22.080	Exercise		2.02392	33.6625	12.7826	158.333	-	37.1768	33.6057	1.10627	83.3448	1.48133	2.23899
0:11:23.120	Exercise		2.00091	33.4717	13.1064	152.667	-	37.6684	33.9762	1.10867	83.5235	1.47533	2.21835
0:11:24.180	Exercise		1.97493	33.9751	13.1955	149.667	-	38.0905	34.8216	1.09387	83.5352	1.44767	2.16032
0:11:25.200	Exercise		2.01187	34.4455	13.5025	149	-	38.6937	35.1345	1.1013	86.2101	1.48433	2.21567
0:11:26.220	Exercise		2.09005	34.6326	14.0587	148.667	-	38.2179	34.8838	1.09558	88.3476	1.502	2.28982
0:11:27.240	Exercise		2.06929	34.2276	13.8569	149.333	-	38.723	34.996	1.1065	88.7146	1.488	2.28967
0:11:28.220	Exercise		2.05131	34.082	13.6451	150.333	-	39.0563	35.3436	1.10505	88.6478	1.49633	2.2668
0:11:29.260	Exercise		1.97647	33.7075	13.0317	151.667	-	40.246	36.1374	1.11369	87.9695	1.50367	2.20118
0:11:30.320	Exercise		2.04661	34.4945	13.4057	152.667	-	39.0865	35.146	1.11212	88.147	1.557	2.27606
0:11:31.400	Exercise		2.01946	34.3288	13.1134	154	-	38.6883	34.8567	1.10993	86.1792	1.54167	2.24145
0:11:32.480	Exercise		2.0755	34.7326	13.3904	155	-	38.5499	34.6786	1.11164	88.0097	1.58433	2.3072
0:11:33.560	Exercise		1.9976	34.6323	12.8325	155.667	-	39.9886	35.9733	1.11162	87.9307	1.573	2.22057
0:11:34.620	Exercise		2.00142	34.7704	12.8296	156	-	40.4647	36.1954	1.11795	89.2502	1.55533	2.2375
0:11:35.620	Exercise		1.99421	34.5278	12.7834	156	-	40.3945	36.1561	1.11723	89.152	1.49333	2.22798
0:11:36.580	Exercise		2.03108	34.6226	13.0197	156	-	39.9254	35.6383	1.12029	89.9717	1.459	2.27541
0:11:37.540	Exercise		1.99863	34.1897	12.8118	156	-	40.7381	36.4412	1.11791	90.3006	1.46433	2.2343
0:11:38.540	Exercise		1.95309	33.3015	12.8493	152	-	40.8236	36.5467	1.11703	88.4922	1.45467	2.18165
0:11:39.540	Exercise		1.91719	32.6226	12.954	148	-	40.96	36.7831	1.11356	87.0049	1.478	2.1349
0:11:40.600	Exercise		1.96451	34.1742	14.2356	138	-	39.5575	35.6575	1.10937	86.1312	1.473	2.17938
0:11:41.620	Exercise		1.95409	31.3518	14.8037	132	-	38.9487	35.0554	1.11106	84.3663	1.47133	2.17111
0:11:42.680	Exercise		2.00419	32.1413	16.0335	125	-	38.9478	35.1197	1.109	86.3158	1.50533	2.22265
0:11:43.740	Exercise		1.94064	32.2945	15.3612	126.333	-	39.053	35.1921	1.10971	83.7927	1.50733	2.15354
0:11:44.860	Exercise		2.01451	36.341	15.3389	131.333	-	39.2	35.1221	1.11611	87.0261	1.55533	2.24841
0:11:45.900	Exercise		1.92599	36.0526	13.6919	140.667	-	39.0939	34.7735	1.12424	83.3518	1.48967	2.16528
0:11:46.960	Exercise		1.99067	35.349	13.2417	150.333	-	39.9563	35.3677	1.12974	87.7425	1.54033	2.24894
0:11:48.020	Exercise		1.90239	34.3589	12.1171	157	-	39.4684	35.1892	1.1216	83.044	1.50233	2.13373
0:11:49.160	Exercise		1.92466	32.1338	11.8319	162.667	-	39.9785	35.5175	1.1256	84.905	1.536	2.1664
0:11:50.220	Exercise		1.87144	32.7329	11.1617	167.667	-	39.5253	35.2583	1.12102	81.8304	1.499	2.09793
0:11:51.320	Exercise		1.89123	30.3568	10.7865	175.333	-	40.3163	35.8057	1.12597	84.582	1.46133	2.12948
0:11:53.480	Exercise		1.86617	29.9545	10.2914	181.333	-	41.0957	36.6503	1.12129	85.2479	1.43467	2.09252
0:11:54.460	Exercise		1.94499	31.2198	10.457	186	-	40.8611	36.3257	1.12485	88.4131	1.42433	2.18783
0:11:55.420	Exercise		1.78263	28.6136	9.51581	187.333	-	41.1444	36.6397	1.12295	82.1637	1.34167	2.00179
0:11:56.420	Exercise		1.85093	29.7099	9.84537	188	-	38.5005	34.3322	1.12141	79.5417	1.38333	2.07565
0:11:57.620	Exercise		1.6847	35	8.91376	189	-	37.5358	33.5426	1.11905	70.8019	1.34767	1.88526
0:11:58.880	Exercise		1.82432	35	9.60167	190	-	38.3113	34.1178	1.12291	77.2437	1.513	2.04855
0:11:59.960	Exercise		1.79524	28.816	9.38276	191.333	-	39.8317	35.5387	1.1208	78.8993	1.537	2.0121
0:12:01.140	Exercise		1.79261	28.7738	9.35274	191.667	-	41.4258	36.7806	1.12629	81.9849	1.52833	2.019
0:12:02.240	Exercise		1.51351	24.294	7.85561	192.667	-	38.9295	35.234	1.10489	65.4186	1.44967	1.67226
0:12:04.240	Exercise		1.48905	23.9013	7.68873	193.667	-	36.794	34.1418	1.07768	61.0613	1.40167	1.60472
0:12:05.540	Exercise		1.45201	23.3067	7.45893	194.667	-	34.3088	32.4581	1.05702	55.2718	1.459	1.5348
0:12:07.140	Exercise		1.69022	27.1304	8.6678	195	-	34.7201	32.7675	1.05959	65.3178	1.418	1.79094
0:12:08.240	Exercise		1.66248	26.685	8.52552	195	-	35.4078	32.9241	1.07544	65.8088	1.36467	1.78789
0:12:09.380	Exercise		1.71553	27.5365	8.79757	195	-	36.6148	33.7907	1.08358	70.5291	1.31633	1.8589
0:12:10.500	Exercise		1.35692	21.7805	6.98246	194.333	-	36.4569	33.8339	1.07753	55.7976	1.26967	1.46212
0:12:12.840	Exercise		1.21008	19.4234	6.23751	194	-	36.0186	33.6282	1.07108	49.2884	1.2445	1.29609
