# Supplementary material for: A Plyometric Warm-Up Protocol Improves Running Economy in Recreational Endurance Athletes
Source: Front Physiol. 2020 Mar 12;11:197. doi: 10.3389/fphys.2020.00197 (PMC7080849; doi:10.3389/fphys.2020.00197)
Supplement: Supplementary file 1 [file Data_Sheet_1.zip › Datasheet 1/Running economy /8/8 Plyometric.xls]

## Sheet: MetasoftStudio
CPET Results
Operator
Master data
Name
Director
Street
City
Zip
State
Country
Phone
Fax
e-Mail
Internet
Patient data
Administrative Data
ID		8
Title		Miss
Last Name
First Name
Name Addition
Sex		female
Date of Birth		21/03/1997
Biological and Medical Baseline Data
Height		163 cm
Weight		62.3 kg
Mask		Blue, small
Ethnicity
Body Fat
Hip/Waist Ratio
BMI		23
Estimated Fitness Level
BSA		1.67 m2
Hct
Hb
Medication that changes the Heart Rate
Medication
Existing Medical Conditions
Normal Values
Maximum Oxygen Uptake		Wasserman weight algorithm, 2.01L/min
Maximum Relative Oxygen Uptake		Based on normal value of maximum oxygen uptake, 32ml/min/kg
Maximum Oxygen Pulse		Wasserman equation, 11ml
Maximum Heart Rate		Traditional formula for bicycle test, 178/min
Maximum Minute Ventilation		Not used, -
Maximum Breathing Frequency		Pollock et al. equation, 36/min
Maximum Work Rate		Based on normal maximum oxygen uptake, 171W
Maximum Arterial Blood Pressure		Japanese normal values, 161mmHg
Spirometry normal value set		European Coal and Steel Community (ECSC)
LBW		62.3 kg
IC
VC
TLC
FEV1
Attribution
Administrative Group
Attribution
Contact & Insurance Information
Contact Information
Street
Zip-Code
City
State
Country
Phone
Mobile Phone
e-Mail
Fax
Insurance Information
Prescribing Physician
Responsible Physician
Insurance Company
Insurance Number
Test data
Start Time		22/05/2019 1:25 PM
Duration		0:12:19
CPET device		MetaLyzer 3B-R3
Serial number		235021624
Firmware version		1.3.56
Flow Sensor		Default
Temperature		20.3°C
Barometric Pressure		1017mBar
Humidity		48%
Variable	Unit	Rest	Unloaded Pedalling	Warm Up	VT1	VT1 % Norm	VT1 % Max	VT2	VT2 % Norm	VT2 % Max	V'O2peak	V'O2peak % Norm	Normal	Absolute Maximum Values
V'O2	L/min	-	-	-	-	-	-	-	-	-	2.32	115	2.01	2.54
V'O2/kg	ml/min/kg	-	-	-	-	-	-	-	-	-	37	115	32	41
V'O2/HR	ml	-	-	-	-	-	-	-	-	-	12	109	11	14
HR	/min	-	-	-	-	-	-	-	-	-	189	106	178	190
V'E/V'O2		-	-	-	-	-	-	-	-	-	33.5	-	-	38.5
V'E/V'CO2		-	-	-	-	-	-	-	-	-	30.3	-	-	34.5
V'E	L/min	-	-	-	-	-	-	-	-	-	84.0	-	-	92.9
V'CO2	L/min	-	-	-	-	-	-	-	-	-	2.56	-	-	2.71
RER		-	-	-	-	-	-	-	-	-	1.10	-	-	1.13
t	Phase	Marker	V'O2	V'O2/kg	V'O2/HR	HR	WR	V'E/V'O2	V'E/V'CO2	RER	V'E	VT	V'CO2
h:mm:ss.ms			L/min	ml/min/kg	ml	/min	W				L/min	L	L/min
0:00:05.080	Exercise		0.667053	10.7071	5.60549	119	-	34.4309	34.055	1.01104	26.964	0.9715	0.674417
0:00:07.020	Exercise		0.680856	10.9287	5.6896	119.667	-	34.335	34.123	1.00621	28.014	0.87	0.685086
0:00:08.480	Exercise		0.695459	11.1631	5.77944	120.333	-	33.8057	33.5177	1.00859	28.9128	0.770667	0.701435
0:00:09.960	Exercise		0.640666	10.2836	5.3241	120.333	-	33.157	32.7492	1.01245	27.0069	0.674667	0.648645
0:00:11.520	Exercise		0.642425	10.3118	5.35354	120	-	33.0455	32.447	1.01844	26.9936	0.674333	0.654274
0:00:12.980	Exercise		0.613835	9.85289	5.11529	120	-	33.1934	32.6116	1.01784	26.1396	0.653	0.624787
0:00:14.460	Exercise		0.673871	10.8165	5.61559	120	-	34.8234	34.0921	1.02145	29.2793	0.725333	0.688327
0:00:15.980	Exercise		0.714821	11.4739	5.94034	120.333	-	34.5441	33.4614	1.03236	30.4034	0.766667	0.737951
0:00:17.520	Exercise		0.759768	12.1953	6.27907	121	-	34.8635	33.7015	1.03448	32.1474	0.818	0.785964
0:00:19.040	Exercise		0.702889	11.2823	5.76139	122	-	34.3219	33.3725	1.02845	29.835	0.752333	0.722884
0:00:20.520	Exercise		0.718245	11.5288	5.85526	122.667	-	33.9539	33.4669	1.01455	30.1222	0.756333	0.728697
0:00:22.040	Exercise		0.751491	12.0625	6.09317	123.333	-	33.7767	33.8369	0.99822	31.1179	0.781333	0.750153
0:00:23.560	Exercise		0.832845	13.3683	6.7346	123.667	-	32.7161	33.2852	0.982901	32.9311	0.834333	0.818605
0:00:25.080	Exercise		0.88645	14.2287	7.14879	124	-	32.5039	33.4915	0.970513	34.4968	0.874	0.860311
0:00:26.600	Exercise		0.89044	14.2928	7.18097	124	-	31.5402	32.7458	0.963185	33.7199	0.861667	0.857658
0:00:28.160	Exercise		0.902239	14.4822	7.25661	124.333	-	31.4281	33.2501	0.945203	34.0163	0.865333	0.852799
0:00:29.660	Exercise		0.9502	15.252	7.62193	124.667	-	30.3538	32.912	0.922269	34.6079	0.864333	0.87634
0:00:31.100	Exercise		1.0017	16.0787	7.99233	125.333	-	29.9495	33.0129	0.907205	35.7428	0.896333	0.908752
0:00:32.680	Exercise		1.10176	17.6848	8.74413	126	-	29.0635	31.3553	0.926906	37.7632	0.947	1.02123
0:00:34.180	Exercise		1.06067	17.0252	8.35174	127	-	29.4184	31.273	0.940697	36.7919	0.948	0.99777
0:00:35.740	Exercise		1.13984	18.296	8.905	128	-	28.5419	30.232	0.944094	38.0993	0.985667	1.07612
0:00:37.340	Exercise		1.06688	17.1248	8.29179	128.667	-	28.8236	30.7984	0.935881	36.5146	0.912333	0.99847
0:00:38.700	Exercise		1.14089	18.3128	8.84411	129	-	27.9214	30.1287	0.926738	37.5726	0.946333	1.05731
0:00:40.300	Exercise		1.10156	17.6815	8.53921	129	-	27.6432	29.9062	0.92433	36.238	0.901667	1.0182
0:00:41.840	Exercise		1.17841	18.915	9.13494	129	-	26.4201	28.7357	0.919418	36.7237	0.946	1.08345
0:00:43.340	Exercise		1.20004	19.2623	9.30262	129	-	26.7541	29.2553	0.914507	37.8161	0.953667	1.09744
0:00:44.840	Exercise		1.19307	19.1504	9.22475	129.333	-	27.1037	29.9161	0.905992	38.0711	0.956	1.08091
0:00:46.360	Exercise		1.17514	18.8626	9.0628	129.667	-	26.8706	29.9293	0.897802	37.0464	0.975333	1.05505
0:00:48.100	Exercise		1.07574	17.2671	8.23271	130.667	-	25.9401	29.314	0.884903	32.8944	0.949333	0.951926
0:00:50.100	Exercise		1.13897	18.282	8.67233	131.333	-	24.6163	27.9674	0.880178	32.9547	0.965	1.00249
0:00:51.680	Exercise		1.21809	19.552	9.22794	132	-	24.3051	27.7666	0.875333	34.7628	0.970667	1.06623
0:00:53.200	Exercise		1.42733	22.9106	10.8131	132	-	23.5575	26.7468	0.880759	39.2873	0.999	1.25713
0:00:54.680	Exercise		1.37657	22.0958	10.4285	132	-	23.9459	27.0601	0.884915	38.6982	0.971667	1.21815
0:00:56.200	Exercise		1.39521	22.395	10.5698	132	-	23.987	26.9261	0.890848	39.13	0.995	1.24292
0:00:57.780	Exercise		1.37741	22.1093	10.4349	132	-	24.0972	27	0.892491	38.8547	0.988	1.22932
0:00:59.260	Exercise		1.45099	23.2904	10.9647	132.333	-	24.4121	27.2131	0.89707	40.9902	1.06	1.30164
0:01:00.860	Exercise		1.36406	21.8951	10.2305	133.333	-	24.7242	27.4236	0.901565	39.3659	1.005	1.22979
0:01:02.380	Exercise		1.33635	21.4502	9.948	134.333	-	25.438	28.0579	0.906626	39.6883	1.00367	1.21157
0:01:03.820	Exercise		1.3406	21.5185	9.85735	136	-	25.9463	28.5602	0.908478	40.3142	1.04967	1.21791
0:01:05.580	Exercise		1.44778	23.2389	10.5421	137.333	-	26.0556	28.6608	0.909102	43.5077	1.083	1.31618
0:01:06.920	Exercise		1.46441	23.5058	10.5101	139.333	-	26.2473	28.8225	0.910653	43.9996	1.139	1.33357
0:01:08.540	Exercise		1.4351	23.0353	10.178	141	-	26.2538	28.8156	0.911094	43.5232	1.072	1.30751
0:01:10.040	Exercise		1.41935	22.7825	9.94872	142.667	-	26.5441	29.0927	0.912398	43.2189	1.12267	1.29501
0:01:11.600	Exercise		1.39386	22.3733	9.67958	144	-	27.0542	29.463	0.918244	43.3958	1.099	1.2799
0:01:13.100	Exercise		1.47066	23.6061	10.1425	145	-	27.6341	29.6791	0.931097	46.2765	1.18233	1.36933
0:01:14.640	Exercise		1.47048	23.6031	10.0948	145.667	-	28.7075	30.3893	0.944659	47.8984	1.21333	1.3891
0:01:16.160	Exercise		1.49329	23.9693	10.228	146	-	28.6952	30.1145	0.95287	48.5093	1.23433	1.42291
0:01:17.680	Exercise		1.39419	22.3787	9.52752	146.333	-	28.6217	29.9629	0.955238	45.5879	1.155	1.33179
0:01:19.200	Exercise		1.43569	23.0448	9.81111	146.333	-	27.6834	28.8971	0.957999	45.334	1.168	1.37539
0:01:20.800	Exercise		1.41085	22.6461	9.64135	146.333	-	27.9324	29.0719	0.960803	44.9976	1.15933	1.35555
0:01:22.320	Exercise		1.40595	22.5674	9.65183	145.667	-	27.9812	29.0836	0.962095	45.0071	1.14367	1.35266
0:01:23.780	Exercise		1.4365	23.0577	9.88415	145.333	-	27.8502	29.066	0.95817	45.6511	1.16467	1.37641
0:01:25.400	Exercise		1.47139	23.6178	10.1475	145	-	28.2478	29.4475	0.959259	47.1832	1.209	1.41144
0:01:26.940	Exercise		1.49376	23.9769	10.3018	145	-	28.4974	29.4963	0.966133	48.1358	1.245	1.44317
0:01:28.440	Exercise		1.45099	23.2903	10.0068	145	-	29.3873	29.9946	0.979753	48.3506	1.21933	1.42161
0:01:29.940	Exercise		1.37598	22.0864	9.48954	145	-	29.1287	29.5267	0.986519	45.7206	1.16733	1.35743
0:01:31.540	Exercise		1.4141	22.6983	9.75244	145	-	28.9873	29.5104	0.982274	46.5111	1.21333	1.38904
0:01:33.140	Exercise		1.35527	21.754	9.32526	145.333	-	29.0331	29.7208	0.976862	44.8937	1.16567	1.32391
0:01:34.620	Exercise		1.40444	22.5431	9.61942	146	-	29.3427	30.1151	0.974352	46.826	1.20067	1.36842
0:01:36.160	Exercise		1.40494	22.5512	9.55741	147	-	29.673	30.3767	0.976834	47.3274	1.20867	1.37239
0:01:37.740	Exercise		1.41402	22.697	9.57576	147.667	-	29.4957	30.2005	0.976663	47.2702	1.22367	1.38102
0:01:39.280	Exercise		1.37197	22.022	9.27009	148	-	28.7951	29.532	0.975048	44.9762	1.184	1.33774
0:01:40.900	Exercise		1.30856	21.0043	8.84166	148	-	29.0309	29.9451	0.96947	43.5822	1.122	1.26862
0:01:42.380	Exercise		1.30185	20.8964	8.79625	148	-	29.4936	30.4472	0.968679	43.8542	1.157	1.26107
0:01:44.040	Exercise		1.30618	20.966	8.82554	148	-	29.9143	30.9324	0.967086	44.7264	1.13933	1.26319
0:01:45.500	Exercise		1.38466	22.2256	9.35578	148	-	30.065	30.9643	0.970958	47.2567	1.20933	1.34444
0:01:47.000	Exercise		1.3541	21.7352	9.12877	148.333	-	30.4646	31.221	0.975774	47.5051	1.094	1.3213
0:01:48.220	Exercise		1.48876	23.8966	9.99166	149	-	30.2866	30.7143	0.986074	51.0064	1.24133	1.46802
0:01:49.980	Exercise		1.48135	23.7777	9.89767	149.667	-	29.1177	29.4537	0.988593	48.8652	1.22767	1.46445
0:01:51.640	Exercise		1.49384	23.9781	9.93683	150.333	-	28.3763	28.8083	0.985003	47.6806	1.29767	1.47143
0:01:53.140	Exercise		1.44055	23.1229	9.5612	150.667	-	27.8169	28.4098	0.979131	45.5726	1.193	1.41049
0:01:54.700	Exercise		1.3896	22.305	9.20267	151	-	27.9221	28.5785	0.977031	44.539	1.11767	1.35769
0:01:56.160	Exercise		1.48628	23.8569	9.84293	151	-	26.954	27.7629	0.970863	45.7022	1.16667	1.44298
0:01:57.740	Exercise		1.46289	23.4813	9.66664	151.333	-	27.022	27.9606	0.966431	45.1476	1.15733	1.41378
0:01:59.320	Exercise		1.63502	26.2443	10.7803	151.667	-	27.156	28.0772	0.967189	50.0453	1.27667	1.58137
0:02:00.760	Exercise		1.6991	27.2729	11.1783	152	-	28.4247	29.0242	0.979346	53.9188	1.381	1.66401
0:02:02.360	Exercise		1.73829	27.9019	11.4361	152	-	29.2862	29.5108	0.99239	56.6275	1.42567	1.72506
0:02:03.860	Exercise		1.62492	26.0822	10.7138	151.667	-	29.2021	29.0774	1.00429	53.0411	1.36633	1.63188
0:02:05.400	Exercise		1.48181	23.7851	9.79171	151.333	-	30.1163	29.7051	1.01384	50.3626	1.26433	1.50232
0:02:06.880	Exercise		1.43518	23.0366	9.50452	151	-	29.9198	29.4015	1.01763	48.6763	1.222	1.46048
0:02:08.380	Exercise		1.39421	22.379	9.21287	151.333	-	30.1418	29.6684	1.01596	47.7602	1.199	1.41646
0:02:09.920	Exercise		1.41783	22.7581	9.32783	152	-	28.7926	28.6102	1.00637	46.4592	1.187	1.42687
0:02:11.480	Exercise		1.53361	24.6165	10.0455	152.667	-	27.4757	27.5193	0.998415	47.8254	1.21067	1.53117
0:02:12.940	Exercise		1.58087	25.3752	10.31	153.333	-	27.1254	27.2461	0.995569	48.5227	1.23867	1.57387
0:02:14.520	Exercise		1.59367	25.5805	10.3709	153.667	-	27.4171	27.4308	0.999498	49.3586	1.25467	1.59287
0:02:16.060	Exercise		1.61797	23.8398	10.4836	154.333	-	28.1298	28.0428	1.00311	51.0284	1.33233	1.62299
0:02:17.640	Exercise		1.66509	22.9347	10.7425	155	-	28.7892	28.5746	1.00751	53.629	1.35667	1.6776
0:02:19.080	Exercise		1.65099	22.8813	10.606	155.667	-	28.5547	28.3538	1.00709	52.7433	1.35633	1.66269
0:02:20.700	Exercise		1.57084	22.7188	10.048	156.333	-	28.3704	28.163	1.00737	50.2886	1.26533	1.58242
0:02:22.180	Exercise		1.5787	22.9959	10.0554	157	-	27.7459	27.6431	1.00372	49.3484	1.28133	1.58457
0:02:23.760	Exercise		1.65442	23.0909	10.471	158	-	27.5977	27.4562	1.00516	51.3213	1.305	1.66295
0:02:25.280	Exercise		1.68839	23.299	10.6411	158.667	-	28.2555	28.055	1.00715	53.423	1.34567	1.70045
0:02:26.720	Exercise		1.6542	23.4207	10.4038	159	-	28.9419	28.6795	1.00915	53.6402	1.34	1.66934
0:02:28.260	Exercise		1.58916	23.6818	9.99472	159	-	29.9121	29.5478	1.01233	53.3508	1.321	1.60875
0:02:29.740	Exercise		1.55541	23.8109	9.78247	159	-	29.6263	29.1888	1.01499	51.7916	1.306	1.57872
0:02:31.260	Exercise		1.54522	23.3084	9.71836	159	-	29.1152	28.7544	1.01255	50.5439	1.31033	1.56461
0:02:32.940	Exercise		1.51604	22.1135	9.53484	159	-	28.6597	28.2416	1.01481	48.928	1.286	1.53849
0:02:34.480	Exercise		1.47448	22.3177	9.27345	159	-	28.7317	28.383	1.01229	47.8684	1.25233	1.49259
0:02:35.980	Exercise		1.47389	24.2687	9.25033	159.333	-	28.7482	28.3468	1.01416	48.0563	1.21733	1.49476
0:02:37.500	Exercise		1.64808	24.8646	10.3436	159.333	-	27.1751	26.6825	1.01846	49.7352	1.44733	1.67851
0:02:40.040	Exercise		1.59115	24.3982	9.98631	159.333	-	25.565	25.2258	1.01345	44.9368	1.51933	1.61255
0:02:42.380	Exercise		1.5527	23.1632	9.76541	159	-	24.1032	23.9855	1.00491	41.0202	1.643	1.56032
0:02:44.720	Exercise		1.54662	23.7926	9.72715	159	-	23.1199	23.5028	0.98371	39.5401	1.50533	1.52142
0:02:46.900	Exercise		1.53929	24.1904	9.70141	158.667	-	23.2684	23.8985	0.973635	39.5488	1.526	1.49871
0:02:49.340	Exercise		1.42307	23.4353	8.98779	158.333	-	23.1108	23.9954	0.963137	36.6202	1.413	1.37061
0:02:51.680	Exercise		1.50007	22.949	9.49409	158	-	22.9137	23.965	0.956129	38.116	1.466	1.43426
0:02:53.840	Exercise		1.67056	23.1145	10.5732	158	-	23.0328	23.9861	0.960259	42.2616	1.60833	1.60417
0:02:56.200	Exercise		1.69215	23.6626	10.7098	158	-	22.9265	23.7006	0.967337	42.3211	1.72833	1.63688
0:02:59.160	Exercise		1.6877	25.379	10.6817	158	-	23.649	24.2786	0.974067	44.0256	1.54133	1.64394
0:03:00.660	Exercise		1.56292	25.4125	9.87109	158.333	-	23.6186	24.285	0.972559	41.6531	1.26567	1.52004
0:03:02.220	Exercise		1.67882	24.4299	10.5808	158.667	-	25.0885	25.7734	0.973425	47.8052	1.21067	1.63421
0:03:03.720	Exercise		1.80978	24.5894	11.3823	159	-	25.5905	26.0192	0.983523	51.9019	1.33733	1.77996
0:03:05.300	Exercise		1.96843	25.0956	12.38	159	-	26.7405	26.6934	1.00177	58.2019	1.506	1.9719
0:03:06.880	Exercise		1.82529	25.9722	11.4798	159	-	28.2964	27.6895	1.02192	57.3222	1.455	1.86529
0:03:08.300	Exercise		1.75973	24.9128	11.0675	159	-	29.2414	28.0401	1.04284	57.0633	1.46567	1.83512
0:03:09.940	Exercise		1.60316	25.7329	10.0617	159.333	-	30.1267	28.4996	1.05709	54.0016	1.36333	1.69468
0:03:11.440	Exercise		1.55035	24.8852	9.7099	159.667	-	29.7192	28.0245	1.06047	51.6708	1.32967	1.6441
0:03:12.940	Exercise		1.50199	24.109	9.36792	160.333	-	29.2856	27.7556	1.05512	49.7467	1.24367	1.58478
0:03:14.440	Exercise		1.50873	24.2172	9.39045	160.667	-	28.8808	27.6487	1.04456	49.3333	1.23333	1.57596
0:03:15.940	Exercise		1.50941	24.2281	9.35584	161.333	-	28.6084	27.7354	1.03148	48.9163	1.22833	1.55692
0:03:17.460	Exercise		1.58803	25.4901	9.82288	161.667	-	28.6568	28.0185	1.02278	51.1685	1.30167	1.62421
0:03:19.020	Exercise		1.60189	25.7125	9.8882	162	-	28.7746	28.1929	1.02063	51.7043	1.327	1.63494
0:03:20.560	Exercise		1.69786	27.2529	10.4806	162	-	29.0616	28.42	1.02258	54.9787	1.40467	1.73619
0:03:22.060	Exercise		1.63126	26.184	10.0489	162.333	-	29.486	28.6589	1.02886	53.8096	1.357	1.67834
0:03:23.560	Exercise		1.66625	26.7457	10.2434	162.667	-	29.6916	28.7102	1.03419	55.2084	1.38633	1.72322
0:03:25.080	Exercise		1.62135	26.0249	9.92663	163.333	-	30.0536	28.8752	1.04081	54.412	1.37833	1.68752
0:03:26.620	Exercise		1.67247	26.8454	10.2187	163.667	-	29.8356	28.7104	1.03919	55.5098	1.42467	1.73801
0:03:28.180	Exercise		1.72971	27.7642	10.547	164	-	29.7493	28.6338	1.03896	57.0683	1.46467	1.7971
0:03:29.700	Exercise		1.76994	28.41	10.7923	164	-	29.8047	28.5108	1.04538	58.4928	1.46733	1.85026
0:03:31.140	Exercise		1.72138	27.6305	10.4962	164	-	30.2637	28.6275	1.05716	57.7671	1.46667	1.81977
0:03:32.760	Exercise		1.71715	27.5627	10.4492	164.333	-	30.606	28.6801	1.06715	58.3603	1.44767	1.83246
0:03:34.180	Exercise		1.67908	26.9515	10.1968	164.667	-	30.6794	28.5843	1.0733	57.1887	1.451	1.80215
0:03:35.720	Exercise		1.68912	27.1127	10.2371	165	-	30.0888	28.0753	1.07172	56.5443	1.42333	1.81026
0:03:37.300	Exercise		1.66905	26.7905	10.1154	165	-	29.7666	27.8784	1.06773	55.2205	1.43567	1.78209
0:03:38.860	Exercise		1.65403	26.5494	10.0244	165	-	29.6052	27.8494	1.06305	54.6363	1.388	1.75831
0:03:40.300	Exercise		1.65011	26.4866	10.0007	165	-	29.9184	28.2635	1.05855	55.0606	1.393	1.74673
0:03:41.860	Exercise		1.60676	25.7907	9.73792	165	-	29.3167	27.7259	1.05738	52.7731	1.34067	1.69895
0:03:43.440	Exercise		1.67755	26.927	10.167	165	-	28.7025	27.3238	1.05046	53.7132	1.39033	1.7622
0:03:44.960	Exercise		1.70273	27.3312	10.2988	165.333	-	28.3904	27.109	1.04727	54.0582	1.36167	1.78322
0:03:46.400	Exercise		1.73987	27.9273	10.5022	165.667	-	28.546	27.3551	1.04354	55.3607	1.4	1.81562
0:03:48.000	Exercise		1.77929	28.5601	10.7402	165.667	-	28.9507	27.664	1.04651	57.206	1.44667	1.86205
0:03:49.520	Exercise		1.73041	27.7755	10.4662	165.333	-	29.3806	27.9387	1.05161	56.3811	1.46533	1.81972
0:03:51.080	Exercise		1.72006	27.6092	10.4457	164.667	-	29.3146	27.8284	1.0534	56.0095	1.44367	1.81191
0:03:52.640	Exercise		1.6519	26.5153	10.0521	164.333	-	29.4154	27.9276	1.05328	54.2833	1.37333	1.73991
0:03:54.080	Exercise		1.68553	27.0551	10.2776	164	-	29.0876	27.599	1.05394	54.8199	1.363	1.77645
0:03:55.560	Exercise		1.72144	27.6314	10.4966	164	-	29.2418	27.733	1.0544	56.106	1.40067	1.81509
0:03:57.140	Exercise		1.725	27.6886	10.5183	164	-	29.2597	27.7239	1.0554	56.1115	1.433	1.82056
0:03:58.680	Exercise		1.73608	27.8664	10.5859	164	-	29.5942	28.1055	1.05297	56.9406	1.474	1.82804
0:04:00.220	Exercise		1.66055	26.654	10.1253	164	-	30.0315	28.5704	1.05114	55.479	1.424	1.74547
0:04:01.760	Exercise		1.69562	27.217	10.3182	164.333	-	28.467	27.39	1.03932	53.2507	1.53933	1.76229
0:04:04.080	Exercise		1.66937	26.7956	10.1174	165	-	27.0517	26.2359	1.0311	49.642	1.59467	1.72128
0:04:06.180	Exercise		1.74245	27.9686	10.5178	165.667	-	26.6551	25.9811	1.02594	50.9037	1.644	1.78765
0:04:07.740	Exercise		1.78743	28.6906	10.7676	166	-	27.3569	26.7036	1.02447	54.1155	1.49367	1.83116
0:04:09.180	Exercise		1.8127	29.0964	10.9199	166	-	28.4487	27.7588	1.02485	57.261	1.44867	1.85776
0:04:10.740	Exercise		1.82501	29.2939	10.972	166.333	-	28.5322	27.7486	1.02824	57.8632	1.43867	1.87654
0:04:12.220	Exercise		1.88199	30.2085	11.292	166.667	-	28.6729	27.704	1.03497	59.5767	1.528	1.94781
0:04:13.800	Exercise		1.86528	29.9403	11.1693	167	-	28.7017	27.6192	1.03919	59.1997	1.50533	1.93838
0:04:15.320	Exercise		1.84707	29.6481	11.0603	167	-	29.2773	28.0523	1.04367	59.6891	1.53167	1.92774
0:04:16.840	Exercise		1.79194	28.7631	10.7088	167.333	-	29.2584	27.9826	1.04559	58.113	1.47233	1.87364
0:04:18.360	Exercise		1.84655	29.6396	11.0132	167.667	-	29.1188	27.6582	1.05281	59.4044	1.518	1.94406
0:04:19.920	Exercise		1.81122	29.0726	10.7811	168	-	28.8441	27.2524	1.05841	57.8782	1.479	1.91701
0:04:21.440	Exercise		1.87638	30.1185	11.1689	168	-	28.739	27.1712	1.0577	59.536	1.528	1.98465
0:04:22.980	Exercise		1.7996	28.886	10.6907	168.333	-	29.658	28.0511	1.05729	59.0571	1.496	1.90269
0:04:24.480	Exercise		1.79394	28.7951	10.636	168.667	-	30.1183	28.5358	1.05546	59.715	1.51267	1.89343
0:04:26.000	Exercise		1.75	28.09	10.3551	169	-	31.4309	29.3621	1.07046	60.6888	1.53733	1.8733
0:04:27.540	Exercise		1.76111	28.2682	10.4208	169	-	31.3458	29.2036	1.07335	60.8626	1.54867	1.89029
0:04:29.060	Exercise		1.80239	28.9309	10.6441	169.333	-	31.1491	29.033	1.07289	61.9357	1.53967	1.93377
0:04:30.480	Exercise		1.81007	29.0541	10.6684	169.667	-	30.3857	28.5388	1.06471	60.7227	1.528	1.92721
0:04:32.080	Exercise		1.86173	29.8834	10.9299	170.333	-	29.6492	27.8783	1.06352	60.9214	1.533	1.97999
0:04:33.600	Exercise		1.8482	29.6661	10.8293	170.667	-	29.1603	27.4039	1.06409	59.4112	1.55067	1.96666
0:04:35.180	Exercise		1.82839	29.3481	10.6923	171	-	28.7472	27.0031	1.06459	58.1483	1.49867	1.94648
0:04:36.720	Exercise		1.76846	28.3861	10.3419	171	-	29.4013	27.6716	1.06251	57.6075	1.478	1.879
0:04:38.220	Exercise		1.77574	28.503	10.3844	171	-	29.6939	27.9399	1.06278	58.491	1.46167	1.88721
0:04:39.680	Exercise		1.82563	29.3039	10.6554	171.333	-	29.877	28.0591	1.06479	60.3825	1.48933	1.94391
0:04:41.160	Exercise		1.83349	29.4299	10.7013	171.333	-	29.5418	27.7382	1.06502	59.8827	1.508	1.9527
0:04:42.760	Exercise		1.82024	29.2174	10.6034	171.667	-	29.7018	27.8592	1.06614	59.8101	1.499	1.94063
0:04:44.200	Exercise		1.79701	28.8444	10.468	171.667	-	30.116	28.2242	1.06703	59.6958	1.54133	1.91746
0:04:45.820	Exercise		1.85826	29.8276	10.8038	172	-	29.9487	27.8992	1.07346	61.3495	1.55067	1.99477
0:04:47.320	Exercise		1.88031	30.1816	10.9321	172	-	30.0337	27.8917	1.0768	62.1161	1.585	2.02472
0:04:48.800	Exercise		1.87277	30.0605	10.8671	172.333	-	29.8938	27.791	1.07567	61.7701	1.53733	2.01447
0:04:50.300	Exercise		1.88088	30.1906	10.9142	172.333	-	29.9126	27.9027	1.07203	62.0737	1.538	2.01636
0:04:51.780	Exercise		1.91416	30.7249	11.0859	172.667	-	29.7788	27.7566	1.07286	62.7375	1.575	2.05362
0:04:53.320	Exercise		1.92349	30.8746	11.1615	172.333	-	29.6206	27.5695	1.0744	62.7109	1.57433	2.06659
0:04:54.820	Exercise		1.9118	30.6869	11.0722	172.667	-	29.6243	27.4147	1.0806	62.2717	1.591	2.06588
0:04:56.380	Exercise		1.83846	29.5099	10.6681	172.333	-	29.4872	27.3282	1.079	59.9231	1.51067	1.98371
0:04:57.860	Exercise		1.83544	29.4613	10.63	172.667	-	29.3701	27.2818	1.07655	59.619	1.503	1.97593
0:04:59.360	Exercise		1.83464	29.4485	10.6253	172.667	-	29.4142	27.4855	1.07017	59.725	1.493	1.96338
0:05:00.880	Exercise		1.82929	29.3626	10.5739	173	-	29.519	27.5703	1.07068	59.6595	1.51767	1.95859
0:05:02.440	Exercise		1.80434	28.9621	10.4297	173	-	29.5686	27.654	1.06923	58.987	1.50733	1.92926
0:05:03.960	Exercise		1.72445	27.6798	9.96792	173	-	29.3426	27.5503	1.06506	56.3402	1.41333	1.83664
0:05:05.400	Exercise		1.85248	29.7348	10.708	173	-	28.6436	27.1674	1.05434	58.6498	1.51133	1.95314
0:05:07.100	Exercise		1.9302	30.9823	11.1572	173	-	28.8316	27.277	1.05699	61.6295	1.48433	2.0402
0:05:08.360	Exercise		1.91602	30.7547	11.0753	173	-	29.1851	27.4215	1.06431	61.6983	1.53733	2.03924
0:05:09.960	Exercise		1.93259	31.0207	11.171	173	-	29.8821	27.8173	1.07422	63.7296	1.53467	2.07603
0:05:11.480	Exercise		1.95893	31.4435	11.3233	173	-	29.8687	27.795	1.07461	64.2331	1.61633	2.10508
0:05:12.900	Exercise		2.03024	32.5882	11.7355	173	-	29.9965	27.8212	1.07819	66.795	1.63167	2.18898
0:05:14.360	Exercise		1.9726	31.663	11.4244	172.667	-	29.8492	27.5372	1.08396	64.7511	1.58833	2.13822
0:05:15.900	Exercise		1.9338	27.8688	11.2213	172.333	-	29.7157	27.2695	1.0897	63.1527	1.59867	2.10727
0:05:17.460	Exercise		1.92464	26.7091	11.1681	172.333	-	29.5564	27.1386	1.08909	62.4016	1.629	2.09611
0:05:19.060	Exercise		1.88424	25.9614	10.9337	172.333	-	29.4815	27.1816	1.08461	61.2532	1.54667	2.04367
0:05:20.460	Exercise		1.86903	25.8682	10.8454	172.333	-	29.7608	27.5448	1.08045	61.3876	1.53367	2.01939
0:05:21.960	Exercise		1.99699	26.5154	11.5879	172.333	-	29.6936	27.4812	1.0805	65.304	1.56567	2.15775
0:05:23.380	Exercise		2.05139	27.0847	11.8807	172.667	-	30.6706	27.9851	1.09596	68.6895	1.71367	2.24825
0:05:24.960	Exercise		1.97495	26.8577	11.4159	173	-	30.9991	28.0446	1.10535	66.9811	1.67467	2.18301
0:05:26.480	Exercise		1.84028	25.49	10.6375	173	-	31.338	28.2058	1.11105	63.3877	1.59667	2.04465
0:05:27.920	Exercise		1.80934	24.3404	10.4586	173	-	30.4722	27.6307	1.10284	60.899	1.52133	1.99541
0:05:29.460	Exercise		1.88845	24.6847	10.9159	173	-	29.9332	27.2884	1.09692	62.3696	1.53733	2.07149
0:05:30.920	Exercise		1.88567	25.8875	10.8998	173	-	29.2165	26.7224	1.09333	60.7125	1.55567	2.06167
0:05:32.540	Exercise		1.92493	27.1149	11.1268	173	-	28.6575	26.2802	1.09046	60.8594	1.53867	2.09906
0:05:34.020	Exercise		1.93342	27.6125	11.1974	172.667	-	28.1313	25.823	1.08939	59.9131	1.562	2.10625
0:05:35.620	Exercise		1.93345	27.971	11.1976	172.667	-	28.2612	26.101	1.08276	60.3199	1.52967	2.09346
0:05:37.100	Exercise		1.94117	28.3521	11.2423	172.667	-	28.5513	26.5067	1.07713	61.1977	1.526	2.09089
0:05:38.520	Exercise		1.90568	28.3133	11.0155	173	-	28.6779	26.7004	1.07406	60.3605	1.52233	2.04682
0:05:40.180	Exercise		1.99232	28.618	11.5163	173	-	28.6396	26.7271	1.07156	62.8361	1.56633	2.13489
0:05:41.620	Exercise		1.92056	27.7387	11.1015	173	-	28.7159	26.7234	1.07456	60.7672	1.558	2.06376
0:05:43.140	Exercise		1.94993	27.5126	11.2713	173	-	28.5733	26.6286	1.07303	61.5566	1.51767	2.09233
0:05:44.620	Exercise		1.88206	28.0508	10.879	173	-	28.2932	26.3268	1.07469	58.8906	1.50333	2.02264
0:05:46.220	Exercise		1.83957	29.4102	10.6334	173	-	28.3353	26.6077	1.06493	57.8559	1.45367	1.95901
0:05:47.680	Exercise		1.80279	28.8199	10.4208	173	-	28.4142	26.9362	1.05487	56.8918	1.44567	1.90171
0:05:49.200	Exercise		1.80733	29.456	10.447	173	-	28.7863	27.4423	1.04898	57.7878	1.44433	1.89585
0:05:50.720	Exercise		1.85704	27.4465	10.7343	173	-	28.6853	27.367	1.04817	59.0869	1.46267	1.9465
0:05:52.140	Exercise		1.90392	27.022	11.0053	173	-	28.826	27.4262	1.05104	60.7773	1.48467	2.0011
0:05:53.600	Exercise		2.02573	26.508	11.7094	173	-	28.7117	27.1292	1.05833	64.1904	1.53333	2.1439
0:05:55.020	Exercise		2.03543	28.0302	11.7655	173	-	29.4031	27.4592	1.07079	65.794	1.59333	2.17952
0:05:56.500	Exercise		1.95419	29.4519	11.2959	173	-	29.8669	27.5092	1.08571	64.117	1.60533	2.12168
0:05:58.120	Exercise		1.82835	28.1409	10.5889	172.667	-	30.2217	27.6454	1.09319	60.9517	1.541	1.99874
0:05:59.580	Exercise		1.77691	26.9638	10.3109	172.333	-	28.2391	26.1933	1.07811	55.0106	1.63933	1.9157
0:06:02.240	Exercise		1.92217	27.5161	11.1754	172	-	25.3841	24.5185	1.0353	53.5819	1.611	1.99002
0:06:04.640	Exercise		2.09262	26.7645	12.1664	172	-	24.9534	24.5738	1.01545	56.9551	1.73133	2.12495
0:06:06.140	Exercise		2.30107	36.9352	13.3524	172.333	-	25.802	25.3779	1.01671	64.9214	1.68467	2.33952
0:06:07.660	Exercise		2.21178	35.5021	12.7849	173	-	28.7153	27.2897	1.05224	69.2724	1.73167	2.32733
0:06:09.140	Exercise		2.00859	32.2406	11.5658	173.667	-	29.9802	27.778	1.07928	65.953	1.656	2.16783
0:06:10.660	Exercise		1.93232	31.0164	11.1053	174	-	30.2375	27.7891	1.08811	64.2688	1.58467	2.10257
0:06:12.100	Exercise		1.90776	30.6221	10.9432	174.333	-	30.1733	27.602	1.09316	63.4036	1.56333	2.08548
0:06:13.580	Exercise		1.91312	30.7081	10.953	174.667	-	30.0747	27.5146	1.09304	63.3766	1.56267	2.09112
0:06:15.100	Exercise		1.92595	30.9142	11.0055	175	-	30.3222	27.6699	1.09586	64.1342	1.61033	2.11057
0:06:16.620	Exercise		1.84674	29.6427	10.5528	175	-	30.7312	28.1206	1.09283	62.474	1.57233	2.01818
0:06:18.100	Exercise		1.94926	31.2883	11.1175	175.333	-	30.2435	27.7426	1.09015	64.822	1.59033	2.12499
0:06:19.520	Exercise		1.96586	31.5548	11.1909	175.667	-	29.8127	27.4515	1.08601	64.5025	1.57567	2.13495
0:06:21.020	Exercise		2.1031	33.7576	11.9494	176	-	29.1274	26.8257	1.0858	67.1661	1.637	2.28355
0:06:22.500	Exercise		1.99049	31.95	11.3096	176	-	29.6511	27.0978	1.09422	64.6635	1.65	2.17804
0:06:24.120	Exercise		2.04795	32.8724	11.6361	176	-	29.7738	27.1156	1.09803	66.8158	1.64733	2.24871
0:06:25.480	Exercise		2.03817	32.7154	11.5805	176	-	29.5721	26.9423	1.09761	66.14	1.62333	2.23711
0:06:26.940	Exercise		2.08886	33.529	11.8461	176.333	-	29.509	26.912	1.0965	67.6497	1.621	2.29043
0:06:28.440	Exercise		1.99073	31.954	11.2683	176.667	-	29.4085	26.8178	1.0966	64.3828	1.588	2.18305
0:06:29.920	Exercise		2.01842	32.3984	11.4035	177	-	29.3805	26.6326	1.10318	65.1141	1.61333	2.22668
0:06:31.400	Exercise		1.99869	32.0817	11.292	177	-	29.3499	26.6181	1.10263	64.4991	1.591	2.20381
0:06:32.880	Exercise		2.02924	32.572	11.4646	177	-	29.2261	26.5189	1.10209	65.1709	1.60033	2.2364
0:06:34.340	Exercise		2.03376	32.6446	11.4902	177	-	29.3845	26.6902	1.10095	65.5991	1.618	2.23906
0:06:35.840	Exercise		1.97799	31.7495	11.1751	177	-	29.0988	26.4583	1.0998	63.3197	1.58233	2.1754
0:06:37.380	Exercise		1.90861	30.6358	10.7831	177	-	28.9488	26.2919	1.10106	60.9122	1.54967	2.10149
0:06:38.920	Exercise		1.92479	30.8956	10.8951	176.667	-	28.9176	26.5353	1.08978	61.5495	1.505	2.0976
0:06:40.260	Exercise		1.98682	31.8912	11.2674	176.333	-	28.7756	26.5337	1.08449	63.0136	1.55333	2.15469
0:06:41.840	Exercise		2.14279	34.3947	12.1519	176.333	-	29.0533	27.2154	1.06753	68.344	1.61633	2.2875
0:06:43.200	Exercise		2.10802	33.8367	11.9322	176.667	-	29.3172	27.2189	1.07709	67.6358	1.66933	2.27053
0:06:44.720	Exercise		2.14902	34.4947	12.1414	177	-	29.688	27.4256	1.08249	69.6346	1.71867	2.3263
0:06:46.300	Exercise		2.03591	32.6791	11.5023	177	-	29.5881	26.9653	1.09726	66.0125	1.64633	2.23393
0:06:47.700	Exercise		1.98223	31.8176	11.178	177.333	-	29.5371	27.0807	1.0907	64.3747	1.59133	2.16203
0:06:49.180	Exercise		1.99724	32.0584	11.2415	177.667	-	29.163	26.8308	1.08692	64.2479	1.54133	2.17085
0:06:50.620	Exercise		2.06043	33.0726	11.5754	178	-	29.0901	26.8451	1.08363	65.8296	1.609	2.23273
0:06:52.100	Exercise		2.10779	33.833	11.8415	178	-	29.284	26.8401	1.09105	67.6161	1.65267	2.29972
0:06:53.580	Exercise		2.02366	32.4825	11.3689	178	-	29.6103	27.0185	1.09593	65.733	1.62867	2.21778
0:06:55.080	Exercise		2.00985	32.2608	11.2913	178	-	29.9745	27.1556	1.1038	66.0559	1.63667	2.21848
0:06:56.560	Exercise		1.94094	31.1548	10.9042	178	-	29.538	26.8619	1.09962	63.0436	1.58933	2.13431
0:06:58.120	Exercise		1.94832	31.2732	10.9456	178	-	29.0479	26.5451	1.09429	62.2567	1.58333	2.13202
0:06:59.660	Exercise		2.00511	32.1847	11.2647	178	-	28.4654	26.312	1.08184	62.9414	1.54533	2.16921
0:07:01.000	Exercise		2.10978	33.8648	11.8527	178	-	28.5409	26.4666	1.07838	66.2338	1.58467	2.27514
0:07:02.440	Exercise		2.18325	35.0441	12.2654	178	-	29.0911	26.9209	1.08062	69.4843	1.67567	2.35925
0:07:04.020	Exercise		2.15677	34.6192	12.1167	178	-	29.8209	27.2874	1.09285	70.1115	1.74233	2.35702
0:07:05.480	Exercise		2.14738	34.4683	12.0639	178	-	30.4948	27.625	1.10389	71.2785	1.77133	2.37046
0:07:06.920	Exercise		2.09706	33.6607	11.7592	178.333	-	30.5453	27.4988	1.11079	69.762	1.76033	2.32938
0:07:08.580	Exercise		1.95758	31.4218	10.9566	178.667	-	30.5252	27.5409	1.10836	65.3845	1.67267	2.1697
0:07:10.100	Exercise		1.89452	30.4096	10.5839	179	-	29.6055	26.9879	1.09699	61.7455	1.57167	2.07828
0:07:11.520	Exercise		1.90565	30.5883	10.6461	179	-	28.9145	26.7182	1.0822	60.9182	1.508	2.0623
0:07:13.040	Exercise		2.05124	32.9252	11.4594	179	-	28.4347	26.5251	1.072	64.3058	1.54867	2.19892
0:07:14.440	Exercise		2.13299	34.2375	11.9162	179	-	28.7488	26.8615	1.07026	67.2447	1.63467	2.28286
0:07:15.900	Exercise		2.09824	33.6796	11.722	179	-	29.8432	27.655	1.07912	68.3215	1.725	2.26426
0:07:17.620	Exercise		2.10164	33.7342	11.741	179	-	30.1064	27.7404	1.08529	69.2048	1.68	2.28089
0:07:18.880	Exercise		2.08963	33.5414	11.6522	179.333	-	30.3518	27.8018	1.09172	69.3558	1.68367	2.28129
0:07:20.340	Exercise		2.15981	34.668	12.0436	179.333	-	29.9259	27.3987	1.09224	70.8379	1.64433	2.35903
0:07:21.820	Exercise		2.11784	33.9942	11.7876	179.667	-	30.3701	27.7057	1.09617	70.2095	1.71633	2.32151
0:07:23.280	Exercise		2.06156	33.0909	11.4744	179.667	-	30.5601	27.7065	1.10299	68.7899	1.71133	2.27389
0:07:24.820	Exercise		2.10112	33.7258	11.6729	180	-	30.4162	27.4827	1.10674	69.8072	1.704	2.32539
0:07:26.220	Exercise		2.09388	33.6097	11.6327	180	-	30.3126	27.297	1.11047	69.3702	1.69333	2.3252
0:07:27.680	Exercise		2.1339	34.252	11.855	180	-	30.3045	27.4004	1.10599	70.5905	1.716	2.36007
0:07:29.200	Exercise		2.0643	33.1349	11.4684	180	-	30.6307	27.6978	1.10589	69.0702	1.70333	2.28288
0:07:30.660	Exercise		2.04419	32.812	11.3566	180	-	30.6894	27.7955	1.10412	68.3577	1.75067	2.25702
0:07:32.300	Exercise		2.00876	32.2433	11.1598	180	-	31.2422	28.3872	1.10057	68.4585	1.72933	2.21078
0:07:33.760	Exercise		2.04723	32.8609	11.3525	180.333	-	31.0667	28.438	1.09244	69.4779	1.70233	2.23647
0:07:35.100	Exercise		2.12204	34.0617	11.7673	180.333	-	31.1287	28.5236	1.09133	72.1499	1.705	2.31585
0:07:36.560	Exercise		2.18095	35.0073	12.0717	180.667	-	30.8421	27.9849	1.1021	73.3065	1.74733	2.40363
0:07:38.060	Exercise		2.13204	34.2221	11.8227	180.333	-	30.6924	27.6368	1.11056	71.2242	1.77233	2.36776
0:07:39.580	Exercise		2.02597	32.5196	11.2346	180.333	-	30.378	27.2351	1.1154	67.254	1.69633	2.25976
0:07:41.100	Exercise		2.04071	32.7562	11.3373	180	-	30.089	27.1595	1.10786	67.2201	1.664	2.26083
0:07:42.520	Exercise		2.00727	32.2194	11.1515	180	-	30.3622	27.5934	1.10034	66.7622	1.65267	2.20868
0:07:44.040	Exercise		2.02473	32.4997	11.2485	180	-	30.3389	27.7258	1.09425	67.2706	1.658	2.21555
0:07:45.540	Exercise		1.9389	31.1221	10.7917	179.667	-	30.0281	27.5702	1.08915	63.9563	1.606	2.11176
0:07:47.040	Exercise		1.99778	32.0671	11.14	179.333	-	29.4778	27.2158	1.08311	64.7024	1.603	2.16382
0:07:48.500	Exercise		1.9861	31.8797	11.0955	179	-	29.1915	27.0935	1.07743	63.6697	1.61067	2.1399
0:07:50.100	Exercise		2.02442	32.4947	11.3307	178.667	-	29.1823	27.2865	1.06948	64.9359	1.596	2.16506
0:07:51.480	Exercise		2.12686	34.139	11.9263	178.333	-	28.8124	26.9872	1.06763	67.2529	1.62133	2.2707
0:07:52.860	Exercise		2.20261	35.355	12.3742	178	-	29.4119	27.5464	1.06772	70.9286	1.662	2.35178
0:07:54.320	Exercise		2.15868	34.6497	12.1274	178	-	29.7778	27.596	1.07906	70.1169	1.73	2.32934
0:07:55.940	Exercise		2.09022	33.5509	11.7209	178.333	-	30.7982	28.429	1.08334	70.2115	1.73233	2.26442
0:07:57.320	Exercise		2.0881	33.5168	11.6871	178.667	-	30.4647	28.1007	1.08413	69.4232	1.72067	2.26376
0:07:58.800	Exercise		2.11267	33.9112	11.8026	179	-	30.7906	28.4811	1.08109	71.0026	1.71767	2.28397
0:08:00.300	Exercise		2.0208	32.4365	11.2894	179	-	30.8221	28.4982	1.08155	68.0457	1.701	2.18558
0:08:01.820	Exercise		1.96348	31.5165	10.9488	179.333	-	31.1532	28.8778	1.07879	66.9032	1.68	2.11819
0:08:03.320	Exercise		1.93472	31.0549	10.7684	179.667	-	30.8632	28.7512	1.07346	65.4721	1.63667	2.07684
0:08:04.800	Exercise		1.99514	32.0247	11.0841	180	-	30.1943	28.2694	1.06809	66.1645	1.60867	2.13099
0:08:06.200	Exercise		2.13181	34.2185	11.8215	180.333	-	29.8354	27.7505	1.07513	69.5523	1.68367	2.29198
0:08:07.680	Exercise		2.13164	34.2157	11.7987	180.667	-	29.5404	27.3562	1.07985	68.8423	1.688	2.30184
0:08:09.220	Exercise		2.13953	34.3424	11.8206	181	-	30.105	27.7556	1.08465	70.2833	1.72333	2.32063
0:08:10.620	Exercise		1.98372	31.8414	10.9396	181.333	-	30.2103	28.0145	1.07838	65.7257	1.63267	2.13921
0:08:12.160	Exercise		1.82187	29.2434	10.0286	181.667	-	30.5925	28.4531	1.07519	61.194	1.61433	1.95886
0:08:14.040	Exercise		1.77693	28.5221	9.76333	182	-	28.4451	27.0603	1.05118	55.4784	1.61933	1.86786
0:08:15.920	Exercise		1.89757	29.6848	10.4262	182	-	27.6633	26.7649	1.03357	57.5024	1.653	1.96127
0:08:17.400	Exercise		2.22244	30.3238	12.2112	182	-	27.0813	26.4011	1.02576	65.766	1.69733	2.27969
0:08:18.760	Exercise		2.35829	25.397	12.9576	182	-	28.4133	27.3115	1.04034	73.097	1.72833	2.45343
0:08:20.180	Exercise		2.24394	27.0247	12.3294	182	-	29.2502	27.6142	1.05924	71.5147	1.75167	2.37688
0:08:21.840	Exercise		2.15651	27.8753	11.8489	182	-	30.068	28.0403	1.07232	70.6187	1.76033	2.31246
0:08:23.280	Exercise		2.12393	33.0353	11.67	182	-	30.2744	28.1049	1.07719	70.1524	1.72633	2.28788
0:08:24.640	Exercise		2.18639	32.188	12.0131	182	-	30.3462	28.0307	1.0826	72.4652	1.706	2.36699
0:08:26.080	Exercise		2.19217	30.7748	12.0449	182	-	30.0162	27.7096	1.08324	71.7635	1.733	2.37465
0:08:27.640	Exercise		2.02353	29.7607	11.0979	182.333	-	30.2232	27.8161	1.08654	66.8258	1.69767	2.19864
0:08:29.220	Exercise		2.07564	29.9351	11.363	182.667	-	30.1015	27.892	1.07922	68.2658	1.699	2.24007
0:08:30.580	Exercise		2.07403	30.057	11.3335	183	-	29.9418	27.77	1.07821	67.986	1.66333	2.23624
0:08:32.060	Exercise		2.18624	30.4633	11.9467	183	-	30.0629	27.8852	1.0781	71.7339	1.719	2.35698
0:08:33.540	Exercise		2.15161	29.9352	11.7574	183	-	30.4377	28.062	1.08466	71.4388	1.72933	2.33376
0:08:34.940	Exercise		2.15639	29.2529	11.7836	183	-	30.8963	28.37	1.08905	72.5995	1.74967	2.34841
0:08:36.400	Exercise		2.13326	30.0555	11.6571	183	-	31.5322	28.7022	1.0986	73.2676	1.758	2.34359
0:08:37.860	Exercise		2.14567	30.9321	11.725	183	-	31.6106	28.6174	1.10459	73.7429	1.79467	2.37009
0:08:39.320	Exercise		2.11381	31.122	11.5509	183	-	31.6342	28.4935	1.11022	72.7593	1.77867	2.34681
0:08:40.800	Exercise		2.11091	31.1392	11.535	183	-	31.2078	28.1854	1.10723	71.7409	1.76167	2.33726
0:08:42.280	Exercise		2.08042	30.533	11.3684	183	-	31.2997	28.238	1.10842	70.9808	1.743	2.30599
0:08:43.740	Exercise		2.07532	30.5773	11.3406	183	-	30.7588	27.7634	1.10789	69.5988	1.73867	2.29923
0:08:45.300	Exercise		2.06072	31.3891	11.2608	183	-	30.6949	27.7448	1.10633	69.1288	1.69433	2.27984
0:08:46.700	Exercise		2.11007	31.578	11.5304	183	-	30.0541	27.248	1.10298	69.265	1.70533	2.32737
0:08:48.180	Exercise		2.06963	33.5821	11.3094	183	-	30.7362	27.85	1.10363	69.3091	1.752	2.28411
0:08:49.880	Exercise		2.19133	33.0059	11.9745	183	-	30.64	27.7667	1.10348	73.1045	1.76567	2.41809
0:08:51.120	Exercise		1.97046	33.3532	10.7675	183	-	30.8594	28.1174	1.09752	66.6694	1.63767	2.16262
0:08:52.680	Exercise		2.05046	33.0245	11.2047	183	-	30.4571	28.0205	1.08696	68.619	1.602	2.22876
0:08:54.120	Exercise		2.04379	34.0445	11.1683	183	-	30.4393	28.2209	1.07861	68.1747	1.64633	2.20445
0:08:55.480	Exercise		2.2279	34.3699	12.1743	183	-	30.4953	28.143	1.08358	74.0299	1.75067	2.41412
0:08:56.940	Exercise		2.24756	35.057	12.2817	183	-	30.2725	27.9772	1.08204	74.1285	1.753	2.43195
0:08:58.380	Exercise		2.15532	34.0396	11.7777	183	-	30.2985	27.7941	1.09011	71.195	1.74	2.34953
0:08:59.880	Exercise		2.21994	33.9059	12.1308	183	-	30.5443	27.9789	1.09169	73.754	1.78567	2.42348
0:09:01.300	Exercise		2.18913	35.1385	11.9624	183	-	30.769	27.9984	1.09896	73.2511	1.78967	2.40575
0:09:02.780	Exercise		2.22732	35.7515	12.1711	183	-	31.0228	28.1593	1.10169	75.0438	1.81733	2.45381
0:09:04.240	Exercise		2.18415	35.0585	11.9135	183.333	-	31.2825	28.2343	1.10796	74.3007	1.79067	2.41995
0:09:05.640	Exercise		2.20672	35.4208	12.0148	183.667	-	31.4048	28.171	1.11479	75.2253	1.82867	2.46003
0:09:07.160	Exercise		2.16273	34.7148	11.754	184	-	31.4908	28.2388	1.11516	74.0574	1.792	2.4118
0:09:08.600	Exercise		2.14213	34.3841	11.642	184	-	31.3903	28.2874	1.1097	73.1643	1.779	2.37711
0:09:10.020	Exercise		2.12889	34.1716	11.57	184	-	31.4438	28.4186	1.10645	72.9139	1.75767	2.35551
0:09:11.500	Exercise		2.13455	34.2625	11.6008	184	-	31.3263	28.258	1.10858	72.8139	1.76333	2.36633
0:09:12.960	Exercise		2.11372	33.928	11.4876	184	-	31.4072	28.3187	1.10906	72.3322	1.75167	2.34424
0:09:14.380	Exercise		2.11296	33.9159	11.4835	184	-	31.6038	28.5558	1.10674	72.7501	1.754	2.33849
0:09:15.840	Exercise		2.15871	34.6503	11.7321	184	-	31.8556	28.8649	1.10361	74.7134	1.80933	2.38238
0:09:17.320	Exercise		2.20777	35.4377	11.9771	184.333	-	31.7027	28.6917	1.10494	75.9384	1.839	2.43946
0:09:18.740	Exercise		2.20394	35.3762	11.9347	184.667	-	32.1387	29.0052	1.10803	76.7781	1.85933	2.44204
0:09:20.200	Exercise		2.20669	35.4204	11.9281	185	-	32.2588	29.0094	1.11201	77.2423	1.83633	2.45387
0:09:21.600	Exercise		2.16822	34.8029	11.7201	185	-	32.4755	29.0845	1.11659	76.3892	1.841	2.42102
0:09:23.080	Exercise		2.20726	35.4295	11.9097	185.333	-	31.8629	28.4989	1.11804	76.3892	1.81533	2.4678
0:09:24.480	Exercise		2.21467	35.5485	11.9282	185.667	-	31.6075	28.1966	1.12097	76.0026	1.82333	2.48257
0:09:25.920	Exercise		2.18978	35.1489	11.773	186	-	31.451	28.0596	1.12086	74.8995	1.789	2.45444
0:09:27.380	Exercise		2.16706	34.7843	11.6509	186	-	31.856	28.4055	1.12148	74.9782	1.81633	2.43031
0:09:28.840	Exercise		2.08395	33.4502	11.184	186.333	-	31.5425	28.2597	1.11616	71.5975	1.758	2.32603
0:09:30.340	Exercise		2.14604	34.4469	11.4966	186.667	-	31.9823	28.7226	1.11349	74.5843	1.80533	2.38959
0:09:31.740	Exercise		2.1423	34.3868	11.4561	187	-	31.7303	28.6645	1.10695	74.0094	1.76633	2.37143
0:09:33.140	Exercise		2.20341	35.3677	11.7829	187	-	31.7635	28.7826	1.10357	76.074	1.8	2.43161
0:09:34.600	Exercise		2.18071	35.0034	11.6616	187	-	31.4296	28.5691	1.10012	74.4879	1.803	2.39905
0:09:36.100	Exercise		2.16924	34.8192	11.6002	187	-	31.4923	28.6024	1.10104	74.2931	1.78933	2.38841
0:09:37.480	Exercise		2.18289	35.0384	11.6732	187	-	31.7888	28.8164	1.10315	75.3978	1.80767	2.40806
0:09:38.920	Exercise		2.19335	35.2062	11.7501	186.667	-	31.389	28.3649	1.10661	74.9329	1.773	2.42719
0:09:40.360	Exercise		2.21091	35.4881	11.8653	186.333	-	31.5368	28.4241	1.10951	75.6966	1.82533	2.45302
0:09:41.820	Exercise		2.18304	35.0408	11.7158	186.333	-	30.8693	27.928	1.10532	73.3889	1.76133	2.41295
0:09:43.240	Exercise		2.15828	34.6433	11.5829	186.333	-	31.1836	28.2994	1.10191	73.2754	1.76667	2.37824
0:09:44.700	Exercise		2.18326	35.0443	11.717	186.333	-	31.1716	28.3181	1.10077	74.0841	1.76967	2.40327
0:09:46.120	Exercise		2.21421	35.5411	11.9044	186	-	31.53	28.5472	1.10449	75.8424	1.81167	2.44557
0:09:47.540	Exercise		2.22246	35.6735	11.9487	186	-	31.4889	28.4416	1.10714	75.9588	1.83033	2.46058
0:09:49.040	Exercise		2.18985	35.1501	11.7734	186	-	31.4263	28.4822	1.10336	74.8237	1.79433	2.4162
0:09:50.440	Exercise		2.12295	34.0762	11.4137	186	-	31.7618	28.7481	1.10483	73.2755	1.80467	2.3455
0:09:51.980	Exercise		2.18845	35.1276	11.7659	186	-	31.8763	29.0835	1.09603	75.8038	1.806	2.3986
0:09:53.340	Exercise		2.24821	36.0868	12.0872	186	-	32.0128	29.1737	1.09732	77.9311	1.883	2.467
0:09:54.800	Exercise		2.27536	36.5227	12.2331	186	-	32.2443	29.4604	1.0945	79.4566	1.879	2.49038
0:09:56.240	Exercise		2.14061	34.3597	11.5087	186	-	32.2754	29.4607	1.09554	75.0607	1.81	2.34513
0:09:57.680	Exercise		2.10625	33.8082	11.3239	186	-	31.5908	28.8448	1.0952	72.5655	1.73367	2.30676
0:09:59.100	Exercise		2.18956	35.1454	11.7718	186	-	31.2658	28.6138	1.09268	74.4583	1.787	2.39249
0:10:00.560	Exercise		2.28304	36.6459	12.2744	186	-	31.2538	28.479	1.09743	77.3263	1.86433	2.50549
0:10:02.020	Exercise		2.21632	35.575	11.9157	186	-	31.5923	28.7525	1.09877	75.9091	1.85567	2.43522
0:10:03.500	Exercise		2.17423	34.8994	11.6894	186	-	31.3743	28.4738	1.10187	74.1901	1.788	2.39571
0:10:04.900	Exercise		2.10411	33.7739	11.3124	186	-	31.2761	28.4784	1.09824	71.7835	1.73	2.31082
0:10:06.360	Exercise		2.10244	33.747	11.3034	186	-	31.2041	28.4207	1.09794	71.4337	1.76467	2.30834
0:10:07.960	Exercise		2.13972	34.3455	11.5039	186	-	31.2192	28.5369	1.094	72.8226	1.74133	2.34085
0:10:09.240	Exercise		2.18378	35.0526	11.7407	186	-	31.0299	28.4125	1.09212	73.7844	1.76433	2.38495
0:10:10.700	Exercise		2.22931	35.7835	11.9641	186.333	-	30.8936	28.3589	1.08938	75.0932	1.738	2.42856
0:10:12.140	Exercise		2.26473	36.352	12.1325	186.667	-	31.0864	28.3933	1.09485	76.3739	1.84167	2.47954
0:10:13.580	Exercise		2.27201	36.4689	12.1498	187	-	31.196	28.3077	1.10203	76.8766	1.84533	2.50382
0:10:15.020	Exercise		2.26614	36.3747	12.1184	187	-	31.8345	28.8421	1.10375	78.0868	1.89133	2.50126
0:10:16.500	Exercise		2.19372	35.2122	11.7311	187	-	31.819	28.8632	1.1024	75.7473	1.83467	2.41837
0:10:17.940	Exercise		2.21621	35.5733	11.8303	187.333	-	32.1978	29.2332	1.10141	77.3024	1.87233	2.44096
0:10:19.380	Exercise		2.24487	36.0332	11.962	187.667	-	31.7185	28.7535	1.10312	77.1757	1.861	2.47636
0:10:20.840	Exercise		2.25552	36.2042	11.9975	188	-	31.8695	28.8589	1.10432	77.8266	1.88533	2.49081
0:10:22.300	Exercise		2.27914	36.5833	12.1231	188	-	31.8471	28.6927	1.10994	78.5283	1.90233	2.5297
0:10:23.740	Exercise		2.22904	35.7791	11.8566	188	-	32.2725	29.025	1.11188	77.9083	1.87867	2.47844
0:10:25.180	Exercise		2.23073	35.8063	11.8656	188	-	32.4611	28.9012	1.12318	78.4394	1.874	2.5055
0:10:26.600	Exercise		2.18016	34.9945	11.5966	188	-	32.7021	29.0966	1.12392	77.3232	1.84733	2.45032
0:10:28.040	Exercise		2.19698	35.2645	11.686	188	-	33.2323	29.4103	1.12996	78.9843	1.904	2.48249
0:10:29.520	Exercise		1.91479	30.735	10.2032	187.667	-	31.8311	28.8648	1.10277	66.35	1.76933	2.11157
0:10:31.500	Exercise		2.02619	32.5231	10.7967	187.667	-	30.0619	27.8188	1.08063	66.1115	1.83067	2.18957
0:10:33.100	Exercise		2.18933	35.1417	11.6868	187.333	-	28.6421	27.313	1.04866	68.0786	1.825	2.29586
0:10:34.460	Exercise		2.54181	40.7995	13.5684	187.333	-	30.0142	28.6226	1.04862	82.2074	2.00067	2.66539
0:10:35.900	Exercise		2.49952	40.1208	13.3664	187	-	31.0726	29.5843	1.05031	83.7295	1.98867	2.62527
0:10:37.380	Exercise		2.4221	38.8781	12.9524	187	-	32.2851	29.9397	1.07834	84.2003	2.02	2.61185
0:10:38.780	Exercise		2.40276	38.5676	12.8261	187.333	-	32.3219	29.3307	1.10198	83.6367	2.01567	2.6478
0:10:40.240	Exercise		2.33094	37.4148	12.4206	187.667	-	32.6473	29.556	1.10459	82.0738	1.978	2.57473
0:10:41.720	Exercise		2.28941	36.7481	12.1777	188	-	31.9883	29.2743	1.09271	79.1522	1.926	2.50166
0:10:43.160	Exercise		2.27492	36.5155	12.1006	188	-	32.3772	30.1105	1.07528	79.6007	1.928	2.44617
0:10:44.600	Exercise		2.32684	37.349	12.3768	188	-	32.7153	30.3318	1.07858	82.1507	1.96267	2.50969
0:10:46.020	Exercise		2.27977	36.5934	12.1264	188	-	33.7397	30.8778	1.09268	82.946	1.98167	2.49106
0:10:47.460	Exercise		2.27947	36.5887	12.1249	188	-	32.7219	29.5861	1.10599	80.6443	1.91767	2.52107
0:10:48.880	Exercise		2.23471	35.8701	11.8867	188	-	32.8135	29.3584	1.11769	79.3023	1.91167	2.49771
0:10:50.360	Exercise		2.30211	36.952	12.2453	188	-	32.1938	28.8654	1.11531	80.1444	1.91367	2.56756
0:10:51.760	Exercise		2.27508	36.5181	12.1015	188	-	33.1379	29.7156	1.11517	81.3937	1.95267	2.53709
0:10:53.200	Exercise		2.30218	36.9531	12.2456	188	-	32.8312	29.4782	1.11374	81.6121	1.94933	2.56404
0:10:54.660	Exercise		2.26745	36.3957	12.0609	188	-	33.0594	29.6382	1.11543	81.0192	1.92567	2.52919
0:10:56.040	Exercise		2.31904	37.2238	12.3353	188	-	32.792	29.3206	1.1184	82.0774	1.95967	2.59361
0:10:57.500	Exercise		2.27808	36.5663	12.1174	188	-	33.2438	29.6352	1.12177	81.7906	1.944	2.55548
0:10:58.940	Exercise		2.2454	36.0417	11.9436	188	-	33.2624	29.7119	1.1195	80.6591	1.945	2.51372
0:11:00.380	Exercise		2.20394	35.3762	11.7231	188	-	33.9413	30.6678	1.10674	80.9529	1.896	2.43919
0:11:01.720	Exercise		2.14974	34.5063	11.4348	188	-	34.3853	31.8148	1.08079	80.0962	1.86733	2.32343
0:11:03.140	Exercise		2.19318	35.2036	11.6659	188	-	33.6371	31.7435	1.05965	79.8951	1.879	2.32401
0:11:04.620	Exercise		2.23368	35.8537	11.8813	188	-	33.0453	30.9872	1.06642	79.7863	1.92333	2.38204
0:11:06.060	Exercise		2.30964	37.0729	12.2853	188	-	32.7683	30.1448	1.08703	81.6854	1.95967	2.51065
0:11:08.940	Exercise		2.29102	36.7739	12.1863	188	-	33.046	29.9252	1.10429	81.7377	1.95233	2.52994
0:11:10.400	Exercise		2.26887	36.4185	12.0685	188	-	33.3763	30.2249	1.10426	81.7279	1.961	2.50543
0:11:11.860	Exercise		2.26544	36.3634	12.0502	188	-	32.705	29.6762	1.10206	80.0638	1.93033	2.49665
0:11:13.280	Exercise		2.3277	37.3627	12.3814	188	-	32.7995	29.7314	1.10319	82.3472	1.97633	2.5679
0:11:14.720	Exercise		2.33551	37.4881	12.4229	188	-	32.693	29.5107	1.10784	82.4105	1.95967	2.58736
0:11:16.140	Exercise		2.35162	32.3013	12.5086	188	-	33.5578	30.2939	1.10774	84.9996	2.01167	2.60498
0:11:17.540	Exercise		2.29608	32.4564	12.2132	188	-	34.2787	30.9403	1.1079	84.7372	2.02333	2.54382
0:11:19.020	Exercise		2.26757	32.3344	12.0615	188	-	34.2062	30.8372	1.10925	83.5399	2.01333	2.5153
0:11:20.480	Exercise		2.23009	31.7171	11.8622	188	-	33.0725	29.8027	1.10972	79.6727	1.93867	2.47477
0:11:21.920	Exercise		2.25793	31.6404	12.0103	188	-	32.4596	29.366	1.10535	79.2917	1.903	2.4958
0:11:23.340	Exercise		2.30498	32.4844	12.2605	188	-	32.5069	29.514	1.10141	81.042	1.90867	2.53872
0:11:24.720	Exercise		2.32868	29	12.3866	188	-	33.6154	30.4255	1.10484	84.8768	1.85267	2.57283
0:11:25.880	Exercise		2.184	32.1174	11.617	188	-	34.6087	31.1702	1.11031	82.3698	1.74833	2.42493
0:11:27.180	Exercise		2.20385	31.7002	11.7226	188	-	33.727	30.5116	1.10539	81.4271	1.652	2.4361
0:11:28.380	Exercise		2.25312	32.2932	11.9847	188	-	32.9933	30.1276	1.09512	81.0703	1.734	2.46743
0:11:29.740	Exercise		2.44556	30	13.0083	188	-	33.1638	30.2879	1.09495	88.1256	1.80733	2.67778
0:11:30.880	Exercise		2.43526	30	12.9535	188	-	35.1309	31.7527	1.10639	92.8658	1.82867	2.69435
0:11:31.960	Exercise		2.36598	32.9264	12.585	188	-	35.5008	31.9886	1.1098	91.1892	1.825	2.62575
0:11:33.400	Exercise		2.24636	30	11.9487	188	-	34.8539	31.4685	1.10758	84.9578	1.836	2.48803
0:11:34.860	Exercise		2.17257	30	11.5562	188	-	33.4575	30.4078	1.10029	78.7473	1.87167	2.39046
0:11:36.240	Exercise		2.21249	30	11.7685	188	-	33.3068	30.2121	1.10243	79.7776	1.88733	2.43911
0:11:37.660	Exercise		2.27293	31	12.09	188	-	33.2431	30.1724	1.10177	81.7017	1.91533	2.50425
0:11:39.080	Exercise		2.25778	31	11.9882	188.333	-	33.0598	30.113	1.09786	80.7257	1.91067	2.47872
0:11:41.980	Exercise		2.26359	30	11.9978	188.667	-	32.4685	29.7679	1.09072	79.5509	1.89167	2.46894
0:11:43.420	Exercise		2.23954	31	11.8494	189	-	31.6552	29.148	1.08602	76.7668	1.882	2.43218
0:11:44.980	Exercise		2.3988	30	12.6921	189	-	31.478	29.002	1.08537	81.5368	1.948	2.60359
0:11:46.300	Exercise		2.44505	31	12.9368	189	-	31.7499	29.1485	1.08925	83.6575	1.99867	2.66326
0:11:47.740	Exercise		2.47091	31.3498	13.0736	189	-	32.9177	30.0671	1.09481	87.6047	2.01267	2.70518
0:11:49.120	Exercise		2.30437	30.7735	12.1924	189	-	33.5722	30.509	1.1004	83.3436	2.00667	2.53574
0:11:50.640	Exercise		2.28817	30	12.1067	189	-	33.5315	30.2857	1.10717	82.7067	1.99133	2.5334
0:11:52.080	Exercise		2.34729	31.3658	12.4195	189	-	33.1612	29.8596	1.11057	83.7613	2.03667	2.60683
0:11:53.500	Exercise		2.3491	32.17	12.4291	189	-	33.6973	30.1652	1.11709	85.2141	2.02633	2.62416
0:11:54.920	Exercise		2.36187	31.1499	12.4967	189	-	33.9164	30.4144	1.11514	86.19	2.04	2.63382
0:11:56.340	Exercise		2.29585	32.3356	12.1473	189	-	34.2989	30.8213	1.11283	84.7733	2.025	2.55488
0:11:57.800	Exercise		2.31908	30.9148	12.2487	189.333	-	33.8048	30.4135	1.11151	84.4244	2.01667	2.57767
0:11:59.220	Exercise		2.29761	33	12.1139	189.667	-	34.5708	31.005	1.11501	85.9132	1.90833	2.56186
0:12:00.380	Exercise		2.28886	31.9529	12.0466	190	-	35.4017	31.5311	1.12276	88.3636	1.735	2.56983
0:12:01.400	Exercise		2.2603	30.5359	11.9172	189.667	-	36.7981	32.6398	1.1274	91.3039	1.61733	2.54825
0:12:02.420	Exercise		2.27143	30.8934	11.997	189.333	-	36.6259	32.5539	1.12509	91.3227	1.61767	2.55556
0:12:03.580	Exercise		2.2652	30.0392	11.9641	189.333	-	37.0523	32.89	1.12655	91.9031	1.66	2.55186
0:12:04.660	Exercise		2.19995	30.3568	11.599	189.667	-	37.9917	33.7824	1.1246	90.944	1.77833	2.47406
0:12:05.960	Exercise		2.17819	29.9545	11.4642	190	-	38.5441	34.4647	1.11836	91.1986	1.81333	2.43601
0:12:07.180	Exercise		1.92698	31.2198	10.142	190	-	37.4419	33.8154	1.10725	78.2409	1.84967	2.13364
0:12:09.080	Exercise		2.03984	28.6136	10.736	190	-	34.955	32.5144	1.07506	77.5393	1.79033	2.19296
0:12:10.300	Exercise		2.08936	29.7099	10.9966	190	-	33.7484	31.6144	1.0675	76.6737	1.792	2.23039
0:12:11.560	Exercise		2.23851	27.0417	11.7817	190	-	33.7128	31.7304	1.06247	82.4731	1.695	2.37837
0:12:12.780	Exercise		1.95842	29.2828	10.3075	190	-	34.0853	31.3939	1.08573	73.5483	1.55867	2.12632
0:12:14.120	Exercise		1.49889	28.816	7.90274	189.667	-	34.2457	31.9045	1.07338	57.7859	1.289	1.60887
0:12:15.600	Exercise		1.45683	23.3841	7.69454	189.333	-	34.0442	31.9842	1.06441	56.515	1.17633	1.55066
0:12:16.620	Exercise		1.36659	21.9356	7.24339	188.667	-	31.566	30.5641	1.03278	49.753	1.083	1.41138
0:12:18.180	Exercise		1.81901	29.1975	9.65844	188.333	-	30.5157	29.5642	1.03218	62.5776	1.27467	1.87755
0:12:19.380	Exercise		1.83044	29.381	9.73637	188	-	28.5614	28.0055	1.01985	58.649	1.326	1.86677
