# Supplementary material for: A Plyometric Warm-Up Protocol Improves Running Economy in Recreational Endurance Athletes
Source: Front Physiol. 2020 Mar 12;11:197. doi: 10.3389/fphys.2020.00197 (PMC7080849; doi:10.3389/fphys.2020.00197)
Supplement: Supplementary file 1 [file Data_Sheet_1.zip › Datasheet 1/Running economy /8/8 Resistance .xls]

## Sheet: MetasoftStudio
CPET Results
Operator
Master data
Name
Director
Street
City
Zip
State
Country
Phone
Fax
e-Mail
Internet
Patient data
Administrative Data
ID		8
Title		Miss
Last Name
First Name
Name Addition
Sex		female
Date of Birth		21/03/1997
Biological and Medical Baseline Data
Height		163 cm
Weight		62.3 kg
Mask		Blue, small
Ethnicity
Body Fat
Hip/Waist Ratio
BMI		23
Estimated Fitness Level
BSA		1.67 m2
Hct
Hb
Medication that changes the Heart Rate
Medication
Existing Medical Conditions
Normal Values
Maximum Oxygen Uptake		Wasserman weight algorithm, 2.01L/min
Maximum Relative Oxygen Uptake		Based on normal value of maximum oxygen uptake, 32ml/min/kg
Maximum Oxygen Pulse		Wasserman equation, 11ml
Maximum Heart Rate		Traditional formula for bicycle test, 178/min
Maximum Minute Ventilation		Not used, -
Maximum Breathing Frequency		Pollock et al. equation, 36/min
Maximum Work Rate		Based on normal maximum oxygen uptake, 171W
Maximum Arterial Blood Pressure		Japanese normal values, 161mmHg
Spirometry normal value set		European Coal and Steel Community (ECSC)
LBW		62.3 kg
IC
VC
TLC
FEV1
Attribution
Administrative Group
Attribution
Contact & Insurance Information
Contact Information
Street
Zip-Code
City
State
Country
Phone
Mobile Phone
e-Mail
Fax
Insurance Information
Prescribing Physician
Responsible Physician
Insurance Company
Insurance Number
Test data
Start Time		24/05/2019 11:46 AM
Duration		0:12:08
CPET device		MetaLyzer 3B-R3
Serial number		235021624
Firmware version		1.3.56
Flow Sensor		Default
Temperature		20.9°C
Barometric Pressure		1016mBar
Humidity		49%
Variable	Unit	Rest	Unloaded Pedalling	Warm Up	VT1	VT1 % Norm	VT1 % Max	VT2	VT2 % Norm	VT2 % Max	V'O2peak	V'O2peak % Norm	Normal	Absolute Maximum Values
V'O2	L/min	-	-	-	-	-	-	2.09	104	98	2.14	106	2.01	2.76
V'O2/kg	ml/min/kg	-	-	-	-	-	-	34	104	98	34	106	32	44
V'O2/HR	ml	-	-	-	-	-	-	11	101	99	12	102	11	15
HR	/min	-	-	-	-	-	-	184	103	99	185	104	178	188
V'E/V'O2		-	-	-	-	-	-	32.2	-	99	32.6	-	-	39.6
V'E/V'CO2		-	-	-	-	-	-	30.5	-	101	30.2	-	-	36.3
V'E	L/min	-	-	-	-	-	-	74.1	-	98	75.7	-	-	89.9
V'CO2	L/min	-	-	-	-	-	-	2.22	-	96	2.31	-	-	2.80
RER		-	-	-	-	-	-	1.06	-	98	1.08	-	-	1.12
t	Phase	Marker	V'O2	V'O2/kg	V'O2/HR	HR	WR	V'E/V'O2	V'E/V'CO2	RER	V'E	VT	V'CO2
h:mm:ss.ms			L/min	ml/min/kg	ml	/min	W				L/min	L	L/min
0:00:04.140	Exercise		0.560818	9.00189	5.55265	101	-	31.8267	34.2026	0.930534	23.1539	0.6285	0.52186
0:00:05.720	Exercise		0.594231	9.53823	5.80682	102.333	-	30.9911	33.4234	0.927228	23.7986	0.636667	0.550988
0:00:07.280	Exercise		0.880889	14.1395	8.44303	104.333	-	30.2244	31.3014	0.965592	31.4733	0.934667	0.85058
0:00:09.940	Exercise		0.77783	12.4852	7.33802	106	-	32.9841	32.3681	1.01903	29.5877	1.08367	0.792632
0:00:13.120	Exercise		0.496603	7.97116	4.64115	107	-	33.9296	32.4647	1.04512	19.6172	1.02067	0.51901
0:00:17.340	Exercise		0.326617	5.24264	3.03359	107.667	-	34.4271	32.7633	1.05078	13.8902	0.756	0.343203
0:00:20.060	Exercise		0.387331	6.21719	3.5644	108.667	-	27.4975	29.2744	0.939301	13.5335	0.676	0.363821
0:00:22.580	Exercise		0.616951	9.90291	5.60865	110	-	27.7349	30.2071	0.918161	20.4111	0.890667	0.566461
0:00:25.200	Exercise		0.603072	9.68013	5.38457	112	-	27.7192	30.4339	0.910801	20.3167	0.812667	0.549279
0:00:27.320	Exercise		0.434507	6.97443	3.77832	115	-	28.0447	31.4261	0.892399	16.2982	0.570667	0.387754
0:00:31.500	Exercise		0.608316	9.7643	5.12626	118.667	-	19.7882	26.9606	0.733969	15.7599	0.609667	0.446485
0:00:35.560	Exercise		0.845484	13.5712	6.93019	122	-	18.8676	27.0351	0.697893	20.0937	0.698667	0.590057
0:00:37.180	Exercise		1.04054	16.7021	8.39148	124	-	19.0144	27.6213	0.688395	24.1663	0.794333	0.716305
0:00:38.700	Exercise		0.921331	14.7886	7.35105	125.333	-	19.2244	28.8605	0.666116	22.1972	0.712667	0.613714
0:00:42.240	Exercise		1.07478	17.2516	8.46282	127	-	18.9516	28.4561	0.665994	24.7905	0.807333	0.715795
0:00:43.920	Exercise		1.23495	19.8226	9.57325	129	-	19.1914	28.2491	0.679362	27.3349	1.083	0.838977
0:00:46.520	Exercise		1.35366	21.7281	10.3596	130.667	-	19.3502	27.6022	0.70104	29.9319	1.153	0.948969
0:00:49.660	Exercise		1.28629	20.6467	9.74462	132	-	19.8482	27.3436	0.725884	28.6621	1.318	0.933696
0:00:52.260	Exercise		1.23488	19.8215	9.28482	133	-	19.5233	26.109	0.747763	27.062	1.31967	0.923398
0:00:55.360	Exercise		1.15826	18.5917	8.66532	133.667	-	19.6182	26.1819	0.749302	25.7518	1.22433	0.867889
0:00:58.260	Exercise		1.03343	16.5879	7.69302	134.333	-	19.7809	26.3512	0.750664	23.3635	1.15167	0.775758
0:01:01.140	Exercise		1.05942	17.0051	7.84752	135	-	19.4255	26.2199	0.74087	23.6464	1.11033	0.784888
0:01:03.820	Exercise		1.3357	21.4398	9.84543	135.667	-	19.4832	25.7953	0.755298	29.0207	1.39433	1.00885
0:01:06.940	Exercise		1.4667	23.5425	10.7845	136	-	19.397	25.2226	0.769034	31.4827	1.49467	1.12794
0:01:09.720	Exercise		1.44514	23.1964	10.6	136.333	-	20.2078	25.5259	0.79166	32.1349	1.57833	1.14406
0:01:12.680	Exercise		1.37097	22.0059	9.98279	137.333	-	20.2742	25.0952	0.807888	30.777	1.48633	1.10759
0:01:15.640	Exercise		1.35001	21.6695	9.66596	139.667	-	20.9555	25.5839	0.81909	31.209	1.53967	1.10578
0:01:18.600	Exercise		1.33937	21.4987	9.41007	142.333	-	21.0993	25.6161	0.823674	31.1915	1.532	1.1032
0:01:21.520	Exercise		1.35727	21.7861	9.38206	144.667	-	21.7345	26.1326	0.831699	32.4185	1.59933	1.12884
0:01:24.520	Exercise		1.36072	21.8414	9.29876	146.333	-	21.7237	25.9184	0.83816	32.5056	1.589	1.1405
0:01:27.400	Exercise		1.38309	22.2005	9.3875	147.333	-	21.8968	25.7888	0.849082	33.218	1.631	1.17436
0:01:30.360	Exercise		1.42922	22.941	9.67872	147.667	-	21.7476	25.4611	0.854149	34.0476	1.65333	1.22077
0:01:33.260	Exercise		1.40126	22.4921	9.51079	147.333	-	21.9177	25.4322	0.861809	33.6845	1.632	1.20762
0:01:36.120	Exercise		1.37306	22.0395	9.34057	147	-	21.921	25.3718	0.863991	33.0581	1.60867	1.18631
0:01:39.120	Exercise		1.31992	21.1865	8.97905	147	-	22.1111	25.585	0.86422	32.1306	1.57067	1.1407
0:01:42.060	Exercise		1.33047	21.3559	9.07139	146.667	-	22.0253	25.5303	0.862712	32.257	1.573	1.14781
0:01:44.900	Exercise		1.39164	22.3377	9.48844	146.667	-	21.6319	25.1893	0.858773	33.0567	1.612	1.1951
0:01:47.900	Exercise		1.35552	21.7579	9.24215	146.667	-	21.0705	24.7122	0.852637	31.5417	1.524	1.15576
0:01:50.760	Exercise		1.42361	22.8509	9.66253	147.333	-	20.978	24.5992	0.852791	32.9831	1.523	1.21404
0:01:53.260	Exercise		1.5623	25.0771	10.5561	148	-	22.1184	25.7894	0.857653	38.66	1.35633	1.33991
0:01:54.740	Exercise		1.66861	26.7835	11.2239	148.667	-	24.1996	27.6209	0.876133	45.2551	1.33667	1.46193
0:01:56.360	Exercise		1.58497	25.4409	10.6136	149.333	-	26.7456	30.0014	0.891479	48.2008	1.19467	1.41296
0:01:57.740	Exercise		1.6042	25.7496	10.6947	150	-	27.2216	29.9803	0.907983	49.3104	1.25867	1.45659
0:01:59.360	Exercise		1.46286	23.481	9.68784	151	-	28.0938	30.5521	0.919538	46.9337	1.158	1.34516
0:02:00.820	Exercise		1.51851	24.3742	9.9902	152	-	27.9498	30.0278	0.930797	48.1915	1.207	1.41343
0:02:02.260	Exercise		1.41228	22.669	9.25074	152.667	-	29.1522	31.0764	0.938082	46.9891	1.163	1.32483
0:02:03.820	Exercise		1.51636	24.3397	9.91088	153	-	29.1332	30.7312	0.948	50.1089	1.21633	1.43751
0:02:05.200	Exercise		1.49145	23.9399	9.74807	153	-	29.2515	30.675	0.953595	49.5596	1.203	1.42224
0:02:06.640	Exercise		1.5316	24.5842	9.98867	153.333	-	29.0642	30.215	0.961916	50.4009	1.233	1.47327
0:02:08.240	Exercise		1.5311	24.5762	9.96377	153.667	-	28.683	29.8031	0.962418	49.6622	1.24467	1.47356
0:02:09.720	Exercise		1.50395	24.1405	9.78711	153.667	-	29.0881	30.079	0.967059	49.4654	1.24567	1.45441
0:02:11.180	Exercise		1.50892	24.2202	9.84079	153.333	-	29.4775	30.3357	0.971708	50.3697	1.23133	1.46623
0:02:12.640	Exercise		1.54362	24.7771	10.089	153	-	30.5678	31.1966	0.979845	53.102	1.29233	1.5125
0:02:14.100	Exercise		1.52659	24.5039	9.9995	152.667	-	31.2048	31.5852	0.987957	53.554	1.30333	1.50821
1899-12-31 00:02:15	Exercise		1.48522	25.9706	9.74979	152.333	-	31.8801	31.9034	0.99927	53.1881	1.31167	1.48413
0:02:17.080	Exercise		1.42883	26.727	9.40022	152	-	31.7924	31.5308	1.0083	51.3209	1.25367	1.44069
0:02:18.500	Exercise		1.42551	26.5007	9.37834	152	-	31.9526	31.5147	1.01389	51.4171	1.26167	1.44531
0:02:19.980	Exercise		1.41538	25.2142	9.33217	151.667	-	31.5282	31.0787	1.01446	50.5706	1.22467	1.43585
0:02:21.440	Exercise		1.43264	25.3404	9.4668	151.333	-	31.23	31.0139	1.00697	50.6055	1.24267	1.44262
0:02:22.920	Exercise		1.43856	26.5557	9.54797	150.667	-	30.4589	30.5471	0.997113	49.792	1.2	1.43441
0:02:24.320	Exercise		1.45153	27.1009	9.65541	150.333	-	29.913	30.2805	0.987863	49.3423	1.19967	1.43391
0:02:25.820	Exercise		1.45911	26.5522	9.74907	149.667	-	29.7012	30.2394	0.982202	49.1842	1.21133	1.43314
0:02:27.360	Exercise		1.47537	25.5082	9.85774	149.667	-	29.626	30.2157	0.980481	49.6811	1.198	1.44658
0:02:28.680	Exercise		1.48342	24.9665	9.93361	149.333	-	29.376	29.8853	0.982957	49.3426	1.23233	1.45814
0:02:30.360	Exercise		1.45211	24.8029	9.72396	149.333	-	29.3959	29.9238	0.982361	48.6098	1.18167	1.4265
0:02:31.780	Exercise		1.37767	24.3345	9.24611	149	-	29.2461	29.9938	0.975074	45.9282	1.17333	1.34333
0:02:33.300	Exercise		1.39039	23.6674	9.35243	148.667	-	30.0316	30.9265	0.971063	47.8273	1.13433	1.35016
0:02:34.640	Exercise		1.51194	23.6579	10.17	148.667	-	29.2876	30.0733	0.973875	50.1707	1.22667	1.47244
0:02:36.200	Exercise		1.54907	26.454	10.4197	148.667	-	29.8548	30.5885	0.976014	52.2144	1.26	1.51191
0:02:37.660	Exercise		1.52001	25.5402	10.2014	149	-	29.714	30.3926	0.977674	51.0408	1.251	1.48607
0:02:39.060	Exercise		1.44307	24.923	9.68502	149	-	30.3512	30.8843	0.982742	49.8848	1.18033	1.41816
0:02:40.460	Exercise		1.48228	24.8253	9.92599	149.333	-	29.8932	30.1739	0.990698	50.3183	1.206	1.46849
0:02:41.980	Exercise		1.50706	24.7077	10.0471	150	-	29.3678	29.6364	0.990936	50.0566	1.24333	1.49341
0:02:43.540	Exercise		1.46002	22.8422	9.66902	151	-	29.6695	30.0864	0.986144	49.0585	1.23067	1.43979
0:02:44.980	Exercise		1.42972	24.0781	9.40606	152	-	28.1979	28.9406	0.974337	45.2601	1.318	1.39303
0:02:47.600	Exercise		1.44003	26.8148	9.41199	153	-	27.3914	28.5146	0.960611	44.2993	1.314	1.38331
0:02:49.240	Exercise		1.47418	27.1613	9.59338	153.667	-	26.497	27.7758	0.95396	43.7164	1.35233	1.40631
0:02:50.840	Exercise		1.58111	27.0899	10.2892	153.667	-	26.8805	28.1968	0.953317	47.977	1.26167	1.5073
0:02:52.340	Exercise		1.5832	25.087	10.3252	153.333	-	27.8018	28.9382	0.960731	49.6817	1.26267	1.52103
0:02:53.820	Exercise		1.52198	24.4299	9.94761	153	-	29.0309	29.9155	0.970431	49.9705	1.24367	1.47698
0:02:55.320	Exercise		1.53192	24.5894	9.99077	153.333	-	29.6217	30.4208	0.973734	51.1899	1.26833	1.49168
0:02:56.800	Exercise		1.56346	25.0956	10.1743	153.667	-	30.0897	30.7045	0.979974	52.8044	1.32	1.53215
0:02:58.320	Exercise		1.61807	25.9722	10.507	154	-	29.9394	30.5362	0.980456	54.2045	1.355	1.58645
0:02:59.820	Exercise		1.55207	24.9128	10.0566	154.333	-	30.55	30.8802	0.989305	53.2299	1.31833	1.53547
0:03:01.260	Exercise		1.40493	22.551	9.0836	154.667	-	28.7997	29.2092	0.985981	46.2038	1.15867	1.38523
0:03:02.840	Exercise		1.39691	22.4223	9.01231	155	-	27.8586	28.3945	0.981128	44.1095	1.223	1.37055
0:03:04.940	Exercise		1.49191	23.9471	9.60454	155.333	-	26.7088	27.5464	0.969595	45.0133	1.25467	1.44654
0:03:06.400	Exercise		1.61855	25.98	10.3976	155.667	-	27.9175	28.6429	0.974673	50.3997	1.392	1.57756
0:03:07.940	Exercise		1.66329	26.698	10.6621	156	-	28.7309	29.2194	0.983284	53.7475	1.29867	1.63548
0:03:09.300	Exercise		1.58237	25.3992	10.1434	156	-	29.9087	29.9435	0.998838	53.1366	1.317	1.58053
0:03:10.880	Exercise		1.5619	25.0707	9.99085	156.333	-	30.561	30.395	1.00546	53.5931	1.317	1.57043
0:03:12.380	Exercise		1.56347	25.0958	9.95841	157	-	30.1143	29.9463	1.00561	53.0406	1.282	1.57224
0:03:13.680	Exercise		1.56776	25.1647	9.94353	157.667	-	29.5223	29.5047	1.0006	52.3138	1.24933	1.5687
0:03:15.200	Exercise		1.59432	25.591	10.0906	158	-	28.7512	28.7946	0.998492	51.8429	1.24333	1.59191
0:03:16.720	Exercise		1.50442	24.148	9.54176	157.667	-	29.157	29.3013	0.995076	49.548	1.25533	1.49701
0:03:18.240	Exercise		1.53399	24.6226	9.74992	157.333	-	29.4983	29.644	0.995087	50.9592	1.28533	1.52645
0:03:19.740	Exercise		1.45985	23.4327	9.31822	156.667	-	29.9962	30.2797	0.990636	49.577	1.23367	1.44618
0:03:21.200	Exercise		1.539	24.703	9.84432	156.333	-	29.4175	29.6979	0.99056	51.1116	1.26067	1.52447
0:03:22.680	Exercise		1.48838	23.8906	9.50031	156.667	-	28.937	29.4886	0.981293	48.9872	1.192	1.46054
0:03:24.120	Exercise		1.53769	24.682	9.77343	157.333	-	27.9368	28.7851	0.970528	48.7736	1.20767	1.49237
0:03:25.660	Exercise		1.57433	25.2701	9.94313	158.333	-	27.7109	28.9156	0.958336	49.5526	1.204	1.50874
0:03:27.060	Exercise		1.63928	26.3126	10.3316	158.667	-	28.2783	29.4629	0.959792	52.1774	1.29067	1.57336
0:03:28.580	Exercise		1.70981	27.4448	10.731	159.333	-	29.1234	30.1948	0.964518	55.9967	1.30033	1.64915
0:03:29.860	Exercise		1.64893	26.4676	10.3489	159.333	-	29.8804	30.5774	0.977207	55.2851	1.32367	1.61135
0:03:31.400	Exercise		1.63266	26.2064	10.2254	159.667	-	30.1156	30.4203	0.989982	55.3163	1.29567	1.6163
0:03:32.820	Exercise		1.57514	25.2832	9.86521	159.667	-	30.0672	30.0684	0.99996	53.1528	1.32133	1.57508
0:03:34.340	Exercise		1.63182	26.193	10.1989	160	-	29.7314	29.6978	1.00113	54.3335	1.345	1.63367
0:03:35.860	Exercise		1.6336	26.2215	10.1888	160.333	-	29.1503	29.2374	0.997021	53.4658	1.317	1.62873
0:03:37.260	Exercise		1.60682	25.7916	10.0009	160.667	-	29.7147	29.8005	0.99712	53.6971	1.29933	1.60219
0:03:38.700	Exercise		1.55133	24.901	9.63561	161	-	29.907	30.0054	0.996722	52.6338	1.215	1.54625
0:03:40.020	Exercise		1.44226	23.1502	8.95813	161	-	30.5804	30.5838	0.999886	49.98	1.225	1.4421
0:03:41.720	Exercise		1.53296	24.606	9.52147	161	-	29.3383	29.2989	1.00135	50.9989	1.219	1.53502
0:03:43.060	Exercise		1.51398	24.3015	9.40362	161	-	29.2254	29.2474	0.999246	50.0619	1.23967	1.51284
0:03:44.520	Exercise		1.62102	26.0195	10.0893	160.667	-	28.909	28.9925	0.997119	52.9032	1.261	1.61635
0:03:46.020	Exercise		1.5622	25.0755	9.76376	160	-	29.294	29.5436	0.991551	51.6278	1.26767	1.549
0:03:47.480	Exercise		1.63524	26.2478	10.2416	159.667	-	29.6709	29.8976	0.992418	54.3837	1.33533	1.62284
0:03:48.940	Exercise		1.62923	26.1514	10.2039	159.667	-	29.7569	29.9995	0.991913	54.5744	1.28967	1.61605
0:03:50.280	Exercise		1.5966	25.6277	9.97878	160	-	29.6101	29.8569	0.991731	53.2194	1.28933	1.5834
0:03:51.860	Exercise		1.56103	25.0566	9.75642	160	-	29.1152	29.4479	0.988702	51.5077	1.22433	1.54339
0:03:53.240	Exercise		1.55288	24.9259	9.70551	160	-	28.6744	29.2094	0.981684	50.3571	1.244	1.52444
0:03:54.740	Exercise		1.63011	26.1654	10.2094	159.667	-	28.4435	29.1973	0.974183	52.3184	1.26567	1.58802
0:03:56.220	Exercise		1.60032	25.6873	10.0438	159.333	-	28.3912	29.2864	0.969432	51.3577	1.24867	1.5514
0:03:57.620	Exercise		1.65127	26.5052	10.3854	159	-	29.1175	29.9936	0.970791	54.0037	1.313	1.60304
0:03:59.120	Exercise		1.65213	26.519	10.3908	159	-	30.1535	30.7955	0.979153	55.8224	1.33867	1.61769
0:04:00.540	Exercise		1.64066	26.3349	10.3186	159	-	30.8811	31.229	0.98886	56.6131	1.37067	1.62239
0:04:01.980	Exercise		1.62843	26.1385	10.2202	159.333	-	30.3955	30.5463	0.995062	55.3471	1.36233	1.62039
0:04:03.560	Exercise		1.59172	25.5493	9.96903	159.667	-	29.6849	29.9874	0.98991	53.1291	1.30133	1.57566
0:04:04.960	Exercise		1.68444	27.0376	10.5059	160.333	-	28.7125	29.2607	0.981263	54.1139	1.35533	1.65288
0:04:06.500	Exercise		1.73426	27.8372	10.7718	161	-	28.5846	29.3818	0.972869	55.5568	1.337	1.68721
0:04:07.900	Exercise		1.72914	27.755	10.6737	162	-	29.7159	30.3364	0.979547	57.1097	1.436	1.69377
0:04:09.500	Exercise		1.70244	27.3264	10.4658	162.667	-	30.4369	30.8877	0.985404	57.7909	1.393	1.67759
0:04:10.860	Exercise		1.62326	26.0555	9.9383	163.333	-	30.5494	30.7972	0.991956	55.6241	1.32733	1.6102
0:04:12.220	Exercise		1.64022	26.3277	10.0217	163.667	-	29.9005	30.268	0.987858	55.2237	1.28667	1.6203
0:04:13.700	Exercise		1.66898	26.7894	10.1767	164	-	30.3371	30.7302	0.987207	56.8441	1.31767	1.64763
0:04:15.040	Exercise		1.66965	26.8001	10.1808	164	-	31.0768	31.4327	0.988677	57.8046	1.40667	1.65074
0:04:16.620	Exercise		1.63299	26.2117	9.95724	164	-	31.3179	31.6374	0.9899	57.0332	1.394	1.61649
0:04:18.120	Exercise		1.5716	25.2263	9.58291	164	-	31.5282	31.7917	0.991713	55.349	1.37433	1.55857
0:04:19.520	Exercise		1.64305	26.3732	10.0186	164	-	31.8237	32.0362	0.993368	58.48	1.36	1.63216
0:04:20.820	Exercise		1.63232	26.2009	9.95315	164	-	32.2216	32.4267	0.993675	58.6679	1.39133	1.62199
0:04:22.420	Exercise		1.62722	26.119	9.92205	164	-	32.3046	32.482	0.99454	58.7307	1.372	1.61833
0:04:23.760	Exercise		1.53717	24.6737	9.373	164	-	31.182	31.3949	0.993218	53.6585	1.34933	1.52675
0:04:25.380	Exercise		1.59318	25.5726	9.71448	164	-	30.1856	30.4093	0.992644	53.9897	1.318	1.58146
0:04:26.840	Exercise		1.61409	25.9083	9.84199	164	-	29.3326	29.6749	0.988466	53.041	1.341	1.59547
0:04:28.320	Exercise		1.73047	27.7764	10.5517	164	-	29.3347	29.7874	0.984802	56.7676	1.36133	1.70417
0:04:29.700	Exercise		1.70595	27.3828	10.4021	164	-	28.9657	29.3719	0.98617	55.2465	1.364	1.68236
0:04:31.300	Exercise		1.78243	28.6104	10.8685	164	-	29.1091	29.4537	0.988299	57.7172	1.425	1.76157
0:04:32.780	Exercise		1.67887	26.9481	10.237	164	-	30.2065	30.3557	0.995084	56.4046	1.427	1.67061
0:04:34.260	Exercise		1.72862	27.7467	10.5404	164	-	31.0909	30.9423	1.0048	59.693	1.445	1.73692
0:04:35.660	Exercise		1.63649	26.268	9.97862	164	-	30.8385	30.5552	1.00927	56.4157	1.36567	1.65167
0:04:37.140	Exercise		1.68783	27.092	10.2917	164	-	29.8027	29.6053	1.00667	56.2247	1.367	1.69909
0:04:38.640	Exercise		1.67389	26.8681	10.1859	164.333	-	28.9098	28.975	0.997748	54.2035	1.343	1.67012
0:04:40.120	Exercise		1.68079	26.979	10.2072	164.667	-	29.2682	29.4462	0.993956	54.9796	1.36833	1.67063
0:04:41.620	Exercise		1.62282	26.0485	9.83527	165	-	29.4991	29.8023	0.989829	53.5377	1.36067	1.60631
0:04:43.220	Exercise		1.63724	26.2799	9.90264	165.333	-	30.3659	30.4893	0.995955	55.4359	1.39567	1.63061
0:04:44.660	Exercise		1.71154	27.4725	10.3312	165.667	-	30.7548	30.6586	1.00314	58.4657	1.44467	1.71691
0:04:46.080	Exercise		1.74672	28.0372	10.5013	166.333	-	30.8913	30.5627	1.01075	59.9583	1.439	1.76549
0:04:47.540	Exercise		1.70751	27.4079	10.2451	166.667	-	30.8339	30.5628	1.00887	58.7064	1.39567	1.72266
0:04:48.940	Exercise		1.69006	27.1278	10.1201	167	-	30.1358	29.9882	1.00492	56.783	1.39733	1.69837
0:04:50.520	Exercise		1.74699	28.0415	10.461	167	-	29.6182	29.5802	1.00129	57.8036	1.37333	1.74923
0:04:51.840	Exercise		1.73923	27.9169	10.4354	166.667	-	29.2986	29.3428	0.998491	56.7835	1.40333	1.7366
0:04:53.420	Exercise		1.6787	26.9455	10.0924	166.333	-	30.3027	30.4372	0.995581	56.8457	1.36967	1.67128
0:04:54.880	Exercise		1.63277	26.2082	9.83598	166	-	30.8462	30.8954	0.99841	56.1057	1.40733	1.63018
0:04:56.360	Exercise		1.67299	26.8538	10.0783	166	-	30.7316	30.7414	0.999682	57.4492	1.37067	1.67246
0:04:57.720	Exercise		1.65048	26.4924	9.94264	166	-	29.5356	29.5061	1.001	54.567	1.35033	1.65213
0:04:59.360	Exercise		1.61573	25.9347	9.73333	166	-	28.7331	29.0201	0.990112	52.2978	1.28233	1.59976
0:05:00.800	Exercise		1.60989	25.841	9.69814	166	-	28.1503	28.6833	0.981416	51.0467	1.28333	1.57997
0:05:02.260	Exercise		1.65461	26.5588	9.96755	166	-	28.4827	29.2344	0.974289	53.1567	1.26967	1.61207
0:05:03.660	Exercise		1.70554	27.3762	10.295	165.667	-	28.9429	29.6751	0.975325	55.3383	1.33367	1.66346
0:05:05.140	Exercise		1.67274	26.8497	10.1174	165.333	-	29.5118	30.2993	0.974011	55.3141	1.339	1.62926
0:05:06.620	Exercise		1.7113	27.4687	10.3506	165.333	-	29.4146	30.2383	0.972758	56.1749	1.38567	1.66468
0:05:08.100	Exercise		1.77567	28.502	10.7183	165.667	-	29.2397	30.113	0.971	57.9609	1.38167	1.72418
0:05:09.440	Exercise		1.78906	28.7169	10.7775	166	-	29.2683	29.9228	0.978124	58.1319	1.451	1.74993
0:05:11.160	Exercise		1.78796	28.6993	10.7709	166	-	28.8367	29.4043	0.980694	57.4389	1.40667	1.75344
0:05:12.560	Exercise		1.67701	26.9183	10.1025	166	-	28.7721	29.2731	0.982884	54.0687	1.33833	1.64831
0:05:13.940	Exercise		1.70646	27.391	10.2799	166	-	28.9337	29.486	0.98127	55.3877	1.32633	1.6745
0:05:15.480	Exercise		1.68112	31.0402	10.1272	166	-	29.3729	30.006	0.9789	55.2818	1.34867	1.64564
0:05:16.960	Exercise		1.69542	30.8931	10.234	165.667	-	29.6361	30.198	0.981395	56.0342	1.394	1.66388
0:05:18.420	Exercise		1.6625	30.2446	10.0554	165.333	-	29.582	30.1931	0.979761	54.9929	1.36233	1.62885
0:05:19.940	Exercise		1.51943	30.0004	9.20867	165	-	29.236	29.7601	0.982389	49.9828	1.29433	1.49267
0:05:21.640	Exercise		1.54525	32.0543	9.36513	165	-	27.9609	29.0039	0.964039	48.3597	1.35133	1.48968
0:05:23.480	Exercise		1.64666	32.9277	9.95961	165.333	-	27.1984	28.4587	0.955714	49.9651	1.38933	1.57373
0:05:24.980	Exercise		1.95132	31.7006	11.7786	165.667	-	27.4592	28.7434	0.955323	59.1232	1.53633	1.86414
0:05:26.380	Exercise		2.06535	29.5391	12.417	166.333	-	29.047	29.7724	0.975637	65.9972	1.58267	2.01504
0:05:27.800	Exercise		2.00976	29.0425	12.0586	166.667	-	30.2083	30.2959	0.997106	66.7685	1.58733	2.00395
0:05:29.260	Exercise		1.78838	30.3123	10.7089	167	-	31.2296	30.7081	1.01698	61.7207	1.514	1.81875
0:05:30.800	Exercise		1.73561	30.2676	10.3929	167	-	31.443	30.5731	1.02845	60.4434	1.48267	1.785
0:05:32.220	Exercise		1.65102	30.8978	9.88634	167	-	31.6601	30.6709	1.03225	58.1153	1.432	1.70426
0:05:33.700	Exercise		1.74155	31.0341	10.4285	167	-	31.1795	30.13	1.03483	60.247	1.459	1.80221
0:05:35.160	Exercise		1.72147	31.0344	10.2877	167.333	-	31.0787	29.9149	1.0389	59.5059	1.427	1.78844
0:05:36.540	Exercise		1.75042	31.1584	10.4399	167.667	-	31.3287	30.0648	1.04204	60.9252	1.44133	1.824
0:05:37.960	Exercise		1.69471	30.5888	10.0876	168	-	31.9048	30.515	1.04555	60.0542	1.445	1.7719
0:05:39.500	Exercise		1.63042	31.9795	9.7049	168	-	31.3982	30.2618	1.03755	56.9606	1.422	1.69165
0:05:41.040	Exercise		1.63922	30.8276	9.75726	168	-	30.2713	29.5954	1.02284	55.5104	1.35733	1.67665
0:05:42.380	Exercise		1.70241	31.2991	10.1334	168	-	28.5808	28.5695	1.0004	54.7033	1.30267	1.70309
0:05:43.800	Exercise		1.76372	30.2097	10.4983	168	-	28.4299	28.6897	0.990943	56.3474	1.30767	1.74775
0:05:45.220	Exercise		1.77687	29.5276	10.5766	168	-	28.3338	28.6719	0.988207	56.2962	1.36233	1.75592
0:05:46.740	Exercise		1.77997	28.9373	10.6161	167.667	-	28.8431	29.1851	0.988283	57.262	1.39233	1.75911
0:05:48.180	Exercise		1.74906	29.0101	10.4525	167.333	-	28.9538	29.3309	0.987144	56.3361	1.42467	1.72657
0:05:49.780	Exercise		1.79549	29.808	10.7514	167	-	29.4575	29.8347	0.987357	58.8392	1.42433	1.77279
0:05:51.120	Exercise		1.70399	30.5605	10.2036	167	-	29.3491	29.8345	0.983729	55.7596	1.39667	1.67627
0:05:52.720	Exercise		1.75336	32.5157	10.4992	167	-	29.3527	29.9165	0.981154	57.4718	1.378	1.72032
0:05:54.120	Exercise		1.68171	32.6714	10.0701	167	-	29.3671	30.0349	0.977767	55.2434	1.35833	1.64432
0:05:55.560	Exercise		1.68751	31.3674	10.1048	167	-	29.7197	30.2196	0.983457	55.4716	1.50167	1.65959
0:05:57.840	Exercise		1.71702	29.3476	10.2815	167	-	28.9914	29.7327	0.975069	55.2229	1.46067	1.67421
0:05:59.160	Exercise		1.82984	28.5218	10.9571	167	-	28.1768	29.0693	0.969298	57.0901	1.48633	1.77366
0:06:00.540	Exercise		1.85307	29.7443	11.0962	167	-	27.0477	28.1871	0.959578	56.1241	1.34633	1.77816
0:06:02.200	Exercise		1.87281	30.0612	11.2144	167	-	27.2539	28.2989	0.963071	56.9799	1.38167	1.80365
0:06:03.560	Exercise		1.8256	29.3034	10.91	167.333	-	27.9803	28.8242	0.97072	56.8787	1.41267	1.77215
0:06:05.040	Exercise		1.87897	30.1601	11.2066	167.667	-	28.9808	29.6999	0.975788	60.6989	1.39967	1.83348
0:06:06.360	Exercise		1.8365	29.4784	10.9099	168.333	-	29.5405	29.9477	0.986404	60.3785	1.419	1.81153
0:06:07.800	Exercise		1.88757	30.2981	11.1911	168.667	-	29.5971	29.6984	0.996588	62.0203	1.45133	1.88113
0:06:09.260	Exercise		1.88995	30.3363	11.1611	169.333	-	29.9917	29.7708	1.00742	62.5495	1.53533	1.90398
0:06:10.780	Exercise		1.86275	29.8998	10.9789	169.667	-	30.0595	29.6749	1.01296	61.7803	1.53733	1.88689
0:06:12.280	Exercise		1.77897	28.5549	10.4645	170	-	30.7451	30.3541	1.01288	60.5958	1.47867	1.80188
0:06:13.660	Exercise		1.76736	28.3685	10.3962	170	-	31.4724	31.1128	1.01156	61.6018	1.48367	1.78778
0:06:15.120	Exercise		1.81194	29.0841	10.6585	170	-	31.9552	31.4705	1.0154	64.0164	1.50733	1.83984
0:06:16.520	Exercise		1.81787	29.1793	10.6724	170.333	-	31.6683	30.9277	1.02394	63.444	1.555	1.8614
0:06:18.080	Exercise		1.82911	29.3597	10.7174	170.667	-	30.9648	30.1258	1.02785	62.6898	1.49167	1.88005
0:06:19.420	Exercise		1.81431	29.1221	10.61	171	-	30.9643	29.912	1.03518	62.1462	1.49967	1.87814
0:06:20.880	Exercise		1.73787	27.8953	10.163	171	-	30.7727	29.7205	1.0354	59.3562	1.45433	1.7994
0:06:22.520	Exercise		1.72338	27.6626	10.0782	171	-	30.475	29.5591	1.03099	58.1682	1.483	1.77678
0:06:24.020	Exercise		1.64657	26.4298	9.62909	171	-	30.078	29.4683	1.02069	55.2295	1.39433	1.68064
0:06:25.440	Exercise		1.63861	26.3019	9.58252	171	-	30.309	30.1138	1.00648	55.6695	1.335	1.64924
0:06:26.840	Exercise		1.66288	26.6914	9.72442	171	-	30.1384	30.2141	0.997493	56.1471	1.34067	1.65871
0:06:28.320	Exercise		1.76246	28.2899	10.3068	171	-	29.9752	30.2336	0.991454	58.9194	1.39333	1.7474
0:06:29.700	Exercise		1.92714	30.9332	11.2698	171	-	29.5282	29.6425	0.996143	63.1189	1.46267	1.91971
0:06:31.020	Exercise		1.93235	31.0169	11.3003	171	-	29.6035	29.635	0.998937	63.4449	1.464	1.9303
0:06:32.480	Exercise		1.92493	30.8978	11.2569	171	-	29.9835	29.8435	1.00469	63.7902	1.51233	1.93397
0:06:33.980	Exercise		1.83079	29.3866	10.7064	171	-	29.859	29.6343	1.00758	60.4777	1.49833	1.84467
0:06:35.480	Exercise		1.85744	29.8145	10.8622	171	-	29.795	29.4673	1.01112	61.3314	1.47467	1.8781
0:06:36.820	Exercise		1.65729	26.6017	9.69173	171	-	29.2776	29.0238	1.00874	54.2266	1.36867	1.67178
0:06:38.580	Exercise		1.82061	29.2233	10.6468	171	-	28.7291	29.2008	0.983847	58.5724	1.34567	1.7912
0:06:40.340	Exercise		1.88009	30.1781	10.9733	171.333	-	28.4976	29.2776	0.973359	59.5915	1.427	1.83
0:06:41.860	Exercise		2.07776	33.3509	12.1035	171.667	-	28.7708	29.7515	0.967037	66.076	1.511	2.00927
0:06:43.360	Exercise		1.90286	30.5436	11.0418	172.333	-	29.684	30.1654	0.984042	62.2452	1.556	1.8725
0:06:44.840	Exercise		1.86495	29.935	10.8009	172.667	-	30.7008	30.9519	0.991889	63.303	1.50733	1.84982
0:06:46.160	Exercise		1.88502	30.2571	10.8961	173	-	31.4077	31.2962	1.00357	65.3597	1.529	1.89174
0:06:47.580	Exercise		1.85799	29.8233	10.7192	173.333	-	32.4101	32.0069	1.0126	66.3472	1.55867	1.88139
0:06:49.080	Exercise		1.7721	28.4445	10.204	173.667	-	32.1303	31.6411	1.01546	62.7805	1.54733	1.79949
0:06:50.600	Exercise		1.70872	27.4273	9.82023	174	-	31.7933	31.4594	1.01061	60.2269	1.46967	1.72685
0:06:51.980	Exercise		1.78531	28.6567	10.2604	174	-	31.4192	31.3512	1.00217	62.2231	1.46167	1.78918
0:06:53.320	Exercise		1.82227	29.2499	10.4728	174	-	31.4038	31.1698	1.00751	63.3078	1.499	1.83595
0:06:54.880	Exercise		1.89994	30.4966	10.9192	174	-	31.51	31.1175	1.01261	65.8343	1.58867	1.9239
0:06:56.340	Exercise		1.82583	29.3071	10.4933	174	-	31.0473	30.5831	1.01518	62.3758	1.579	1.85355
0:06:57.880	Exercise		1.81466	29.1277	10.4291	174	-	30.763	30.4656	1.00976	61.6664	1.52	1.83237
0:06:59.320	Exercise		1.73819	27.9003	9.9896	174	-	30.3698	30.1813	1.00625	58.7755	1.41367	1.74905
0:07:00.680	Exercise		1.8295	29.366	10.5346	173.667	-	29.8616	29.7698	1.00308	60.6188	1.458	1.83514
0:07:02.220	Exercise		1.84269	29.5777	10.6309	173.333	-	30.2309	30.1362	1.00314	61.8752	1.44433	1.84848
0:07:03.540	Exercise		1.91935	30.8082	11.0945	173	-	30.5601	30.2552	1.01008	64.5773	1.57033	1.9387
0:07:05.080	Exercise		1.90495	30.577	11.0113	173	-	31.0951	30.5981	1.01624	65.3143	1.547	1.93589
0:07:06.500	Exercise		1.89134	30.3586	10.9116	173.333	-	31.3167	30.7159	1.01956	64.9986	1.62267	1.92833
0:07:08.040	Exercise		1.88912	30.323	10.8779	173.667	-	31.2678	30.6546	1.02001	64.9948	1.57933	1.92692
0:07:09.460	Exercise		1.83293	29.421	10.5341	174	-	31.1749	30.6511	1.01709	63.0117	1.54567	1.86425
0:07:10.920	Exercise		1.8551	29.7769	10.6615	174	-	30.9313	30.4444	1.01599	63.409	1.51467	1.88477
0:07:12.340	Exercise		1.83476	29.4504	10.5244	174.333	-	31.1425	30.6952	1.01457	63.1389	1.51533	1.86149
0:07:13.780	Exercise		1.87198	30.0478	10.7174	174.667	-	31.4706	30.8979	1.01854	64.86	1.57033	1.90668
0:07:15.280	Exercise		1.86002	29.8558	10.6287	175	-	31.6885	31.0139	1.02175	64.8067	1.591	1.90047
0:07:16.760	Exercise		1.84753	29.6554	10.5573	175	-	31.4403	30.709	1.02381	63.8728	1.58967	1.89153
0:07:18.260	Exercise		1.85994	29.8546	10.608	175.333	-	31.4108	30.6152	1.02599	64.4372	1.54267	1.90828
0:07:19.600	Exercise		1.82112	29.2314	10.3669	175.667	-	30.9755	30.2551	1.02381	62.3989	1.50033	1.86448
0:07:21.100	Exercise		1.90203	30.5303	10.807	176	-	30.8906	30.2307	1.02183	64.9412	1.51167	1.94355
0:07:22.460	Exercise		1.88399	30.2406	10.6842	176.333	-	30.7096	30.0749	1.0211	63.7639	1.55433	1.92375
0:07:24.000	Exercise		1.98751	31.9023	11.2713	176.333	-	31.0091	30.3574	1.02147	67.675	1.61233	2.03018
0:07:25.400	Exercise		1.93331	31.0323	10.9433	176.667	-	31.6325	30.9395	1.0224	67.264	1.58567	1.97661
0:07:26.720	Exercise		1.9251	30.9005	10.9174	176.333	-	32.09	31.2328	1.02745	67.9873	1.57633	1.97794
0:07:28.180	Exercise		1.91165	30.6846	10.8411	176.333	-	32.5439	31.4108	1.03607	68.3388	1.60633	1.98061
0:07:29.640	Exercise		1.92114	30.8369	10.9156	176	-	32.6707	31.3155	1.04328	68.7665	1.65	2.00428
0:07:31.040	Exercise		1.89795	30.4647	10.7838	176	-	32.7039	31.3133	1.04441	68.0719	1.63333	1.98224
0:07:32.500	Exercise		1.82855	29.3507	10.3895	176	-	32.5081	31.0791	1.04598	65.3418	1.595	1.91262
0:07:34.040	Exercise		1.83856	29.5113	10.4463	176	-	31.9409	30.7308	1.03938	64.7827	1.54	1.91095
0:07:35.340	Exercise		1.88503	30.2574	10.7104	176	-	31.7925	30.5989	1.03901	66.0432	1.55567	1.95857
0:07:36.760	Exercise		1.96912	31.6071	11.1882	176	-	32.0762	30.8675	1.03916	69.4332	1.59433	2.04623
0:07:38.180	Exercise		1.91451	30.7305	10.8985	175.667	-	32.5225	31.074	1.04661	68.4071	1.60367	2.00375
0:07:39.560	Exercise		1.83929	29.5231	10.4903	175.333	-	33.1965	31.6589	1.04857	67.0926	1.601	1.92862
0:07:41.060	Exercise		1.75676	28.1983	10.0386	175	-	32.9892	31.5091	1.04697	63.783	1.57567	1.83927
0:07:42.640	Exercise		1.75825	28.2223	10.0471	175	-	32.4841	31.2793	1.03852	63.0065	1.54	1.82597
0:07:43.980	Exercise		1.83604	29.471	10.4917	175	-	31.4507	30.5855	1.02829	63.8337	1.50967	1.88799
0:07:45.340	Exercise		1.88434	30.2463	10.7677	175	-	30.9213	30.4251	1.01631	64.3552	1.522	1.91508
0:07:46.920	Exercise		1.92516	30.9014	11.0009	175	-	31.0916	30.6974	1.01284	65.9132	1.567	1.94988
0:07:48.280	Exercise		1.85056	29.704	10.5746	175	-	31.1117	30.8079	1.00986	63.4086	1.565	1.86881
0:07:49.800	Exercise		1.89775	30.4615	10.8443	175	-	31.5018	31.0706	1.01388	65.9434	1.54133	1.92409
0:07:51.140	Exercise		1.95166	31.3268	11.1523	175	-	31.8142	31.295	1.01659	68.1908	1.60967	1.98404
0:07:52.540	Exercise		1.98487	31.8599	11.3421	175	-	32.4722	31.5601	1.0289	70.6587	1.63967	2.04224
0:07:53.980	Exercise		1.93845	31.1148	11.0558	175.333	-	32.4978	31.2862	1.03873	68.8746	1.687	2.01353
0:07:55.560	Exercise		1.85612	29.7932	10.5661	175.667	-	32.5195	31.1521	1.04389	66.2688	1.615	1.93759
0:07:56.940	Exercise		1.8426	29.5762	10.4693	176	-	31.841	30.7218	1.03643	64.4018	1.618	1.90973
0:07:58.520	Exercise		1.86344	29.9107	10.5677	176.333	-	31.5414	30.8141	1.0236	64.7413	1.56267	1.90742
0:07:59.920	Exercise		1.88791	30.3035	10.6863	176.667	-	30.9032	30.3349	1.01873	64.3389	1.545	1.92327
0:08:01.280	Exercise		1.92192	30.8495	10.8583	177	-	30.9171	30.3375	1.0191	65.4644	1.55967	1.95864
0:08:02.820	Exercise		1.85786	29.8211	10.4964	177	-	31.171	30.5025	1.02192	63.8186	1.55567	1.89857
0:08:04.320	Exercise		1.81809	29.1829	10.2524	177.333	-	31.4158	30.7942	1.02019	62.9349	1.55767	1.85479
0:08:05.740	Exercise		1.78165	28.5979	10.028	177.667	-	30.9624	30.685	1.00904	60.9821	1.50933	1.79775
0:08:07.280	Exercise		1.93969	31.1346	10.8971	178	-	30.7325	30.5673	1.0054	65.8317	1.524	1.95017
0:08:08.520	Exercise		2.02704	32.5368	11.3879	178	-	30.8821	30.4328	1.01476	68.6142	1.64267	2.05697
0:08:10.100	Exercise		2.11594	33.9638	11.8873	178	-	31.7051	30.9263	1.02518	73.4126	1.671	2.16923
0:08:11.420	Exercise		1.92755	30.9397	10.8289	178	-	32.278	31.2141	1.03408	68.1416	1.65633	1.99324
0:08:12.920	Exercise		1.88516	30.2594	10.5908	178	-	32.1385	31.1187	1.03277	66.5824	1.599	1.94694
0:08:14.440	Exercise		1.83924	29.5223	10.3328	178	-	31.8684	30.8994	1.03136	64.5772	1.55933	1.89692
0:08:15.780	Exercise		1.90748	30.4586	10.7162	178	-	31.1336	30.2821	1.02812	65.3502	1.578	1.96111
0:08:17.280	Exercise		1.80276	35.6732	10.1278	178	-	31.7847	30.93	1.02764	63.3971	1.49733	1.85258
0:08:18.700	Exercise		1.83639	37.8537	10.3168	178	-	29.4443	29.5132	0.997666	59.6369	1.543	1.83211
0:08:20.840	Exercise		1.96747	36.0183	11.0532	178	-	28.0744	28.406	0.988327	60.6158	1.62233	1.9445
0:08:22.500	Exercise		2.12604	34.6149	11.944	178	-	27.2834	27.6741	0.985882	63.5067	1.66233	2.09602
0:08:23.840	Exercise		2.17863	34.092	12.2395	178	-	28.5171	28.1487	1.01309	67.958	1.67867	2.20715
0:08:25.320	Exercise		2.12294	35.0946	11.9266	178	-	29.1918	28.5173	1.02365	68.1242	1.59467	2.17315
0:08:26.720	Exercise		2.09141	35.1873	11.7275	178.333	-	29.3691	28.4929	1.03075	67.4823	1.60367	2.15572
0:08:28.120	Exercise		2.14609	32.4803	12.0117	178.667	-	30.088	28.9751	1.03841	70.6848	1.665	2.22852
0:08:29.560	Exercise		2.03625	33.3169	11.3757	179	-	30.6785	29.2062	1.05041	68.2813	1.69167	2.13889
0:08:31.200	Exercise		2.05595	33.291	11.4857	179	-	30.4565	28.9668	1.05143	68.4293	1.69533	2.16168
0:08:32.600	Exercise		1.97678	35.0921	11.0434	179	-	29.8569	28.5418	1.04608	64.8899	1.592	2.06786
0:08:34.000	Exercise		2.0875	34.5363	11.662	179	-	29.9245	28.7473	1.04095	68.6983	1.58767	2.17298
0:08:35.360	Exercise		2.05568	34.613	11.4843	179	-	31.4369	29.9996	1.04791	70.7982	1.65133	2.15418
0:08:36.800	Exercise		2.0617	34.2417	11.5179	179	-	32.764	30.9995	1.05692	73.753	1.712	2.17905
0:08:38.180	Exercise		1.95049	34.441	10.8966	179	-	34.0938	31.8353	1.07094	72.5059	1.73833	2.08886
0:08:39.680	Exercise		1.86616	33.9296	10.4255	179	-	33.9568	31.572	1.07553	69.2699	1.69033	2.00712
0:08:41.200	Exercise		1.83775	33.883	10.2859	178.667	-	33.3153	31.045	1.07313	67.0677	1.653	1.97214
0:08:42.620	Exercise		1.87563	33.3937	10.5175	178.333	-	32.3324	30.414	1.06308	66.4862	1.63867	1.99394
0:08:44.120	Exercise		1.98168	33.3118	11.133	178	-	32.3418	30.5988	1.05696	70.2208	1.64967	2.09456
0:08:45.440	Exercise		1.95553	33.0774	10.9861	178	-	32.6783	30.8544	1.05911	69.8997	1.67867	2.07113
0:08:46.960	Exercise		1.986	33.8695	11.1573	178	-	33.8047	31.8007	1.06302	73.269	1.72033	2.11115
0:08:48.360	Exercise		1.94514	33.2204	10.9278	178	-	34.192	31.9053	1.07167	72.4055	1.768	2.08455
0:08:49.840	Exercise		1.99622	35.1739	11.2147	178	-	34.3314	31.8938	1.07643	74.5082	1.79567	2.14879
0:08:51.300	Exercise		1.94848	31.6285	10.9465	178	-	33.6482	31.1358	1.08069	71.4808	1.73933	2.10571
0:08:52.740	Exercise		1.84283	32.9127	10.3336	178.333	-	33.5638	31.3724	1.06985	67.7444	1.65567	1.97156
0:08:54.240	Exercise		1.83897	32.8056	10.2928	178.667	-	32.8423	30.8545	1.06443	66.4023	1.592	1.95745
0:08:55.620	Exercise		1.84676	35.7609	10.3171	179	-	33.0344	31.2025	1.05871	66.9856	1.61333	1.95518
0:08:57.080	Exercise		1.97369	36.0764	11.0467	178.667	-	32.7677	30.7755	1.06473	70.76	1.674	2.10145
0:08:58.500	Exercise		1.92376	34.5958	10.7875	178.333	-	33.6411	31.4371	1.07011	70.6901	1.70433	2.05863
0:08:59.960	Exercise		1.92964	35.633	10.8407	178	-	33.8968	31.5977	1.07276	71.3813	1.721	2.07004
0:09:01.420	Exercise		1.88296	30.224	10.5784	178	-	34.0683	31.6744	1.07558	70.0934	1.698	2.02527
0:09:02.860	Exercise		1.89185	30.3668	10.6284	178	-	33.5087	31.2742	1.07145	69.2856	1.69333	2.02702
0:09:04.360	Exercise		1.91969	30.8137	10.7646	178.333	-	32.5123	30.5378	1.06466	68.333	1.66233	2.04381
0:09:05.800	Exercise		1.93225	31.0152	10.8148	178.667	-	32.1941	30.3068	1.06227	68.0212	1.68467	2.05257
0:09:07.320	Exercise		1.91421	30.7257	10.6939	179	-	31.3262	29.964	1.04546	65.916	1.595	2.00124
0:09:08.720	Exercise		1.89286	30.3829	10.5746	179	-	31.5427	30.6231	1.03003	65.5771	1.60833	1.94969
0:09:10.220	Exercise		2.02786	32.55	11.3289	179	-	31.2797	30.433	1.02782	69.4074	1.67233	2.08428
0:09:11.660	Exercise		2.03405	32.6493	11.3423	179.333	-	32.0115	30.7739	1.04022	71.0323	1.728	2.11585
0:09:13.100	Exercise		2.0555	32.9936	11.4407	179.667	-	32.2667	30.4969	1.05803	72.296	1.74333	2.17479
0:09:14.560	Exercise		1.92863	30.9572	10.6948	180.333	-	32.608	30.6746	1.06303	68.7809	1.681	2.0502
0:09:16.060	Exercise		1.98376	31.842	10.9802	180.667	-	32.4126	30.3912	1.06651	70.1111	1.737	2.1157
0:09:17.560	Exercise		1.91507	30.7394	10.5805	181	-	31.9051	30.0734	1.0609	66.94	1.65067	2.0317
0:09:19.000	Exercise		1.8979	30.4638	10.4856	181	-	30.7463	29.3478	1.04765	64.143	1.59533	1.98834
0:09:20.540	Exercise		1.88844	30.312	10.4333	181	-	30.4708	29.439	1.03505	63.5291	1.528	1.95462
0:09:21.900	Exercise		1.88369	30.2359	10.4071	181	-	30.6349	29.6913	1.03178	63.6665	1.53833	1.94356
0:09:23.360	Exercise		1.96249	31.5006	10.8425	181	-	30.4439	29.7537	1.0232	65.8633	1.55033	2.00801
0:09:24.780	Exercise		1.98835	31.9158	11.0056	180.667	-	30.1598	29.6614	1.0168	66.0254	1.56967	2.02176
0:09:26.180	Exercise		2.06822	33.1978	11.4689	180.333	-	30.0669	29.7701	1.00997	68.3564	1.595	2.08884
0:09:27.560	Exercise		2.07237	33.2643	11.5132	180	-	30.8375	30.1924	1.02137	69.9202	1.67433	2.11665
0:09:29.100	Exercise		2.04358	32.8022	11.3532	180	-	31.0949	30.2584	1.02765	69.5582	1.66567	2.10007
0:09:30.500	Exercise		2.03073	32.596	11.2818	180	-	30.8854	29.982	1.03013	68.5168	1.702	2.09192
0:09:32.040	Exercise		2.04959	32.8986	11.3866	180	-	31.0704	30.2183	1.0282	69.8235	1.637	2.10738
0:09:33.340	Exercise		1.93229	31.0159	10.7349	180	-	31.5348	30.5012	1.03389	67.137	1.55867	1.99777
0:09:34.700	Exercise		1.87846	30.1519	10.4166	180.333	-	32.116	30.758	1.04415	67.2325	1.40233	1.9614
0:09:35.820	Exercise		1.55342	24.9345	8.59825	180.667	-	31.9403	30.6392	1.04246	56.061	1.25267	1.61938
0:09:37.460	Exercise		1.7413	27.9502	9.62042	181	-	30.7099	29.9446	1.02556	60.2022	1.28867	1.7858
0:09:38.660	Exercise		1.79654	28.837	9.94396	180.667	-	29.8659	29.532	1.01131	60.1718	1.32967	1.81685
0:09:39.880	Exercise		2.17031	34.8364	12.035	180.333	-	30.1831	29.8717	1.01042	72.6672	1.46133	2.19293
0:09:41.080	Exercise		2.10775	33.8322	11.7097	180	-	31.5534	30.9832	1.01841	73.3538	1.54267	2.14654
0:09:42.460	Exercise		1.91408	30.7235	10.6338	180	-	31.0081	30.0337	1.03244	65.4205	1.55233	1.97617
0:09:44.280	Exercise		1.82282	29.2588	10.1268	180	-	31.2531	30.1245	1.03746	62.9597	1.51333	1.89111
0:09:45.520	Exercise		1.92684	30.9285	10.7245	179.667	-	30.8693	29.7354	1.03813	65.956	1.46667	2.00032
0:09:46.640	Exercise		2.02057	32.4329	11.2462	179.667	-	32.7873	31.7606	1.03232	73.625	1.43733	2.08588
0:09:47.800	Exercise		2.01937	32.4137	11.2604	179.333	-	32.0094	31.0363	1.03136	71.7208	1.45833	2.08269
0:09:49.220	Exercise		1.97617	31.7203	11.0196	179.333	-	31.3095	30.2863	1.03378	68.4404	1.50067	2.04294
0:09:50.620	Exercise		2.00247	32.1424	11.187	179	-	31.0251	29.826	1.0402	68.2684	1.60067	2.08298
0:09:52.020	Exercise		2.07819	33.3578	11.61	179	-	31.8739	30.3997	1.04849	72.9715	1.561	2.17897
0:09:53.120	Exercise		1.98189	31.8121	11.072	179	-	33.9307	32.0243	1.05953	74.362	1.505	2.09988
0:09:54.300	Exercise		2.02278	32.4684	11.3004	179	-	33.886	31.9966	1.05905	75.7837	1.50733	2.14222
0:09:55.620	Exercise		1.93087	30.9931	10.787	179	-	32.696	30.9825	1.05531	69.6237	1.54433	2.03766
0:09:57.160	Exercise		1.98786	31.9078	11.1054	179	-	30.4373	29.1239	1.0451	66.6135	1.57033	2.07751
0:09:58.560	Exercise		1.99569	32.0336	11.1491	179	-	29.9511	28.8041	1.03982	65.6998	1.59633	2.07516
0:10:00.000	Exercise		2.15722	34.6264	12.0291	179.333	-	29.4471	28.4198	1.03615	69.6977	1.62567	2.2352
0:10:01.360	Exercise		2.08632	33.4882	11.6121	179.667	-	30.2173	29.0942	1.0386	69.1056	1.64133	2.16685
0:10:02.840	Exercise		2.05581	32.9985	11.4212	180	-	30.3098	29.1804	1.03871	68.3467	1.63067	2.13538
0:10:04.300	Exercise		2.05926	33.054	11.4403	180	-	30.3722	29.4019	1.033	68.5193	1.65133	2.12722
0:10:05.700	Exercise		2.16134	34.6924	11.9852	180.333	-	30.1918	29.3397	1.02904	71.3405	1.688	2.2241
0:10:07.100	Exercise		2.14712	34.4642	11.8844	180.667	-	30.6222	29.5974	1.03463	71.7093	1.73267	2.22147
0:10:08.660	Exercise		2.05822	33.0372	11.3714	181	-	31.0669	29.7708	1.04353	69.9021	1.689	2.14782
0:10:10.060	Exercise		2.07542	33.3134	11.4664	181	-	30.9213	29.4763	1.04902	70.2266	1.671	2.17716
0:10:11.400	Exercise		2.03013	32.5863	11.1956	181.333	-	30.5242	29.1997	1.04536	68.0438	1.61267	2.12222
0:10:12.940	Exercise		2.05895	33.0489	11.3545	181.333	-	30.5069	29.3127	1.04074	68.8036	1.65367	2.14283
0:10:14.400	Exercise		2.00671	32.2105	11.0461	181.667	-	30.3034	29.2871	1.0347	66.6807	1.63567	2.07635
0:10:15.820	Exercise		2.0862	33.4864	11.4837	181.667	-	30.1861	29.2495	1.03202	69.0921	1.62633	2.15301
0:10:17.180	Exercise		2.02848	32.5598	11.1455	182	-	30.1995	29.2414	1.03276	67.2502	1.61633	2.09494
0:10:18.740	Exercise		1.44846	23.2498	7.95859	182	-	31.3308	30.3616	1.03192	51.1224	1.28233	1.4947
0:10:20.360	Exercise		1.91394	30.7213	10.5161	182	-	27.5046	27.2316	1.01003	58.837	1.36767	1.93313
0:10:21.480	Exercise		2.03575	32.6765	11.1854	182	-	26.4224	26.2982	1.00472	59.9842	1.39433	2.04536
0:10:23.040	Exercise		2.76262	44.3439	15.1792	182	-	26.8948	26.5644	1.01244	80.8993	1.76533	2.79699
0:10:24.360	Exercise		2.25608	36.2131	12.396	182	-	29.9034	29.0139	1.03066	73.549	1.74067	2.32524
0:10:25.760	Exercise		2.22714	35.7487	12.2371	182	-	31.2625	29.906	1.04536	75.8369	1.75833	2.32817
0:10:27.220	Exercise		2.14853	34.4868	11.8051	182	-	31.6781	29.9752	1.05681	74.09	1.76967	2.27059
0:10:28.660	Exercise		2.05601	33.0017	11.2761	182.333	-	31.51	29.5038	1.068	70.6767	1.72733	2.19581
0:10:30.160	Exercise		2.00053	32.1112	10.9518	182.667	-	31.3953	29.4949	1.06443	68.6991	1.679	2.12942
0:10:31.620	Exercise		1.97779	31.7462	10.8076	183	-	30.777	29.1975	1.0541	66.7624	1.63167	2.08478
0:10:33.060	Exercise		2.02139	32.4461	11.0459	183	-	30.703	29.4308	1.04323	68.152	1.61167	2.10877
0:10:34.420	Exercise		2.04415	32.8114	11.1499	183.333	-	30.7101	29.5426	1.03952	68.8389	1.635	2.12493
0:10:35.900	Exercise		2.09679	33.6563	11.4163	183.667	-	30.6807	29.4306	1.04247	70.4508	1.65767	2.18585
0:10:37.300	Exercise		2.05827	33.0381	11.1863	184	-	30.2447	29.1117	1.03892	68.1006	1.67667	2.13838
0:10:38.860	Exercise		2.14289	34.3964	11.6462	184	-	29.9946	28.8625	1.03922	70.4278	1.64833	2.22694
0:10:40.140	Exercise		2.08849	33.5231	11.3505	184	-	30.4192	29.3118	1.03778	69.8075	1.60133	2.16739
0:10:41.460	Exercise		2.12947	34.1809	11.5732	184	-	30.9001	29.4767	1.04829	72.2045	1.62367	2.2323
0:10:42.920	Exercise		2.06367	33.1247	11.2156	184	-	31.7159	30.0094	1.05687	71.9274	1.59933	2.18102
0:10:44.160	Exercise		2.06938	33.2163	11.2466	184	-	31.4909	29.7717	1.05775	71.3811	1.654	2.18888
0:10:45.660	Exercise		2.0894	33.5377	11.3554	184	-	31.6912	30.0094	1.05604	72.5751	1.64333	2.20649
0:10:47.020	Exercise		2.04529	32.8297	11.1157	184	-	32.1228	30.6099	1.04942	72.0598	1.63167	2.14637
0:10:48.260	Exercise		2.08725	33.5032	11.3643	183.667	-	32.0706	30.5464	1.0499	73.6285	1.585	2.1914
0:10:49.540	Exercise		2.06363	33.124	11.2357	183.667	-	32.0936	30.6431	1.04733	72.8292	1.589	2.16131
0:10:50.960	Exercise		2.12435	34.0987	11.5873	183.333	-	31.2115	29.7601	1.04877	72.6992	1.637	2.22795
0:10:52.320	Exercise		2.13039	34.1957	11.6203	183.333	-	32.9231	31.1048	1.05845	77.1642	1.58167	2.25492
0:10:53.320	Exercise		2.06196	33.0973	11.2471	183.333	-	34.2934	32.1447	1.06685	78.3753	1.47267	2.19979
0:10:54.400	Exercise		2.07083	33.2397	11.275	183.667	-	35.1126	32.6968	1.07389	80.6992	1.455	2.22384
0:10:55.580	Exercise		2.0874	33.5056	11.3446	184	-	33.1183	31.0414	1.06691	76.0379	1.58533	2.22706
0:10:57.180	Exercise		2.17459	34.9051	11.8184	184	-	32.0477	30.1738	1.0621	76.0798	1.71467	2.30964
0:10:58.520	Exercise		2.07016	33.2288	11.2305	184.333	-	31.3035	29.4972	1.06124	70.6721	1.734	2.19693
0:11:00.020	Exercise		2.15382	34.5717	11.6633	184.667	-	31.3251	29.5459	1.06022	73.5942	1.73	2.28351
0:11:01.420	Exercise		2.13154	34.2142	11.5219	185	-	31.5169	29.6349	1.06351	73.2133	1.74733	2.26691
0:11:02.820	Exercise		2.20267	35.3559	11.9063	185	-	32.1224	30.2049	1.06348	76.7887	1.83267	2.34251
0:11:04.320	Exercise		2.1562	34.61	11.6551	185	-	32.2163	30.3087	1.06294	75.3616	1.84033	2.29191
0:11:05.820	Exercise		2.1324	34.2279	11.5265	185	-	31.6206	29.7666	1.06228	73.2957	1.79867	2.26521
0:11:07.240	Exercise		2.07195	33.2576	11.1997	185	-	31.5283	29.6224	1.06434	71.0077	1.79933	2.20525
0:11:08.900	Exercise		2.13962	34.3439	11.5655	185	-	31.3163	29.4247	1.06428	73.0899	1.72967	2.27716
0:11:10.140	Exercise		2.12967	34.1841	11.5117	185	-	31.7139	29.9065	1.06043	73.6252	1.74233	2.25838
0:11:11.560	Exercise		2.1655	34.7592	11.7054	185	-	32.0652	30.3886	1.05517	75.8154	1.71167	2.28497
0:11:12.980	Exercise		2.15752	34.6311	11.6622	185	-	32.3792	30.5153	1.06108	75.9714	1.78967	2.28929
0:11:14.380	Exercise		2.19755	35.2736	11.8786	185	-	32.2081	30.0356	1.07233	76.7836	1.84133	2.3565
0:11:15.880	Exercise		2.19458	36.8552	11.8626	185	-	32.3783	29.9286	1.08185	77.0616	1.848	2.37421
0:11:17.300	Exercise		2.15572	36.3976	11.6525	185	-	32.6996	30.1499	1.08457	76.4387	1.85067	2.33802
0:11:18.740	Exercise		2.1305	35.7961	11.5162	185	-	33.3138	30.7593	1.08305	77.0023	1.83967	2.30743
0:11:20.180	Exercise		2.11255	36.2429	11.4192	185	-	33.2747	30.6722	1.08485	76.2933	1.83133	2.29179
0:11:21.620	Exercise		2.14277	36.9981	11.5825	185	-	33.1812	30.5869	1.08482	77.0988	1.85067	2.32451
0:11:23.060	Exercise		2.10875	37.3786	11.3986	185	-	33.8672	31.1148	1.08846	77.5341	1.82533	2.29529
0:11:24.420	Exercise		2.09718	35.0562	11.3361	185	-	32.8962	30.2326	1.0881	74.9521	1.81	2.28194
0:11:25.980	Exercise		2.08529	35.3748	11.2718	185	-	32.476	29.8707	1.08722	73.7131	1.77167	2.26716
0:11:27.400	Exercise		2.11665	36.1656	11.4413	185	-	31.4247	29.0469	1.08186	72.3887	1.77467	2.28992
0:11:28.840	Exercise		2.14595	39.2546	11.5998	185	-	32.6544	30.2729	1.07867	76.1306	1.81033	2.31478
0:11:30.260	Exercise		2.15761	39.0893	11.6628	185	-	33.0741	30.6995	1.07735	77.3611	1.85667	2.3245
0:11:31.720	Exercise		2.13238	37.9772	11.5056	185.333	-	33.1261	30.6756	1.07989	76.6657	1.83133	2.30272
0:11:33.140	Exercise		2.12331	36.0572	11.4567	185.333	-	31.9006	29.599	1.07776	73.6811	1.78433	2.28842
0:11:34.620	Exercise		2.09998	34.8727	11.3105	185.667	-	31.6838	29.3395	1.0799	72.5371	1.74033	2.26777
0:11:36.040	Exercise		2.14901	35.5134	11.5745	185.667	-	32.0888	29.7358	1.07913	74.9327	1.80633	2.31906
0:11:37.480	Exercise		2.13868	36.4836	11.4983	186	-	32.6514	30.276	1.07846	75.8582	1.81233	2.30647
0:11:38.920	Exercise		2.16384	36.2405	11.6336	186	-	32.0525	29.8075	1.07531	75.3839	1.801	2.32681
0:11:40.340	Exercise		2.15759	36.3337	11.5792	186.333	-	32.4119	30.1451	1.0752	76.0459	1.791	2.31983
0:11:41.720	Exercise		2.1662	35.9477	11.6046	186.667	-	32.5693	30.3472	1.07322	76.5606	1.83467	2.32481
0:11:43.240	Exercise		2.15108	38.5041	11.5031	187	-	33.6346	31.2442	1.07651	78.3043	1.894	2.31566
0:11:44.700	Exercise		2.15699	39.2464	11.5347	187	-	33.6133	31.198	1.07742	78.3426	1.932	2.32398
0:11:46.160	Exercise		2.13002	39.6615	11.3905	187	-	34.1106	31.3571	1.08781	78.6578	1.88733	2.31706
0:11:47.560	Exercise		2.07468	36.9883	11.0748	187.333	-	33.972	31.1599	1.09025	76.5671	1.81167	2.26192
0:11:48.960	Exercise		2.03239	36.7283	10.8298	187.667	-	34.1144	31.2767	1.09073	75.3933	1.79167	2.21679
0:11:50.440	Exercise		2.12905	37.6772	11.3247	188	-	35.7325	32.7757	1.09021	82.9591	1.73567	2.32112
0:11:51.440	Exercise		1.95322	37.7063	10.3895	188	-	36.6718	33.6399	1.09013	79.1203	1.52067	2.12925
0:11:52.520	Exercise		2.0024	37.9112	10.6511	188	-	35.8971	33.0156	1.08728	79.8672	1.44	2.17716
0:11:53.700	Exercise		2.01195	36.8515	10.7018	188	-	32.8137	30.2331	1.08536	73.2433	1.46	2.18368
0:11:55.060	Exercise		2.26404	37.2244	12.0428	188	-	33.4995	30.7622	1.08898	82.9732	1.676	2.4655
0:11:56.180	Exercise		2.24608	36.8798	11.9472	188	-	34.5656	31.5587	1.09528	85.0426	1.65367	2.46009
0:11:57.240	Exercise		2.20224	36.7393	11.7141	188	-	37.2323	33.5045	1.11126	89.9491	1.62833	2.44727
0:11:58.320	Exercise		2.14056	34.3589	11.386	188	-	37.4046	33.5664	1.11434	88.0679	1.585	2.38532
0:11:59.420	Exercise		2.00194	32.1338	10.6486	188	-	38.4033	34.1867	1.12334	84.8823	1.52767	2.24886
0:12:00.480	Exercise		2.03926	32.7329	10.8471	188	-	37.7095	34.2429	1.10124	84.6343	1.57567	2.24571
0:12:01.680	Exercise		1.98418	31.8487	10.5354	188.333	-	35.9602	33.1135	1.08597	78.224	1.639	2.15475
0:12:03.320	Exercise		1.89609	30.4349	10.0678	188.333	-	35.2093	32.8127	1.07304	73.2383	1.628	2.03458
0:12:04.560	Exercise		1.77894	28.5545	9.44572	188.333	-	35.2497	32.827	1.0738	69.035	1.571	1.91023
0:12:05.840	Exercise		1.03638	16.6353	5.51265	188	-	37.9162	35.0017	1.08327	44.9259	1.149	1.12268
0:12:08.560	Exercise		0.757828	12.1642	4.031	188	-	39.5834	36.3191	1.08988	34.9597	1.0145	0.825941
