# Supplementary material for: A Plyometric Warm-Up Protocol Improves Running Economy in Recreational Endurance Athletes
Source: Front Physiol. 2020 Mar 12;11:197. doi: 10.3389/fphys.2020.00197 (PMC7080849; doi:10.3389/fphys.2020.00197)
Supplement: Supplementary file 1 [file Data_Sheet_1.zip › Datasheet 1/Running economy /9/9 Control .xls]

## Sheet: MetasoftStudio
CPET Results
Operator
Master data
Name
Director
Street
City
Zip
State
Country
Phone
Fax
e-Mail
Internet
Patient data
Administrative Data
ID		9
Title		MISS
Last Name
First Name
Name Addition
Sex		female
Date of Birth		16/05/1999
Biological and Medical Baseline Data
Height		165 cm
Weight		59.2 kg
Mask		Blue, small
Ethnicity
Body Fat
Hip/Waist Ratio
BMI		22
Estimated Fitness Level
BSA		1.65 m2
Hct
Hb
Medication that changes the Heart Rate
Medication
Existing Medical Conditions
Normal Values
Maximum Oxygen Uptake		Wasserman weight algorithm, 2.03L/min
Maximum Relative Oxygen Uptake		Based on normal value of maximum oxygen uptake, 34ml/min/kg
Maximum Oxygen Pulse		Wasserman equation, 11ml
Maximum Heart Rate		Traditional formula for bicycle test, 180/min
Maximum Minute Ventilation		Not used, -
Maximum Breathing Frequency		Pollock et al. equation, 37/min
Maximum Work Rate		Based on normal maximum oxygen uptake, 173W
Maximum Arterial Blood Pressure		Japanese normal values, 159mmHg
Spirometry normal value set		European Coal and Steel Community (ECSC)
LBW		59.2 kg
IC
VC
TLC
FEV1
Attribution
Administrative Group
Attribution
Contact & Insurance Information
Contact Information
Street
Zip-Code
City
State
Country
Phone
Mobile Phone
e-Mail
Fax
Insurance Information
Prescribing Physician
Responsible Physician
Insurance Company
Insurance Number
Test data
Start Time		20/05/2019 4:20 PM
Duration		0:14:12
CPET device		MetaLyzer 3B-R3
Serial number		235021624
Firmware version		1.3.56
Flow Sensor		Default
Temperature		22.0°C
Barometric Pressure		1011mBar
Humidity		50%
Variable	Unit	Rest	Unloaded Pedalling	Warm Up	VT1	VT1 % Norm	VT1 % Max	VT2	VT2 % Norm	VT2 % Max	V'O2peak	V'O2peak % Norm	Normal	Absolute Maximum Values
V'O2	L/min	-	-	-	-	-	-	2.22	109	98	2.28	112	2.03	3.21
V'O2/kg	ml/min/kg	-	-	-	-	-	-	38	109	98	38	112	34	54
V'O2/HR	ml	-	-	-	-	-	-	11	101	97	12	105	11	17
HR	/min	-	-	-	-	-	-	195	108	101	193	107	180	196
V'E/V'O2		-	-	-	-	-	-	31.8	-	104	30.7	-	-	33.1
V'E/V'CO2		-	-	-	-	-	-	29.9	-	101	29.6	-	-	31.7
V'E	L/min	-	-	-	-	-	-	78.1	-	101	77.0	-	-	95.0
V'CO2	L/min	-	-	-	-	-	-	2.36	-	100	2.35	-	-	3.19
RER		-	-	-	-	-	-	1.06	-	103	1.04	-	-	1.07
t	Phase	Marker	V'O2	V'O2/kg	V'O2/HR	HR	WR	V'E/V'O2	V'E/V'CO2	RER	V'E	VT	V'CO2
h:mm:ss.ms			L/min	ml/min/kg	ml	/min	W				L/min	L	L/min
0:00:05.080	Exercise		0.781209	13.1961	6.51008	120	-	30.8945	34.4616	0.896491	29.8987	0.747	0.700347
0:00:06.620	Exercise		0.764153	12.908	6.36794	120	-	29.8914	33.0632	0.90407	28.5786	0.717333	0.690847
0:00:08.140	Exercise		0.753482	12.7277	6.27902	120	-	28.6388	31.2481	0.916496	26.961	0.721333	0.690563
0:00:09.920	Exercise		0.626142	10.5767	5.21785	120	-	27.2009	29.4337	0.924144	22.6611	0.579667	0.578646
0:00:11.280	Exercise		0.806097	13.6165	6.66196	121	-	30.2205	31.6405	0.955119	29.1947	0.869667	0.769918
0:00:13.900	Exercise		0.778553	13.1512	6.3642	122.333	-	31.8349	32.9598	0.965873	29.8718	0.845667	0.751983
0:00:15.440	Exercise		0.761156	12.8574	6.10553	124.667	-	37.5793	38.842	0.967491	33.5189	0.982	0.736412
0:00:16.920	Exercise		0.321302	5.42739	2.52331	127.333	-	57.2764	60.1297	0.952547	24.139	0.606	0.306055
0:00:18.420	Exercise		0.10755	1.81672	0.829432	129.667	-	140.01	148.393	0.943509	21.8625	0.462667	0.101474
0:00:19.400	Exercise		0	0	0	131.667	-	-	-	0	19.166	0.433	0
0:00:21.300	Exercise		0	0	0	132.333	-	-	-	0	20.9639	0.463667	0
0:00:22.700	Exercise		0.0217368	0.367175	0.163434	133	-	838.714	1055.4	0.794691	23.7231	0.622	0.017274
0:00:24.200	Exercise		0.196084	3.31223	1.47432	133	-	104.884	125.493	0.835776	26.3203	0.658667	0.163882
0:00:25.820	Exercise		0.447488	7.55891	3.37302	132.667	-	47.2036	57.3614	0.822915	26.1534	0.748667	0.368244
0:00:27.980	Exercise		0.596585	10.0774	4.5082	132.333	-	32.1097	38.9463	0.824462	24.0013	0.713333	0.491862
0:00:29.640	Exercise		0.778929	13.1576	5.91592	131.667	-	27.8713	33.5356	0.831098	26.672	0.774	0.647366
0:00:31.160	Exercise		0.862278	14.5655	6.56557	131.333	-	26.6717	31.9246	0.835461	28.2276	0.777333	0.720399
0:00:32.960	Exercise		0.965188	16.3039	7.36785	131	-	24.7802	29.7986	0.83159	28.6119	0.877667	0.80264
0:00:35.360	Exercise		0.970179	16.3882	7.40594	131	-	23.6295	28.8573	0.818842	27.4388	0.875333	0.794423
0:00:37.040	Exercise		1.07467	18.1532	8.20359	131	-	23.6235	29.1681	0.809911	30.1477	0.912	0.870388
0:00:38.600	Exercise		1.17501	19.8481	8.96953	131	-	23.9738	29.8751	0.802465	33.5996	0.891	0.942903
0:00:40.140	Exercise		1.14218	19.2935	8.71892	131	-	24.2203	30.1221	0.804072	32.9449	0.898333	0.918394
0:00:41.980	Exercise		1.08267	18.2883	8.24365	131.333	-	24.5016	30.5256	0.802656	31.808	0.867333	0.869008
0:00:43.540	Exercise		1.1105	18.7584	8.41286	132	-	23.9961	30.0962	0.797312	32.0044	0.860333	0.885413
0:00:45.020	Exercise		1.11959	18.912	8.41799	133	-	23.5607	29.9842	0.785769	32.0903	0.809	0.879742
0:00:46.520	Exercise		1.14181	19.2873	8.52094	134	-	23.6247	30.2619	0.780674	32.8131	0.809333	0.891378
0:00:47.980	Exercise		1.07954	18.2354	7.97686	135.333	-	24.0736	31.0469	0.775395	31.8265	0.785	0.837066
0:00:49.460	Exercise		1.13375	19.1511	8.29572	136.667	-	24.1919	31.3381	0.771964	33.2158	0.826333	0.875212
0:00:51.000	Exercise		1.15643	19.5343	8.40022	137.667	-	24.1116	31.0632	0.776209	33.6193	0.844	0.897631
0:00:52.500	Exercise		1.40996	23.8169	10.168	138.667	-	25.2122	31.359	0.803987	40.3593	1.208	1.13359
0:00:55.320	Exercise		1.2448	21.0271	8.89145	140	-	25.4155	31.3355	0.811076	35.9899	1.19067	1.00963
0:00:57.360	Exercise		1.1323	19.1266	7.99268	141.667	-	23.9455	29.7968	0.803625	30.7978	1.20367	0.909941
0:00:59.660	Exercise		1.03872	17.5459	7.24688	143.333	-	21.9411	28.4128	0.772225	27.0362	0.917	0.802124
0:01:01.480	Exercise		1.08695	18.3607	7.51348	144.667	-	21.4519	28.1738	0.761412	27.124	1.026	0.827617
0:01:04.440	Exercise		1.26021	21.2873	8.63156	146	-	22.5056	30.0165	0.749773	32.6942	1.08667	0.944869
0:01:06.060	Exercise		1.33422	22.5376	9.09698	146.667	-	22.5524	30.3687	0.742618	34.6864	1.08667	0.990819
0:01:07.620	Exercise		1.43851	24.2992	9.78579	147	-	23.1347	31.2196	0.741032	38.7731	1.01633	1.06598
0:01:09.160	Exercise		1.19392	20.1675	8.12187	147	-	23.4105	31.1539	0.751447	32.7569	0.981333	0.897164
0:01:11.800	Exercise		1.16603	19.6964	7.93217	147	-	23.3325	30.9342	0.754261	32.0371	0.955	0.879491
0:01:13.340	Exercise		1.13494	19.1713	7.7207	147	-	23.0148	30.6035	0.752031	31.0011	0.914667	0.853513
0:01:14.840	Exercise		1.30831	22.0998	8.90007	147	-	22.7619	30.315	0.750847	35.4897	0.895	0.982341
0:01:16.340	Exercise		1.14122	19.2774	7.74587	147.333	-	22.7515	30.0759	0.756472	30.9946	0.887333	0.863304
0:01:18.760	Exercise		1.12278	18.9659	7.62068	147.333	-	21.7545	28.8411	0.754289	29.153	0.888	0.8469
0:01:20.540	Exercise		1.19281	20.1488	8.09599	147.333	-	21.3435	28.5658	0.747169	30.0662	0.939667	0.89123
0:01:22.140	Exercise		1.4177	23.9476	9.66614	146.667	-	21.7838	29.388	0.741249	36.1005	0.996333	1.05087
0:01:23.740	Exercise		1.48624	25.1054	10.1565	146.333	-	22.5628	30.3187	0.744187	38.9798	1.03067	1.10604
0:01:25.300	Exercise		1.42724	24.1087	9.75332	146.333	-	23.0976	30.7141	0.752019	38.4578	1.00833	1.07331
0:01:26.860	Exercise		1.32734	22.4213	9.05006	146.667	-	23.1995	30.5384	0.759682	36.3319	0.944667	1.00836
0:01:28.420	Exercise		1.22517	20.6954	8.33448	147	-	23.2175	30.3264	0.765587	33.8516	0.901667	0.937972
0:01:30.100	Exercise		1.23191	20.8093	8.39937	146.667	-	23.2895	30.2304	0.770402	33.8506	0.944667	0.949064
0:01:31.900	Exercise		1.27803	21.5884	8.71385	146.667	-	23.1074	29.8699	0.773603	34.716	0.964333	0.988689
0:01:33.440	Exercise		1.38185	23.3421	9.42171	146.667	-	22.8997	29.4653	0.777174	36.9138	1.00867	1.07394
0:01:35.040	Exercise		1.28591	21.7214	8.72789	147.333	-	24.0502	30.7955	0.780964	37.5964	0.811667	1.00425
0:01:36.000	Exercise		1.21489	20.5219	8.22728	147.667	-	24.3946	31.0635	0.785314	36.7221	0.746333	0.954073
0:01:37.260	Exercise		1.19463	20.1795	8.0718	148	-	24.7673	31.7496	0.780082	36.6729	0.745333	0.931906
0:01:38.860	Exercise		1.28214	21.6578	8.68266	147.667	-	23.5581	30.416	0.774528	36.0247	0.891333	0.993053
0:01:40.520	Exercise		1.30445	22.0346	8.87379	147	-	23.2463	30.1456	0.771135	35.6357	0.966	1.0059
0:01:42.140	Exercise		1.30315	22.0127	8.88513	146.667	-	23.1695	29.921	0.774357	35.4614	0.969333	1.00911
0:01:43.780	Exercise		1.37337	23.1988	9.36386	146.667	-	23.0805	29.6831	0.777563	36.9871	1.007	1.06788
0:01:45.420	Exercise		1.39327	23.535	9.45661	147.333	-	23.4302	30.1885	0.77613	37.9564	1.029	1.08136
0:01:47.020	Exercise		1.32205	22.332	8.93279	148	-	23.4054	30.2755	0.773079	35.5574	1.10967	1.02205
0:01:49.740	Exercise		1.32927	22.454	8.9213	149	-	22.5396	29.4584	0.765133	34.5971	1.07467	1.01707
0:01:51.360	Exercise		1.38224	23.3486	9.19448	150.333	-	22.022	28.7202	0.766775	34.9693	1.11167	1.05987
0:01:53.060	Exercise		1.57222	26.5578	10.3891	151.333	-	22.0717	28.8222	0.765789	39.8871	1.10767	1.20399
0:01:54.740	Exercise		1.60459	27.1046	10.5565	152	-	23.0022	29.7012	0.774454	42.2118	1.14633	1.24268
0:01:56.260	Exercise		1.50124	25.3587	9.89827	151.667	-	23.6582	30.2175	0.78293	40.9477	1.08567	1.17536
0:01:57.840	Exercise		1.35522	22.8921	8.95517	151.333	-	23.7163	30.1864	0.78566	37.6352	0.986333	1.06474
0:01:59.460	Exercise		1.27467	21.5316	8.47897	150.333	-	23.8015	30.0411	0.792298	35.6133	0.972333	1.00992
0:02:01.180	Exercise		1.31895	22.2795	8.81256	149.667	-	23.3992	29.51	0.792926	35.9882	1.011	1.04583
0:02:02.900	Exercise		1.36054	22.9822	9.0905	149.667	-	23.7596	29.5831	0.803147	37.3295	1.07433	1.09272
0:02:04.640	Exercise		1.43273	24.2015	9.53036	150.333	-	23.7127	29.4314	0.805694	39.0806	1.102	1.15434
0:02:06.260	Exercise		1.36885	23.1225	9.04526	151.333	-	24.1513	29.9406	0.806641	38.2061	1.069	1.10417
0:02:07.940	Exercise		1.44644	24.4331	9.55796	151.333	-	23.7417	29.6243	0.801425	39.3972	1.122	1.15921
0:02:09.780	Exercise		1.38206	23.3457	9.13257	151.333	-	23.7541	29.5323	0.804344	37.7084	1.113	1.11165
0:02:11.580	Exercise		1.43186	24.1868	9.46164	151.333	-	23.4981	29.0578	0.808669	38.5665	1.12867	1.1579
0:02:13.220	Exercise		1.27999	21.6214	8.42097	152	-	23.4174	28.7724	0.813883	34.9295	1.015	1.04176
0:02:15.020	Exercise		1.21442	20.5138	7.93738	153	-	22.7681	28.1649	0.808386	31.9984	1.05967	0.981721
0:02:17.920	Exercise		1.31215	22.1647	8.53894	153.667	-	21.5853	27.2002	0.793573	32.4978	1.121	1.04129
0:02:19.740	Exercise		1.38754	23.4382	9.01001	154	-	21.6092	27.2548	0.792858	34.0276	1.21167	1.10012
0:02:21.700	Exercise		1.53302	25.8957	9.9547	154	-	21.8172	27.5549	0.791774	38.2118	1.15467	1.21381
0:02:23.380	Exercise		1.24814	21.0834	8.12236	153.667	-	21.8869	27.2786	0.802346	31.8222	1.01733	1.00144
0:02:25.560	Exercise		1.30413	22.0291	8.50516	153.333	-	21.424	26.6985	0.80244	32.6488	0.998333	1.04648
0:02:27.280	Exercise		1.11545	18.8421	7.27467	153.333	-	21.4662	26.72	0.803374	28.082	0.977333	0.896123
0:02:29.800	Exercise		1.41979	23.983	9.21944	154	-	20.668	25.9538	0.79634	33.3509	1.19867	1.13064
0:02:32.220	Exercise		1.37062	23.1523	8.84268	155	-	21.1732	26.5324	0.798013	32.7504	1.26433	1.09377
0:02:34.280	Exercise		1.58385	26.7543	10.1965	155.333	-	21.1132	26.3125	0.8024	37.4122	1.35633	1.27089
0:02:36.360	Exercise		1.45069	24.505	9.35932	155	-	23.2299	28.4435	0.816704	38.1366	1.23767	1.18479
0:02:38.100	Exercise		1.4322	24.1926	9.27992	154.333	-	23.2103	28.2404	0.821881	38.0158	1.14667	1.1771
0:02:39.760	Exercise		1.34667	22.7478	8.7636	153.667	-	23.2674	28.3561	0.820542	36.3975	1.035	1.105
0:02:41.480	Exercise		1.38104	23.3284	9.00677	153.333	-	22.5513	27.5761	0.817785	36.309	1.01233	1.12939
0:02:43.120	Exercise		1.43144	24.1797	9.35579	153	-	22.2598	27.5788	0.807134	36.9112	1.053	1.15536
0:02:44.900	Exercise		1.49379	25.233	9.76334	153	-	22.7851	28.4856	0.799882	39.046	1.12233	1.19486
0:02:46.660	Exercise		1.42753	24.1137	9.35064	152.667	-	22.7418	28.563	0.796198	37.2027	1.13067	1.1366
0:02:48.600	Exercise		1.40211	23.6842	9.1841	152.667	-	23.3067	28.9443	0.805226	37.381	1.14467	1.12901
0:02:50.420	Exercise		1.39095	23.4958	9.09118	153	-	22.9051	28.1815	0.812771	36.4909	1.13467	1.13052
0:02:52.260	Exercise		1.44062	24.3348	9.35467	154	-	22.7771	27.8231	0.818639	37.615	1.128	1.17935
0:02:54.000	Exercise		1.40517	23.736	9.08515	154.667	-	22.5515	27.6574	0.815388	36.5449	1.08367	1.14576
0:02:55.760	Exercise		1.47149	24.8563	9.49351	155	-	22.3243	27.1374	0.82264	37.7965	1.10033	1.21051
0:02:57.500	Exercise		1.52634	25.7827	9.84733	155	-	22.836	27.549	0.828922	39.6784	1.18467	1.26521
0:02:59.380	Exercise		1.47822	24.9699	9.5369	155	-	23.2941	27.6942	0.841119	39.4205	1.13833	1.24336
0:03:00.980	Exercise		1.50727	25.4606	9.72431	155	-	23.3854	27.6411	0.846039	40.1115	1.18767	1.27521
0:03:02.860	Exercise		1.38091	23.3262	8.88998	155.333	-	22.7356	26.8573	0.846532	35.8181	1.16633	1.16899
0:03:05.500	Exercise		1.54517	26.1009	9.92617	155.667	-	22.595	26.4977	0.852713	39.2912	1.29233	1.31759
0:03:07.140	Exercise		1.366	23.0743	8.73772	156.333	-	22.4653	26.2599	0.855496	34.754	1.23067	1.1686
0:03:09.500	Exercise		1.41187	23.8492	8.99282	157	-	21.9622	25.6149	0.857397	35.1358	1.22567	1.21054
0:03:12.000	Exercise		1.12355	18.9789	7.11108	158	-	21.022	24.8792	0.844963	27.2544	1.07967	0.94936
0:03:14.280	Exercise		1.26946	21.4436	8.00082	158.667	-	20.9001	25.1177	0.832088	30.6211	1.07833	1.0563
0:03:16.000	Exercise		1.41265	23.8623	8.88457	159	-	21.0142	25.7584	0.81582	34.3575	1.059	1.15246
0:03:17.660	Exercise		1.68775	28.5093	10.5926	159.333	-	21.4863	26.3534	0.815314	41.3664	1.16733	1.37605
0:03:19.360	Exercise		1.69985	28.7137	10.6462	159.667	-	21.6528	26.4332	0.819152	41.9291	1.17867	1.39243
0:03:21.060	Exercise		1.60824	27.1662	10.0515	160	-	22.2736	26.9	0.828012	40.8833	1.163	1.33164
0:03:22.780	Exercise		1.59323	26.9127	9.93701	160.333	-	22.7406	27.2858	0.833423	41.4694	1.14	1.32784
0:03:24.320	Exercise		1.5416	26.0405	9.595	160.667	-	22.9629	27.3989	0.838094	40.7899	1.08967	1.292
0:03:25.880	Exercise		1.57473	26.6002	9.76073	161.333	-	23.2139	27.7066	0.837846	41.9657	1.117	1.31938
0:03:27.580	Exercise		1.55553	26.2759	9.62186	161.667	-	23.012	27.5191	0.83622	41.0918	1.11733	1.30077
0:03:29.220	Exercise		1.60592	27.127	9.91307	162	-	23.236	27.7557	0.83716	42.4391	1.19267	1.34441
0:03:30.940	Exercise		1.55633	26.2893	9.60697	162	-	23.6092	28.1016	0.840138	41.9738	1.15567	1.30753
0:03:32.540	Exercise		1.48615	25.104	9.15496	162.333	-	24.1468	28.5916	0.844541	41.0742	1.14	1.25512
0:03:34.220	Exercise		1.46532	24.752	9.0266	162.333	-	24.2035	28.4594	0.850459	40.7146	1.117	1.24619
0:03:35.880	Exercise		1.64127	27.7242	10.0898	162.667	-	24.9018	28.8898	0.86196	45.3702	1.452	1.41471
0:03:38.620	Exercise		1.66085	28.0549	10.2101	162.667	-	24.7325	28.5203	0.867191	45.4445	1.49833	1.44027
0:03:40.440	Exercise		1.63265	27.5786	10.0163	163	-	24.7099	28.356	0.871417	44.6694	1.48667	1.42272
0:03:42.140	Exercise		1.3752	23.2297	8.43679	163	-	22.8755	26.3542	0.868001	35.748	1.2	1.19367
0:03:44.980	Exercise		1.40067	23.6599	8.57551	163.333	-	22.2397	25.8193	0.861361	35.4402	1.18967	1.20648
0:03:46.800	Exercise		1.48189	25.0319	9.0359	164	-	21.8612	25.6692	0.85165	36.7475	1.216	1.26205
0:03:48.440	Exercise		1.62163	27.3923	9.84793	164.667	-	22.2984	26.2525	0.849384	41.0797	1.20233	1.37738
0:03:50.260	Exercise		1.60774	27.1577	9.74386	165	-	22.7068	26.5357	0.855708	41.5792	1.18033	1.37575
0:03:51.920	Exercise		1.50011	25.3397	9.09157	165	-	22.705	26.4968	0.856897	38.8922	1.159	1.28544
0:03:53.820	Exercise		1.50224	25.3757	9.12293	164.667	-	22.7846	26.7702	0.851117	39.0429	1.16767	1.27858
0:03:55.660	Exercise		1.51176	25.5365	9.19935	164.333	-	22.6185	26.8363	0.842832	38.8056	1.21167	1.27416
0:03:57.540	Exercise		1.54343	26.0714	9.41115	164	-	22.7684	27.1647	0.838163	39.893	1.209	1.29365
0:03:59.280	Exercise		1.64635	27.8099	10.0387	164	-	23.1202	27.554	0.839089	42.7823	1.30567	1.38143
0:04:01.160	Exercise		1.61795	27.3303	9.86558	164	-	23.5469	28.0036	0.840854	42.6824	1.34067	1.36046
0:04:03.220	Exercise		1.63297	27.584	9.95715	164	-	23.823	28.2668	0.842791	43.3471	1.40433	1.37625
0:04:05.120	Exercise		1.53351	25.9039	9.3697	163.667	-	23.9436	28.2407	0.847839	41.3247	1.29167	1.30017
0:04:06.820	Exercise		1.52931	25.8329	9.34404	163.667	-	23.5791	27.7556	0.849526	40.8339	1.23167	1.29919
0:04:08.660	Exercise		1.55827	26.3221	9.521	163.667	-	23.2185	27.3496	0.848953	40.7724	1.27867	1.3229
0:04:10.820	Exercise		1.65669	27.9846	10.1018	164	-	22.9893	27.11	0.848	42.3552	1.42867	1.40487
0:04:12.920	Exercise		1.65835	28.0126	10.0914	164.333	-	23.3044	27.3106	0.85331	43.0254	1.415	1.41509
0:04:14.640	Exercise		1.59567	26.9539	9.69031	164.667	-	23.5328	27.3808	0.859466	42.1961	1.308	1.37142
0:04:16.440	Exercise		1.46766	24.7915	8.89489	165	-	23.6138	27.3439	0.863587	39.5674	1.16033	1.26745
0:04:18.200	Exercise		1.49738	25.2936	9.07505	165	-	23.3917	27.2138	0.859552	39.9972	1.15867	1.28708
0:04:19.860	Exercise		1.51795	25.641	9.19969	165	-	23.5565	27.2356	0.864917	40.8845	1.14833	1.3129
0:04:21.500	Exercise		1.47616	24.9351	8.9464	165	-	23.6575	27.3186	0.865987	40.087	1.11767	1.27833
0:04:23.220	Exercise		1.56091	26.3667	9.44097	165.333	-	23.1664	26.8357	0.863267	41.4132	1.13533	1.34748
0:04:24.800	Exercise		1.60709	27.1468	9.70074	165.667	-	22.6106	26.3944	0.856642	41.489	1.15967	1.3767
0:04:26.540	Exercise		1.78575	30.1647	10.7575	166	-	23.9173	27.6081	0.866312	47.4291	1.44733	1.54702
0:04:28.860	Exercise		1.67933	28.3671	10.1165	166	-	24.7035	28.2494	0.874479	45.9816	1.47267	1.46854
0:04:30.660	Exercise		1.61256	27.2391	9.69473	166.333	-	25.0699	28.4175	0.882199	44.7678	1.485	1.4226
0:04:32.580	Exercise		1.49379	25.233	8.96277	166.667	-	24.0292	27.3763	0.877737	40.5766	1.248	1.31116
0:04:34.400	Exercise		1.53575	25.9416	9.19608	167	-	23.9829	27.4445	0.87387	41.7839	1.215	1.34204
0:04:35.940	Exercise		1.64956	27.8641	9.87758	167	-	24.7005	28.2761	0.873546	46.0195	1.25633	1.44096
0:04:37.520	Exercise		1.58887	26.839	9.49524	167.333	-	24.5335	28.0131	0.875784	44.2379	1.21167	1.39151
0:04:39.360	Exercise		1.73292	29.2723	10.3561	167.333	-	24.3992	27.8541	0.875964	47.2172	1.37767	1.51798
0:04:41.220	Exercise		1.65372	27.9345	9.88281	167.333	-	23.9114	27.3024	0.875799	44.1711	1.37433	1.44833
0:04:43.120	Exercise		1.7492	29.5473	10.4743	167	-	23.9869	27.2438	0.880455	46.3183	1.52967	1.54009
0:04:45.340	Exercise		1.55445	26.2576	9.3081	167	-	23.6803	26.6982	0.886961	41.0915	1.382	1.37874
0:04:47.300	Exercise		1.53929	26.0016	9.19896	167.333	-	23.0493	26.0321	0.885416	39.6042	1.38267	1.36291
0:04:49.420	Exercise		1.54584	26.1122	9.21974	167.667	-	22.7019	25.6685	0.884428	39.4054	1.316	1.36719
0:04:51.360	Exercise		1.57184	26.5514	9.35621	168	-	21.6756	24.7336	0.876364	38.0124	1.38867	1.37751
0:04:53.980	Exercise		1.74728	29.5148	10.4005	168	-	22.6546	25.786	0.878561	43.5385	1.58533	1.53509
0:04:56.080	Exercise		1.67779	28.3411	9.98685	168	-	23.1082	26.3691	0.876334	42.6812	1.57167	1.47031
0:04:58.080	Exercise		1.75521	29.6488	10.4477	168	-	24.0615	27.2838	0.881895	46.4988	1.56967	1.54791
0:05:00.060	Exercise		1.59739	26.983	9.48947	168.333	-	23.4975	26.7427	0.87865	41.8691	1.391	1.40355
0:05:02.060	Exercise		1.73497	29.3069	10.3067	168.333	-	23.3146	26.5579	0.877878	44.9994	1.42433	1.52309
0:05:03.800	Exercise		1.72983	29.2202	10.2762	168.333	-	23.7094	26.9864	0.878569	45.6238	1.425	1.51978
0:05:05.700	Exercise		1.60912	27.181	9.55911	168.333	-	24.358	27.5705	0.88348	43.897	1.34433	1.42162
0:05:07.580	Exercise		1.56188	26.3831	9.26015	168.667	-	24.5301	27.7602	0.883642	42.8601	1.35733	1.38014
0:05:09.500	Exercise		1.52339	25.733	9.01416	169	-	23.5839	26.9439	0.875298	40.3306	1.319	1.33342
0:05:11.600	Exercise		1.64248	27.7446	9.73804	168.667	-	22.9673	26.2878	0.873687	41.815	1.47167	1.43502
0:05:13.960	Exercise		1.56852	26.4952	9.31793	168.333	-	22.691	26.0368	0.871497	39.7144	1.387	1.36696
0:05:15.840	Exercise		1.5552	26.2702	9.25713	168	-	23.143	26.5737	0.870899	40.3086	1.34467	1.35442
0:05:17.680	Exercise		1.49418	25.2395	8.89391	168	-	23.2023	26.9129	0.862126	39.2965	1.22267	1.28817
0:05:19.560	Exercise		1.50449	25.4137	8.95531	168	-	22.249	26.125	0.851638	37.9284	1.226	1.28128
0:05:21.680	Exercise		1.69287	28.5958	10.0766	168	-	22.1584	26.1063	0.848776	41.8558	1.38733	1.43687
0:05:23.660	Exercise		1.58625	26.7948	9.44196	168	-	22.5066	26.4866	0.849738	40.0456	1.32733	1.3479
0:05:25.540	Exercise		1.73891	29.3734	10.3506	168	-	22.9291	26.8153	0.855077	44.5319	1.376	1.4869
0:05:27.260	Exercise		1.57123	26.5411	9.35256	168	-	23.0174	26.8677	0.856692	40.9713	1.22767	1.34606
0:05:29.060	Exercise		1.70979	28.8816	10.1773	168	-	22.3965	26.2825	0.852147	43.0828	1.29533	1.45699
0:05:30.960	Exercise		1.63961	27.6961	9.75959	168	-	22.5307	26.5144	0.849756	41.6217	1.28067	1.39327
0:05:32.800	Exercise		1.66343	28.0984	9.90134	168	-	22.8928	27.0199	0.847258	42.6299	1.34933	1.40935
0:05:34.760	Exercise		1.64506	27.7882	9.79204	168	-	23.0708	27.0618	0.852522	42.5186	1.341	1.40245
0:05:36.640	Exercise		1.55707	26.3019	9.26828	168	-	22.124	25.7861	0.857981	38.5003	1.36833	1.33594
0:05:39.380	Exercise		1.56579	26.4491	9.30172	168.333	-	21.8365	25.3862	0.86017	38.2281	1.36367	1.34684
0:05:41.360	Exercise		1.57266	26.5652	9.32406	168.667	-	21.7584	25.3352	0.858818	38.1636	1.393	1.35063
0:05:43.360	Exercise		1.76314	29.7827	10.4328	169	-	22.6472	26.0778	0.868448	43.9765	1.565	1.53119
0:05:45.860	Exercise		1.63104	27.5514	9.65114	169	-	22.7199	25.997	0.873943	41.0334	1.486	1.42544
0:05:47.940	Exercise		1.73867	29.3693	10.288	169	-	22.4897	25.7094	0.874767	43.2382	1.50533	1.52093
0:05:49.740	Exercise		1.62388	27.4304	9.60877	169	-	22.5003	25.9083	0.868457	41.0373	1.31333	1.41027
0:05:51.640	Exercise		1.75974	29.7253	10.4126	169	-	22.5187	25.8077	0.872554	44.2263	1.38467	1.53546
0:05:53.580	Exercise		1.60006	27.0281	9.46784	169	-	23.5513	26.8477	0.87722	42.5057	1.26933	1.40361
0:05:55.160	Exercise		1.61244	27.2371	9.54104	169	-	23.3432	26.5122	0.880472	42.4303	1.27533	1.4197
0:05:57.100	Exercise		1.59991	27.0256	9.4483	169.333	-	22.9254	26.0786	0.879087	41.3063	1.28533	1.40646
0:05:59.280	Exercise		1.80612	30.5089	10.6451	169.667	-	22.2921	25.154	0.886225	44.7418	1.43833	1.60063
0:06:01.000	Exercise		1.62342	27.4227	9.54954	170	-	22.7888	25.7104	0.886365	41.3366	1.37133	1.43894
0:06:03.140	Exercise		1.66239	28.0808	9.77874	170	-	22.7293	25.7282	0.883441	42.2302	1.368	1.46862
0:06:05.160	Exercise		1.56806	26.4874	9.22386	170	-	22.7204	26.2882	0.864283	39.9296	1.33633	1.35525
0:06:07.040	Exercise		1.83112	30.931	10.7924	169.667	-	22.5821	26.1849	0.862411	45.8558	1.46567	1.57918
0:06:08.900	Exercise		1.90489	32.1772	11.2494	169.333	-	23.6566	27.2818	0.867121	49.9204	1.48	1.65177
0:06:10.520	Exercise		1.73594	29.3233	10.2718	169	-	24.1959	27.4599	0.881138	46.9644	1.363	1.5296
0:06:12.280	Exercise		1.59312	26.9108	9.40818	169.333	-	24.2663	27.4501	0.884017	43.6046	1.26967	1.40834
0:06:14.160	Exercise		1.64486	27.7847	9.69463	169.667	-	23.8816	27.3002	0.874777	44.0674	1.326	1.43888
0:06:15.940	Exercise		1.81026	30.5788	10.6278	170.333	-	23.7329	27.138	0.874526	47.6121	1.47467	1.58312
0:06:17.860	Exercise		1.90541	32.1859	11.1645	170.667	-	23.6603	26.9491	0.877963	49.5331	1.60267	1.67288
0:06:20.020	Exercise		1.83294	30.9618	10.6981	171.333	-	24.0218	26.8426	0.894911	48.395	1.59667	1.64031
0:06:21.900	Exercise		1.67166	28.2375	9.73783	171.667	-	23.7328	26.3157	0.901849	43.8708	1.505	1.50759
0:06:24.060	Exercise		1.5908	26.8717	9.24885	172	-	23.1507	25.7059	0.9006	40.9898	1.41833	1.43268
0:06:26.280	Exercise		1.65905	28.0245	9.62699	172.333	-	22.37	25.167	0.888862	41.4368	1.38	1.47467
0:06:27.980	Exercise		1.84591	31.1809	10.6906	172.667	-	22.9707	25.9044	0.88675	47.2387	1.40633	1.63686
0:06:29.540	Exercise		1.90193	32.1272	10.9938	173	-	24.5799	27.4526	0.895356	52.0666	1.41	1.7029
0:06:31.160	Exercise		1.86515	31.5059	10.7812	173	-	25.4974	28.1383	0.906147	52.8941	1.427	1.6901
0:06:32.840	Exercise		1.73847	29.366	10.049	173	-	25.2694	27.7619	0.910216	48.9215	1.41133	1.58238
0:06:34.760	Exercise		1.80773	30.5359	10.4292	173.333	-	24.201	26.4286	0.91571	48.0875	1.596	1.65535
0:06:37.320	Exercise		1.68415	28.4485	9.6976	173.667	-	23.6183	25.7639	0.91672	44.0953	1.47033	1.54389
0:06:39.020	Exercise		1.6023	27.066	9.20865	174	-	22.7187	24.94	0.910936	40.4837	1.42833	1.4596
0:06:41.300	Exercise		1.57572	26.6169	9.05587	174	-	23.0509	25.5995	0.900444	41.1247	1.233	1.41885
0:06:42.860	Exercise		1.241	20.9628	7.13216	174	-	22.911	25.6328	0.893817	33.7567	0.913	1.10922
0:06:44.160	Exercise		1.69753	28.6745	9.75592	174	-	23.2009	25.8693	0.896851	45.9281	1.01067	1.52243
0:06:45.320	Exercise		1.73768	29.3527	9.98667	174	-	21.8692	24.54	0.891166	44.125	1.03767	1.54856
0:06:47.340	Exercise		2.28318	38.5672	13.1217	174	-	22.2839	25.1763	0.885116	56.3512	1.48267	2.02088
0:06:49.180	Exercise		1.90377	32.1583	10.9412	174	-	22.7408	25.8403	0.880053	47.8318	1.51767	1.67542
0:06:51.040	Exercise		1.95062	32.9497	11.2105	174	-	23.1905	26.3328	0.88067	49.7202	1.59667	1.71786
0:06:53.140	Exercise		1.78539	30.1587	10.2609	174	-	22.6278	25.4771	0.888164	44.4181	1.59167	1.58572
0:06:55.760	Exercise		1.68119	28.3984	9.662	174	-	22.6048	25.6165	0.882434	41.7945	1.58733	1.48354
0:06:57.940	Exercise		1.62204	27.3994	9.32209	174	-	21.9421	25.0263	0.876764	39.4368	1.47667	1.42215
0:06:59.960	Exercise		1.86277	31.4657	10.7056	174	-	22.7854	26.187	0.870103	46.9679	1.495	1.6208
0:07:01.580	Exercise		2.06265	34.8421	11.8543	174	-	23.4565	26.5792	0.882513	53.4557	1.51733	1.82032
0:07:03.120	Exercise		2.00287	33.8323	11.5108	174	-	25.2454	28.1765	0.895973	56.2106	1.43333	1.79452
0:07:04.560	Exercise		1.9506	32.9493	11.1889	174.333	-	25.8097	28.3966	0.908901	56.0602	1.41233	1.7729
0:07:06.120	Exercise		1.82044	30.7507	10.4224	174.667	-	26.1296	28.6009	0.913596	53.3333	1.332	1.66315
0:07:07.620	Exercise		1.93878	32.7496	11.0787	175	-	26.1065	28.5288	0.915093	56.3267	1.42	1.77416
0:07:09.100	Exercise		1.87566	31.6835	10.7181	175	-	26.8608	29.1165	0.92253	56.2201	1.38667	1.73035
0:07:10.560	Exercise		1.92651	32.5423	11.0086	175	-	27.1941	29.3047	0.927977	58.178	1.44733	1.78775
0:07:12.100	Exercise		1.9379	32.7348	11.0527	175.333	-	26.7407	28.7218	0.931021	57.3979	1.482	1.80423
0:07:13.760	Exercise		1.8025	30.4476	10.2609	175.667	-	25.4901	27.5125	0.926493	51.0986	1.428	1.67
0:07:15.620	Exercise		1.75953	29.7218	9.99732	176	-	24.4475	26.548	0.920882	47.8142	1.435	1.62032
0:07:17.520	Exercise		1.71467	28.9641	9.74246	176	-	24.1282	26.2797	0.91813	46.2579	1.36333	1.57429
0:07:19.100	Exercise		1.82643	30.8519	10.3775	176	-	24.6006	26.6508	0.923071	49.8691	1.45433	1.68593
0:07:20.900	Exercise		1.83307	30.964	10.3955	176.333	-	25.8444	27.7799	0.930327	52.9786	1.36133	1.70535
0:07:22.220	Exercise		2.01414	34.0227	11.4008	176.667	-	25.0783	27.038	0.927522	56.5425	1.35	1.86816
0:07:24.960	Exercise		2.00192	33.8163	11.3103	177	-	24.1939	26.082	0.92761	54.6432	1.26733	1.857
0:07:26.580	Exercise		2.22116	37.5195	12.5489	177	-	23.142	25.2927	0.914968	57.2518	1.40933	2.03229
0:07:28.160	Exercise		1.93957	32.763	10.958	177	-	22.8196	25.1736	0.906489	49.1691	1.44233	1.7582
0:07:30.360	Exercise		2.01533	34.0427	11.4075	176.667	-	23.3839	26.2107	0.89215	51.727	1.619	1.79797
0:07:32.320	Exercise		1.82435	30.8166	10.346	176.333	-	23.0454	25.7705	0.894252	46.535	1.49167	1.63142
0:07:34.000	Exercise		2.04163	34.4869	11.6001	176	-	23.9724	26.5708	0.902206	54.046	1.525	1.84197
0:07:35.500	Exercise		2.0223	34.1605	11.4904	176	-	23.9843	26.1675	0.916568	54.0322	1.40733	1.85358
0:07:37.020	Exercise		2.02785	34.2543	11.5219	176	-	24.575	26.7646	0.918192	55.3632	1.442	1.86196
0:07:38.700	Exercise		1.99525	33.7035	11.3366	176	-	25.4331	27.5399	0.9235	56.3264	1.45333	1.84261
0:07:40.160	Exercise		1.98317	33.4995	11.268	176	-	26.4994	28.4983	0.929858	58.2961	1.46167	1.84407
0:07:41.560	Exercise		1.99821	33.7535	11.3535	176	-	26.8855	28.6539	0.938284	59.4661	1.491	1.87489
0:07:43.240	Exercise		1.878	31.723	10.6503	176.333	-	26.4442	28.0635	0.942299	55.0882	1.462	1.76964
0:07:44.980	Exercise		1.8802	31.7602	10.6426	176.667	-	25.3836	26.9575	0.941614	52.8511	1.485	1.77042
0:07:46.620	Exercise		1.89195	31.9587	10.689	177	-	25.554	27.1614	0.940821	53.604	1.46833	1.77999
0:07:48.180	Exercise		1.98825	33.5852	11.2119	177.333	-	26.2403	27.8609	0.941831	57.6202	1.523	1.87259
0:07:49.740	Exercise		1.81214	30.6105	10.1997	177.667	-	26.947	28.6697	0.939911	54.1982	1.45433	1.70325
0:07:51.460	Exercise		1.81757	30.7022	10.2111	178	-	26.5477	28.2452	0.939901	53.5727	1.45	1.70834
0:07:53.060	Exercise		1.80966	30.5686	10.1666	178	-	26.3983	28.1881	0.936505	53.0924	1.437	1.69476
0:07:54.620	Exercise		1.91471	32.3431	10.7568	178	-	26.8494	28.5129	0.941658	56.975	1.474	1.803
0:07:56.120	Exercise		1.91737	32.3881	10.7718	178	-	27.4066	29.0187	0.944448	58.1374	1.498	1.81086
0:07:57.700	Exercise		1.89454	32.0024	10.6236	178.333	-	27.2337	28.6515	0.950513	57.2324	1.462	1.80079
0:07:59.220	Exercise		1.89739	32.0505	10.6396	178.333	-	27.3737	28.7738	0.951341	57.7125	1.43933	1.80506
0:08:00.620	Exercise		1.86132	31.4412	10.4178	178.667	-	27.5207	28.7693	0.9566	57.0963	1.40033	1.78054
0:08:02.120	Exercise		1.85607	31.3526	10.3885	178.667	-	26.7191	27.9319	0.956578	55.2633	1.40333	1.77548
0:08:03.820	Exercise		1.89874	32.0733	10.6075	179	-	26.8379	27.9167	0.961357	56.4921	1.47	1.82536
0:08:05.320	Exercise		1.91762	32.3923	10.713	179	-	27.398	28.4035	0.964602	58.1253	1.49833	1.84974
0:08:06.780	Exercise		1.97773	33.4076	11.0488	179	-	28.2607	29.1368	0.969931	61.6069	1.55233	1.91826
0:08:08.360	Exercise		1.82729	30.8663	10.2083	179	-	27.0342	27.8492	0.970737	54.8684	1.44467	1.77382
0:08:10.080	Exercise		1.84426	31.153	10.3031	179	-	26.1077	26.9246	0.969658	53.4018	1.464	1.7883
0:08:11.720	Exercise		1.81388	30.6399	10.1334	179	-	25.7943	26.6581	0.967595	52.1124	1.40933	1.75511
0:08:13.240	Exercise		1.9389	32.7517	10.8318	179	-	26.2707	27.2746	0.963194	56.3641	1.49533	1.86753
0:08:14.860	Exercise		1.87131	31.6099	10.4542	179	-	25.4778	26.6056	0.95761	52.9135	1.455	1.79198
0:08:16.700	Exercise		1.83978	31.0774	10.2781	179	-	25.4329	26.6622	0.953893	51.9793	1.44267	1.75496
0:08:18.260	Exercise		1.8376	31.0406	10.2659	179	-	25.126	26.4779	0.948943	51.4527	1.403	1.74378
0:08:19.800	Exercise		1.83468	30.9912	10.2496	179	-	25.7408	27.1568	0.947857	52.5598	1.419	1.73901
0:08:21.580	Exercise		1.88314	31.8099	10.5204	179	-	25.8228	27.3149	0.945372	53.9383	1.46267	1.78027
0:08:23.160	Exercise		1.85839	31.3916	10.382	179	-	26.0081	27.6606	0.940258	53.6433	1.45467	1.74736
0:08:24.700	Exercise		1.95808	33.0757	10.939	179	-	26.2915	28.1525	0.933897	57.0436	1.47667	1.82865
0:08:26.240	Exercise		1.75597	29.6617	9.80989	179	-	25.27	27.31	0.925301	49.3653	1.424	1.6248
0:08:28.540	Exercise		1.85144	31.2742	10.3432	179	-	25.4233	27.4436	0.926383	52.0375	1.50833	1.71514
0:08:30.100	Exercise		1.85681	31.3651	10.3733	179	-	25.3251	27.2873	0.928092	52.0166	1.50033	1.7233
0:08:31.620	Exercise		2.01629	34.0589	11.2642	179	-	26.7864	28.7024	0.933247	59.6957	1.51167	1.8817
0:08:33.100	Exercise		1.94565	32.8657	10.8695	179	-	26.8591	28.6241	0.938341	57.945	1.46733	1.82568
0:08:34.660	Exercise		1.73521	29.311	9.6939	179	-	26.2965	28.0291	0.938186	51.004	1.36667	1.62795
0:08:36.480	Exercise		1.83471	30.9917	10.2498	179	-	25.1942	27.0975	0.929759	51.408	1.428	1.70584
0:08:38.120	Exercise		1.8251	30.8294	10.1961	179	-	25.1203	27.2128	0.923104	51.0075	1.42333	1.68476
0:08:39.700	Exercise		1.99291	33.6641	11.1336	179	-	25.1114	27.1582	0.924632	55.2782	1.521	1.84271
0:08:41.440	Exercise		1.86869	31.5657	10.4396	179	-	25.0029	26.8381	0.93162	51.7002	1.49567	1.74091
0:08:43.360	Exercise		1.82477	30.8238	10.1943	179	-	24.8076	26.5022	0.936056	50.1171	1.48833	1.70809
0:08:45.060	Exercise		1.81389	30.64	10.1334	179	-	25.1778	26.8906	0.936306	50.7338	1.44267	1.69835
0:08:46.600	Exercise		1.9016	32.1217	10.6235	179	-	25.5533	27.223	0.938667	54.0263	1.43167	1.78497
0:08:48.140	Exercise		1.87403	31.6559	10.4694	179	-	24.996	26.7816	0.933326	52.201	1.403	1.74908
0:08:49.920	Exercise		1.85169	31.2786	10.3446	179	-	25.1074	26.9787	0.930639	51.5964	1.45533	1.72326
0:08:51.700	Exercise		1.80844	30.5479	10.103	179	-	24.1387	26.1084	0.924559	48.1975	1.52733	1.67201
0:08:53.900	Exercise		1.7433	29.4476	9.7391	179	-	24.2059	26.1317	0.926302	46.5939	1.52633	1.61482
0:08:55.860	Exercise		1.79091	30.2519	10.0051	179	-	23.9929	25.993	0.923056	47.6676	1.461	1.65311
0:08:57.360	Exercise		1.74023	29.3958	9.72195	179	-	24.0462	26.0997	0.921323	46.8	1.36033	1.60331
0:08:59.200	Exercise		1.76273	29.7758	9.84764	179	-	23.9066	26.1446	0.914398	47.1572	1.35367	1.61183
0:09:01.080	Exercise		1.79909	30.39	10.0508	179	-	23.6808	25.9138	0.913829	47.4561	1.40833	1.64406
0:09:02.720	Exercise		1.72248	29.0959	9.62277	179	-	23.0368	25.4407	0.905513	44.1386	1.42567	1.55972
0:09:05.180	Exercise		2.01082	33.9665	11.2336	179	-	23.2114	25.5611	0.908074	51.6001	1.50833	1.82597
0:09:06.620	Exercise		2.06969	34.9609	11.541	179.333	-	23.611	26.0434	0.906604	54.0658	1.49767	1.87638
0:09:08.040	Exercise		2.11717	35.763	11.7839	179.667	-	25.0232	27.2791	0.917303	58.9261	1.42667	1.94208
0:09:09.540	Exercise		2.02715	34.2424	11.262	180	-	25.9793	28.072	0.925454	58.7293	1.39433	1.87604
0:09:10.900	Exercise		2.04688	34.5757	11.3716	180	-	27.0396	28.8405	0.937556	61.533	1.43233	1.91907
0:09:12.240	Exercise		2.17371	36.7181	12.0539	180.333	-	27.487	29.0963	0.944692	65.9611	1.529	2.05349
0:09:13.720	Exercise		1.9659	33.2077	10.8813	180.667	-	27.5343	28.962	0.950702	60.1703	1.43433	1.86898
0:09:15.200	Exercise		1.95571	37.2979	10.805	181	-	27.0394	28.3082	0.955179	58.801	1.43033	1.86805
0:09:16.620	Exercise		1.88114	35.7468	10.3931	181	-	27.2577	28.4993	0.956432	57.3361	1.36233	1.79919
0:09:18.000	Exercise		2.01479	34.5014	11.111	181.333	-	27.4042	28.7404	0.95351	61.385	1.43233	1.92112
0:09:19.400	Exercise		1.99597	35.2725	10.987	181.667	-	27.1769	28.5552	0.951731	60.505	1.39167	1.89963
0:09:20.760	Exercise		1.95551	36.2141	10.7446	182	-	26.5153	27.8479	0.952148	57.8952	1.37933	1.86194
0:09:22.300	Exercise		1.98753	29.4527	10.9205	182	-	26.6324	27.8338	0.956837	58.8658	1.42867	1.90174
0:09:23.780	Exercise		1.97897	33.2053	10.8734	182	-	26.7841	27.8959	0.960141	58.8775	1.44367	1.90009
0:09:25.180	Exercise		1.93497	34.366	10.6317	182	-	27.0424	28.2743	0.956431	57.9465	1.48467	1.85066
0:09:26.960	Exercise		1.88041	44.0366	10.313	182.333	-	26.7389	28.2178	0.947589	55.6685	1.48767	1.78185
0:09:28.640	Exercise		1.86964	40.6502	10.2353	182.667	-	26.3357	28.017	0.93999	54.3258	1.53767	1.75744
0:09:30.280	Exercise		1.97755	37.7158	10.8063	183	-	25.2197	26.8684	0.938637	54.7686	1.611	1.8562
0:09:32.300	Exercise		1.99412	35.6897	10.8968	183	-	25.0269	26.632	0.939729	54.8881	1.58667	1.87393
0:09:33.900	Exercise		1.988	32.7161	10.8634	183	-	24.841	26.3764	0.941789	54.2839	1.59533	1.87228
0:09:35.620	Exercise		1.99927	36.2269	10.925	183	-	26.0383	27.6195	0.942753	57.402	1.54667	1.88482
0:09:37.160	Exercise		1.99015	36.0712	10.8751	183	-	26.3673	27.9469	0.943479	57.9652	1.52033	1.87767
0:09:38.640	Exercise		2.00298	37.8813	10.9452	183	-	26.8636	28.5475	0.941014	59.4932	1.50667	1.88483
0:09:40.180	Exercise		2.00396	33.7041	10.9506	183	-	26.5834	28.2704	0.940327	58.9827	1.48733	1.88438
0:09:41.700	Exercise		2.04012	34.4344	11.1279	183.333	-	26.7537	28.4299	0.941043	60.2914	1.52033	1.91984
0:09:43.180	Exercise		1.95166	34.9145	10.6261	183.667	-	26.5916	28.2666	0.94074	57.4322	1.49433	1.83601
0:09:44.880	Exercise		1.89142	38.2793	10.2981	183.667	-	26.5263	28.1318	0.94293	55.568	1.483	1.78347
0:09:46.520	Exercise		1.887	34.5591	10.274	183.667	-	25.7067	27.233	0.943955	53.8043	1.463	1.78124
0:09:48.080	Exercise		1.91364	35.44	10.4191	183.667	-	26.2498	27.7604	0.945584	55.8069	1.44167	1.80951
0:09:49.540	Exercise		2.0386	35.5709	11.0794	184	-	26.5584	28.1135	0.944686	59.7605	1.53167	1.92584
0:09:51.140	Exercise		2.00098	40.6556	10.8749	184	-	27.3348	28.9644	0.943738	60.3887	1.52767	1.8884
0:09:52.640	Exercise		1.99813	39.8579	10.8594	184	-	27.4595	29.052	0.945183	60.56	1.532	1.8886
0:09:54.100	Exercise		1.92436	37.0745	10.4585	184	-	27.9955	29.4828	0.949557	59.7656	1.46067	1.82729
0:09:55.540	Exercise		1.25691	37.0024	6.84341	183.667	-	28.9698	30.439	0.951732	41.8685	1.105	1.19624
0:09:57.480	Exercise		1.60505	38.6399	8.75483	183.333	-	24.2279	25.9668	0.933034	44.4277	1.15467	1.49757
0:09:58.880	Exercise		1.80395	38.0864	9.85762	183	-	22.9828	25.0486	0.917528	46.6557	1.293	1.65517
0:10:00.620	Exercise		2.44507	35.5709	13.361	183	-	22.9942	25.0156	0.919192	61.6282	1.64167	2.24749
0:10:02.320	Exercise		2.19205	37.0279	11.9784	183	-	25.179	27.1639	0.92693	60.6601	1.598	2.03188
0:10:03.680	Exercise		1.98869	33.5928	10.8672	183	-	26.2368	28.0497	0.935368	57.9877	1.437	1.86016
0:10:05.120	Exercise		2.03552	34.3838	11.1231	183	-	27.2486	28.9175	0.942289	61.7972	1.40533	1.91805
0:10:06.420	Exercise		1.93478	32.682	10.5726	183	-	27.2205	28.7947	0.945328	58.8801	1.36433	1.829
0:10:07.860	Exercise		2.02116	34.1413	11.0446	183	-	28.0705	29.4926	0.951782	62.9779	1.45267	1.92371
0:10:09.280	Exercise		2.04754	34.5869	11.1684	183.333	-	28.1065	29.3708	0.956953	63.497	1.53733	1.9594
0:10:10.780	Exercise		1.93789	32.7347	10.5511	183.667	-	27.5979	28.8244	0.957448	58.9946	1.541	1.85543
0:10:12.620	Exercise		1.92966	32.5957	10.4873	184	-	26.3284	27.4652	0.958611	56.1844	1.504	1.8498
0:10:14.140	Exercise		1.93935	32.7593	10.5399	184	-	25.7218	26.8224	0.958968	55.263	1.47933	1.85978
0:10:15.640	Exercise		2.04296	34.5094	11.103	184	-	26.1407	27.1978	0.961134	59.1649	1.479	1.96356
0:10:17.120	Exercise		2.0377	34.4206	11.0744	184	-	26.0612	27.1947	0.958319	58.7708	1.49367	1.95276
0:10:18.720	Exercise		1.53605	25.9469	8.34812	184	-	26.7838	28.046	0.954996	47.0362	1.149	1.46693
0:10:20.060	Exercise		1.80221	30.4427	9.79461	184	-	24.7675	26.0909	0.94928	51.0255	1.15	1.7108
0:10:21.240	Exercise		1.85602	31.3517	10.0688	184.333	-	24.7922	26.1573	0.947813	52.661	1.141	1.75916
0:10:22.640	Exercise		2.54269	42.9508	13.7691	184.667	-	24.4029	25.7415	0.947999	68.5742	1.51333	2.41047
0:10:24.060	Exercise		2.29812	38.8196	12.4223	185	-	25.9549	27.3377	0.949418	65.7321	1.55567	2.18188
0:10:25.500	Exercise		2.27364	38.4061	12.2899	185	-	26.7329	27.9858	0.955228	66.9417	1.56467	2.17184
0:10:26.840	Exercise		2.14173	36.1779	11.5769	185	-	27.8783	28.9664	0.962436	65.8831	1.53633	2.06128
0:10:28.260	Exercise		2.13058	35.9896	11.5167	185	-	28.429	29.1876	0.974013	66.774	1.55	2.07522
0:10:29.680	Exercise		1.90845	32.2373	10.3159	185	-	27.3967	28.2335	0.970362	57.9919	1.46333	1.85188
0:10:31.440	Exercise		1.99954	33.776	10.8083	185	-	25.9326	26.8457	0.965986	57.1918	1.54267	1.93153
0:10:33.160	Exercise		2.0025	33.8261	10.8243	185	-	25.4207	26.4185	0.96223	56.3645	1.48667	1.92687
0:10:34.500	Exercise		2.26509	38.2616	12.2217	185.333	-	26.2945	27.0618	0.971646	65.5977	1.56433	2.20086
0:10:35.800	Exercise		2.12931	35.968	11.4684	185.667	-	27.2309	27.8436	0.977996	64.2672	1.47267	2.08246
0:10:37.300	Exercise		2.13239	36.0202	11.4645	186	-	27.1649	27.7512	0.978875	64.0612	1.50367	2.08735
0:10:38.740	Exercise		2.06309	34.8496	11.0919	186	-	27.0131	27.593	0.978986	61.832	1.45933	2.01974
0:10:40.060	Exercise		2.11067	35.6533	11.3681	185.667	-	26.8389	27.3782	0.980303	62.8862	1.45167	2.0691
0:10:41.460	Exercise		2.0844	35.2095	11.2266	185.667	-	27.5065	27.9951	0.982547	63.6596	1.44933	2.04802
0:10:42.840	Exercise		2.06799	34.9323	11.1382	185.667	-	27.2257	27.8171	0.97874	62.2232	1.51333	2.02402
0:10:44.460	Exercise		1.32832	22.4379	7.14152	186	-	27.7772	28.3719	0.979039	42.4958	1.093	1.30048
0:10:46.120	Exercise		1.88817	31.8948	10.1515	186	-	23.7419	24.4391	0.971472	51.8531	1.063	1.83431
0:10:46.940	Exercise		1.91257	32.307	10.2826	186	-	23.1902	24.253	0.956179	51.4944	1.03833	1.82876
0:10:48.460	Exercise		3.0211	51.0321	16.2425	186	-	23.9614	25.0468	0.956665	79.7688	1.55667	2.89018
0:10:49.920	Exercise		2.12136	35.8337	11.4051	186	-	25.2372	26.584	0.949339	59.0216	1.54967	2.01389
0:10:51.700	Exercise		2.13881	36.1286	11.499	186	-	25.0305	26.3384	0.950344	58.8194	1.603	2.03261
0:10:53.400	Exercise		1.74974	29.5565	9.40722	186	-	24.3372	25.4674	0.955623	47.3795	1.42267	1.6721
0:10:55.340	Exercise		2.10582	35.5712	11.3419	185.667	-	24.7566	25.6913	0.963619	57.4925	1.54467	2.0292
0:10:56.660	Exercise		2.21287	37.3795	11.9399	185.333	-	26.0672	26.6391	0.978533	63.7097	1.52233	2.16536
0:10:57.880	Exercise		2.57437	43.4859	13.9155	185	-	27.1647	27.7397	0.979274	76.4738	1.68333	2.52101
0:10:59.320	Exercise		2.24807	37.9742	12.1518	185	-	27.7721	28.184	0.985385	68.6642	1.587	2.21522
0:11:00.860	Exercise		2.11643	35.7505	11.4402	185	-	27.918	28.1488	0.9918	65.1053	1.55767	2.09908
0:11:02.200	Exercise		2.03866	34.4368	11.0397	184.667	-	28.4415	28.4773	0.998744	64.1189	1.50467	2.0361
0:11:03.560	Exercise		2.14687	36.2647	11.6678	184	-	29.75	29.4237	1.01109	70.5356	1.52367	2.17068
0:11:04.760	Exercise		2.07997	35.1346	11.3453	183.333	-	29.3998	29.1209	1.00958	68.068	1.417	2.09989
0:11:05.960	Exercise		2.02823	34.2606	11.1034	182.667	-	29.5053	29.1682	1.01156	66.6432	1.41133	2.05167
0:11:07.400	Exercise		1.99489	33.6975	10.9409	182.333	-	28.9544	28.8564	1.0034	64.133	1.44933	2.00167
0:11:08.860	Exercise		1.9996	33.777	10.9868	182	-	29.5198	29.5682	0.998363	65.1486	1.53267	1.99632
0:11:10.200	Exercise		2.01612	34.0561	11.0573	182.333	-	29.9486	29.976	0.999085	66.6503	1.53067	2.01428
0:11:11.540	Exercise		2.00337	33.8407	10.9474	183	-	30.4979	30.3746	1.00406	67.757	1.46533	2.0115
0:11:12.760	Exercise		1.96292	33.1575	10.6874	183.667	-	29.3921	29.119	1.00938	64.2038	1.42033	1.98134
0:11:14.200	Exercise		2.01544	34.0446	10.9535	184	-	28.42	28.392	1.00098	63.6959	1.42933	2.01743
0:11:15.600	Exercise		2.03924	34.4466	11.0628	184.333	-	27.5877	27.87	0.98987	62.314	1.48167	2.01858
0:11:17.040	Exercise		1.92588	32.5318	10.4102	185	-	28.1157	28.6312	0.981995	60.1764	1.43733	1.89121
0:11:18.500	Exercise		2.04681	34.5745	11.0241	185.667	-	28.3381	28.8242	0.983136	64.501	1.42933	2.01229
0:11:19.640	Exercise		2.03576	34.3879	10.945	186	-	28.2573	28.5827	0.988616	64.3844	1.35167	2.01259
0:11:20.860	Exercise		2.29548	38.7751	12.3413	186	-	28.4592	28.5815	0.995719	72.301	1.493	2.28566
0:11:22.240	Exercise		2.12768	35.9406	11.4392	186	-	28.8775	28.8904	0.999554	68.1045	1.472	2.12674
0:11:23.540	Exercise		2.11507	35.7275	11.3713	186	-	29.745	29.6984	1.00157	69.5367	1.51167	2.11839
0:11:24.780	Exercise		2.13257	36.0232	11.4449	186.333	-	29.9094	29.8456	1.00214	70.4703	1.51767	2.13713
0:11:26.120	Exercise		2.06079	34.8106	11.0399	186.667	-	30.0565	29.905	1.00506	68.8937	1.42667	2.07122
0:11:27.280	Exercise		2.00925	33.94	10.7446	187	-	29.4922	29.3639	1.00437	66.1739	1.37767	2.01803
0:11:28.540	Exercise		1.95484	33.021	10.4537	187	-	29.6619	29.4466	1.00731	65.0745	1.32167	1.96914
0:11:29.780	Exercise		2.06843	34.9398	11.0611	187	-	29.7137	29.5312	1.00618	68.3536	1.428	2.08121
0:11:31.040	Exercise		2.12121	35.8312	11.3433	187	-	29.9508	29.6903	1.00877	70.2259	1.51067	2.13981
0:11:32.420	Exercise		2.11466	35.7207	11.3084	187	-	29.3063	29.1123	1.00666	68.3172	1.55067	2.12876
0:11:33.880	Exercise		1.85943	31.4093	9.94347	187	-	28.2444	28.2115	1.00116	58.1593	1.48467	1.86159
0:11:35.700	Exercise		1.96789	33.2414	10.5235	187	-	27.2441	27.372	0.995326	58.8041	1.63133	1.95869
0:11:37.460	Exercise		1.83388	30.9778	9.80687	187	-	26.595	26.9314	0.987506	54.0185	1.48267	1.81097
0:11:38.880	Exercise		2.09646	35.4132	11.211	187	-	26.8095	27.156	0.987241	62.23	1.48733	2.06971
0:11:40.100	Exercise		1.92661	32.5441	10.3027	187	-	27.587	27.9347	0.987552	60.1559	1.23633	1.90263
0:11:41.200	Exercise		2.18672	36.9379	11.6937	187	-	28.3531	28.6629	0.98919	69.379	1.354	2.16309
0:11:42.400	Exercise		2.11815	35.7795	11.327	187	-	28.1982	28.6969	0.982622	66.6159	1.39267	2.08134
0:11:43.940	Exercise		2.10578	35.5706	11.2408	187.333	-	27.2658	28.0158	0.973232	63.6059	1.47967	2.04941
0:11:45.440	Exercise		2.05865	34.7746	10.9697	187.667	-	27.0745	27.9198	0.969726	61.6444	1.50267	1.99633
0:11:46.800	Exercise		1.62871	27.512	8.67873	187.667	-	27.5675	28.4064	0.970466	51.4192	1.13567	1.58061
0:11:47.960	Exercise		1.88795	31.891	10.078	187.333	-	26.839	27.4146	0.979001	58.6189	1.062	1.8483
0:11:48.820	Exercise		1.62754	27.4923	8.68794	187.333	-	26.2064	26.8336	0.976627	50.4828	0.928333	1.5895
0:11:50.260	Exercise		2.50885	42.3791	13.3686	187.667	-	26.2688	26.7596	0.98166	73.8239	1.34233	2.46283
0:11:51.380	Exercise		2.2307	37.6808	11.8654	188	-	27.6767	28.2367	0.980168	68.9275	1.38067	2.18646
0:11:52.480	Exercise		2.50248	42.2716	13.3111	188	-	28.607	28.8292	0.99229	79.349	1.47233	2.48319
0:11:53.600	Exercise		2.31249	39.0623	12.3005	188	-	30.0561	30.0478	1.00028	77.2651	1.43367	2.31313
0:11:54.720	Exercise		2.05144	34.6528	10.9119	188	-	30.4399	30.2438	1.00648	69.6454	1.393	2.06475
0:11:56.120	Exercise		1.88319	31.8107	10.017	188	-	29.8423	29.492	1.01188	63.5961	1.238	1.90556
0:11:57.160	Exercise		1.79568	30.3325	9.56847	187.667	-	27.7	27.717	0.999387	56.6231	1.18467	1.79458
0:11:58.560	Exercise		1.93783	32.7336	10.3443	187.333	-	26.6033	26.7263	0.995399	58.5276	1.20833	1.92891
0:11:59.900	Exercise		2.07505	35.0515	11.0965	187	-	26.6708	26.8181	0.994508	62.2153	1.30367	2.06365
0:12:00.980	Exercise		2.06344	34.8554	11.0344	187	-	27.463	27.5717	0.996057	63.3061	1.37333	2.0553
0:12:02.560	Exercise		2.14865	36.2947	11.4696	187.333	-	28.9269	28.9287	0.999937	69.214	1.41167	2.14851
0:12:03.680	Exercise		1.99697	33.7326	10.641	187.667	-	29.696	29.8886	0.993555	66.2221	1.378	1.9841
0:12:04.820	Exercise		2.09518	35.3915	11.1446	188	-	29.4296	29.4803	0.99828	69.0801	1.34067	2.09158
0:12:06.060	Exercise		1.95249	32.9812	10.3856	188	-	28.6113	28.6825	0.997518	62.7114	1.31867	1.94764
0:12:07.500	Exercise		1.9007	32.1064	10.1101	188	-	28.0922	28.4253	0.98828	60.6553	1.203	1.87842
0:12:08.480	Exercise		1.94573	32.8671	10.3496	188	-	27.7999	28.4783	0.976177	61.2108	1.238	1.89938
0:12:09.800	Exercise		2.07907	35.1195	11.0589	188	-	26.5566	27.3933	0.969458	62.2533	1.27333	2.01557
0:12:11.300	Exercise		2.33226	39.3962	12.4056	188	-	27.304	27.8081	0.981871	70.1422	1.563	2.28998
0:12:12.520	Exercise		2.33359	39.4188	12.4127	188	-	28.3318	28.4961	0.994234	72.9219	1.54267	2.32014
0:12:13.660	Exercise		2.38779	40.3343	12.6785	188.333	-	30.3817	30.1085	1.00907	80.0034	1.54467	2.40946
0:12:14.780	Exercise		2.2226	37.5439	11.7806	188.667	-	30.9586	30.3912	1.01867	76.4325	1.44367	2.2641
0:12:15.920	Exercise		2.15057	36.3272	11.3787	189	-	31.0942	30.3979	1.02291	74.4505	1.41433	2.19983
0:12:17.080	Exercise		2.06646	34.9065	10.9337	189	-	30.6311	29.9181	1.02383	70.6291	1.38733	2.11571
0:12:18.320	Exercise		2.13847	36.1228	11.3147	189	-	30.2501	29.5974	1.02205	71.6753	1.47733	2.18563
0:12:19.640	Exercise		2.02596	34.2223	10.7194	189	-	29.7107	29.0729	1.02194	66.7246	1.471	2.07041
0:12:21.060	Exercise		2.11151	35.6674	11.1524	189.333	-	30.0028	29.302	1.02392	70.087	1.49833	2.16201
0:12:22.200	Exercise		2.05252	34.6709	10.8217	189.667	-	30.5917	29.8008	1.02654	69.8706	1.421	2.107
0:12:23.340	Exercise		1.98165	33.4738	10.4297	190	-	30.9011	30.2909	1.02015	68.3445	1.38433	2.02158
0:12:24.740	Exercise		1.84888	31.231	9.73093	190	-	28.6871	28.7617	0.997406	59.4446	1.33633	1.84408
0:12:26.320	Exercise		1.8647	31.4983	9.81422	190	-	27.3427	27.6527	0.988789	56.7854	1.41	1.8438
0:12:27.820	Exercise		2.14327	36.2039	11.2606	190.333	-	27.0622	27.4006	0.987647	63.8614	1.56933	2.1168
0:12:29.180	Exercise		2.29103	38.6998	12.0159	190.667	-	28.2103	28.3116	0.996422	70.9532	1.616	2.28283
0:12:30.440	Exercise		2.21373	37.394	11.5902	191	-	28.8052	28.8674	0.997847	70.4191	1.52433	2.20896
0:12:31.720	Exercise		1.30607	22.062	6.83805	191	-	28.9681	28.9756	0.99974	44.1693	1.004	1.30573
0:12:33.320	Exercise		1.83788	31.0453	9.6224	191	-	25.4208	25.6618	0.99061	54.4623	1.013	1.82062
0:12:34.100	Exercise		2.0832	35.1893	10.9068	191	-	25.5981	25.7608	0.993684	61.3445	1.10167	2.07005
0:12:35.240	Exercise		3.21261	54.2671	16.82	191	-	26.8643	27.0316	0.993814	95.0056	1.57233	3.19274
0:12:36.400	Exercise		2.50416	42.2999	13.1108	191	-	29.6677	29.5246	1.00485	81.8727	1.55533	2.51629
0:12:37.520	Exercise		2.46964	41.7168	12.93	191	-	30.5757	30.3325	1.00802	83.1826	1.56133	2.48943
0:12:38.620	Exercise		2.33905	39.511	12.2463	191	-	31.0907	30.4742	1.02023	80.3945	1.509	2.38637
0:12:39.780	Exercise		2.30192	38.8837	12.0519	191	-	31.1397	30.3394	1.02638	79.3995	1.48133	2.36264
0:12:40.880	Exercise		2.17239	36.6958	11.354	191.333	-	31.3911	30.2361	1.0382	75.9608	1.40833	2.25538
0:12:41.960	Exercise		2.28277	38.5602	11.9101	191.667	-	31.8382	30.4273	1.04637	80.6299	1.46033	2.38862
0:12:43.040	Exercise		2.31235	39.06	12.0435	192	-	32.1567	30.6656	1.04863	82.2618	1.49867	2.42479
0:12:44.160	Exercise		2.26104	38.1933	11.7763	192	-	32.3113	30.655	1.05403	80.8211	1.499	2.38321
0:12:45.300	Exercise		2.07349	35.0251	10.7994	192	-	31.2879	29.7147	1.05295	72.3727	1.39	2.18327
0:12:46.500	Exercise		2.0562	34.7331	10.7094	192	-	31.101	29.6002	1.0507	71.4023	1.37967	2.16045
0:12:47.640	Exercise		2.11958	35.8037	11.0395	192	-	31.0441	29.7506	1.04348	73.1267	1.43733	2.21174
0:12:48.840	Exercise		2.24809	37.9746	11.7088	192	-	31.8303	30.5611	1.04153	79.0101	1.52667	2.34146
0:12:49.980	Exercise		2.26094	38.1916	11.7553	192.333	-	31.7359	30.3115	1.04699	79.0793	1.55433	2.36719
0:12:51.180	Exercise		2.11366	35.7037	10.9705	192.667	-	30.1198	29.0047	1.03845	70.4353	1.49767	2.19492
0:12:52.740	Exercise		2.09031	35.3093	10.8306	193	-	29.1808	28.3016	1.03107	67.3603	1.52433	2.15525
0:12:54.100	Exercise		2.08432	35.2082	10.7996	193	-	28.558	28.0304	1.01882	65.8097	1.50767	2.12355
0:12:55.340	Exercise		2.27829	38.4847	11.7843	193.333	-	29.6686	29.1206	1.01882	74.5594	1.54133	2.32116
0:12:56.480	Exercise		2.33804	39.494	12.0725	193.667	-	30.6224	29.8514	1.02583	78.9275	1.55033	2.39843
0:12:57.640	Exercise		2.23785	37.8016	11.5353	194	-	31.5694	30.5357	1.03385	78.139	1.502	2.31361
0:12:58.800	Exercise		2.25985	38.1732	11.6487	194	-	32.1752	30.8136	1.04419	80.2026	1.54167	2.35972
0:12:59.940	Exercise		2.18557	36.9183	11.2658	194	-	30.7938	29.5698	1.04139	74.4279	1.504	2.27603
0:13:01.300	Exercise		2.22085	37.5144	11.4477	194	-	29.3866	28.2695	1.03952	71.9065	1.55867	2.30861
0:13:02.740	Exercise		2.21602	37.4328	11.4228	194	-	29.1021	27.9628	1.04074	71.0077	1.569	2.30631
0:13:03.940	Exercise		2.24806	37.9741	11.588	194	-	30.1464	28.7568	1.04832	74.6532	1.562	2.3567
0:13:05.100	Exercise		2.31831	39.1606	11.9501	194	-	31.8215	30.1762	1.05452	81.2726	1.56033	2.44471
0:13:06.200	Exercise		2.24775	37.9687	11.5863	194	-	32.2497	30.4428	1.05935	80.1159	1.51267	2.38116
0:13:07.340	Exercise		2.24123	37.8587	11.5528	194	-	32.6562	30.8272	1.05933	80.9058	1.51	2.37421
0:13:08.460	Exercise		2.22735	37.6242	11.4812	194	-	31.9858	30.136	1.06138	78.7817	1.505	2.36407
0:13:09.640	Exercise		2.20721	37.2839	11.3774	194	-	31.1243	29.5494	1.0533	75.9594	1.50633	2.32485
0:13:10.920	Exercise		2.13653	36.09	11.013	194	-	30.4096	29.0401	1.04716	71.8099	1.512	2.23728
0:13:12.260	Exercise		2.18178	36.8543	11.2463	194	-	30.4678	29.1834	1.04401	73.444	1.51733	2.2778
0:13:13.380	Exercise		2.26492	38.2587	11.6548	194.333	-	31.0571	29.6567	1.04722	77.68	1.52433	2.37187
0:13:14.480	Exercise		2.38904	40.3554	12.2935	194.333	-	31.8394	30.155	1.05586	83.7813	1.56367	2.52249
0:13:15.620	Exercise		2.31677	39.1346	11.9216	194.333	-	32.4261	30.5699	1.06072	82.7942	1.55433	2.45744
0:13:16.760	Exercise		2.21526	37.42	11.4189	194	-	32.2977	30.3642	1.06368	79.083	1.51133	2.35633
0:13:17.920	Exercise		2.15925	36.4738	11.1302	194	-	31.5455	29.815	1.05804	75.2725	1.51433	2.28458
0:13:19.260	Exercise		2.20276	37.2088	11.3544	194	-	31.3345	29.662	1.05638	75.9763	1.57333	2.32696
0:13:20.500	Exercise		2.22366	37.5618	11.4621	194	-	31.6626	29.9294	1.05791	77.3606	1.602	2.35243
0:13:21.660	Exercise		2.22892	37.6506	11.4696	194.333	-	32.0612	30.1679	1.06276	78.7068	1.56433	2.3688
0:13:22.840	Exercise		2.16323	36.5411	11.1315	194.333	-	32.3946	30.4009	1.06558	77.526	1.49867	2.30509
0:13:23.980	Exercise		2.15107	36.3357	11.05	194.667	-	32.3756	30.4489	1.06328	76.9695	1.51267	2.28719
0:13:25.200	Exercise		2.12311	35.8634	10.9251	194.333	-	32.831	30.9428	1.06102	77.117	1.498	2.25267
0:13:26.340	Exercise		2.15738	36.4423	11.1015	194.333	-	32.7252	30.7623	1.06381	78.1055	1.49867	2.29504
0:13:27.440	Exercise		2.23905	37.8218	11.5415	194	-	32.6144	30.634	1.06465	80.8357	1.49033	2.38379
0:13:28.520	Exercise		2.29251	38.7249	11.7968	194.333	-	32.9024	30.7295	1.07071	83.2848	1.52667	2.45461
0:13:29.640	Exercise		2.23922	37.8246	11.5028	194.667	-	32.9449	30.8614	1.06751	81.58	1.50433	2.39039
0:13:30.760	Exercise		2.26814	38.3132	11.6315	195	-	32.2385	30.1042	1.0709	80.7904	1.517	2.42895
0:13:31.900	Exercise		2.31578	39.1178	11.8758	195	-	31.7401	29.7179	1.06805	81.1268	1.53233	2.47335
0:13:33.040	Exercise		2.30661	38.9631	11.8288	195	-	31.5806	29.6232	1.06608	80.2573	1.559	2.45902
0:13:34.260	Exercise		2.25432	38.0798	11.5606	195	-	31.1226	29.3945	1.05879	77.2971	1.55967	2.38686
0:13:35.540	Exercise		2.18508	36.9101	11.2055	195	-	30.1628	28.6328	1.05343	72.8037	1.52033	2.30184
0:13:36.800	Exercise		2.20013	37.1643	11.2827	195	-	29.6082	28.1426	1.05208	72.0375	1.50433	2.31471
0:13:38.020	Exercise		2.18557	36.9184	11.208	195	-	30.3701	28.8526	1.05259	73.3071	1.523	2.30051
0:13:39.280	Exercise		2.2806	38.5236	11.6954	195	-	31.4047	29.774	1.05477	78.8388	1.573	2.4055
0:13:40.400	Exercise		2.31101	39.0373	11.8311	195.333	-	31.8888	30.0975	1.05952	81.1234	1.57267	2.44855
0:13:41.520	Exercise		2.32797	39.3238	11.9179	195.333	-	32.2793	30.3589	1.06326	82.8141	1.555	2.47523
0:13:42.660	Exercise		2.22095	37.5161	11.3507	195.667	-	32.4678	30.4421	1.06654	79.7785	1.498	2.36875
0:13:43.780	Exercise		2.12056	35.8202	10.8561	195.333	-	31.8097	29.9197	1.06317	74.8371	1.45967	2.25451
0:13:45.040	Exercise		1.90967	32.2579	9.75981	195.667	-	30.0387	28.6452	1.04865	64.0907	1.372	2.00257
0:13:46.580	Exercise		1.98987	33.6126	10.1697	195.667	-	28.853	27.8182	1.0372	63.8913	1.42033	2.06389
0:13:47.820	Exercise		2.19423	37.0646	11.195	196	-	29.3487	28.4204	1.03267	71.208	1.50567	2.2659
0:13:48.920	Exercise		2.47902	41.8753	12.6481	196	-	30.8124	29.5402	1.04306	83.896	1.60833	2.58578
0:13:50.040	Exercise		2.39368	40.4338	12.2127	196	-	31.9984	30.3452	1.05448	84.2659	1.58167	2.5241
0:13:51.200	Exercise		2.32797	39.3238	11.8774	196	-	32.7796	30.7844	1.06481	83.9818	1.57633	2.47885
0:13:52.300	Exercise		2.18758	36.9523	11.1611	196	-	33.0567	31.0512	1.06459	79.986	1.50133	2.32887
0:13:53.420	Exercise		2.24214	37.8739	11.4395	196	-	32.7546	30.9773	1.05737	81.1558	1.51467	2.37078
0:13:54.560	Exercise		1.83364	30.9736	9.35529	196	-	30.8729	29.3677	1.05125	63.239	1.37367	1.92762
0:13:56.440	Exercise		1.80367	30.4674	9.20239	196	-	29.0167	27.8619	1.04145	57.7273	1.542	1.87842
0:13:58.600	Exercise		1.95008	32.9405	9.94936	196	-	27.8045	27.2089	1.02189	59.6117	1.59233	1.99276
0:13:59.740	Exercise		2.53843	42.879	12.9512	196	-	28.3631	28.3593	1.00014	78.4751	1.74467	2.53878
0:14:00.840	Exercise		2.82082	47.649	14.392	196	-	29.1859	29.2099	0.999178	90.0904	1.67133	2.8185
0:14:01.940	Exercise		2.61901	44.24	13.3623	196	-	30.6033	30.1835	1.01391	87.9575	1.62233	2.65544
0:14:03.060	Exercise		2.30894	39.0024	11.7803	196	-	30.9755	30.2465	1.0241	78.63	1.59267	2.36459
0:14:04.560	Exercise		2.25669	38.1198	11.5137	196	-	30.889	30.5695	1.01045	76.6808	1.58333	2.28028
0:14:05.720	Exercise		2.27947	38.5046	11.63	196	-	30.8999	30.3646	1.01763	77.5549	1.56867	2.31966
0:14:06.780	Exercise		2.05229	34.6671	10.4709	196	-	31.1629	30.1332	1.03417	70.5525	1.54	2.12243
0:14:08.840	Exercise		2.04785	34.592	10.4482	196	-	29.3232	28.7562	1.01972	66.0586	1.583	2.08822
0:14:10.360	Exercise		2.04673	34.5732	10.4425	196	-	28.7857	28.893	0.996285	64.9781	1.54367	2.03913
0:14:11.400	Exercise		2.57508	43.498	13.1382	196	-	28.561	28.7477	0.993503	80.693	1.626	2.55835
0:14:12.560	Exercise		2.54702	43.024	12.995	196	-	30.3163	30.0127	1.01011	85.0936	1.5555	2.57278
