# Supplementary material for: A Plyometric Warm-Up Protocol Improves Running Economy in Recreational Endurance Athletes
Source: Front Physiol. 2020 Mar 12;11:197. doi: 10.3389/fphys.2020.00197 (PMC7080849; doi:10.3389/fphys.2020.00197)
Supplement: Supplementary file 1 [file Data_Sheet_1.zip › Datasheet 1/Running economy /9/9 Plypmetric .xls]

## Sheet: MetasoftStudio
CPET Results
Operator
Master data
Name
Director
Street
City
Zip
State
Country
Phone
Fax
e-Mail
Internet
Patient data
Administrative Data
ID		9
Title		MISS
Last Name
First Name
Name Addition
Sex		female
Date of Birth		16/05/1999
Biological and Medical Baseline Data
Height		165 cm
Weight		59.2 kg
Mask		Blue, small
Ethnicity
Body Fat
Hip/Waist Ratio
BMI		22
Estimated Fitness Level
BSA		1.65 m2
Hct
Hb
Medication that changes the Heart Rate
Medication
Existing Medical Conditions
Normal Values
Maximum Oxygen Uptake		Wasserman weight algorithm, 2.03L/min
Maximum Relative Oxygen Uptake		Based on normal value of maximum oxygen uptake, 34ml/min/kg
Maximum Oxygen Pulse		Wasserman equation, 11ml
Maximum Heart Rate		Traditional formula for bicycle test, 180/min
Maximum Minute Ventilation		Not used, -
Maximum Breathing Frequency		Pollock et al. equation, 37/min
Maximum Work Rate		Based on normal maximum oxygen uptake, 173W
Maximum Arterial Blood Pressure		Japanese normal values, 159mmHg
Spirometry normal value set		European Coal and Steel Community (ECSC)
LBW		59.2 kg
IC
VC
TLC
FEV1
Attribution
Administrative Group
Attribution
Contact & Insurance Information
Contact Information
Street
Zip-Code
City
State
Country
Phone
Mobile Phone
e-Mail
Fax
Insurance Information
Prescribing Physician
Responsible Physician
Insurance Company
Insurance Number
Test data
Start Time		22/05/2019 4:38 PM
Duration		0:14:25
CPET device		MetaLyzer 3B-R3
Serial number		235021624
Firmware version		1.3.56
Flow Sensor		Default
Temperature		20.7°C
Barometric Pressure		1016mBar
Humidity		46%
Variable	Unit	Rest	Unloaded Pedalling	Warm Up	VT1	VT1 % Norm	VT1 % Max	VT2	VT2 % Norm	VT2 % Max	V'O2peak	V'O2peak % Norm	Normal	Absolute Maximum Values
V'O2	L/min	-	-	-	-	-	-	1.99	98	77	2.59	128	2.03	3.40
V'O2/kg	ml/min/kg	-	-	-	-	-	-	34	98	77	44	128	34	57
V'O2/HR	ml	-	-	-	-	-	-	12	103	86	14	120	11	18
HR	/min	-	-	-	-	-	-	172	95	89	192	107	180	193
V'E/V'O2		-	-	-	-	-	-	22.5	-	75	30.0	-	-	34.0
V'E/V'CO2		-	-	-	-	-	-	25.0	-	87	28.7	-	-	31.7
V'E	L/min	-	-	-	-	-	-	49.7	-	59	84.5	-	-	99.8
V'CO2	L/min	-	-	-	-	-	-	1.79	-	66	2.70	-	-	3.44
RER		-	-	-	-	-	-	0.90	-	86	1.04	-	-	1.09
t	Phase	Marker	V'O2	V'O2/kg	V'O2/HR	HR	WR	V'E/V'O2	V'E/V'CO2	RER	V'E	VT	V'CO2
h:mm:ss.ms			L/min	ml/min/kg	ml	/min	W				L/min	L	L/min
0:00:03.900	Exercise		1.00371	16.9545	9.5138	105.5	-	27.1843	32.5851	0.834254	32.4244	0.9085	0.837346
0:00:05.780	Exercise		0.973657	16.4469	9.12803	106.667	-	27.6401	32.7196	0.844756	32.2327	0.872333	0.822502
0:00:07.300	Exercise		0.899064	15.1869	8.27359	108.667	-	28.5085	33.0205	0.863358	30.9518	0.837667	0.776214
0:00:08.820	Exercise		0.741163	12.5196	6.69725	110.667	-	26.7664	30.7276	0.871087	25.6842	0.632667	0.645617
0:00:10.220	Exercise		0.721233	12.183	6.4588	111.667	-	25.9109	29.5887	0.875702	24.5591	0.602333	0.631585
0:00:11.720	Exercise		0.817598	13.8108	7.19295	113.667	-	27.1271	30.7311	0.882726	28.2127	0.673333	0.721715
0:00:13.120	Exercise		0.937344	15.8335	8.12726	115.333	-	28.7092	32.041	0.896016	32.7818	0.804	0.839875
0:00:14.640	Exercise		1.02634	17.3369	8.74725	117.333	-	29.3938	32.2978	0.910088	36.5598	0.823667	0.934063
0:00:15.820	Exercise		0.915075	15.4574	7.75488	118	-	29.5324	32.4031	0.911406	33.1367	0.780667	0.834006
0:00:17.440	Exercise		0.912841	15.4196	7.67093	119	-	28.3836	31.5339	0.900097	31.7638	0.781333	0.821645
0:00:19.200	Exercise		0.887167	14.9859	7.41366	119.667	-	28.4726	32.2628	0.882521	30.6197	0.822667	0.782944
0:00:20.680	Exercise		0.945193	15.9661	7.9428	119	-	26.938	30.4303	0.885236	29.9112	0.968	0.836719
0:00:24.000	Exercise		1.05287	17.7849	8.89747	118.333	-	26.5561	30.5198	0.870129	33.0956	0.928	0.91613
0:00:25.240	Exercise		1.01424	17.1324	8.61959	117.667	-	26.1911	30.4484	0.860181	32.3715	0.802667	0.872428
0:00:26.340	Exercise		1.1242	18.9899	9.47361	118.667	-	25.4499	31.2056	0.815554	35.5506	0.737667	0.916848
0:00:27.780	Exercise		0.993228	16.7775	8.25397	120.333	-	25.4847	31.8577	0.799952	31.8756	0.699333	0.794535
0:00:29.260	Exercise		1.09703	18.5309	8.99205	122	-	25.127	31.643	0.794076	33.4052	0.823667	0.871125
0:00:30.780	Exercise		0.957837	16.1797	7.76625	123.333	-	25.3106	32.2045	0.785934	29.954	0.755333	0.752797
0:00:32.320	Exercise		1.00116	16.9116	8.07391	124	-	24.3737	31.1753	0.781825	30.1126	0.759333	0.782736
0:00:33.800	Exercise		0.949277	16.0351	7.57402	125.333	-	23.1278	29.9779	0.771494	27.3528	0.729667	0.732362
0:00:35.620	Exercise		1.13538	19.1787	8.98716	126.333	-	22.5591	29.8574	0.755564	31.0612	0.821	0.857851
0:00:37.120	Exercise		1.21192	20.4717	9.51772	127.333	-	22.5653	30.2314	0.74642	32.6956	0.880333	0.904603
0:00:38.680	Exercise		1.3523	22.8428	10.5924	127.667	-	22.3251	30.1517	0.740427	35.9559	0.898	1.00128
0:00:40.120	Exercise		1.20652	20.3804	9.40145	128.333	-	23.002	31.0548	0.740689	33.5977	0.827667	0.893655
0:00:41.560	Exercise		1.33639	22.5741	10.3596	129	-	22.3988	30.0077	0.746434	35.8274	0.875333	0.997525
0:00:43.080	Exercise		1.31781	22.2603	10.137	130	-	22.2033	29.691	0.747811	35.0739	0.868667	0.985471
0:00:44.580	Exercise		1.37258	23.1854	10.5044	130.667	-	21.7695	29.0136	0.750322	35.5895	0.897667	1.02988
0:00:46.100	Exercise		1.26143	21.308	9.62927	131	-	21.8227	29.0714	0.750659	33.3147	0.829	0.946907
0:00:47.560	Exercise		1.29643	21.8991	9.89641	131	-	21.7854	29.0242	0.750594	34.056	0.843667	0.973093
0:00:49.040	Exercise		1.27486	21.5347	9.70702	131.333	-	21.763	28.9057	0.752897	34.0629	0.776333	0.959834
0:00:50.240	Exercise		1.36094	22.9888	10.3362	131.667	-	22.0959	29.1144	0.758935	37.2404	0.748	1.03286
0:00:51.260	Exercise		1.47504	24.9163	11.1746	132	-	21.8658	29.2432	0.747723	40.1428	0.732667	1.10292
0:00:52.340	Exercise		1.38437	23.3846	10.4612	132.333	-	21.7892	29.7941	0.731325	37.9393	0.702667	1.01243
0:00:53.940	Exercise		1.54369	26.0759	11.6067	133	-	21.7584	30.382	0.71616	41.4786	0.757	1.10553
0:00:54.920	Exercise		1.07183	18.1052	8.01864	133.667	-	21.8868	30.5006	0.717585	30.9324	0.596	0.769126
0:00:56.200	Exercise		1.38698	23.4287	10.3506	134	-	20.6461	28.8057	0.716738	35.9731	0.706	0.994101
0:00:57.820	Exercise		1.34152	22.6608	10.0113	134	-	21.2397	29.6195	0.717083	35.4635	0.732667	0.961981
0:00:58.940	Exercise		1.83865	31.0583	13.8244	133	-	21.85	30.1415	0.724917	47.2556	0.961	1.33287
0:01:00.160	Exercise		1.66197	28.0737	12.6225	131.667	-	22.9908	30.9487	0.742867	44.724	0.988667	1.23462
0:01:01.980	Exercise		1.72534	29.1442	13.1038	131.667	-	21.4687	28.5129	0.752946	42.4835	1.124	1.29909
0:01:03.900	Exercise		1.71994	29.0531	12.9644	132.667	-	21.5682	28.52	0.756247	44.4982	0.865667	1.3007
0:01:04.560	Exercise		1.71201	28.919	12.7762	134	-	20.7762	27.7542	0.74858	42.8583	0.846667	1.28157
0:01:06.520	Exercise		1.75548	29.6534	12.9397	135.667	-	21.0754	28.3233	0.744104	44.4419	0.859667	1.30626
0:01:08.260	Exercise		1.5006	25.348	10.8739	138	-	20.2771	27.0682	0.749111	34.7934	1.14767	1.12412
0:01:10.580	Exercise		1.6911	28.5658	12.0506	140.333	-	20.5945	27.1595	0.758281	39.7233	1.16833	1.28233
0:01:12.020	Exercise		1.57454	26.5969	11.1934	140.667	-	21.2685	27.8154	0.76463	38.7014	1.069	1.20394
0:01:13.480	Exercise		1.65511	27.958	11.7942	140.333	-	22.3316	29.1118	0.767097	42.8534	1.04733	1.26963
0:01:14.980	Exercise		1.33784	22.5986	9.5788	139.667	-	22.5977	29.6198	0.762925	35.3983	0.986667	1.02067
0:01:17.240	Exercise		1.41459	23.8951	10.1526	139.333	-	21.9985	28.6229	0.768562	35.8608	1.089	1.0872
0:01:19.100	Exercise		1.43743	24.281	10.2919	139.667	-	21.9417	28.2938	0.775495	35.9264	1.17933	1.11472
0:01:20.940	Exercise		1.79689	30.3528	12.8044	140.333	-	22.0112	28.2029	0.780458	44.5345	1.287	1.40239
0:01:22.480	Exercise		1.51557	25.6009	10.7234	141.333	-	22.5462	28.8393	0.781787	39.1206	1.138	1.18485
0:01:24.380	Exercise		1.48198	25.0334	10.461	141.667	-	21.1121	27.1108	0.778736	35.6395	1.17933	1.15407
0:01:27.360	Exercise		1.5137	25.5693	10.5853	143	-	20.6674	26.5977	0.777037	35.4401	1.228	1.1762
0:01:29.080	Exercise		1.71617	28.9894	11.9455	143.667	-	20.7299	26.6356	0.778277	40.1364	1.26733	1.33566
0:01:30.580	Exercise		1.75299	29.6113	12.1454	144.333	-	22.1373	28.3357	0.781252	44.5497	1.117	1.36953
0:01:31.920	Exercise		1.59084	26.8723	11.0731	143.667	-	22.6828	28.8012	0.787563	41.8476	1.04567	1.25289
0:01:33.620	Exercise		1.58943	26.8485	11.0891	143.333	-	22.9736	28.9965	0.792289	42.3038	1.05233	1.25929
0:01:35.100	Exercise		1.53072	25.8568	10.7294	142.667	-	23.2799	29.2974	0.794608	41.2208	1.06267	1.21632
0:01:36.580	Exercise		1.62901	27.5171	11.4451	142.333	-	23.8697	29.8253	0.800316	44.6705	1.11167	1.30373
0:01:38.100	Exercise		1.58057	26.6988	11.0787	142.667	-	24.4241	30.2504	0.807397	44.4168	1.10033	1.27615
0:01:39.560	Exercise		1.5534	26.2398	10.8377	143.333	-	24.8773	30.4905	0.815905	44.4572	1.10133	1.26742
0:01:41.040	Exercise		1.56572	26.448	10.8731	144	-	24.9105	30.2595	0.823228	44.7437	1.12233	1.28895
0:01:42.620	Exercise		1.59153	26.8839	11.0523	144	-	25.1412	30.2385	0.83143	45.7536	1.14767	1.32324
0:01:44.080	Exercise		1.61129	27.2177	11.1895	144	-	25.0962	29.9048	0.839202	46.2043	1.15367	1.35219
0:01:45.540	Exercise		1.59719	26.9796	11.0916	144	-	25.3798	30.0655	0.844152	46.3757	1.14367	1.34827
0:01:47.060	Exercise		1.52888	25.8257	10.6172	144	-	24.981	29.4032	0.849603	43.8824	1.11067	1.29894
0:01:48.640	Exercise		1.52447	25.7512	10.5622	144.333	-	25.051	29.3953	0.852211	43.5618	1.16767	1.29917
0:01:50.380	Exercise		1.39762	23.6085	9.661	144.667	-	25.244	29.4219	0.858001	40.6054	1.09833	1.19916
0:01:51.940	Exercise		1.3269	22.4138	9.13004	145.333	-	23.9142	28.1719	0.848867	36.5298	1.09633	1.12636
0:01:54.160	Exercise		1.42222	24.024	9.74123	146	-	22.7943	27.078	0.841803	37.5075	1.06133	1.19723
0:01:55.640	Exercise		1.57315	26.5735	10.726	146.667	-	22.2773	26.6867	0.834774	40.2609	1.11167	1.31323
0:01:57.100	Exercise		1.39678	23.5942	9.52349	146.667	-	23.1621	27.7329	0.835185	37.3779	1.071	1.16657
0:01:59.700	Exercise		1.52101	25.6927	10.3941	146.333	-	22.4751	27.1026	0.82926	39.5143	1.06767	1.26131
0:02:00.980	Exercise		1.55324	26.2371	10.6386	146	-	22.453	27.3097	0.822164	40.1779	1.091	1.27701
0:02:02.460	Exercise		1.96396	33.175	13.4518	146	-	22.43	27.3149	0.821162	49.9215	1.22467	1.61273
0:02:04.180	Exercise		1.84434	31.1543	12.6324	146	-	23.7381	28.4704	0.833782	49.136	1.32133	1.53778
0:02:05.840	Exercise		1.71589	28.9847	11.7527	146	-	24.5687	28.8983	0.850178	47.5122	1.27767	1.45881
0:02:07.320	Exercise		1.58548	26.7817	10.8594	146	-	25.551	29.5385	0.865005	46.0857	1.19033	1.37145
0:02:08.840	Exercise		1.4073	23.772	9.68326	145.333	-	25.8191	29.856	0.864787	42.0702	1.05633	1.21702
0:02:10.360	Exercise		1.44211	24.36	9.96854	144.667	-	24.8242	28.9264	0.858184	41.483	1.051	1.2376
0:02:11.880	Exercise		1.49246	25.2105	10.3884	143.667	-	24.2433	28.4267	0.852833	41.8414	1.06467	1.27282
0:02:13.420	Exercise		1.59227	26.8964	11.1347	143	-	24.0572	28.0855	0.85657	43.9902	1.11433	1.36389
0:02:14.920	Exercise		1.56089	26.3664	10.9408	142.667	-	24.5744	28.5379	0.861116	44.0681	1.11133	1.34411
0:02:16.420	Exercise		1.54526	26.1023	10.8312	142.667	-	25.808	29.7042	0.868832	45.64	1.141	1.34257
0:02:17.920	Exercise		1.54103	26.0309	10.7764	143	-	26.2727	30.1096	0.872567	46.1731	1.16933	1.34465
0:02:19.480	Exercise		1.17102	19.7807	8.11329	144.333	-	25.8661	29.8976	0.865155	34.9965	1.07067	1.01311
0:02:22.540	Exercise		1.16975	19.7593	8.03033	145.667	-	24.2547	28.7358	0.844061	33.2454	0.982333	0.987341
0:02:23.920	Exercise		0.926834	15.656	6.31932	146.667	-	21.1025	25.9642	0.812751	24.1857	0.752667	0.753286
0:02:25.720	Exercise		1.66162	28.0679	11.407	145.667	-	19.7811	25.01	0.790926	37.3777	1.19367	1.31422
0:02:29.220	Exercise		1.74711	29.5119	11.9392	146.333	-	19.2934	24.7289	0.780197	37.8861	1.30567	1.36309
0:02:30.860	Exercise		1.9972	33.7365	13.5556	147.333	-	20.1849	25.9666	0.777338	44.6692	1.47667	1.5525
0:02:32.480	Exercise		1.517	25.625	10.227	148.333	-	20.6548	26.8322	0.769778	36.4665	1.023	1.16775
0:02:34.280	Exercise		1.41033	23.8231	9.55076	147.667	-	20.6784	26.6638	0.775523	34.0559	1.00233	1.09374
0:02:36.180	Exercise		1.30544	22.0513	8.90071	146.667	-	19.5403	25.1876	0.775789	29.6097	1.03967	1.01274
0:02:39.100	Exercise		1.6436	27.7635	11.2319	146.333	-	19.1861	24.8016	0.773584	35.7913	1.21067	1.27146
0:02:40.740	Exercise		1.73457	29.3002	11.8806	146	-	19.462	25.154	0.773716	38.3001	1.21433	1.34207
0:02:42.340	Exercise		1.99974	33.7795	13.7282	145.667	-	20.6877	26.3816	0.784171	46.8205	1.237	1.56814
0:02:43.860	Exercise		1.83857	31.0569	12.6218	145.667	-	22.2317	27.6696	0.80347	46.4891	1.19233	1.47724
0:02:45.360	Exercise		1.77515	29.9857	12.1864	145.667	-	23.001	28.0252	0.820724	46.6729	1.15033	1.45691
0:02:46.780	Exercise		1.40253	23.6914	9.6064	146	-	22.9538	27.5888	0.831997	37.3122	1.04967	1.1669
0:02:49.240	Exercise		1.26978	21.449	8.67732	146.333	-	21.0742	25.5927	0.823445	31.3561	0.982333	1.04559
0:02:51.300	Exercise		1.45892	24.644	9.94721	146.667	-	20.2455	24.8201	0.815689	33.9997	1.097	1.19003
0:02:52.820	Exercise		1.68205	28.413	11.4425	147	-	20.6332	25.4278	0.811445	39.7543	1.134	1.36489
0:02:54.460	Exercise		1.92055	32.4417	13.065	147	-	22.0847	26.9785	0.818604	48.0649	1.225	1.57217
0:02:55.900	Exercise		1.66155	28.0668	11.3031	147	-	23.2694	28.1524	0.82655	44.1127	1.16567	1.37336
0:02:57.600	Exercise		1.76353	29.7893	11.9968	147	-	23.3752	28.0673	0.832824	46.6938	1.229	1.46871
0:02:59.220	Exercise		1.60738	27.1517	10.9346	147	-	23.5232	27.8922	0.84336	43.0596	1.18133	1.3556
0:03:00.840	Exercise		1.46671	24.7755	9.97763	147	-	22.069	26.0918	0.845821	36.9595	1.15933	1.24058
0:03:03.620	Exercise		1.47138	24.8544	9.98676	147.333	-	20.8179	24.7403	0.841458	34.9598	1.163	1.23811
0:03:05.520	Exercise		1.63314	27.5869	11.0597	147.667	-	20.8089	24.9356	0.834507	38.2493	1.29133	1.36287
0:03:07.200	Exercise		1.81322	30.6288	12.2792	147.667	-	22.2119	26.5216	0.837504	45.3507	1.28667	1.51858
0:03:08.760	Exercise		1.59169	26.8866	10.8033	147.333	-	23.3799	27.6013	0.847059	42.2579	1.20633	1.34825
0:03:10.700	Exercise		1.44203	24.3586	9.80974	147	-	24.1299	27.871	0.865771	39.9038	1.125	1.24847
0:03:12.320	Exercise		1.48444	25.0749	10.0982	147	-	23.9404	27.6725	0.865132	40.7993	1.11667	1.28423
0:03:13.760	Exercise		1.68169	28.4069	11.4401	147	-	24.8372	28.6278	0.867591	47.2199	1.24733	1.45902
0:03:15.480	Exercise		1.56377	26.415	10.6138	147.333	-	25.3278	29.3008	0.864407	44.7808	1.24633	1.35173
0:03:17.400	Exercise		1.48999	25.1687	10.0902	147.667	-	23.2371	26.9446	0.862402	38.9397	1.299	1.28497
0:03:19.920	Exercise		1.53349	25.9036	10.3615	148	-	22.4403	26.1777	0.85723	38.8104	1.27067	1.31456
0:03:21.560	Exercise		1.68678	28.493	11.3716	148.333	-	22.0799	25.8033	0.855702	42.0369	1.263	1.44339
0:03:23.080	Exercise		1.76364	29.7912	11.8365	149	-	23.9152	27.6856	0.863814	47.7481	1.23433	1.52345
0:03:24.580	Exercise		1.69133	28.5698	11.2755	150	-	24.5128	28.1159	0.871848	47.2461	1.17567	1.47458
0:03:26.040	Exercise		1.6801	28.3801	11.1265	151	-	24.7291	28.2405	0.875661	47.4966	1.14967	1.4712
0:03:27.440	Exercise		1.63614	27.6376	10.8115	151.333	-	25.1944	28.6761	0.878585	47.0968	1.15433	1.43749
0:03:29.000	Exercise		1.65402	27.9395	10.9296	151.333	-	25.2153	28.672	0.879442	47.4555	1.18867	1.45461
0:03:30.560	Exercise		1.69756	28.675	11.2421	151	-	25.0865	28.4207	0.882684	48.1725	1.24167	1.49841
0:03:32.080	Exercise		1.73132	29.2453	11.4405	151.333	-	25.2406	28.5611	0.883739	49.3603	1.25567	1.53004
0:03:33.580	Exercise		1.72004	29.0547	11.3409	151.667	-	25.4589	28.7166	0.886558	49.5508	1.23867	1.52491
0:03:35.060	Exercise		1.60027	27.0316	10.5281	152	-	25.9954	29.2541	0.888609	47.3856	1.17933	1.42201
0:03:36.560	Exercise		1.56181	26.3819	10.2751	152	-	25.8123	29.1693	0.884914	46.0999	1.14733	1.38207
0:03:38.060	Exercise		1.56733	26.4751	10.3114	152	-	25.6658	29.1597	0.880178	45.9867	1.14967	1.37953
0:03:39.560	Exercise		1.68913	28.5326	11.1127	152	-	25.3098	28.811	0.878478	48.5374	1.208	1.48386
0:03:41.040	Exercise		1.70973	28.8805	11.2482	152	-	25.7647	29.3508	0.87782	49.8366	1.24033	1.50083
0:03:42.540	Exercise		1.72617	29.1582	11.3813	151.667	-	26.2414	29.7152	0.883098	51.0576	1.27633	1.52438
0:03:44.060	Exercise		1.44016	24.3271	9.5165	151.333	-	26.1788	29.4115	0.890085	42.4892	1.278	1.28187
0:03:47.020	Exercise		1.48738	25.1247	9.87201	150.667	-	25.1478	28.5152	0.88191	42.2179	1.263	1.31174
0:03:48.500	Exercise		1.57079	26.5335	10.4256	150.667	-	24.146	27.7641	0.869683	42.7416	1.27867	1.36609
0:03:50.020	Exercise		1.87497	31.6718	12.417	151	-	23.9822	27.9754	0.857262	50.6525	1.28267	1.60734
0:03:51.580	Exercise		1.76979	29.895	11.6689	151.667	-	24.6854	28.4101	0.868894	49.0648	1.314	1.53776
0:03:53.340	Exercise		1.43851	24.2991	9.46385	152	-	24.5559	27.9703	0.877929	39.7989	1.28067	1.26291
0:03:56.240	Exercise		1.3868	23.4257	9.10372	152.333	-	22.577	25.9929	0.868581	35.1589	1.31533	1.20455
0:03:58.600	Exercise		1.42475	24.0668	9.33245	152.667	-	21.2906	25.0703	0.849238	34.2017	1.27333	1.20995
0:04:00.340	Exercise		1.80281	30.4529	11.7831	153	-	21.306	25.3981	0.838879	42.9221	1.37	1.51234
0:04:02.100	Exercise		1.85187	31.2816	12.0774	153.333	-	23.0058	27.2716	0.843582	47.7897	1.327	1.5622
0:04:03.620	Exercise		1.88457	31.8339	12.264	153.667	-	24.0371	28.0791	0.856049	50.8027	1.32933	1.61328
0:04:05.080	Exercise		1.70528	28.8054	11.0732	154	-	24.9328	28.7862	0.866135	48.2787	1.20667	1.477
0:04:06.600	Exercise		1.65152	27.8974	10.7474	153.667	-	24.8075	28.5351	0.869369	46.7317	1.168	1.43578
0:04:08.120	Exercise		1.60747	27.1532	10.4835	153.333	-	24.9329	28.6066	0.871577	45.8139	1.15033	1.40104
0:04:09.600	Exercise		1.69887	28.6971	11.1037	153	-	24.709	28.3834	0.870544	47.7123	1.198	1.47894
0:04:11.120	Exercise		1.75501	29.6454	11.4707	153	-	24.9095	28.6367	0.869845	49.4514	1.24167	1.52659
0:04:12.640	Exercise		1.79159	30.2633	11.6843	153.333	-	25.1077	28.7899	0.872101	50.6663	1.28367	1.56244
0:04:14.160	Exercise		1.70407	28.7849	11.0654	154	-	25.3737	29.0051	0.8748	48.9735	1.22967	1.49072
0:04:15.640	Exercise		1.56115	26.3708	10.0936	154.667	-	25.6132	29.2692	0.875088	45.721	1.148	1.36614
0:04:17.160	Exercise		1.53964	26.0074	9.95454	154.667	-	24.6148	28.3064	0.869584	43.5608	1.10767	1.33884
0:04:18.740	Exercise		1.59273	26.9042	10.32	154.333	-	24.065	27.7381	0.867579	43.8686	1.14033	1.38182
0:04:20.320	Exercise		1.65774	28.0024	10.7645	154	-	23.9114	27.4645	0.870632	45.0188	1.205	1.44328
0:04:21.980	Exercise		1.59615	26.9619	10.3646	154	-	23.3005	26.8069	0.869199	41.9685	1.265	1.38737
0:04:24.340	Exercise		1.69353	28.6069	10.9732	154.333	-	23.0167	26.5838	0.865816	43.8044	1.30733	1.46628
0:04:25.880	Exercise		1.77883	30.0478	11.4763	155	-	22.8105	26.4788	0.861465	45.5124	1.32767	1.5324
0:04:27.440	Exercise		1.9213	32.4544	12.3424	155.667	-	24.0877	27.7319	0.868591	51.9417	1.321	1.66882
0:04:28.920	Exercise		1.81675	30.6883	11.6458	156	-	25.1059	28.5219	0.880233	51.3491	1.28867	1.59916
0:04:30.400	Exercise		1.72688	29.1703	11.1173	155.333	-	25.8078	28.9699	0.890848	50.4047	1.24333	1.53839
0:04:31.880	Exercise		1.66531	28.1302	10.7903	154.333	-	25.8509	28.8404	0.896342	48.8361	1.21533	1.49269
0:04:33.400	Exercise		1.59241	26.8988	10.3853	153.333	-	25.4866	28.4697	0.895221	46.3716	1.154	1.42556
0:04:34.880	Exercise		1.58518	26.7767	10.3607	153	-	25.4377	28.5276	0.891687	46.0838	1.152	1.41349
0:04:36.380	Exercise		1.60181	27.0577	10.4694	153	-	25.0339	28.1868	0.888141	45.8856	1.142	1.42264
0:04:37.880	Exercise		1.60152	27.0527	10.4675	153	-	25.0234	28.1437	0.889129	45.8101	1.15033	1.42396
0:04:39.400	Exercise		1.62535	27.4553	10.6464	152.667	-	24.7507	27.8612	0.888356	46.0429	1.14033	1.44389
0:04:40.840	Exercise		1.55225	26.2205	10.1898	152.333	-	24.8212	28.1365	0.882172	44.369	1.094	1.36935
0:04:42.320	Exercise		1.7623	29.7686	11.5941	152	-	24.1233	27.7361	0.869743	48.3042	1.201	1.53275
0:04:43.880	Exercise		1.78103	30.0849	11.7173	152	-	23.6578	27.3125	0.86619	47.7498	1.22467	1.54271
0:04:45.460	Exercise		1.88849	31.9001	12.3971	152.333	-	23.7508	26.9573	0.881053	49.6209	1.49867	1.66386
0:04:48.080	Exercise		1.62198	27.3983	10.6243	152.667	-	23.791	26.8528	0.88598	43.0257	1.39633	1.43704
0:04:49.980	Exercise		1.62862	27.5105	10.6446	153	-	23.2982	26.4716	0.880121	42.2328	1.418	1.43339
0:04:51.700	Exercise		1.63897	27.6853	10.7122	153	-	22.5886	26.1761	0.862946	41.9056	1.23567	1.41435
0:04:53.400	Exercise		1.7509	29.5759	11.4438	153	-	22.2536	25.8341	0.861405	44.0877	1.239	1.50823
0:04:55.040	Exercise		1.81437	30.6481	11.8328	153.333	-	23.2121	26.8071	0.865893	47.4352	1.284	1.57105
0:04:56.580	Exercise		1.72236	29.094	11.2084	153.667	-	23.7839	27.2508	0.872777	46.413	1.22667	1.50324
0:04:58.160	Exercise		1.57887	26.6701	10.2082	154.667	-	23.5996	26.7665	0.881685	42.0358	1.26767	1.39207
0:05:00.820	Exercise		1.602	27.0609	10.2912	155.667	-	22.6457	25.5821	0.885215	40.609	1.35033	1.41812
0:05:02.840	Exercise		1.67584	28.3081	10.6741	157	-	22.5381	25.5389	0.882502	41.8959	1.46233	1.47893
0:05:04.620	Exercise		1.88165	31.7846	11.9092	158	-	23.3552	26.5107	0.880974	48.6258	1.49633	1.65768
0:05:06.380	Exercise		1.79635	30.3437	11.3215	158.667	-	24.1382	27.3599	0.882246	48.3919	1.385	1.58482
0:05:08.000	Exercise		1.79512	30.323	11.3138	158.667	-	24.2034	27.2676	0.887624	48.6618	1.344	1.59339
0:05:09.600	Exercise		1.75151	29.5862	11.0621	158.333	-	23.806	26.6884	0.891996	46.6192	1.36367	1.56234
0:05:11.740	Exercise		1.69087	28.562	10.7017	158	-	23.4735	26.1868	0.896389	44.6136	1.305	1.51568
0:05:13.360	Exercise		1.64164	27.7304	10.3901	158	-	23.4816	26.2867	0.89329	43.5658	1.25033	1.46646
0:05:14.880	Exercise		1.68608	28.481	10.6939	157.667	-	23.7447	26.8245	0.885187	45.602	1.17967	1.49249
0:05:16.400	Exercise		1.76872	29.877	11.2419	157.333	-	24.138	27.2818	0.884767	48.3771	1.22567	1.5649
0:05:17.920	Exercise		1.79076	30.2494	11.4304	156.667	-	24.3973	27.4616	0.888418	49.4249	1.241	1.59095
0:05:19.400	Exercise		1.81086	30.5889	11.5587	156.667	-	24.7682	27.6661	0.895252	50.5622	1.275	1.62118
0:05:20.940	Exercise		1.71814	29.0226	10.9668	156.667	-	25.2345	28.1482	0.896487	49.0424	1.242	1.54029
0:05:22.480	Exercise		1.6519	27.9037	10.4994	157.333	-	25.4024	28.2388	0.899557	47.3671	1.262	1.48598
0:05:24.200	Exercise		1.69042	28.5545	10.7215	157.667	-	25.6504	28.3635	0.904344	48.7058	1.312	1.52872
0:05:25.800	Exercise		1.64721	27.8245	10.4034	158.333	-	24.3865	26.8432	0.908481	44.9424	1.356	1.49646
0:05:28.020	Exercise		1.78881	30.2164	11.274	158.667	-	23.8425	26.2235	0.909201	47.5576	1.39533	1.62639
0:05:29.620	Exercise		1.67526	28.2983	10.5362	159	-	23.5558	25.982	0.906621	44.4791	1.27667	1.51882
0:05:31.120	Exercise		1.80961	30.5678	11.3812	159	-	24.1368	26.5887	0.907783	49.2443	1.274	1.64274
0:05:32.680	Exercise		1.6989	28.6977	10.6849	159	-	24.6761	27.1049	0.910395	47.5345	1.21967	1.54667
0:05:34.240	Exercise		1.76164	29.7575	11.1028	158.667	-	24.2899	26.5905	0.91348	48.3049	1.26133	1.60923
0:05:35.820	Exercise		1.72663	29.1661	10.905	158.333	-	24.6024	26.9931	0.911431	47.9037	1.27167	1.5737
0:05:37.460	Exercise		1.74568	29.4879	11.0486	158	-	24.5513	27.0364	0.908084	48.3318	1.27167	1.58523
0:05:38.980	Exercise		1.78165	30.0955	11.2526	158.333	-	24.4894	27.0507	0.905316	49.1046	1.292	1.61296
0:05:40.560	Exercise		1.8316	30.9392	11.5437	158.667	-	24.6437	27.2005	0.906001	50.7245	1.30733	1.65943
0:05:42.100	Exercise		1.67609	28.3123	10.5414	159	-	24.7093	27.2705	0.906082	46.9303	1.22533	1.51868
0:05:43.680	Exercise		1.72697	29.1718	10.8843	158.667	-	24.7695	27.4023	0.903923	48.339	1.25133	1.56105
0:05:45.220	Exercise		1.71893	29.0361	10.8564	158.333	-	24.2942	26.9286	0.902172	46.8505	1.32533	1.55078
0:05:47.280	Exercise		1.87852	31.7318	11.8894	158	-	24.3055	26.979	0.900903	50.7722	1.42967	1.69237
0:05:48.840	Exercise		1.74651	29.5018	11.0538	158	-	24.7531	27.4713	0.901053	48.3455	1.36133	1.5737
0:05:50.380	Exercise		1.57717	26.6414	9.96107	158.333	-	25.0887	28.0905	0.893139	44.7397	1.246	1.40863
0:05:52.360	Exercise		1.61768	27.3257	10.2169	158.333	-	23.4084	26.5217	0.882613	42.6035	1.29533	1.42779
0:05:54.400	Exercise		1.66729	28.1636	10.5302	158.333	-	22.4834	25.5464	0.880101	41.7501	1.41	1.46738
0:05:56.460	Exercise		1.76813	29.867	11.1907	158	-	21.5647	24.4799	0.880912	42.1692	1.503	1.55756
0:05:58.800	Exercise		1.7915	30.2619	11.3386	158	-	22.1557	25.0647	0.883941	43.9755	1.47833	1.58358
0:06:00.540	Exercise		1.81947	30.7343	11.5157	158	-	22.4448	25.4017	0.883592	45.3233	1.455	1.60767
0:06:02.340	Exercise		1.82551	30.8363	11.5538	158	-	23.4454	26.5532	0.88296	47.7687	1.38433	1.61185
0:06:04.020	Exercise		1.84785	31.2137	11.6706	158.333	-	24.2366	27.159	0.892394	49.4838	1.51667	1.64901
0:06:06.100	Exercise		1.76426	29.8017	11.096	159	-	24.2321	26.8709	0.901796	47.2619	1.509	1.59101
0:06:08.140	Exercise		1.79201	30.2704	11.2	160	-	24.4075	26.8905	0.907663	48.1707	1.565	1.62654
0:06:09.900	Exercise		1.62585	27.4638	10.1194	160.667	-	23.5114	25.932	0.906655	42.2092	1.526	1.47409
0:06:12.980	Exercise		1.84273	31.1272	11.4455	161	-	23.1564	25.931	0.893001	46.9982	1.564	1.64556
0:06:14.620	Exercise		1.87598	31.6888	11.652	161	-	23.5959	26.1886	0.900999	48.127	1.79467	1.69025
0:06:17.080	Exercise		1.97763	33.4059	12.2834	161	-	24.5074	27.1616	0.90228	53.1704	1.62767	1.78437
0:06:18.700	Exercise		1.82887	30.8931	11.336	161.333	-	25.0953	27.6062	0.909044	50.6668	1.52933	1.66253
0:06:20.280	Exercise		1.69182	28.5781	10.4649	161.667	-	24.3467	27.3425	0.890434	46.6603	1.22833	1.50645
0:06:21.820	Exercise		1.88915	31.9113	11.6375	162.333	-	23.8523	26.7897	0.890352	50.2075	1.40467	1.68201
0:06:23.800	Exercise		1.90903	32.2472	11.7359	162.667	-	24.4327	27.2148	0.897772	51.8374	1.437	1.71388
0:06:25.340	Exercise		1.87898	31.7395	11.5275	163	-	24.8223	27.3988	0.905963	51.911	1.41833	1.70228
0:06:26.820	Exercise		1.80229	30.4441	11.057	163	-	24.5406	27.0132	0.908469	49.5295	1.34567	1.63733
0:06:28.760	Exercise		1.81482	30.6558	11.1339	163	-	24.3703	26.9096	0.905636	49.4353	1.367	1.64357
0:06:30.380	Exercise		1.83742	31.0374	11.2495	163.333	-	24.5803	27.1375	0.905769	50.3203	1.40533	1.66427
0:06:31.900	Exercise		1.82988	30.9102	11.1806	163.667	-	25.3354	27.9549	0.906295	51.9788	1.33233	1.65842
0:06:33.380	Exercise		1.77523	29.987	10.8026	164.333	-	24.7714	27.2741	0.908237	49.6153	1.26667	1.61233
0:06:34.980	Exercise		1.80943	30.5647	10.9663	165	-	24.2246	26.7942	0.9041	49.2338	1.31267	1.63591
0:06:36.720	Exercise		1.84956	31.2426	11.1644	165.667	-	23.6923	26.3724	0.898375	49.2212	1.31233	1.6616
0:06:38.200	Exercise		1.86374	31.4821	11.2273	166	-	23.9078	26.846	0.890553	49.9589	1.332	1.65976
0:06:39.800	Exercise		1.88979	31.9221	11.3843	166	-	23.8535	26.7678	0.891126	50.7441	1.28967	1.68404
0:06:41.300	Exercise		1.86725	31.5413	11.2259	166.333	-	24.25	27.1684	0.892581	51.0005	1.284	1.66667
0:06:42.740	Exercise		1.88778	31.8881	11.3267	166.667	-	24.5325	27.3197	0.89798	52.1516	1.286	1.69518
0:06:44.240	Exercise		1.84913	31.2353	11.0948	166.667	-	24.7884	27.5506	0.89974	51.5566	1.298	1.66373
0:06:45.840	Exercise		1.72821	29.1927	10.3692	166.667	-	22.9539	25.5989	0.896677	44.4884	1.32933	1.54965
0:06:48.460	Exercise		1.79169	30.265	10.7501	166.667	-	22.4151	25.2306	0.888407	44.86	1.37467	1.59175
0:06:50.060	Exercise		1.8039	30.4712	10.8018	167	-	22.0661	24.9532	0.8843	44.4599	1.37533	1.59519
0:06:51.700	Exercise		1.97587	33.3762	11.8316	167	-	23.4157	26.5568	0.881722	51.6684	1.37733	1.74217
0:06:53.260	Exercise		1.93432	32.6744	11.6059	166.667	-	23.6331	26.7087	0.884847	51.186	1.347	1.71158
0:06:54.800	Exercise		1.7967	30.3497	10.8018	166.333	-	23.9906	27.0949	0.885428	48.2894	1.341	1.59085
0:06:56.760	Exercise		1.79672	30.3499	10.8236	166	-	23.5491	26.6857	0.88246	47.4729	1.32433	1.58553
0:06:58.340	Exercise		1.60727	27.1498	9.68233	166	-	22.9952	26.2873	0.874763	41.5252	1.30967	1.40598
0:07:00.600	Exercise		2.01886	34.1023	12.1618	166	-	22.4578	25.8146	0.869962	50.5845	1.38867	1.75633
0:07:01.940	Exercise		2.10167	35.5012	12.6607	166	-	22.5377	25.8649	0.871362	52.6122	1.44433	1.83131
0:07:03.520	Exercise		2.38734	40.3267	14.3816	166	-	23.3118	26.5288	0.878734	61.4021	1.538	2.09784
0:07:05.140	Exercise		2.10831	35.6133	12.6752	166.333	-	24.1496	27.1708	0.888808	56.3849	1.48433	1.87388
0:07:06.680	Exercise		1.97916	33.4317	11.875	166.667	-	24.1765	26.7998	0.902115	53.1143	1.45267	1.78543
0:07:08.460	Exercise		1.76538	29.8206	10.5711	167	-	23.4813	25.8561	0.908153	46.1511	1.41467	1.60323
0:07:10.840	Exercise		1.77136	29.9216	10.5858	167.333	-	22.6589	25.0456	0.904706	44.6197	1.43333	1.60256
0:07:12.580	Exercise		1.88686	31.8726	11.2536	167.667	-	22.8255	25.3784	0.899405	47.8282	1.447	1.69705
0:07:14.100	Exercise		2.10583	35.5714	12.5347	168	-	23.3687	25.908	0.901987	54.5159	1.47967	1.89943
0:07:15.740	Exercise		2.00796	33.9183	11.9522	168	-	24.093	26.5797	0.906443	53.7024	1.45233	1.8201
0:07:17.460	Exercise		1.91977	32.4285	11.4272	168	-	24.175	26.6277	0.907892	51.6631	1.41633	1.74294
0:07:19.040	Exercise		1.81486	30.6565	10.8028	168	-	24.3285	26.7649	0.908973	49.4958	1.334	1.64966
0:07:20.600	Exercise		1.95509	33.0252	11.6374	168	-	24.3862	26.5171	0.91964	52.6789	1.51667	1.79798
0:07:22.760	Exercise		1.81668	30.6871	10.8136	168	-	24.4413	26.5115	0.921913	49.236	1.46667	1.67482
0:07:24.500	Exercise		1.91147	32.2884	11.3778	168	-	24.0195	26.1531	0.918418	50.7467	1.51167	1.75553
0:07:26.060	Exercise		1.86192	31.4513	11.0609	168.333	-	23.2852	25.7839	0.90309	48.7262	1.30633	1.68148
0:07:27.600	Exercise		2.04005	34.4604	12.0952	168.667	-	23.2534	25.7707	0.902319	52.9768	1.37733	1.84078
0:07:29.180	Exercise		1.98208	33.4811	11.7283	169	-	23.3016	25.8322	0.902038	51.5333	1.38767	1.78791
0:07:30.920	Exercise		1.86379	31.4829	11.0283	169	-	23.0696	25.6076	0.900886	48.0224	1.376	1.67906
0:07:32.780	Exercise		1.89514	32.0125	11.2138	169	-	22.6607	25.2032	0.89912	47.8622	1.40167	1.70396
0:07:34.460	Exercise		1.83533	31.0022	10.8599	169	-	22.6376	25.2275	0.897338	46.4837	1.356	1.64691
0:07:36.180	Exercise		1.97303	33.3282	11.6747	169	-	22.8573	25.4114	0.899489	50.3565	1.379	1.77472
0:07:37.720	Exercise		1.98379	33.51	11.7384	169	-	23.3129	25.899	0.900147	51.6624	1.374	1.78571
0:07:39.260	Exercise		2.06061	34.8077	12.193	169	-	23.6152	26.1145	0.904296	54.3743	1.37067	1.8634
0:07:40.720	Exercise		2.06735	34.9215	12.2329	169	-	24.0322	26.4814	0.907515	55.4714	1.38	1.87615
0:07:42.200	Exercise		2.0315	34.3159	12.0207	169	-	24.2615	26.5117	0.915123	55.1254	1.35967	1.85907
0:07:43.700	Exercise		2.0206	34.1317	11.9562	169	-	24.3819	26.5948	0.916795	55.0779	1.36467	1.85247
0:07:45.180	Exercise		2.00204	33.8183	11.8464	169	-	24.5785	26.7207	0.919828	54.993	1.36867	1.84153
0:07:46.680	Exercise		1.99243	33.656	11.7663	169.333	-	24.4372	26.6247	0.91784	54.4256	1.36633	1.82874
0:07:48.220	Exercise		2.01486	34.0347	11.8754	169.667	-	24.5286	26.6143	0.921633	55.0817	1.40133	1.85696
0:07:49.760	Exercise		1.96018	33.1111	11.5305	170	-	24.5267	26.5127	0.925092	53.6869	1.378	1.81335
0:07:51.300	Exercise		1.93314	32.6544	11.3492	170.333	-	24.4993	26.4604	0.925888	52.9008	1.375	1.78987
0:07:52.900	Exercise		1.89979	32.0911	11.1099	171	-	24.0832	26.1031	0.92262	51.1579	1.363	1.75279
0:07:54.560	Exercise		1.97187	33.3087	11.4866	171.667	-	23.4719	25.6368	0.915557	51.6184	1.39333	1.80536
0:07:56.160	Exercise		2.01006	33.9537	11.6864	172	-	23.4846	25.6604	0.915206	52.4748	1.434	1.83962
0:07:57.820	Exercise		2.02408	34.1906	11.7679	172	-	23.6637	25.6797	0.921492	53.0869	1.473	1.86517
0:07:59.560	Exercise		1.78755	30.195	10.3927	172	-	23.2262	25.1587	0.923187	46.0322	1.46833	1.65024
0:08:02.120	Exercise		1.83955	31.0736	10.6951	172	-	22.8722	24.9245	0.917661	46.4023	1.544	1.68809
0:08:03.980	Exercise		1.83299	30.9627	10.6569	172	-	22.6099	24.9874	0.904854	45.7528	1.529	1.65859
0:08:05.740	Exercise		2.05158	34.6551	11.951	171.667	-	22.9963	25.5405	0.900387	52.0571	1.53667	1.84722
0:08:07.440	Exercise		1.99151	33.6403	11.601	171.667	-	23.0308	25.6231	0.898829	50.9103	1.45333	1.79003
0:08:09.120	Exercise		2.03764	34.4197	11.8698	171.667	-	22.6734	25.2095	0.899397	51.2633	1.458	1.83265
0:08:10.860	Exercise		2.10517	35.5603	12.2631	171.667	-	22.9872	25.5404	0.900031	53.5385	1.498	1.89472
0:08:12.480	Exercise		2.05844	34.7709	12.0142	171.333	-	23.419	25.9633	0.902004	53.3132	1.50333	1.85672
0:08:14.200	Exercise		2.00428	33.856	11.7209	171	-	23.9492	26.4382	0.905857	53.2083	1.47133	1.81559
0:08:15.840	Exercise		1.94913	32.9246	11.3763	171.333	-	24.0354	26.39	0.910778	52.1008	1.42833	1.77523
0:08:17.420	Exercise		1.9639	33.174	11.4402	171.667	-	23.9853	26.2212	0.91473	52.4179	1.42067	1.79644
0:08:19.080	Exercise		1.99106	33.6327	11.5984	171.667	-	24.4431	26.5894	0.919279	54.0475	1.44667	1.83034
0:08:20.660	Exercise		1.97082	33.291	11.5029	171.333	-	24.5401	26.535	0.924823	53.7216	1.444	1.82266
0:08:22.260	Exercise		1.97653	33.3873	11.5586	171	-	24.673	26.6349	0.926342	54.3094	1.411	1.83094
0:08:23.760	Exercise		1.58224	26.7271	9.25288	171	-	25.2098	27.1287	0.929269	45.7254	1.128	1.47033
0:08:25.120	Exercise		1.74446	29.4673	10.2015	171	-	24.6757	26.718	0.923563	49.2322	1.146	1.61112
0:08:26.460	Exercise		1.78564	30.1629	10.4423	171	-	23.867	25.9416	0.920029	48.6189	1.16667	1.64284
0:08:28.120	Exercise		2.22061	37.5103	12.986	171	-	22.9823	25.0907	0.915971	56.7184	1.437	2.03401
0:08:29.720	Exercise		2.05239	34.6687	12.0023	171	-	23.0746	25.2552	0.913658	52.6927	1.42233	1.87518
0:08:31.320	Exercise		1.89806	32.0619	11.0998	171	-	22.5986	24.8761	0.908449	47.6182	1.45133	1.72429
0:08:33.880	Exercise		1.83444	30.9872	10.7277	171	-	21.6785	24.1584	0.897346	44.0638	1.477	1.64613
0:08:35.980	Exercise		1.94015	32.7728	11.3238	171.333	-	21.6983	24.2841	0.893517	46.2303	1.611	1.73356
0:08:37.740	Exercise		2.08291	35.1843	12.1335	171.667	-	22.0489	24.6578	0.894197	50.5334	1.57933	1.86253
0:08:39.540	Exercise		2.03119	34.3107	11.8092	172	-	22.6914	25.293	0.897139	50.7666	1.56333	1.82226
0:08:41.540	Exercise		1.91983	32.4296	11.1618	172	-	22.5368	25.1375	0.896543	47.981	1.46567	1.72121
0:08:43.260	Exercise		1.96498	33.1923	11.4243	172	-	22.7404	25.4816	0.892423	49.5335	1.471	1.7536
0:08:44.920	Exercise		2.06045	34.8048	11.9793	172	-	23.0277	25.6987	0.896067	52.5705	1.47767	1.8463
0:08:46.600	Exercise		1.8984	32.0676	11.0159	172.333	-	22.8709	25.5423	0.895414	48.2927	1.42667	1.69986
0:08:48.620	Exercise		1.96141	33.1319	11.3595	172.667	-	22.5378	25.1486	0.896186	48.8455	1.516	1.75779
0:08:50.540	Exercise		1.98426	33.5179	11.4697	173	-	22.4132	24.956	0.898107	49.0931	1.53033	1.78208
0:08:52.240	Exercise		2.06827	34.937	11.9553	173	-	22.9298	25.4313	0.901637	52.465	1.499	1.86483
0:08:53.800	Exercise		1.99267	33.66	11.5183	173	-	23.3027	25.728	0.90573	51.7094	1.41167	1.80483
0:08:55.460	Exercise		1.9006	32.1047	10.9861	173	-	23.6571	26.1069	0.906165	50.0435	1.41833	1.72226
0:08:57.380	Exercise		1.96457	33.1853	11.3559	173	-	22.9869	25.4242	0.904137	49.9258	1.50833	1.77624
0:08:59.260	Exercise		1.94217	32.8069	11.2264	173	-	23.344	25.8343	0.903608	50.044	1.53133	1.75496
0:09:00.980	Exercise		2.02637	34.2292	11.6906	173.333	-	23.4167	25.7625	0.908943	52.3914	1.527	1.84185
0:09:02.640	Exercise		1.97062	33.2875	11.3471	173.667	-	23.9527	26.1417	0.916263	52.3045	1.476	1.80561
0:09:04.340	Exercise		2.00059	33.7938	11.4977	174	-	23.8244	25.8061	0.923207	52.8916	1.45667	1.84696
0:09:05.940	Exercise		2.00764	33.9128	11.5381	174	-	23.8944	25.8213	0.925378	53.2879	1.44333	1.85782
0:09:07.520	Exercise		1.77855	30.0431	10.202	174.333	-	25.0187	26.9096	0.929731	50.2369	1.26033	1.65357
0:09:08.880	Exercise		1.98867	33.5923	11.3855	174.667	-	24.6145	26.247	0.937803	55.0388	1.30167	1.86498
0:09:10.220	Exercise		1.84151	31.1066	10.5229	175	-	23.6104	25.2272	0.935912	49.054	1.267	1.72349
0:09:12.420	Exercise		2.2048	37.2433	12.5989	175	-	22.4151	24.1599	0.927781	54.553	1.53067	2.04557
0:09:14.140	Exercise		2.06549	34.89	11.7803	175.333	-	22.2003	24.0904	0.92154	50.3068	1.627	1.90343
0:09:16.100	Exercise		2.20803	33.0356	12.5694	175.667	-	22.7207	24.6202	0.922848	54.9292	1.66133	2.03768
0:09:17.880	Exercise		2.11621	31.7761	12.0012	176.333	-	22.9365	24.8487	0.923043	53.3192	1.606	1.95335
0:09:19.580	Exercise		2.04249	34.0335	11.5831	176.333	-	23.5876	25.5455	0.923358	53.1828	1.53	1.88594
0:09:21.280	Exercise		2.08813	33.7158	11.8196	176.667	-	23.9829	25.9343	0.924756	55.2231	1.546	1.93101
0:09:22.920	Exercise		2.14387	33.0323	12.1351	176.667	-	24.4293	26.1116	0.935573	57.6932	1.56167	2.00575
0:09:24.460	Exercise		1.7436	33.5731	9.85085	177	-	25.3428	26.8776	0.942898	49.7596	1.286	1.64404
0:09:25.940	Exercise		1.96575	33.4285	11.1059	177	-	24.3135	25.6932	0.9463	53.6969	1.31	1.86019
0:09:27.320	Exercise		2.03447	32.6853	11.4942	177	-	24.6526	26.1113	0.944137	56.4027	1.3	1.92081
0:09:28.620	Exercise		2.60697	31.7636	14.7286	177	-	24.1823	25.6025	0.944529	69.5595	1.537	2.46235
0:09:29.920	Exercise		2.40649	31.5817	13.596	177	-	24.9162	26.3519	0.945518	66.2372	1.51967	2.27538
0:09:31.480	Exercise		2.23277	33.4046	12.5908	177.333	-	24.7571	26.1162	0.947958	61.2083	1.486	2.11658
0:09:33.020	Exercise		2.11283	33.6845	11.8921	177.667	-	24.4199	25.7969	0.946622	57.1814	1.474	2.00005
0:09:34.560	Exercise		1.93679	33.5811	10.8808	178	-	23.8846	25.1338	0.9503	51.2098	1.48967	1.84053
0:09:36.940	Exercise		2.14463	33.7714	12.0485	178	-	23.9077	25.2376	0.947308	56.3258	1.60533	2.03163
0:09:38.400	Exercise		2.13542	33.6174	11.9967	178	-	23.8768	25.2241	0.946585	55.8632	1.64967	2.02135
0:09:40.100	Exercise		2.24257	33.8341	12.5987	178	-	24.3638	25.9062	0.940463	60.018	1.60633	2.10906
0:09:41.780	Exercise		1.99528	33.8507	11.2094	178	-	23.3943	24.9794	0.936543	51.4839	1.54267	1.86866
0:09:43.840	Exercise		2.03852	34.4614	11.4523	178	-	23.0545	24.7413	0.931821	51.9549	1.509	1.89953
0:09:45.400	Exercise		2.06694	32.9673	11.612	178	-	22.8882	24.5351	0.932879	52.4983	1.45667	1.9282
0:09:46.880	Exercise		2.26613	31.9496	12.7311	178	-	24.0857	25.649	0.939049	60.2933	1.52	2.12801
0:09:48.380	Exercise		2.0459	31.8749	11.4938	178	-	24.0013	25.5081	0.940928	54.4102	1.47667	1.92505
0:09:50.380	Exercise		2.09805	32.325	11.7868	178	-	23.6708	25.192	0.939618	54.6588	1.57533	1.97136
0:09:52.140	Exercise		2.1058	34.4359	11.8303	178	-	23.7696	25.2403	0.941733	55.1026	1.57167	1.9831
0:09:53.600	Exercise		2.40681	33.8003	13.5214	178	-	24.7582	26.1176	0.947951	65.1967	1.674	2.28154
0:09:55.040	Exercise		2.35959	33.7522	13.2313	178.333	-	25.5875	26.7694	0.955848	66.1941	1.63833	2.25541
0:09:56.600	Exercise		2.19481	32.5061	12.2844	178.667	-	25.1006	26.3503	0.952572	60.8314	1.526	2.09072
0:09:58.120	Exercise		2.19054	21.2315	12.2377	179	-	25.1361	26.3305	0.954638	60.8888	1.50467	2.09117
0:09:59.500	Exercise		2.28748	27.1124	12.7792	179	-	25.2131	26.3471	0.956961	63.8709	1.48433	2.18903
0:10:00.800	Exercise		2.25471	30.472	12.5962	179	-	25.3426	26.4195	0.959237	63.0784	1.52967	2.1628
0:10:02.560	Exercise		2.06698	41.3019	11.5474	179	-	24.165	25.4097	0.951015	55.1455	1.528	1.96573
0:10:04.700	Exercise		1.96084	33.1223	10.9544	179	-	23.7287	25.076	0.946273	51.4045	1.518	1.85549
0:10:06.220	Exercise		2.21355	37.391	12.3662	179	-	24.1637	25.4065	0.951087	58.8141	1.59	2.10527
0:10:07.600	Exercise		2.41067	40.7208	13.4674	179	-	25.6032	26.6075	0.962257	67.7589	1.616	2.31969
0:10:09.000	Exercise		2.47994	41.8909	13.8287	179.333	-	26.6965	27.4664	0.971967	72.5641	1.64333	2.41042
0:10:10.300	Exercise		2.33511	39.4444	12.9969	179.667	-	27.9584	28.5185	0.98036	71.8803	1.56967	2.28925
0:10:11.540	Exercise		2.0306	34.3007	11.2811	180	-	26.1651	26.8222	0.975502	58.839	1.48433	1.98085
0:10:14.000	Exercise		2.07276	35.0129	11.5153	180	-	24.2734	25.1839	0.963846	55.6521	1.501	1.99782
0:10:15.560	Exercise		2.13289	36.0286	11.8494	180	-	23.2073	24.2322	0.957707	54.6328	1.53233	2.04269
0:10:16.920	Exercise		2.5736	43.473	14.2978	180	-	24.6732	25.6435	0.96216	69.7476	1.60733	2.47622
0:10:18.180	Exercise		2.60137	43.942	14.4521	180	-	26.6671	27.3222	0.97602	76.0587	1.63767	2.53899
0:10:19.440	Exercise		2.48623	41.9971	13.8124	180	-	27.4351	27.8958	0.983482	74.8976	1.61267	2.44516
0:10:20.800	Exercise		2.38119	40.2228	13.2288	180	-	27.8011	28.0245	0.99203	72.8521	1.577	2.36221
0:10:22.080	Exercise		2.28503	38.5985	12.6712	180.333	-	27.3996	27.5264	0.995392	69.0625	1.541	2.2745
0:10:23.460	Exercise		2.34633	39.634	12.9871	180.667	-	27.9336	27.836	1.00351	72.1632	1.56933	2.35457
0:10:24.720	Exercise		2.33765	39.4874	12.9152	181	-	27.8899	27.6832	1.00747	71.6553	1.59767	2.3551
0:10:26.100	Exercise		2.28704	38.6324	12.6356	181	-	27.9708	27.6898	1.01015	70.3144	1.596	2.31024
0:10:27.560	Exercise		2.13265	36.0245	11.7826	181	-	26.8364	26.7766	1.00223	63.0915	1.55067	2.13741
0:10:29.160	Exercise		1.98947	33.606	10.9714	181.333	-	25.5662	25.7852	0.991506	56.2004	1.51633	1.97258
0:10:31.000	Exercise		2.01644	34.0615	11.0997	181.667	-	24.9512	25.4165	0.981691	55.4999	1.54067	1.97952
0:10:32.580	Exercise		2.00562	33.8787	11.0199	182	-	24.91	25.4772	0.977738	55.1934	1.51867	1.96097
0:10:34.140	Exercise		2.13369	36.0421	11.7236	182	-	24.814	25.4794	0.973884	58.3488	1.555	2.07797
0:10:35.800	Exercise		2.10014	35.4753	11.5392	182	-	24.7162	25.52	0.968502	57.3106	1.52733	2.03399
0:10:37.380	Exercise		2.22322	37.5544	12.2155	182	-	24.4337	25.2634	0.967157	59.7013	1.598	2.1502
0:10:38.960	Exercise		2.14378	36.2125	11.8006	181.667	-	25.0536	25.9996	0.963617	59.1105	1.576	2.06578
0:10:40.600	Exercise		2.1831	36.8766	12.0391	181.333	-	24.8472	25.8053	0.962872	59.578	1.60833	2.10204
0:10:42.240	Exercise		2.07708	35.0858	11.4756	181	-	24.8997	25.9118	0.960941	56.9242	1.57467	1.99595
0:10:43.940	Exercise		2.14991	36.316	11.8779	181	-	24.1729	25.1342	0.961755	57.1967	1.57567	2.06768
0:10:45.560	Exercise		1.79836	30.3777	9.91744	181.333	-	24.9069	25.8879	0.962107	51.0863	1.16867	1.73022
0:10:46.580	Exercise		2.27499	38.4289	12.5229	181.667	-	23.8189	24.6151	0.967653	61.9186	1.15333	2.2014
0:10:47.500	Exercise		2.35399	39.7633	12.934	182	-	24.5885	25.3408	0.970315	65.8342	1.192	2.28411
0:10:48.940	Exercise		2.58016	43.5838	14.1767	182	-	24.019	24.8118	0.968048	68.572	1.49633	2.49772
0:10:50.900	Exercise		2.29252	38.725	12.5963	182	-	25.5471	26.3676	0.968885	64.4363	1.581	2.22119
0:10:52.100	Exercise		2.29928	38.8392	12.6334	182	-	26.3787	27.0292	0.975935	66.7712	1.57133	2.24395
0:10:53.380	Exercise		2.63021	44.4292	14.4517	182	-	26.9808	27.4582	0.982613	77.7016	1.661	2.58448
0:10:54.760	Exercise		2.42276	40.9249	13.3118	182	-	27.5069	27.8529	0.987575	73.096	1.631	2.39265
0:10:56.120	Exercise		2.3647	39.9443	12.9929	182	-	27.7069	27.8197	0.995948	72.1225	1.57267	2.35512
0:10:57.320	Exercise		2.42488	40.9609	13.3235	182	-	27.9329	27.921	1.00043	74.2511	1.64067	2.42592
0:10:58.760	Exercise		2.27564	38.4399	12.5035	182	-	27.1049	26.9018	1.00755	67.8808	1.57667	2.29283
0:11:00.360	Exercise		2.17581	36.7535	11.955	182	-	26.5438	26.4848	1.00223	63.2678	1.65233	2.18065
0:11:02.040	Exercise		1.92924	32.5885	10.6002	182	-	25.0416	25.2453	0.991928	53.223	1.56033	1.91366
0:11:04.100	Exercise		2.02115	34.141	11.1052	182	-	24.6841	25.1867	0.980046	54.7161	1.63267	1.98081
0:11:05.780	Exercise		2.11008	35.6432	11.5726	182.333	-	24.4134	25.1928	0.969062	56.572	1.61067	2.0448
0:11:07.260	Exercise		2.36465	39.9434	12.9452	182.667	-	25.7487	26.5084	0.971339	66.6034	1.67767	2.29688
0:11:08.660	Exercise		2.42187	40.91	13.2584	182.667	-	26.6696	27.3531	0.975014	70.9931	1.59667	2.36136
0:11:09.860	Exercise		2.42974	41.043	13.3258	182.333	-	27.4325	27.8594	0.984678	73.2597	1.597	2.39252
0:11:11.200	Exercise		2.40813	40.6779	13.2315	182	-	27.782	27.9413	0.994299	73.737	1.55367	2.3944
0:11:12.460	Exercise		2.3537	39.7584	12.9324	182	-	28.2401	28.2571	0.9994	73.1527	1.576	2.35228
0:11:13.740	Exercise		2.32102	39.2063	12.7528	182	-	28.1769	28.082	1.00338	72.0514	1.55967	2.32886
0:11:15.100	Exercise		2.22349	37.5589	12.217	182	-	28.0409	27.9521	1.00318	68.9307	1.508	2.23055
0:11:16.400	Exercise		2.31768	39.1501	12.7345	182	-	27.6674	27.557	1.00401	70.5741	1.57567	2.32697
0:11:17.760	Exercise		2.35155	39.7222	12.9206	182	-	27.7054	27.5551	1.00545	71.5112	1.619	2.36438
0:11:19.180	Exercise		2.26492	38.2588	12.4446	182	-	27.0836	26.9757	1.004	67.3335	1.61833	2.27397
0:11:20.740	Exercise		2.14437	36.2225	11.7607	182.333	-	26.5137	26.5471	0.998741	62.3292	1.63967	2.14167
0:11:22.540	Exercise		1.99541	33.7062	10.9238	182.667	-	25.5779	25.864	0.988937	56.2844	1.545	1.97333
0:11:24.140	Exercise		2.18644	36.9331	11.9478	183	-	25.4631	25.8296	0.985813	60.9934	1.651	2.15542
0:11:25.640	Exercise		2.22425	37.5719	12.1544	183	-	25.308	25.7018	0.984678	62.0979	1.54	2.19018
0:11:27.020	Exercise		2.39487	40.4539	13.0867	183	-	26.0007	26.2343	0.991094	68.4565	1.593	2.37355
0:11:28.340	Exercise		2.32641	39.2974	12.7358	182.667	-	26.892	27.0515	0.994104	68.9163	1.56167	2.31269
0:11:29.720	Exercise		2.34636	39.6345	12.845	182.667	-	27.7659	27.8474	0.997073	71.6321	1.591	2.33949
0:11:31.020	Exercise		2.34472	39.6067	12.836	182.667	-	27.8582	27.8123	1.00165	71.5159	1.662	2.34859
0:11:32.540	Exercise		2.34229	39.5656	12.8227	182.667	-	27.4845	27.285	1.00731	70.309	1.70667	2.35942
0:11:34.120	Exercise		2.30351	38.9107	12.6105	182.667	-	27.3004	27.0499	1.00926	68.5762	1.73567	2.32484
0:11:35.580	Exercise		2.27674	38.4585	12.4639	182.667	-	27.9331	27.6242	1.01118	69.4481	1.709	2.3022
0:11:36.980	Exercise		2.29234	38.722	12.5265	183	-	28.942	28.4673	1.01668	72.7741	1.63	2.33057
0:11:38.180	Exercise		2.35022	39.6996	12.8427	183	-	29.7396	29.0428	1.02399	76.712	1.62033	2.40661
0:11:39.400	Exercise		2.35062	39.7065	12.8449	183	-	29.8098	29.0129	1.02747	76.9813	1.60433	2.41519
0:11:40.740	Exercise		2.3111	39.0388	12.629	183	-	29.7798	28.9949	1.02707	75.7337	1.57833	2.37366
0:11:41.940	Exercise		2.27869	38.4913	12.4292	183.333	-	30.6801	29.9404	1.02471	77.0771	1.54867	2.33498
0:11:43.040	Exercise		2.18155	36.8505	11.8778	183.667	-	31.3784	30.5876	1.02585	75.9118	1.46567	2.23795
0:11:44.220	Exercise		2.07523	35.0545	11.2784	184	-	32.2887	31.6164	1.02126	74.6359	1.40867	2.11935
0:11:45.340	Exercise		2.2095	37.3226	12.0081	184	-	30.3933	29.6947	1.02352	74.2522	1.50633	2.26148
0:11:46.720	Exercise		2.22614	37.6037	12.0986	184	-	30.0464	29.3616	1.02332	73.9061	1.51633	2.27806
0:11:47.940	Exercise		2.24728	37.9608	12.1914	184.333	-	29.1524	28.5045	1.02273	72.176	1.56	2.29836
0:11:49.240	Exercise		2.19278	37.0402	11.8743	184.667	-	29.0541	28.6799	1.01305	70.3716	1.521	2.22139
0:11:50.620	Exercise		2.03417	34.3609	10.9955	185	-	27.6148	27.6184	0.99987	62.2306	1.47933	2.0339
0:11:52.260	Exercise		2.08254	35.178	11.2773	184.667	-	26.0129	26.2487	0.991016	59.6701	1.563	2.06383
0:11:54.000	Exercise		1.94937	32.9285	10.5752	184.333	-	24.4711	24.946	0.980963	52.7503	1.505	1.91226
0:11:55.760	Exercise		2.13259	36.0234	11.5901	184	-	24.1645	24.8167	0.97372	56.6016	1.608	2.07654
0:11:57.380	Exercise		2.35232	39.7351	12.7843	184	-	25.0798	25.7589	0.973637	64.6947	1.63467	2.2903
0:11:58.640	Exercise		2.40214	40.5766	13.0788	183.667	-	26.5434	27.102	0.979389	70.1459	1.582	2.35263
0:11:59.880	Exercise		2.02263	34.166	11.0125	183.667	-	26.7066	26.906	0.99259	59.9706	1.45067	2.00764
0:12:02.020	Exercise		2.08308	35.1872	11.3416	183.667	-	26.2766	26.4555	0.993236	60.6538	1.476	2.06899
0:12:03.300	Exercise		2.26108	38.1938	12.2885	184	-	26.2302	26.5213	0.989023	65.1889	1.59633	2.23626
0:12:04.560	Exercise		2.34061	39.5373	12.7207	184	-	26.7389	27.1333	0.985465	68.9663	1.55633	2.30658
0:12:06.120	Exercise		2.22949	37.6604	12.0949	184.333	-	26.9036	27.3764	0.982727	66.0327	1.57133	2.19098
0:12:07.620	Exercise		2.18847	36.9674	11.8509	184.667	-	26.6361	27.2297	0.978202	64.3082	1.53933	2.14077
0:12:08.900	Exercise		2.58216	43.6176	13.9576	185	-	27.1281	27.793	0.976077	76.5042	1.70667	2.52039
0:12:10.160	Exercise		2.49594	42.1611	13.4915	185	-	28.2741	28.9507	0.976629	77.5055	1.60933	2.4376
0:12:11.360	Exercise		2.51289	42.4475	13.5832	185	-	29.0451	29.3882	0.988325	80.0332	1.63567	2.48356
0:12:12.580	Exercise		2.31578	39.1179	12.5177	185	-	29.1697	29.211	0.998588	74.1574	1.61633	2.31251
0:12:14.140	Exercise		2.33538	39.449	12.6237	185	-	28.7078	28.5288	1.00627	73.4656	1.64733	2.35004
0:12:15.440	Exercise		2.26095	38.1917	12.2214	185	-	28.268	28.0154	1.00902	70.1891	1.61033	2.28133
0:12:16.740	Exercise		2.34703	39.6457	12.6866	185	-	29.0241	28.7182	1.01065	74.873	1.59667	2.37203
0:12:17.980	Exercise		2.36026	39.8692	12.7352	185.333	-	29.5372	29.0363	1.01725	76.6134	1.59933	2.40097
0:12:19.200	Exercise		2.31969	39.184	12.4939	185.667	-	30.1449	29.4919	1.02214	77.0099	1.56567	2.37106
0:12:20.400	Exercise		2.32246	39.2307	12.4863	186	-	30.6252	29.9187	1.02361	78.2863	1.57433	2.3773
0:12:21.600	Exercise		2.23274	37.7152	12.004	186	-	31.0317	30.2958	1.02429	76.4465	1.53733	2.28698
0:12:22.820	Exercise		2.32337	39.2461	12.4912	186	-	31.2599	30.5995	1.02158	79.6744	1.62833	2.37352
0:12:24.080	Exercise		2.30937	39.0097	12.416	186	-	30.6252	29.962	1.02213	77.5524	1.63567	2.36048
0:12:25.400	Exercise		2.31063	39.0309	12.4005	186.333	-	30.759	30.185	1.01902	77.9001	1.643	2.35457
0:12:26.620	Exercise		2.09288	35.3527	11.2118	186.667	-	30.4124	29.8457	1.01899	69.9057	1.609	2.13261
0:12:28.300	Exercise		2.2077	37.2922	11.8059	187	-	30.0002	29.635	1.01232	72.5558	1.652	2.23491
0:12:29.580	Exercise		2.24504	37.9229	12.0055	187	-	29.4486	29.321	1.00435	72.4771	1.64	2.25481
0:12:30.780	Exercise		2.41593	40.8096	12.9194	187	-	29.6126	29.6336	0.999293	78.5918	1.60533	2.41422
0:12:31.980	Exercise		2.31626	39.1259	12.3864	187	-	30.2564	30.0448	1.00704	77.2421	1.55333	2.33257
0:12:33.200	Exercise		2.39844	40.5143	12.8259	187	-	30.4745	30.009	1.01551	80.1743	1.63	2.43565
0:12:34.440	Exercise		2.38217	40.2393	12.7389	187	-	31.3142	30.6258	1.02248	81.7189	1.652	2.43571
0:12:35.620	Exercise		2.40123	40.5613	12.8408	187	-	31.8932	31.0634	1.02671	83.8718	1.657	2.46538
0:12:36.760	Exercise		2.3067	38.9646	12.3353	187	-	32.3173	31.23	1.03482	82.0392	1.57667	2.38702
0:12:37.900	Exercise		2.32297	39.2394	12.4223	187	-	32.1337	30.7441	1.0452	82.098	1.58633	2.42796
0:12:39.100	Exercise		2.31131	39.0423	12.3599	187	-	32.0651	30.5494	1.04961	81.3608	1.61633	2.42598
0:12:40.340	Exercise		2.30629	38.9576	12.3331	187	-	31.8259	30.458	1.04491	80.3717	1.66	2.40987
0:12:41.620	Exercise		2.24679	37.9526	12.0149	187	-	30.4836	29.3408	1.03895	75.0903	1.63833	2.3343
0:12:43.040	Exercise		2.28369	38.5759	12.1905	187.333	-	30.0533	29.008	1.03604	75.3103	1.624	2.36599
0:12:44.240	Exercise		2.29628	38.7885	12.2359	187.667	-	30.7966	29.6248	1.03955	77.6718	1.60833	2.38711
0:12:45.380	Exercise		2.35344	39.7541	12.5183	188	-	31.1418	29.9383	1.0402	80.3658	1.63567	2.44806
0:12:46.720	Exercise		1.46356	24.7223	7.78489	188	-	31.8098	30.5883	1.03993	53.0307	1.17933	1.522
0:12:48.320	Exercise		2.10415	35.5431	11.1923	188	-	27.0425	26.4221	1.02348	64.5427	1.21633	2.15356
0:12:49.100	Exercise		2.1429	36.1977	11.3984	188	-	26.1471	25.8656	1.01088	63.9228	1.16633	2.16622
0:12:50.300	Exercise		3.39679	57.3782	18.068	188	-	26.7796	26.4535	1.01233	99.7737	1.631	3.43867
0:12:51.360	Exercise		2.60931	44.0761	13.8793	188	-	28.6791	28.2619	1.01476	82.4319	1.562	2.64782
0:12:52.520	Exercise		2.60378	43.9828	13.8499	188	-	30.1586	29.5974	1.01896	86.2082	1.616	2.65315
0:12:53.680	Exercise		2.4186	40.8547	12.8649	188	-	30.9694	30.2018	1.02542	82.2283	1.61633	2.48007
0:12:54.900	Exercise		2.45068	41.3966	13.0355	188	-	31.423	30.535	1.02908	84.2116	1.68333	2.52195
0:12:56.120	Exercise		2.3703	40.0388	12.608	188	-	30.8253	29.935	1.02974	80.147	1.62967	2.44079
0:12:57.340	Exercise		2.36572	39.9614	12.5836	188	-	30.9031	30.051	1.02836	80.2696	1.614	2.4328
0:12:58.520	Exercise		2.35437	39.7698	12.5233	188	-	31.4873	30.5056	1.03218	81.5051	1.592	2.43014
0:12:59.640	Exercise		2.32228	39.2278	12.3307	188.333	-	32.1942	31.0473	1.03694	82.1365	1.60433	2.40808
0:13:00.860	Exercise		2.35599	39.7972	12.4876	188.667	-	31.9059	30.6777	1.04003	82.502	1.62033	2.45031
0:13:02.060	Exercise		2.24263	37.8822	11.8658	189	-	31.2872	30.2115	1.03561	77.2115	1.578	2.32248
0:13:03.320	Exercise		2.33315	39.4113	12.3447	189	-	31.3543	30.2345	1.03704	80.411	1.59567	2.41956
0:13:04.440	Exercise		2.37439	40.1079	12.5629	189	-	31.3273	30.166	1.0385	81.8112	1.586	2.46579
0:13:05.560	Exercise		2.43046	41.0551	12.8596	189	-	32.1159	30.7256	1.04525	85.7255	1.60967	2.54044
0:13:06.700	Exercise		2.50173	42.259	13.2367	189	-	32.6316	31.0352	1.05144	89.5022	1.63833	2.63041
0:13:07.740	Exercise		2.48022	41.8956	13.1229	189	-	33.4204	31.5541	1.05915	90.6256	1.687	2.62691
0:13:08.920	Exercise		2.56014	43.2457	13.5219	189.333	-	33.69	31.5468	1.06794	94.1272	1.721	2.73408
0:13:10.000	Exercise		2.4972	42.1824	13.1662	189.667	-	33.979	31.7397	1.07055	92.4416	1.754	2.67338
0:13:11.160	Exercise		2.31239	39.0607	12.1705	190	-	32.3386	30.3446	1.06571	81.928	1.65033	2.46434
0:13:12.600	Exercise		2.18448	36.9	11.4973	190	-	32.2247	30.2835	1.0641	77.5429	1.562	2.32451
0:13:13.680	Exercise		1.81838	30.7158	9.55364	190.333	-	30.5174	28.9695	1.05343	62.0527	1.362	1.91553
0:13:15.200	Exercise		2.17028	36.6601	11.3826	190.667	-	29.9374	28.4778	1.05125	71.9738	1.48033	2.28151
0:13:16.380	Exercise		2.26947	38.3356	11.882	191	-	28.4577	27.3109	1.04199	71.2794	1.533	2.36477
0:13:17.600	Exercise		2.50912	42.3837	13.1367	191	-	29.8934	28.5095	1.04854	83.0066	1.494	2.63091
0:13:18.500	Exercise		2.15529	36.4069	11.2842	191	-	29.3015	28.6801	1.02166	71.1538	1.28067	2.20198
0:13:19.680	Exercise		2.229	37.6521	11.6702	191	-	30.1196	29.4344	1.02328	75.5458	1.29367	2.28089
0:13:20.720	Exercise		2.56438	43.3172	13.4027	191.333	-	29.4638	28.738	1.02525	83.5348	1.50767	2.62914
0:13:21.760	Exercise		2.6943	45.5118	14.0572	191.667	-	30.1821	28.7771	1.04883	88.8858	1.69167	2.82585
0:13:23.180	Exercise		2.55608	43.1771	13.3129	192	-	29.9674	28.5132	1.051	83.7184	1.69333	2.68644
0:13:24.420	Exercise		2.41035	40.7154	12.5539	192	-	29.8431	28.4879	1.04757	78.8089	1.65033	2.52502
0:13:25.560	Exercise		2.43006	41.0483	12.6566	192	-	30.7913	29.4079	1.04704	81.8549	1.67667	2.54437
0:13:26.880	Exercise		2.51288	42.4473	13.0879	192	-	30.4437	29.0888	1.04658	83.459	1.72733	2.62992
0:13:28.160	Exercise		3.16633	53.4854	16.4913	192	-	27.0239	25.9214	1.04253	93.1976	1.75867	3.301
0:13:30.760	Exercise		3.31929	56.0692	17.288	192	-	26.1764	25.284	1.0353	94.6972	1.746	3.43645
0:13:31.980	Exercise		3.29814	55.7118	17.1778	192	-	26.088	25.2925	1.03145	94.2201	1.659	3.40187
0:13:33.080	Exercise		2.75737	46.5772	14.3613	192	-	29.0254	28.0831	1.03355	87.5386	1.67967	2.84989
0:13:34.220	Exercise		2.57884	43.5616	13.4315	192	-	30.0534	28.8441	1.04192	85.1734	1.599	2.68696
0:13:35.360	Exercise		2.51618	42.503	13.1051	192	-	30.2694	29.1052	1.04	83.501	1.63867	2.61683
0:13:36.620	Exercise		2.464	41.6216	12.8333	192	-	29.9898	28.8562	1.03929	81.1467	1.61133	2.5608
0:13:37.800	Exercise		2.50435	42.3031	13.0435	192	-	29.9678	28.9911	1.03369	82.1753	1.66067	2.58871
0:13:39.000	Exercise		2.50579	42.3275	13.051	192	-	30.0532	29.0579	1.03425	82.3288	1.68833	2.59162
0:13:40.320	Exercise		2.40207	40.5756	12.5108	192	-	30.4824	29.5178	1.03268	79.9842	1.703	2.48057
0:13:41.640	Exercise		2.35421	39.767	12.2615	192	-	30.5702	29.3934	1.04004	78.7318	1.67633	2.44846
0:13:42.840	Exercise		2.34854	39.6712	12.232	192	-	30.7092	29.487	1.04145	78.9184	1.672	2.44588
0:13:44.140	Exercise		2.44033	41.2217	12.71	192	-	30.8421	29.4079	1.04877	82.2406	1.69767	2.55934
0:13:45.360	Exercise		2.51309	42.4509	13.089	192	-	31.0414	29.641	1.04725	84.9858	1.75433	2.63182
0:13:46.560	Exercise		2.43275	41.0937	12.6705	192	-	31.0695	29.5449	1.0516	82.3445	1.754	2.55828
0:13:48.000	Exercise		2.41871	40.8567	12.5975	192	-	31.359	29.7474	1.05418	82.7744	1.721	2.54975
0:13:49.140	Exercise		2.44973	41.3806	12.7369	192.333	-	31.4704	29.6881	1.06003	84.2378	1.698	2.59679
0:13:50.240	Exercise		2.57439	43.4863	13.3619	192.667	-	32.2656	30.209	1.06808	90.6909	1.71233	2.74965
0:13:51.400	Exercise		2.49703	42.1795	12.938	193	-	32.7633	30.5563	1.07222	89.4374	1.68867	2.67737
0:13:52.540	Exercise		2.43753	41.1746	12.6297	193	-	33.4108	31.0472	1.07613	89.0667	1.68167	2.6231
0:13:53.640	Exercise		2.42857	41.0232	12.5833	193	-	33.4171	30.9739	1.07888	88.8714	1.65867	2.62013
0:13:54.760	Exercise		2.46045	41.5617	12.7484	193	-	33.2954	30.842	1.07955	89.5936	1.68167	2.65617
0:13:55.920	Exercise		2.31644	39.1291	12.0023	193	-	32.1167	29.8679	1.07529	81.537	1.64433	2.49086
0:13:57.300	Exercise		2.33558	39.4524	12.1014	193	-	31.6233	29.5171	1.07136	80.7501	1.68733	2.50224
0:13:58.540	Exercise		2.3673	39.9882	12.2658	193	-	31.4001	29.326	1.07073	81.3603	1.66733	2.53473
0:13:59.640	Exercise		2.54308	42.9574	13.1766	193	-	31.8879	29.6837	1.07426	88.5598	1.708	2.73192
0:14:00.780	Exercise		2.30535	38.9417	11.9448	193	-	31.6126	29.6435	1.06643	79.9945	1.61867	2.45848
0:14:02.240	Exercise		2.27747	38.4708	11.8004	193	-	30.4662	28.6934	1.06178	76.2451	1.60067	2.41818
0:14:03.460	Exercise		2.20898	37.3138	11.4455	193	-	29.4741	28.017	1.05201	71.8013	1.54467	2.32386
0:14:04.680	Exercise		2.38797	40.3374	12.3729	193	-	28.8234	27.2611	1.05731	75.6999	1.58667	2.52483
0:14:06.020	Exercise		2.48613	41.9955	12.8815	193	-	29.7906	28.1186	1.05946	81.191	1.64033	2.63397
0:14:07.120	Exercise		2.61641	44.1961	13.5565	193	-	30.7186	28.7931	1.06687	87.8056	1.701	2.79138
0:14:08.200	Exercise		2.64059	44.6045	13.6818	193	-	32.0805	29.95	1.07113	92.6135	1.68767	2.82842
0:14:09.300	Exercise		2.60299	43.9695	13.487	193	-	32.451	30.1302	1.07703	92.2803	1.70133	2.80349
0:14:10.440	Exercise		2.51418	42.4692	13.0268	193	-	32.9804	30.4171	1.08427	90.5888	1.70067	2.72605
0:14:11.580	Exercise		2.20004	37.1629	11.4189	192.667	-	32.2566	29.6993	1.08611	77.913	1.615	2.38948
0:14:13.100	Exercise		2.26116	38.1953	11.7565	192.333	-	32.2791	29.6807	1.08755	80.0755	1.627	2.45912
0:14:14.180	Exercise		2.31543	39.1121	12.0595	192	-	32.2682	29.6946	1.08667	81.9927	1.62233	2.51611
0:14:15.240	Exercise		2.701	45.625	14.0677	192	-	33.3001	30.5059	1.0916	98.0438	1.743	2.94841
0:14:16.300	Exercise		2.60094	43.9347	13.5701	191.667	-	33.4999	30.6617	1.09256	95.2313	1.693	2.84169
0:14:17.380	Exercise		2.59907	43.9032	13.584	191.333	-	33.5227	30.6454	1.09389	95.2802	1.683	2.8431
0:14:18.420	Exercise		2.54072	42.9175	13.3254	190.667	-	33.4071	30.5197	1.09461	92.9315	1.66167	2.78109
0:14:19.520	Exercise		2.5278	42.6993	13.3042	190	-	32.97	30.1889	1.09212	91.089	1.693	2.76066
0:14:20.740	Exercise		2.35758	39.8239	12.452	189.333	-	33.1639	30.5718	1.08479	85.6474	1.653	2.55747
0:14:21.900	Exercise		2.27186	38.3759	12.0204	189	-	32.2699	29.9261	1.07832	80.2125	1.674	2.44979
0:14:23.300	Exercise		2.30979	39.0168	12.1996	189.333	-	32.4133	30.0677	1.07801	81.8899	1.67933	2.48998
0:14:24.460	Exercise		2.33464	39.4365	12.3092	189.667	-	31.9082	29.6757	1.07523	81.516	1.67167	2.51028
0:14:25.620	Exercise		2.36192	39.8973	12.4312	190	-	32.6491	30.4234	1.07316	84.5622	1.635	2.53471
