# Supplementary material for: A Plyometric Warm-Up Protocol Improves Running Economy in Recreational Endurance Athletes
Source: Front Physiol. 2020 Mar 12;11:197. doi: 10.3389/fphys.2020.00197 (PMC7080849; doi:10.3389/fphys.2020.00197)
Supplement: Supplementary file 1 [file Data_Sheet_1.zip › Datasheet 1/Running economy /9/9 Resistance.xls]

## Sheet: MetasoftStudio
CPET Results
Operator
Master data
Name
Director
Street
City
Zip
State
Country
Phone
Fax
e-Mail
Internet
Patient data
Administrative Data
ID		9
Title		MISS
Last Name
First Name
Name Addition
Sex		female
Date of Birth		16/05/1999
Biological and Medical Baseline Data
Height		165 cm
Weight		59.2 kg
Mask		Blue, small
Ethnicity
Body Fat
Hip/Waist Ratio
BMI		22
Estimated Fitness Level
BSA		1.65 m2
Hct
Hb
Medication that changes the Heart Rate
Medication
Existing Medical Conditions
Normal Values
Maximum Oxygen Uptake		Wasserman weight algorithm, 2.03L/min
Maximum Relative Oxygen Uptake		Based on normal value of maximum oxygen uptake, 34ml/min/kg
Maximum Oxygen Pulse		Wasserman equation, 11ml
Maximum Heart Rate		Traditional formula for bicycle test, 180/min
Maximum Minute Ventilation		Not used, -
Maximum Breathing Frequency		Pollock et al. equation, 37/min
Maximum Work Rate		Based on normal maximum oxygen uptake, 173W
Maximum Arterial Blood Pressure		Japanese normal values, 159mmHg
Spirometry normal value set		European Coal and Steel Community (ECSC)
LBW		59.2 kg
IC
VC
TLC
FEV1
Attribution
Administrative Group
Attribution
Contact & Insurance Information
Contact Information
Street
Zip-Code
City
State
Country
Phone
Mobile Phone
e-Mail
Fax
Insurance Information
Prescribing Physician
Responsible Physician
Insurance Company
Insurance Number
Test data
Start Time		24/05/2019 3:55 PM
Duration		0:14:15
CPET device		MetaLyzer 3B-R3
Serial number		235021624
Firmware version		1.3.56
Flow Sensor		Default
Temperature		21.3°C
Barometric Pressure		1016mBar
Humidity		50%
Variable	Unit	Rest	Unloaded Pedalling	Warm Up	VT1	VT1 % Norm	VT1 % Max	VT2	VT2 % Norm	VT2 % Max	V'O2peak	V'O2peak % Norm	Normal	Absolute Maximum Values
V'O2	L/min	-	-	-	-	-	-	2.05	101	93	2.21	109	2.03	2.95
V'O2/kg	ml/min/kg	-	-	-	-	-	-	35	101	93	37	109	34	50
V'O2/HR	ml	-	-	-	-	-	-	11	101	94	12	107	11	16
HR	/min	-	-	-	-	-	-	180	100	98	183	102	180	184
V'E/V'O2		-	-	-	-	-	-	30.9	-	101	30.5	-	-	33.8
V'E/V'CO2		-	-	-	-	-	-	30.5	-	103	29.7	-	-	33.1
V'E	L/min	-	-	-	-	-	-	70.4	-	94	74.9	-	-	89.1
V'CO2	L/min	-	-	-	-	-	-	2.07	-	92	2.27	-	-	2.99
RER		-	-	-	-	-	-	1.01	-	99	1.02	-	-	1.06
t	Phase	Marker	V'O2	V'O2/kg	V'O2/HR	HR	WR	V'E/V'O2	V'E/V'CO2	RER	V'E	VT	V'CO2
h:mm:ss.ms			L/min	ml/min/kg	ml	/min	W				L/min	L	L/min
0:00:05.600	Exercise		0.500205	8.4494	5.10413	98	-	21.6839	27.33	0.793411	16.0614	0.4435	0.396868
0:00:07.420	Exercise		0.503913	8.51204	5.09003	99	-	20.4348	26.3597	0.775229	15.0047	0.459	0.390648
0:00:09.760	Exercise		0.422729	7.1407	4.18544	101	-	19.5581	25.9175	0.754631	12.7548	0.409333	0.319004
0:00:11.480	Exercise		0.495519	8.37025	4.79534	103.333	-	18.4514	25.4192	0.725884	13.596	0.439667	0.359689
0:00:13.340	Exercise		0.641357	10.8337	6.06963	105.667	-	20.1839	27.4589	0.735061	17.6366	0.541333	0.471437
0:00:15.300	Exercise		0.705215	11.9124	6.50967	108.333	-	21.8574	29.2796	0.746508	19.6022	0.674	0.526448
0:00:17.760	Exercise		0.715357	12.0837	6.44466	111	-	22.6588	29.8027	0.760291	20.3971	0.701333	0.54388
0:00:19.620	Exercise		0.69505	11.7407	6.09693	114	-	22.8694	30.1619	0.758223	19.9111	0.714	0.527003
0:00:21.840	Exercise		0.794182	13.4152	6.78788	117	-	22.7829	30.1299	0.756156	22.5938	0.723	0.600525
0:00:23.580	Exercise		0.917407	15.4967	7.64506	120	-	23.402	31.1594	0.751043	26.2673	0.788333	0.689012
0:00:25.140	Exercise		1.02708	17.3493	8.39574	122.333	-	23.6498	31.8497	0.742545	29.4089	0.827333	0.762652
0:00:26.920	Exercise		0.802994	13.5641	6.47576	124	-	24.2069	32.8459	0.736983	24.4333	0.704333	0.591793
0:00:28.800	Exercise		0.974526	16.4616	7.7962	125	-	21.7943	29.5748	0.736921	25.9882	0.788	0.718148
0:00:30.600	Exercise		1.06531	17.9951	8.43254	126.333	-	21.1266	28.4291	0.743134	27.1696	0.839	0.791669
0:00:32.480	Exercise		1.41078	23.8308	11.0795	127.333	-	20.925	28.0268	0.746605	34.4521	1.006	1.0533
0:00:34.080	Exercise		1.33084	22.4804	10.3972	128	-	22.0886	29.246	0.755269	34.2434	1.01733	1.00514
0:00:35.980	Exercise		1.0521	17.7719	8.19815	128.333	-	22.1348	29.0833	0.761085	27.4213	0.955333	0.800734
0:00:39.500	Exercise		1.08122	18.2638	8.40326	128.667	-	21.6028	28.6708	0.753478	27.5132	0.953333	0.814675
0:00:41.080	Exercise		1.15369	19.488	8.94334	129	-	20.84	28.1931	0.739187	28.4608	0.927667	0.852793
0:00:42.700	Exercise		1.40398	23.7158	10.8555	129.333	-	21.1803	28.8521	0.734102	34.3577	1.07067	1.03066
0:00:45.520	Exercise		1.34117	22.6549	10.3167	130	-	21.0569	28.4931	0.739018	32.3022	1.14533	0.99115
0:00:47.800	Exercise		1.30825	22.0988	9.98664	131	-	21.5651	28.8356	0.747861	32.3189	1.13333	0.978389
0:00:49.380	Exercise		1.29847	21.9336	9.83689	132	-	22.3061	29.2674	0.762147	33.1739	1.13467	0.989625
0:00:51.940	Exercise		1.25273	21.161	9.44268	132.667	-	23.5543	30.6275	0.769055	34.2318	1.04333	0.963418
0:00:53.560	Exercise		1.21327	20.4944	9.0995	133.333	-	22.599	29.2492	0.772638	31.7463	1.05633	0.937417
0:00:55.580	Exercise		1.26212	21.3195	9.46587	133.333	-	21.7728	28.6746	0.759308	32.3571	0.955333	0.958335
0:00:57.300	Exercise		1.30654	22.0699	9.79905	133.333	-	21.6746	28.7653	0.753499	33.1125	0.994667	0.984476
0:00:59.000	Exercise		1.31762	22.257	9.90688	133	-	23.1801	31.2332	0.74216	35.7105	0.995	0.977881
0:01:00.600	Exercise		1.31264	22.1729	9.86944	133	-	23.2554	31.049	0.748989	35.8197	0.974333	0.98315
0:01:02.200	Exercise		1.3436	22.6959	10.1022	133	-	22.9984	30.4285	0.755816	36.0826	1.00267	1.01551
0:01:04.020	Exercise		1.39603	23.5816	10.4965	133	-	22.8435	29.6596	0.770187	36.9272	1.05567	1.0752
0:01:05.760	Exercise		1.34526	22.724	10.0894	133.333	-	23.2658	30.0773	0.773532	36.2914	1.04667	1.0406
0:01:07.400	Exercise		1.36705	23.0921	10.2273	133.667	-	23.0064	29.6522	0.775874	36.5168	1.038	1.06066
0:01:09.140	Exercise		1.3281	22.4341	9.91119	134	-	21.8312	28.2417	0.773011	34.1189	0.958667	1.02664
0:01:10.820	Exercise		1.33612	22.5696	9.97106	134	-	21.3567	27.6976	0.771066	33.5218	0.968	1.03024
0:01:12.600	Exercise		1.35965	22.967	10.1466	134	-	21.7059	28.0203	0.774648	34.4617	1.00267	1.05325
0:01:14.380	Exercise		1.34217	22.6718	9.99135	134.333	-	21.8297	28.0876	0.7772	33.9887	1.04367	1.04314
0:01:16.360	Exercise		1.30465	22.0379	9.68796	134.667	-	21.1552	26.9856	0.783945	31.7881	1.093	1.02277
0:01:18.940	Exercise		1.26343	21.3418	9.35877	135	-	20.4406	25.937	0.788086	29.7167	1.09967	0.995694
0:01:21.120	Exercise		1.25793	21.2488	9.318	135	-	20.295	25.6205	0.792139	29.5315	1.06267	0.996456
0:01:22.960	Exercise		1.28821	21.7603	9.5188	135.333	-	20.0875	25.4428	0.789516	30.2781	0.990667	1.01706
0:01:24.860	Exercise		1.27406	21.5212	9.36806	136	-	20.1848	25.6331	0.787451	30.2809	0.955333	1.00326
0:01:26.800	Exercise		1.28294	21.6714	9.41035	136.333	-	20.3381	25.7429	0.790049	30.3335	1.03	1.01359
0:01:29.120	Exercise		1.32421	22.3685	9.71306	136.333	-	20.5825	25.8944	0.794865	31.3655	1.099	1.05257
0:01:31.200	Exercise		1.39756	23.6075	10.2762	136	-	20.6716	25.6652	0.805434	32.8244	1.20133	1.12564
0:01:33.400	Exercise		1.45764	24.6224	10.718	136	-	21.0267	25.9285	0.81095	35.0367	1.15	1.18208
0:01:35.100	Exercise		1.45845	24.6359	10.6977	136.333	-	21.6994	26.5116	0.818489	36.4278	1.09733	1.19372
0:01:36.720	Exercise		1.33625	22.5718	9.75367	137	-	21.8997	26.7882	0.817514	34.5575	0.94	1.09241
0:01:38.300	Exercise		1.47557	24.9251	10.7706	137	-	21.8502	26.8208	0.814674	37.5354	1.021	1.20211
0:01:40.000	Exercise		1.56173	26.3806	11.3995	137	-	22.1885	27.1528	0.817171	39.883	1.098	1.2762
0:01:41.680	Exercise		1.50567	25.4336	10.9636	137.333	-	23.2895	28.2689	0.823854	40.1293	1.14133	1.24045
0:01:43.420	Exercise		1.37164	23.1696	9.96348	137.667	-	23.7492	28.4503	0.834759	37.562	1.08467	1.14499
0:01:45.200	Exercise		1.30548	22.052	9.45997	138	-	23.1774	27.6683	0.837687	35.0455	1.054	1.09358
0:01:47.100	Exercise		1.45477	24.5738	10.5418	138	-	22.2425	26.5093	0.839045	37.3607	1.07533	1.22062
0:01:48.640	Exercise		1.48334	25.0565	10.6972	138.667	-	22.3365	26.5077	0.842642	38.274	1.072	1.24993
0:01:50.280	Exercise		1.45255	24.5363	10.45	139	-	22.8435	26.9805	0.846669	38.4436	1.052	1.22983
0:01:52.040	Exercise		1.37085	23.1562	9.86223	139	-	22.6817	26.701	0.849468	36.017	1.05333	1.16449
0:01:53.920	Exercise		1.38937	23.4691	9.99545	139	-	22.6993	26.7286	0.849251	36.4615	1.06633	1.17992
0:01:55.560	Exercise		1.50099	25.3545	10.7985	139	-	22.3073	26.3551	0.846413	38.4845	1.108	1.27045
0:01:57.240	Exercise		1.47826	24.9705	10.6349	139	-	23.2491	27.5132	0.845014	39.493	1.10967	1.24915
0:01:58.980	Exercise		1.45756	24.6209	10.486	139	-	23.4225	27.8635	0.840618	39.3789	1.08233	1.22525
0:02:00.520	Exercise		1.34049	22.6434	9.66697	138.667	-	23.6171	27.7801	0.850143	36.4689	1.09167	1.13961
0:02:02.760	Exercise		1.35449	22.8799	9.79149	138.333	-	23.354	27.3798	0.852964	36.353	1.109	1.15533
0:02:04.600	Exercise		1.33799	22.6012	9.6956	138	-	22.9571	26.7211	0.859136	35.1147	1.14967	1.14952
0:02:06.460	Exercise		1.37263	23.1863	9.9466	138	-	22.7469	26.606	0.854956	35.918	1.10167	1.17354
0:02:08.280	Exercise		1.29166	21.8185	9.35982	138	-	22.0013	25.8855	0.849947	32.6224	1.11733	1.09784
0:02:10.960	Exercise		1.3742	23.2128	9.93395	138.333	-	21.3536	25.4773	0.838142	33.6942	1.11533	1.15177
0:02:12.660	Exercise		1.49329	25.2245	10.7689	138.667	-	21.5625	25.864	0.833688	36.4989	1.22233	1.24494
0:02:14.540	Exercise		1.56384	26.4162	11.2507	139	-	21.7591	26.1845	0.830992	38.785	1.174	1.29954
0:02:16.420	Exercise		1.49328	25.2244	10.7431	139	-	22.238	26.6515	0.834399	37.8027	1.18467	1.24599
0:02:18.300	Exercise		1.28417	21.692	9.26083	138.667	-	22.5041	26.9067	0.836376	32.9094	1.18167	1.07405
0:02:21.340	Exercise		1.44437	24.3981	10.4412	138.333	-	22.1037	26.5361	0.832966	36.1604	1.22967	1.20311
0:02:22.980	Exercise		1.51347	25.5654	10.9938	137.667	-	22.5192	26.8851	0.837607	38.3498	1.294	1.2677
0:02:24.820	Exercise		1.62639	27.4728	11.8427	137.333	-	22.8665	27.0229	0.846191	41.9361	1.27233	1.37624
0:02:26.840	Exercise		1.5421	26.049	11.3113	136.333	-	24.1508	27.8686	0.866595	41.7982	1.32133	1.33638
0:02:28.680	Exercise		1.46628	24.7683	10.8346	135.333	-	24.7668	27.9958	0.884659	40.8703	1.292	1.29716
0:02:30.520	Exercise		1.42743	24.112	10.6525	134	-	24.8909	27.7349	0.897461	40.5298	1.16733	1.28106
0:02:32.060	Exercise		1.32359	22.358	9.97684	132.667	-	24.5118	27.0427	0.906411	37.7246	1.02867	1.19972
0:02:33.620	Exercise		1.27041	21.4597	9.64872	131.667	-	24.2123	26.6816	0.907453	36.3219	0.940333	1.15284
0:02:35.180	Exercise		1.26807	21.42	9.65533	131.333	-	24.5645	27.463	0.894458	36.5974	0.967333	1.13423
0:02:36.820	Exercise		1.40088	23.6635	10.586	132.333	-	24.766	28.0759	0.882109	40.1185	1.065	1.23573
0:02:38.400	Exercise		1.46018	24.6653	10.8969	134	-	24.5146	28.168	0.870299	41.0484	1.12533	1.2708
0:02:40.120	Exercise		1.50651	25.4478	11.0773	136	-	24.1383	27.7861	0.868718	41.4094	1.182	1.30874
0:02:41.980	Exercise		1.31429	22.2008	9.57005	137.333	-	22.9007	26.3846	0.867956	34.5832	1.11033	1.14074
0:02:44.260	Exercise		1.29844	21.9331	9.38633	138.333	-	22.69	26.2418	0.864651	34.0284	1.073	1.1227
0:02:45.900	Exercise		1.33338	22.5233	9.6157	138.667	-	22.1552	25.5356	0.867622	34.2539	1.04667	1.15687
0:02:47.600	Exercise		1.35642	22.9125	9.78188	138.667	-	23.205	26.7264	0.868242	36.7956	0.996	1.1777
0:02:49.140	Exercise		1.38166	23.3389	10.012	138	-	22.9855	26.2467	0.875751	37.1448	0.993	1.20999
0:02:50.720	Exercise		1.27989	21.6197	9.31958	137.333	-	23.6448	26.8845	0.879497	35.7328	0.940667	1.12566
0:02:52.340	Exercise		1.39685	23.5954	10.2208	136.667	-	23.1269	26.3629	0.87725	37.579	1.026	1.22539
0:02:54.060	Exercise		1.342	22.6689	9.8435	136.333	-	23.5	26.769	0.877882	36.5884	1.043	1.17812
0:02:55.860	Exercise		1.36801	23.1082	10.0589	136	-	23.0483	26.3368	0.875137	36.5601	1.04667	1.19719
0:02:57.500	Exercise		1.27386	21.5179	9.36662	136	-	23.6278	26.8786	0.879056	35.2768	0.981	1.11979
0:02:59.080	Exercise		1.39335	23.5363	10.2452	136	-	23.4883	27.1176	0.866165	38.0405	1.031	1.20687
0:03:00.740	Exercise		1.33194	22.4989	9.79366	136	-	24.0923	28.0995	0.857394	37.6748	0.971333	1.142
0:03:02.160	Exercise		1.50336	25.3946	11.0541	136	-	23.6813	27.7907	0.85213	40.9122	1.10933	1.28106
0:03:04.020	Exercise		1.34167	22.6634	9.86524	136	-	23.6584	27.7505	0.85254	37.1638	0.987	1.14383
0:03:05.580	Exercise		1.46734	24.7861	10.7629	136.333	-	22.737	26.4683	0.85903	38.2887	1.11933	1.26049
0:03:07.460	Exercise		1.41192	23.8501	10.306	137	-	22.2242	25.8894	0.85843	36.3047	1.06133	1.21204
0:03:09.320	Exercise		1.42031	23.9918	10.2921	138	-	22.0409	25.4984	0.864405	35.8848	1.12833	1.22773
0:03:11.240	Exercise		1.39169	23.5083	10.0122	139	-	22.5506	25.7939	0.874259	36.1455	1.093	1.2167
0:03:12.920	Exercise		1.30731	22.083	9.33796	140	-	22.8526	25.9369	0.881087	34.8896	1.002	1.15186
0:03:14.520	Exercise		1.30303	22.0107	9.26326	140.667	-	22.8102	25.7951	0.884285	34.8916	0.972	1.15225
0:03:16.260	Exercise		1.34082	22.6489	9.50933	141	-	22.3034	25.5257	0.873762	35.2058	0.956333	1.17155
0:03:17.820	Exercise		1.36439	23.0472	9.67655	141	-	22.6633	26.0358	0.870467	36.2929	0.973	1.18766
0:03:19.360	Exercise		1.39035	23.4856	9.86064	141	-	22.9995	26.523	0.867152	37.6135	0.961	1.20565
0:03:20.860	Exercise		1.34301	22.686	9.54745	140.667	-	23.4004	26.9906	0.866983	36.9728	0.96	1.16437
0:03:22.500	Exercise		1.43784	24.2878	10.2459	140.333	-	23.0447	26.6323	0.865292	38.7305	0.996667	1.24415
0:03:24.000	Exercise		1.40958	23.8105	10.0684	140	-	23.2718	26.9073	0.864887	38.3739	0.992	1.21913
0:03:25.520	Exercise		1.44062	24.3348	10.2901	140	-	23.209	26.7296	0.868288	39.0057	1.00833	1.25087
0:03:27.160	Exercise		1.34123	22.6558	9.58018	140	-	23.3073	26.865	0.867572	36.6882	0.973333	1.16361
0:03:28.780	Exercise		1.14901	19.4089	8.20721	140	-	23.9202	27.5576	0.86801	33.0458	0.855667	0.997351
0:03:30.200	Exercise		1.29268	21.8358	9.21148	140.333	-	22.0841	25.7806	0.85662	34.2731	0.862	1.10733
0:03:31.700	Exercise		1.45141	24.517	10.3426	140.333	-	21.6186	25.3723	0.852058	37.148	0.927	1.23668
0:03:33.280	Exercise		1.6982	28.6859	12.13	140	-	20.9722	24.6849	0.849595	41.0923	1.08033	1.44279
0:03:34.940	Exercise		1.57035	26.5262	11.2705	139.333	-	22.2508	26.2064	0.84906	40.0637	1.12633	1.33332
0:03:36.780	Exercise		1.36849	23.1163	9.82168	139.333	-	22.6844	26.6431	0.851418	35.7406	1.09567	1.16515
0:03:38.840	Exercise		1.40137	23.6717	10.0336	139.667	-	22.9006	26.8446	0.853081	36.8547	1.11433	1.19548
0:03:40.440	Exercise		1.43808	24.2919	10.272	140	-	23.128	27.1169	0.852899	38.1925	1.115	1.22654
0:03:42.100	Exercise		1.59708	26.9777	11.4077	140	-	23.3546	27.2773	0.856193	42.7539	1.12867	1.36741
0:03:43.600	Exercise		1.53922	26.0003	10.9944	140	-	23.2127	27.014	0.859284	40.7555	1.16767	1.32263
0:03:45.700	Exercise		1.41433	23.8908	10.0784	140.333	-	22.6819	26.1906	0.866035	36.3374	1.229	1.22486
0:03:48.680	Exercise		1.42208	24.0216	10.0619	141.333	-	22.1223	25.9655	0.851985	35.2665	1.334	1.21159
0:03:50.640	Exercise		1.63593	27.6339	11.4668	142.667	-	22.3732	26.3604	0.848745	40.7304	1.42033	1.38849
0:03:52.340	Exercise		1.77969	30.0623	12.3589	144	-	23.3184	27.6196	0.844268	46.9123	1.248	1.50253
0:03:53.620	Exercise		1.61162	27.2232	11.1402	144.667	-	24.6231	28.5586	0.862194	45.4492	1.135	1.38953
0:03:55.200	Exercise		1.41089	23.8327	9.70799	145.333	-	24.8166	28.6536	0.866089	40.6012	1.04633	1.22196
0:03:57.100	Exercise		1.50917	25.4928	10.3605	145.667	-	23.2058	26.6313	0.871371	39.9593	1.16533	1.31505
0:03:58.900	Exercise		1.59735	26.9823	10.9408	146	-	22.594	25.7501	0.877431	40.7211	1.26633	1.40156
0:04:00.800	Exercise		1.70487	28.7986	11.6772	146	-	22.5673	25.4759	0.885829	43.4596	1.25533	1.51023
0:04:02.340	Exercise		1.70423	28.7877	11.6728	146	-	23.4329	26.3687	0.888665	45.2929	1.21733	1.51449
0:04:03.800	Exercise		1.6266	27.4763	11.1666	145.667	-	23.992	26.9577	0.889987	44.6902	1.136	1.44765
0:04:05.380	Exercise		1.48881	25.1487	10.2441	145.333	-	25.082	28.1685	0.890429	42.9146	1.109	1.32568
0:04:07.000	Exercise		1.4247	24.0659	9.82554	145	-	25.1035	28.1397	0.892102	41.285	1.077	1.27098
0:04:08.500	Exercise		1.28413	21.6913	8.83573	145.333	-	23.9948	27.0935	0.88563	35.4699	1.09667	1.13726
0:04:11.500	Exercise		1.5415	26.0388	10.5582	146	-	22.8954	25.9022	0.883919	39.4039	1.38033	1.36256
0:04:13.840	Exercise		1.33141	22.4901	9.05722	147	-	21.8763	24.8411	0.88065	32.3453	1.447	1.17251
0:04:16.640	Exercise		1.64634	27.8099	11.1491	147.667	-	22.0364	25.0623	0.879263	40.3844	1.41667	1.44757
0:04:18.200	Exercise		1.52499	25.76	10.304	148	-	21.6043	24.6258	0.877305	37.5765	1.16867	1.33788
0:04:19.840	Exercise		1.61241	27.2367	10.9193	147.667	-	21.9421	25.1123	0.87376	40.3794	1.163	1.40886
0:04:21.900	Exercise		1.60827	27.1667	10.9406	147	-	21.8842	25.1641	0.869661	40.1051	1.17633	1.39865
0:04:23.540	Exercise		1.57783	26.6525	10.7824	146.333	-	22.2183	25.6537	0.866085	40.1048	1.144	1.36653
0:04:25.060	Exercise		1.59198	26.8916	10.904	146	-	22.7696	26.158	0.870465	41.7453	1.09367	1.38576
0:04:26.620	Exercise		1.56041	26.3584	10.6878	146	-	22.9647	26.1242	0.87906	41.2892	1.09	1.3717
0:04:28.300	Exercise		1.57461	26.5982	10.785	146	-	23.0243	26.115	0.88165	41.6606	1.10967	1.38826
0:04:29.860	Exercise		1.64992	27.8703	11.3008	146	-	23.1196	26.1816	0.883047	43.6256	1.14633	1.45696
0:04:31.360	Exercise		1.65216	27.9081	11.3162	146	-	23.5297	26.5025	0.887832	44.3757	1.16167	1.46684
0:04:33.020	Exercise		1.58906	26.8422	10.8839	146	-	23.9016	26.6961	0.895323	43.4357	1.14667	1.42272
0:04:34.620	Exercise		1.54583	26.112	10.5879	146	-	24.2681	26.9312	0.901115	42.9951	1.12967	1.39297
0:04:36.100	Exercise		1.58222	26.7268	10.8372	146	-	24.512	27.1031	0.904396	44.5017	1.12067	1.43096
0:04:37.560	Exercise		1.58077	26.7023	10.8272	146	-	25.0588	27.4943	0.911419	45.5873	1.09867	1.44075
0:04:38.960	Exercise		1.6176	27.3243	11.0542	146.333	-	25.4398	27.6639	0.919603	47.0031	1.15667	1.48755
0:04:40.540	Exercise		1.61333	27.2522	11	146.667	-	25.4415	27.6475	0.92021	46.771	1.17633	1.4846
0:04:42.100	Exercise		1.62521	27.4529	11.0308	147.333	-	24.8861	27.12	0.91763	45.8279	1.226	1.49134
0:04:43.780	Exercise		1.60515	27.114	10.8456	148	-	24.0504	26.4326	0.909875	43.7644	1.22133	1.46049
0:04:45.580	Exercise		1.5735	26.5794	10.5604	149	-	23.9633	26.3793	0.908415	42.62	1.249	1.42939
0:04:47.380	Exercise		1.53571	25.941	10.2609	149.667	-	23.1975	25.6597	0.904044	40.2643	1.24967	1.38835
0:04:49.380	Exercise		1.46389	24.7279	9.78103	149.667	-	23.3142	25.8368	0.902364	38.8056	1.195	1.32096
0:04:51.140	Exercise		1.44239	24.3647	9.63734	149.667	-	22.6882	25.2659	0.897977	37.4566	1.14	1.29523
0:04:52.880	Exercise		1.47913	24.9854	9.88286	149.667	-	23.0837	25.8145	0.894216	39.0903	1.138	1.32267
0:04:54.620	Exercise		1.44418	24.3949	9.60649	150.333	-	22.7574	25.58	0.889655	37.6158	1.14033	1.28482
0:04:56.620	Exercise		1.49855	25.3134	9.94615	150.667	-	22.6637	25.5483	0.887095	38.6942	1.17767	1.32936
0:04:58.380	Exercise		1.53018	25.8477	10.1336	151	-	22.6467	25.6707	0.882197	39.5298	1.16733	1.34992
0:04:59.980	Exercise		1.65556	27.9655	10.964	151	-	23.0841	26.0556	0.885954	43.5479	1.17633	1.46675
0:05:01.500	Exercise		1.69775	28.6782	11.2434	151	-	23.6394	26.5524	0.890289	45.7483	1.17333	1.51149
0:05:03.000	Exercise		1.6842	28.4493	11.1536	151	-	24.2937	26.933	0.902006	46.6245	1.176	1.51916
0:05:04.520	Exercise		1.68925	28.5346	11.1871	151	-	24.8555	27.33	0.909459	47.7216	1.19833	1.5363
0:05:06.020	Exercise		1.60268	27.0723	10.6373	150.667	-	25.2077	27.569	0.91435	46.1091	1.163	1.46541
0:05:07.540	Exercise		1.6076	27.1554	10.6936	150.333	-	25.4226	27.7863	0.914931	46.5299	1.18367	1.47084
0:05:09.100	Exercise		1.57308	26.5723	10.4408	150.667	-	25.6694	27.9821	0.917352	45.8348	1.21	1.44307
0:05:10.780	Exercise		1.62629	27.471	10.7228	151.667	-	25.9499	28.1628	0.921425	47.5847	1.273	1.4985
0:05:12.360	Exercise		1.62898	27.5165	10.6469	153	-	25.8597	27.9834	0.924108	47.4615	1.28067	1.50535
0:05:13.960	Exercise		1.65795	28.006	10.7893	153.667	-	25.7999	27.8958	0.924865	48.175	1.28467	1.53338
0:05:15.580	Exercise		1.65075	27.8844	10.7192	154	-	25.3828	27.4631	0.924253	47.2341	1.27533	1.52571
0:05:17.220	Exercise		1.49214	25.205	9.71023	153.667	-	24.1658	26.3828	0.915968	40.503	1.31233	1.36675
0:05:20.380	Exercise		1.46318	24.7158	9.52176	153.667	-	22.4983	25.0509	0.898104	36.8378	1.35367	1.31409
0:05:22.680	Exercise		1.36695	23.0904	8.89557	153.667	-	21.4022	24.0241	0.890863	32.6287	1.393	1.21777
0:05:25.060	Exercise		1.61439	27.2701	10.5058	153.667	-	21.8011	24.5328	0.888651	39.2938	1.38067	1.43463
0:05:26.820	Exercise		1.59733	26.982	10.3948	153.667	-	22.4641	25.095	0.895161	40.4032	1.287	1.42987
0:05:28.540	Exercise		1.67549	28.3022	10.9034	153.667	-	23.3848	26.2093	0.892234	44.2915	1.248	1.49493
0:05:30.140	Exercise		1.70849	28.8597	11.1182	153.667	-	23.7821	26.5771	0.894835	46.0259	1.22867	1.52882
0:05:31.640	Exercise		1.74026	29.3962	11.3495	153.333	-	24.4884	27.1372	0.90239	48.2306	1.237	1.57039
0:05:33.160	Exercise		1.62904	27.5175	10.6473	153	-	25.1467	27.6544	0.909322	46.6995	1.17267	1.48132
0:05:34.660	Exercise		1.53488	25.9271	10.0101	153.333	-	24.8512	27.1947	0.913826	43.8044	1.11433	1.40262
0:05:36.220	Exercise		1.48166	25.0281	9.64206	153.667	-	24.0638	26.6718	0.902219	41.0381	1.09767	1.33678
0:05:38.000	Exercise		1.53626	25.9503	9.97571	154	-	23.8658	26.5176	0.899999	42.2767	1.08467	1.38263
0:05:39.340	Exercise		1.59597	26.9589	10.3188	154.667	-	23.7297	26.5291	0.894479	43.533	1.10733	1.42756
0:05:40.860	Exercise		1.87165	31.6157	12.0492	155.333	-	24.598	26.9754	0.911866	51.5222	1.353	1.70669
0:05:42.860	Exercise		1.77723	30.0207	11.3682	156.333	-	24.7261	26.9077	0.918924	48.9148	1.417	1.63314
0:05:44.620	Exercise		1.53681	25.9597	9.83036	156.333	-	24.5967	26.745	0.919674	42.1738	1.38867	1.41337
0:05:46.840	Exercise		1.3808	23.3244	8.88929	155.333	-	22.6881	25.2188	0.899649	35.6065	1.19833	1.24224
0:05:48.980	Exercise		1.49585	25.2677	9.73435	153.667	-	21.6574	24.4731	0.884949	36.6384	1.24367	1.32375
0:05:50.780	Exercise		1.61384	27.2608	10.5941	152.333	-	21.3506	24.3088	0.878308	38.786	1.29	1.41745
0:05:52.860	Exercise		1.75093	29.5766	11.5446	151.667	-	22.5828	25.7079	0.878438	44.0732	1.40033	1.53809
0:05:54.720	Exercise		1.61792	27.3298	10.6911	151.333	-	23.6403	26.8085	0.88182	43.003	1.30233	1.42672
0:05:56.300	Exercise		1.73081	29.2366	11.4623	151	-	24.3631	27.3833	0.889704	47.4084	1.30267	1.53991
0:05:57.840	Exercise		1.5822	26.7263	10.455	151.333	-	24.2714	26.9612	0.900234	43.9173	1.14667	1.42435
0:05:59.420	Exercise		1.67824	28.3487	11.0653	151.667	-	23.8641	26.3967	0.904058	45.4565	1.21067	1.51723
0:06:01.100	Exercise		1.72388	29.1196	11.3662	151.667	-	24.3001	26.8612	0.904655	47.2732	1.26467	1.55952
0:06:02.660	Exercise		1.65946	28.0314	10.9656	151.333	-	24.5354	27.0942	0.90556	45.7757	1.30267	1.50274
0:06:04.580	Exercise		1.68704	28.4972	11.1478	151.333	-	24.2416	26.8355	0.903339	45.7742	1.35133	1.52397
0:06:06.460	Exercise		1.57589	26.6198	10.3905	151.667	-	23.8897	26.4383	0.903601	42.3933	1.28633	1.42398
0:06:08.140	Exercise		1.63861	27.6792	10.7567	152.333	-	23.6333	26.3434	0.897125	43.6856	1.26833	1.47004
0:06:09.820	Exercise		1.52849	25.8191	10.012	152.667	-	23.4665	26.3918	0.889159	40.6055	1.23433	1.35907
0:06:12.020	Exercise		1.56416	26.4216	10.2011	153.333	-	22.9759	25.9066	0.886876	40.5259	1.272	1.38722
0:06:13.860	Exercise		1.61981	27.3617	10.5183	154	-	22.8783	25.7584	0.888187	41.5874	1.32233	1.4387
0:06:15.600	Exercise		1.88992	31.9243	12.2193	154.667	-	24.0637	26.586	0.905128	49.9723	1.60133	1.71062
0:06:17.860	Exercise		1.82823	30.8823	11.7697	155.333	-	25.2217	27.6134	0.913388	50.734	1.58033	1.66988
0:06:19.560	Exercise		1.70829	28.8562	10.974	155.667	-	25.5844	27.8805	0.917644	48.4081	1.48233	1.5676
0:06:21.220	Exercise		1.44196	24.3575	9.26313	155.667	-	25.4329	27.9514	0.9099	41.9245	1.14967	1.31204
0:06:22.800	Exercise		1.49118	25.1889	9.62052	155	-	23.8087	26.5709	0.896044	40.8378	1.10233	1.33616
0:06:24.420	Exercise		1.52102	25.693	9.85544	154.333	-	23.3653	26.2772	0.889185	40.7754	1.12133	1.35247
0:06:26.180	Exercise		1.67284	28.2575	10.8626	154	-	22.3669	25.3763	0.881408	42.7246	1.159	1.47446
0:06:27.700	Exercise		1.7996	30.3986	11.6857	154	-	22.7936	25.7748	0.884337	46.5224	1.21733	1.59145
0:06:29.160	Exercise		1.8875	31.8834	12.2565	154	-	23.2355	26.0993	0.890275	49.6439	1.23533	1.68039
0:06:30.660	Exercise		1.86545	31.511	12.1133	154	-	24.3998	27.0551	0.901858	51.3549	1.26667	1.68237
0:06:32.140	Exercise		1.75762	29.6895	11.3885	154.333	-	24.5973	27.1108	0.907289	49.0709	1.21033	1.59467
0:06:33.600	Exercise		1.67001	28.2096	10.7743	155	-	24.3949	26.8527	0.908472	46.3321	1.193	1.51716
0:06:35.320	Exercise		1.6543	27.9442	10.6272	155.667	-	23.8538	26.3663	0.904706	44.9303	1.183	1.49665
0:06:36.900	Exercise		1.67327	28.2647	10.7261	156	-	24.0446	26.5712	0.904913	45.3663	1.27267	1.51416
0:06:38.660	Exercise		1.61907	27.3491	10.3345	156.667	-	22.995	25.6775	0.895534	41.6686	1.352	1.44993
0:06:41.600	Exercise		1.66254	28.0835	10.5447	157.667	-	22.4908	25.3958	0.885612	41.5392	1.44233	1.47237
0:06:43.480	Exercise		1.5579	26.3159	9.81871	158.667	-	21.4708	24.616	0.872232	37.1603	1.442	1.35885
0:06:45.880	Exercise		1.76244	29.771	11.1078	158.667	-	21.829	25.1242	0.868844	42.8038	1.423	1.53129
0:06:47.680	Exercise		1.68596	28.4791	10.6482	158.333	-	21.8195	25.0778	0.87007	41.261	1.328	1.46691
0:06:49.400	Exercise		1.78563	30.1627	11.3015	158	-	22.2197	25.452	0.873004	44.685	1.28467	1.55887
0:06:51.060	Exercise		1.82134	30.7659	11.5519	157.667	-	22.5999	25.967	0.870331	46.2852	1.301	1.58517
0:06:52.740	Exercise		1.84821	31.2198	11.7223	157.667	-	22.3615	25.8528	0.864952	46.3951	1.31867	1.59861
0:06:54.520	Exercise		1.93302	32.6524	12.2602	157.667	-	22.9372	26.4213	0.868133	49.4473	1.39367	1.67812
0:06:56.140	Exercise		1.89271	31.9714	11.954	158.333	-	23.1024	26.2298	0.880767	49.0411	1.32867	1.66704
0:06:57.640	Exercise		1.84561	31.1758	11.632	158.667	-	23.8345	26.5825	0.896624	49.464	1.301	1.65482
0:06:59.260	Exercise		1.76588	29.8291	11.083	159.333	-	23.7178	26.2225	0.904482	47.2742	1.26267	1.59721
0:07:00.960	Exercise		1.87076	31.6006	11.6922	160	-	24.4844	26.8977	0.91028	50.5967	1.52033	1.70291
0:07:03.140	Exercise		1.77936	30.0567	11.0748	160.667	-	24.993	27.3504	0.913806	49.2422	1.48633	1.62599
0:07:04.780	Exercise		1.73671	29.3363	10.787	161	-	25.2552	27.4634	0.919596	48.6518	1.46233	1.59707
0:07:06.460	Exercise		1.59044	26.8656	9.87853	161	-	24.468	26.757	0.914451	44.1407	1.21633	1.45438
0:07:08.100	Exercise		1.81686	30.6903	11.2616	161.333	-	23.9089	26.3736	0.906546	48.6649	1.341	1.64707
0:07:09.740	Exercise		1.86069	31.4306	11.5094	161.667	-	23.9838	26.4924	0.905308	50.0327	1.33267	1.6845
0:07:11.260	Exercise		1.9731	33.3294	12.1796	162	-	24.5786	27.0218	0.909582	54.1187	1.386	1.7947
0:07:12.720	Exercise		2.00427	33.8559	12.372	162	-	25.3817	27.3734	0.92724	56.3034	1.49267	1.85844
0:07:14.560	Exercise		1.89333	31.982	11.6632	162.333	-	25.4421	27.2342	0.934197	53.162	1.53367	1.76875
0:07:16.540	Exercise		1.82606	30.8457	11.2258	162.667	-	25.4181	27.0456	0.939827	51.0706	1.57967	1.71618
0:07:18.300	Exercise		1.77928	30.0554	10.9158	163	-	24.8025	26.4109	0.9391	49.0913	1.425	1.67092
0:07:19.840	Exercise		1.87731	31.7112	11.5172	163	-	24.8894	26.5009	0.939188	51.8677	1.45233	1.76314
0:07:21.600	Exercise		1.86057	31.4286	11.4146	163	-	25.0587	26.6498	0.940297	51.9761	1.39833	1.74949
0:07:23.160	Exercise		1.71201	28.9192	10.5032	163	-	25.3515	26.9492	0.940716	48.7546	1.31167	1.61052
0:07:24.700	Exercise		1.64904	27.8554	10.1168	163	-	25.0621	26.7616	0.936494	46.6996	1.252	1.54432
0:07:26.440	Exercise		1.63495	27.6174	10.0509	162.667	-	24.3424	26.1829	0.929704	44.9787	1.25033	1.52002
0:07:28.180	Exercise		1.69623	28.6526	10.4277	162.667	-	24.2891	26.386	0.920529	46.3101	1.305	1.56143
0:07:29.780	Exercise		1.78398	30.1347	10.9896	162.333	-	24.1642	26.4721	0.91282	48.4095	1.315	1.62845
0:07:31.340	Exercise		1.94894	32.9214	12.0058	162.333	-	24.8684	27.1938	0.914485	53.4845	1.535	1.78228
0:07:33.440	Exercise		1.93816	32.7391	11.9639	162	-	25.1252	27.4184	0.916365	53.7367	1.53533	1.77606
0:07:35.020	Exercise		1.96956	33.2696	12.1578	162	-	25.4319	27.4101	0.927827	55.2295	1.54733	1.82741
0:07:36.500	Exercise		1.88418	31.8273	11.6307	162	-	25.3127	27.0572	0.935525	53.3822	1.35133	1.7627
0:07:38.000	Exercise		1.93821	32.74	11.9643	162	-	25.4319	27.09	0.938795	55.0044	1.38667	1.81958
0:07:39.560	Exercise		1.80839	30.5471	11.1629	162	-	25.2604	27.0542	0.933695	51.1608	1.34433	1.68849
0:07:41.240	Exercise		1.73887	29.3727	10.7337	162	-	24.6394	26.6118	0.925882	48.0789	1.32267	1.60998
0:07:42.960	Exercise		1.7242	29.1251	10.6214	162.333	-	23.9813	26.0126	0.92191	46.3732	1.329	1.58956
0:07:44.720	Exercise		1.7324	29.2634	10.65	162.667	-	23.9149	26.1728	0.913733	46.377	1.35	1.58295
0:07:46.480	Exercise		1.60829	27.1671	9.86683	163	-	23.5412	26.0365	0.904161	42.3856	1.349	1.45416
0:07:48.780	Exercise		1.57954	26.6814	9.67063	163.333	-	22.3981	24.9103	0.89915	39.3659	1.42167	1.42024
0:07:51.400	Exercise		1.64173	27.7319	10.0309	163.667	-	21.8701	24.4274	0.895308	39.8921	1.44067	1.46985
0:07:53.160	Exercise		1.85943	31.4092	11.338	164	-	21.8108	24.3308	0.896426	44.9653	1.46833	1.66684
0:07:54.880	Exercise		1.88807	31.8931	11.5126	164	-	22.8708	25.5988	0.893432	48.2481	1.37133	1.68686
0:07:56.520	Exercise		1.86594	31.5192	11.3777	164	-	23.4634	26.1748	0.896411	48.946	1.36467	1.67265
0:07:58.180	Exercise		1.79279	30.2837	10.9317	164	-	24.0453	26.868	0.894943	48.3988	1.31733	1.60445
0:07:59.780	Exercise		1.85676	31.3642	11.2987	164.333	-	23.8283	26.6782	0.893174	49.5556	1.34333	1.65841
0:08:01.400	Exercise		1.86578	31.5166	11.3307	164.667	-	23.9057	26.7201	0.894671	49.7978	1.38033	1.66926
0:08:03.180	Exercise		1.96047	33.1161	11.8817	165	-	24.2135	27.0389	0.895508	52.2906	1.562	1.75562
0:08:05.200	Exercise		1.87877	31.736	11.3865	165	-	24.3317	26.9283	0.903573	50.2411	1.598	1.69761
0:08:07.140	Exercise		1.90681	32.2096	11.5564	165	-	24.0149	26.4787	0.906951	50.2837	1.612	1.72938
0:08:08.960	Exercise		1.7839	30.1335	10.7897	165.333	-	23.6151	25.8542	0.913399	46.8297	1.434	1.62941
0:08:10.720	Exercise		1.87365	31.6496	11.3098	165.667	-	23.1147	25.4995	0.906475	48.2016	1.41867	1.69842
0:08:12.440	Exercise		1.99785	33.7475	12.0352	166	-	23.3456	25.7186	0.907732	51.9239	1.41533	1.81351
0:08:13.900	Exercise		2.18104	36.8418	13.1388	166	-	24.2167	26.2767	0.921602	58.2866	1.53467	2.01005
0:08:15.480	Exercise		2.09852	35.4479	12.6417	166	-	25.1357	26.7658	0.939097	58.0743	1.57	1.97071
0:08:17.360	Exercise		1.90412	32.1643	11.4706	166	-	25.4284	26.8697	0.946361	53.273	1.58033	1.80199
0:08:19.280	Exercise		1.66917	28.1955	10.0755	165.667	-	24.776	26.4425	0.936975	45.9188	1.449	1.56397
0:08:21.160	Exercise		1.64267	27.7478	9.91551	165.667	-	23.7145	25.6317	0.925203	43.5021	1.37767	1.5198
0:08:23.060	Exercise		1.69139	28.5707	10.2096	165.667	-	23.1866	25.3549	0.914483	43.8822	1.35467	1.54674
0:08:24.840	Exercise		1.82818	30.8814	11.0131	166	-	23.0534	25.369	0.908725	46.9727	1.40133	1.66131
0:08:26.540	Exercise		1.90567	32.1904	11.4799	166	-	23.5134	26.0026	0.904271	49.855	1.42267	1.72324
0:08:28.200	Exercise		1.71969	29.0488	10.3596	166	-	22.6923	25.1306	0.902973	43.4588	1.411	1.55283
0:08:31.060	Exercise		1.62424	27.4364	9.76495	166.333	-	21.6086	23.8882	0.90457	39.0387	1.42633	1.46924
0:08:33.460	Exercise		1.5891	26.8428	9.53458	166.667	-	21.1539	23.4351	0.902661	37.4964	1.39133	1.43441
0:08:35.180	Exercise		1.80108	30.4237	10.7849	167	-	21.1954	23.5832	0.89875	42.6488	1.37267	1.61872
0:08:36.980	Exercise		1.85914	31.4044	11.1549	166.667	-	22.1805	24.848	0.892647	46.3808	1.29833	1.65956
0:08:38.520	Exercise		1.87287	31.6363	11.2823	166	-	22.5152	25.228	0.892469	47.352	1.31533	1.67148
0:08:40.200	Exercise		1.92026	32.4369	11.6145	165.333	-	23.01	25.789	0.892241	49.4436	1.354	1.71334
0:08:41.920	Exercise		2.05094	34.6443	12.43	165	-	23.5581	26.2787	0.896471	53.5992	1.461	1.83861
0:08:43.440	Exercise		2.11577	35.7394	12.8229	165	-	24.1416	26.7032	0.904074	56.447	1.514	1.91281
0:08:45.040	Exercise		2.02241	34.1624	12.257	165	-	24.7522	27.0858	0.913844	55.4279	1.48667	1.84817
0:08:46.760	Exercise		1.9638	33.1722	11.8778	165.333	-	24.7632	26.8284	0.923023	53.9987	1.44833	1.81263
0:08:48.280	Exercise		1.83854	31.0565	11.0979	165.667	-	24.6325	26.5975	0.926122	50.2967	1.446	1.70272
0:08:50.280	Exercise		1.94648	32.8798	11.7258	166	-	24.1597	26.0335	0.928025	51.7324	1.583	1.80638
0:08:52.380	Exercise		1.82406	30.8118	10.9883	166	-	23.5539	25.4234	0.926466	47.2295	1.59433	1.68993
0:08:54.360	Exercise		1.8656	31.5136	11.2386	166	-	23.2452	25.1483	0.924323	47.8471	1.53767	1.72442
0:08:56.100	Exercise		1.88313	31.8097	11.3214	166.333	-	24.1296	26.071	0.925536	50.7303	1.38067	1.74291
0:08:57.420	Exercise		1.95065	32.9501	11.7273	166.333	-	24.8571	26.6829	0.931573	54.3237	1.34033	1.81717
0:08:58.860	Exercise		1.99123	33.6356	11.9713	166.333	-	25.6576	27.4134	0.935952	57.0714	1.374	1.86369
0:09:00.460	Exercise		1.91114	32.2828	11.5129	166	-	25.238	26.9708	0.935753	53.953	1.35833	1.78835
0:09:01.960	Exercise		1.88367	31.8187	11.3474	166	-	25.2913	27.1398	0.931887	53.0951	1.40167	1.75537
0:09:03.620	Exercise		1.86203	31.4532	11.2396	165.667	-	24.6969	26.3771	0.936301	51.4636	1.353	1.74342
0:09:05.200	Exercise		1.83424	30.9838	11.1166	165	-	24.6723	26.2821	0.938753	50.4866	1.38967	1.7219
0:09:06.920	Exercise		1.77719	30.0201	10.7926	164.667	-	24.3897	25.9851	0.938601	48.4417	1.36867	1.66807
0:09:08.720	Exercise		1.72361	29.115	10.4461	165	-	24.287	26.1524	0.928674	46.667	1.39833	1.60067
0:09:10.600	Exercise		1.74416	29.4621	10.507	166	-	23.918	26.0226	0.919121	46.5224	1.394	1.60309
0:09:12.320	Exercise		1.84813	31.2185	11.0888	166.667	-	23.9949	26.1506	0.917568	49.4463	1.396	1.69579
0:09:13.840	Exercise		2.06614	34.901	12.3721	167	-	24.3824	26.4152	0.923045	55.8663	1.46567	1.90714
0:09:15.340	Exercise		1.99314	33.6679	11.935	167	-	24.2302	26.0225	0.931128	53.4931	1.48167	1.85587
0:09:17.420	Exercise		1.87352	31.6473	11.2187	167	-	23.8355	25.5963	0.931206	49.5427	1.46	1.74463
0:09:19.240	Exercise		1.53744	25.9703	9.1879	167.333	-	22.4575	24.3292	0.923066	38.6935	1.33733	1.41916
0:09:21.640	Exercise		1.83504	30.9973	10.9446	167.667	-	22.7515	24.7078	0.920822	46.1319	1.516	1.68975
0:09:23.440	Exercise		1.98458	33.5232	11.8129	168	-	22.8872	24.8683	0.920333	50.3701	1.46567	1.82647
0:09:24.780	Exercise		2.34517	39.6144	13.9594	168	-	24.3049	26.1297	0.930166	62.7204	1.57867	2.1814
0:09:26.240	Exercise		1.86607	31.5215	11.1076	168	-	23.4253	25.3623	0.923626	48.917	1.35367	1.72356
0:09:28.900	Exercise		1.95295	32.9889	11.6247	168	-	23.5684	25.6704	0.918115	51.0822	1.45533	1.79303
0:09:30.340	Exercise		2.00374	33.847	11.9034	168.333	-	23.8352	26.1138	0.912745	53.1269	1.42533	1.8289
0:09:31.600	Exercise		2.17855	36.7999	12.9163	168.667	-	25.2445	27.364	0.922541	61.1515	1.43067	2.00981
0:09:33.140	Exercise		1.9461	32.8734	11.5154	169	-	25.4468	27.1893	0.935915	55.8591	1.26933	1.82139
0:09:34.460	Exercise		1.81827	30.714	10.759	169	-	24.5251	25.97	0.944365	50.5909	1.21467	1.71711
0:09:35.940	Exercise		1.87114	31.6071	11.0719	169	-	24.4156	25.8143	0.945816	51.8991	1.20267	1.76976
0:09:37.320	Exercise		2.04086	34.4739	12.0523	169.333	-	25.2667	26.7723	0.943764	57.8836	1.31933	1.92609
0:09:38.580	Exercise		1.99685	33.7306	11.7693	169.667	-	25.5763	27.0709	0.944789	57.5006	1.288	1.8866
0:09:39.980	Exercise		2.07225	35.0042	12.1897	170	-	25.9969	27.3701	0.949826	60.2709	1.35633	1.96828
0:09:41.380	Exercise		2.0452	34.5472	12.0306	170	-	25.7413	26.9669	0.954551	58.7319	1.38967	1.95225
0:09:42.840	Exercise		2.04156	34.4859	11.9857	170.333	-	26.208	27.3252	0.959114	59.5913	1.41	1.95809
0:09:44.240	Exercise		1.96155	33.1342	11.4934	170.667	-	27.1918	28.1058	0.96748	59.767	1.33867	1.89775
0:09:45.440	Exercise		1.9572	33.0608	11.4456	171	-	28.1402	28.7737	0.977982	61.8935	1.30733	1.91411
0:09:46.660	Exercise		1.96455	33.185	11.4662	171.333	-	27.8997	28.4802	0.979617	61.285	1.363	1.92451
0:09:48.340	Exercise		1.90175	32.1242	11.0782	171.667	-	26.7818	27.5971	0.970458	56.9016	1.37267	1.84557
0:09:49.860	Exercise		1.86298	31.4692	10.8313	172	-	26.2081	27.1896	0.963901	54.4905	1.385	1.79573
0:09:51.260	Exercise		2.01438	34.0267	11.7115	172	-	26.7288	27.6849	0.965465	60.1539	1.37233	1.94481
0:09:52.480	Exercise		2.05833	34.7691	11.9439	172.333	-	27.1187	28.0431	0.967039	62.1568	1.41233	1.99049
0:09:53.980	Exercise		1.95579	33.0371	11.327	172.667	-	26.2668	27.2216	0.964926	57.253	1.402	1.8872
0:09:55.780	Exercise		1.85927	31.4066	10.768	172.667	-	26.1561	27.3202	0.957389	54.071	1.43133	1.78004
0:09:57.280	Exercise		1.92394	32.4989	11.164	172.333	-	26.2337	27.3627	0.958738	55.9641	1.46733	1.84455
0:09:58.740	Exercise		2.00971	33.9478	11.6844	172	-	27.3903	28.4562	0.962543	60.9386	1.48933	1.93443
0:10:00.180	Exercise		2.0381	34.4273	11.8494	172	-	27.3024	28.1526	0.969802	61.5628	1.498	1.97655
0:10:01.660	Exercise		1.93995	32.7695	11.2788	172	-	27.7402	28.5655	0.97111	59.8468	1.42867	1.88391
0:10:03.040	Exercise		1.96022	33.1119	11.3966	172	-	27.6869	28.3843	0.975432	60.4866	1.40167	1.91206
0:10:04.360	Exercise		1.95436	33.0129	11.3626	172	-	27.9249	28.6463	0.974818	60.8158	1.40333	1.90515
0:10:05.820	Exercise		1.90043	32.1018	11.049	172	-	27.4646	28.0519	0.979064	58.1944	1.39667	1.86064
0:10:07.380	Exercise		1.81087	30.589	10.5283	172	-	26.4277	27.2455	0.969982	53.4102	1.385	1.75651
0:10:09.040	Exercise		1.81836	30.7156	10.5514	172.333	-	26.3277	27.2283	0.966925	53.6357	1.34033	1.75822
0:10:10.360	Exercise		2.04587	34.5587	11.8487	172.667	-	26.1945	27.3426	0.958012	59.656	1.41633	1.95997
0:10:11.700	Exercise		2.0988	35.4528	12.1318	173	-	27.1153	28.2101	0.961189	63.297	1.427	2.01735
0:10:13.100	Exercise		2.06406	34.8659	11.931	173	-	28.0551	29.0633	0.96531	64.5132	1.40633	1.99246
0:10:14.300	Exercise		2.0097	33.9476	11.6167	173	-	28.6455	29.4885	0.971412	64.1429	1.405	1.95224
0:10:15.660	Exercise		1.93836	32.7425	11.2044	173	-	28.1265	29.011	0.969513	61.0362	1.34867	1.87926
0:10:17.100	Exercise		1.94067	32.7815	11.1961	173.333	-	26.17	27.0965	0.965806	56.7042	1.38	1.87431
0:10:18.700	Exercise		1.96242	33.149	11.2999	173.667	-	26.2953	27.1819	0.967382	57.6517	1.37233	1.89841
0:10:19.980	Exercise		2.061	34.8142	11.8448	174	-	27.6745	28.4717	0.972003	63.3022	1.455	2.0033
0:10:21.280	Exercise		1.48122	25.0206	8.51275	174	-	29.8679	30.6367	0.974906	51.1058	1.072	1.44405
0:10:22.480	Exercise		1.6839	28.4442	9.67758	174	-	26.7353	27.7819	0.962327	51.8845	1.08833	1.62046
0:10:23.760	Exercise		1.79685	30.3522	10.3267	174	-	25.219	26.5308	0.950555	51.9104	1.13333	1.70801
0:10:25.240	Exercise		2.02792	34.2554	11.6547	174	-	24.3617	25.8386	0.94284	55.0392	1.40633	1.912
0:10:27.240	Exercise		1.87969	31.7516	10.7822	174.333	-	25.7381	27.4413	0.937931	53.8225	1.424	1.76302
0:10:28.640	Exercise		1.91004	32.2641	10.9562	174.333	-	25.9976	27.6601	0.939895	55.4384	1.38067	1.79523
0:10:29.900	Exercise		2.29777	38.8136	13.1803	174.333	-	27.0967	28.5658	0.94857	68.7856	1.51833	2.17959
0:10:31.220	Exercise		2.19351	37.0525	12.5823	174.333	-	27.0119	28.2979	0.954554	65.7456	1.45767	2.09382
0:10:32.640	Exercise		2.097	35.4223	12.0057	174.667	-	27.309	28.4549	0.959731	63.7264	1.42067	2.01256
0:10:33.920	Exercise		1.99031	33.6201	11.3949	174.667	-	28.2806	29.1953	0.96867	62.8502	1.379	1.92795
0:10:35.180	Exercise		2.02707	34.241	11.6275	174.333	-	29.7513	30.3148	0.981409	67.2832	1.389	1.98938
0:10:36.360	Exercise		2.04161	34.4867	11.711	174.333	-	29.8685	30.2336	0.987924	67.8545	1.42133	2.01696
0:10:37.700	Exercise		2.0785	35.1099	11.9226	174.333	-	29.4048	29.7498	0.988401	67.7938	1.46233	2.0544
0:10:39.080	Exercise		1.97069	33.2887	11.3042	174.333	-	28.9775	29.3395	0.98766	63.4901	1.432	1.94637
0:10:40.420	Exercise		1.88987	31.9235	10.8613	174	-	29.3354	29.7406	0.986375	61.9254	1.375	1.86412
0:10:41.700	Exercise		1.73581	29.3211	9.97591	174	-	28.0644	28.643	0.9798	54.9132	1.27567	1.70075
0:10:43.300	Exercise		1.80813	30.5427	10.3915	174	-	28.0837	28.8423	0.973696	57.2689	1.27067	1.76057
0:10:44.480	Exercise		1.95092	32.9548	11.2122	174	-	28.3835	29.1376	0.974119	62.2322	1.30667	1.90043
0:10:45.580	Exercise		2.10148	35.4979	12.0775	174	-	29.5092	29.9301	0.985937	69.4318	1.34767	2.07192
0:10:46.800	Exercise		2.16556	36.5804	12.4457	174	-	28.7504	29.1989	0.984638	69.4889	1.38433	2.13229
0:10:48.080	Exercise		2.0198	34.1182	11.608	174	-	28.0348	28.5957	0.980385	63.3523	1.356	1.98018
0:10:49.440	Exercise		1.96017	33.111	11.2653	174	-	27.4291	28.1057	0.975926	60.1607	1.35467	1.91298
0:10:50.860	Exercise		1.88442	31.8315	10.83	174	-	27.7031	28.4494	0.973765	58.4986	1.33833	1.83499
0:10:52.200	Exercise		1.95348	32.9979	11.2269	174	-	28.8113	29.5551	0.974832	62.9417	1.361	1.90431
0:10:53.360	Exercise		1.94719	32.8918	11.1908	174	-	30.1434	30.8338	0.977611	65.6306	1.36267	1.9036
0:10:54.600	Exercise		1.96457	33.1853	11.2906	174	-	29.6409	30.113	0.984324	64.9507	1.392	1.93378
0:10:56.100	Exercise		1.81834	30.7152	10.4502	174	-	27.7906	28.3721	0.979504	56.7415	1.316	1.78107
0:10:57.560	Exercise		1.93147	32.6261	11.1004	174	-	27.7545	28.7004	0.967042	60.0379	1.34433	1.86781
0:10:58.700	Exercise		1.98733	33.5698	11.4215	174	-	28.8468	30.0093	0.961264	64.2269	1.34067	1.91035
0:10:59.900	Exercise		2.15379	36.3815	12.4018	173.667	-	30.5196	31.4858	0.969312	73.0589	1.436	2.08769
0:11:01.100	Exercise		2.08278	35.1822	12.0161	173.333	-	30.5062	31.0406	0.982785	70.4869	1.46067	2.04693
0:11:02.440	Exercise		2.01285	34.0009	11.635	173	-	30.8878	30.9879	0.996769	69.0068	1.454	2.00635
0:11:03.700	Exercise		2.00383	33.8484	11.5828	173	-	31.8123	31.5917	1.00698	70.9498	1.41833	2.01782
0:11:04.740	Exercise		1.96728	33.231	11.3715	173	-	32.1236	31.6634	1.01454	70.3995	1.40733	1.99587
0:11:06.080	Exercise		1.85883	31.3992	10.7447	173	-	30.0073	30.0018	1.00018	62.5911	1.323	1.85917
0:11:07.600	Exercise		1.88474	31.8369	10.8945	173	-	27.5856	27.9453	0.987126	57.9811	1.394	1.86048
0:11:09.080	Exercise		1.9572	33.0607	11.3133	173	-	27.2148	27.9233	0.974628	59.2868	1.41767	1.90754
0:11:10.400	Exercise		2.10667	35.5857	12.1773	173	-	28.8045	29.5175	0.975845	67.0243	1.52167	2.05579
0:11:11.700	Exercise		2.00647	33.893	11.5981	173	-	30.2345	30.9654	0.976397	67.3467	1.45133	1.95911
0:11:12.960	Exercise		1.97294	33.3267	11.3823	173.333	-	30.9472	31.494	0.98264	67.8797	1.43267	1.93869
0:11:14.200	Exercise		1.97514	33.3639	11.3732	173.667	-	31.4107	31.693	0.991093	69.1744	1.39633	1.95755
0:11:15.340	Exercise		2.03724	34.4128	11.7083	174	-	32.0201	32.1272	0.996668	72.5637	1.42533	2.03045
0:11:16.500	Exercise		1.89878	32.074	10.9125	174	-	32.27	32.2008	1.00215	68.5677	1.35367	1.90286
0:11:17.760	Exercise		1.74267	29.4371	10.0154	174	-	31.8863	31.7164	1.00536	63.0017	1.22033	1.75201
0:11:18.840	Exercise		1.88633	31.8637	10.841	174	-	30.8414	30.9624	0.99609	65.4893	1.28967	1.87895
0:11:20.060	Exercise		1.93337	32.6583	11.1113	174	-	31.0165	31.2182	0.99354	67.3935	1.30667	1.92088
0:11:21.260	Exercise		2.17614	36.7591	12.5065	174	-	29.8334	30.1853	0.988342	71.7688	1.50933	2.15077
0:11:22.640	Exercise		1.9365	32.7111	11.1293	174	-	29.4009	29.5564	0.994738	63.421	1.408	1.92631
0:11:24.080	Exercise		1.9184	32.4054	11.0042	174.333	-	28.5122	28.7709	0.991009	60.8707	1.42	1.90115
0:11:25.460	Exercise		1.80874	30.5531	10.3752	174.333	-	28.2652	28.6162	0.987737	57.2105	1.35367	1.78656
0:11:26.900	Exercise		1.86999	31.5876	10.706	174.667	-	27.067	27.8449	0.972061	56.5713	1.36767	1.81774
0:11:28.440	Exercise		1.90579	32.1924	10.911	174.667	-	26.9171	27.9593	0.962725	57.3172	1.37133	1.83475
0:11:29.780	Exercise		1.9838	33.5101	11.336	175	-	27.2716	28.3571	0.96172	60.5203	1.35767	1.90786
0:11:30.980	Exercise		2.09571	35.4005	11.9755	175	-	28.8066	29.689	0.970277	67.4017	1.38033	2.03342
0:11:32.140	Exercise		2.17788	36.7886	12.445	175	-	29.0811	29.7005	0.979142	70.3042	1.45267	2.13246
0:11:33.520	Exercise		2.09872	35.4514	11.9699	175.333	-	29.8699	30.4968	0.979445	69.6184	1.44667	2.05558
0:11:34.740	Exercise		1.99957	33.7765	11.3827	175.667	-	30.9538	31.3727	0.986648	68.7415	1.44567	1.97287
0:11:35.940	Exercise		1.91873	32.4111	10.9019	176	-	32.0971	32.3436	0.992381	68.7072	1.38933	1.90412
0:11:37.160	Exercise		2.00527	33.8728	11.3936	176	-	33.3992	33.0941	1.00922	74.5584	1.41567	2.02376
0:11:38.180	Exercise		1.9689	33.2584	11.1869	176	-	31.7646	31.4827	1.00896	69.7249	1.39767	1.98653
0:11:39.620	Exercise		1.88154	31.7828	10.6704	176.333	-	29.1482	29.2548	0.996356	61.1666	1.393	1.87468
0:11:41.540	Exercise		1.8876	31.8851	10.6845	176.667	-	27.0433	27.5942	0.980036	56.6956	1.44533	1.84992
0:11:42.880	Exercise		2.12666	35.9234	12.0151	177	-	27.1594	27.8112	0.976562	63.7685	1.528	2.07682
0:11:44.100	Exercise		2.34605	39.6292	13.2545	177	-	28.7553	29.2007	0.984747	74.4536	1.53333	2.31026
0:11:45.260	Exercise		2.15804	36.4534	12.2153	176.667	-	28.6558	28.896	0.991686	68.3577	1.51033	2.1401
0:11:46.980	Exercise		1.8927	31.9712	10.7336	176.333	-	27.7924	28.3664	0.979763	58.4144	1.44733	1.8544
0:11:48.720	Exercise		1.94139	32.7937	11.0515	175.667	-	26.8681	27.5552	0.975065	57.7405	1.49033	1.89298
0:11:50.000	Exercise		2.11336	35.6986	12.0534	175.333	-	27.3985	28.2957	0.968291	64.1299	1.483	2.04635
0:11:51.240	Exercise		2.32569	39.2853	13.2897	175	-	28.0701	28.7696	0.975687	72.215	1.5	2.26915
0:11:52.460	Exercise		2.27615	38.4484	13.0065	175	-	29.2241	29.7493	0.982348	73.8192	1.456	2.23597
0:11:53.560	Exercise		2.18743	36.9499	12.4996	175	-	29.948	30.3836	0.985665	72.9704	1.40833	2.15608
0:11:54.720	Exercise		2.14443	36.2234	12.2773	174.667	-	30.5702	30.7405	0.994459	72.8377	1.44033	2.13254
0:11:56.040	Exercise		2.08472	35.2149	11.9583	174.333	-	30.9882	31.1333	0.995337	71.7484	1.44567	2.075
0:11:57.200	Exercise		1.98212	33.4817	11.3915	174	-	31.6507	31.5134	1.00436	69.7602	1.43	1.99075
0:11:58.420	Exercise		1.76064	29.7405	10.1186	174	-	30.7385	30.9041	0.994641	60.4468	1.37567	1.7512
0:12:00.360	Exercise		1.75817	29.6988	10.1044	174	-	28.9386	29.3534	0.985867	57.3417	1.27767	1.73332
0:12:01.460	Exercise		1.96649	33.2177	11.3017	174	-	27.0646	27.8726	0.971011	59.5059	1.36367	1.90948
0:12:02.780	Exercise		2.18736	36.9487	12.5711	174	-	26.4069	27.3264	0.96635	64.3385	1.40867	2.11376
0:12:04.400	Exercise		2.12541	35.9022	12.215	174	-	25.5303	26.522	0.962607	59.9355	1.52133	2.04594
0:12:06.080	Exercise		2.01448	34.0284	11.5553	174.333	-	26.1474	27.1895	0.961669	58.2822	1.49633	1.93727
0:12:07.440	Exercise		1.79252	30.279	10.2625	174.667	-	25.4503	26.4548	0.962032	50.8229	1.40667	1.72446
0:12:09.540	Exercise		1.95879	33.0876	11.1931	175	-	26.4611	27.5544	0.960319	57.57	1.44467	1.88106
0:12:10.820	Exercise		2.13631	36.0863	12.1843	175.333	-	26.836	27.7638	0.966583	63.6175	1.457	2.06492
0:12:11.900	Exercise		2.46551	41.6472	14.0352	175.667	-	28.742	29.6694	0.968742	77.9289	1.58833	2.38845
0:12:13.240	Exercise		1.96922	33.2639	11.1888	176	-	28.6045	29.5026	0.969561	62.9216	1.37433	1.90928
0:12:14.860	Exercise		1.66501	28.1252	9.46029	176	-	27.3721	28.5981	0.957129	51.9838	1.168	1.59363
0:12:16.020	Exercise		1.75154	29.5868	9.93311	176.333	-	26.0074	27.3364	0.951383	52.2532	1.123	1.66638
0:12:17.200	Exercise		2.05426	34.7003	11.6279	176.667	-	26.1971	27.5335	0.951461	61.3563	1.17167	1.95455
0:12:18.300	Exercise		2.35045	39.7036	13.2794	177	-	26.5514	27.7188	0.957885	69.8268	1.35533	2.25146
0:12:19.520	Exercise		2.28989	38.6806	12.9373	177	-	27.6587	28.6701	0.964723	70.8854	1.352	2.20911
0:12:20.640	Exercise		2.3785	40.1774	13.4379	177	-	29.1927	29.9207	0.975667	76.9847	1.46833	2.32062
0:12:21.740	Exercise		2.34983	39.6931	13.2759	177	-	30.5985	30.8423	0.992093	79.757	1.462	2.33125
0:12:22.820	Exercise		2.12998	35.9794	12.0338	177	-	30.9473	31.0845	0.995585	72.9363	1.49633	2.12058
0:12:24.480	Exercise		2.06239	34.8377	11.6519	177	-	29.8776	30.3294	0.985103	68.1694	1.49867	2.03167
0:12:25.820	Exercise		2.0178	34.0844	11.4	177	-	28.1728	29.0767	0.968913	62.7876	1.522	1.95507
0:12:27.220	Exercise		1.93001	32.6016	10.904	177	-	26.6795	27.74	0.961773	57.6435	1.34933	1.85623
0:12:28.700	Exercise		2.04459	34.5369	11.5513	177	-	27.18	27.9943	0.97091	62.1007	1.36967	1.98511
0:12:29.840	Exercise		2.0471	34.5793	11.5438	177.333	-	28.9425	29.5203	0.980427	66.3382	1.34733	2.00703
0:12:30.940	Exercise		2.29872	38.8297	12.9384	177.667	-	30.0142	30.427	0.986431	76.3534	1.494	2.26752
0:12:32.240	Exercise		2.21838	37.4726	12.4628	178	-	30.6355	30.9103	0.991109	75.1943	1.497	2.19866
0:12:33.440	Exercise		2.13516	36.0669	11.9953	178	-	30.8296	30.9755	0.99529	72.7266	1.51767	2.1251
0:12:34.700	Exercise		2.15572	36.4141	12.0881	178.333	-	31.5197	31.3787	1.00449	74.9934	1.53267	2.1654
0:12:35.920	Exercise		2.11004	35.6425	11.8099	178.667	-	31.7022	31.4285	1.00871	73.979	1.50333	2.12841
0:12:37.100	Exercise		2.17449	36.7313	12.148	179	-	31.0736	30.6544	1.01368	74.6201	1.524	2.20423
0:12:38.380	Exercise		2.05237	34.6685	11.4445	179.333	-	30.7913	30.3014	1.01617	70.2461	1.43467	2.08556
0:12:39.600	Exercise		1.93388	32.6668	10.7637	179.667	-	29.7526	29.4542	1.01013	64.1206	1.40267	1.95347
0:12:41.060	Exercise		1.9726	33.3209	10.9589	180	-	29.3117	29.2549	1.00194	64.2398	1.441	1.97643
0:12:42.440	Exercise		2.03261	34.3347	11.2923	180	-	28.8855	28.9304	0.998447	65.1719	1.453	2.02946
0:12:43.640	Exercise		2.17889	36.8056	12.1049	180	-	30.1383	29.934	1.00682	72.8211	1.466	2.19376
0:12:44.720	Exercise		2.12849	35.9543	11.8031	180.333	-	31.581	31.0862	1.01592	74.9043	1.40367	2.16238
0:12:45.820	Exercise		2.15234	36.3571	11.9133	180.667	-	33.1641	32.3285	1.02585	79.3815	1.42867	2.20797
0:12:46.880	Exercise		2.19869	37.14	12.1698	180.667	-	32.945	32.1016	1.02627	80.3419	1.46333	2.25645
0:12:48.000	Exercise		2.08035	35.1411	11.5362	180.333	-	32.4343	31.6635	1.02435	75.0128	1.433	2.131
0:12:49.280	Exercise		2.05767	34.758	11.4315	180	-	31.3486	30.8241	1.01702	71.6486	1.44433	2.09269
0:12:50.520	Exercise		2.02387	34.187	11.2437	180	-	29.8872	29.6307	1.00866	67.1166	1.458	2.04139
0:12:51.920	Exercise		2.09245	35.3455	11.6247	180	-	29.6019	29.5142	1.00297	68.4369	1.517	2.09867
0:12:53.280	Exercise		1.46487	24.7443	8.13814	180	-	29.6928	29.7249	0.998921	49.9554	1.11367	1.46328
0:12:54.540	Exercise		1.77543	29.9905	9.86353	180	-	27.9391	28.2505	0.988978	56.7758	1.14	1.75587
0:12:55.580	Exercise		1.92842	32.5747	10.7135	180	-	26.7071	26.9905	0.9895	59.0395	1.128	1.90817
0:12:56.740	Exercise		2.69779	45.5707	14.9877	180	-	27.3018	27.422	0.995616	81.3886	1.51533	2.68596
0:12:57.900	Exercise		2.3814	40.2264	13.23	180	-	29.3342	29.2903	1.0015	77.3042	1.49467	2.38497
0:12:59.060	Exercise		2.23708	37.7885	12.4052	180.333	-	30.6246	30.513	1.00366	75.76	1.50467	2.24526
0:13:00.320	Exercise		2.20893	37.3131	12.2266	180.667	-	31.23	31.0304	1.00643	76.3708	1.489	2.22314
0:13:01.420	Exercise		2.16823	36.6255	11.9792	181	-	31.9941	31.5341	1.01459	76.9401	1.46367	2.19985
0:13:02.500	Exercise		2.15819	36.4558	11.9237	181	-	32.4122	31.6531	1.02398	77.7621	1.43367	2.20994
0:13:03.640	Exercise		2.24461	37.9156	12.4011	181	-	32.5458	31.5676	1.03099	80.9619	1.474	2.31416
0:13:04.700	Exercise		2.22153	37.5259	12.2737	181	-	32.3316	31.0308	1.04192	79.7352	1.45167	2.31466
0:13:05.780	Exercise		2.18806	36.9605	12.0888	181	-	32.9144	31.4429	1.0468	80.1188	1.42433	2.29046
0:13:06.840	Exercise		2.07657	35.0772	11.4728	181	-	33.4733	31.7543	1.05414	77.5109	1.395	2.18899
0:13:07.940	Exercise		2.10307	35.5248	11.6192	181	-	33.8447	32.0975	1.05444	79.2292	1.417	2.21755
0:13:09.000	Exercise		2.09447	35.3796	11.5717	181	-	33.1763	31.3482	1.05832	77.3042	1.424	2.21661
0:13:10.160	Exercise		2.13041	35.9866	11.7702	181	-	32.8953	31.2632	1.05221	77.8511	1.44267	2.24163
0:13:11.280	Exercise		2.19771	37.1235	12.142	181	-	31.5086	30.1767	1.04414	76.5859	1.50267	2.2947
0:13:12.540	Exercise		2.2539	38.0727	12.4296	181.333	-	31.1939	30.0516	1.03801	77.7361	1.507	2.33958
0:13:13.660	Exercise		2.30432	38.9243	12.6843	181.667	-	30.8426	29.7042	1.03832	78.6446	1.49533	2.39263
0:13:14.720	Exercise		2.21144	37.3554	12.1508	182	-	31.8364	30.5475	1.04219	78.3105	1.42633	2.30475
0:13:15.820	Exercise		2.23581	37.7671	12.2847	182	-	31.7966	30.4273	1.045	78.8663	1.46067	2.33643
0:13:17.000	Exercise		1.35222	22.8416	7.42979	182	-	31.5558	30.225	1.04403	49.5513	1.037	1.41176
0:13:18.580	Exercise		1.80999	30.5742	9.94502	182	-	27.5707	26.8231	1.02787	57.5938	1.07833	1.86044
0:13:19.420	Exercise		1.90351	32.1539	10.4589	182	-	25.8375	25.5652	1.01065	56.959	1.05467	1.92379
0:13:20.560	Exercise		2.94935	49.8202	16.2052	182	-	27.2889	26.8937	1.01469	89.0569	1.496	2.99269
0:13:21.660	Exercise		2.44387	41.2815	13.4278	182	-	29.3888	28.8931	1.01715	79.6832	1.45967	2.48579
0:13:22.720	Exercise		2.32853	39.3333	12.7941	182	-	30.9038	30.0675	1.02781	80.012	1.431	2.39329
0:13:23.780	Exercise		2.2666	38.2871	12.4538	182	-	31.6897	30.6027	1.03552	80.0849	1.39667	2.34711
0:13:24.800	Exercise		2.2335	37.7281	12.2495	182.333	-	31.8865	30.6828	1.03923	79.4251	1.39367	2.32112
0:13:25.880	Exercise		2.19	36.9932	12.011	182.333	-	31.7391	30.6409	1.03584	77.5696	1.38567	2.26849
0:13:27.000	Exercise		2.13958	36.1415	11.713	182.667	-	31.2086	30.2205	1.0327	74.629	1.368	2.20954
0:13:28.100	Exercise		2.15981	36.4832	11.8238	182.667	-	31.6874	30.5554	1.03705	76.397	1.38233	2.23982
0:13:29.140	Exercise		2.22644	37.6089	12.1664	183	-	31.9884	30.6589	1.04336	79.1787	1.43267	2.32299
0:13:30.260	Exercise		2.29363	38.7438	12.5335	183	-	32.6062	31.2485	1.04345	82.7934	1.489	2.39328
0:13:31.340	Exercise		2.21819	37.4694	12.1212	183	-	31.7445	30.4236	1.04342	78.1792	1.45	2.31449
0:13:32.480	Exercise		2.13459	36.0572	11.6644	183	-	31.0452	29.9991	1.03487	73.518	1.46033	2.20902
0:13:33.880	Exercise		2.08348	35.1939	11.3851	183	-	31.1751	30.1251	1.03485	72.1071	1.45133	2.1561
0:13:35.000	Exercise		2.14918	36.3038	11.7442	183	-	32.1733	31.0998	1.03452	76.4409	1.509	2.22337
0:13:36.080	Exercise		2.14495	36.2323	11.6997	183.333	-	32.9457	31.5622	1.04383	78.4308	1.45467	2.23897
0:13:37.220	Exercise		2.10911	35.6268	11.4833	183.667	-	32.8443	31.4395	1.04468	76.9474	1.44367	2.20335
0:13:38.380	Exercise		2.10826	35.6125	11.4579	184	-	30.8896	29.7131	1.03959	72.4174	1.42967	2.19173
0:13:39.640	Exercise		2.16718	36.6078	11.7782	184	-	31.4272	30.3408	1.03581	75.4477	1.48033	2.24478
0:13:40.760	Exercise		1.76229	29.7684	9.57766	184	-	29.8636	29.0831	1.02684	58.9105	1.35033	1.80958
0:13:42.780	Exercise		1.55117	26.2023	8.4303	184	-	29.0973	28.9334	1.00566	51.2492	1.207	1.55996
0:13:44.140	Exercise		1.73697	29.3408	9.44007	184	-	26.4398	26.7824	0.987206	51.5248	1.325	1.71475
0:13:45.540	Exercise		2.36945	40.0245	12.8775	184	-	26.4096	26.8021	0.985354	69.4671	1.45167	2.33475
0:13:46.600	Exercise		2.74282	46.3314	14.9066	184	-	27.4393	27.6259	0.993248	82.7011	1.60067	2.7243
0:13:47.680	Exercise		2.46663	41.6661	13.4056	184	-	28.8931	28.8597	1.00116	79.3688	1.411	2.46949
0:13:48.740	Exercise		2.35261	39.74	12.7859	184	-	29.7214	29.5738	1.00499	77.7462	1.431	2.36434
0:13:49.920	Exercise		2.19075	37.0059	11.9279	183.667	-	29.8414	29.6856	1.00525	72.8545	1.40267	2.20225
0:13:51.160	Exercise		2.13374	36.0429	11.6386	183.333	-	29.6589	29.5806	1.00265	70.4076	1.42333	2.13938
0:13:52.380	Exercise		2.1519	36.3497	11.759	183	-	30.2282	30.0747	1.0051	72.3489	1.427	2.16288
0:13:53.480	Exercise		2.18463	36.9025	11.9379	183	-	31.2032	30.8143	1.01262	75.8125	1.428	2.2122
0:13:54.560	Exercise		2.24255	37.8809	12.2544	183	-	32.1789	31.3895	1.02515	80.0651	1.459	2.29895
0:13:55.660	Exercise		2.19594	37.0936	11.9997	183	-	32.6743	31.5801	1.03465	79.7519	1.43533	2.27202
0:13:56.720	Exercise		2.21166	37.3591	12.0856	183	-	32.6359	31.3327	1.04159	80.0857	1.45867	2.30365
0:13:57.840	Exercise		2.14585	36.2475	11.726	183	-	33.0644	31.5224	1.04892	78.9563	1.42033	2.25082
0:13:58.900	Exercise		2.17397	36.7224	11.8796	183	-	33.1681	31.5622	1.05088	80.0125	1.45733	2.28458
0:14:00.000	Exercise		2.05973	34.7927	11.2554	183	-	32.2512	30.9315	1.04266	73.9787	1.411	2.14761
0:14:01.300	Exercise		2.06048	34.8054	11.2595	183	-	32.1258	31.1073	1.03274	73.5992	1.43133	2.12795
0:14:02.420	Exercise		2.0541	34.6976	11.2246	183	-	31.5236	30.7926	1.02374	71.8614	1.45567	2.10286
0:14:03.660	Exercise		2.02015	34.1242	11.019	183.333	-	31.1863	30.387	1.02631	69.8671	1.46533	2.0733
0:14:05.120	Exercise		1.92057	32.4421	10.4568	183.667	-	30.4666	29.6693	1.02687	64.5853	1.53167	1.97218
0:14:06.740	Exercise		1.28687	21.7377	6.99385	184	-	30.8232	29.9557	1.02896	45.5017	1.12267	1.32413
0:14:08.120	Exercise		1.14986	19.4233	6.26057	183.667	-	28.8609	28.4558	1.01424	38.5816	1.02967	1.16623
0:14:10.000	Exercise		1.29547	21.8829	7.07907	183	-	24.066	24.4117	0.985841	36.3431	1.013	1.27713
0:14:11.860	Exercise		0.951465	16.0721	5.23742	181.667	-	22.9601	23.325	0.984357	25.7928	0.941	0.936581
0:14:15.180	Exercise		0.803261	13.5686	4.4379	181	-	22.0979	22.5956	0.977975	21.3734	0.8495	0.785569
