# Supplementary material for: A Plyometric Warm-Up Protocol Improves Running Economy in Recreational Endurance Athletes
Source: Front Physiol. 2020 Mar 12;11:197. doi: 10.3389/fphys.2020.00197 (PMC7080849; doi:10.3389/fphys.2020.00197)
Supplement: Supplementary file 1 [file Data_Sheet_1.zip › Datasheet 1/Time to exhaustion /Time to exhaustion.xlsx]

## Sheet: Sheet1
Participants	Control	Plyometric	Resistance
1	12	12.03	12.22
2	12.3	12	14.1
3	18	17.22	18
4	15	14.47	14.5
5	15.05	15.08	15.34
6	19.44	19.41	20.42
7	12.02	12.03	12.08
8	12.02	12.03	12.08
9	14.13	14.27	14.05
10	12.54	13.3	13
11	12	12	12
12	14.55	15.21	15.36
Average Score	14.0875	14.0875	14.4292
Standard Deviation	2.50065	2.38559	2.60166
