# Supplementary material for: A Plyometric Warm-Up Protocol Improves Running Economy in Recreational Endurance Athletes
Source: Front Physiol. 2020 Mar 12;11:197. doi: 10.3389/fphys.2020.00197 (PMC7080849; doi:10.3389/fphys.2020.00197)
Supplement: Supplementary file 1 [file Data_Sheet_1.zip › Datasheet 1/Warm-up time /Warm-up time.xlsx]

## Sheet: Sheet1
Participants	Control	Plyometric	Resistance
1	6	6.23	6
2	6	6.25	6
3	6	6.35	6
4	6	7.3	6
5	6	6.35	6
6	6	5.22	6
7	6	6	6
8	6	6.18	6
9	6	7.2	6
10	6	6.45	6
11	6	6.42	6
12	6	6.16	6
Average Score	6	6.3425	6
Standard Deviation	0	0.53326	0
